# Supplementary material for: Probabilistic modelling of chromatin code landscape reveals functional diversity of enhancer-like chromatin states
Source: Nat Commun. 2016 Feb 4;7:10528. doi: 10.1038/ncomms10528 (PMC4742914; doi:10.1038/ncomms10528)
Supplement: Supplementary Data 1 — The 30-chromatin state annotation tracks for Drosophila melanogaster DRSC-S2 cell. [file ncomms10528-s2.zip]

Archive with 66 entries (63 files):
- Supplementary Data 1/
- Supplementary Data 1/01_I1.bed
- __MACOSX/
- __MACOSX/Supplementary Data 1/
- __MACOSX/Supplementary Data 1/._01_I1.bed
- Supplementary Data 1/02_I2.bed
- __MACOSX/Supplementary Data 1/._02_I2.bed
- Supplementary Data 1/03_I3.bed
- __MACOSX/Supplementary Data 1/._03_I3.bed
- Supplementary Data 1/04_I4WE1.bed
- __MACOSX/Supplementary Data 1/._04_I4WE1.bed
- Supplementary Data 1/05_WE2.bed
- __MACOSX/Supplementary Data 1/._05_WE2.bed
- Supplementary Data 1/06_WE3.bed
- __MACOSX/Supplementary Data 1/._06_WE3.bed
- Supplementary Data 1/07_SE3.bed
- __MACOSX/Supplementary Data 1/._07_SE3.bed
- Supplementary Data 1/08_SE2.bed
- __MACOSX/Supplementary Data 1/._08_SE2.bed
- Supplementary Data 1/09_SE1.bed
- __MACOSX/Supplementary Data 1/._09_SE1.bed
- Supplementary Data 1/10_TSS1.bed
- __MACOSX/Supplementary Data 1/._10_TSS1.bed
- Supplementary Data 1/11_TSS2.bed
- __MACOSX/Supplementary Data 1/._11_TSS2.bed
- Supplementary Data 1/12_TSS3.bed
- __MACOSX/Supplementary Data 1/._12_TSS3.bed
- Supplementary Data 1/13_TSS4.bed
- __MACOSX/Supplementary Data 1/._13_TSS4.bed
- Supplementary Data 1/14_TSS5.bed
- __MACOSX/Supplementary Data 1/._14_TSS5.bed
- Supplementary Data 1/15_GS1.bed
- __MACOSX/Supplementary Data 1/._15_GS1.bed
- Supplementary Data 1/16_GS2.bed
- __MACOSX/Supplementary Data 1/._16_GS2.bed
- Supplementary Data 1/17_GE3.bed
- __MACOSX/Supplementary Data 1/._17_GE3.bed
- Supplementary Data 1/18_GS4.bed
- __MACOSX/Supplementary Data 1/._18_GS4.bed
- Supplementary Data 1/19_GS5.bed
- __MACOSX/Supplementary Data 1/._19_GS5.bed
- Supplementary Data 1/20_GSX1.bed
- __MACOSX/Supplementary Data 1/._20_GSX1.bed
- Supplementary Data 1/21_GSX2.bed
- __MACOSX/Supplementary Data 1/._21_GSX2.bed
- Supplementary Data 1/22_GE1.bed
- __MACOSX/Supplementary Data 1/._22_GE1.bed
- Supplementary Data 1/23_GEX1.bed
- __MACOSX/Supplementary Data 1/._23_GEX1.bed
- Supplementary Data 1/24_GEX2.bed
- __MACOSX/Supplementary Data 1/._24_GEX2.bed
- Supplementary Data 1/25_GE2.bed
- __MACOSX/Supplementary Data 1/._25_GE2.bed
- Supplementary Data 1/26_GE3.bed
- __MACOSX/Supplementary Data 1/._26_GE3.bed
- Supplementary Data 1/27_HET1.bed
- __MACOSX/Supplementary Data 1/._27_HET1.bed
- Supplementary Data 1/28_HET2.bed
- __MACOSX/Supplementary Data 1/._28_HET2.bed
- Supplementary Data 1/29_G.bed
- __MACOSX/Supplementary Data 1/._29_G.bed
- Supplementary Data 1/30_PC.bed
- __MACOSX/Supplementary Data 1/._30_PC.bed
- Supplementary Data 1/Readme.txt
- __MACOSX/Supplementary Data 1/._Readme.txt
- __MACOSX/._Supplementary Data 1
