# Supplementary material for: Probabilistic modelling of chromatin code landscape reveals functional diversity of enhancer-like chromatin states
Source: Nat Commun. 2016 Feb 4;7:10528. doi: 10.1038/ncomms10528 (PMC4742914; doi:10.1038/ncomms10528)
Supplement: Supplementary Data 1 — The 30-chromatin state annotation tracks for Drosophila melanogaster DRSC-S2 cell. [file ncomms10528-s2.zip › Supplementary Data 1/01_I1.bed]

chr2L	132325	132375		1		132325	132375	101,255,10
chr2L	132575	132625		1		132575	132625	101,255,10
chr2L	132625	132675		1		132625	132675	101,255,10
chr2L	132675	132725		1		132675	132725	101,255,10
chr2L	132725	132775		1		132725	132775	101,255,10
chr2L	132775	132825		1		132775	132825	101,255,10
chr2L	132825	132875		1		132825	132875	101,255,10
chr2L	139325	139375		1		139325	139375	101,255,10
chr2L	168275	168325		1		168275	168325	101,255,10
chr2L	168325	168375		1		168325	168375	101,255,10
chr2L	168375	168425		1		168375	168425	101,255,10
chr2L	170175	170225		1		170175	170225	101,255,10
chr2L	170225	170275		1		170225	170275	101,255,10
chr2L	170275	170325		1		170275	170325	101,255,10
chr2L	170325	170375		1		170325	170375	101,255,10
chr2L	170375	170425		1		170375	170425	101,255,10
chr2L	170425	170475		1		170425	170475	101,255,10
chr2L	170525	170575		1		170525	170575	101,255,10
chr2L	170875	170925		1		170875	170925	101,255,10
chr2L	170975	171025		1		170975	171025	101,255,10
chr2L	171025	171075		1		171025	171075	101,255,10
chr2L	171075	171125		1		171075	171125	101,255,10
chr2L	171125	171175		1		171125	171175	101,255,10
chr2L	171175	171225		1		171175	171225	101,255,10
chr2L	171225	171275		1		171225	171275	101,255,10
chr2L	171275	171325		1		171275	171325	101,255,10
chr2L	171325	171375		1		171325	171375	101,255,10
chr2L	171375	171425		1		171375	171425	101,255,10
chr2L	171425	171475		1		171425	171475	101,255,10
chr2L	171475	171525		1		171475	171525	101,255,10
chr2L	171525	171575		1		171525	171575	101,255,10
chr2L	171575	171625		1		171575	171625	101,255,10
chr2L	171625	171675		1		171625	171675	101,255,10
chr2L	171675	171725		1		171675	171725	101,255,10
chr2L	171725	171775		1		171725	171775	101,255,10
chr2L	171775	171825		1		171775	171825	101,255,10
chr2L	171925	171975		1		171925	171975	101,255,10
chr2L	172075	172125		1		172075	172125	101,255,10
chr2L	172125	172175		1		172125	172175	101,255,10
chr2L	172175	172225		1		172175	172225	101,255,10
chr2L	172225	172275		1		172225	172275	101,255,10
chr2L	172375	172425		1		172375	172425	101,255,10
chr2L	172425	172475		1		172425	172475	101,255,10
chr2L	172475	172525		1		172475	172525	101,255,10
chr2L	172775	172825		1		172775	172825	101,255,10
chr2L	172825	172875		1		172825	172875	101,255,10
chr2L	172925	172975		1		172925	172975	101,255,10
chr2L	172975	173025		1		172975	173025	101,255,10
chr2L	173025	173075		1		173025	173075	101,255,10
chr2L	173075	173125		1		173075	173125	101,255,10
chr2L	173125	173175		1		173125	173175	101,255,10
chr2L	173175	173225		1		173175	173225	101,255,10
chr2L	173225	173275		1		173225	173275	101,255,10
chr2L	173275	173325		1		173275	173325	101,255,10
chr2L	173325	173375		1		173325	173375	101,255,10
chr2L	173375	173425		1		173375	173425	101,255,10
chr2L	173425	173475		1		173425	173475	101,255,10
chr2L	173475	173525		1		173475	173525	101,255,10
chr2L	173525	173575		1		173525	173575	101,255,10
chr2L	173575	173625		1		173575	173625	101,255,10
chr2L	173625	173675		1		173625	173675	101,255,10
chr2L	173675	173725		1		173675	173725	101,255,10
chr2L	173725	173775		1		173725	173775	101,255,10
chr2L	173775	173825		1		173775	173825	101,255,10
chr2L	173825	173875		1		173825	173875	101,255,10
chr2L	173875	173925		1		173875	173925	101,255,10
chr2L	173925	173975		1		173925	173975	101,255,10
chr2L	173975	174025		1		173975	174025	101,255,10
chr2L	174025	174075		1		174025	174075	101,255,10
chr2L	174075	174125		1		174075	174125	101,255,10
chr2L	174125	174175		1		174125	174175	101,255,10
chr2L	174175	174225		1		174175	174225	101,255,10
chr2L	174225	174275		1		174225	174275	101,255,10
chr2L	174275	174325		1		174275	174325	101,255,10
chr2L	174325	174375		1		174325	174375	101,255,10
chr2L	174375	174425		1		174375	174425	101,255,10
chr2L	174525	174575		1		174525	174575	101,255,10
chr2L	174575	174625		1		174575	174625	101,255,10
chr2L	174625	174675		1		174625	174675	101,255,10
chr2L	174675	174725		1		174675	174725	101,255,10
chr2L	174725	174775		1		174725	174775	101,255,10
chr2L	174825	174875		1		174825	174875	101,255,10
chr2L	174875	174925		1		174875	174925	101,255,10
chr2L	175125	175175		1		175125	175175	101,255,10
chr2L	175175	175225		1		175175	175225	101,255,10
chr2L	175225	175275		1		175225	175275	101,255,10
chr2L	175275	175325		1		175275	175325	101,255,10
chr2L	175325	175375		1		175325	175375	101,255,10
chr2L	175375	175425		1		175375	175425	101,255,10
chr2L	175425	175475		1		175425	175475	101,255,10
chr2L	175475	175525		1		175475	175525	101,255,10
chr2L	175525	175575		1		175525	175575	101,255,10
chr2L	175575	175625		1		175575	175625	101,255,10
chr2L	175625	175675		1		175625	175675	101,255,10
chr2L	175825	175875		1		175825	175875	101,255,10
chr2L	175875	175925		1		175875	175925	101,255,10
chr2L	175925	175975		1		175925	175975	101,255,10
chr2L	176575	176625		1		176575	176625	101,255,10
chr2L	176625	176675		1		176625	176675	101,255,10
chr2L	176675	176725		1		176675	176725	101,255,10
chr2L	176725	176775		1		176725	176775	101,255,10
chr2L	176775	176825		1		176775	176825	101,255,10
chr2L	176825	176875		1		176825	176875	101,255,10
chr2L	176875	176925		1		176875	176925	101,255,10
chr2L	176925	176975		1		176925	176975	101,255,10
chr2L	176975	177025		1		176975	177025	101,255,10
chr2L	177075	177125		1		177075	177125	101,255,10
chr2L	177125	177175		1		177125	177175	101,255,10
chr2L	177175	177225		1		177175	177225	101,255,10
chr2L	177225	177275		1		177225	177275	101,255,10
chr2L	177275	177325		1		177275	177325	101,255,10
chr2L	177325	177375		1		177325	177375	101,255,10
chr2L	177375	177425		1		177375	177425	101,255,10
chr2L	177425	177475		1		177425	177475	101,255,10
chr2L	177475	177525		1		177475	177525	101,255,10
chr2L	177525	177575		1		177525	177575	101,255,10
chr2L	177575	177625		1		177575	177625	101,255,10
chr2L	177625	177675		1		177625	177675	101,255,10
chr2L	177675	177725		1		177675	177725	101,255,10
chr2L	177725	177775		1		177725	177775	101,255,10
chr2L	177775	177825		1		177775	177825	101,255,10
chr2L	177825	177875		1		177825	177875	101,255,10
chr2L	177875	177925		1		177875	177925	101,255,10
chr2L	177925	177975		1		177925	177975	101,255,10
chr2L	177975	178025		1		177975	178025	101,255,10
chr2L	178025	178075		1		178025	178075	101,255,10
chr2L	178075	178125		1		178075	178125	101,255,10
chr2L	178525	178575		1		178525	178575	101,255,10
chr2L	178575	178625		1		178575	178625	101,255,10
chr2L	178625	178675		1		178625	178675	101,255,10
chr2L	178675	178725		1		178675	178725	101,255,10
chr2L	178725	178775		1		178725	178775	101,255,10
chr2L	178775	178825		1		178775	178825	101,255,10
chr2L	178825	178875		1		178825	178875	101,255,10
chr2L	178875	178925		1		178875	178925	101,255,10
chr2L	178925	178975		1		178925	178975	101,255,10
chr2L	178975	179025		1		178975	179025	101,255,10
chr2L	179075	179125		1		179075	179125	101,255,10
chr2L	179125	179175		1		179125	179175	101,255,10
chr2L	179175	179225		1		179175	179225	101,255,10
chr2L	179225	179275		1		179225	179275	101,255,10
chr2L	179275	179325		1		179275	179325	101,255,10
chr2L	179325	179375		1		179325	179375	101,255,10
chr2L	179375	179425		1		179375	179425	101,255,10
chr2L	179425	179475		1		179425	179475	101,255,10
chr2L	179475	179525		1		179475	179525	101,255,10
chr2L	179525	179575		1		179525	179575	101,255,10
chr2L	181475	181525		1		181475	181525	101,255,10
chr2L	181925	181975		1		181925	181975	101,255,10
chr2L	182075	182125		1		182075	182125	101,255,10
chr2L	182125	182175		1		182125	182175	101,255,10
chr2L	182175	182225		1		182175	182225	101,255,10
chr2L	182625	182675		1		182625	182675	101,255,10
chr2L	219475	219525		1		219475	219525	101,255,10
chr2L	219525	219575		1		219525	219575	101,255,10
chr2L	219575	219625		1		219575	219625	101,255,10
chr2L	219625	219675		1		219625	219675	101,255,10
chr2L	220425	220475		1		220425	220475	101,255,10
chr2L	220475	220525		1		220475	220525	101,255,10
chr2L	220525	220575		1		220525	220575	101,255,10
chr2L	220775	220825		1		220775	220825	101,255,10
chr2L	221325	221375		1		221325	221375	101,255,10
chr2L	222025	222075		1		222025	222075	101,255,10
chr2L	225825	225875		1		225825	225875	101,255,10
chr2L	225925	225975		1		225925	225975	101,255,10
chr2L	226625	226675		1		226625	226675	101,255,10
chr2L	226675	226725		1		226675	226725	101,255,10
chr2L	226725	226775		1		226725	226775	101,255,10
chr2L	226775	226825		1		226775	226825	101,255,10
chr2L	242125	242175		1		242125	242175	101,255,10
chr2L	243875	243925		1		243875	243925	101,255,10
chr2L	244125	244175		1		244125	244175	101,255,10
chr2L	244975	245025		1		244975	245025	101,255,10
chr2L	245025	245075		1		245025	245075	101,255,10
chr2L	245125	245175		1		245125	245175	101,255,10
chr2L	245175	245225		1		245175	245225	101,255,10
chr2L	245225	245275		1		245225	245275	101,255,10
chr2L	245275	245325		1		245275	245325	101,255,10
chr2L	245325	245375		1		245325	245375	101,255,10
chr2L	245375	245425		1		245375	245425	101,255,10
chr2L	245425	245475		1		245425	245475	101,255,10
chr2L	245675	245725		1		245675	245725	101,255,10
chr2L	245725	245775		1		245725	245775	101,255,10
chr2L	245825	245875		1		245825	245875	101,255,10
chr2L	245875	245925		1		245875	245925	101,255,10
chr2L	245925	245975		1		245925	245975	101,255,10
chr2L	246575	246625		1		246575	246625	101,255,10
chr2L	246625	246675		1		246625	246675	101,255,10
chr2L	246725	246775		1		246725	246775	101,255,10
chr2L	307075	307125		1		307075	307125	101,255,10
chr2L	307125	307175		1		307125	307175	101,255,10
chr2L	307275	307325		1		307275	307325	101,255,10
chr2L	307425	307475		1		307425	307475	101,255,10
chr2L	307525	307575		1		307525	307575	101,255,10
chr2L	307575	307625		1		307575	307625	101,255,10
chr2L	307675	307725		1		307675	307725	101,255,10
chr2L	307725	307775		1		307725	307775	101,255,10
chr2L	307825	307875		1		307825	307875	101,255,10
chr2L	309225	309275		1		309225	309275	101,255,10
chr2L	309275	309325		1		309275	309325	101,255,10
chr2L	429725	429775		1		429725	429775	101,255,10
chr2L	429775	429825		1		429775	429825	101,255,10
chr2L	433325	433375		1		433325	433375	101,255,10
chr2L	433375	433425		1		433375	433425	101,255,10
chr2L	433425	433475		1		433425	433475	101,255,10
chr2L	433475	433525		1		433475	433525	101,255,10
chr2L	433525	433575		1		433525	433575	101,255,10
chr2L	433575	433625		1		433575	433625	101,255,10
chr2L	433625	433675		1		433625	433675	101,255,10
chr2L	433675	433725		1		433675	433725	101,255,10
chr2L	433725	433775		1		433725	433775	101,255,10
chr2L	433775	433825		1		433775	433825	101,255,10
chr2L	433825	433875		1		433825	433875	101,255,10
chr2L	434425	434475		1		434425	434475	101,255,10
chr2L	434475	434525		1		434475	434525	101,255,10
chr2L	434675	434725		1		434675	434725	101,255,10
chr2L	434725	434775		1		434725	434775	101,255,10
chr2L	434775	434825		1		434775	434825	101,255,10
chr2L	434825	434875		1		434825	434875	101,255,10
chr2L	434875	434925		1		434875	434925	101,255,10
chr2L	434975	435025		1		434975	435025	101,255,10
chr2L	435125	435175		1		435125	435175	101,255,10
chr2L	435175	435225		1		435175	435225	101,255,10
chr2L	435225	435275		1		435225	435275	101,255,10
chr2L	435275	435325		1		435275	435325	101,255,10
chr2L	435325	435375		1		435325	435375	101,255,10
chr2L	435375	435425		1		435375	435425	101,255,10
chr2L	435425	435475		1		435425	435475	101,255,10
chr2L	435625	435675		1		435625	435675	101,255,10
chr2L	435925	435975		1		435925	435975	101,255,10
chr2L	435975	436025		1		435975	436025	101,255,10
chr2L	436125	436175		1		436125	436175	101,255,10
chr2L	436175	436225		1		436175	436225	101,255,10
chr2L	436625	436675		1		436625	436675	101,255,10
chr2L	437025	437075		1		437025	437075	101,255,10
chr2L	437075	437125		1		437075	437125	101,255,10
chr2L	437125	437175		1		437125	437175	101,255,10
chr2L	440725	440775		1		440725	440775	101,255,10
chr2L	441125	441175		1		441125	441175	101,255,10
chr2L	441175	441225		1		441175	441225	101,255,10
chr2L	441225	441275		1		441225	441275	101,255,10
chr2L	441325	441375		1		441325	441375	101,255,10
chr2L	441375	441425		1		441375	441425	101,255,10
chr2L	441425	441475		1		441425	441475	101,255,10
chr2L	441675	441725		1		441675	441725	101,255,10
chr2L	442175	442225		1		442175	442225	101,255,10
chr2L	442225	442275		1		442225	442275	101,255,10
chr2L	457975	458025		1		457975	458025	101,255,10
chr2L	458325	458375		1		458325	458375	101,255,10
chr2L	458375	458425		1		458375	458425	101,255,10
chr2L	461775	461825		1		461775	461825	101,255,10
chr2L	461825	461875		1		461825	461875	101,255,10
chr2L	461875	461925		1		461875	461925	101,255,10
chr2L	461925	461975		1		461925	461975	101,255,10
chr2L	463575	463625		1		463575	463625	101,255,10
chr2L	463625	463675		1		463625	463675	101,255,10
chr2L	463675	463725		1		463675	463725	101,255,10
chr2L	463975	464025		1		463975	464025	101,255,10
chr2L	464025	464075		1		464025	464075	101,255,10
chr2L	464175	464225		1		464175	464225	101,255,10
chr2L	464225	464275		1		464225	464275	101,255,10
chr2L	464275	464325		1		464275	464325	101,255,10
chr2L	466275	466325		1		466275	466325	101,255,10
chr2L	466375	466425		1		466375	466425	101,255,10
chr2L	467425	467475		1		467425	467475	101,255,10
chr2L	468225	468275		1		468225	468275	101,255,10
chr2L	468275	468325		1		468275	468325	101,255,10
chr2L	468325	468375		1		468325	468375	101,255,10
chr2L	468425	468475		1		468425	468475	101,255,10
chr2L	468475	468525		1		468475	468525	101,255,10
chr2L	468525	468575		1		468525	468575	101,255,10
chr2L	489775	489825		1		489775	489825	101,255,10
chr2L	500775	500825		1		500775	500825	101,255,10
chr2L	503625	503675		1		503625	503675	101,255,10
chr2L	508675	508725		1		508675	508725	101,255,10
chr2L	508725	508775		1		508725	508775	101,255,10
chr2L	508775	508825		1		508775	508825	101,255,10
chr2L	508825	508875		1		508825	508875	101,255,10
chr2L	509675	509725		1		509675	509725	101,255,10
chr2L	512225	512275		1		512225	512275	101,255,10
chr2L	512275	512325		1		512275	512325	101,255,10
chr2L	512325	512375		1		512325	512375	101,255,10
chr2L	512375	512425		1		512375	512425	101,255,10
chr2L	512425	512475		1		512425	512475	101,255,10
chr2L	512475	512525		1		512475	512525	101,255,10
chr2L	512525	512575		1		512525	512575	101,255,10
chr2L	512575	512625		1		512575	512625	101,255,10
chr2L	512625	512675		1		512625	512675	101,255,10
chr2L	512675	512725		1		512675	512725	101,255,10
chr2L	512775	512825		1		512775	512825	101,255,10
chr2L	512825	512875		1		512825	512875	101,255,10
chr2L	515475	515525		1		515475	515525	101,255,10
chr2L	525775	525825		1		525775	525825	101,255,10
chr2L	525825	525875		1		525825	525875	101,255,10
chr2L	525875	525925		1		525875	525925	101,255,10
chr2L	526125	526175		1		526125	526175	101,255,10
chr2L	526225	526275		1		526225	526275	101,255,10
chr2L	526725	526775		1		526725	526775	101,255,10
chr2L	526825	526875		1		526825	526875	101,255,10
chr2L	526875	526925		1		526875	526925	101,255,10
chr2L	526975	527025		1		526975	527025	101,255,10
chr2L	527175	527225		1		527175	527225	101,255,10
chr2L	527225	527275		1		527225	527275	101,255,10
chr2L	527325	527375		1		527325	527375	101,255,10
chr2L	527675	527725		1		527675	527725	101,255,10
chr2L	528075	528125		1		528075	528125	101,255,10
chr2L	528175	528225		1		528175	528225	101,255,10
chr2L	528225	528275		1		528225	528275	101,255,10
chr2L	528275	528325		1		528275	528325	101,255,10
chr2L	528325	528375		1		528325	528375	101,255,10
chr2L	528575	528625		1		528575	528625	101,255,10
chr2L	528625	528675		1		528625	528675	101,255,10
chr2L	528675	528725		1		528675	528725	101,255,10
chr2L	528725	528775		1		528725	528775	101,255,10
chr2L	528775	528825		1		528775	528825	101,255,10
chr2L	528825	528875		1		528825	528875	101,255,10
chr2L	528875	528925		1		528875	528925	101,255,10
chr2L	528925	528975		1		528925	528975	101,255,10
chr2L	528975	529025		1		528975	529025	101,255,10
chr2L	529075	529125		1		529075	529125	101,255,10
chr2L	529575	529625		1		529575	529625	101,255,10
chr2L	529775	529825		1		529775	529825	101,255,10
chr2L	529825	529875		1		529825	529875	101,255,10
chr2L	530125	530175		1		530125	530175	101,255,10
chr2L	530175	530225		1		530175	530225	101,255,10
chr2L	530225	530275		1		530225	530275	101,255,10
chr2L	530275	530325		1		530275	530325	101,255,10
chr2L	530325	530375		1		530325	530375	101,255,10
chr2L	530375	530425		1		530375	530425	101,255,10
chr2L	530425	530475		1		530425	530475	101,255,10
chr2L	530475	530525		1		530475	530525	101,255,10
chr2L	530525	530575		1		530525	530575	101,255,10
chr2L	530575	530625		1		530575	530625	101,255,10
chr2L	530625	530675		1		530625	530675	101,255,10
chr2L	530775	530825		1		530775	530825	101,255,10
chr2L	530875	530925		1		530875	530925	101,255,10
chr2L	530925	530975		1		530925	530975	101,255,10
chr2L	530975	531025		1		530975	531025	101,255,10
chr2L	531025	531075		1		531025	531075	101,255,10
chr2L	531075	531125		1		531075	531125	101,255,10
chr2L	531125	531175		1		531125	531175	101,255,10
chr2L	531175	531225		1		531175	531225	101,255,10
chr2L	531225	531275		1		531225	531275	101,255,10
chr2L	531275	531325		1		531275	531325	101,255,10
chr2L	531325	531375		1		531325	531375	101,255,10
chr2L	531375	531425		1		531375	531425	101,255,10
chr2L	531425	531475		1		531425	531475	101,255,10
chr2L	531475	531525		1		531475	531525	101,255,10
chr2L	531525	531575		1		531525	531575	101,255,10
chr2L	531975	532025		1		531975	532025	101,255,10
chr2L	532025	532075		1		532025	532075	101,255,10
chr2L	532075	532125		1		532075	532125	101,255,10
chr2L	532125	532175		1		532125	532175	101,255,10
chr2L	532175	532225		1		532175	532225	101,255,10
chr2L	532275	532325		1		532275	532325	101,255,10
chr2L	532375	532425		1		532375	532425	101,255,10
chr2L	532425	532475		1		532425	532475	101,255,10
chr2L	532475	532525		1		532475	532525	101,255,10
chr2L	532525	532575		1		532525	532575	101,255,10
chr2L	532575	532625		1		532575	532625	101,255,10
chr2L	532975	533025		1		532975	533025	101,255,10
chr2L	533275	533325		1		533275	533325	101,255,10
chr2L	533325	533375		1		533325	533375	101,255,10
chr2L	533375	533425		1		533375	533425	101,255,10
chr2L	533425	533475		1		533425	533475	101,255,10
chr2L	533475	533525		1		533475	533525	101,255,10
chr2L	533525	533575		1		533525	533575	101,255,10
chr2L	533625	533675		1		533625	533675	101,255,10
chr2L	533675	533725		1		533675	533725	101,255,10
chr2L	533725	533775		1		533725	533775	101,255,10
chr2L	533825	533875		1		533825	533875	101,255,10
chr2L	533875	533925		1		533875	533925	101,255,10
chr2L	533975	534025		1		533975	534025	101,255,10
chr2L	534075	534125		1		534075	534125	101,255,10
chr2L	534125	534175		1		534125	534175	101,255,10
chr2L	534225	534275		1		534225	534275	101,255,10
chr2L	534275	534325		1		534275	534325	101,255,10
chr2L	534325	534375		1		534325	534375	101,255,10
chr2L	534375	534425		1		534375	534425	101,255,10
chr2L	534425	534475		1		534425	534475	101,255,10
chr2L	534475	534525		1		534475	534525	101,255,10
chr2L	534525	534575		1		534525	534575	101,255,10
chr2L	534575	534625		1		534575	534625	101,255,10
chr2L	535325	535375		1		535325	535375	101,255,10
chr2L	535375	535425		1		535375	535425	101,255,10
chr2L	535425	535475		1		535425	535475	101,255,10
chr2L	535475	535525		1		535475	535525	101,255,10
chr2L	535525	535575		1		535525	535575	101,255,10
chr2L	536275	536325		1		536275	536325	101,255,10
chr2L	536325	536375		1		536325	536375	101,255,10
chr2L	536375	536425		1		536375	536425	101,255,10
chr2L	536425	536475		1		536425	536475	101,255,10
chr2L	536475	536525		1		536475	536525	101,255,10
chr2L	536575	536625		1		536575	536625	101,255,10
chr2L	538175	538225		1		538175	538225	101,255,10
chr2L	546075	546125		1		546075	546125	101,255,10
chr2L	546125	546175		1		546125	546175	101,255,10
chr2L	546325	546375		1		546325	546375	101,255,10
chr2L	546475	546525		1		546475	546525	101,255,10
chr2L	546975	547025		1		546975	547025	101,255,10
chr2L	547225	547275		1		547225	547275	101,255,10
chr2L	547375	547425		1		547375	547425	101,255,10
chr2L	547425	547475		1		547425	547475	101,255,10
chr2L	547775	547825		1		547775	547825	101,255,10
chr2L	547825	547875		1		547825	547875	101,255,10
chr2L	547875	547925		1		547875	547925	101,255,10
chr2L	548275	548325		1		548275	548325	101,255,10
chr2L	549675	549725		1		549675	549725	101,255,10
chr2L	549725	549775		1		549725	549775	101,255,10
chr2L	550225	550275		1		550225	550275	101,255,10
chr2L	550275	550325		1		550275	550325	101,255,10
chr2L	551225	551275		1		551225	551275	101,255,10
chr2L	551275	551325		1		551275	551325	101,255,10
chr2L	551325	551375		1		551325	551375	101,255,10
chr2L	551375	551425		1		551375	551425	101,255,10
chr2L	551625	551675		1		551625	551675	101,255,10
chr2L	551675	551725		1		551675	551725	101,255,10
chr2L	551725	551775		1		551725	551775	101,255,10
chr2L	551775	551825		1		551775	551825	101,255,10
chr2L	554275	554325		1		554275	554325	101,255,10
chr2L	554325	554375		1		554325	554375	101,255,10
chr2L	838025	838075		1		838025	838075	101,255,10
chr2L	838175	838225		1		838175	838225	101,255,10
chr2L	838475	838525		1		838475	838525	101,255,10
chr2L	838525	838575		1		838525	838575	101,255,10
chr2L	838575	838625		1		838575	838625	101,255,10
chr2L	838675	838725		1		838675	838725	101,255,10
chr2L	838725	838775		1		838725	838775	101,255,10
chr2L	838775	838825		1		838775	838825	101,255,10
chr2L	838825	838875		1		838825	838875	101,255,10
chr2L	838875	838925		1		838875	838925	101,255,10
chr2L	838975	839025		1		838975	839025	101,255,10
chr2L	839125	839175		1		839125	839175	101,255,10
chr2L	839175	839225		1		839175	839225	101,255,10
chr2L	839425	839475		1		839425	839475	101,255,10
chr2L	839475	839525		1		839475	839525	101,255,10
chr2L	839575	839625		1		839575	839625	101,255,10
chr2L	839675	839725		1		839675	839725	101,255,10
chr2L	839725	839775		1		839725	839775	101,255,10
chr2L	843525	843575		1		843525	843575	101,255,10
chr2L	844775	844825		1		844775	844825	101,255,10
chr2L	844825	844875		1		844825	844875	101,255,10
chr2L	844875	844925		1		844875	844925	101,255,10
chr2L	849075	849125		1		849075	849125	101,255,10
chr2L	849125	849175		1		849125	849175	101,255,10
chr2L	850025	850075		1		850025	850075	101,255,10
chr2L	1059025	1059075		1		1059025	1059075	101,255,10
chr2L	1075275	1075325		1		1075275	1075325	101,255,10
chr2L	1075325	1075375		1		1075325	1075375	101,255,10
chr2L	1075375	1075425		1		1075375	1075425	101,255,10
chr2L	1076075	1076125		1		1076075	1076125	101,255,10
chr2L	1076175	1076225		1		1076175	1076225	101,255,10
chr2L	1076425	1076475		1		1076425	1076475	101,255,10
chr2L	1076475	1076525		1		1076475	1076525	101,255,10
chr2L	1076525	1076575		1		1076525	1076575	101,255,10
chr2L	1076575	1076625		1		1076575	1076625	101,255,10
chr2L	1076625	1076675		1		1076625	1076675	101,255,10
chr2L	1121125	1121175		1		1121125	1121175	101,255,10
chr2L	1122175	1122225		1		1122175	1122225	101,255,10
chr2L	1122225	1122275		1		1122225	1122275	101,255,10
chr2L	1122275	1122325		1		1122275	1122325	101,255,10
chr2L	1122325	1122375		1		1122325	1122375	101,255,10
chr2L	1122375	1122425		1		1122375	1122425	101,255,10
chr2L	1122425	1122475		1		1122425	1122475	101,255,10
chr2L	1122475	1122525		1		1122475	1122525	101,255,10
chr2L	1122525	1122575		1		1122525	1122575	101,255,10
chr2L	1122575	1122625		1		1122575	1122625	101,255,10
chr2L	1122625	1122675		1		1122625	1122675	101,255,10
chr2L	1122675	1122725		1		1122675	1122725	101,255,10
chr2L	1122725	1122775		1		1122725	1122775	101,255,10
chr2L	1122825	1122875		1		1122825	1122875	101,255,10
chr2L	1122875	1122925		1		1122875	1122925	101,255,10
chr2L	1122925	1122975		1		1122925	1122975	101,255,10
chr2L	1122975	1123025		1		1122975	1123025	101,255,10
chr2L	1123175	1123225		1		1123175	1123225	101,255,10
chr2L	1123225	1123275		1		1123225	1123275	101,255,10
chr2L	1123275	1123325		1		1123275	1123325	101,255,10
chr2L	1123725	1123775		1		1123725	1123775	101,255,10
chr2L	1123775	1123825		1		1123775	1123825	101,255,10
chr2L	1123975	1124025		1		1123975	1124025	101,255,10
chr2L	1124025	1124075		1		1124025	1124075	101,255,10
chr2L	1124125	1124175		1		1124125	1124175	101,255,10
chr2L	1124175	1124225		1		1124175	1124225	101,255,10
chr2L	1124225	1124275		1		1124225	1124275	101,255,10
chr2L	1124275	1124325		1		1124275	1124325	101,255,10
chr2L	1124625	1124675		1		1124625	1124675	101,255,10
chr2L	1130725	1130775		1		1130725	1130775	101,255,10
chr2L	1144225	1144275		1		1144225	1144275	101,255,10
chr2L	1155825	1155875		1		1155825	1155875	101,255,10
chr2L	1155875	1155925		1		1155875	1155925	101,255,10
chr2L	1155925	1155975		1		1155925	1155975	101,255,10
chr2L	1418425	1418475		1		1418425	1418475	101,255,10
chr2L	1652925	1652975		1		1652925	1652975	101,255,10
chr2L	1653525	1653575		1		1653525	1653575	101,255,10
chr2L	1653925	1653975		1		1653925	1653975	101,255,10
chr2L	1653975	1654025		1		1653975	1654025	101,255,10
chr2L	1654025	1654075		1		1654025	1654075	101,255,10
chr2L	1654075	1654125		1		1654075	1654125	101,255,10
chr2L	1655525	1655575		1		1655525	1655575	101,255,10
chr2L	1655575	1655625		1		1655575	1655625	101,255,10
chr2L	1655625	1655675		1		1655625	1655675	101,255,10
chr2L	1657625	1657675		1		1657625	1657675	101,255,10
chr2L	1657675	1657725		1		1657675	1657725	101,255,10
chr2L	1657725	1657775		1		1657725	1657775	101,255,10
chr2L	1657875	1657925		1		1657875	1657925	101,255,10
chr2L	1657925	1657975		1		1657925	1657975	101,255,10
chr2L	1657975	1658025		1		1657975	1658025	101,255,10
chr2L	1660925	1660975		1		1660925	1660975	101,255,10
chr2L	1660975	1661025		1		1660975	1661025	101,255,10
chr2L	1661025	1661075		1		1661025	1661075	101,255,10
chr2L	1661075	1661125		1		1661075	1661125	101,255,10
chr2L	1661175	1661225		1		1661175	1661225	101,255,10
chr2L	1662875	1662925		1		1662875	1662925	101,255,10
chr2L	1663025	1663075		1		1663025	1663075	101,255,10
chr2L	1663575	1663625		1		1663575	1663625	101,255,10
chr2L	1671925	1671975		1		1671925	1671975	101,255,10
chr2L	1672075	1672125		1		1672075	1672125	101,255,10
chr2L	1672125	1672175		1		1672125	1672175	101,255,10
chr2L	1672175	1672225		1		1672175	1672225	101,255,10
chr2L	1672225	1672275		1		1672225	1672275	101,255,10
chr2L	1672275	1672325		1		1672275	1672325	101,255,10
chr2L	1672325	1672375		1		1672325	1672375	101,255,10
chr2L	1672575	1672625		1		1672575	1672625	101,255,10
chr2L	1672625	1672675		1		1672625	1672675	101,255,10
chr2L	1672775	1672825		1		1672775	1672825	101,255,10
chr2L	1673125	1673175		1		1673125	1673175	101,255,10
chr2L	1673175	1673225		1		1673175	1673225	101,255,10
chr2L	1673225	1673275		1		1673225	1673275	101,255,10
chr2L	1673275	1673325		1		1673275	1673325	101,255,10
chr2L	1673425	1673475		1		1673425	1673475	101,255,10
chr2L	1673525	1673575		1		1673525	1673575	101,255,10
chr2L	1673625	1673675		1		1673625	1673675	101,255,10
chr2L	1673675	1673725		1		1673675	1673725	101,255,10
chr2L	1673925	1673975		1		1673925	1673975	101,255,10
chr2L	1673975	1674025		1		1673975	1674025	101,255,10
chr2L	1674275	1674325		1		1674275	1674325	101,255,10
chr2L	1674425	1674475		1		1674425	1674475	101,255,10
chr2L	1674475	1674525		1		1674475	1674525	101,255,10
chr2L	1674525	1674575		1		1674525	1674575	101,255,10
chr2L	1674575	1674625		1		1674575	1674625	101,255,10
chr2L	1674625	1674675		1		1674625	1674675	101,255,10
chr2L	1674675	1674725		1		1674675	1674725	101,255,10
chr2L	1674725	1674775		1		1674725	1674775	101,255,10
chr2L	1674775	1674825		1		1674775	1674825	101,255,10
chr2L	1674825	1674875		1		1674825	1674875	101,255,10
chr2L	1674925	1674975		1		1674925	1674975	101,255,10
chr2L	1675025	1675075		1		1675025	1675075	101,255,10
chr2L	1675075	1675125		1		1675075	1675125	101,255,10
chr2L	1675125	1675175		1		1675125	1675175	101,255,10
chr2L	1675175	1675225		1		1675175	1675225	101,255,10
chr2L	1675375	1675425		1		1675375	1675425	101,255,10
chr2L	1675425	1675475		1		1675425	1675475	101,255,10
chr2L	1675475	1675525		1		1675475	1675525	101,255,10
chr2L	1676875	1676925		1		1676875	1676925	101,255,10
chr2L	1677425	1677475		1		1677425	1677475	101,255,10
chr2L	1677475	1677525		1		1677475	1677525	101,255,10
chr2L	1677775	1677825		1		1677775	1677825	101,255,10
chr2L	1677825	1677875		1		1677825	1677875	101,255,10
chr2L	1677875	1677925		1		1677875	1677925	101,255,10
chr2L	1678525	1678575		1		1678525	1678575	101,255,10
chr2L	1678575	1678625		1		1678575	1678625	101,255,10
chr2L	1694925	1694975		1		1694925	1694975	101,255,10
chr2L	1885575	1885625		1		1885575	1885625	101,255,10
chr2L	1885925	1885975		1		1885925	1885975	101,255,10
chr2L	1896575	1896625		1		1896575	1896625	101,255,10
chr2L	1900425	1900475		1		1900425	1900475	101,255,10
chr2L	1902825	1902875		1		1902825	1902875	101,255,10
chr2L	1902925	1902975		1		1902925	1902975	101,255,10
chr2L	1910675	1910725		1		1910675	1910725	101,255,10
chr2L	1913675	1913725		1		1913675	1913725	101,255,10
chr2L	1913725	1913775		1		1913725	1913775	101,255,10
chr2L	1913775	1913825		1		1913775	1913825	101,255,10
chr2L	1913825	1913875		1		1913825	1913875	101,255,10
chr2L	1913975	1914025		1		1913975	1914025	101,255,10
chr2L	1914025	1914075		1		1914025	1914075	101,255,10
chr2L	1914075	1914125		1		1914075	1914125	101,255,10
chr2L	1914125	1914175		1		1914125	1914175	101,255,10
chr2L	1914175	1914225		1		1914175	1914225	101,255,10
chr2L	1914275	1914325		1		1914275	1914325	101,255,10
chr2L	1914325	1914375		1		1914325	1914375	101,255,10
chr2L	1914375	1914425		1		1914375	1914425	101,255,10
chr2L	1914525	1914575		1		1914525	1914575	101,255,10
chr2L	1914575	1914625		1		1914575	1914625	101,255,10
chr2L	1914625	1914675		1		1914625	1914675	101,255,10
chr2L	1914675	1914725		1		1914675	1914725	101,255,10
chr2L	1914725	1914775		1		1914725	1914775	101,255,10
chr2L	1914775	1914825		1		1914775	1914825	101,255,10
chr2L	1914825	1914875		1		1914825	1914875	101,255,10
chr2L	1914875	1914925		1		1914875	1914925	101,255,10
chr2L	1914925	1914975		1		1914925	1914975	101,255,10
chr2L	1914975	1915025		1		1914975	1915025	101,255,10
chr2L	1915025	1915075		1		1915025	1915075	101,255,10
chr2L	1915275	1915325		1		1915275	1915325	101,255,10
chr2L	1915375	1915425		1		1915375	1915425	101,255,10
chr2L	1915425	1915475		1		1915425	1915475	101,255,10
chr2L	1915475	1915525		1		1915475	1915525	101,255,10
chr2L	1915525	1915575		1		1915525	1915575	101,255,10
chr2L	1915575	1915625		1		1915575	1915625	101,255,10
chr2L	1915625	1915675		1		1915625	1915675	101,255,10
chr2L	1915675	1915725		1		1915675	1915725	101,255,10
chr2L	1915725	1915775		1		1915725	1915775	101,255,10
chr2L	1915775	1915825		1		1915775	1915825	101,255,10
chr2L	1915825	1915875		1		1915825	1915875	101,255,10
chr2L	1915875	1915925		1		1915875	1915925	101,255,10
chr2L	1915925	1915975		1		1915925	1915975	101,255,10
chr2L	1915975	1916025		1		1915975	1916025	101,255,10
chr2L	1916025	1916075		1		1916025	1916075	101,255,10
chr2L	1916075	1916125		1		1916075	1916125	101,255,10
chr2L	1916125	1916175		1		1916125	1916175	101,255,10
chr2L	1916175	1916225		1		1916175	1916225	101,255,10
chr2L	1916225	1916275		1		1916225	1916275	101,255,10
chr2L	1916275	1916325		1		1916275	1916325	101,255,10
chr2L	1916325	1916375		1		1916325	1916375	101,255,10
chr2L	1916375	1916425		1		1916375	1916425	101,255,10
chr2L	1916425	1916475		1		1916425	1916475	101,255,10
chr2L	1916475	1916525		1		1916475	1916525	101,255,10
chr2L	1916525	1916575		1		1916525	1916575	101,255,10
chr2L	1916575	1916625		1		1916575	1916625	101,255,10
chr2L	1916625	1916675		1		1916625	1916675	101,255,10
chr2L	1916675	1916725		1		1916675	1916725	101,255,10
chr2L	1916825	1916875		1		1916825	1916875	101,255,10
chr2L	1916875	1916925		1		1916875	1916925	101,255,10
chr2L	1916925	1916975		1		1916925	1916975	101,255,10
chr2L	1916975	1917025		1		1916975	1917025	101,255,10
chr2L	1917025	1917075		1		1917025	1917075	101,255,10
chr2L	1917075	1917125		1		1917075	1917125	101,255,10
chr2L	1917125	1917175		1		1917125	1917175	101,255,10
chr2L	1917175	1917225		1		1917175	1917225	101,255,10
chr2L	1917275	1917325		1		1917275	1917325	101,255,10
chr2L	1918175	1918225		1		1918175	1918225	101,255,10
chr2L	1918225	1918275		1		1918225	1918275	101,255,10
chr2L	1918275	1918325		1		1918275	1918325	101,255,10
chr2L	1918325	1918375		1		1918325	1918375	101,255,10
chr2L	1918375	1918425		1		1918375	1918425	101,255,10
chr2L	1918425	1918475		1		1918425	1918475	101,255,10
chr2L	1918475	1918525		1		1918475	1918525	101,255,10
chr2L	1918525	1918575		1		1918525	1918575	101,255,10
chr2L	1918575	1918625		1		1918575	1918625	101,255,10
chr2L	1918625	1918675		1		1918625	1918675	101,255,10
chr2L	1918675	1918725		1		1918675	1918725	101,255,10
chr2L	1918775	1918825		1		1918775	1918825	101,255,10
chr2L	1918825	1918875		1		1918825	1918875	101,255,10
chr2L	1918875	1918925		1		1918875	1918925	101,255,10
chr2L	1918925	1918975		1		1918925	1918975	101,255,10
chr2L	1918975	1919025		1		1918975	1919025	101,255,10
chr2L	1919025	1919075		1		1919025	1919075	101,255,10
chr2L	1919075	1919125		1		1919075	1919125	101,255,10
chr2L	1919125	1919175		1		1919125	1919175	101,255,10
chr2L	1919175	1919225		1		1919175	1919225	101,255,10
chr2L	1919225	1919275		1		1919225	1919275	101,255,10
chr2L	1919275	1919325		1		1919275	1919325	101,255,10
chr2L	1919325	1919375		1		1919325	1919375	101,255,10
chr2L	1919375	1919425		1		1919375	1919425	101,255,10
chr2L	1919425	1919475		1		1919425	1919475	101,255,10
chr2L	1919475	1919525		1		1919475	1919525	101,255,10
chr2L	1919525	1919575		1		1919525	1919575	101,255,10
chr2L	1919575	1919625		1		1919575	1919625	101,255,10
chr2L	1919625	1919675		1		1919625	1919675	101,255,10
chr2L	1919675	1919725		1		1919675	1919725	101,255,10
chr2L	1919725	1919775		1		1919725	1919775	101,255,10
chr2L	1919775	1919825		1		1919775	1919825	101,255,10
chr2L	1920125	1920175		1		1920125	1920175	101,255,10
chr2L	1920175	1920225		1		1920175	1920225	101,255,10
chr2L	1920225	1920275		1		1920225	1920275	101,255,10
chr2L	1920275	1920325		1		1920275	1920325	101,255,10
chr2L	1920475	1920525		1		1920475	1920525	101,255,10
chr2L	1920525	1920575		1		1920525	1920575	101,255,10
chr2L	1921275	1921325		1		1921275	1921325	101,255,10
chr2L	1921325	1921375		1		1921325	1921375	101,255,10
chr2L	1921375	1921425		1		1921375	1921425	101,255,10
chr2L	1921425	1921475		1		1921425	1921475	101,255,10
chr2L	1921475	1921525		1		1921475	1921525	101,255,10
chr2L	1921525	1921575		1		1921525	1921575	101,255,10
chr2L	1921575	1921625		1		1921575	1921625	101,255,10
chr2L	1921625	1921675		1		1921625	1921675	101,255,10
chr2L	1921675	1921725		1		1921675	1921725	101,255,10
chr2L	1921725	1921775		1		1921725	1921775	101,255,10
chr2L	1921775	1921825		1		1921775	1921825	101,255,10
chr2L	1921825	1921875		1		1921825	1921875	101,255,10
chr2L	1921975	1922025		1		1921975	1922025	101,255,10
chr2L	1922025	1922075		1		1922025	1922075	101,255,10
chr2L	1922075	1922125		1		1922075	1922125	101,255,10
chr2L	1922125	1922175		1		1922125	1922175	101,255,10
chr2L	1922175	1922225		1		1922175	1922225	101,255,10
chr2L	1922225	1922275		1		1922225	1922275	101,255,10
chr2L	1922275	1922325		1		1922275	1922325	101,255,10
chr2L	1922325	1922375		1		1922325	1922375	101,255,10
chr2L	1922425	1922475		1		1922425	1922475	101,255,10
chr2L	1922625	1922675		1		1922625	1922675	101,255,10
chr2L	1922675	1922725		1		1922675	1922725	101,255,10
chr2L	1922725	1922775		1		1922725	1922775	101,255,10
chr2L	1922775	1922825		1		1922775	1922825	101,255,10
chr2L	1922825	1922875		1		1922825	1922875	101,255,10
chr2L	1922875	1922925		1		1922875	1922925	101,255,10
chr2L	1922925	1922975		1		1922925	1922975	101,255,10
chr2L	1922975	1923025		1		1922975	1923025	101,255,10
chr2L	1923025	1923075		1		1923025	1923075	101,255,10
chr2L	1923075	1923125		1		1923075	1923125	101,255,10
chr2L	1923125	1923175		1		1923125	1923175	101,255,10
chr2L	1923175	1923225		1		1923175	1923225	101,255,10
chr2L	1923225	1923275		1		1923225	1923275	101,255,10
chr2L	1923275	1923325		1		1923275	1923325	101,255,10
chr2L	1923325	1923375		1		1923325	1923375	101,255,10
chr2L	1923375	1923425		1		1923375	1923425	101,255,10
chr2L	1923425	1923475		1		1923425	1923475	101,255,10
chr2L	1923475	1923525		1		1923475	1923525	101,255,10
chr2L	1923725	1923775		1		1923725	1923775	101,255,10
chr2L	1923775	1923825		1		1923775	1923825	101,255,10
chr2L	1923825	1923875		1		1923825	1923875	101,255,10
chr2L	1923875	1923925		1		1923875	1923925	101,255,10
chr2L	1923925	1923975		1		1923925	1923975	101,255,10
chr2L	1924075	1924125		1		1924075	1924125	101,255,10
chr2L	1924125	1924175		1		1924125	1924175	101,255,10
chr2L	1924225	1924275		1		1924225	1924275	101,255,10
chr2L	1924275	1924325		1		1924275	1924325	101,255,10
chr2L	1924325	1924375		1		1924325	1924375	101,255,10
chr2L	1924375	1924425		1		1924375	1924425	101,255,10
chr2L	1924425	1924475		1		1924425	1924475	101,255,10
chr2L	1924475	1924525		1		1924475	1924525	101,255,10
chr2L	1924525	1924575		1		1924525	1924575	101,255,10
chr2L	1924575	1924625		1		1924575	1924625	101,255,10
chr2L	1924625	1924675		1		1924625	1924675	101,255,10
chr2L	1924675	1924725		1		1924675	1924725	101,255,10
chr2L	1924725	1924775		1		1924725	1924775	101,255,10
chr2L	1924775	1924825		1		1924775	1924825	101,255,10
chr2L	1924825	1924875		1		1924825	1924875	101,255,10
chr2L	1924875	1924925		1		1924875	1924925	101,255,10
chr2L	1924925	1924975		1		1924925	1924975	101,255,10
chr2L	1925075	1925125		1		1925075	1925125	101,255,10
chr2L	1925125	1925175		1		1925125	1925175	101,255,10
chr2L	1925175	1925225		1		1925175	1925225	101,255,10
chr2L	1925225	1925275		1		1925225	1925275	101,255,10
chr2L	1925275	1925325		1		1925275	1925325	101,255,10
chr2L	1925325	1925375		1		1925325	1925375	101,255,10
chr2L	1925375	1925425		1		1925375	1925425	101,255,10
chr2L	1925425	1925475		1		1925425	1925475	101,255,10
chr2L	1925475	1925525		1		1925475	1925525	101,255,10
chr2L	1925525	1925575		1		1925525	1925575	101,255,10
chr2L	1925575	1925625		1		1925575	1925625	101,255,10
chr2L	1925625	1925675		1		1925625	1925675	101,255,10
chr2L	1925675	1925725		1		1925675	1925725	101,255,10
chr2L	1925875	1925925		1		1925875	1925925	101,255,10
chr2L	1925925	1925975		1		1925925	1925975	101,255,10
chr2L	1925975	1926025		1		1925975	1926025	101,255,10
chr2L	1926025	1926075		1		1926025	1926075	101,255,10
chr2L	1926075	1926125		1		1926075	1926125	101,255,10
chr2L	1926125	1926175		1		1926125	1926175	101,255,10
chr2L	1926175	1926225		1		1926175	1926225	101,255,10
chr2L	1926225	1926275		1		1926225	1926275	101,255,10
chr2L	1926275	1926325		1		1926275	1926325	101,255,10
chr2L	1926375	1926425		1		1926375	1926425	101,255,10
chr2L	1929825	1929875		1		1929825	1929875	101,255,10
chr2L	1985825	1985875		1		1985825	1985875	101,255,10
chr2L	2131225	2131275		1		2131225	2131275	101,255,10
chr2L	2166575	2166625		1		2166575	2166625	101,255,10
chr2L	2166725	2166775		1		2166725	2166775	101,255,10
chr2L	2166775	2166825		1		2166775	2166825	101,255,10
chr2L	2166825	2166875		1		2166825	2166875	101,255,10
chr2L	2166875	2166925		1		2166875	2166925	101,255,10
chr2L	2171825	2171875		1		2171825	2171875	101,255,10
chr2L	2171875	2171925		1		2171875	2171925	101,255,10
chr2L	2172075	2172125		1		2172075	2172125	101,255,10
chr2L	2172225	2172275		1		2172225	2172275	101,255,10
chr2L	2172375	2172425		1		2172375	2172425	101,255,10
chr2L	2172425	2172475		1		2172425	2172475	101,255,10
chr2L	2172475	2172525		1		2172475	2172525	101,255,10
chr2L	2172675	2172725		1		2172675	2172725	101,255,10
chr2L	2172725	2172775		1		2172725	2172775	101,255,10
chr2L	2172875	2172925		1		2172875	2172925	101,255,10
chr2L	2172925	2172975		1		2172925	2172975	101,255,10
chr2L	2172975	2173025		1		2172975	2173025	101,255,10
chr2L	2173025	2173075		1		2173025	2173075	101,255,10
chr2L	2173075	2173125		1		2173075	2173125	101,255,10
chr2L	2173125	2173175		1		2173125	2173175	101,255,10
chr2L	2173175	2173225		1		2173175	2173225	101,255,10
chr2L	2173325	2173375		1		2173325	2173375	101,255,10
chr2L	2173375	2173425		1		2173375	2173425	101,255,10
chr2L	2173475	2173525		1		2173475	2173525	101,255,10
chr2L	2173525	2173575		1		2173525	2173575	101,255,10
chr2L	2173775	2173825		1		2173775	2173825	101,255,10
chr2L	2173825	2173875		1		2173825	2173875	101,255,10
chr2L	2222275	2222325		1		2222275	2222325	101,255,10
chr2L	2222675	2222725		1		2222675	2222725	101,255,10
chr2L	2736525	2736575		1		2736525	2736575	101,255,10
chr2L	2736575	2736625		1		2736575	2736625	101,255,10
chr2L	2736675	2736725		1		2736675	2736725	101,255,10
chr2L	2858975	2859025		1		2858975	2859025	101,255,10
chr2L	2860675	2860725		1		2860675	2860725	101,255,10
chr2L	2860725	2860775		1		2860725	2860775	101,255,10
chr2L	2860775	2860825		1		2860775	2860825	101,255,10
chr2L	2860825	2860875		1		2860825	2860875	101,255,10
chr2L	2860875	2860925		1		2860875	2860925	101,255,10
chr2L	2860925	2860975		1		2860925	2860975	101,255,10
chr2L	2861175	2861225		1		2861175	2861225	101,255,10
chr2L	2861225	2861275		1		2861225	2861275	101,255,10
chr2L	2861275	2861325		1		2861275	2861325	101,255,10
chr2L	2861325	2861375		1		2861325	2861375	101,255,10
chr2L	2861475	2861525		1		2861475	2861525	101,255,10
chr2L	2861525	2861575		1		2861525	2861575	101,255,10
chr2L	2861575	2861625		1		2861575	2861625	101,255,10
chr2L	2861625	2861675		1		2861625	2861675	101,255,10
chr2L	2861675	2861725		1		2861675	2861725	101,255,10
chr2L	2861725	2861775		1		2861725	2861775	101,255,10
chr2L	2863275	2863325		1		2863275	2863325	101,255,10
chr2L	2863975	2864025		1		2863975	2864025	101,255,10
chr2L	2864075	2864125		1		2864075	2864125	101,255,10
chr2L	2864125	2864175		1		2864125	2864175	101,255,10
chr2L	2864175	2864225		1		2864175	2864225	101,255,10
chr2L	2864825	2864875		1		2864825	2864875	101,255,10
chr2L	2865275	2865325		1		2865275	2865325	101,255,10
chr2L	2872325	2872375		1		2872325	2872375	101,255,10
chr2L	2888325	2888375		1		2888325	2888375	101,255,10
chr2L	2889425	2889475		1		2889425	2889475	101,255,10
chr2L	2889475	2889525		1		2889475	2889525	101,255,10
chr2L	2889525	2889575		1		2889525	2889575	101,255,10
chr2L	2889575	2889625		1		2889575	2889625	101,255,10
chr2L	2889625	2889675		1		2889625	2889675	101,255,10
chr2L	2889675	2889725		1		2889675	2889725	101,255,10
chr2L	2889725	2889775		1		2889725	2889775	101,255,10
chr2L	2889775	2889825		1		2889775	2889825	101,255,10
chr2L	2890025	2890075		1		2890025	2890075	101,255,10
chr2L	2890075	2890125		1		2890075	2890125	101,255,10
chr2L	2890125	2890175		1		2890125	2890175	101,255,10
chr2L	2890175	2890225		1		2890175	2890225	101,255,10
chr2L	2890225	2890275		1		2890225	2890275	101,255,10
chr2L	2890325	2890375		1		2890325	2890375	101,255,10
chr2L	2890375	2890425		1		2890375	2890425	101,255,10
chr2L	2890425	2890475		1		2890425	2890475	101,255,10
chr2L	2890475	2890525		1		2890475	2890525	101,255,10
chr2L	2890525	2890575		1		2890525	2890575	101,255,10
chr2L	2890575	2890625		1		2890575	2890625	101,255,10
chr2L	2890625	2890675		1		2890625	2890675	101,255,10
chr2L	2890675	2890725		1		2890675	2890725	101,255,10
chr2L	2890725	2890775		1		2890725	2890775	101,255,10
chr2L	2890825	2890875		1		2890825	2890875	101,255,10
chr2L	2890875	2890925		1		2890875	2890925	101,255,10
chr2L	2890925	2890975		1		2890925	2890975	101,255,10
chr2L	2890975	2891025		1		2890975	2891025	101,255,10
chr2L	2891125	2891175		1		2891125	2891175	101,255,10
chr2L	2891175	2891225		1		2891175	2891225	101,255,10
chr2L	2891225	2891275		1		2891225	2891275	101,255,10
chr2L	2891275	2891325		1		2891275	2891325	101,255,10
chr2L	2891325	2891375		1		2891325	2891375	101,255,10
chr2L	2892075	2892125		1		2892075	2892125	101,255,10
chr2L	2892125	2892175		1		2892125	2892175	101,255,10
chr2L	2892175	2892225		1		2892175	2892225	101,255,10
chr2L	2892225	2892275		1		2892225	2892275	101,255,10
chr2L	2892375	2892425		1		2892375	2892425	101,255,10
chr2L	2892425	2892475		1		2892425	2892475	101,255,10
chr2L	2892525	2892575		1		2892525	2892575	101,255,10
chr2L	2892675	2892725		1		2892675	2892725	101,255,10
chr2L	2892775	2892825		1		2892775	2892825	101,255,10
chr2L	2892825	2892875		1		2892825	2892875	101,255,10
chr2L	2892925	2892975		1		2892925	2892975	101,255,10
chr2L	2893075	2893125		1		2893075	2893125	101,255,10
chr2L	2893125	2893175		1		2893125	2893175	101,255,10
chr2L	2893225	2893275		1		2893225	2893275	101,255,10
chr2L	2893425	2893475		1		2893425	2893475	101,255,10
chr2L	2893475	2893525		1		2893475	2893525	101,255,10
chr2L	2893675	2893725		1		2893675	2893725	101,255,10
chr2L	2893725	2893775		1		2893725	2893775	101,255,10
chr2L	2893775	2893825		1		2893775	2893825	101,255,10
chr2L	2893825	2893875		1		2893825	2893875	101,255,10
chr2L	2893875	2893925		1		2893875	2893925	101,255,10
chr2L	2894575	2894625		1		2894575	2894625	101,255,10
chr2L	2894825	2894875		1		2894825	2894875	101,255,10
chr2L	2894925	2894975		1		2894925	2894975	101,255,10
chr2L	2894975	2895025		1		2894975	2895025	101,255,10
chr2L	2895575	2895625		1		2895575	2895625	101,255,10
chr2L	2895625	2895675		1		2895625	2895675	101,255,10
chr2L	2895675	2895725		1		2895675	2895725	101,255,10
chr2L	2895725	2895775		1		2895725	2895775	101,255,10
chr2L	2895775	2895825		1		2895775	2895825	101,255,10
chr2L	2895975	2896025		1		2895975	2896025	101,255,10
chr2L	2896025	2896075		1		2896025	2896075	101,255,10
chr2L	2896075	2896125		1		2896075	2896125	101,255,10
chr2L	2896125	2896175		1		2896125	2896175	101,255,10
chr2L	2896175	2896225		1		2896175	2896225	101,255,10
chr2L	2896225	2896275		1		2896225	2896275	101,255,10
chr2L	2896275	2896325		1		2896275	2896325	101,255,10
chr2L	2896325	2896375		1		2896325	2896375	101,255,10
chr2L	2896375	2896425		1		2896375	2896425	101,255,10
chr2L	2896425	2896475		1		2896425	2896475	101,255,10
chr2L	2896475	2896525		1		2896475	2896525	101,255,10
chr2L	2896525	2896575		1		2896525	2896575	101,255,10
chr2L	2896575	2896625		1		2896575	2896625	101,255,10
chr2L	2896775	2896825		1		2896775	2896825	101,255,10
chr2L	2896825	2896875		1		2896825	2896875	101,255,10
chr2L	2897225	2897275		1		2897225	2897275	101,255,10
chr2L	2897275	2897325		1		2897275	2897325	101,255,10
chr2L	2897325	2897375		1		2897325	2897375	101,255,10
chr2L	2897375	2897425		1		2897375	2897425	101,255,10
chr2L	2897425	2897475		1		2897425	2897475	101,255,10
chr2L	2897475	2897525		1		2897475	2897525	101,255,10
chr2L	2897525	2897575		1		2897525	2897575	101,255,10
chr2L	2897575	2897625		1		2897575	2897625	101,255,10
chr2L	2897625	2897675		1		2897625	2897675	101,255,10
chr2L	2897675	2897725		1		2897675	2897725	101,255,10
chr2L	2897775	2897825		1		2897775	2897825	101,255,10
chr2L	2897925	2897975		1		2897925	2897975	101,255,10
chr2L	2897975	2898025		1		2897975	2898025	101,255,10
chr2L	2898025	2898075		1		2898025	2898075	101,255,10
chr2L	2898075	2898125		1		2898075	2898125	101,255,10
chr2L	2898125	2898175		1		2898125	2898175	101,255,10
chr2L	2898175	2898225		1		2898175	2898225	101,255,10
chr2L	2898225	2898275		1		2898225	2898275	101,255,10
chr2L	2898275	2898325		1		2898275	2898325	101,255,10
chr2L	2898325	2898375		1		2898325	2898375	101,255,10
chr2L	2898375	2898425		1		2898375	2898425	101,255,10
chr2L	2898425	2898475		1		2898425	2898475	101,255,10
chr2L	2898475	2898525		1		2898475	2898525	101,255,10
chr2L	2898525	2898575		1		2898525	2898575	101,255,10
chr2L	2898575	2898625		1		2898575	2898625	101,255,10
chr2L	2898625	2898675		1		2898625	2898675	101,255,10
chr2L	2898675	2898725		1		2898675	2898725	101,255,10
chr2L	2898725	2898775		1		2898725	2898775	101,255,10
chr2L	2898775	2898825		1		2898775	2898825	101,255,10
chr2L	2898825	2898875		1		2898825	2898875	101,255,10
chr2L	2898875	2898925		1		2898875	2898925	101,255,10
chr2L	2898925	2898975		1		2898925	2898975	101,255,10
chr2L	2898975	2899025		1		2898975	2899025	101,255,10
chr2L	2899025	2899075		1		2899025	2899075	101,255,10
chr2L	2899075	2899125		1		2899075	2899125	101,255,10
chr2L	2899125	2899175		1		2899125	2899175	101,255,10
chr2L	2899175	2899225		1		2899175	2899225	101,255,10
chr2L	2899475	2899525		1		2899475	2899525	101,255,10
chr2L	2899575	2899625		1		2899575	2899625	101,255,10
chr2L	2899725	2899775		1		2899725	2899775	101,255,10
chr2L	2899775	2899825		1		2899775	2899825	101,255,10
chr2L	2901725	2901775		1		2901725	2901775	101,255,10
chr2L	2901775	2901825		1		2901775	2901825	101,255,10
chr2L	2901825	2901875		1		2901825	2901875	101,255,10
chr2L	2901875	2901925		1		2901875	2901925	101,255,10
chr2L	2901975	2902025		1		2901975	2902025	101,255,10
chr2L	2902075	2902125		1		2902075	2902125	101,255,10
chr2L	2902225	2902275		1		2902225	2902275	101,255,10
chr2L	2902275	2902325		1		2902275	2902325	101,255,10
chr2L	2902325	2902375		1		2902325	2902375	101,255,10
chr2L	2902375	2902425		1		2902375	2902425	101,255,10
chr2L	2902425	2902475		1		2902425	2902475	101,255,10
chr2L	2902475	2902525		1		2902475	2902525	101,255,10
chr2L	2902525	2902575		1		2902525	2902575	101,255,10
chr2L	2902575	2902625		1		2902575	2902625	101,255,10
chr2L	2902625	2902675		1		2902625	2902675	101,255,10
chr2L	2902675	2902725		1		2902675	2902725	101,255,10
chr2L	2902725	2902775		1		2902725	2902775	101,255,10
chr2L	2902775	2902825		1		2902775	2902825	101,255,10
chr2L	2902825	2902875		1		2902825	2902875	101,255,10
chr2L	2902875	2902925		1		2902875	2902925	101,255,10
chr2L	2902925	2902975		1		2902925	2902975	101,255,10
chr2L	2902975	2903025		1		2902975	2903025	101,255,10
chr2L	2903025	2903075		1		2903025	2903075	101,255,10
chr2L	2903075	2903125		1		2903075	2903125	101,255,10
chr2L	2903125	2903175		1		2903125	2903175	101,255,10
chr2L	2903175	2903225		1		2903175	2903225	101,255,10
chr2L	2903425	2903475		1		2903425	2903475	101,255,10
chr2L	2903475	2903525		1		2903475	2903525	101,255,10
chr2L	2903525	2903575		1		2903525	2903575	101,255,10
chr2L	2903575	2903625		1		2903575	2903625	101,255,10
chr2L	2903625	2903675		1		2903625	2903675	101,255,10
chr2L	2903975	2904025		1		2903975	2904025	101,255,10
chr2L	2904025	2904075		1		2904025	2904075	101,255,10
chr2L	2909925	2909975		1		2909925	2909975	101,255,10
chr2L	2910025	2910075		1		2910025	2910075	101,255,10
chr2L	2910075	2910125		1		2910075	2910125	101,255,10
chr2L	2910125	2910175		1		2910125	2910175	101,255,10
chr2L	2910175	2910225		1		2910175	2910225	101,255,10
chr2L	2910225	2910275		1		2910225	2910275	101,255,10
chr2L	2910275	2910325		1		2910275	2910325	101,255,10
chr2L	2910325	2910375		1		2910325	2910375	101,255,10
chr2L	2910475	2910525		1		2910475	2910525	101,255,10
chr2L	2910525	2910575		1		2910525	2910575	101,255,10
chr2L	2910575	2910625		1		2910575	2910625	101,255,10
chr2L	2910625	2910675		1		2910625	2910675	101,255,10
chr2L	2910675	2910725		1		2910675	2910725	101,255,10
chr2L	2910725	2910775		1		2910725	2910775	101,255,10
chr2L	2910825	2910875		1		2910825	2910875	101,255,10
chr2L	2910875	2910925		1		2910875	2910925	101,255,10
chr2L	2910925	2910975		1		2910925	2910975	101,255,10
chr2L	2911375	2911425		1		2911375	2911425	101,255,10
chr2L	2911425	2911475		1		2911425	2911475	101,255,10
chr2L	2911475	2911525		1		2911475	2911525	101,255,10
chr2L	2911525	2911575		1		2911525	2911575	101,255,10
chr2L	2911575	2911625		1		2911575	2911625	101,255,10
chr2L	2911625	2911675		1		2911625	2911675	101,255,10
chr2L	2911675	2911725		1		2911675	2911725	101,255,10
chr2L	2911725	2911775		1		2911725	2911775	101,255,10
chr2L	2911775	2911825		1		2911775	2911825	101,255,10
chr2L	2911825	2911875		1		2911825	2911875	101,255,10
chr2L	2911875	2911925		1		2911875	2911925	101,255,10
chr2L	2911925	2911975		1		2911925	2911975	101,255,10
chr2L	2912025	2912075		1		2912025	2912075	101,255,10
chr2L	2912125	2912175		1		2912125	2912175	101,255,10
chr2L	2912175	2912225		1		2912175	2912225	101,255,10
chr2L	2912225	2912275		1		2912225	2912275	101,255,10
chr2L	2912275	2912325		1		2912275	2912325	101,255,10
chr2L	2912325	2912375		1		2912325	2912375	101,255,10
chr2L	2912375	2912425		1		2912375	2912425	101,255,10
chr2L	2912425	2912475		1		2912425	2912475	101,255,10
chr2L	2912475	2912525		1		2912475	2912525	101,255,10
chr2L	2912525	2912575		1		2912525	2912575	101,255,10
chr2L	2912775	2912825		1		2912775	2912825	101,255,10
chr2L	2912825	2912875		1		2912825	2912875	101,255,10
chr2L	2912875	2912925		1		2912875	2912925	101,255,10
chr2L	2913075	2913125		1		2913075	2913125	101,255,10
chr2L	2913125	2913175		1		2913125	2913175	101,255,10
chr2L	2913175	2913225		1		2913175	2913225	101,255,10
chr2L	2913225	2913275		1		2913225	2913275	101,255,10
chr2L	2913275	2913325		1		2913275	2913325	101,255,10
chr2L	2913325	2913375		1		2913325	2913375	101,255,10
chr2L	2913525	2913575		1		2913525	2913575	101,255,10
chr2L	2913675	2913725		1		2913675	2913725	101,255,10
chr2L	2913725	2913775		1		2913725	2913775	101,255,10
chr2L	2913775	2913825		1		2913775	2913825	101,255,10
chr2L	2913825	2913875		1		2913825	2913875	101,255,10
chr2L	2913925	2913975		1		2913925	2913975	101,255,10
chr2L	2914225	2914275		1		2914225	2914275	101,255,10
chr2L	2914425	2914475		1		2914425	2914475	101,255,10
chr2L	2914475	2914525		1		2914475	2914525	101,255,10
chr2L	2914525	2914575		1		2914525	2914575	101,255,10
chr2L	2914575	2914625		1		2914575	2914625	101,255,10
chr2L	2914625	2914675		1		2914625	2914675	101,255,10
chr2L	2914675	2914725		1		2914675	2914725	101,255,10
chr2L	2914725	2914775		1		2914725	2914775	101,255,10
chr2L	2914775	2914825		1		2914775	2914825	101,255,10
chr2L	2914825	2914875		1		2914825	2914875	101,255,10
chr2L	2914875	2914925		1		2914875	2914925	101,255,10
chr2L	2914925	2914975		1		2914925	2914975	101,255,10
chr2L	2914975	2915025		1		2914975	2915025	101,255,10
chr2L	2915225	2915275		1		2915225	2915275	101,255,10
chr2L	2915275	2915325		1		2915275	2915325	101,255,10
chr2L	2915325	2915375		1		2915325	2915375	101,255,10
chr2L	2915375	2915425		1		2915375	2915425	101,255,10
chr2L	2915425	2915475		1		2915425	2915475	101,255,10
chr2L	2915675	2915725		1		2915675	2915725	101,255,10
chr2L	2915725	2915775		1		2915725	2915775	101,255,10
chr2L	2915775	2915825		1		2915775	2915825	101,255,10
chr2L	2916025	2916075		1		2916025	2916075	101,255,10
chr2L	2916325	2916375		1		2916325	2916375	101,255,10
chr2L	2916575	2916625		1		2916575	2916625	101,255,10
chr2L	2916625	2916675		1		2916625	2916675	101,255,10
chr2L	2919675	2919725		1		2919675	2919725	101,255,10
chr2L	2919725	2919775		1		2919725	2919775	101,255,10
chr2L	2919775	2919825		1		2919775	2919825	101,255,10
chr2L	2919825	2919875		1		2919825	2919875	101,255,10
chr2L	2920975	2921025		1		2920975	2921025	101,255,10
chr2L	2921025	2921075		1		2921025	2921075	101,255,10
chr2L	2926875	2926925		1		2926875	2926925	101,255,10
chr2L	2928275	2928325		1		2928275	2928325	101,255,10
chr2L	2928975	2929025		1		2928975	2929025	101,255,10
chr2L	2929025	2929075		1		2929025	2929075	101,255,10
chr2L	2929075	2929125		1		2929075	2929125	101,255,10
chr2L	2929125	2929175		1		2929125	2929175	101,255,10
chr2L	2929175	2929225		1		2929175	2929225	101,255,10
chr2L	2929325	2929375		1		2929325	2929375	101,255,10
chr2L	2931025	2931075		1		2931025	2931075	101,255,10
chr2L	2931375	2931425		1		2931375	2931425	101,255,10
chr2L	2931425	2931475		1		2931425	2931475	101,255,10
chr2L	2931625	2931675		1		2931625	2931675	101,255,10
chr2L	2931675	2931725		1		2931675	2931725	101,255,10
chr2L	2931775	2931825		1		2931775	2931825	101,255,10
chr2L	2931825	2931875		1		2931825	2931875	101,255,10
chr2L	2932625	2932675		1		2932625	2932675	101,255,10
chr2L	2932975	2933025		1		2932975	2933025	101,255,10
chr2L	2937275	2937325		1		2937275	2937325	101,255,10
chr2L	2999975	3000025		1		2999975	3000025	101,255,10
chr2L	3043875	3043925		1		3043875	3043925	101,255,10
chr2L	3044125	3044175		1		3044125	3044175	101,255,10
chr2L	3044175	3044225		1		3044175	3044225	101,255,10
chr2L	3044225	3044275		1		3044225	3044275	101,255,10
chr2L	3044275	3044325		1		3044275	3044325	101,255,10
chr2L	3054675	3054725		1		3054675	3054725	101,255,10
chr2L	3062425	3062475		1		3062425	3062475	101,255,10
chr2L	3117825	3117875		1		3117825	3117875	101,255,10
chr2L	3121575	3121625		1		3121575	3121625	101,255,10
chr2L	3121625	3121675		1		3121625	3121675	101,255,10
chr2L	3121675	3121725		1		3121675	3121725	101,255,10
chr2L	3121725	3121775		1		3121725	3121775	101,255,10
chr2L	3149675	3149725		1		3149675	3149725	101,255,10
chr2L	3149725	3149775		1		3149725	3149775	101,255,10
chr2L	3149775	3149825		1		3149775	3149825	101,255,10
chr2L	3149825	3149875		1		3149825	3149875	101,255,10
chr2L	3149875	3149925		1		3149875	3149925	101,255,10
chr2L	3149925	3149975		1		3149925	3149975	101,255,10
chr2L	3150525	3150575		1		3150525	3150575	101,255,10
chr2L	3150575	3150625		1		3150575	3150625	101,255,10
chr2L	3150725	3150775		1		3150725	3150775	101,255,10
chr2L	3150775	3150825		1		3150775	3150825	101,255,10
chr2L	3151825	3151875		1		3151825	3151875	101,255,10
chr2L	3154225	3154275		1		3154225	3154275	101,255,10
chr2L	3154375	3154425		1		3154375	3154425	101,255,10
chr2L	3154425	3154475		1		3154425	3154475	101,255,10
chr2L	3154525	3154575		1		3154525	3154575	101,255,10
chr2L	3154575	3154625		1		3154575	3154625	101,255,10
chr2L	3154625	3154675		1		3154625	3154675	101,255,10
chr2L	3154675	3154725		1		3154675	3154725	101,255,10
chr2L	3154775	3154825		1		3154775	3154825	101,255,10
chr2L	3154825	3154875		1		3154825	3154875	101,255,10
chr2L	3155025	3155075		1		3155025	3155075	101,255,10
chr2L	3155075	3155125		1		3155075	3155125	101,255,10
chr2L	3155125	3155175		1		3155125	3155175	101,255,10
chr2L	3155225	3155275		1		3155225	3155275	101,255,10
chr2L	3155275	3155325		1		3155275	3155325	101,255,10
chr2L	3155425	3155475		1		3155425	3155475	101,255,10
chr2L	3155475	3155525		1		3155475	3155525	101,255,10
chr2L	3155525	3155575		1		3155525	3155575	101,255,10
chr2L	3155575	3155625		1		3155575	3155625	101,255,10
chr2L	3155825	3155875		1		3155825	3155875	101,255,10
chr2L	3155875	3155925		1		3155875	3155925	101,255,10
chr2L	3155925	3155975		1		3155925	3155975	101,255,10
chr2L	3155975	3156025		1		3155975	3156025	101,255,10
chr2L	3156025	3156075		1		3156025	3156075	101,255,10
chr2L	3158075	3158125		1		3158075	3158125	101,255,10
chr2L	3158125	3158175		1		3158125	3158175	101,255,10
chr2L	3158175	3158225		1		3158175	3158225	101,255,10
chr2L	3158225	3158275		1		3158225	3158275	101,255,10
chr2L	3158275	3158325		1		3158275	3158325	101,255,10
chr2L	3158375	3158425		1		3158375	3158425	101,255,10
chr2L	3158425	3158475		1		3158425	3158475	101,255,10
chr2L	3158475	3158525		1		3158475	3158525	101,255,10
chr2L	3300575	3300625		1		3300575	3300625	101,255,10
chr2L	3300675	3300725		1		3300675	3300725	101,255,10
chr2L	3300725	3300775		1		3300725	3300775	101,255,10
chr2L	3342825	3342875		1		3342825	3342875	101,255,10
chr2L	3342875	3342925		1		3342875	3342925	101,255,10
chr2L	3342925	3342975		1		3342925	3342975	101,255,10
chr2L	3630675	3630725		1		3630675	3630725	101,255,10
chr2L	3630725	3630775		1		3630725	3630775	101,255,10
chr2L	3630775	3630825		1		3630775	3630825	101,255,10
chr2L	3630875	3630925		1		3630875	3630925	101,255,10
chr2L	3638875	3638925		1		3638875	3638925	101,255,10
chr2L	3639625	3639675		1		3639625	3639675	101,255,10
chr2L	3639775	3639825		1		3639775	3639825	101,255,10
chr2L	3639875	3639925		1		3639875	3639925	101,255,10
chr2L	3644225	3644275		1		3644225	3644275	101,255,10
chr2L	3644275	3644325		1		3644275	3644325	101,255,10
chr2L	3644325	3644375		1		3644325	3644375	101,255,10
chr2L	3644375	3644425		1		3644375	3644425	101,255,10
chr2L	3644425	3644475		1		3644425	3644475	101,255,10
chr2L	3644475	3644525		1		3644475	3644525	101,255,10
chr2L	3645075	3645125		1		3645075	3645125	101,255,10
chr2L	3645125	3645175		1		3645125	3645175	101,255,10
chr2L	3645175	3645225		1		3645175	3645225	101,255,10
chr2L	3645225	3645275		1		3645225	3645275	101,255,10
chr2L	3645275	3645325		1		3645275	3645325	101,255,10
chr2L	3645325	3645375		1		3645325	3645375	101,255,10
chr2L	3645375	3645425		1		3645375	3645425	101,255,10
chr2L	3645425	3645475		1		3645425	3645475	101,255,10
chr2L	3645475	3645525		1		3645475	3645525	101,255,10
chr2L	3645525	3645575		1		3645525	3645575	101,255,10
chr2L	3645575	3645625		1		3645575	3645625	101,255,10
chr2L	3647575	3647625		1		3647575	3647625	101,255,10
chr2L	3648925	3648975		1		3648925	3648975	101,255,10
chr2L	3648975	3649025		1		3648975	3649025	101,255,10
chr2L	3649125	3649175		1		3649125	3649175	101,255,10
chr2L	3649275	3649325		1		3649275	3649325	101,255,10
chr2L	3649325	3649375		1		3649325	3649375	101,255,10
chr2L	3649375	3649425		1		3649375	3649425	101,255,10
chr2L	3649625	3649675		1		3649625	3649675	101,255,10
chr2L	3649675	3649725		1		3649675	3649725	101,255,10
chr2L	3773325	3773375		1		3773325	3773375	101,255,10
chr2L	3774025	3774075		1		3774025	3774075	101,255,10
chr2L	3774075	3774125		1		3774075	3774125	101,255,10
chr2L	3774675	3774725		1		3774675	3774725	101,255,10
chr2L	3775675	3775725		1		3775675	3775725	101,255,10
chr2L	3779475	3779525		1		3779475	3779525	101,255,10
chr2L	3888325	3888375		1		3888325	3888375	101,255,10
chr2L	3888625	3888675		1		3888625	3888675	101,255,10
chr2L	4341775	4341825		1		4341775	4341825	101,255,10
chr2L	4341825	4341875		1		4341825	4341875	101,255,10
chr2L	4373075	4373125		1		4373075	4373125	101,255,10
chr2L	4373225	4373275		1		4373225	4373275	101,255,10
chr2L	4373325	4373375		1		4373325	4373375	101,255,10
chr2L	4373375	4373425		1		4373375	4373425	101,255,10
chr2L	4373425	4373475		1		4373425	4373475	101,255,10
chr2L	4373475	4373525		1		4373475	4373525	101,255,10
chr2L	4373525	4373575		1		4373525	4373575	101,255,10
chr2L	4373575	4373625		1		4373575	4373625	101,255,10
chr2L	4373625	4373675		1		4373625	4373675	101,255,10
chr2L	4373675	4373725		1		4373675	4373725	101,255,10
chr2L	4373725	4373775		1		4373725	4373775	101,255,10
chr2L	4373925	4373975		1		4373925	4373975	101,255,10
chr2L	4373975	4374025		1		4373975	4374025	101,255,10
chr2L	4374075	4374125		1		4374075	4374125	101,255,10
chr2L	4374225	4374275		1		4374225	4374275	101,255,10
chr2L	4374275	4374325		1		4374275	4374325	101,255,10
chr2L	4374375	4374425		1		4374375	4374425	101,255,10
chr2L	4374525	4374575		1		4374525	4374575	101,255,10
chr2L	4374575	4374625		1		4374575	4374625	101,255,10
chr2L	4374625	4374675		1		4374625	4374675	101,255,10
chr2L	4374675	4374725		1		4374675	4374725	101,255,10
chr2L	4374725	4374775		1		4374725	4374775	101,255,10
chr2L	4374775	4374825		1		4374775	4374825	101,255,10
chr2L	4374825	4374875		1		4374825	4374875	101,255,10
chr2L	4374875	4374925		1		4374875	4374925	101,255,10
chr2L	4374925	4374975		1		4374925	4374975	101,255,10
chr2L	4374975	4375025		1		4374975	4375025	101,255,10
chr2L	4375025	4375075		1		4375025	4375075	101,255,10
chr2L	4375075	4375125		1		4375075	4375125	101,255,10
chr2L	4375125	4375175		1		4375125	4375175	101,255,10
chr2L	4375175	4375225		1		4375175	4375225	101,255,10
chr2L	4375425	4375475		1		4375425	4375475	101,255,10
chr2L	4375475	4375525		1		4375475	4375525	101,255,10
chr2L	4375575	4375625		1		4375575	4375625	101,255,10
chr2L	4375625	4375675		1		4375625	4375675	101,255,10
chr2L	4375675	4375725		1		4375675	4375725	101,255,10
chr2L	4375725	4375775		1		4375725	4375775	101,255,10
chr2L	4375775	4375825		1		4375775	4375825	101,255,10
chr2L	4375875	4375925		1		4375875	4375925	101,255,10
chr2L	4375925	4375975		1		4375925	4375975	101,255,10
chr2L	4375975	4376025		1		4375975	4376025	101,255,10
chr2L	4376025	4376075		1		4376025	4376075	101,255,10
chr2L	4376075	4376125		1		4376075	4376125	101,255,10
chr2L	4376125	4376175		1		4376125	4376175	101,255,10
chr2L	4376225	4376275		1		4376225	4376275	101,255,10
chr2L	4376275	4376325		1		4376275	4376325	101,255,10
chr2L	4376375	4376425		1		4376375	4376425	101,255,10
chr2L	4376625	4376675		1		4376625	4376675	101,255,10
chr2L	4376875	4376925		1		4376875	4376925	101,255,10
chr2L	4901425	4901475		1		4901425	4901475	101,255,10
chr2L	4901475	4901525		1		4901475	4901525	101,255,10
chr2L	4901525	4901575		1		4901525	4901575	101,255,10
chr2L	4996175	4996225		1		4996175	4996225	101,255,10
chr2L	4996275	4996325		1		4996275	4996325	101,255,10
chr2L	4996475	4996525		1		4996475	4996525	101,255,10
chr2L	4996625	4996675		1		4996625	4996675	101,255,10
chr2L	5003925	5003975		1		5003925	5003975	101,255,10
chr2L	5003975	5004025		1		5003975	5004025	101,255,10
chr2L	5004025	5004075		1		5004025	5004075	101,255,10
chr2L	5004075	5004125		1		5004075	5004125	101,255,10
chr2L	5004125	5004175		1		5004125	5004175	101,255,10
chr2L	5004175	5004225		1		5004175	5004225	101,255,10
chr2L	5004225	5004275		1		5004225	5004275	101,255,10
chr2L	5004275	5004325		1		5004275	5004325	101,255,10
chr2L	5004325	5004375		1		5004325	5004375	101,255,10
chr2L	5004375	5004425		1		5004375	5004425	101,255,10
chr2L	5004425	5004475		1		5004425	5004475	101,255,10
chr2L	5004475	5004525		1		5004475	5004525	101,255,10
chr2L	5005075	5005125		1		5005075	5005125	101,255,10
chr2L	5005125	5005175		1		5005125	5005175	101,255,10
chr2L	5005175	5005225		1		5005175	5005225	101,255,10
chr2L	5005225	5005275		1		5005225	5005275	101,255,10
chr2L	5005275	5005325		1		5005275	5005325	101,255,10
chr2L	5005675	5005725		1		5005675	5005725	101,255,10
chr2L	5017775	5017825		1		5017775	5017825	101,255,10
chr2L	5019425	5019475		1		5019425	5019475	101,255,10
chr2L	5019475	5019525		1		5019475	5019525	101,255,10
chr2L	5019525	5019575		1		5019525	5019575	101,255,10
chr2L	5078075	5078125		1		5078075	5078125	101,255,10
chr2L	5078125	5078175		1		5078125	5078175	101,255,10
chr2L	5078225	5078275		1		5078225	5078275	101,255,10
chr2L	5078525	5078575		1		5078525	5078575	101,255,10
chr2L	5080075	5080125		1		5080075	5080125	101,255,10
chr2L	5080125	5080175		1		5080125	5080175	101,255,10
chr2L	5080175	5080225		1		5080175	5080225	101,255,10
chr2L	5080225	5080275		1		5080225	5080275	101,255,10
chr2L	5080275	5080325		1		5080275	5080325	101,255,10
chr2L	5080325	5080375		1		5080325	5080375	101,255,10
chr2L	5080375	5080425		1		5080375	5080425	101,255,10
chr2L	5080425	5080475		1		5080425	5080475	101,255,10
chr2L	5080475	5080525		1		5080475	5080525	101,255,10
chr2L	5080525	5080575		1		5080525	5080575	101,255,10
chr2L	5080575	5080625		1		5080575	5080625	101,255,10
chr2L	5080725	5080775		1		5080725	5080775	101,255,10
chr2L	5080775	5080825		1		5080775	5080825	101,255,10
chr2L	5080825	5080875		1		5080825	5080875	101,255,10
chr2L	5080875	5080925		1		5080875	5080925	101,255,10
chr2L	5080925	5080975		1		5080925	5080975	101,255,10
chr2L	5080975	5081025		1		5080975	5081025	101,255,10
chr2L	5081025	5081075		1		5081025	5081075	101,255,10
chr2L	5081075	5081125		1		5081075	5081125	101,255,10
chr2L	5081125	5081175		1		5081125	5081175	101,255,10
chr2L	5081325	5081375		1		5081325	5081375	101,255,10
chr2L	5081525	5081575		1		5081525	5081575	101,255,10
chr2L	5081625	5081675		1		5081625	5081675	101,255,10
chr2L	5081675	5081725		1		5081675	5081725	101,255,10
chr2L	5081775	5081825		1		5081775	5081825	101,255,10
chr2L	5081825	5081875		1		5081825	5081875	101,255,10
chr2L	5081875	5081925		1		5081875	5081925	101,255,10
chr2L	5081925	5081975		1		5081925	5081975	101,255,10
chr2L	5081975	5082025		1		5081975	5082025	101,255,10
chr2L	5082075	5082125		1		5082075	5082125	101,255,10
chr2L	5082125	5082175		1		5082125	5082175	101,255,10
chr2L	5082175	5082225		1		5082175	5082225	101,255,10
chr2L	5082375	5082425		1		5082375	5082425	101,255,10
chr2L	5082425	5082475		1		5082425	5082475	101,255,10
chr2L	5082475	5082525		1		5082475	5082525	101,255,10
chr2L	5082525	5082575		1		5082525	5082575	101,255,10
chr2L	5082625	5082675		1		5082625	5082675	101,255,10
chr2L	5082675	5082725		1		5082675	5082725	101,255,10
chr2L	5082725	5082775		1		5082725	5082775	101,255,10
chr2L	5082775	5082825		1		5082775	5082825	101,255,10
chr2L	5082825	5082875		1		5082825	5082875	101,255,10
chr2L	5082875	5082925		1		5082875	5082925	101,255,10
chr2L	5082925	5082975		1		5082925	5082975	101,255,10
chr2L	5083125	5083175		1		5083125	5083175	101,255,10
chr2L	5083175	5083225		1		5083175	5083225	101,255,10
chr2L	5083225	5083275		1		5083225	5083275	101,255,10
chr2L	5083275	5083325		1		5083275	5083325	101,255,10
chr2L	5083325	5083375		1		5083325	5083375	101,255,10
chr2L	5083375	5083425		1		5083375	5083425	101,255,10
chr2L	5083425	5083475		1		5083425	5083475	101,255,10
chr2L	5083475	5083525		1		5083475	5083525	101,255,10
chr2L	5083525	5083575		1		5083525	5083575	101,255,10
chr2L	5083575	5083625		1		5083575	5083625	101,255,10
chr2L	5083625	5083675		1		5083625	5083675	101,255,10
chr2L	5083675	5083725		1		5083675	5083725	101,255,10
chr2L	5083725	5083775		1		5083725	5083775	101,255,10
chr2L	5083775	5083825		1		5083775	5083825	101,255,10
chr2L	5083825	5083875		1		5083825	5083875	101,255,10
chr2L	5083875	5083925		1		5083875	5083925	101,255,10
chr2L	5083975	5084025		1		5083975	5084025	101,255,10
chr2L	5084175	5084225		1		5084175	5084225	101,255,10
chr2L	5084275	5084325		1		5084275	5084325	101,255,10
chr2L	5084325	5084375		1		5084325	5084375	101,255,10
chr2L	5084375	5084425		1		5084375	5084425	101,255,10
chr2L	5084425	5084475		1		5084425	5084475	101,255,10
chr2L	5084475	5084525		1		5084475	5084525	101,255,10
chr2L	5084525	5084575		1		5084525	5084575	101,255,10
chr2L	5084575	5084625		1		5084575	5084625	101,255,10
chr2L	5084625	5084675		1		5084625	5084675	101,255,10
chr2L	5085625	5085675		1		5085625	5085675	101,255,10
chr2L	5085775	5085825		1		5085775	5085825	101,255,10
chr2L	5150925	5150975		1		5150925	5150975	101,255,10
chr2L	5151025	5151075		1		5151025	5151075	101,255,10
chr2L	5244975	5245025		1		5244975	5245025	101,255,10
chr2L	5248625	5248675		1		5248625	5248675	101,255,10
chr2L	5254775	5254825		1		5254775	5254825	101,255,10
chr2L	5254825	5254875		1		5254825	5254875	101,255,10
chr2L	5258275	5258325		1		5258275	5258325	101,255,10
chr2L	5258325	5258375		1		5258325	5258375	101,255,10
chr2L	5259175	5259225		1		5259175	5259225	101,255,10
chr2L	5259225	5259275		1		5259225	5259275	101,255,10
chr2L	5259275	5259325		1		5259275	5259325	101,255,10
chr2L	5263125	5263175		1		5263125	5263175	101,255,10
chr2L	5263175	5263225		1		5263175	5263225	101,255,10
chr2L	5263275	5263325		1		5263275	5263325	101,255,10
chr2L	5263375	5263425		1		5263375	5263425	101,255,10
chr2L	5265125	5265175		1		5265125	5265175	101,255,10
chr2L	5265175	5265225		1		5265175	5265225	101,255,10
chr2L	5265425	5265475		1		5265425	5265475	101,255,10
chr2L	5265475	5265525		1		5265475	5265525	101,255,10
chr2L	5265575	5265625		1		5265575	5265625	101,255,10
chr2L	5265625	5265675		1		5265625	5265675	101,255,10
chr2L	5265675	5265725		1		5265675	5265725	101,255,10
chr2L	5269075	5269125		1		5269075	5269125	101,255,10
chr2L	5285175	5285225		1		5285175	5285225	101,255,10
chr2L	5287425	5287475		1		5287425	5287475	101,255,10
chr2L	5287725	5287775		1		5287725	5287775	101,255,10
chr2L	5287775	5287825		1		5287775	5287825	101,255,10
chr2L	5288125	5288175		1		5288125	5288175	101,255,10
chr2L	5288175	5288225		1		5288175	5288225	101,255,10
chr2L	5288475	5288525		1		5288475	5288525	101,255,10
chr2L	5288525	5288575		1		5288525	5288575	101,255,10
chr2L	5288575	5288625		1		5288575	5288625	101,255,10
chr2L	5297625	5297675		1		5297625	5297675	101,255,10
chr2L	5297675	5297725		1		5297675	5297725	101,255,10
chr2L	5297775	5297825		1		5297775	5297825	101,255,10
chr2L	5297825	5297875		1		5297825	5297875	101,255,10
chr2L	5300775	5300825		1		5300775	5300825	101,255,10
chr2L	5300925	5300975		1		5300925	5300975	101,255,10
chr2L	5301125	5301175		1		5301125	5301175	101,255,10
chr2L	5301175	5301225		1		5301175	5301225	101,255,10
chr2L	5301225	5301275		1		5301225	5301275	101,255,10
chr2L	5301275	5301325		1		5301275	5301325	101,255,10
chr2L	5301325	5301375		1		5301325	5301375	101,255,10
chr2L	5301625	5301675		1		5301625	5301675	101,255,10
chr2L	5301675	5301725		1		5301675	5301725	101,255,10
chr2L	5301875	5301925		1		5301875	5301925	101,255,10
chr2L	5301925	5301975		1		5301925	5301975	101,255,10
chr2L	5301975	5302025		1		5301975	5302025	101,255,10
chr2L	5302025	5302075		1		5302025	5302075	101,255,10
chr2L	5302075	5302125		1		5302075	5302125	101,255,10
chr2L	5302175	5302225		1		5302175	5302225	101,255,10
chr2L	5302275	5302325		1		5302275	5302325	101,255,10
chr2L	5302325	5302375		1		5302325	5302375	101,255,10
chr2L	5308325	5308375		1		5308325	5308375	101,255,10
chr2L	5308375	5308425		1		5308375	5308425	101,255,10
chr2L	5772625	5772675		1		5772625	5772675	101,255,10
chr2L	5772725	5772775		1		5772725	5772775	101,255,10
chr2L	5772925	5772975		1		5772925	5772975	101,255,10
chr2L	5773075	5773125		1		5773075	5773125	101,255,10
chr2L	5773275	5773325		1		5773275	5773325	101,255,10
chr2L	5773325	5773375		1		5773325	5773375	101,255,10
chr2L	5773425	5773475		1		5773425	5773475	101,255,10
chr2L	5773475	5773525		1		5773475	5773525	101,255,10
chr2L	5773525	5773575		1		5773525	5773575	101,255,10
chr2L	5773725	5773775		1		5773725	5773775	101,255,10
chr2L	5773775	5773825		1		5773775	5773825	101,255,10
chr2L	5773825	5773875		1		5773825	5773875	101,255,10
chr2L	5773875	5773925		1		5773875	5773925	101,255,10
chr2L	5773925	5773975		1		5773925	5773975	101,255,10
chr2L	5774025	5774075		1		5774025	5774075	101,255,10
chr2L	5774325	5774375		1		5774325	5774375	101,255,10
chr2L	5774375	5774425		1		5774375	5774425	101,255,10
chr2L	5774475	5774525		1		5774475	5774525	101,255,10
chr2L	5774525	5774575		1		5774525	5774575	101,255,10
chr2L	5774625	5774675		1		5774625	5774675	101,255,10
chr2L	5774675	5774725		1		5774675	5774725	101,255,10
chr2L	5774725	5774775		1		5774725	5774775	101,255,10
chr2L	5774775	5774825		1		5774775	5774825	101,255,10
chr2L	5774825	5774875		1		5774825	5774875	101,255,10
chr2L	5774875	5774925		1		5774875	5774925	101,255,10
chr2L	5774925	5774975		1		5774925	5774975	101,255,10
chr2L	5775075	5775125		1		5775075	5775125	101,255,10
chr2L	5775125	5775175		1		5775125	5775175	101,255,10
chr2L	5775175	5775225		1		5775175	5775225	101,255,10
chr2L	5775225	5775275		1		5775225	5775275	101,255,10
chr2L	5775275	5775325		1		5775275	5775325	101,255,10
chr2L	5775375	5775425		1		5775375	5775425	101,255,10
chr2L	5775425	5775475		1		5775425	5775475	101,255,10
chr2L	5775475	5775525		1		5775475	5775525	101,255,10
chr2L	5775525	5775575		1		5775525	5775575	101,255,10
chr2L	5775575	5775625		1		5775575	5775625	101,255,10
chr2L	5777975	5778025		1		5777975	5778025	101,255,10
chr2L	5778075	5778125		1		5778075	5778125	101,255,10
chr2L	5778275	5778325		1		5778275	5778325	101,255,10
chr2L	5778325	5778375		1		5778325	5778375	101,255,10
chr2L	5778375	5778425		1		5778375	5778425	101,255,10
chr2L	5778475	5778525		1		5778475	5778525	101,255,10
chr2L	5778525	5778575		1		5778525	5778575	101,255,10
chr2L	5778575	5778625		1		5778575	5778625	101,255,10
chr2L	5778625	5778675		1		5778625	5778675	101,255,10
chr2L	5778675	5778725		1		5778675	5778725	101,255,10
chr2L	5778725	5778775		1		5778725	5778775	101,255,10
chr2L	5778775	5778825		1		5778775	5778825	101,255,10
chr2L	5778825	5778875		1		5778825	5778875	101,255,10
chr2L	5778875	5778925		1		5778875	5778925	101,255,10
chr2L	5778925	5778975		1		5778925	5778975	101,255,10
chr2L	5778975	5779025		1		5778975	5779025	101,255,10
chr2L	5779025	5779075		1		5779025	5779075	101,255,10
chr2L	5779075	5779125		1		5779075	5779125	101,255,10
chr2L	5779125	5779175		1		5779125	5779175	101,255,10
chr2L	5779175	5779225		1		5779175	5779225	101,255,10
chr2L	5779325	5779375		1		5779325	5779375	101,255,10
chr2L	5782025	5782075		1		5782025	5782075	101,255,10
chr2L	5782075	5782125		1		5782075	5782125	101,255,10
chr2L	5782125	5782175		1		5782125	5782175	101,255,10
chr2L	5782275	5782325		1		5782275	5782325	101,255,10
chr2L	5782325	5782375		1		5782325	5782375	101,255,10
chr2L	5782375	5782425		1		5782375	5782425	101,255,10
chr2L	5782425	5782475		1		5782425	5782475	101,255,10
chr2L	5782475	5782525		1		5782475	5782525	101,255,10
chr2L	5782525	5782575		1		5782525	5782575	101,255,10
chr2L	5782575	5782625		1		5782575	5782625	101,255,10
chr2L	5782625	5782675		1		5782625	5782675	101,255,10
chr2L	5782675	5782725		1		5782675	5782725	101,255,10
chr2L	5782725	5782775		1		5782725	5782775	101,255,10
chr2L	5782775	5782825		1		5782775	5782825	101,255,10
chr2L	5782825	5782875		1		5782825	5782875	101,255,10
chr2L	5782875	5782925		1		5782875	5782925	101,255,10
chr2L	5782925	5782975		1		5782925	5782975	101,255,10
chr2L	5782975	5783025		1		5782975	5783025	101,255,10
chr2L	5783075	5783125		1		5783075	5783125	101,255,10
chr2L	5783125	5783175		1		5783125	5783175	101,255,10
chr2L	5783175	5783225		1		5783175	5783225	101,255,10
chr2L	5783225	5783275		1		5783225	5783275	101,255,10
chr2L	5783275	5783325		1		5783275	5783325	101,255,10
chr2L	5783325	5783375		1		5783325	5783375	101,255,10
chr2L	5783375	5783425		1		5783375	5783425	101,255,10
chr2L	5783425	5783475		1		5783425	5783475	101,255,10
chr2L	5783475	5783525		1		5783475	5783525	101,255,10
chr2L	5783525	5783575		1		5783525	5783575	101,255,10
chr2L	5783575	5783625		1		5783575	5783625	101,255,10
chr2L	5783625	5783675		1		5783625	5783675	101,255,10
chr2L	5783675	5783725		1		5783675	5783725	101,255,10
chr2L	5783725	5783775		1		5783725	5783775	101,255,10
chr2L	5784175	5784225		1		5784175	5784225	101,255,10
chr2L	5784225	5784275		1		5784225	5784275	101,255,10
chr2L	5784275	5784325		1		5784275	5784325	101,255,10
chr2L	5784325	5784375		1		5784325	5784375	101,255,10
chr2L	5784375	5784425		1		5784375	5784425	101,255,10
chr2L	5784425	5784475		1		5784425	5784475	101,255,10
chr2L	5784475	5784525		1		5784475	5784525	101,255,10
chr2L	5784525	5784575		1		5784525	5784575	101,255,10
chr2L	5785325	5785375		1		5785325	5785375	101,255,10
chr2L	5785375	5785425		1		5785375	5785425	101,255,10
chr2L	5785425	5785475		1		5785425	5785475	101,255,10
chr2L	5785475	5785525		1		5785475	5785525	101,255,10
chr2L	5785575	5785625		1		5785575	5785625	101,255,10
chr2L	5785925	5785975		1		5785925	5785975	101,255,10
chr2L	5785975	5786025		1		5785975	5786025	101,255,10
chr2L	5786275	5786325		1		5786275	5786325	101,255,10
chr2L	5787075	5787125		1		5787075	5787125	101,255,10
chr2L	5787125	5787175		1		5787125	5787175	101,255,10
chr2L	5787175	5787225		1		5787175	5787225	101,255,10
chr2L	5787225	5787275		1		5787225	5787275	101,255,10
chr2L	5787275	5787325		1		5787275	5787325	101,255,10
chr2L	5787325	5787375		1		5787325	5787375	101,255,10
chr2L	5787375	5787425		1		5787375	5787425	101,255,10
chr2L	5787425	5787475		1		5787425	5787475	101,255,10
chr2L	5787525	5787575		1		5787525	5787575	101,255,10
chr2L	5787575	5787625		1		5787575	5787625	101,255,10
chr2L	5787625	5787675		1		5787625	5787675	101,255,10
chr2L	5787675	5787725		1		5787675	5787725	101,255,10
chr2L	5787725	5787775		1		5787725	5787775	101,255,10
chr2L	5787775	5787825		1		5787775	5787825	101,255,10
chr2L	5787825	5787875		1		5787825	5787875	101,255,10
chr2L	5787875	5787925		1		5787875	5787925	101,255,10
chr2L	5789225	5789275		1		5789225	5789275	101,255,10
chr2L	5789275	5789325		1		5789275	5789325	101,255,10
chr2L	5789325	5789375		1		5789325	5789375	101,255,10
chr2L	5789475	5789525		1		5789475	5789525	101,255,10
chr2L	5789525	5789575		1		5789525	5789575	101,255,10
chr2L	5789575	5789625		1		5789575	5789625	101,255,10
chr2L	5789625	5789675		1		5789625	5789675	101,255,10
chr2L	5789675	5789725		1		5789675	5789725	101,255,10
chr2L	5789725	5789775		1		5789725	5789775	101,255,10
chr2L	5789775	5789825		1		5789775	5789825	101,255,10
chr2L	5790225	5790275		1		5790225	5790275	101,255,10
chr2L	5790525	5790575		1		5790525	5790575	101,255,10
chr2L	5790575	5790625		1		5790575	5790625	101,255,10
chr2L	5790675	5790725		1		5790675	5790725	101,255,10
chr2L	5790925	5790975		1		5790925	5790975	101,255,10
chr2L	5790975	5791025		1		5790975	5791025	101,255,10
chr2L	5791325	5791375		1		5791325	5791375	101,255,10
chr2L	5791425	5791475		1		5791425	5791475	101,255,10
chr2L	5791475	5791525		1		5791475	5791525	101,255,10
chr2L	5791575	5791625		1		5791575	5791625	101,255,10
chr2L	5791625	5791675		1		5791625	5791675	101,255,10
chr2L	5791975	5792025		1		5791975	5792025	101,255,10
chr2L	5792025	5792075		1		5792025	5792075	101,255,10
chr2L	5792075	5792125		1		5792075	5792125	101,255,10
chr2L	5792125	5792175		1		5792125	5792175	101,255,10
chr2L	5792175	5792225		1		5792175	5792225	101,255,10
chr2L	5792225	5792275		1		5792225	5792275	101,255,10
chr2L	5792275	5792325		1		5792275	5792325	101,255,10
chr2L	5792325	5792375		1		5792325	5792375	101,255,10
chr2L	5792375	5792425		1		5792375	5792425	101,255,10
chr2L	5792425	5792475		1		5792425	5792475	101,255,10
chr2L	5792475	5792525		1		5792475	5792525	101,255,10
chr2L	5792525	5792575		1		5792525	5792575	101,255,10
chr2L	5792575	5792625		1		5792575	5792625	101,255,10
chr2L	5792625	5792675		1		5792625	5792675	101,255,10
chr2L	5792675	5792725		1		5792675	5792725	101,255,10
chr2L	5792725	5792775		1		5792725	5792775	101,255,10
chr2L	5792775	5792825		1		5792775	5792825	101,255,10
chr2L	5793625	5793675		1		5793625	5793675	101,255,10
chr2L	5793675	5793725		1		5793675	5793725	101,255,10
chr2L	5793725	5793775		1		5793725	5793775	101,255,10
chr2L	5793775	5793825		1		5793775	5793825	101,255,10
chr2L	5794025	5794075		1		5794025	5794075	101,255,10
chr2L	5794175	5794225		1		5794175	5794225	101,255,10
chr2L	5794225	5794275		1		5794225	5794275	101,255,10
chr2L	5794275	5794325		1		5794275	5794325	101,255,10
chr2L	5794325	5794375		1		5794325	5794375	101,255,10
chr2L	5794375	5794425		1		5794375	5794425	101,255,10
chr2L	5794425	5794475		1		5794425	5794475	101,255,10
chr2L	5794475	5794525		1		5794475	5794525	101,255,10
chr2L	5794525	5794575		1		5794525	5794575	101,255,10
chr2L	5794575	5794625		1		5794575	5794625	101,255,10
chr2L	5794625	5794675		1		5794625	5794675	101,255,10
chr2L	5794675	5794725		1		5794675	5794725	101,255,10
chr2L	5794725	5794775		1		5794725	5794775	101,255,10
chr2L	5794775	5794825		1		5794775	5794825	101,255,10
chr2L	5794825	5794875		1		5794825	5794875	101,255,10
chr2L	5794875	5794925		1		5794875	5794925	101,255,10
chr2L	5794925	5794975		1		5794925	5794975	101,255,10
chr2L	5794975	5795025		1		5794975	5795025	101,255,10
chr2L	5795025	5795075		1		5795025	5795075	101,255,10
chr2L	5795075	5795125		1		5795075	5795125	101,255,10
chr2L	5795125	5795175		1		5795125	5795175	101,255,10
chr2L	5795175	5795225		1		5795175	5795225	101,255,10
chr2L	5795225	5795275		1		5795225	5795275	101,255,10
chr2L	5795275	5795325		1		5795275	5795325	101,255,10
chr2L	5795325	5795375		1		5795325	5795375	101,255,10
chr2L	5795375	5795425		1		5795375	5795425	101,255,10
chr2L	5795425	5795475		1		5795425	5795475	101,255,10
chr2L	5795475	5795525		1		5795475	5795525	101,255,10
chr2L	5795525	5795575		1		5795525	5795575	101,255,10
chr2L	5795575	5795625		1		5795575	5795625	101,255,10
chr2L	5795725	5795775		1		5795725	5795775	101,255,10
chr2L	5795775	5795825		1		5795775	5795825	101,255,10
chr2L	5795825	5795875		1		5795825	5795875	101,255,10
chr2L	5795975	5796025		1		5795975	5796025	101,255,10
chr2L	5796025	5796075		1		5796025	5796075	101,255,10
chr2L	5796075	5796125		1		5796075	5796125	101,255,10
chr2L	5796125	5796175		1		5796125	5796175	101,255,10
chr2L	5796175	5796225		1		5796175	5796225	101,255,10
chr2L	5796225	5796275		1		5796225	5796275	101,255,10
chr2L	5796275	5796325		1		5796275	5796325	101,255,10
chr2L	5796325	5796375		1		5796325	5796375	101,255,10
chr2L	5796375	5796425		1		5796375	5796425	101,255,10
chr2L	5796425	5796475		1		5796425	5796475	101,255,10
chr2L	5796475	5796525		1		5796475	5796525	101,255,10
chr2L	5796525	5796575		1		5796525	5796575	101,255,10
chr2L	5796575	5796625		1		5796575	5796625	101,255,10
chr2L	5796625	5796675		1		5796625	5796675	101,255,10
chr2L	5796675	5796725		1		5796675	5796725	101,255,10
chr2L	5796725	5796775		1		5796725	5796775	101,255,10
chr2L	5796775	5796825		1		5796775	5796825	101,255,10
chr2L	5796825	5796875		1		5796825	5796875	101,255,10
chr2L	5946075	5946125		1		5946075	5946125	101,255,10
chr2L	5946125	5946175		1		5946125	5946175	101,255,10
chr2L	5946225	5946275		1		5946225	5946275	101,255,10
chr2L	5946725	5946775		1		5946725	5946775	101,255,10
chr2L	5946825	5946875		1		5946825	5946875	101,255,10
chr2L	5946925	5946975		1		5946925	5946975	101,255,10
chr2L	5946975	5947025		1		5946975	5947025	101,255,10
chr2L	5970175	5970225		1		5970175	5970225	101,255,10
chr2L	5970475	5970525		1		5970475	5970525	101,255,10
chr2L	5970525	5970575		1		5970525	5970575	101,255,10
chr2L	5970575	5970625		1		5970575	5970625	101,255,10
chr2L	5973275	5973325		1		5973275	5973325	101,255,10
chr2L	5974275	5974325		1		5974275	5974325	101,255,10
chr2L	6079075	6079125		1		6079075	6079125	101,255,10
chr2L	6079125	6079175		1		6079125	6079175	101,255,10
chr2L	6079225	6079275		1		6079225	6079275	101,255,10
chr2L	6079275	6079325		1		6079275	6079325	101,255,10
chr2L	6079325	6079375		1		6079325	6079375	101,255,10
chr2L	6079375	6079425		1		6079375	6079425	101,255,10
chr2L	6079425	6079475		1		6079425	6079475	101,255,10
chr2L	6079925	6079975		1		6079925	6079975	101,255,10
chr2L	6080125	6080175		1		6080125	6080175	101,255,10
chr2L	6080175	6080225		1		6080175	6080225	101,255,10
chr2L	6080225	6080275		1		6080225	6080275	101,255,10
chr2L	6080275	6080325		1		6080275	6080325	101,255,10
chr2L	6080325	6080375		1		6080325	6080375	101,255,10
chr2L	6080375	6080425		1		6080375	6080425	101,255,10
chr2L	6080575	6080625		1		6080575	6080625	101,255,10
chr2L	6080625	6080675		1		6080625	6080675	101,255,10
chr2L	6081625	6081675		1		6081625	6081675	101,255,10
chr2L	6081725	6081775		1		6081725	6081775	101,255,10
chr2L	6081775	6081825		1		6081775	6081825	101,255,10
chr2L	6081825	6081875		1		6081825	6081875	101,255,10
chr2L	6089575	6089625		1		6089575	6089625	101,255,10
chr2L	6089625	6089675		1		6089625	6089675	101,255,10
chr2L	6089675	6089725		1		6089675	6089725	101,255,10
chr2L	6089725	6089775		1		6089725	6089775	101,255,10
chr2L	6089775	6089825		1		6089775	6089825	101,255,10
chr2L	6089825	6089875		1		6089825	6089875	101,255,10
chr2L	6089875	6089925		1		6089875	6089925	101,255,10
chr2L	6089975	6090025		1		6089975	6090025	101,255,10
chr2L	6090075	6090125		1		6090075	6090125	101,255,10
chr2L	6090125	6090175		1		6090125	6090175	101,255,10
chr2L	6090375	6090425		1		6090375	6090425	101,255,10
chr2L	6090425	6090475		1		6090425	6090475	101,255,10
chr2L	6090575	6090625		1		6090575	6090625	101,255,10
chr2L	6090625	6090675		1		6090625	6090675	101,255,10
chr2L	6090675	6090725		1		6090675	6090725	101,255,10
chr2L	6090725	6090775		1		6090725	6090775	101,255,10
chr2L	6090775	6090825		1		6090775	6090825	101,255,10
chr2L	6091125	6091175		1		6091125	6091175	101,255,10
chr2L	6091175	6091225		1		6091175	6091225	101,255,10
chr2L	6091225	6091275		1		6091225	6091275	101,255,10
chr2L	6091425	6091475		1		6091425	6091475	101,255,10
chr2L	6091475	6091525		1		6091475	6091525	101,255,10
chr2L	6091525	6091575		1		6091525	6091575	101,255,10
chr2L	6091575	6091625		1		6091575	6091625	101,255,10
chr2L	6091625	6091675		1		6091625	6091675	101,255,10
chr2L	6091725	6091775		1		6091725	6091775	101,255,10
chr2L	6091975	6092025		1		6091975	6092025	101,255,10
chr2L	6092375	6092425		1		6092375	6092425	101,255,10
chr2L	6092425	6092475		1		6092425	6092475	101,255,10
chr2L	6368775	6368825		1		6368775	6368825	101,255,10
chr2L	6368875	6368925		1		6368875	6368925	101,255,10
chr2L	6368925	6368975		1		6368925	6368975	101,255,10
chr2L	6373525	6373575		1		6373525	6373575	101,255,10
chr2L	6373575	6373625		1		6373575	6373625	101,255,10
chr2L	6452125	6452175		1		6452125	6452175	101,255,10
chr2L	6453525	6453575		1		6453525	6453575	101,255,10
chr2L	6502225	6502275		1		6502225	6502275	101,255,10
chr2L	6502275	6502325		1		6502275	6502325	101,255,10
chr2L	6502325	6502375		1		6502325	6502375	101,255,10
chr2L	6502375	6502425		1		6502375	6502425	101,255,10
chr2L	6502425	6502475		1		6502425	6502475	101,255,10
chr2L	6502525	6502575		1		6502525	6502575	101,255,10
chr2L	6502575	6502625		1		6502575	6502625	101,255,10
chr2L	6502725	6502775		1		6502725	6502775	101,255,10
chr2L	6503075	6503125		1		6503075	6503125	101,255,10
chr2L	6503125	6503175		1		6503125	6503175	101,255,10
chr2L	6503175	6503225		1		6503175	6503225	101,255,10
chr2L	6503275	6503325		1		6503275	6503325	101,255,10
chr2L	6503325	6503375		1		6503325	6503375	101,255,10
chr2L	6503375	6503425		1		6503375	6503425	101,255,10
chr2L	6503425	6503475		1		6503425	6503475	101,255,10
chr2L	6503475	6503525		1		6503475	6503525	101,255,10
chr2L	6503525	6503575		1		6503525	6503575	101,255,10
chr2L	6503575	6503625		1		6503575	6503625	101,255,10
chr2L	6503625	6503675		1		6503625	6503675	101,255,10
chr2L	6503675	6503725		1		6503675	6503725	101,255,10
chr2L	6503725	6503775		1		6503725	6503775	101,255,10
chr2L	6503775	6503825		1		6503775	6503825	101,255,10
chr2L	6503825	6503875		1		6503825	6503875	101,255,10
chr2L	6503875	6503925		1		6503875	6503925	101,255,10
chr2L	6503925	6503975		1		6503925	6503975	101,255,10
chr2L	6503975	6504025		1		6503975	6504025	101,255,10
chr2L	6504025	6504075		1		6504025	6504075	101,255,10
chr2L	6504075	6504125		1		6504075	6504125	101,255,10
chr2L	6504375	6504425		1		6504375	6504425	101,255,10
chr2L	6504425	6504475		1		6504425	6504475	101,255,10
chr2L	6505425	6505475		1		6505425	6505475	101,255,10
chr2L	6505475	6505525		1		6505475	6505525	101,255,10
chr2L	6505575	6505625		1		6505575	6505625	101,255,10
chr2L	6505625	6505675		1		6505625	6505675	101,255,10
chr2L	6505675	6505725		1		6505675	6505725	101,255,10
chr2L	6506425	6506475		1		6506425	6506475	101,255,10
chr2L	6506475	6506525		1		6506475	6506525	101,255,10
chr2L	6506525	6506575		1		6506525	6506575	101,255,10
chr2L	6506575	6506625		1		6506575	6506625	101,255,10
chr2L	6507025	6507075		1		6507025	6507075	101,255,10
chr2L	6507075	6507125		1		6507075	6507125	101,255,10
chr2L	6507125	6507175		1		6507125	6507175	101,255,10
chr2L	6507175	6507225		1		6507175	6507225	101,255,10
chr2L	6507275	6507325		1		6507275	6507325	101,255,10
chr2L	6507325	6507375		1		6507325	6507375	101,255,10
chr2L	6507375	6507425		1		6507375	6507425	101,255,10
chr2L	6507425	6507475		1		6507425	6507475	101,255,10
chr2L	6507475	6507525		1		6507475	6507525	101,255,10
chr2L	6507625	6507675		1		6507625	6507675	101,255,10
chr2L	6507975	6508025		1		6507975	6508025	101,255,10
chr2L	6508025	6508075		1		6508025	6508075	101,255,10
chr2L	6508075	6508125		1		6508075	6508125	101,255,10
chr2L	6510025	6510075		1		6510025	6510075	101,255,10
chr2L	6510425	6510475		1		6510425	6510475	101,255,10
chr2L	6510725	6510775		1		6510725	6510775	101,255,10
chr2L	6510775	6510825		1		6510775	6510825	101,255,10
chr2L	6510875	6510925		1		6510875	6510925	101,255,10
chr2L	6510925	6510975		1		6510925	6510975	101,255,10
chr2L	6510975	6511025		1		6510975	6511025	101,255,10
chr2L	6511025	6511075		1		6511025	6511075	101,255,10
chr2L	6512475	6512525		1		6512475	6512525	101,255,10
chr2L	6512625	6512675		1		6512625	6512675	101,255,10
chr2L	6513125	6513175		1		6513125	6513175	101,255,10
chr2L	6514725	6514775		1		6514725	6514775	101,255,10
chr2L	6514775	6514825		1		6514775	6514825	101,255,10
chr2L	6520075	6520125		1		6520075	6520125	101,255,10
chr2L	6522625	6522675		1		6522625	6522675	101,255,10
chr2L	6522675	6522725		1		6522675	6522725	101,255,10
chr2L	6522875	6522925		1		6522875	6522925	101,255,10
chr2L	6522975	6523025		1		6522975	6523025	101,255,10
chr2L	6642075	6642125		1		6642075	6642125	101,255,10
chr2L	6642125	6642175		1		6642125	6642175	101,255,10
chr2L	6642175	6642225		1		6642175	6642225	101,255,10
chr2L	6642225	6642275		1		6642225	6642275	101,255,10
chr2L	6642275	6642325		1		6642275	6642325	101,255,10
chr2L	6642325	6642375		1		6642325	6642375	101,255,10
chr2L	6642375	6642425		1		6642375	6642425	101,255,10
chr2L	6642475	6642525		1		6642475	6642525	101,255,10
chr2L	6642525	6642575		1		6642525	6642575	101,255,10
chr2L	6780375	6780425		1		6780375	6780425	101,255,10
chr2L	6780975	6781025		1		6780975	6781025	101,255,10
chr2L	6781525	6781575		1		6781525	6781575	101,255,10
chr2L	6781575	6781625		1		6781575	6781625	101,255,10
chr2L	6781625	6781675		1		6781625	6781675	101,255,10
chr2L	6781675	6781725		1		6781675	6781725	101,255,10
chr2L	6781975	6782025		1		6781975	6782025	101,255,10
chr2L	6782075	6782125		1		6782075	6782125	101,255,10
chr2L	6782125	6782175		1		6782125	6782175	101,255,10
chr2L	6782175	6782225		1		6782175	6782225	101,255,10
chr2L	6782225	6782275		1		6782225	6782275	101,255,10
chr2L	6782275	6782325		1		6782275	6782325	101,255,10
chr2L	6782325	6782375		1		6782325	6782375	101,255,10
chr2L	6782375	6782425		1		6782375	6782425	101,255,10
chr2L	6782575	6782625		1		6782575	6782625	101,255,10
chr2L	6782625	6782675		1		6782625	6782675	101,255,10
chr2L	6782675	6782725		1		6782675	6782725	101,255,10
chr2L	6782875	6782925		1		6782875	6782925	101,255,10
chr2L	6782925	6782975		1		6782925	6782975	101,255,10
chr2L	6782975	6783025		1		6782975	6783025	101,255,10
chr2L	6783025	6783075		1		6783025	6783075	101,255,10
chr2L	6783075	6783125		1		6783075	6783125	101,255,10
chr2L	6783525	6783575		1		6783525	6783575	101,255,10
chr2L	6783575	6783625		1		6783575	6783625	101,255,10
chr2L	6784125	6784175		1		6784125	6784175	101,255,10
chr2L	6784175	6784225		1		6784175	6784225	101,255,10
chr2L	6784225	6784275		1		6784225	6784275	101,255,10
chr2L	6784275	6784325		1		6784275	6784325	101,255,10
chr2L	6784325	6784375		1		6784325	6784375	101,255,10
chr2L	6784375	6784425		1		6784375	6784425	101,255,10
chr2L	6784625	6784675		1		6784625	6784675	101,255,10
chr2L	7043525	7043575		1		7043525	7043575	101,255,10
chr2L	7043725	7043775		1		7043725	7043775	101,255,10
chr2L	7043775	7043825		1		7043775	7043825	101,255,10
chr2L	7043975	7044025		1		7043975	7044025	101,255,10
chr2L	7044025	7044075		1		7044025	7044075	101,255,10
chr2L	7044075	7044125		1		7044075	7044125	101,255,10
chr2L	7044125	7044175		1		7044125	7044175	101,255,10
chr2L	7044175	7044225		1		7044175	7044225	101,255,10
chr2L	7044225	7044275		1		7044225	7044275	101,255,10
chr2L	7044275	7044325		1		7044275	7044325	101,255,10
chr2L	7044325	7044375		1		7044325	7044375	101,255,10
chr2L	7044375	7044425		1		7044375	7044425	101,255,10
chr2L	7044425	7044475		1		7044425	7044475	101,255,10
chr2L	7044525	7044575		1		7044525	7044575	101,255,10
chr2L	7044575	7044625		1		7044575	7044625	101,255,10
chr2L	7044675	7044725		1		7044675	7044725	101,255,10
chr2L	7044725	7044775		1		7044725	7044775	101,255,10
chr2L	7044775	7044825		1		7044775	7044825	101,255,10
chr2L	7044825	7044875		1		7044825	7044875	101,255,10
chr2L	7044875	7044925		1		7044875	7044925	101,255,10
chr2L	7044925	7044975		1		7044925	7044975	101,255,10
chr2L	7044975	7045025		1		7044975	7045025	101,255,10
chr2L	7045025	7045075		1		7045025	7045075	101,255,10
chr2L	7045075	7045125		1		7045075	7045125	101,255,10
chr2L	7045125	7045175		1		7045125	7045175	101,255,10
chr2L	7045175	7045225		1		7045175	7045225	101,255,10
chr2L	7045225	7045275		1		7045225	7045275	101,255,10
chr2L	7045425	7045475		1		7045425	7045475	101,255,10
chr2L	7045475	7045525		1		7045475	7045525	101,255,10
chr2L	7045625	7045675		1		7045625	7045675	101,255,10
chr2L	7045675	7045725		1		7045675	7045725	101,255,10
chr2L	7045725	7045775		1		7045725	7045775	101,255,10
chr2L	7045775	7045825		1		7045775	7045825	101,255,10
chr2L	7045825	7045875		1		7045825	7045875	101,255,10
chr2L	7045875	7045925		1		7045875	7045925	101,255,10
chr2L	7045925	7045975		1		7045925	7045975	101,255,10
chr2L	7045975	7046025		1		7045975	7046025	101,255,10
chr2L	7046025	7046075		1		7046025	7046075	101,255,10
chr2L	7046175	7046225		1		7046175	7046225	101,255,10
chr2L	7046225	7046275		1		7046225	7046275	101,255,10
chr2L	7046325	7046375		1		7046325	7046375	101,255,10
chr2L	7046375	7046425		1		7046375	7046425	101,255,10
chr2L	7046425	7046475		1		7046425	7046475	101,255,10
chr2L	7046475	7046525		1		7046475	7046525	101,255,10
chr2L	7046525	7046575		1		7046525	7046575	101,255,10
chr2L	7046575	7046625		1		7046575	7046625	101,255,10
chr2L	7046625	7046675		1		7046625	7046675	101,255,10
chr2L	7047225	7047275		1		7047225	7047275	101,255,10
chr2L	7047275	7047325		1		7047275	7047325	101,255,10
chr2L	7047325	7047375		1		7047325	7047375	101,255,10
chr2L	7047375	7047425		1		7047375	7047425	101,255,10
chr2L	7047425	7047475		1		7047425	7047475	101,255,10
chr2L	7047475	7047525		1		7047475	7047525	101,255,10
chr2L	7047525	7047575		1		7047525	7047575	101,255,10
chr2L	7047575	7047625		1		7047575	7047625	101,255,10
chr2L	7047875	7047925		1		7047875	7047925	101,255,10
chr2L	7047925	7047975		1		7047925	7047975	101,255,10
chr2L	7047975	7048025		1		7047975	7048025	101,255,10
chr2L	7048025	7048075		1		7048025	7048075	101,255,10
chr2L	7070425	7070475		1		7070425	7070475	101,255,10
chr2L	7072925	7072975		1		7072925	7072975	101,255,10
chr2L	7072975	7073025		1		7072975	7073025	101,255,10
chr2L	7073025	7073075		1		7073025	7073075	101,255,10
chr2L	7073075	7073125		1		7073075	7073125	101,255,10
chr2L	7075975	7076025		1		7075975	7076025	101,255,10
chr2L	7076075	7076125		1		7076075	7076125	101,255,10
chr2L	7076125	7076175		1		7076125	7076175	101,255,10
chr2L	7076175	7076225		1		7076175	7076225	101,255,10
chr2L	7078225	7078275		1		7078225	7078275	101,255,10
chr2L	7078375	7078425		1		7078375	7078425	101,255,10
chr2L	7078425	7078475		1		7078425	7078475	101,255,10
chr2L	7078475	7078525		1		7078475	7078525	101,255,10
chr2L	7078825	7078875		1		7078825	7078875	101,255,10
chr2L	7078875	7078925		1		7078875	7078925	101,255,10
chr2L	7078925	7078975		1		7078925	7078975	101,255,10
chr2L	7078975	7079025		1		7078975	7079025	101,255,10
chr2L	7079025	7079075		1		7079025	7079075	101,255,10
chr2L	7079075	7079125		1		7079075	7079125	101,255,10
chr2L	7079125	7079175		1		7079125	7079175	101,255,10
chr2L	7079175	7079225		1		7079175	7079225	101,255,10
chr2L	7079225	7079275		1		7079225	7079275	101,255,10
chr2L	7079275	7079325		1		7079275	7079325	101,255,10
chr2L	7079325	7079375		1		7079325	7079375	101,255,10
chr2L	7079575	7079625		1		7079575	7079625	101,255,10
chr2L	7079625	7079675		1		7079625	7079675	101,255,10
chr2L	7079675	7079725		1		7079675	7079725	101,255,10
chr2L	7079725	7079775		1		7079725	7079775	101,255,10
chr2L	7079775	7079825		1		7079775	7079825	101,255,10
chr2L	7079825	7079875		1		7079825	7079875	101,255,10
chr2L	7079875	7079925		1		7079875	7079925	101,255,10
chr2L	7080075	7080125		1		7080075	7080125	101,255,10
chr2L	7080125	7080175		1		7080125	7080175	101,255,10
chr2L	7080175	7080225		1		7080175	7080225	101,255,10
chr2L	7080475	7080525		1		7080475	7080525	101,255,10
chr2L	7081725	7081775		1		7081725	7081775	101,255,10
chr2L	7082275	7082325		1		7082275	7082325	101,255,10
chr2L	7082325	7082375		1		7082325	7082375	101,255,10
chr2L	7082375	7082425		1		7082375	7082425	101,255,10
chr2L	7082425	7082475		1		7082425	7082475	101,255,10
chr2L	7083175	7083225		1		7083175	7083225	101,255,10
chr2L	7083225	7083275		1		7083225	7083275	101,255,10
chr2L	7083275	7083325		1		7083275	7083325	101,255,10
chr2L	7083325	7083375		1		7083325	7083375	101,255,10
chr2L	7083375	7083425		1		7083375	7083425	101,255,10
chr2L	7083425	7083475		1		7083425	7083475	101,255,10
chr2L	7083625	7083675		1		7083625	7083675	101,255,10
chr2L	7083725	7083775		1		7083725	7083775	101,255,10
chr2L	7196725	7196775		1		7196725	7196775	101,255,10
chr2L	7196825	7196875		1		7196825	7196875	101,255,10
chr2L	7197025	7197075		1		7197025	7197075	101,255,10
chr2L	7197075	7197125		1		7197075	7197125	101,255,10
chr2L	7197175	7197225		1		7197175	7197225	101,255,10
chr2L	7197425	7197475		1		7197425	7197475	101,255,10
chr2L	7197475	7197525		1		7197475	7197525	101,255,10
chr2L	7197525	7197575		1		7197525	7197575	101,255,10
chr2L	7197575	7197625		1		7197575	7197625	101,255,10
chr2L	7197625	7197675		1		7197625	7197675	101,255,10
chr2L	7197725	7197775		1		7197725	7197775	101,255,10
chr2L	7197775	7197825		1		7197775	7197825	101,255,10
chr2L	7197825	7197875		1		7197825	7197875	101,255,10
chr2L	7197875	7197925		1		7197875	7197925	101,255,10
chr2L	7197925	7197975		1		7197925	7197975	101,255,10
chr2L	7197975	7198025		1		7197975	7198025	101,255,10
chr2L	7198025	7198075		1		7198025	7198075	101,255,10
chr2L	7198075	7198125		1		7198075	7198125	101,255,10
chr2L	7198125	7198175		1		7198125	7198175	101,255,10
chr2L	7198175	7198225		1		7198175	7198225	101,255,10
chr2L	7198225	7198275		1		7198225	7198275	101,255,10
chr2L	7198275	7198325		1		7198275	7198325	101,255,10
chr2L	7198325	7198375		1		7198325	7198375	101,255,10
chr2L	7198375	7198425		1		7198375	7198425	101,255,10
chr2L	7198725	7198775		1		7198725	7198775	101,255,10
chr2L	7198775	7198825		1		7198775	7198825	101,255,10
chr2L	7198825	7198875		1		7198825	7198875	101,255,10
chr2L	7198875	7198925		1		7198875	7198925	101,255,10
chr2L	7199025	7199075		1		7199025	7199075	101,255,10
chr2L	7200475	7200525		1		7200475	7200525	101,255,10
chr2L	7200525	7200575		1		7200525	7200575	101,255,10
chr2L	7200575	7200625		1		7200575	7200625	101,255,10
chr2L	7200875	7200925		1		7200875	7200925	101,255,10
chr2L	7200925	7200975		1		7200925	7200975	101,255,10
chr2L	7200975	7201025		1		7200975	7201025	101,255,10
chr2L	7201125	7201175		1		7201125	7201175	101,255,10
chr2L	7201325	7201375		1		7201325	7201375	101,255,10
chr2L	7201375	7201425		1		7201375	7201425	101,255,10
chr2L	7201425	7201475		1		7201425	7201475	101,255,10
chr2L	7201475	7201525		1		7201475	7201525	101,255,10
chr2L	7201525	7201575		1		7201525	7201575	101,255,10
chr2L	7201575	7201625		1		7201575	7201625	101,255,10
chr2L	7201625	7201675		1		7201625	7201675	101,255,10
chr2L	7201675	7201725		1		7201675	7201725	101,255,10
chr2L	7201725	7201775		1		7201725	7201775	101,255,10
chr2L	7201775	7201825		1		7201775	7201825	101,255,10
chr2L	7201825	7201875		1		7201825	7201875	101,255,10
chr2L	7201875	7201925		1		7201875	7201925	101,255,10
chr2L	7201925	7201975		1		7201925	7201975	101,255,10
chr2L	7201975	7202025		1		7201975	7202025	101,255,10
chr2L	7202225	7202275		1		7202225	7202275	101,255,10
chr2L	7202425	7202475		1		7202425	7202475	101,255,10
chr2L	7202525	7202575		1		7202525	7202575	101,255,10
chr2L	7202725	7202775		1		7202725	7202775	101,255,10
chr2L	7202775	7202825		1		7202775	7202825	101,255,10
chr2L	7202825	7202875		1		7202825	7202875	101,255,10
chr2L	7203025	7203075		1		7203025	7203075	101,255,10
chr2L	7203075	7203125		1		7203075	7203125	101,255,10
chr2L	7207825	7207875		1		7207825	7207875	101,255,10
chr2L	7207875	7207925		1		7207875	7207925	101,255,10
chr2L	7209775	7209825		1		7209775	7209825	101,255,10
chr2L	7209825	7209875		1		7209825	7209875	101,255,10
chr2L	7209875	7209925		1		7209875	7209925	101,255,10
chr2L	7209925	7209975		1		7209925	7209975	101,255,10
chr2L	7209975	7210025		1		7209975	7210025	101,255,10
chr2L	7210025	7210075		1		7210025	7210075	101,255,10
chr2L	7210075	7210125		1		7210075	7210125	101,255,10
chr2L	7210425	7210475		1		7210425	7210475	101,255,10
chr2L	7210475	7210525		1		7210475	7210525	101,255,10
chr2L	7210525	7210575		1		7210525	7210575	101,255,10
chr2L	7210575	7210625		1		7210575	7210625	101,255,10
chr2L	7210625	7210675		1		7210625	7210675	101,255,10
chr2L	7210675	7210725		1		7210675	7210725	101,255,10
chr2L	7210725	7210775		1		7210725	7210775	101,255,10
chr2L	7210875	7210925		1		7210875	7210925	101,255,10
chr2L	7211325	7211375		1		7211325	7211375	101,255,10
chr2L	7211375	7211425		1		7211375	7211425	101,255,10
chr2L	7211425	7211475		1		7211425	7211475	101,255,10
chr2L	7211475	7211525		1		7211475	7211525	101,255,10
chr2L	7211775	7211825		1		7211775	7211825	101,255,10
chr2L	7211825	7211875		1		7211825	7211875	101,255,10
chr2L	7211875	7211925		1		7211875	7211925	101,255,10
chr2L	7211925	7211975		1		7211925	7211975	101,255,10
chr2L	7211975	7212025		1		7211975	7212025	101,255,10
chr2L	7212025	7212075		1		7212025	7212075	101,255,10
chr2L	7212625	7212675		1		7212625	7212675	101,255,10
chr2L	7215575	7215625		1		7215575	7215625	101,255,10
chr2L	7215625	7215675		1		7215625	7215675	101,255,10
chr2L	7215925	7215975		1		7215925	7215975	101,255,10
chr2L	7216025	7216075		1		7216025	7216075	101,255,10
chr2L	7216075	7216125		1		7216075	7216125	101,255,10
chr2L	7216375	7216425		1		7216375	7216425	101,255,10
chr2L	7235475	7235525		1		7235475	7235525	101,255,10
chr2L	7235525	7235575		1		7235525	7235575	101,255,10
chr2L	7235575	7235625		1		7235575	7235625	101,255,10
chr2L	7235725	7235775		1		7235725	7235775	101,255,10
chr2L	7235775	7235825		1		7235775	7235825	101,255,10
chr2L	7235825	7235875		1		7235825	7235875	101,255,10
chr2L	7235875	7235925		1		7235875	7235925	101,255,10
chr2L	7235925	7235975		1		7235925	7235975	101,255,10
chr2L	7235975	7236025		1		7235975	7236025	101,255,10
chr2L	7236025	7236075		1		7236025	7236075	101,255,10
chr2L	7236075	7236125		1		7236075	7236125	101,255,10
chr2L	7236475	7236525		1		7236475	7236525	101,255,10
chr2L	7236525	7236575		1		7236525	7236575	101,255,10
chr2L	7236575	7236625		1		7236575	7236625	101,255,10
chr2L	7236625	7236675		1		7236625	7236675	101,255,10
chr2L	7237675	7237725		1		7237675	7237725	101,255,10
chr2L	7238275	7238325		1		7238275	7238325	101,255,10
chr2L	7238325	7238375		1		7238325	7238375	101,255,10
chr2L	7238425	7238475		1		7238425	7238475	101,255,10
chr2L	7441725	7441775		1		7441725	7441775	101,255,10
chr2L	7441975	7442025		1		7441975	7442025	101,255,10
chr2L	7442025	7442075		1		7442025	7442075	101,255,10
chr2L	7442175	7442225		1		7442175	7442225	101,255,10
chr2L	7442225	7442275		1		7442225	7442275	101,255,10
chr2L	7442275	7442325		1		7442275	7442325	101,255,10
chr2L	7484175	7484225		1		7484175	7484225	101,255,10
chr2L	7484225	7484275		1		7484225	7484275	101,255,10
chr2L	7484375	7484425		1		7484375	7484425	101,255,10
chr2L	7484425	7484475		1		7484425	7484475	101,255,10
chr2L	7484475	7484525		1		7484475	7484525	101,255,10
[truncated: 31,628 more rows]
