# Supplementary material for: Probabilistic modelling of chromatin code landscape reveals functional diversity of enhancer-like chromatin states
Source: Nat Commun. 2016 Feb 4;7:10528. doi: 10.1038/ncomms10528 (PMC4742914; doi:10.1038/ncomms10528)
Supplement: Supplementary Data 1 — The 30-chromatin state annotation tracks for Drosophila melanogaster DRSC-S2 cell. [file ncomms10528-s2.zip › Supplementary Data 1/02_I2.bed]

chr2L	85525	85575		2		85525	85575	101,255,10
chr2L	124075	124125		2		124075	124125	101,255,10
chr2L	124675	124725		2		124675	124725	101,255,10
chr2L	124725	124775		2		124725	124775	101,255,10
chr2L	126625	126675		2		126625	126675	101,255,10
chr2L	126675	126725		2		126675	126725	101,255,10
chr2L	126725	126775		2		126725	126775	101,255,10
chr2L	126825	126875		2		126825	126875	101,255,10
chr2L	126875	126925		2		126875	126925	101,255,10
chr2L	126925	126975		2		126925	126975	101,255,10
chr2L	126975	127025		2		126975	127025	101,255,10
chr2L	127025	127075		2		127025	127075	101,255,10
chr2L	127075	127125		2		127075	127125	101,255,10
chr2L	127475	127525		2		127475	127525	101,255,10
chr2L	127525	127575		2		127525	127575	101,255,10
chr2L	128075	128125		2		128075	128125	101,255,10
chr2L	163075	163125		2		163075	163125	101,255,10
chr2L	163125	163175		2		163125	163175	101,255,10
chr2L	163175	163225		2		163175	163225	101,255,10
chr2L	167325	167375		2		167325	167375	101,255,10
chr2L	167375	167425		2		167375	167425	101,255,10
chr2L	169375	169425		2		169375	169425	101,255,10
chr2L	169425	169475		2		169425	169475	101,255,10
chr2L	169475	169525		2		169475	169525	101,255,10
chr2L	170125	170175		2		170125	170175	101,255,10
chr2L	170475	170525		2		170475	170525	101,255,10
chr2L	170575	170625		2		170575	170625	101,255,10
chr2L	170625	170675		2		170625	170675	101,255,10
chr2L	170725	170775		2		170725	170775	101,255,10
chr2L	170925	170975		2		170925	170975	101,255,10
chr2L	175675	175725		2		175675	175725	101,255,10
chr2L	175725	175775		2		175725	175775	101,255,10
chr2L	175775	175825		2		175775	175825	101,255,10
chr2L	179025	179075		2		179025	179075	101,255,10
chr2L	181575	181625		2		181575	181625	101,255,10
chr2L	181875	181925		2		181875	181925	101,255,10
chr2L	181975	182025		2		181975	182025	101,255,10
chr2L	182225	182275		2		182225	182275	101,255,10
chr2L	182275	182325		2		182275	182325	101,255,10
chr2L	220875	220925		2		220875	220925	101,255,10
chr2L	221425	221475		2		221425	221475	101,255,10
chr2L	222075	222125		2		222075	222125	101,255,10
chr2L	222175	222225		2		222175	222225	101,255,10
chr2L	244875	244925		2		244875	244925	101,255,10
chr2L	244925	244975		2		244925	244975	101,255,10
chr2L	245475	245525		2		245475	245525	101,255,10
chr2L	245975	246025		2		245975	246025	101,255,10
chr2L	299925	299975		2		299925	299975	101,255,10
chr2L	299975	300025		2		299975	300025	101,255,10
chr2L	300325	300375		2		300325	300375	101,255,10
chr2L	300375	300425		2		300375	300425	101,255,10
chr2L	300475	300525		2		300475	300525	101,255,10
chr2L	300575	300625		2		300575	300625	101,255,10
chr2L	300875	300925		2		300875	300925	101,255,10
chr2L	301775	301825		2		301775	301825	101,255,10
chr2L	301825	301875		2		301825	301875	101,255,10
chr2L	302175	302225		2		302175	302225	101,255,10
chr2L	432425	432475		2		432425	432475	101,255,10
chr2L	432475	432525		2		432475	432525	101,255,10
chr2L	432525	432575		2		432525	432575	101,255,10
chr2L	433225	433275		2		433225	433275	101,255,10
chr2L	433275	433325		2		433275	433325	101,255,10
chr2L	433875	433925		2		433875	433925	101,255,10
chr2L	433925	433975		2		433925	433975	101,255,10
chr2L	433975	434025		2		433975	434025	101,255,10
chr2L	434025	434075		2		434025	434075	101,255,10
chr2L	435775	435825		2		435775	435825	101,255,10
chr2L	468375	468425		2		468375	468425	101,255,10
chr2L	482125	482175		2		482125	482175	101,255,10
chr2L	482675	482725		2		482675	482725	101,255,10
chr2L	482725	482775		2		482725	482775	101,255,10
chr2L	482925	482975		2		482925	482975	101,255,10
chr2L	486825	486875		2		486825	486875	101,255,10
chr2L	486875	486925		2		486875	486925	101,255,10
chr2L	486925	486975		2		486925	486975	101,255,10
chr2L	489475	489525		2		489475	489525	101,255,10
chr2L	489525	489575		2		489525	489575	101,255,10
chr2L	489575	489625		2		489575	489625	101,255,10
chr2L	489625	489675		2		489625	489675	101,255,10
chr2L	494925	494975		2		494925	494975	101,255,10
chr2L	497475	497525		2		497475	497525	101,255,10
chr2L	500475	500525		2		500475	500525	101,255,10
chr2L	500675	500725		2		500675	500725	101,255,10
chr2L	500725	500775		2		500725	500775	101,255,10
chr2L	503775	503825		2		503775	503825	101,255,10
chr2L	507775	507825		2		507775	507825	101,255,10
chr2L	507925	507975		2		507925	507975	101,255,10
chr2L	508025	508075		2		508025	508075	101,255,10
chr2L	508075	508125		2		508075	508125	101,255,10
chr2L	508125	508175		2		508125	508175	101,255,10
chr2L	508175	508225		2		508175	508225	101,255,10
chr2L	508225	508275		2		508225	508275	101,255,10
chr2L	508875	508925		2		508875	508925	101,255,10
chr2L	510875	510925		2		510875	510925	101,255,10
chr2L	515275	515325		2		515275	515325	101,255,10
chr2L	515325	515375		2		515325	515375	101,255,10
chr2L	515375	515425		2		515375	515425	101,255,10
chr2L	515425	515475		2		515425	515475	101,255,10
chr2L	515525	515575		2		515525	515575	101,255,10
chr2L	517325	517375		2		517325	517375	101,255,10
chr2L	517375	517425		2		517375	517425	101,255,10
chr2L	517425	517475		2		517425	517475	101,255,10
chr2L	517475	517525		2		517475	517525	101,255,10
chr2L	517525	517575		2		517525	517575	101,255,10
chr2L	517725	517775		2		517725	517775	101,255,10
chr2L	517775	517825		2		517775	517825	101,255,10
chr2L	518175	518225		2		518175	518225	101,255,10
chr2L	518225	518275		2		518225	518275	101,255,10
chr2L	518275	518325		2		518275	518325	101,255,10
chr2L	520275	520325		2		520275	520325	101,255,10
chr2L	525925	525975		2		525925	525975	101,255,10
chr2L	526775	526825		2		526775	526825	101,255,10
chr2L	526925	526975		2		526925	526975	101,255,10
chr2L	527275	527325		2		527275	527325	101,255,10
chr2L	527725	527775		2		527725	527775	101,255,10
chr2L	527975	528025		2		527975	528025	101,255,10
chr2L	528025	528075		2		528025	528075	101,255,10
chr2L	528125	528175		2		528125	528175	101,255,10
chr2L	528375	528425		2		528375	528425	101,255,10
chr2L	529025	529075		2		529025	529075	101,255,10
chr2L	530675	530725		2		530675	530725	101,255,10
chr2L	530825	530875		2		530825	530875	101,255,10
chr2L	531925	531975		2		531925	531975	101,255,10
chr2L	827375	827425		2		827375	827425	101,255,10
chr2L	827425	827475		2		827425	827475	101,255,10
chr2L	827475	827525		2		827475	827525	101,255,10
chr2L	827575	827625		2		827575	827625	101,255,10
chr2L	827625	827675		2		827625	827675	101,255,10
chr2L	827675	827725		2		827675	827725	101,255,10
chr2L	827725	827775		2		827725	827775	101,255,10
chr2L	827775	827825		2		827775	827825	101,255,10
chr2L	829025	829075		2		829025	829075	101,255,10
chr2L	839775	839825		2		839775	839825	101,255,10
chr2L	844475	844525		2		844475	844525	101,255,10
chr2L	844525	844575		2		844525	844575	101,255,10
chr2L	844575	844625		2		844575	844625	101,255,10
chr2L	844625	844675		2		844625	844675	101,255,10
chr2L	844675	844725		2		844675	844725	101,255,10
chr2L	844725	844775		2		844725	844775	101,255,10
chr2L	844925	844975		2		844925	844975	101,255,10
chr2L	846725	846775		2		846725	846775	101,255,10
chr2L	848375	848425		2		848375	848425	101,255,10
chr2L	848425	848475		2		848425	848475	101,255,10
chr2L	848475	848525		2		848475	848525	101,255,10
chr2L	848525	848575		2		848525	848575	101,255,10
chr2L	848575	848625		2		848575	848625	101,255,10
chr2L	849175	849225		2		849175	849225	101,255,10
chr2L	864975	865025		2		864975	865025	101,255,10
chr2L	1115775	1115825		2		1115775	1115825	101,255,10
chr2L	1115825	1115875		2		1115825	1115875	101,255,10
chr2L	1124075	1124125		2		1124075	1124125	101,255,10
chr2L	1124675	1124725		2		1124675	1124725	101,255,10
chr2L	1125275	1125325		2		1125275	1125325	101,255,10
chr2L	1155975	1156025		2		1155975	1156025	101,255,10
chr2L	1664825	1664875		2		1664825	1664875	101,255,10
chr2L	1664875	1664925		2		1664875	1664925	101,255,10
chr2L	1670375	1670425		2		1670375	1670425	101,255,10
chr2L	1670675	1670725		2		1670675	1670725	101,255,10
chr2L	1670725	1670775		2		1670725	1670775	101,255,10
chr2L	1670775	1670825		2		1670775	1670825	101,255,10
chr2L	1673375	1673425		2		1673375	1673425	101,255,10
chr2L	1678275	1678325		2		1678275	1678325	101,255,10
chr2L	1686575	1686625		2		1686575	1686625	101,255,10
chr2L	1686625	1686675		2		1686625	1686675	101,255,10
chr2L	1686675	1686725		2		1686675	1686725	101,255,10
chr2L	1686725	1686775		2		1686725	1686775	101,255,10
chr2L	1686775	1686825		2		1686775	1686825	101,255,10
chr2L	1687025	1687075		2		1687025	1687075	101,255,10
chr2L	1687175	1687225		2		1687175	1687225	101,255,10
chr2L	1687375	1687425		2		1687375	1687425	101,255,10
chr2L	1687425	1687475		2		1687425	1687475	101,255,10
chr2L	1687475	1687525		2		1687475	1687525	101,255,10
chr2L	1690725	1690775		2		1690725	1690775	101,255,10
chr2L	1690775	1690825		2		1690775	1690825	101,255,10
chr2L	1694025	1694075		2		1694025	1694075	101,255,10
chr2L	1694075	1694125		2		1694075	1694125	101,255,10
chr2L	1694375	1694425		2		1694375	1694425	101,255,10
chr2L	1694425	1694475		2		1694425	1694475	101,255,10
chr2L	1694475	1694525		2		1694475	1694525	101,255,10
chr2L	1694775	1694825		2		1694775	1694825	101,255,10
chr2L	1719175	1719225		2		1719175	1719225	101,255,10
chr2L	1719225	1719275		2		1719225	1719275	101,255,10
chr2L	1719275	1719325		2		1719275	1719325	101,255,10
chr2L	1719725	1719775		2		1719725	1719775	101,255,10
chr2L	1722125	1722175		2		1722125	1722175	101,255,10
chr2L	1722175	1722225		2		1722175	1722225	101,255,10
chr2L	1722425	1722475		2		1722425	1722475	101,255,10
chr2L	1723775	1723825		2		1723775	1723825	101,255,10
chr2L	1723825	1723875		2		1723825	1723875	101,255,10
chr2L	1740175	1740225		2		1740175	1740225	101,255,10
chr2L	1745475	1745525		2		1745475	1745525	101,255,10
chr2L	1885425	1885475		2		1885425	1885475	101,255,10
chr2L	1885675	1885725		2		1885675	1885725	101,255,10
chr2L	1885725	1885775		2		1885725	1885775	101,255,10
chr2L	1885775	1885825		2		1885775	1885825	101,255,10
chr2L	1885825	1885875		2		1885825	1885875	101,255,10
chr2L	1885875	1885925		2		1885875	1885925	101,255,10
chr2L	1920425	1920475		2		1920425	1920475	101,255,10
chr2L	1926525	1926575		2		1926525	1926575	101,255,10
chr2L	1926575	1926625		2		1926575	1926625	101,255,10
chr2L	1926625	1926675		2		1926625	1926675	101,255,10
chr2L	1926675	1926725		2		1926675	1926725	101,255,10
chr2L	1926725	1926775		2		1926725	1926775	101,255,10
chr2L	1927025	1927075		2		1927025	1927075	101,255,10
chr2L	1927525	1927575		2		1927525	1927575	101,255,10
chr2L	1929175	1929225		2		1929175	1929225	101,255,10
chr2L	1929325	1929375		2		1929325	1929375	101,255,10
chr2L	1929375	1929425		2		1929375	1929425	101,255,10
chr2L	1929425	1929475		2		1929425	1929475	101,255,10
chr2L	1929475	1929525		2		1929475	1929525	101,255,10
chr2L	1929575	1929625		2		1929575	1929625	101,255,10
chr2L	1929725	1929775		2		1929725	1929775	101,255,10
chr2L	1929875	1929925		2		1929875	1929925	101,255,10
chr2L	1929925	1929975		2		1929925	1929975	101,255,10
chr2L	1929975	1930025		2		1929975	1930025	101,255,10
chr2L	1930025	1930075		2		1930025	1930075	101,255,10
chr2L	1930075	1930125		2		1930075	1930125	101,255,10
chr2L	1930125	1930175		2		1930125	1930175	101,255,10
chr2L	1930175	1930225		2		1930175	1930225	101,255,10
chr2L	1930225	1930275		2		1930225	1930275	101,255,10
chr2L	1930375	1930425		2		1930375	1930425	101,255,10
chr2L	1930425	1930475		2		1930425	1930475	101,255,10
chr2L	1932725	1932775		2		1932725	1932775	101,255,10
chr2L	1932825	1932875		2		1932825	1932875	101,255,10
chr2L	1988625	1988675		2		1988625	1988675	101,255,10
chr2L	2039625	2039675		2		2039625	2039675	101,255,10
chr2L	2128425	2128475		2		2128425	2128475	101,255,10
chr2L	2131325	2131375		2		2131325	2131375	101,255,10
chr2L	2164475	2164525		2		2164475	2164525	101,255,10
chr2L	2164625	2164675		2		2164625	2164675	101,255,10
chr2L	2165325	2165375		2		2165325	2165375	101,255,10
chr2L	2165375	2165425		2		2165375	2165425	101,255,10
chr2L	2166625	2166675		2		2166625	2166675	101,255,10
chr2L	2167025	2167075		2		2167025	2167075	101,255,10
chr2L	2167075	2167125		2		2167075	2167125	101,255,10
chr2L	2167225	2167275		2		2167225	2167275	101,255,10
chr2L	2167275	2167325		2		2167275	2167325	101,255,10
chr2L	2167825	2167875		2		2167825	2167875	101,255,10
chr2L	2169225	2169275		2		2169225	2169275	101,255,10
chr2L	2169275	2169325		2		2169275	2169325	101,255,10
chr2L	2169325	2169375		2		2169325	2169375	101,255,10
chr2L	2169725	2169775		2		2169725	2169775	101,255,10
chr2L	2169775	2169825		2		2169775	2169825	101,255,10
chr2L	2169825	2169875		2		2169825	2169875	101,255,10
chr2L	2169875	2169925		2		2169875	2169925	101,255,10
chr2L	2169925	2169975		2		2169925	2169975	101,255,10
chr2L	2169975	2170025		2		2169975	2170025	101,255,10
chr2L	2170525	2170575		2		2170525	2170575	101,255,10
chr2L	2170775	2170825		2		2170775	2170825	101,255,10
chr2L	2170825	2170875		2		2170825	2170875	101,255,10
chr2L	2171125	2171175		2		2171125	2171175	101,255,10
chr2L	2171175	2171225		2		2171175	2171225	101,255,10
chr2L	2171425	2171475		2		2171425	2171475	101,255,10
chr2L	2171475	2171525		2		2171475	2171525	101,255,10
chr2L	2171525	2171575		2		2171525	2171575	101,255,10
chr2L	2171925	2171975		2		2171925	2171975	101,255,10
chr2L	2171975	2172025		2		2171975	2172025	101,255,10
chr2L	2172025	2172075		2		2172025	2172075	101,255,10
chr2L	2172125	2172175		2		2172125	2172175	101,255,10
chr2L	2172175	2172225		2		2172175	2172225	101,255,10
chr2L	2172325	2172375		2		2172325	2172375	101,255,10
chr2L	2172525	2172575		2		2172525	2172575	101,255,10
chr2L	2172575	2172625		2		2172575	2172625	101,255,10
chr2L	2172625	2172675		2		2172625	2172675	101,255,10
chr2L	2172825	2172875		2		2172825	2172875	101,255,10
chr2L	2173875	2173925		2		2173875	2173925	101,255,10
chr2L	2174375	2174425		2		2174375	2174425	101,255,10
chr2L	2174425	2174475		2		2174425	2174475	101,255,10
chr2L	2174475	2174525		2		2174475	2174525	101,255,10
chr2L	2174725	2174775		2		2174725	2174775	101,255,10
chr2L	2174775	2174825		2		2174775	2174825	101,255,10
chr2L	2179375	2179425		2		2179375	2179425	101,255,10
chr2L	2180225	2180275		2		2180225	2180275	101,255,10
chr2L	2222325	2222375		2		2222325	2222375	101,255,10
chr2L	2222975	2223025		2		2222975	2223025	101,255,10
chr2L	2362175	2362225		2		2362175	2362225	101,255,10
chr2L	2362275	2362325		2		2362275	2362325	101,255,10
chr2L	2730575	2730625		2		2730575	2730625	101,255,10
chr2L	2730625	2730675		2		2730625	2730675	101,255,10
chr2L	2730675	2730725		2		2730675	2730725	101,255,10
chr2L	2732425	2732475		2		2732425	2732475	101,255,10
chr2L	2732475	2732525		2		2732475	2732525	101,255,10
chr2L	2732525	2732575		2		2732525	2732575	101,255,10
chr2L	2732575	2732625		2		2732575	2732625	101,255,10
chr2L	2732675	2732725		2		2732675	2732725	101,255,10
chr2L	2732775	2732825		2		2732775	2732825	101,255,10
chr2L	2733475	2733525		2		2733475	2733525	101,255,10
chr2L	2733525	2733575		2		2733525	2733575	101,255,10
chr2L	2753675	2753725		2		2753675	2753725	101,255,10
chr2L	2805525	2805575		2		2805525	2805575	101,255,10
chr2L	2858825	2858875		2		2858825	2858875	101,255,10
chr2L	2859175	2859225		2		2859175	2859225	101,255,10
chr2L	2860125	2860175		2		2860125	2860175	101,255,10
chr2L	2860175	2860225		2		2860175	2860225	101,255,10
chr2L	2860475	2860525		2		2860475	2860525	101,255,10
chr2L	2860525	2860575		2		2860525	2860575	101,255,10
chr2L	2860575	2860625		2		2860575	2860625	101,255,10
chr2L	2860625	2860675		2		2860625	2860675	101,255,10
chr2L	2860975	2861025		2		2860975	2861025	101,255,10
chr2L	2861025	2861075		2		2861025	2861075	101,255,10
chr2L	2861075	2861125		2		2861075	2861125	101,255,10
chr2L	2861125	2861175		2		2861125	2861175	101,255,10
chr2L	2861375	2861425		2		2861375	2861425	101,255,10
chr2L	2861425	2861475		2		2861425	2861475	101,255,10
chr2L	2861775	2861825		2		2861775	2861825	101,255,10
chr2L	2861825	2861875		2		2861825	2861875	101,255,10
chr2L	2863025	2863075		2		2863025	2863075	101,255,10
chr2L	2863075	2863125		2		2863075	2863125	101,255,10
chr2L	2863175	2863225		2		2863175	2863225	101,255,10
chr2L	2863325	2863375		2		2863325	2863375	101,255,10
chr2L	2863375	2863425		2		2863375	2863425	101,255,10
chr2L	2863525	2863575		2		2863525	2863575	101,255,10
chr2L	2863575	2863625		2		2863575	2863625	101,255,10
chr2L	2863625	2863675		2		2863625	2863675	101,255,10
chr2L	2863675	2863725		2		2863675	2863725	101,255,10
chr2L	2863725	2863775		2		2863725	2863775	101,255,10
chr2L	2863925	2863975		2		2863925	2863975	101,255,10
chr2L	2864225	2864275		2		2864225	2864275	101,255,10
chr2L	2864325	2864375		2		2864325	2864375	101,255,10
chr2L	2864475	2864525		2		2864475	2864525	101,255,10
chr2L	2864525	2864575		2		2864525	2864575	101,255,10
chr2L	2864775	2864825		2		2864775	2864825	101,255,10
chr2L	2865375	2865425		2		2865375	2865425	101,255,10
chr2L	2865425	2865475		2		2865425	2865475	101,255,10
chr2L	2867425	2867475		2		2867425	2867475	101,255,10
chr2L	2869975	2870025		2		2869975	2870025	101,255,10
chr2L	2887475	2887525		2		2887475	2887525	101,255,10
chr2L	2887525	2887575		2		2887525	2887575	101,255,10
chr2L	2887575	2887625		2		2887575	2887625	101,255,10
chr2L	2887625	2887675		2		2887625	2887675	101,255,10
chr2L	2887675	2887725		2		2887675	2887725	101,255,10
chr2L	2887725	2887775		2		2887725	2887775	101,255,10
chr2L	2887775	2887825		2		2887775	2887825	101,255,10
chr2L	2887875	2887925		2		2887875	2887925	101,255,10
chr2L	2888575	2888625		2		2888575	2888625	101,255,10
chr2L	2888775	2888825		2		2888775	2888825	101,255,10
chr2L	2888825	2888875		2		2888825	2888875	101,255,10
chr2L	2888875	2888925		2		2888875	2888925	101,255,10
chr2L	2888925	2888975		2		2888925	2888975	101,255,10
chr2L	2889225	2889275		2		2889225	2889275	101,255,10
chr2L	2899875	2899925		2		2899875	2899925	101,255,10
chr2L	2899925	2899975		2		2899925	2899975	101,255,10
chr2L	2899975	2900025		2		2899975	2900025	101,255,10
chr2L	2900025	2900075		2		2900025	2900075	101,255,10
chr2L	2901175	2901225		2		2901175	2901225	101,255,10
chr2L	2901225	2901275		2		2901225	2901275	101,255,10
chr2L	2901275	2901325		2		2901275	2901325	101,255,10
chr2L	2901325	2901375		2		2901325	2901375	101,255,10
chr2L	2901375	2901425		2		2901375	2901425	101,255,10
chr2L	2901575	2901625		2		2901575	2901625	101,255,10
chr2L	2901675	2901725		2		2901675	2901725	101,255,10
chr2L	2901925	2901975		2		2901925	2901975	101,255,10
chr2L	2902025	2902075		2		2902025	2902075	101,255,10
chr2L	2906425	2906475		2		2906425	2906475	101,255,10
chr2L	2909525	2909575		2		2909525	2909575	101,255,10
chr2L	2909675	2909725		2		2909675	2909725	101,255,10
chr2L	2909775	2909825		2		2909775	2909825	101,255,10
chr2L	2909825	2909875		2		2909825	2909875	101,255,10
chr2L	2909975	2910025		2		2909975	2910025	101,255,10
chr2L	2918575	2918625		2		2918575	2918625	101,255,10
chr2L	2918975	2919025		2		2918975	2919025	101,255,10
chr2L	2919025	2919075		2		2919025	2919075	101,255,10
chr2L	2919075	2919125		2		2919075	2919125	101,255,10
chr2L	2919125	2919175		2		2919125	2919175	101,255,10
chr2L	2922775	2922825		2		2922775	2922825	101,255,10
chr2L	2923375	2923425		2		2923375	2923425	101,255,10
chr2L	2926625	2926675		2		2926625	2926675	101,255,10
chr2L	3042725	3042775		2		3042725	3042775	101,255,10
chr2L	3044325	3044375		2		3044325	3044375	101,255,10
chr2L	3044375	3044425		2		3044375	3044425	101,255,10
chr2L	3044425	3044475		2		3044425	3044475	101,255,10
chr2L	3055325	3055375		2		3055325	3055375	101,255,10
chr2L	3060175	3060225		2		3060175	3060225	101,255,10
chr2L	3121975	3122025		2		3121975	3122025	101,255,10
chr2L	3122025	3122075		2		3122025	3122075	101,255,10
chr2L	3123575	3123625		2		3123575	3123625	101,255,10
chr2L	3123625	3123675		2		3123625	3123675	101,255,10
chr2L	3123725	3123775		2		3123725	3123775	101,255,10
chr2L	3149475	3149525		2		3149475	3149525	101,255,10
chr2L	3149525	3149575		2		3149525	3149575	101,255,10
chr2L	3149625	3149675		2		3149625	3149675	101,255,10
chr2L	3150175	3150225		2		3150175	3150225	101,255,10
chr2L	3150625	3150675		2		3150625	3150675	101,255,10
chr2L	3150675	3150725		2		3150675	3150725	101,255,10
chr2L	3154025	3154075		2		3154025	3154075	101,255,10
chr2L	3157375	3157425		2		3157375	3157425	101,255,10
chr2L	3157425	3157475		2		3157425	3157475	101,255,10
chr2L	3157675	3157725		2		3157675	3157725	101,255,10
chr2L	3157725	3157775		2		3157725	3157775	101,255,10
chr2L	3157775	3157825		2		3157775	3157825	101,255,10
chr2L	3158025	3158075		2		3158025	3158075	101,255,10
chr2L	3165475	3165525		2		3165475	3165525	101,255,10
chr2L	3165525	3165575		2		3165525	3165575	101,255,10
chr2L	3165575	3165625		2		3165575	3165625	101,255,10
chr2L	3301225	3301275		2		3301225	3301275	101,255,10
chr2L	3301275	3301325		2		3301275	3301325	101,255,10
chr2L	3301325	3301375		2		3301325	3301375	101,255,10
chr2L	3301375	3301425		2		3301375	3301425	101,255,10
chr2L	3301425	3301475		2		3301425	3301475	101,255,10
chr2L	3301475	3301525		2		3301475	3301525	101,255,10
chr2L	3301525	3301575		2		3301525	3301575	101,255,10
chr2L	3301575	3301625		2		3301575	3301625	101,255,10
chr2L	3366975	3367025		2		3366975	3367025	101,255,10
chr2L	3367025	3367075		2		3367025	3367075	101,255,10
chr2L	3367075	3367125		2		3367075	3367125	101,255,10
chr2L	3367225	3367275		2		3367225	3367275	101,255,10
chr2L	3367375	3367425		2		3367375	3367425	101,255,10
chr2L	3367425	3367475		2		3367425	3367475	101,255,10
chr2L	3367475	3367525		2		3367475	3367525	101,255,10
chr2L	3367825	3367875		2		3367825	3367875	101,255,10
chr2L	3367875	3367925		2		3367875	3367925	101,255,10
chr2L	3368325	3368375		2		3368325	3368375	101,255,10
chr2L	3368375	3368425		2		3368375	3368425	101,255,10
chr2L	3368425	3368475		2		3368425	3368475	101,255,10
chr2L	3368675	3368725		2		3368675	3368725	101,255,10
chr2L	3368725	3368775		2		3368725	3368775	101,255,10
chr2L	3368775	3368825		2		3368775	3368825	101,255,10
chr2L	3368825	3368875		2		3368825	3368875	101,255,10
chr2L	3368875	3368925		2		3368875	3368925	101,255,10
chr2L	3368975	3369025		2		3368975	3369025	101,255,10
chr2L	3369025	3369075		2		3369025	3369075	101,255,10
chr2L	3369375	3369425		2		3369375	3369425	101,255,10
chr2L	3369525	3369575		2		3369525	3369575	101,255,10
chr2L	3369675	3369725		2		3369675	3369725	101,255,10
chr2L	3369725	3369775		2		3369725	3369775	101,255,10
chr2L	3370025	3370075		2		3370025	3370075	101,255,10
chr2L	3370075	3370125		2		3370075	3370125	101,255,10
chr2L	3370125	3370175		2		3370125	3370175	101,255,10
chr2L	3370175	3370225		2		3370175	3370225	101,255,10
chr2L	3370225	3370275		2		3370225	3370275	101,255,10
chr2L	3370275	3370325		2		3370275	3370325	101,255,10
chr2L	3370325	3370375		2		3370325	3370375	101,255,10
chr2L	3370375	3370425		2		3370375	3370425	101,255,10
chr2L	3370425	3370475		2		3370425	3370475	101,255,10
chr2L	3370775	3370825		2		3370775	3370825	101,255,10
chr2L	3370825	3370875		2		3370825	3370875	101,255,10
chr2L	3370875	3370925		2		3370875	3370925	101,255,10
chr2L	3476625	3476675		2		3476625	3476675	101,255,10
chr2L	3476675	3476725		2		3476675	3476725	101,255,10
chr2L	3478775	3478825		2		3478775	3478825	101,255,10
chr2L	3478825	3478875		2		3478825	3478875	101,255,10
chr2L	3478875	3478925		2		3478875	3478925	101,255,10
chr2L	3633375	3633425		2		3633375	3633425	101,255,10
chr2L	3639925	3639975		2		3639925	3639975	101,255,10
chr2L	3641575	3641625		2		3641575	3641625	101,255,10
chr2L	3641925	3641975		2		3641925	3641975	101,255,10
chr2L	3641975	3642025		2		3641975	3642025	101,255,10
chr2L	3642325	3642375		2		3642325	3642375	101,255,10
chr2L	3649175	3649225		2		3649175	3649225	101,255,10
chr2L	3649225	3649275		2		3649225	3649275	101,255,10
chr2L	3777125	3777175		2		3777125	3777175	101,255,10
chr2L	3777525	3777575		2		3777525	3777575	101,255,10
chr2L	3777575	3777625		2		3777575	3777625	101,255,10
chr2L	3777625	3777675		2		3777625	3777675	101,255,10
chr2L	3777675	3777725		2		3777675	3777725	101,255,10
chr2L	3777725	3777775		2		3777725	3777775	101,255,10
chr2L	3777775	3777825		2		3777775	3777825	101,255,10
chr2L	3777975	3778025		2		3777975	3778025	101,255,10
chr2L	4336775	4336825		2		4336775	4336825	101,255,10
chr2L	4336825	4336875		2		4336825	4336875	101,255,10
chr2L	4336925	4336975		2		4336925	4336975	101,255,10
chr2L	4336975	4337025		2		4336975	4337025	101,255,10
chr2L	4337825	4337875		2		4337825	4337875	101,255,10
chr2L	4337875	4337925		2		4337875	4337925	101,255,10
chr2L	4337925	4337975		2		4337925	4337975	101,255,10
chr2L	4338025	4338075		2		4338025	4338075	101,255,10
chr2L	4338225	4338275		2		4338225	4338275	101,255,10
chr2L	4338275	4338325		2		4338275	4338325	101,255,10
chr2L	4338375	4338425		2		4338375	4338425	101,255,10
chr2L	4338775	4338825		2		4338775	4338825	101,255,10
chr2L	4338825	4338875		2		4338825	4338875	101,255,10
chr2L	4339075	4339125		2		4339075	4339125	101,255,10
chr2L	4339225	4339275		2		4339225	4339275	101,255,10
chr2L	4340775	4340825		2		4340775	4340825	101,255,10
chr2L	4341075	4341125		2		4341075	4341125	101,255,10
chr2L	4341325	4341375		2		4341325	4341375	101,255,10
chr2L	4341375	4341425		2		4341375	4341425	101,255,10
chr2L	4341725	4341775		2		4341725	4341775	101,255,10
chr2L	4372975	4373025		2		4372975	4373025	101,255,10
chr2L	4373025	4373075		2		4373025	4373075	101,255,10
chr2L	4373125	4373175		2		4373125	4373175	101,255,10
chr2L	4373175	4373225		2		4373175	4373225	101,255,10
chr2L	4373275	4373325		2		4373275	4373325	101,255,10
chr2L	4375525	4375575		2		4375525	4375575	101,255,10
chr2L	4376425	4376475		2		4376425	4376475	101,255,10
chr2L	4376525	4376575		2		4376525	4376575	101,255,10
chr2L	4376575	4376625		2		4376575	4376625	101,255,10
chr2L	4376675	4376725		2		4376675	4376725	101,255,10
chr2L	4376925	4376975		2		4376925	4376975	101,255,10
chr2L	4376975	4377025		2		4376975	4377025	101,255,10
chr2L	4377025	4377075		2		4377025	4377075	101,255,10
chr2L	4377075	4377125		2		4377075	4377125	101,255,10
chr2L	4377125	4377175		2		4377125	4377175	101,255,10
chr2L	4377175	4377225		2		4377175	4377225	101,255,10
chr2L	4377225	4377275		2		4377225	4377275	101,255,10
chr2L	4377275	4377325		2		4377275	4377325	101,255,10
chr2L	4377325	4377375		2		4377325	4377375	101,255,10
chr2L	4377375	4377425		2		4377375	4377425	101,255,10
chr2L	4377425	4377475		2		4377425	4377475	101,255,10
chr2L	4377475	4377525		2		4377475	4377525	101,255,10
chr2L	4377525	4377575		2		4377525	4377575	101,255,10
chr2L	4377575	4377625		2		4377575	4377625	101,255,10
chr2L	4377625	4377675		2		4377625	4377675	101,255,10
chr2L	4999075	4999125		2		4999075	4999125	101,255,10
chr2L	4999225	4999275		2		4999225	4999275	101,255,10
chr2L	4999425	4999475		2		4999425	4999475	101,255,10
chr2L	4999475	4999525		2		4999475	4999525	101,255,10
chr2L	5008625	5008675		2		5008625	5008675	101,255,10
chr2L	5019575	5019625		2		5019575	5019625	101,255,10
chr2L	5019625	5019675		2		5019625	5019675	101,255,10
chr2L	5019775	5019825		2		5019775	5019825	101,255,10
chr2L	5019825	5019875		2		5019825	5019875	101,255,10
chr2L	5019875	5019925		2		5019875	5019925	101,255,10
chr2L	5019925	5019975		2		5019925	5019975	101,255,10
chr2L	5020125	5020175		2		5020125	5020175	101,255,10
chr2L	5020175	5020225		2		5020175	5020225	101,255,10
chr2L	5020275	5020325		2		5020275	5020325	101,255,10
chr2L	5020325	5020375		2		5020325	5020375	101,255,10
chr2L	5020375	5020425		2		5020375	5020425	101,255,10
chr2L	5020425	5020475		2		5020425	5020475	101,255,10
chr2L	5020575	5020625		2		5020575	5020625	101,255,10
chr2L	5020625	5020675		2		5020625	5020675	101,255,10
chr2L	5020675	5020725		2		5020675	5020725	101,255,10
chr2L	5020725	5020775		2		5020725	5020775	101,255,10
chr2L	5020775	5020825		2		5020775	5020825	101,255,10
chr2L	5021275	5021325		2		5021275	5021325	101,255,10
chr2L	5021325	5021375		2		5021325	5021375	101,255,10
chr2L	5021625	5021675		2		5021625	5021675	101,255,10
chr2L	5023125	5023175		2		5023125	5023175	101,255,10
chr2L	5023175	5023225		2		5023175	5023225	101,255,10
chr2L	5023225	5023275		2		5023225	5023275	101,255,10
chr2L	5023275	5023325		2		5023275	5023325	101,255,10
chr2L	5023325	5023375		2		5023325	5023375	101,255,10
chr2L	5023375	5023425		2		5023375	5023425	101,255,10
chr2L	5023925	5023975		2		5023925	5023975	101,255,10
chr2L	5023975	5024025		2		5023975	5024025	101,255,10
chr2L	5030675	5030725		2		5030675	5030725	101,255,10
chr2L	5079825	5079875		2		5079825	5079875	101,255,10
chr2L	5083075	5083125		2		5083075	5083125	101,255,10
chr2L	5083925	5083975		2		5083925	5083975	101,255,10
chr2L	5084075	5084125		2		5084075	5084125	101,255,10
chr2L	5084125	5084175		2		5084125	5084175	101,255,10
chr2L	5084675	5084725		2		5084675	5084725	101,255,10
chr2L	5084725	5084775		2		5084725	5084775	101,255,10
chr2L	5084775	5084825		2		5084775	5084825	101,255,10
chr2L	5088075	5088125		2		5088075	5088125	101,255,10
chr2L	5088175	5088225		2		5088175	5088225	101,255,10
chr2L	5089125	5089175		2		5089125	5089175	101,255,10
chr2L	5089175	5089225		2		5089175	5089225	101,255,10
chr2L	5089225	5089275		2		5089225	5089275	101,255,10
chr2L	5090725	5090775		2		5090725	5090775	101,255,10
chr2L	5090775	5090825		2		5090775	5090825	101,255,10
chr2L	5090825	5090875		2		5090825	5090875	101,255,10
chr2L	5090875	5090925		2		5090875	5090925	101,255,10
chr2L	5147075	5147125		2		5147075	5147125	101,255,10
chr2L	5147375	5147425		2		5147375	5147425	101,255,10
chr2L	5147425	5147475		2		5147425	5147475	101,255,10
chr2L	5147925	5147975		2		5147925	5147975	101,255,10
chr2L	5147975	5148025		2		5147975	5148025	101,255,10
chr2L	5148475	5148525		2		5148475	5148525	101,255,10
chr2L	5148525	5148575		2		5148525	5148575	101,255,10
chr2L	5148575	5148625		2		5148575	5148625	101,255,10
chr2L	5148875	5148925		2		5148875	5148925	101,255,10
chr2L	5148925	5148975		2		5148925	5148975	101,255,10
chr2L	5150225	5150275		2		5150225	5150275	101,255,10
chr2L	5150425	5150475		2		5150425	5150475	101,255,10
chr2L	5151075	5151125		2		5151075	5151125	101,255,10
chr2L	5196375	5196425		2		5196375	5196425	101,255,10
chr2L	5197025	5197075		2		5197025	5197075	101,255,10
chr2L	5257875	5257925		2		5257875	5257925	101,255,10
chr2L	5263075	5263125		2		5263075	5263125	101,255,10
chr2L	5263225	5263275		2		5263225	5263275	101,255,10
chr2L	5263725	5263775		2		5263725	5263775	101,255,10
chr2L	5264875	5264925		2		5264875	5264925	101,255,10
chr2L	5264925	5264975		2		5264925	5264975	101,255,10
chr2L	5265025	5265075		2		5265025	5265075	101,255,10
chr2L	5265075	5265125		2		5265075	5265125	101,255,10
chr2L	5265525	5265575		2		5265525	5265575	101,255,10
chr2L	5288675	5288725		2		5288675	5288725	101,255,10
chr2L	5289875	5289925		2		5289875	5289925	101,255,10
chr2L	5296225	5296275		2		5296225	5296275	101,255,10
chr2L	5296525	5296575		2		5296525	5296575	101,255,10
chr2L	5296575	5296625		2		5296575	5296625	101,255,10
chr2L	5296625	5296675		2		5296625	5296675	101,255,10
chr2L	5297075	5297125		2		5297075	5297125	101,255,10
chr2L	5297125	5297175		2		5297125	5297175	101,255,10
chr2L	5297875	5297925		2		5297875	5297925	101,255,10
chr2L	5297925	5297975		2		5297925	5297975	101,255,10
chr2L	5297975	5298025		2		5297975	5298025	101,255,10
chr2L	5298025	5298075		2		5298025	5298075	101,255,10
chr2L	5298075	5298125		2		5298075	5298125	101,255,10
chr2L	5298125	5298175		2		5298125	5298175	101,255,10
chr2L	5298325	5298375		2		5298325	5298375	101,255,10
chr2L	5298375	5298425		2		5298375	5298425	101,255,10
chr2L	5298475	5298525		2		5298475	5298525	101,255,10
chr2L	5300025	5300075		2		5300025	5300075	101,255,10
chr2L	5300825	5300875		2		5300825	5300875	101,255,10
chr2L	5300875	5300925		2		5300875	5300925	101,255,10
chr2L	5300975	5301025		2		5300975	5301025	101,255,10
chr2L	5301075	5301125		2		5301075	5301125	101,255,10
chr2L	5301725	5301775		2		5301725	5301775	101,255,10
chr2L	5305025	5305075		2		5305025	5305075	101,255,10
chr2L	5305125	5305175		2		5305125	5305175	101,255,10
chr2L	5308025	5308075		2		5308025	5308075	101,255,10
chr2L	5308075	5308125		2		5308075	5308125	101,255,10
chr2L	5772675	5772725		2		5772675	5772725	101,255,10
chr2L	5779225	5779275		2		5779225	5779275	101,255,10
chr2L	5779275	5779325		2		5779275	5779325	101,255,10
chr2L	5779575	5779625		2		5779575	5779625	101,255,10
chr2L	5779625	5779675		2		5779625	5779675	101,255,10
chr2L	5779675	5779725		2		5779675	5779725	101,255,10
chr2L	5779725	5779775		2		5779725	5779775	101,255,10
chr2L	5779775	5779825		2		5779775	5779825	101,255,10
chr2L	5781425	5781475		2		5781425	5781475	101,255,10
chr2L	5781475	5781525		2		5781475	5781525	101,255,10
chr2L	5781725	5781775		2		5781725	5781775	101,255,10
chr2L	5781775	5781825		2		5781775	5781825	101,255,10
chr2L	5781875	5781925		2		5781875	5781925	101,255,10
chr2L	5781925	5781975		2		5781925	5781975	101,255,10
chr2L	5781975	5782025		2		5781975	5782025	101,255,10
chr2L	5782175	5782225		2		5782175	5782225	101,255,10
chr2L	5782225	5782275		2		5782225	5782275	101,255,10
chr2L	5785525	5785575		2		5785525	5785575	101,255,10
chr2L	5786325	5786375		2		5786325	5786375	101,255,10
chr2L	5786725	5786775		2		5786725	5786775	101,255,10
chr2L	5796875	5796925		2		5796875	5796925	101,255,10
chr2L	5796925	5796975		2		5796925	5796975	101,255,10
chr2L	5797125	5797175		2		5797125	5797175	101,255,10
chr2L	5797175	5797225		2		5797175	5797225	101,255,10
chr2L	5797225	5797275		2		5797225	5797275	101,255,10
chr2L	5797575	5797625		2		5797575	5797625	101,255,10
chr2L	5797625	5797675		2		5797625	5797675	101,255,10
chr2L	5798325	5798375		2		5798325	5798375	101,255,10
chr2L	5798825	5798875		2		5798825	5798875	101,255,10
chr2L	5798875	5798925		2		5798875	5798925	101,255,10
chr2L	5798925	5798975		2		5798925	5798975	101,255,10
chr2L	5972775	5972825		2		5972775	5972825	101,255,10
chr2L	5972825	5972875		2		5972825	5972875	101,255,10
chr2L	5972875	5972925		2		5972875	5972925	101,255,10
chr2L	5972925	5972975		2		5972925	5972975	101,255,10
chr2L	5972975	5973025		2		5972975	5973025	101,255,10
chr2L	5973025	5973075		2		5973025	5973075	101,255,10
chr2L	5973075	5973125		2		5973075	5973125	101,255,10
chr2L	5974125	5974175		2		5974125	5974175	101,255,10
chr2L	5974175	5974225		2		5974175	5974225	101,255,10
chr2L	5974225	5974275		2		5974225	5974275	101,255,10
chr2L	5974325	5974375		2		5974325	5974375	101,255,10
chr2L	5974375	5974425		2		5974375	5974425	101,255,10
chr2L	5974425	5974475		2		5974425	5974475	101,255,10
chr2L	5974475	5974525		2		5974475	5974525	101,255,10
chr2L	5974725	5974775		2		5974725	5974775	101,255,10
chr2L	5974775	5974825		2		5974775	5974825	101,255,10
chr2L	5975675	5975725		2		5975675	5975725	101,255,10
chr2L	5976475	5976525		2		5976475	5976525	101,255,10
chr2L	6084075	6084125		2		6084075	6084125	101,255,10
chr2L	6084125	6084175		2		6084125	6084175	101,255,10
chr2L	6084525	6084575		2		6084525	6084575	101,255,10
chr2L	6084575	6084625		2		6084575	6084625	101,255,10
chr2L	6086975	6087025		2		6086975	6087025	101,255,10
chr2L	6087025	6087075		2		6087025	6087075	101,255,10
chr2L	6087075	6087125		2		6087075	6087125	101,255,10
chr2L	6087125	6087175		2		6087125	6087175	101,255,10
chr2L	6087175	6087225		2		6087175	6087225	101,255,10
chr2L	6087775	6087825		2		6087775	6087825	101,255,10
chr2L	6087825	6087875		2		6087825	6087875	101,255,10
chr2L	6090475	6090525		2		6090475	6090525	101,255,10
chr2L	6090525	6090575		2		6090525	6090575	101,255,10
chr2L	6090975	6091025		2		6090975	6091025	101,255,10
chr2L	6091025	6091075		2		6091025	6091075	101,255,10
chr2L	6091075	6091125		2		6091075	6091125	101,255,10
chr2L	6368575	6368625		2		6368575	6368625	101,255,10
chr2L	6368625	6368675		2		6368625	6368675	101,255,10
chr2L	6370175	6370225		2		6370175	6370225	101,255,10
chr2L	6370225	6370275		2		6370225	6370275	101,255,10
chr2L	6370275	6370325		2		6370275	6370325	101,255,10
chr2L	6370325	6370375		2		6370325	6370375	101,255,10
chr2L	6370575	6370625		2		6370575	6370625	101,255,10
chr2L	6453325	6453375		2		6453325	6453375	101,255,10
chr2L	6453575	6453625		2		6453575	6453625	101,255,10
chr2L	6453725	6453775		2		6453725	6453775	101,255,10
chr2L	6454075	6454125		2		6454075	6454125	101,255,10
chr2L	6454125	6454175		2		6454125	6454175	101,255,10
chr2L	6454175	6454225		2		6454175	6454225	101,255,10
chr2L	6454225	6454275		2		6454225	6454275	101,255,10
chr2L	6454275	6454325		2		6454275	6454325	101,255,10
chr2L	6454325	6454375		2		6454325	6454375	101,255,10
chr2L	6454375	6454425		2		6454375	6454425	101,255,10
chr2L	6499825	6499875		2		6499825	6499875	101,255,10
chr2L	6500575	6500625		2		6500575	6500625	101,255,10
chr2L	6500675	6500725		2		6500675	6500725	101,255,10
chr2L	6500725	6500775		2		6500725	6500775	101,255,10
chr2L	6500875	6500925		2		6500875	6500925	101,255,10
chr2L	6501025	6501075		2		6501025	6501075	101,255,10
chr2L	6501075	6501125		2		6501075	6501125	101,255,10
chr2L	6501125	6501175		2		6501125	6501175	101,255,10
chr2L	6501175	6501225		2		6501175	6501225	101,255,10
chr2L	6501225	6501275		2		6501225	6501275	101,255,10
chr2L	6501275	6501325		2		6501275	6501325	101,255,10
chr2L	6501525	6501575		2		6501525	6501575	101,255,10
chr2L	6501575	6501625		2		6501575	6501625	101,255,10
chr2L	6501625	6501675		2		6501625	6501675	101,255,10
chr2L	6501675	6501725		2		6501675	6501725	101,255,10
chr2L	6501725	6501775		2		6501725	6501775	101,255,10
chr2L	6501775	6501825		2		6501775	6501825	101,255,10
chr2L	6502475	6502525		2		6502475	6502525	101,255,10
chr2L	6509775	6509825		2		6509775	6509825	101,255,10
chr2L	6510825	6510875		2		6510825	6510875	101,255,10
chr2L	6522925	6522975		2		6522925	6522975	101,255,10
chr2L	6523075	6523125		2		6523075	6523125	101,255,10
chr2L	6523525	6523575		2		6523525	6523575	101,255,10
chr2L	6523575	6523625		2		6523575	6523625	101,255,10
chr2L	6524075	6524125		2		6524075	6524125	101,255,10
chr2L	6524475	6524525		2		6524475	6524525	101,255,10
chr2L	6524725	6524775		2		6524725	6524775	101,255,10
chr2L	6525475	6525525		2		6525475	6525525	101,255,10
chr2L	6642625	6642675		2		6642625	6642675	101,255,10
chr2L	6642675	6642725		2		6642675	6642725	101,255,10
chr2L	6642775	6642825		2		6642775	6642825	101,255,10
chr2L	6642975	6643025		2		6642975	6643025	101,255,10
chr2L	6643225	6643275		2		6643225	6643275	101,255,10
chr2L	6643325	6643375		2		6643325	6643375	101,255,10
chr2L	6643375	6643425		2		6643375	6643425	101,255,10
chr2L	6643425	6643475		2		6643425	6643475	101,255,10
chr2L	6643475	6643525		2		6643475	6643525	101,255,10
chr2L	6784425	6784475		2		6784425	6784475	101,255,10
chr2L	6784475	6784525		2		6784475	6784525	101,255,10
chr2L	6784525	6784575		2		6784525	6784575	101,255,10
chr2L	6784575	6784625		2		6784575	6784625	101,255,10
chr2L	6784675	6784725		2		6784675	6784725	101,255,10
chr2L	6784725	6784775		2		6784725	6784775	101,255,10
chr2L	6784775	6784825		2		6784775	6784825	101,255,10
chr2L	6784825	6784875		2		6784825	6784875	101,255,10
chr2L	6784875	6784925		2		6784875	6784925	101,255,10
chr2L	6785475	6785525		2		6785475	6785525	101,255,10
chr2L	6785525	6785575		2		6785525	6785575	101,255,10
chr2L	6785575	6785625		2		6785575	6785625	101,255,10
chr2L	6791425	6791475		2		6791425	6791475	101,255,10
chr2L	7039575	7039625		2		7039575	7039625	101,255,10
chr2L	7039625	7039675		2		7039625	7039675	101,255,10
chr2L	7040625	7040675		2		7040625	7040675	101,255,10
chr2L	7040675	7040725		2		7040675	7040725	101,255,10
chr2L	7041275	7041325		2		7041275	7041325	101,255,10
chr2L	7041325	7041375		2		7041325	7041375	101,255,10
chr2L	7041475	7041525		2		7041475	7041525	101,255,10
chr2L	7044625	7044675		2		7044625	7044675	101,255,10
chr2L	7045575	7045625		2		7045575	7045625	101,255,10
chr2L	7079925	7079975		2		7079925	7079975	101,255,10
chr2L	7079975	7080025		2		7079975	7080025	101,255,10
chr2L	7080525	7080575		2		7080525	7080575	101,255,10
chr2L	7080575	7080625		2		7080575	7080625	101,255,10
chr2L	7080625	7080675		2		7080625	7080675	101,255,10
chr2L	7081325	7081375		2		7081325	7081375	101,255,10
chr2L	7081625	7081675		2		7081625	7081675	101,255,10
chr2L	7081675	7081725		2		7081675	7081725	101,255,10
chr2L	7081775	7081825		2		7081775	7081825	101,255,10
chr2L	7081825	7081875		2		7081825	7081875	101,255,10
chr2L	7082225	7082275		2		7082225	7082275	101,255,10
chr2L	7082575	7082625		2		7082575	7082625	101,255,10
chr2L	7082625	7082675		2		7082625	7082675	101,255,10
chr2L	7082825	7082875		2		7082825	7082875	101,255,10
chr2L	7082875	7082925		2		7082875	7082925	101,255,10
chr2L	7082925	7082975		2		7082925	7082975	101,255,10
chr2L	7083525	7083575		2		7083525	7083575	101,255,10
chr2L	7083575	7083625		2		7083575	7083625	101,255,10
chr2L	7083675	7083725		2		7083675	7083725	101,255,10
chr2L	7083775	7083825		2		7083775	7083825	101,255,10
chr2L	7083825	7083875		2		7083825	7083875	101,255,10
chr2L	7084025	7084075		2		7084025	7084075	101,255,10
chr2L	7084125	7084175		2		7084125	7084175	101,255,10
chr2L	7084175	7084225		2		7084175	7084225	101,255,10
chr2L	7084225	7084275		2		7084225	7084275	101,255,10
chr2L	7084275	7084325		2		7084275	7084325	101,255,10
chr2L	7084375	7084425		2		7084375	7084425	101,255,10
chr2L	7199075	7199125		2		7199075	7199125	101,255,10
chr2L	7199125	7199175		2		7199125	7199175	101,255,10
chr2L	7199175	7199225		2		7199175	7199225	101,255,10
chr2L	7199275	7199325		2		7199275	7199325	101,255,10
chr2L	7212125	7212175		2		7212125	7212175	101,255,10
chr2L	7212175	7212225		2		7212175	7212225	101,255,10
chr2L	7212525	7212575		2		7212525	7212575	101,255,10
chr2L	7212575	7212625		2		7212575	7212625	101,255,10
chr2L	7213475	7213525		2		7213475	7213525	101,255,10
chr2L	7214075	7214125		2		7214075	7214125	101,255,10
chr2L	7214225	7214275		2		7214225	7214275	101,255,10
chr2L	7214275	7214325		2		7214275	7214325	101,255,10
chr2L	7214325	7214375		2		7214325	7214375	101,255,10
chr2L	7214475	7214525		2		7214475	7214525	101,255,10
chr2L	7215875	7215925		2		7215875	7215925	101,255,10
chr2L	7215975	7216025		2		7215975	7216025	101,255,10
chr2L	7216425	7216475		2		7216425	7216475	101,255,10
chr2L	7216475	7216525		2		7216475	7216525	101,255,10
chr2L	7216925	7216975		2		7216925	7216975	101,255,10
chr2L	7216975	7217025		2		7216975	7217025	101,255,10
chr2L	7217025	7217075		2		7217025	7217075	101,255,10
chr2L	7217075	7217125		2		7217075	7217125	101,255,10
chr2L	7217125	7217175		2		7217125	7217175	101,255,10
chr2L	7217175	7217225		2		7217175	7217225	101,255,10
chr2L	7217575	7217625		2		7217575	7217625	101,255,10
chr2L	7218175	7218225		2		7218175	7218225	101,255,10
chr2L	7218425	7218475		2		7218425	7218475	101,255,10
chr2L	7218475	7218525		2		7218475	7218525	101,255,10
chr2L	7218525	7218575		2		7218525	7218575	101,255,10
chr2L	7218575	7218625		2		7218575	7218625	101,255,10
chr2L	7236675	7236725		2		7236675	7236725	101,255,10
chr2L	7236725	7236775		2		7236725	7236775	101,255,10
chr2L	7237025	7237075		2		7237025	7237075	101,255,10
chr2L	7237225	7237275		2		7237225	7237275	101,255,10
chr2L	7237275	7237325		2		7237275	7237325	101,255,10
chr2L	7237325	7237375		2		7237325	7237375	101,255,10
chr2L	7237375	7237425		2		7237375	7237425	101,255,10
chr2L	7237475	7237525		2		7237475	7237525	101,255,10
chr2L	7237525	7237575		2		7237525	7237575	101,255,10
chr2L	7237575	7237625		2		7237575	7237625	101,255,10
chr2L	7237625	7237675		2		7237625	7237675	101,255,10
chr2L	7237725	7237775		2		7237725	7237775	101,255,10
chr2L	7237775	7237825		2		7237775	7237825	101,255,10
chr2L	7237825	7237875		2		7237825	7237875	101,255,10
chr2L	7238075	7238125		2		7238075	7238125	101,255,10
chr2L	7238125	7238175		2		7238125	7238175	101,255,10
chr2L	7238375	7238425		2		7238375	7238425	101,255,10
chr2L	7238925	7238975		2		7238925	7238975	101,255,10
chr2L	7238975	7239025		2		7238975	7239025	101,255,10
chr2L	7239025	7239075		2		7239025	7239075	101,255,10
chr2L	7239075	7239125		2		7239075	7239125	101,255,10
chr2L	7425675	7425725		2		7425675	7425725	101,255,10
chr2L	7425725	7425775		2		7425725	7425775	101,255,10
chr2L	7432425	7432475		2		7432425	7432475	101,255,10
chr2L	7435875	7435925		2		7435875	7435925	101,255,10
chr2L	7441525	7441575		2		7441525	7441575	101,255,10
chr2L	7441575	7441625		2		7441575	7441625	101,255,10
chr2L	7441825	7441875		2		7441825	7441875	101,255,10
chr2L	7485475	7485525		2		7485475	7485525	101,255,10
chr2L	7485875	7485925		2		7485875	7485925	101,255,10
chr2L	7485925	7485975		2		7485925	7485975	101,255,10
chr2L	7485975	7486025		2		7485975	7486025	101,255,10
chr2L	7486025	7486075		2		7486025	7486075	101,255,10
chr2L	7486075	7486125		2		7486075	7486125	101,255,10
chr2L	7486125	7486175		2		7486125	7486175	101,255,10
chr2L	7486225	7486275		2		7486225	7486275	101,255,10
chr2L	7486275	7486325		2		7486275	7486325	101,255,10
chr2L	7486325	7486375		2		7486325	7486375	101,255,10
chr2L	7486525	7486575		2		7486525	7486575	101,255,10
chr2L	7486675	7486725		2		7486675	7486725	101,255,10
chr2L	7486725	7486775		2		7486725	7486775	101,255,10
chr2L	7486775	7486825		2		7486775	7486825	101,255,10
chr2L	7486825	7486875		2		7486825	7486875	101,255,10
chr2L	7486875	7486925		2		7486875	7486925	101,255,10
chr2L	7486925	7486975		2		7486925	7486975	101,255,10
chr2L	7493225	7493275		2		7493225	7493275	101,255,10
chr2L	7493275	7493325		2		7493275	7493325	101,255,10
chr2L	7493575	7493625		2		7493575	7493625	101,255,10
chr2L	7493925	7493975		2		7493925	7493975	101,255,10
chr2L	7493975	7494025		2		7493975	7494025	101,255,10
chr2L	7494025	7494075		2		7494025	7494075	101,255,10
chr2L	7494075	7494125		2		7494075	7494125	101,255,10
chr2L	7700875	7700925		2		7700875	7700925	101,255,10
chr2L	7700925	7700975		2		7700925	7700975	101,255,10
chr2L	7700975	7701025		2		7700975	7701025	101,255,10
chr2L	7789275	7789325		2		7789275	7789325	101,255,10
chr2L	7789325	7789375		2		7789325	7789375	101,255,10
chr2L	7789375	7789425		2		7789375	7789425	101,255,10
chr2L	7808825	7808875		2		7808825	7808875	101,255,10
chr2L	7808875	7808925		2		7808875	7808925	101,255,10
chr2L	7808925	7808975		2		7808925	7808975	101,255,10
chr2L	7809225	7809275		2		7809225	7809275	101,255,10
chr2L	7809275	7809325		2		7809275	7809325	101,255,10
chr2L	7809325	7809375		2		7809325	7809375	101,255,10
chr2L	7812125	7812175		2		7812125	7812175	101,255,10
chr2L	7814975	7815025		2		7814975	7815025	101,255,10
chr2L	7815175	7815225		2		7815175	7815225	101,255,10
chr2L	7815225	7815275		2		7815225	7815275	101,255,10
chr2L	7815275	7815325		2		7815275	7815325	101,255,10
chr2L	7829825	7829875		2		7829825	7829875	101,255,10
chr2L	7829875	7829925		2		7829875	7829925	101,255,10
chr2L	7915675	7915725		2		7915675	7915725	101,255,10
chr2L	7915725	7915775		2		7915725	7915775	101,255,10
chr2L	7915775	7915825		2		7915775	7915825	101,255,10
chr2L	7915825	7915875		2		7915825	7915875	101,255,10
chr2L	7915875	7915925		2		7915875	7915925	101,255,10
chr2L	7916025	7916075		2		7916025	7916075	101,255,10
chr2L	7916075	7916125		2		7916075	7916125	101,255,10
chr2L	7944175	7944225		2		7944175	7944225	101,255,10
chr2L	7955475	7955525		2		7955475	7955525	101,255,10
chr2L	7955525	7955575		2		7955525	7955575	101,255,10
chr2L	7956075	7956125		2		7956075	7956125	101,255,10
chr2L	7956125	7956175		2		7956125	7956175	101,255,10
chr2L	7957675	7957725		2		7957675	7957725	101,255,10
chr2L	7957825	7957875		2		7957825	7957875	101,255,10
chr2L	7957925	7957975		2		7957925	7957975	101,255,10
chr2L	7957975	7958025		2		7957975	7958025	101,255,10
chr2L	7958025	7958075		2		7958025	7958075	101,255,10
chr2L	7958125	7958175		2		7958125	7958175	101,255,10
chr2L	7958175	7958225		2		7958175	7958225	101,255,10
chr2L	7958275	7958325		2		7958275	7958325	101,255,10
chr2L	7958525	7958575		2		7958525	7958575	101,255,10
chr2L	7958575	7958625		2		7958575	7958625	101,255,10
chr2L	7958625	7958675		2		7958625	7958675	101,255,10
chr2L	7958675	7958725		2		7958675	7958725	101,255,10
chr2L	7958725	7958775		2		7958725	7958775	101,255,10
chr2L	7962575	7962625		2		7962575	7962625	101,255,10
chr2L	7962675	7962725		2		7962675	7962725	101,255,10
chr2L	7962725	7962775		2		7962725	7962775	101,255,10
chr2L	7962775	7962825		2		7962775	7962825	101,255,10
chr2L	7963025	7963075		2		7963025	7963075	101,255,10
chr2L	7963075	7963125		2		7963075	7963125	101,255,10
chr2L	7963175	7963225		2		7963175	7963225	101,255,10
chr2L	7963225	7963275		2		7963225	7963275	101,255,10
chr2L	7963375	7963425		2		7963375	7963425	101,255,10
chr2L	7963725	7963775		2		7963725	7963775	101,255,10
chr2L	7963825	7963875		2		7963825	7963875	101,255,10
chr2L	7963925	7963975		2		7963925	7963975	101,255,10
chr2L	7964075	7964125		2		7964075	7964125	101,255,10
chr2L	7964125	7964175		2		7964125	7964175	101,255,10
chr2L	7964575	7964625		2		7964575	7964625	101,255,10
chr2L	7970925	7970975		2		7970925	7970975	101,255,10
chr2L	7971125	7971175		2		7971125	7971175	101,255,10
chr2L	7971225	7971275		2		7971225	7971275	101,255,10
chr2L	7971275	7971325		2		7971275	7971325	101,255,10
chr2L	7971325	7971375		2		7971325	7971375	101,255,10
chr2L	7971375	7971425		2		7971375	7971425	101,255,10
chr2L	7972075	7972125		2		7972075	7972125	101,255,10
chr2L	7972175	7972225		2		7972175	7972225	101,255,10
chr2L	7972225	7972275		2		7972225	7972275	101,255,10
chr2L	7972375	7972425		2		7972375	7972425	101,255,10
chr2L	7972425	7972475		2		7972425	7972475	101,255,10
chr2L	7972475	7972525		2		7972475	7972525	101,255,10
chr2L	7972525	7972575		2		7972525	7972575	101,255,10
chr2L	7972575	7972625		2		7972575	7972625	101,255,10
chr2L	7972625	7972675		2		7972625	7972675	101,255,10
chr2L	7972675	7972725		2		7972675	7972725	101,255,10
chr2L	7972725	7972775		2		7972725	7972775	101,255,10
chr2L	7972775	7972825		2		7972775	7972825	101,255,10
chr2L	7972825	7972875		2		7972825	7972875	101,255,10
chr2L	7975875	7975925		2		7975875	7975925	101,255,10
chr2L	7985725	7985775		2		7985725	7985775	101,255,10
chr2L	7989475	7989525		2		7989475	7989525	101,255,10
chr2L	7989575	7989625		2		7989575	7989625	101,255,10
chr2L	7989925	7989975		2		7989925	7989975	101,255,10
chr2L	7990575	7990625		2		7990575	7990625	101,255,10
chr2L	7990625	7990675		2		7990625	7990675	101,255,10
chr2L	7990875	7990925		2		7990875	7990925	101,255,10
chr2L	7990925	7990975		2		7990925	7990975	101,255,10
chr2L	7991975	7992025		2		7991975	7992025	101,255,10
chr2L	7992225	7992275		2		7992225	7992275	101,255,10
chr2L	7995125	7995175		2		7995125	7995175	101,255,10
chr2L	7995175	7995225		2		7995175	7995225	101,255,10
chr2L	8007875	8007925		2		8007875	8007925	101,255,10
chr2L	8086225	8086275		2		8086225	8086275	101,255,10
chr2L	8088725	8088775		2		8088725	8088775	101,255,10
chr2L	8088775	8088825		2		8088775	8088825	101,255,10
chr2L	8089825	8089875		2		8089825	8089875	101,255,10
chr2L	8090025	8090075		2		8090025	8090075	101,255,10
chr2L	8090075	8090125		2		8090075	8090125	101,255,10
chr2L	8090175	8090225		2		8090175	8090225	101,255,10
chr2L	8090625	8090675		2		8090625	8090675	101,255,10
chr2L	8091425	8091475		2		8091425	8091475	101,255,10
chr2L	8092525	8092575		2		8092525	8092575	101,255,10
chr2L	8093675	8093725		2		8093675	8093725	101,255,10
chr2L	8093725	8093775		2		8093725	8093775	101,255,10
chr2L	8094775	8094825		2		8094775	8094825	101,255,10
chr2L	8094825	8094875		2		8094825	8094875	101,255,10
chr2L	8094875	8094925		2		8094875	8094925	101,255,10
chr2L	8096625	8096675		2		8096625	8096675	101,255,10
chr2L	8096675	8096725		2		8096675	8096725	101,255,10
chr2L	8096725	8096775		2		8096725	8096775	101,255,10
chr2L	8096775	8096825		2		8096775	8096825	101,255,10
chr2L	8096825	8096875		2		8096825	8096875	101,255,10
chr2L	8096875	8096925		2		8096875	8096925	101,255,10
chr2L	8096925	8096975		2		8096925	8096975	101,255,10
chr2L	8097025	8097075		2		8097025	8097075	101,255,10
chr2L	8097125	8097175		2		8097125	8097175	101,255,10
chr2L	8097775	8097825		2		8097775	8097825	101,255,10
chr2L	8097825	8097875		2		8097825	8097875	101,255,10
chr2L	8103625	8103675		2		8103625	8103675	101,255,10
chr2L	8103725	8103775		2		8103725	8103775	101,255,10
chr2L	8103775	8103825		2		8103775	8103825	101,255,10
chr2L	8103825	8103875		2		8103825	8103875	101,255,10
chr2L	8103875	8103925		2		8103875	8103925	101,255,10
chr2L	8105125	8105175		2		8105125	8105175	101,255,10
chr2L	8105175	8105225		2		8105175	8105225	101,255,10
chr2L	8105225	8105275		2		8105225	8105275	101,255,10
chr2L	8105275	8105325		2		8105275	8105325	101,255,10
chr2L	8105375	8105425		2		8105375	8105425	101,255,10
chr2L	8105425	8105475		2		8105425	8105475	101,255,10
chr2L	8105475	8105525		2		8105475	8105525	101,255,10
chr2L	8128025	8128075		2		8128025	8128075	101,255,10
chr2L	8128125	8128175		2		8128125	8128175	101,255,10
chr2L	8128175	8128225		2		8128175	8128225	101,255,10
chr2L	8129725	8129775		2		8129725	8129775	101,255,10
chr2L	8129775	8129825		2		8129775	8129825	101,255,10
chr2L	8129975	8130025		2		8129975	8130025	101,255,10
chr2L	8130025	8130075		2		8130025	8130075	101,255,10
chr2L	8130925	8130975		2		8130925	8130975	101,255,10
chr2L	8155025	8155075		2		8155025	8155075	101,255,10
chr2L	8155075	8155125		2		8155075	8155125	101,255,10
chr2L	8155375	8155425		2		8155375	8155425	101,255,10
chr2L	8155425	8155475		2		8155425	8155475	101,255,10
chr2L	8164075	8164125		2		8164075	8164125	101,255,10
chr2L	8164275	8164325		2		8164275	8164325	101,255,10
chr2L	8164325	8164375		2		8164325	8164375	101,255,10
chr2L	8164375	8164425		2		8164375	8164425	101,255,10
chr2L	8164475	8164525		2		8164475	8164525	101,255,10
chr2L	8164525	8164575		2		8164525	8164575	101,255,10
chr2L	8164625	8164675		2		8164625	8164675	101,255,10
chr2L	8164925	8164975		2		8164925	8164975	101,255,10
chr2L	8164975	8165025		2		8164975	8165025	101,255,10
chr2L	8165025	8165075		2		8165025	8165075	101,255,10
chr2L	8166525	8166575		2		8166525	8166575	101,255,10
chr2L	8166575	8166625		2		8166575	8166625	101,255,10
chr2L	8166975	8167025		2		8166975	8167025	101,255,10
chr2L	8167025	8167075		2		8167025	8167075	101,255,10
chr2L	8167825	8167875		2		8167825	8167875	101,255,10
chr2L	8167925	8167975		2		8167925	8167975	101,255,10
chr2L	8168175	8168225		2		8168175	8168225	101,255,10
chr2L	8168225	8168275		2		8168225	8168275	101,255,10
chr2L	8168275	8168325		2		8168275	8168325	101,255,10
chr2L	8168325	8168375		2		8168325	8168375	101,255,10
chr2L	8168375	8168425		2		8168375	8168425	101,255,10
chr2L	8168425	8168475		2		8168425	8168475	101,255,10
chr2L	8168575	8168625		2		8168575	8168625	101,255,10
chr2L	8168625	8168675		2		8168625	8168675	101,255,10
chr2L	8169625	8169675		2		8169625	8169675	101,255,10
chr2L	8170425	8170475		2		8170425	8170475	101,255,10
chr2L	8170475	8170525		2		8170475	8170525	101,255,10
chr2L	8170525	8170575		2		8170525	8170575	101,255,10
chr2L	8171325	8171375		2		8171325	8171375	101,255,10
chr2L	8171475	8171525		2		8171475	8171525	101,255,10
chr2L	8172375	8172425		2		8172375	8172425	101,255,10
chr2L	8172425	8172475		2		8172425	8172475	101,255,10
chr2L	8172675	8172725		2		8172675	8172725	101,255,10
chr2L	8172725	8172775		2		8172725	8172775	101,255,10
chr2L	8172775	8172825		2		8172775	8172825	101,255,10
chr2L	8172825	8172875		2		8172825	8172875	101,255,10
chr2L	8172875	8172925		2		8172875	8172925	101,255,10
chr2L	8172925	8172975		2		8172925	8172975	101,255,10
chr2L	8172975	8173025		2		8172975	8173025	101,255,10
chr2L	8173025	8173075		2		8173025	8173075	101,255,10
chr2L	8173125	8173175		2		8173125	8173175	101,255,10
chr2L	8173375	8173425		2		8173375	8173425	101,255,10
chr2L	8173525	8173575		2		8173525	8173575	101,255,10
chr2L	8173675	8173725		2		8173675	8173725	101,255,10
chr2L	8203775	8203825		2		8203775	8203825	101,255,10
chr2L	8203825	8203875		2		8203825	8203875	101,255,10
chr2L	8206525	8206575		2		8206525	8206575	101,255,10
chr2L	8228425	8228475		2		8228425	8228475	101,255,10
chr2L	8228725	8228775		2		8228725	8228775	101,255,10
chr2L	8229275	8229325		2		8229275	8229325	101,255,10
chr2L	8231575	8231625		2		8231575	8231625	101,255,10
chr2L	8231625	8231675		2		8231625	8231675	101,255,10
chr2L	8231925	8231975		2		8231925	8231975	101,255,10
chr2L	8233075	8233125		2		8233075	8233125	101,255,10
chr2L	8233125	8233175		2		8233125	8233175	101,255,10
chr2L	8233175	8233225		2		8233175	8233225	101,255,10
chr2L	8233775	8233825		2		8233775	8233825	101,255,10
chr2L	8233825	8233875		2		8233825	8233875	101,255,10
chr2L	8233875	8233925		2		8233875	8233925	101,255,10
chr2L	8234525	8234575		2		8234525	8234575	101,255,10
chr2L	8234575	8234625		2		8234575	8234625	101,255,10
chr2L	8238575	8238625		2		8238575	8238625	101,255,10
chr2L	8284675	8284725		2		8284675	8284725	101,255,10
chr2L	8291425	8291475		2		8291425	8291475	101,255,10
chr2L	8291475	8291525		2		8291475	8291525	101,255,10
chr2L	8291825	8291875		2		8291825	8291875	101,255,10
chr2L	8292725	8292775		2		8292725	8292775	101,255,10
chr2L	8292925	8292975		2		8292925	8292975	101,255,10
chr2L	8293025	8293075		2		8293025	8293075	101,255,10
chr2L	8293175	8293225		2		8293175	8293225	101,255,10
chr2L	8293225	8293275		2		8293225	8293275	101,255,10
chr2L	8293275	8293325		2		8293275	8293325	101,255,10
chr2L	8293625	8293675		2		8293625	8293675	101,255,10
chr2L	8298775	8298825		2		8298775	8298825	101,255,10
chr2L	8417625	8417675		2		8417625	8417675	101,255,10
chr2L	8420175	8420225		2		8420175	8420225	101,255,10
chr2L	8420225	8420275		2		8420225	8420275	101,255,10
chr2L	8422025	8422075		2		8422025	8422075	101,255,10
chr2L	8422125	8422175		2		8422125	8422175	101,255,10
chr2L	8422875	8422925		2		8422875	8422925	101,255,10
chr2L	8422975	8423025		2		8422975	8423025	101,255,10
chr2L	8673525	8673575		2		8673525	8673575	101,255,10
chr2L	8674175	8674225		2		8674175	8674225	101,255,10
chr2L	8695525	8695575		2		8695525	8695575	101,255,10
chr2L	8695575	8695625		2		8695575	8695625	101,255,10
chr2L	8695625	8695675		2		8695625	8695675	101,255,10
chr2L	8695675	8695725		2		8695675	8695725	101,255,10
chr2L	8695725	8695775		2		8695725	8695775	101,255,10
chr2L	8695775	8695825		2		8695775	8695825	101,255,10
chr2L	8695825	8695875		2		8695825	8695875	101,255,10
chr2L	8695875	8695925		2		8695875	8695925	101,255,10
chr2L	8695925	8695975		2		8695925	8695975	101,255,10
chr2L	8695975	8696025		2		8695975	8696025	101,255,10
chr2L	8696025	8696075		2		8696025	8696075	101,255,10
chr2L	8696225	8696275		2		8696225	8696275	101,255,10
chr2L	8696575	8696625		2		8696575	8696625	101,255,10
chr2L	8696625	8696675		2		8696625	8696675	101,255,10
chr2L	8701425	8701475		2		8701425	8701475	101,255,10
chr2L	8701475	8701525		2		8701475	8701525	101,255,10
chr2L	8701525	8701575		2		8701525	8701575	101,255,10
chr2L	8703475	8703525		2		8703475	8703525	101,255,10
chr2L	8703775	8703825		2		8703775	8703825	101,255,10
chr2L	8703925	8703975		2		8703925	8703975	101,255,10
chr2L	8703975	8704025		2		8703975	8704025	101,255,10
chr2L	8704025	8704075		2		8704025	8704075	101,255,10
chr2L	8704075	8704125		2		8704075	8704125	101,255,10
chr2L	8704175	8704225		2		8704175	8704225	101,255,10
chr2L	8704225	8704275		2		8704225	8704275	101,255,10
chr2L	8704275	8704325		2		8704275	8704325	101,255,10
chr2L	8704325	8704375		2		8704325	8704375	101,255,10
chr2L	8704375	8704425		2		8704375	8704425	101,255,10
chr2L	8704425	8704475		2		8704425	8704475	101,255,10
chr2L	8704475	8704525		2		8704475	8704525	101,255,10
chr2L	8704525	8704575		2		8704525	8704575	101,255,10
chr2L	8704575	8704625		2		8704575	8704625	101,255,10
chr2L	8704625	8704675		2		8704625	8704675	101,255,10
chr2L	8704725	8704775		2		8704725	8704775	101,255,10
chr2L	8704775	8704825		2		8704775	8704825	101,255,10
chr2L	8704825	8704875		2		8704825	8704875	101,255,10
chr2L	8704875	8704925		2		8704875	8704925	101,255,10
chr2L	8704925	8704975		2		8704925	8704975	101,255,10
chr2L	8704975	8705025		2		8704975	8705025	101,255,10
chr2L	8705025	8705075		2		8705025	8705075	101,255,10
chr2L	8714975	8715025		2		8714975	8715025	101,255,10
chr2L	8715025	8715075		2		8715025	8715075	101,255,10
chr2L	8716975	8717025		2		8716975	8717025	101,255,10
chr2L	8717075	8717125		2		8717075	8717125	101,255,10
chr2L	8717325	8717375		2		8717325	8717375	101,255,10
chr2L	8718875	8718925		2		8718875	8718925	101,255,10
chr2L	8732375	8732425		2		8732375	8732425	101,255,10
chr2L	8732425	8732475		2		8732425	8732475	101,255,10
chr2L	8732475	8732525		2		8732475	8732525	101,255,10
chr2L	8732625	8732675		2		8732625	8732675	101,255,10
chr2L	8732675	8732725		2		8732675	8732725	101,255,10
chr2L	8733025	8733075		2		8733025	8733075	101,255,10
chr2L	8733075	8733125		2		8733075	8733125	101,255,10
chr2L	8733175	8733225		2		8733175	8733225	101,255,10
chr2L	8733225	8733275		2		8733225	8733275	101,255,10
chr2L	8733275	8733325		2		8733275	8733325	101,255,10
chr2L	8733325	8733375		2		8733325	8733375	101,255,10
chr2L	8733375	8733425		2		8733375	8733425	101,255,10
chr2L	8733425	8733475		2		8733425	8733475	101,255,10
chr2L	8945675	8945725		2		8945675	8945725	101,255,10
chr2L	8945725	8945775		2		8945725	8945775	101,255,10
chr2L	8946025	8946075		2		8946025	8946075	101,255,10
chr2L	8946625	8946675		2		8946625	8946675	101,255,10
chr2L	8946675	8946725		2		8946675	8946725	101,255,10
chr2L	8946725	8946775		2		8946725	8946775	101,255,10
chr2L	8946775	8946825		2		8946775	8946825	101,255,10
chr2L	8946825	8946875		2		8946825	8946875	101,255,10
chr2L	8947925	8947975		2		8947925	8947975	101,255,10
chr2L	8955425	8955475		2		8955425	8955475	101,255,10
chr2L	8955475	8955525		2		8955475	8955525	101,255,10
chr2L	8955725	8955775		2		8955725	8955775	101,255,10
chr2L	8955825	8955875		2		8955825	8955875	101,255,10
chr2L	8956675	8956725		2		8956675	8956725	101,255,10
chr2L	8956725	8956775		2		8956725	8956775	101,255,10
chr2L	8957025	8957075		2		8957025	8957075	101,255,10
chr2L	8957075	8957125		2		8957075	8957125	101,255,10
chr2L	8957125	8957175		2		8957125	8957175	101,255,10
chr2L	8957175	8957225		2		8957175	8957225	101,255,10
chr2L	8957425	8957475		2		8957425	8957475	101,255,10
chr2L	8957475	8957525		2		8957475	8957525	101,255,10
chr2L	8963525	8963575		2		8963525	8963575	101,255,10
chr2L	8963575	8963625		2		8963575	8963625	101,255,10
chr2L	8963625	8963675		2		8963625	8963675	101,255,10
chr2L	8964075	8964125		2		8964075	8964125	101,255,10
chr2L	8964175	8964225		2		8964175	8964225	101,255,10
chr2L	8966375	8966425		2		8966375	8966425	101,255,10
chr2L	8966575	8966625		2		8966575	8966625	101,255,10
chr2L	8966625	8966675		2		8966625	8966675	101,255,10
chr2L	8966675	8966725		2		8966675	8966725	101,255,10
chr2L	8966725	8966775		2		8966725	8966775	101,255,10
chr2L	8966775	8966825		2		8966775	8966825	101,255,10
chr2L	8966825	8966875		2		8966825	8966875	101,255,10
chr2L	8966875	8966925		2		8966875	8966925	101,255,10
chr2L	8967225	8967275		2		8967225	8967275	101,255,10
chr2L	8967275	8967325		2		8967275	8967325	101,255,10
chr2L	8967325	8967375		2		8967325	8967375	101,255,10
chr2L	8967375	8967425		2		8967375	8967425	101,255,10
chr2L	8967575	8967625		2		8967575	8967625	101,255,10
chr2L	8967625	8967675		2		8967625	8967675	101,255,10
chr2L	8967675	8967725		2		8967675	8967725	101,255,10
chr2L	8967825	8967875		2		8967825	8967875	101,255,10
chr2L	8967975	8968025		2		8967975	8968025	101,255,10
chr2L	8968025	8968075		2		8968025	8968075	101,255,10
chr2L	8968075	8968125		2		8968075	8968125	101,255,10
chr2L	8968225	8968275		2		8968225	8968275	101,255,10
chr2L	8968275	8968325		2		8968275	8968325	101,255,10
chr2L	8968475	8968525		2		8968475	8968525	101,255,10
chr2L	8968525	8968575		2		8968525	8968575	101,255,10
chr2L	8968575	8968625		2		8968575	8968625	101,255,10
chr2L	8968625	8968675		2		8968625	8968675	101,255,10
chr2L	8968675	8968725		2		8968675	8968725	101,255,10
chr2L	8988975	8989025		2		8988975	8989025	101,255,10
chr2L	8989925	8989975		2		8989925	8989975	101,255,10
chr2L	9121225	9121275		2		9121225	9121275	101,255,10
chr2L	9141675	9141725		2		9141675	9141725	101,255,10
chr2L	9141725	9141775		2		9141725	9141775	101,255,10
chr2L	9167925	9167975		2		9167925	9167975	101,255,10
chr2L	9168075	9168125		2		9168075	9168125	101,255,10
chr2L	9175125	9175175		2		9175125	9175175	101,255,10
chr2L	9177425	9177475		2		9177425	9177475	101,255,10
chr2L	9178525	9178575		2		9178525	9178575	101,255,10
chr2L	9179975	9180025		2		9179975	9180025	101,255,10
chr2L	9180025	9180075		2		9180025	9180075	101,255,10
chr2L	9180075	9180125		2		9180075	9180125	101,255,10
chr2L	9180125	9180175		2		9180125	9180175	101,255,10
chr2L	9180225	9180275		2		9180225	9180275	101,255,10
chr2L	9182675	9182725		2		9182675	9182725	101,255,10
chr2L	9182725	9182775		2		9182725	9182775	101,255,10
chr2L	9182775	9182825		2		9182775	9182825	101,255,10
chr2L	9184475	9184525		2		9184475	9184525	101,255,10
chr2L	9184775	9184825		2		9184775	9184825	101,255,10
chr2L	9184825	9184875		2		9184825	9184875	101,255,10
chr2L	9184875	9184925		2		9184875	9184925	101,255,10
chr2L	9184925	9184975		2		9184925	9184975	101,255,10
chr2L	9184975	9185025		2		9184975	9185025	101,255,10
chr2L	9185025	9185075		2		9185025	9185075	101,255,10
chr2L	9186175	9186225		2		9186175	9186225	101,255,10
chr2L	9186225	9186275		2		9186225	9186275	101,255,10
chr2L	9186475	9186525		2		9186475	9186525	101,255,10
chr2L	9186925	9186975		2		9186925	9186975	101,255,10
chr2L	9186975	9187025		2		9186975	9187025	101,255,10
chr2L	9187325	9187375		2		9187325	9187375	101,255,10
chr2L	9188325	9188375		2		9188325	9188375	101,255,10
chr2L	9188875	9188925		2		9188875	9188925	101,255,10
chr2L	9188925	9188975		2		9188925	9188975	101,255,10
chr2L	9189025	9189075		2		9189025	9189075	101,255,10
chr2L	9189075	9189125		2		9189075	9189125	101,255,10
chr2L	9189725	9189775		2		9189725	9189775	101,255,10
chr2L	9190075	9190125		2		9190075	9190125	101,255,10
chr2L	9190175	9190225		2		9190175	9190225	101,255,10
chr2L	9190325	9190375		2		9190325	9190375	101,255,10
chr2L	9190375	9190425		2		9190375	9190425	101,255,10
chr2L	9190625	9190675		2		9190625	9190675	101,255,10
chr2L	9190675	9190725		2		9190675	9190725	101,255,10
chr2L	9197675	9197725		2		9197675	9197725	101,255,10
chr2L	9197725	9197775		2		9197725	9197775	101,255,10
chr2L	9197775	9197825		2		9197775	9197825	101,255,10
chr2L	9197825	9197875		2		9197825	9197875	101,255,10
chr2L	9204425	9204475		2		9204425	9204475	101,255,10
chr2L	9204475	9204525		2		9204475	9204525	101,255,10
chr2L	9205875	9205925		2		9205875	9205925	101,255,10
chr2L	9214675	9214725		2		9214675	9214725	101,255,10
chr2L	9228825	9228875		2		9228825	9228875	101,255,10
chr2L	9228875	9228925		2		9228875	9228925	101,255,10
chr2L	9228925	9228975		2		9228925	9228975	101,255,10
chr2L	9228975	9229025		2		9228975	9229025	101,255,10
chr2L	9229025	9229075		2		9229025	9229075	101,255,10
chr2L	9230925	9230975		2		9230925	9230975	101,255,10
chr2L	9231025	9231075		2		9231025	9231075	101,255,10
chr2L	9231125	9231175		2		9231125	9231175	101,255,10
chr2L	9231175	9231225		2		9231175	9231225	101,255,10
chr2L	9232875	9232925		2		9232875	9232925	101,255,10
chr2L	9235975	9236025		2		9235975	9236025	101,255,10
chr2L	9236025	9236075		2		9236025	9236075	101,255,10
chr2L	9236075	9236125		2		9236075	9236125	101,255,10
chr2L	9236125	9236175		2		9236125	9236175	101,255,10
chr2L	9236175	9236225		2		9236175	9236225	101,255,10
chr2L	9236825	9236875		2		9236825	9236875	101,255,10
chr2L	9236875	9236925		2		9236875	9236925	101,255,10
chr2L	9236925	9236975		2		9236925	9236975	101,255,10
chr2L	9237425	9237475		2		9237425	9237475	101,255,10
chr2L	9239025	9239075		2		9239025	9239075	101,255,10
chr2L	9388975	9389025		2		9388975	9389025	101,255,10
chr2L	9389175	9389225		2		9389175	9389225	101,255,10
chr2L	9389375	9389425		2		9389375	9389425	101,255,10
chr2L	9389425	9389475		2		9389425	9389475	101,255,10
chr2L	9389475	9389525		2		9389475	9389525	101,255,10
chr2L	9499225	9499275		2		9499225	9499275	101,255,10
chr2L	9499325	9499375		2		9499325	9499375	101,255,10
chr2L	9499575	9499625		2		9499575	9499625	101,255,10
chr2L	9499925	9499975		2		9499925	9499975	101,255,10
chr2L	9499975	9500025		2		9499975	9500025	101,255,10
chr2L	9500025	9500075		2		9500025	9500075	101,255,10
chr2L	9500075	9500125		2		9500075	9500125	101,255,10
chr2L	9500325	9500375		2		9500325	9500375	101,255,10
chr2L	9500375	9500425		2		9500375	9500425	101,255,10
chr2L	9501075	9501125		2		9501075	9501125	101,255,10
chr2L	9501325	9501375		2		9501325	9501375	101,255,10
chr2L	9502175	9502225		2		9502175	9502225	101,255,10
chr2L	9503875	9503925		2		9503875	9503925	101,255,10
chr2L	9504275	9504325		2		9504275	9504325	101,255,10
chr2L	9504325	9504375		2		9504325	9504375	101,255,10
chr2L	9504375	9504425		2		9504375	9504425	101,255,10
chr2L	9504425	9504475		2		9504425	9504475	101,255,10
chr2L	9504475	9504525		2		9504475	9504525	101,255,10
chr2L	9504525	9504575		2		9504525	9504575	101,255,10
chr2L	9504575	9504625		2		9504575	9504625	101,255,10
chr2L	9504875	9504925		2		9504875	9504925	101,255,10
chr2L	9505025	9505075		2		9505025	9505075	101,255,10
chr2L	9505225	9505275		2		9505225	9505275	101,255,10
chr2L	9505425	9505475		2		9505425	9505475	101,255,10
chr2L	9505475	9505525		2		9505475	9505525	101,255,10
chr2L	9505525	9505575		2		9505525	9505575	101,255,10
chr2L	9505575	9505625		2		9505575	9505625	101,255,10
chr2L	9505675	9505725		2		9505675	9505725	101,255,10
chr2L	9505775	9505825		2		9505775	9505825	101,255,10
chr2L	9505825	9505875		2		9505825	9505875	101,255,10
chr2L	9505875	9505925		2		9505875	9505925	101,255,10
chr2L	9505925	9505975		2		9505925	9505975	101,255,10
chr2L	9505975	9506025		2		9505975	9506025	101,255,10
chr2L	9506075	9506125		2		9506075	9506125	101,255,10
chr2L	9506125	9506175		2		9506125	9506175	101,255,10
chr2L	9506175	9506225		2		9506175	9506225	101,255,10
chr2L	9506275	9506325		2		9506275	9506325	101,255,10
chr2L	9506325	9506375		2		9506325	9506375	101,255,10
chr2L	9506675	9506725		2		9506675	9506725	101,255,10
chr2L	9506875	9506925		2		9506875	9506925	101,255,10
chr2L	9506975	9507025		2		9506975	9507025	101,255,10
chr2L	9507025	9507075		2		9507025	9507075	101,255,10
chr2L	9508575	9508625		2		9508575	9508625	101,255,10
chr2L	9508775	9508825		2		9508775	9508825	101,255,10
chr2L	9508825	9508875		2		9508825	9508875	101,255,10
chr2L	9509325	9509375		2		9509325	9509375	101,255,10
chr2L	9516125	9516175		2		9516125	9516175	101,255,10
chr2L	9570825	9570875		2		9570825	9570875	101,255,10
chr2L	9570875	9570925		2		9570875	9570925	101,255,10
chr2L	9617725	9617775		2		9617725	9617775	101,255,10
chr2L	9685075	9685125		2		9685075	9685125	101,255,10
chr2L	9685575	9685625		2		9685575	9685625	101,255,10
chr2L	9685625	9685675		2		9685625	9685675	101,255,10
chr2L	9685675	9685725		2		9685675	9685725	101,255,10
chr2L	9685725	9685775		2		9685725	9685775	101,255,10
chr2L	9686275	9686325		2		9686275	9686325	101,255,10
chr2L	9686325	9686375		2		9686325	9686375	101,255,10
chr2L	9686525	9686575		2		9686525	9686575	101,255,10
chr2L	9690775	9690825		2		9690775	9690825	101,255,10
chr2L	9690925	9690975		2		9690925	9690975	101,255,10
chr2L	9691275	9691325		2		9691275	9691325	101,255,10
chr2L	9691325	9691375		2		9691325	9691375	101,255,10
chr2L	9691675	9691725		2		9691675	9691725	101,255,10
chr2L	9692125	9692175		2		9692125	9692175	101,255,10
chr2L	9692175	9692225		2		9692175	9692225	101,255,10
chr2L	9692225	9692275		2		9692225	9692275	101,255,10
chr2L	9693425	9693475		2		9693425	9693475	101,255,10
chr2L	9693475	9693525		2		9693475	9693525	101,255,10
chr2L	9693825	9693875		2		9693825	9693875	101,255,10
chr2L	9693875	9693925		2		9693875	9693925	101,255,10
chr2L	9694175	9694225		2		9694175	9694225	101,255,10
chr2L	9694225	9694275		2		9694225	9694275	101,255,10
chr2L	9694275	9694325		2		9694275	9694325	101,255,10
chr2L	9694325	9694375		2		9694325	9694375	101,255,10
chr2L	9694525	9694575		2		9694525	9694575	101,255,10
chr2L	9694675	9694725		2		9694675	9694725	101,255,10
chr2L	9694725	9694775		2		9694725	9694775	101,255,10
chr2L	9694775	9694825		2		9694775	9694825	101,255,10
chr2L	9694825	9694875		2		9694825	9694875	101,255,10
chr2L	9694875	9694925		2		9694875	9694925	101,255,10
chr2L	9703375	9703425		2		9703375	9703425	101,255,10
chr2L	9703425	9703475		2		9703425	9703475	101,255,10
chr2L	9704775	9704825		2		9704775	9704825	101,255,10
chr2L	9704825	9704875		2		9704825	9704875	101,255,10
chr2L	9706425	9706475		2		9706425	9706475	101,255,10
chr2L	9706525	9706575		2		9706525	9706575	101,255,10
chr2L	9706575	9706625		2		9706575	9706625	101,255,10
chr2L	9708475	9708525		2		9708475	9708525	101,255,10
chr2L	9708525	9708575		2		9708525	9708575	101,255,10
chr2L	9708575	9708625		2		9708575	9708625	101,255,10
chr2L	9708625	9708675		2		9708625	9708675	101,255,10
chr2L	9708675	9708725		2		9708675	9708725	101,255,10
chr2L	9708775	9708825		2		9708775	9708825	101,255,10
chr2L	9736975	9737025		2		9736975	9737025	101,255,10
chr2L	9737025	9737075		2		9737025	9737075	101,255,10
chr2L	9777975	9778025		2		9777975	9778025	101,255,10
chr2L	9778475	9778525		2		9778475	9778525	101,255,10
chr2L	9779425	9779475		2		9779425	9779475	101,255,10
chr2L	9779475	9779525		2		9779475	9779525	101,255,10
chr2L	9783525	9783575		2		9783525	9783575	101,255,10
chr2L	9784725	9784775		2		9784725	9784775	101,255,10
chr2L	9785925	9785975		2		9785925	9785975	101,255,10
chr2L	9785975	9786025		2		9785975	9786025	101,255,10
chr2L	9786025	9786075		2		9786025	9786075	101,255,10
chr2L	9786075	9786125		2		9786075	9786125	101,255,10
chr2L	9786125	9786175		2		9786125	9786175	101,255,10
chr2L	9943375	9943425		2		9943375	9943425	101,255,10
chr2L	9943425	9943475		2		9943425	9943475	101,255,10
chr2L	9945175	9945225		2		9945175	9945225	101,255,10
chr2L	9945525	9945575		2		9945525	9945575	101,255,10
chr2L	9945575	9945625		2		9945575	9945625	101,255,10
chr2L	9945625	9945675		2		9945625	9945675	101,255,10
chr2L	9945675	9945725		2		9945675	9945725	101,255,10
chr2L	9945775	9945825		2		9945775	9945825	101,255,10
chr2L	9946175	9946225		2		9946175	9946225	101,255,10
chr2L	10320575	10320625		2		10320575	10320625	101,255,10
chr2L	10497125	10497175		2		10497125	10497175	101,255,10
chr2L	10497525	10497575		2		10497525	10497575	101,255,10
chr2L	10497775	10497825		2		10497775	10497825	101,255,10
chr2L	10498175	10498225		2		10498175	10498225	101,255,10
chr2L	10498225	10498275		2		10498225	10498275	101,255,10
chr2L	10498275	10498325		2		10498275	10498325	101,255,10
chr2L	10498325	10498375		2		10498325	10498375	101,255,10
chr2L	10498375	10498425		2		10498375	10498425	101,255,10
chr2L	10498425	10498475		2		10498425	10498475	101,255,10
chr2L	10498475	10498525		2		10498475	10498525	101,255,10
chr2L	10498525	10498575		2		10498525	10498575	101,255,10
chr2L	10498575	10498625		2		10498575	10498625	101,255,10
chr2L	10498975	10499025		2		10498975	10499025	101,255,10
chr2L	10499075	10499125		2		10499075	10499125	101,255,10
chr2L	10499125	10499175		2		10499125	10499175	101,255,10
chr2L	10499225	10499275		2		10499225	10499275	101,255,10
chr2L	10499375	10499425		2		10499375	10499425	101,255,10
chr2L	10499425	10499475		2		10499425	10499475	101,255,10
chr2L	10499975	10500025		2		10499975	10500025	101,255,10
chr2L	10500025	10500075		2		10500025	10500075	101,255,10
chr2L	10501025	10501075		2		10501025	10501075	101,255,10
chr2L	10501075	10501125		2		10501075	10501125	101,255,10
chr2L	10501175	10501225		2		10501175	10501225	101,255,10
chr2L	10501225	10501275		2		10501225	10501275	101,255,10
chr2L	10501275	10501325		2		10501275	10501325	101,255,10
chr2L	10501325	10501375		2		10501325	10501375	101,255,10
chr2L	10501375	10501425		2		10501375	10501425	101,255,10
chr2L	10501425	10501475		2		10501425	10501475	101,255,10
chr2L	10501475	10501525		2		10501475	10501525	101,255,10
chr2L	10501525	10501575		2		10501525	10501575	101,255,10
chr2L	10501575	10501625		2		10501575	10501625	101,255,10
chr2L	10501625	10501675		2		10501625	10501675	101,255,10
chr2L	10501675	10501725		2		10501675	10501725	101,255,10
chr2L	10501725	10501775		2		10501725	10501775	101,255,10
chr2L	10501775	10501825		2		10501775	10501825	101,255,10
chr2L	10501825	10501875		2		10501825	10501875	101,255,10
chr2L	10501875	10501925		2		10501875	10501925	101,255,10
chr2L	10501925	10501975		2		10501925	10501975	101,255,10
chr2L	10502325	10502375		2		10502325	10502375	101,255,10
chr2L	10502575	10502625		2		10502575	10502625	101,255,10
chr2L	10502775	10502825		2		10502775	10502825	101,255,10
chr2L	10504825	10504875		2		10504825	10504875	101,255,10
chr2L	10504875	10504925		2		10504875	10504925	101,255,10
chr2L	10505025	10505075		2		10505025	10505075	101,255,10
chr2L	10505525	10505575		2		10505525	10505575	101,255,10
chr2L	10505575	10505625		2		10505575	10505625	101,255,10
chr2L	10505675	10505725		2		10505675	10505725	101,255,10
chr2L	10505925	10505975		2		10505925	10505975	101,255,10
chr2L	10505975	10506025		2		10505975	10506025	101,255,10
chr2L	10506025	10506075		2		10506025	10506075	101,255,10
chr2L	10506075	10506125		2		10506075	10506125	101,255,10
chr2L	10529825	10529875		2		10529825	10529875	101,255,10
chr2L	10530025	10530075		2		10530025	10530075	101,255,10
chr2L	11040375	11040425		2		11040375	11040425	101,255,10
chr2L	11040525	11040575		2		11040525	11040575	101,255,10
chr2L	11040575	11040625		2		11040575	11040625	101,255,10
chr2L	11040625	11040675		2		11040625	11040675	101,255,10
chr2L	11040675	11040725		2		11040675	11040725	101,255,10
chr2L	11040725	11040775		2		11040725	11040775	101,255,10
chr2L	11040825	11040875		2		11040825	11040875	101,255,10
chr2L	11040875	11040925		2		11040875	11040925	101,255,10
chr2L	11040925	11040975		2		11040925	11040975	101,255,10
chr2L	11040975	11041025		2		11040975	11041025	101,255,10
chr2L	11041025	11041075		2		11041025	11041075	101,255,10
chr2L	11041075	11041125		2		11041075	11041125	101,255,10
chr2L	11041125	11041175		2		11041125	11041175	101,255,10
chr2L	11041175	11041225		2		11041175	11041225	101,255,10
chr2L	11041225	11041275		2		11041225	11041275	101,255,10
chr2L	11043725	11043775		2		11043725	11043775	101,255,10
chr2L	11043925	11043975		2		11043925	11043975	101,255,10
chr2L	11043975	11044025		2		11043975	11044025	101,255,10
chr2L	11044025	11044075		2		11044025	11044075	101,255,10
chr2L	11044075	11044125		2		11044075	11044125	101,255,10
chr2L	11044125	11044175		2		11044125	11044175	101,255,10
chr2L	11046575	11046625		2		11046575	11046625	101,255,10
chr2L	11046675	11046725		2		11046675	11046725	101,255,10
chr2L	11051925	11051975		2		11051925	11051975	101,255,10
chr2L	11051975	11052025		2		11051975	11052025	101,255,10
chr2L	11052075	11052125		2		11052075	11052125	101,255,10
chr2L	11054225	11054275		2		11054225	11054275	101,255,10
chr2L	11054275	11054325		2		11054275	11054325	101,255,10
chr2L	11054325	11054375		2		11054325	11054375	101,255,10
chr2L	11054375	11054425		2		11054375	11054425	101,255,10
chr2L	11054425	11054475		2		11054425	11054475	101,255,10
chr2L	11054475	11054525		2		11054475	11054525	101,255,10
chr2L	11054525	11054575		2		11054525	11054575	101,255,10
chr2L	11054575	11054625		2		11054575	11054625	101,255,10
chr2L	11054625	11054675		2		11054625	11054675	101,255,10
chr2L	11054675	11054725		2		11054675	11054725	101,255,10
chr2L	11054725	11054775		2		11054725	11054775	101,255,10
chr2L	11054775	11054825		2		11054775	11054825	101,255,10
chr2L	11055975	11056025		2		11055975	11056025	101,255,10
chr2L	11056275	11056325		2		11056275	11056325	101,255,10
chr2L	11056375	11056425		2		11056375	11056425	101,255,10
chr2L	11056425	11056475		2		11056425	11056475	101,255,10
chr2L	11058725	11058775		2		11058725	11058775	101,255,10
chr2L	11065125	11065175		2		11065125	11065175	101,255,10
chr2L	11067525	11067575		2		11067525	11067575	101,255,10
chr2L	11526025	11526075		2		11526025	11526075	101,255,10
chr2L	11526125	11526175		2		11526125	11526175	101,255,10
chr2L	11526175	11526225		2		11526175	11526225	101,255,10
chr2L	11526625	11526675		2		11526625	11526675	101,255,10
chr2L	11805575	11805625		2		11805575	11805625	101,255,10
chr2L	11805625	11805675		2		11805625	11805675	101,255,10
chr2L	11805725	11805775		2		11805725	11805775	101,255,10
chr2L	11805775	11805825		2		11805775	11805825	101,255,10
chr2L	12029275	12029325		2		12029275	12029325	101,255,10
chr2L	12031675	12031725		2		12031675	12031725	101,255,10
chr2L	12044425	12044475		2		12044425	12044475	101,255,10
chr2L	12418725	12418775		2		12418725	12418775	101,255,10
chr2L	12418775	12418825		2		12418775	12418825	101,255,10
chr2L	12418825	12418875		2		12418825	12418875	101,255,10
chr2L	12418875	12418925		2		12418875	12418925	101,255,10
chr2L	12418925	12418975		2		12418925	12418975	101,255,10
chr2L	12419025	12419075		2		12419025	12419075	101,255,10
chr2L	12419075	12419125		2		12419075	12419125	101,255,10
chr2L	12419125	12419175		2		12419125	12419175	101,255,10
chr2L	12419175	12419225		2		12419175	12419225	101,255,10
chr2L	12419225	12419275		2		12419225	12419275	101,255,10
chr2L	12419275	12419325		2		12419275	12419325	101,255,10
chr2L	12419725	12419775		2		12419725	12419775	101,255,10
chr2L	12419775	12419825		2		12419775	12419825	101,255,10
chr2L	12419825	12419875		2		12419825	12419875	101,255,10
chr2L	12419875	12419925		2		12419875	12419925	101,255,10
chr2L	12419925	12419975		2		12419925	12419975	101,255,10
chr2L	12419975	12420025		2		12419975	12420025	101,255,10
chr2L	12420025	12420075		2		12420025	12420075	101,255,10
chr2L	12420175	12420225		2		12420175	12420225	101,255,10
chr2L	12420275	12420325		2		12420275	12420325	101,255,10
chr2L	12420325	12420375		2		12420325	12420375	101,255,10
chr2L	12420375	12420425		2		12420375	12420425	101,255,10
chr2L	12420425	12420475		2		12420425	12420475	101,255,10
chr2L	12420475	12420525		2		12420475	12420525	101,255,10
chr2L	12420675	12420725		2		12420675	12420725	101,255,10
chr2L	12420775	12420825		2		12420775	12420825	101,255,10
chr2L	12420825	12420875		2		12420825	12420875	101,255,10
chr2L	12420975	12421025		2		12420975	12421025	101,255,10
chr2L	12421025	12421075		2		12421025	12421075	101,255,10
chr2L	12421075	12421125		2		12421075	12421125	101,255,10
chr2L	12421325	12421375		2		12421325	12421375	101,255,10
chr2L	12421375	12421425		2		12421375	12421425	101,255,10
chr2L	12421425	12421475		2		12421425	12421475	101,255,10
chr2L	12421525	12421575		2		12421525	12421575	101,255,10
chr2L	12423025	12423075		2		12423025	12423075	101,255,10
chr2L	12457025	12457075		2		12457025	12457075	101,255,10
chr2L	12457075	12457125		2		12457075	12457125	101,255,10
chr2L	12458075	12458125		2		12458075	12458125	101,255,10
chr2L	12458225	12458275		2		12458225	12458275	101,255,10
chr2L	12463475	12463525		2		12463475	12463525	101,255,10
chr2L	12464725	12464775		2		12464725	12464775	101,255,10
chr2L	12464775	12464825		2		12464775	12464825	101,255,10
chr2L	12464825	12464875		2		12464825	12464875	101,255,10
chr2L	12466025	12466075		2		12466025	12466075	101,255,10
chr2L	12466075	12466125		2		12466075	12466125	101,255,10
chr2L	12466175	12466225		2		12466175	12466225	101,255,10
chr2L	12466525	12466575		2		12466525	12466575	101,255,10
chr2L	12466775	12466825		2		12466775	12466825	101,255,10
chr2L	12466875	12466925		2		12466875	12466925	101,255,10
chr2L	12466925	12466975		2		12466925	12466975	101,255,10
chr2L	12466975	12467025		2		12466975	12467025	101,255,10
chr2L	12467025	12467075		2		12467025	12467075	101,255,10
chr2L	12467075	12467125		2		12467075	12467125	101,255,10
chr2L	12467125	12467175		2		12467125	12467175	101,255,10
chr2L	12467175	12467225		2		12467175	12467225	101,255,10
chr2L	12467225	12467275		2		12467225	12467275	101,255,10
chr2L	12468975	12469025		2		12468975	12469025	101,255,10
chr2L	12469625	12469675		2		12469625	12469675	101,255,10
chr2L	12470075	12470125		2		12470075	12470125	101,255,10
chr2L	12470125	12470175		2		12470125	12470175	101,255,10
chr2L	12470225	12470275		2		12470225	12470275	101,255,10
chr2L	12470275	12470325		2		12470275	12470325	101,255,10
chr2L	12471025	12471075		2		12471025	12471075	101,255,10
chr2L	12471075	12471125		2		12471075	12471125	101,255,10
chr2L	12471325	12471375		2		12471325	12471375	101,255,10
chr2L	12471375	12471425		2		12471375	12471425	101,255,10
chr2L	12471425	12471475		2		12471425	12471475	101,255,10
chr2L	12471625	12471675		2		12471625	12471675	101,255,10
chr2L	12472625	12472675		2		12472625	12472675	101,255,10
chr2L	12472675	12472725		2		12472675	12472725	101,255,10
chr2L	12472975	12473025		2		12472975	12473025	101,255,10
chr2L	12473075	12473125		2		12473075	12473125	101,255,10
chr2L	12473125	12473175		2		12473125	12473175	101,255,10
chr2L	12473175	12473225		2		12473175	12473225	101,255,10
chr2L	12474525	12474575		2		12474525	12474575	101,255,10
chr2L	12476825	12476875		2		12476825	12476875	101,255,10
chr2L	12476875	12476925		2		12476875	12476925	101,255,10
chr2L	12477025	12477075		2		12477025	12477075	101,255,10
chr2L	12477525	12477575		2		12477525	12477575	101,255,10
chr2L	12477575	12477625		2		12477575	12477625	101,255,10
chr2L	12477625	12477675		2		12477625	12477675	101,255,10
chr2L	12477875	12477925		2		12477875	12477925	101,255,10
chr2L	12478925	12478975		2		12478925	12478975	101,255,10
chr2L	12478975	12479025		2		12478975	12479025	101,255,10
chr2L	12479025	12479075		2		12479025	12479075	101,255,10
chr2L	12479075	12479125		2		12479075	12479125	101,255,10
chr2L	12479125	12479175		2		12479125	12479175	101,255,10
chr2L	12479175	12479225		2		12479175	12479225	101,255,10
chr2L	12480875	12480925		2		12480875	12480925	101,255,10
chr2L	12481475	12481525		2		12481475	12481525	101,255,10
chr2L	12481525	12481575		2		12481525	12481575	101,255,10
chr2L	12481675	12481725		2		12481675	12481725	101,255,10
chr2L	12482425	12482475		2		12482425	12482475	101,255,10
chr2L	12482475	12482525		2		12482475	12482525	101,255,10
chr2L	12482525	12482575		2		12482525	12482575	101,255,10
chr2L	12485775	12485825		2		12485775	12485825	101,255,10
chr2L	12486525	12486575		2		12486525	12486575	101,255,10
chr2L	12486575	12486625		2		12486575	12486625	101,255,10
chr2L	12486625	12486675		2		12486625	12486675	101,255,10
chr2L	12487125	12487175		2		12487125	12487175	101,255,10
chr2L	12487575	12487625		2		12487575	12487625	101,255,10
chr2L	12489225	12489275		2		12489225	12489275	101,255,10
chr2L	12490675	12490725		2		12490675	12490725	101,255,10
chr2L	12491475	12491525		2		12491475	12491525	101,255,10
chr2L	12491525	12491575		2		12491525	12491575	101,255,10
chr2L	12491575	12491625		2		12491575	12491625	101,255,10
chr2L	12491625	12491675		2		12491625	12491675	101,255,10
chr2L	12495975	12496025		2		12495975	12496025	101,255,10
chr2L	12496025	12496075		2		12496025	12496075	101,255,10
chr2L	12496325	12496375		2		12496325	12496375	101,255,10
chr2L	12496375	12496425		2		12496375	12496425	101,255,10
chr2L	12496475	12496525		2		12496475	12496525	101,255,10
chr2L	12496525	12496575		2		12496525	12496575	101,255,10
chr2L	12496575	12496625		2		12496575	12496625	101,255,10
chr2L	12496625	12496675		2		12496625	12496675	101,255,10
chr2L	12497125	12497175		2		12497125	12497175	101,255,10
chr2L	12497175	12497225		2		12497175	12497225	101,255,10
chr2L	12497225	12497275		2		12497225	12497275	101,255,10
chr2L	12497275	12497325		2		12497275	12497325	101,255,10
chr2L	12497575	12497625		2		12497575	12497625	101,255,10
chr2L	12497625	12497675		2		12497625	12497675	101,255,10
chr2L	12498025	12498075		2		12498025	12498075	101,255,10
chr2L	12498075	12498125		2		12498075	12498125	101,255,10
chr2L	12498125	12498175		2		12498125	12498175	101,255,10
chr2L	12498175	12498225		2		12498175	12498225	101,255,10
chr2L	12498525	12498575		2		12498525	12498575	101,255,10
chr2L	12499125	12499175		2		12499125	12499175	101,255,10
chr2L	12500875	12500925		2		12500875	12500925	101,255,10
chr2L	12502525	12502575		2		12502525	12502575	101,255,10
chr2L	12502575	12502625		2		12502575	12502625	101,255,10
chr2L	12503075	12503125		2		12503075	12503125	101,255,10
chr2L	12505125	12505175		2		12505125	12505175	101,255,10
chr2L	12505175	12505225		2		12505175	12505225	101,255,10
chr2L	12505625	12505675		2		12505625	12505675	101,255,10
chr2L	12505675	12505725		2		12505675	12505725	101,255,10
chr2L	12513375	12513425		2		12513375	12513425	101,255,10
chr2L	12515975	12516025		2		12515975	12516025	101,255,10
chr2L	12516075	12516125		2		12516075	12516125	101,255,10
chr2L	12516125	12516175		2		12516125	12516175	101,255,10
chr2L	12516475	12516525		2		12516475	12516525	101,255,10
chr2L	12522325	12522375		2		12522325	12522375	101,255,10
chr2L	12522375	12522425		2		12522375	12522425	101,255,10
chr2L	12522425	12522475		2		12522425	12522475	101,255,10
chr2L	12522475	12522525		2		12522475	12522525	101,255,10
chr2L	12522525	12522575		2		12522525	12522575	101,255,10
chr2L	12522575	12522625		2		12522575	12522625	101,255,10
chr2L	12522625	12522675		2		12522625	12522675	101,255,10
chr2L	12522675	12522725		2		12522675	12522725	101,255,10
chr2L	12522725	12522775		2		12522725	12522775	101,255,10
chr2L	12522825	12522875		2		12522825	12522875	101,255,10
chr2L	12523025	12523075		2		12523025	12523075	101,255,10
chr2L	12523775	12523825		2		12523775	12523825	101,255,10
chr2L	12523875	12523925		2		12523875	12523925	101,255,10
chr2L	12524125	12524175		2		12524125	12524175	101,255,10
chr2L	12524175	12524225		2		12524175	12524225	101,255,10
chr2L	12524225	12524275		2		12524225	12524275	101,255,10
chr2L	12524275	12524325		2		12524275	12524325	101,255,10
chr2L	12524675	12524725		2		12524675	12524725	101,255,10
chr2L	12524825	12524875		2		12524825	12524875	101,255,10
chr2L	12524925	12524975		2		12524925	12524975	101,255,10
chr2L	12524975	12525025		2		12524975	12525025	101,255,10
chr2L	12525025	12525075		2		12525025	12525075	101,255,10
chr2L	12525075	12525125		2		12525075	12525125	101,255,10
chr2L	12525125	12525175		2		12525125	12525175	101,255,10
chr2L	12525175	12525225		2		12525175	12525225	101,255,10
chr2L	12525225	12525275		2		12525225	12525275	101,255,10
chr2L	12525475	12525525		2		12525475	12525525	101,255,10
chr2L	12525625	12525675		2		12525625	12525675	101,255,10
chr2L	12528375	12528425		2		12528375	12528425	101,255,10
chr2L	12528425	12528475		2		12528425	12528475	101,255,10
chr2L	12528525	12528575		2		12528525	12528575	101,255,10
chr2L	12533775	12533825		2		12533775	12533825	101,255,10
chr2L	12534125	12534175		2		12534125	12534175	101,255,10
chr2L	12534875	12534925		2		12534875	12534925	101,255,10
chr2L	12535175	12535225		2		12535175	12535225	101,255,10
chr2L	12536075	12536125		2		12536075	12536125	101,255,10
chr2L	12536675	12536725		2		12536675	12536725	101,255,10
chr2L	12540925	12540975		2		12540925	12540975	101,255,10
chr2L	12540975	12541025		2		12540975	12541025	101,255,10
chr2L	12541025	12541075		2		12541025	12541075	101,255,10
chr2L	12541175	12541225		2		12541175	12541225	101,255,10
chr2L	12541225	12541275		2		12541225	12541275	101,255,10
chr2L	12541275	12541325		2		12541275	12541325	101,255,10
chr2L	12541475	12541525		2		12541475	12541525	101,255,10
chr2L	12542575	12542625		2		12542575	12542625	101,255,10
chr2L	12543325	12543375		2		12543325	12543375	101,255,10
chr2L	12543425	12543475		2		12543425	12543475	101,255,10
chr2L	12543825	12543875		2		12543825	12543875	101,255,10
chr2L	12543875	12543925		2		12543875	12543925	101,255,10
chr2L	12543925	12543975		2		12543925	12543975	101,255,10
chr2L	12544175	12544225		2		12544175	12544225	101,255,10
chr2L	12717175	12717225		2		12717175	12717225	101,255,10
chr2L	12717475	12717525		2		12717475	12717525	101,255,10
chr2L	12717525	12717575		2		12717525	12717575	101,255,10
chr2L	12717625	12717675		2		12717625	12717675	101,255,10
chr2L	12717675	12717725		2		12717675	12717725	101,255,10
chr2L	12718275	12718325		2		12718275	12718325	101,255,10
chr2L	12821175	12821225		2		12821175	12821225	101,255,10
chr2L	12826125	12826175		2		12826125	12826175	101,255,10
chr2L	13056875	13056925		2		13056875	13056925	101,255,10
chr2L	13057025	13057075		2		13057025	13057075	101,255,10
chr2L	13057125	13057175		2		13057125	13057175	101,255,10
chr2L	13057875	13057925		2		13057875	13057925	101,255,10
chr2L	13057975	13058025		2		13057975	13058025	101,255,10
chr2L	13058125	13058175		2		13058125	13058175	101,255,10
chr2L	13058175	13058225		2		13058175	13058225	101,255,10
chr2L	13058225	13058275		2		13058225	13058275	101,255,10
chr2L	13058275	13058325		2		13058275	13058325	101,255,10
chr2L	13058325	13058375		2		13058325	13058375	101,255,10
chr2L	13058375	13058425		2		13058375	13058425	101,255,10
chr2L	13058725	13058775		2		13058725	13058775	101,255,10
chr2L	13058775	13058825		2		13058775	13058825	101,255,10
chr2L	13058875	13058925		2		13058875	13058925	101,255,10
chr2L	13058925	13058975		2		13058925	13058975	101,255,10
chr2L	13059325	13059375		2		13059325	13059375	101,255,10
chr2L	13059525	13059575		2		13059525	13059575	101,255,10
chr2L	13059575	13059625		2		13059575	13059625	101,255,10
chr2L	13059625	13059675		2		13059625	13059675	101,255,10
chr2L	13208175	13208225		2		13208175	13208225	101,255,10
chr2L	13208225	13208275		2		13208225	13208275	101,255,10
chr2L	13208275	13208325		2		13208275	13208325	101,255,10
chr2L	13505075	13505125		2		13505075	13505125	101,255,10
chr2L	13505125	13505175		2		13505125	13505175	101,255,10
chr2L	13506125	13506175		2		13506125	13506175	101,255,10
chr2L	13506175	13506225		2		13506175	13506225	101,255,10
chr2L	13506225	13506275		2		13506225	13506275	101,255,10
chr2L	13508625	13508675		2		13508625	13508675	101,255,10
chr2L	13509025	13509075		2		13509025	13509075	101,255,10
chr2L	13509075	13509125		2		13509075	13509125	101,255,10
chr2L	13509225	13509275		2		13509225	13509275	101,255,10
chr2L	13509275	13509325		2		13509275	13509325	101,255,10
chr2L	13509325	13509375		2		13509325	13509375	101,255,10
chr2L	13509525	13509575		2		13509525	13509575	101,255,10
chr2L	13540575	13540625		2		13540575	13540625	101,255,10
chr2L	13551175	13551225		2		13551175	13551225	101,255,10
chr2L	13551225	13551275		2		13551225	13551275	101,255,10
chr2L	13551775	13551825		2		13551775	13551825	101,255,10
chr2L	13552475	13552525		2		13552475	13552525	101,255,10
chr2L	13553225	13553275		2		13553225	13553275	101,255,10
chr2L	13553375	13553425		2		13553375	13553425	101,255,10
chr2L	13553425	13553475		2		13553425	13553475	101,255,10
chr2L	13553875	13553925		2		13553875	13553925	101,255,10
chr2L	13554275	13554325		2		13554275	13554325	101,255,10
chr2L	13554325	13554375		2		13554325	13554375	101,255,10
chr2L	13554375	13554425		2		13554375	13554425	101,255,10
chr2L	13554825	13554875		2		13554825	13554875	101,255,10
chr2L	13555425	13555475		2		13555425	13555475	101,255,10
chr2L	13555475	13555525		2		13555475	13555525	101,255,10
chr2L	13555525	13555575		2		13555525	13555575	101,255,10
chr2L	13555625	13555675		2		13555625	13555675	101,255,10
chr2L	13555825	13555875		2		13555825	13555875	101,255,10
chr2L	13555875	13555925		2		13555875	13555925	101,255,10
chr2L	13556175	13556225		2		13556175	13556225	101,255,10
chr2L	13556225	13556275		2		13556225	13556275	101,255,10
chr2L	13556275	13556325		2		13556275	13556325	101,255,10
chr2L	13556375	13556425		2		13556375	13556425	101,255,10
chr2L	13556425	13556475		2		13556425	13556475	101,255,10
chr2L	13556475	13556525		2		13556475	13556525	101,255,10
chr2L	13556525	13556575		2		13556525	13556575	101,255,10
chr2L	13556925	13556975		2		13556925	13556975	101,255,10
chr2L	13556975	13557025		2		13556975	13557025	101,255,10
chr2L	13557025	13557075		2		13557025	13557075	101,255,10
chr2L	13557075	13557125		2		13557075	13557125	101,255,10
chr2L	13565975	13566025		2		13565975	13566025	101,255,10
chr2L	13566025	13566075		2		13566025	13566075	101,255,10
chr2L	13566125	13566175		2		13566125	13566175	101,255,10
chr2L	13566475	13566525		2		13566475	13566525	101,255,10
chr2L	13566525	13566575		2		13566525	13566575	101,255,10
chr2L	13566575	13566625		2		13566575	13566625	101,255,10
chr2L	13566625	13566675		2		13566625	13566675	101,255,10
chr2L	13566675	13566725		2		13566675	13566725	101,255,10
chr2L	13566725	13566775		2		13566725	13566775	101,255,10
chr2L	13567175	13567225		2		13567175	13567225	101,255,10
chr2L	13567225	13567275		2		13567225	13567275	101,255,10
chr2L	13567275	13567325		2		13567275	13567325	101,255,10
chr2L	13567525	13567575		2		13567525	13567575	101,255,10
chr2L	13567575	13567625		2		13567575	13567625	101,255,10
chr2L	13567625	13567675		2		13567625	13567675	101,255,10
chr2L	13568025	13568075		2		13568025	13568075	101,255,10
chr2L	13568075	13568125		2		13568075	13568125	101,255,10
chr2L	13568125	13568175		2		13568125	13568175	101,255,10
chr2L	13568225	13568275		2		13568225	13568275	101,255,10
chr2L	13568275	13568325		2		13568275	13568325	101,255,10
chr2L	13568325	13568375		2		13568325	13568375	101,255,10
chr2L	13568475	13568525		2		13568475	13568525	101,255,10
chr2L	13574025	13574075		2		13574025	13574075	101,255,10
chr2L	13574775	13574825		2		13574775	13574825	101,255,10
chr2L	13574825	13574875		2		13574825	13574875	101,255,10
chr2L	13575025	13575075		2		13575025	13575075	101,255,10
chr2L	13575075	13575125		2		13575075	13575125	101,255,10
chr2L	13575125	13575175		2		13575125	13575175	101,255,10
chr2L	13575175	13575225		2		13575175	13575225	101,255,10
chr2L	13575225	13575275		2		13575225	13575275	101,255,10
chr2L	13575275	13575325		2		13575275	13575325	101,255,10
chr2L	13575325	13575375		2		13575325	13575375	101,255,10
chr2L	13575375	13575425		2		13575375	13575425	101,255,10
chr2L	13575425	13575475		2		13575425	13575475	101,255,10
chr2L	13575475	13575525		2		13575475	13575525	101,255,10
chr2L	13575625	13575675		2		13575625	13575675	101,255,10
chr2L	13575825	13575875		2		13575825	13575875	101,255,10
chr2L	13575875	13575925		2		13575875	13575925	101,255,10
chr2L	13575925	13575975		2		13575925	13575975	101,255,10
chr2L	13577175	13577225		2		13577175	13577225	101,255,10
chr2L	13577225	13577275		2		13577225	13577275	101,255,10
chr2L	13577275	13577325		2		13577275	13577325	101,255,10
chr2L	13577325	13577375		2		13577325	13577375	101,255,10
chr2L	13577375	13577425		2		13577375	13577425	101,255,10
chr2L	13577425	13577475		2		13577425	13577475	101,255,10
chr2L	13577475	13577525		2		13577475	13577525	101,255,10
chr2L	13577525	13577575		2		13577525	13577575	101,255,10
chr2L	13577575	13577625		2		13577575	13577625	101,255,10
chr2L	13577625	13577675		2		13577625	13577675	101,255,10
chr2L	13577675	13577725		2		13577675	13577725	101,255,10
chr2L	13577725	13577775		2		13577725	13577775	101,255,10
chr2L	13577775	13577825		2		13577775	13577825	101,255,10
chr2L	13577825	13577875		2		13577825	13577875	101,255,10
chr2L	13577875	13577925		2		13577875	13577925	101,255,10
chr2L	13577925	13577975		2		13577925	13577975	101,255,10
chr2L	13578125	13578175		2		13578125	13578175	101,255,10
chr2L	13578175	13578225		2		13578175	13578225	101,255,10
chr2L	13578225	13578275		2		13578225	13578275	101,255,10
chr2L	13578275	13578325		2		13578275	13578325	101,255,10
chr2L	13578325	13578375		2		13578325	13578375	101,255,10
chr2L	13578375	13578425		2		13578375	13578425	101,255,10
chr2L	13578425	13578475		2		13578425	13578475	101,255,10
chr2L	13578525	13578575		2		13578525	13578575	101,255,10
chr2L	13578575	13578625		2		13578575	13578625	101,255,10
chr2L	13578775	13578825		2		13578775	13578825	101,255,10
chr2L	13614275	13614325		2		13614275	13614325	101,255,10
chr2L	13614325	13614375		2		13614325	13614375	101,255,10
chr2L	13614375	13614425		2		13614375	13614425	101,255,10
chr2L	13616675	13616725		2		13616675	13616725	101,255,10
chr2L	13616725	13616775		2		13616725	13616775	101,255,10
chr2L	13616775	13616825		2		13616775	13616825	101,255,10
chr2L	13616875	13616925		2		13616875	13616925	101,255,10
chr2L	13616925	13616975		2		13616925	13616975	101,255,10
chr2L	13616975	13617025		2		13616975	13617025	101,255,10
chr2L	13617775	13617825		2		13617775	13617825	101,255,10
chr2L	13617825	13617875		2		13617825	13617875	101,255,10
chr2L	13617875	13617925		2		13617875	13617925	101,255,10
chr2L	13618375	13618425		2		13618375	13618425	101,255,10
chr2L	13618425	13618475		2		13618425	13618475	101,255,10
chr2L	13836875	13836925		2		13836875	13836925	101,255,10
chr2L	13836925	13836975		2		13836925	13836975	101,255,10
chr2L	13836975	13837025		2		13836975	13837025	101,255,10
chr2L	13837775	13837825		2		13837775	13837825	101,255,10
chr2L	13837875	13837925		2		13837875	13837925	101,255,10
chr2L	13838075	13838125		2		13838075	13838125	101,255,10
chr2L	13838175	13838225		2		13838175	13838225	101,255,10
chr2L	13838275	13838325		2		13838275	13838325	101,255,10
chr2L	13838325	13838375		2		13838325	13838375	101,255,10
chr2L	13838425	13838475		2		13838425	13838475	101,255,10
chr2L	13841125	13841175		2		13841125	13841175	101,255,10
chr2L	13841175	13841225		2		13841175	13841225	101,255,10
chr2L	13841225	13841275		2		13841225	13841275	101,255,10
chr2L	13874725	13874775		2		13874725	13874775	101,255,10
chr2L	13879925	13879975		2		13879925	13879975	101,255,10
chr2L	13880025	13880075		2		13880025	13880075	101,255,10
chr2L	13880075	13880125		2		13880075	13880125	101,255,10
chr2L	13880525	13880575		2		13880525	13880575	101,255,10
chr2L	13880575	13880625		2		13880575	13880625	101,255,10
chr2L	13880675	13880725		2		13880675	13880725	101,255,10
chr2L	13880725	13880775		2		13880725	13880775	101,255,10
chr2L	13880775	13880825		2		13880775	13880825	101,255,10
chr2L	13880825	13880875		2		13880825	13880875	101,255,10
chr2L	13880875	13880925		2		13880875	13880925	101,255,10
chr2L	13880925	13880975		2		13880925	13880975	101,255,10
chr2L	13881275	13881325		2		13881275	13881325	101,255,10
chr2L	13881325	13881375		2		13881325	13881375	101,255,10
chr2L	13881375	13881425		2		13881375	13881425	101,255,10
chr2L	13881425	13881475		2		13881425	13881475	101,255,10
chr2L	13881975	13882025		2		13881975	13882025	101,255,10
chr2L	13882525	13882575		2		13882525	13882575	101,255,10
chr2L	13882575	13882625		2		13882575	13882625	101,255,10
chr2L	13882625	13882675		2		13882625	13882675	101,255,10
chr2L	13882675	13882725		2		13882675	13882725	101,255,10
chr2L	14218225	14218275		2		14218225	14218275	101,255,10
chr2L	14218525	14218575		2		14218525	14218575	101,255,10
chr2L	14218575	14218625		2		14218575	14218625	101,255,10
chr2L	14218625	14218675		2		14218625	14218675	101,255,10
chr2L	14222275	14222325		2		14222275	14222325	101,255,10
chr2L	14222325	14222375		2		14222325	14222375	101,255,10
chr2L	14222375	14222425		2		14222375	14222425	101,255,10
chr2L	14222425	14222475		2		14222425	14222475	101,255,10
chr2L	14222525	14222575		2		14222525	14222575	101,255,10
chr2L	14222675	14222725		2		14222675	14222725	101,255,10
chr2L	14222725	14222775		2		14222725	14222775	101,255,10
chr2L	14222775	14222825		2		14222775	14222825	101,255,10
chr2L	14222875	14222925		2		14222875	14222925	101,255,10
chr2L	14223125	14223175		2		14223125	14223175	101,255,10
chr2L	14223525	14223575		2		14223525	14223575	101,255,10
chr2L	14223575	14223625		2		14223575	14223625	101,255,10
chr2L	14223725	14223775		2		14223725	14223775	101,255,10
chr2L	14224125	14224175		2		14224125	14224175	101,255,10
chr2L	14224175	14224225		2		14224175	14224225	101,255,10
chr2L	14224375	14224425		2		14224375	14224425	101,255,10
chr2L	14224825	14224875		2		14224825	14224875	101,255,10
chr2L	14226925	14226975		2		14226925	14226975	101,255,10
chr2L	14227025	14227075		2		14227025	14227075	101,255,10
chr2L	14227075	14227125		2		14227075	14227125	101,255,10
chr2L	14227125	14227175		2		14227125	14227175	101,255,10
chr2L	14227175	14227225		2		14227175	14227225	101,255,10
chr2L	14227225	14227275		2		14227225	14227275	101,255,10
chr2L	14227275	14227325		2		14227275	14227325	101,255,10
chr2L	14227325	14227375		2		14227325	14227375	101,255,10
chr2L	14227475	14227525		2		14227475	14227525	101,255,10
chr2L	14227525	14227575		2		14227525	14227575	101,255,10
chr2L	14227575	14227625		2		14227575	14227625	101,255,10
chr2L	14227675	14227725		2		14227675	14227725	101,255,10
chr2L	14227725	14227775		2		14227725	14227775	101,255,10
chr2L	14227775	14227825		2		14227775	14227825	101,255,10
chr2L	14227825	14227875		2		14227825	14227875	101,255,10
chr2L	14227875	14227925		2		14227875	14227925	101,255,10
chr2L	14227925	14227975		2		14227925	14227975	101,255,10
chr2L	14227975	14228025		2		14227975	14228025	101,255,10
chr2L	14228025	14228075		2		14228025	14228075	101,255,10
chr2L	14228075	14228125		2		14228075	14228125	101,255,10
chr2L	14228125	14228175		2		14228125	14228175	101,255,10
chr2L	14228175	14228225		2		14228175	14228225	101,255,10
chr2L	14228225	14228275		2		14228225	14228275	101,255,10
chr2L	14228275	14228325		2		14228275	14228325	101,255,10
chr2L	14229125	14229175		2		14229125	14229175	101,255,10
chr2L	14229175	14229225		2		14229175	14229225	101,255,10
chr2L	14229625	14229675		2		14229625	14229675	101,255,10
chr2L	14230025	14230075		2		14230025	14230075	101,255,10
chr2L	14230075	14230125		2		14230075	14230125	101,255,10
chr2L	14230125	14230175		2		14230125	14230175	101,255,10
chr2L	14230175	14230225		2		14230175	14230225	101,255,10
chr2L	14230225	14230275		2		14230225	14230275	101,255,10
chr2L	14230275	14230325		2		14230275	14230325	101,255,10
chr2L	14230575	14230625		2		14230575	14230625	101,255,10
chr2L	14230675	14230725		2		14230675	14230725	101,255,10
chr2L	14230925	14230975		2		14230925	14230975	101,255,10
chr2L	14230975	14231025		2		14230975	14231025	101,255,10
chr2L	14231025	14231075		2		14231025	14231075	101,255,10
chr2L	14231075	14231125		2		14231075	14231125	101,255,10
chr2L	14231375	14231425		2		14231375	14231425	101,255,10
chr2L	14231475	14231525		2		14231475	14231525	101,255,10
chr2L	14231575	14231625		2		14231575	14231625	101,255,10
chr2L	14231725	14231775		2		14231725	14231775	101,255,10
chr2L	14231775	14231825		2		14231775	14231825	101,255,10
chr2L	14231825	14231875		2		14231825	14231875	101,255,10
chr2L	14231875	14231925		2		14231875	14231925	101,255,10
chr2L	14232175	14232225		2		14232175	14232225	101,255,10
chr2L	14232225	14232275		2		14232225	14232275	101,255,10
chr2L	14232875	14232925		2		14232875	14232925	101,255,10
chr2L	14263675	14263725		2		14263675	14263725	101,255,10
chr2L	14263925	14263975		2		14263925	14263975	101,255,10
chr2L	14263975	14264025		2		14263975	14264025	101,255,10
chr2L	15265825	15265875		2		15265825	15265875	101,255,10
chr2L	15501325	15501375		2		15501325	15501375	101,255,10
chr2L	15501375	15501425		2		15501375	15501425	101,255,10
chr2L	15501425	15501475		2		15501425	15501475	101,255,10
chr2L	15501475	15501525		2		15501475	15501525	101,255,10
chr2L	16250375	16250425		2		16250375	16250425	101,255,10
chr2L	16252775	16252825		2		16252775	16252825	101,255,10
chr2L	16252825	16252875		2		16252825	16252875	101,255,10
chr2L	16252875	16252925		2		16252875	16252925	101,255,10
chr2L	16252925	16252975		2		16252925	16252975	101,255,10
chr2L	16252975	16253025		2		16252975	16253025	101,255,10
chr2L	16253025	16253075		2		16253025	16253075	101,255,10
chr2L	16253075	16253125		2		16253075	16253125	101,255,10
chr2L	16253125	16253175		2		16253125	16253175	101,255,10
chr2L	16253525	16253575		2		16253525	16253575	101,255,10
chr2L	16253575	16253625		2		16253575	16253625	101,255,10
chr2L	16253625	16253675		2		16253625	16253675	101,255,10
chr2L	16253675	16253725		2		16253675	16253725	101,255,10
chr2L	16253825	16253875		2		16253825	16253875	101,255,10
chr2L	16253875	16253925		2		16253875	16253925	101,255,10
chr2L	16253925	16253975		2		16253925	16253975	101,255,10
chr2L	16254225	16254275		2		16254225	16254275	101,255,10
chr2L	16254275	16254325		2		16254275	16254325	101,255,10
chr2L	16254325	16254375		2		16254325	16254375	101,255,10
chr2L	16254375	16254425		2		16254375	16254425	101,255,10
chr2L	16254425	16254475		2		16254425	16254475	101,255,10
chr2L	16254525	16254575		2		16254525	16254575	101,255,10
chr2L	16254575	16254625		2		16254575	16254625	101,255,10
chr2L	16267125	16267175		2		16267125	16267175	101,255,10
chr2L	16267425	16267475		2		16267425	16267475	101,255,10
chr2L	16267475	16267525		2		16267475	16267525	101,255,10
chr2L	16267525	16267575		2		16267525	16267575	101,255,10
chr2L	16267825	16267875		2		16267825	16267875	101,255,10
chr2L	16267875	16267925		2		16267875	16267925	101,255,10
chr2L	16273125	16273175		2		16273125	16273175	101,255,10
chr2L	16273225	16273275		2		16273225	16273275	101,255,10
chr2L	16273275	16273325		2		16273275	16273325	101,255,10
chr2L	16273325	16273375		2		16273325	16273375	101,255,10
chr2L	16273375	16273425		2		16273375	16273425	101,255,10
chr2L	16273425	16273475		2		16273425	16273475	101,255,10
chr2L	16273475	16273525		2		16273475	16273525	101,255,10
chr2L	16273525	16273575		2		16273525	16273575	101,255,10
chr2L	16273575	16273625		2		16273575	16273625	101,255,10
chr2L	16273625	16273675		2		16273625	16273675	101,255,10
chr2L	16273675	16273725		2		16273675	16273725	101,255,10
chr2L	16273725	16273775		2		16273725	16273775	101,255,10
chr2L	16275075	16275125		2		16275075	16275125	101,255,10
chr2L	16275275	16275325		2		16275275	16275325	101,255,10
chr2L	16278275	16278325		2		16278275	16278325	101,255,10
chr2L	16279125	16279175		2		16279125	16279175	101,255,10
chr2L	16282125	16282175		2		16282125	16282175	101,255,10
chr2L	16283075	16283125		2		16283075	16283125	101,255,10
chr2L	16283125	16283175		2		16283125	16283175	101,255,10
chr2L	16315575	16315625		2		16315575	16315625	101,255,10
chr2L	16316025	16316075		2		16316025	16316075	101,255,10
chr2L	16318275	16318325		2		16318275	16318325	101,255,10
chr2L	16318325	16318375		2		16318325	16318375	101,255,10
chr2L	16318375	16318425		2		16318375	16318425	101,255,10
chr2L	16318425	16318475		2		16318425	16318475	101,255,10
[truncated: 14,362 more rows]
