# Supplementary material for: Probabilistic modelling of chromatin code landscape reveals functional diversity of enhancer-like chromatin states
Source: Nat Commun. 2016 Feb 4;7:10528. doi: 10.1038/ncomms10528 (PMC4742914; doi:10.1038/ncomms10528)
Supplement: Supplementary Data 1 — The 30-chromatin state annotation tracks for Drosophila melanogaster DRSC-S2 cell. [file ncomms10528-s2.zip › Supplementary Data 1/03_I3.bed]

chr2L	71775	71825		3		71775	71825	101,255,10
chr2L	85075	85125		3		85075	85125	101,255,10
chr2L	120275	120325		3		120275	120325	101,255,10
chr2L	123325	123375		3		123325	123375	101,255,10
chr2L	124825	124875		3		124825	124875	101,255,10
chr2L	125125	125175		3		125125	125175	101,255,10
chr2L	125175	125225		3		125175	125225	101,255,10
chr2L	125275	125325		3		125275	125325	101,255,10
chr2L	125325	125375		3		125325	125375	101,255,10
chr2L	125425	125475		3		125425	125475	101,255,10
chr2L	126075	126125		3		126075	126125	101,255,10
chr2L	126125	126175		3		126125	126175	101,255,10
chr2L	126175	126225		3		126175	126225	101,255,10
chr2L	126225	126275		3		126225	126275	101,255,10
chr2L	126325	126375		3		126325	126375	101,255,10
chr2L	126525	126575		3		126525	126575	101,255,10
chr2L	126575	126625		3		126575	126625	101,255,10
chr2L	127125	127175		3		127125	127175	101,255,10
chr2L	127175	127225		3		127175	127225	101,255,10
chr2L	127225	127275		3		127225	127275	101,255,10
chr2L	127275	127325		3		127275	127325	101,255,10
chr2L	127325	127375		3		127325	127375	101,255,10
chr2L	127375	127425		3		127375	127425	101,255,10
chr2L	127425	127475		3		127425	127475	101,255,10
chr2L	127575	127625		3		127575	127625	101,255,10
chr2L	127625	127675		3		127625	127675	101,255,10
chr2L	127675	127725		3		127675	127725	101,255,10
chr2L	127725	127775		3		127725	127775	101,255,10
chr2L	127775	127825		3		127775	127825	101,255,10
chr2L	127825	127875		3		127825	127875	101,255,10
chr2L	127975	128025		3		127975	128025	101,255,10
chr2L	128025	128075		3		128025	128075	101,255,10
chr2L	128125	128175		3		128125	128175	101,255,10
chr2L	128175	128225		3		128175	128225	101,255,10
chr2L	129925	129975		3		129925	129975	101,255,10
chr2L	129975	130025		3		129975	130025	101,255,10
chr2L	130025	130075		3		130025	130075	101,255,10
chr2L	130275	130325		3		130275	130325	101,255,10
chr2L	132225	132275		3		132225	132275	101,255,10
chr2L	132275	132325		3		132275	132325	101,255,10
chr2L	133975	134025		3		133975	134025	101,255,10
chr2L	159875	159925		3		159875	159925	101,255,10
chr2L	159925	159975		3		159925	159975	101,255,10
chr2L	160025	160075		3		160025	160075	101,255,10
chr2L	160225	160275		3		160225	160275	101,255,10
chr2L	160275	160325		3		160275	160325	101,255,10
chr2L	162075	162125		3		162075	162125	101,255,10
chr2L	162125	162175		3		162125	162175	101,255,10
chr2L	162175	162225		3		162175	162225	101,255,10
chr2L	162225	162275		3		162225	162275	101,255,10
chr2L	162275	162325		3		162275	162325	101,255,10
chr2L	162525	162575		3		162525	162575	101,255,10
chr2L	162575	162625		3		162575	162625	101,255,10
chr2L	162625	162675		3		162625	162675	101,255,10
chr2L	162675	162725		3		162675	162725	101,255,10
chr2L	162725	162775		3		162725	162775	101,255,10
chr2L	162775	162825		3		162775	162825	101,255,10
chr2L	162825	162875		3		162825	162875	101,255,10
chr2L	163225	163275		3		163225	163275	101,255,10
chr2L	163275	163325		3		163275	163325	101,255,10
chr2L	163325	163375		3		163325	163375	101,255,10
chr2L	163375	163425		3		163375	163425	101,255,10
chr2L	163425	163475		3		163425	163475	101,255,10
chr2L	163475	163525		3		163475	163525	101,255,10
chr2L	163525	163575		3		163525	163575	101,255,10
chr2L	163575	163625		3		163575	163625	101,255,10
chr2L	163625	163675		3		163625	163675	101,255,10
chr2L	163675	163725		3		163675	163725	101,255,10
chr2L	163725	163775		3		163725	163775	101,255,10
chr2L	163775	163825		3		163775	163825	101,255,10
chr2L	163825	163875		3		163825	163875	101,255,10
chr2L	163875	163925		3		163875	163925	101,255,10
chr2L	163925	163975		3		163925	163975	101,255,10
chr2L	163975	164025		3		163975	164025	101,255,10
chr2L	165925	165975		3		165925	165975	101,255,10
chr2L	167425	167475		3		167425	167475	101,255,10
chr2L	167525	167575		3		167525	167575	101,255,10
chr2L	167575	167625		3		167575	167625	101,255,10
chr2L	167625	167675		3		167625	167675	101,255,10
chr2L	167675	167725		3		167675	167725	101,255,10
chr2L	167725	167775		3		167725	167775	101,255,10
chr2L	167775	167825		3		167775	167825	101,255,10
chr2L	167825	167875		3		167825	167875	101,255,10
chr2L	167875	167925		3		167875	167925	101,255,10
chr2L	167925	167975		3		167925	167975	101,255,10
chr2L	167975	168025		3		167975	168025	101,255,10
chr2L	168025	168075		3		168025	168075	101,255,10
chr2L	168075	168125		3		168075	168125	101,255,10
chr2L	168125	168175		3		168125	168175	101,255,10
chr2L	168175	168225		3		168175	168225	101,255,10
chr2L	168225	168275		3		168225	168275	101,255,10
chr2L	168425	168475		3		168425	168475	101,255,10
chr2L	168525	168575		3		168525	168575	101,255,10
chr2L	168725	168775		3		168725	168775	101,255,10
chr2L	168775	168825		3		168775	168825	101,255,10
chr2L	168825	168875		3		168825	168875	101,255,10
chr2L	168875	168925		3		168875	168925	101,255,10
chr2L	168925	168975		3		168925	168975	101,255,10
chr2L	169125	169175		3		169125	169175	101,255,10
chr2L	169175	169225		3		169175	169225	101,255,10
chr2L	169225	169275		3		169225	169275	101,255,10
chr2L	169275	169325		3		169275	169325	101,255,10
chr2L	169325	169375		3		169325	169375	101,255,10
chr2L	169525	169575		3		169525	169575	101,255,10
chr2L	169575	169625		3		169575	169625	101,255,10
chr2L	169625	169675		3		169625	169675	101,255,10
chr2L	169675	169725		3		169675	169725	101,255,10
chr2L	169725	169775		3		169725	169775	101,255,10
chr2L	169775	169825		3		169775	169825	101,255,10
chr2L	169825	169875		3		169825	169875	101,255,10
chr2L	169875	169925		3		169875	169925	101,255,10
chr2L	169925	169975		3		169925	169975	101,255,10
chr2L	169975	170025		3		169975	170025	101,255,10
chr2L	170025	170075		3		170025	170075	101,255,10
chr2L	170075	170125		3		170075	170125	101,255,10
chr2L	170675	170725		3		170675	170725	101,255,10
chr2L	170775	170825		3		170775	170825	101,255,10
chr2L	170825	170875		3		170825	170875	101,255,10
chr2L	180075	180125		3		180075	180125	101,255,10
chr2L	180125	180175		3		180125	180175	101,255,10
chr2L	180175	180225		3		180175	180225	101,255,10
chr2L	180225	180275		3		180225	180275	101,255,10
chr2L	180275	180325		3		180275	180325	101,255,10
chr2L	180325	180375		3		180325	180375	101,255,10
chr2L	180375	180425		3		180375	180425	101,255,10
chr2L	180425	180475		3		180425	180475	101,255,10
chr2L	180475	180525		3		180475	180525	101,255,10
chr2L	180525	180575		3		180525	180575	101,255,10
chr2L	180575	180625		3		180575	180625	101,255,10
chr2L	180625	180675		3		180625	180675	101,255,10
chr2L	180675	180725		3		180675	180725	101,255,10
chr2L	180725	180775		3		180725	180775	101,255,10
chr2L	180775	180825		3		180775	180825	101,255,10
chr2L	180825	180875		3		180825	180875	101,255,10
chr2L	180875	180925		3		180875	180925	101,255,10
chr2L	180925	180975		3		180925	180975	101,255,10
chr2L	180975	181025		3		180975	181025	101,255,10
chr2L	181025	181075		3		181025	181075	101,255,10
chr2L	181075	181125		3		181075	181125	101,255,10
chr2L	181125	181175		3		181125	181175	101,255,10
chr2L	181175	181225		3		181175	181225	101,255,10
chr2L	181225	181275		3		181225	181275	101,255,10
chr2L	181275	181325		3		181275	181325	101,255,10
chr2L	181325	181375		3		181325	181375	101,255,10
chr2L	181375	181425		3		181375	181425	101,255,10
chr2L	181425	181475		3		181425	181475	101,255,10
chr2L	181525	181575		3		181525	181575	101,255,10
chr2L	181625	181675		3		181625	181675	101,255,10
chr2L	181675	181725		3		181675	181725	101,255,10
chr2L	181725	181775		3		181725	181775	101,255,10
chr2L	181775	181825		3		181775	181825	101,255,10
chr2L	181825	181875		3		181825	181875	101,255,10
chr2L	182325	182375		3		182325	182375	101,255,10
chr2L	182375	182425		3		182375	182425	101,255,10
chr2L	182425	182475		3		182425	182475	101,255,10
chr2L	182475	182525		3		182475	182525	101,255,10
chr2L	182525	182575		3		182525	182575	101,255,10
chr2L	220225	220275		3		220225	220275	101,255,10
chr2L	220375	220425		3		220375	220425	101,255,10
chr2L	220825	220875		3		220825	220875	101,255,10
chr2L	221025	221075		3		221025	221075	101,255,10
chr2L	221175	221225		3		221175	221225	101,255,10
chr2L	221225	221275		3		221225	221275	101,255,10
chr2L	221275	221325		3		221275	221325	101,255,10
chr2L	221525	221575		3		221525	221575	101,255,10
chr2L	221575	221625		3		221575	221625	101,255,10
chr2L	221725	221775		3		221725	221775	101,255,10
chr2L	221775	221825		3		221775	221825	101,255,10
chr2L	221825	221875		3		221825	221875	101,255,10
chr2L	221875	221925		3		221875	221925	101,255,10
chr2L	222125	222175		3		222125	222175	101,255,10
chr2L	222225	222275		3		222225	222275	101,255,10
chr2L	222725	222775		3		222725	222775	101,255,10
chr2L	222775	222825		3		222775	222825	101,255,10
chr2L	222875	222925		3		222875	222925	101,255,10
chr2L	222925	222975		3		222925	222975	101,255,10
chr2L	222975	223025		3		222975	223025	101,255,10
chr2L	244225	244275		3		244225	244275	101,255,10
chr2L	244325	244375		3		244325	244375	101,255,10
chr2L	244375	244425		3		244375	244425	101,255,10
chr2L	244425	244475		3		244425	244475	101,255,10
chr2L	244475	244525		3		244475	244525	101,255,10
chr2L	244525	244575		3		244525	244575	101,255,10
chr2L	244575	244625		3		244575	244625	101,255,10
chr2L	244625	244675		3		244625	244675	101,255,10
chr2L	244675	244725		3		244675	244725	101,255,10
chr2L	244725	244775		3		244725	244775	101,255,10
chr2L	244775	244825		3		244775	244825	101,255,10
chr2L	244825	244875		3		244825	244875	101,255,10
chr2L	245525	245575		3		245525	245575	101,255,10
chr2L	245575	245625		3		245575	245625	101,255,10
chr2L	245625	245675		3		245625	245675	101,255,10
chr2L	245775	245825		3		245775	245825	101,255,10
chr2L	246025	246075		3		246025	246075	101,255,10
chr2L	246075	246125		3		246075	246125	101,255,10
chr2L	246125	246175		3		246125	246175	101,255,10
chr2L	246175	246225		3		246175	246225	101,255,10
chr2L	246225	246275		3		246225	246275	101,255,10
chr2L	246275	246325		3		246275	246325	101,255,10
chr2L	246325	246375		3		246325	246375	101,255,10
chr2L	246375	246425		3		246375	246425	101,255,10
chr2L	246425	246475		3		246425	246475	101,255,10
chr2L	246475	246525		3		246475	246525	101,255,10
chr2L	246525	246575		3		246525	246575	101,255,10
chr2L	246675	246725		3		246675	246725	101,255,10
chr2L	300025	300075		3		300025	300075	101,255,10
chr2L	300075	300125		3		300075	300125	101,255,10
chr2L	300125	300175		3		300125	300175	101,255,10
chr2L	300175	300225		3		300175	300225	101,255,10
chr2L	300225	300275		3		300225	300275	101,255,10
chr2L	300625	300675		3		300625	300675	101,255,10
chr2L	300675	300725		3		300675	300725	101,255,10
chr2L	300725	300775		3		300725	300775	101,255,10
chr2L	300775	300825		3		300775	300825	101,255,10
chr2L	300825	300875		3		300825	300875	101,255,10
chr2L	300925	300975		3		300925	300975	101,255,10
chr2L	300975	301025		3		300975	301025	101,255,10
chr2L	301025	301075		3		301025	301075	101,255,10
chr2L	301075	301125		3		301075	301125	101,255,10
chr2L	301125	301175		3		301125	301175	101,255,10
chr2L	301175	301225		3		301175	301225	101,255,10
chr2L	301225	301275		3		301225	301275	101,255,10
chr2L	301425	301475		3		301425	301475	101,255,10
chr2L	301725	301775		3		301725	301775	101,255,10
chr2L	306825	306875		3		306825	306875	101,255,10
chr2L	306875	306925		3		306875	306925	101,255,10
chr2L	306925	306975		3		306925	306975	101,255,10
chr2L	306975	307025		3		306975	307025	101,255,10
chr2L	307025	307075		3		307025	307075	101,255,10
chr2L	413025	413075		3		413025	413075	101,255,10
chr2L	432275	432325		3		432275	432325	101,255,10
chr2L	432575	432625		3		432575	432625	101,255,10
chr2L	432625	432675		3		432625	432675	101,255,10
chr2L	432725	432775		3		432725	432775	101,255,10
chr2L	432875	432925		3		432875	432925	101,255,10
chr2L	432925	432975		3		432925	432975	101,255,10
chr2L	432975	433025		3		432975	433025	101,255,10
chr2L	433025	433075		3		433025	433075	101,255,10
chr2L	433075	433125		3		433075	433125	101,255,10
chr2L	433125	433175		3		433125	433175	101,255,10
chr2L	434075	434125		3		434075	434125	101,255,10
chr2L	434125	434175		3		434125	434175	101,255,10
chr2L	434175	434225		3		434175	434225	101,255,10
chr2L	434225	434275		3		434225	434275	101,255,10
chr2L	434275	434325		3		434275	434325	101,255,10
chr2L	434325	434375		3		434325	434375	101,255,10
chr2L	434375	434425		3		434375	434425	101,255,10
chr2L	434525	434575		3		434525	434575	101,255,10
chr2L	434575	434625		3		434575	434625	101,255,10
chr2L	434625	434675		3		434625	434675	101,255,10
chr2L	435825	435875		3		435825	435875	101,255,10
chr2L	435875	435925		3		435875	435925	101,255,10
chr2L	468175	468225		3		468175	468225	101,255,10
chr2L	478175	478225		3		478175	478225	101,255,10
chr2L	478775	478825		3		478775	478825	101,255,10
chr2L	478875	478925		3		478875	478925	101,255,10
chr2L	479425	479475		3		479425	479475	101,255,10
chr2L	481875	481925		3		481875	481925	101,255,10
chr2L	481925	481975		3		481925	481975	101,255,10
chr2L	481975	482025		3		481975	482025	101,255,10
chr2L	482175	482225		3		482175	482225	101,255,10
chr2L	482225	482275		3		482225	482275	101,255,10
chr2L	482275	482325		3		482275	482325	101,255,10
chr2L	482325	482375		3		482325	482375	101,255,10
chr2L	482375	482425		3		482375	482425	101,255,10
chr2L	482425	482475		3		482425	482475	101,255,10
chr2L	482475	482525		3		482475	482525	101,255,10
chr2L	482525	482575		3		482525	482575	101,255,10
chr2L	482575	482625		3		482575	482625	101,255,10
chr2L	482625	482675		3		482625	482675	101,255,10
chr2L	482975	483025		3		482975	483025	101,255,10
chr2L	483025	483075		3		483025	483075	101,255,10
chr2L	483075	483125		3		483075	483125	101,255,10
chr2L	483125	483175		3		483125	483175	101,255,10
chr2L	483175	483225		3		483175	483225	101,255,10
chr2L	483225	483275		3		483225	483275	101,255,10
chr2L	483525	483575		3		483525	483575	101,255,10
chr2L	483575	483625		3		483575	483625	101,255,10
chr2L	483675	483725		3		483675	483725	101,255,10
chr2L	483725	483775		3		483725	483775	101,255,10
chr2L	483775	483825		3		483775	483825	101,255,10
chr2L	483825	483875		3		483825	483875	101,255,10
chr2L	483875	483925		3		483875	483925	101,255,10
chr2L	483925	483975		3		483925	483975	101,255,10
chr2L	486775	486825		3		486775	486825	101,255,10
chr2L	487325	487375		3		487325	487375	101,255,10
chr2L	487375	487425		3		487375	487425	101,255,10
chr2L	487425	487475		3		487425	487475	101,255,10
chr2L	487475	487525		3		487475	487525	101,255,10
chr2L	487525	487575		3		487525	487575	101,255,10
chr2L	487575	487625		3		487575	487625	101,255,10
chr2L	487675	487725		3		487675	487725	101,255,10
chr2L	487725	487775		3		487725	487775	101,255,10
chr2L	489275	489325		3		489275	489325	101,255,10
chr2L	489425	489475		3		489425	489475	101,255,10
chr2L	489675	489725		3		489675	489725	101,255,10
chr2L	491625	491675		3		491625	491675	101,255,10
chr2L	491675	491725		3		491675	491725	101,255,10
chr2L	491775	491825		3		491775	491825	101,255,10
chr2L	491825	491875		3		491825	491875	101,255,10
chr2L	492475	492525		3		492475	492525	101,255,10
chr2L	492525	492575		3		492525	492575	101,255,10
chr2L	492575	492625		3		492575	492625	101,255,10
chr2L	492675	492725		3		492675	492725	101,255,10
chr2L	492725	492775		3		492725	492775	101,255,10
chr2L	492775	492825		3		492775	492825	101,255,10
chr2L	493575	493625		3		493575	493625	101,255,10
chr2L	493625	493675		3		493625	493675	101,255,10
chr2L	493675	493725		3		493675	493725	101,255,10
chr2L	493725	493775		3		493725	493775	101,255,10
chr2L	493775	493825		3		493775	493825	101,255,10
chr2L	493825	493875		3		493825	493875	101,255,10
chr2L	493875	493925		3		493875	493925	101,255,10
chr2L	494625	494675		3		494625	494675	101,255,10
chr2L	494675	494725		3		494675	494725	101,255,10
chr2L	494725	494775		3		494725	494775	101,255,10
chr2L	494775	494825		3		494775	494825	101,255,10
chr2L	494825	494875		3		494825	494875	101,255,10
chr2L	494875	494925		3		494875	494925	101,255,10
chr2L	495275	495325		3		495275	495325	101,255,10
chr2L	495325	495375		3		495325	495375	101,255,10
chr2L	495375	495425		3		495375	495425	101,255,10
chr2L	495425	495475		3		495425	495475	101,255,10
chr2L	495475	495525		3		495475	495525	101,255,10
chr2L	495925	495975		3		495925	495975	101,255,10
chr2L	495975	496025		3		495975	496025	101,255,10
chr2L	496025	496075		3		496025	496075	101,255,10
chr2L	496075	496125		3		496075	496125	101,255,10
chr2L	496125	496175		3		496125	496175	101,255,10
chr2L	496175	496225		3		496175	496225	101,255,10
chr2L	496225	496275		3		496225	496275	101,255,10
chr2L	496275	496325		3		496275	496325	101,255,10
chr2L	496325	496375		3		496325	496375	101,255,10
chr2L	496375	496425		3		496375	496425	101,255,10
chr2L	496425	496475		3		496425	496475	101,255,10
chr2L	496475	496525		3		496475	496525	101,255,10
chr2L	496525	496575		3		496525	496575	101,255,10
chr2L	496575	496625		3		496575	496625	101,255,10
chr2L	496625	496675		3		496625	496675	101,255,10
chr2L	496675	496725		3		496675	496725	101,255,10
chr2L	496725	496775		3		496725	496775	101,255,10
chr2L	496775	496825		3		496775	496825	101,255,10
chr2L	497025	497075		3		497025	497075	101,255,10
chr2L	497075	497125		3		497075	497125	101,255,10
chr2L	497125	497175		3		497125	497175	101,255,10
chr2L	497175	497225		3		497175	497225	101,255,10
chr2L	497225	497275		3		497225	497275	101,255,10
chr2L	497275	497325		3		497275	497325	101,255,10
chr2L	497325	497375		3		497325	497375	101,255,10
chr2L	497375	497425		3		497375	497425	101,255,10
chr2L	497425	497475		3		497425	497475	101,255,10
chr2L	497525	497575		3		497525	497575	101,255,10
chr2L	497575	497625		3		497575	497625	101,255,10
chr2L	497625	497675		3		497625	497675	101,255,10
chr2L	497675	497725		3		497675	497725	101,255,10
chr2L	497725	497775		3		497725	497775	101,255,10
chr2L	497775	497825		3		497775	497825	101,255,10
chr2L	497825	497875		3		497825	497875	101,255,10
chr2L	498525	498575		3		498525	498575	101,255,10
chr2L	499125	499175		3		499125	499175	101,255,10
chr2L	499175	499225		3		499175	499225	101,255,10
chr2L	499225	499275		3		499225	499275	101,255,10
chr2L	499275	499325		3		499275	499325	101,255,10
chr2L	499325	499375		3		499325	499375	101,255,10
chr2L	499625	499675		3		499625	499675	101,255,10
chr2L	499675	499725		3		499675	499725	101,255,10
chr2L	499725	499775		3		499725	499775	101,255,10
chr2L	499775	499825		3		499775	499825	101,255,10
chr2L	499825	499875		3		499825	499875	101,255,10
chr2L	499875	499925		3		499875	499925	101,255,10
chr2L	499925	499975		3		499925	499975	101,255,10
chr2L	499975	500025		3		499975	500025	101,255,10
chr2L	500025	500075		3		500025	500075	101,255,10
chr2L	500075	500125		3		500075	500125	101,255,10
chr2L	500125	500175		3		500125	500175	101,255,10
chr2L	500175	500225		3		500175	500225	101,255,10
chr2L	500225	500275		3		500225	500275	101,255,10
chr2L	500275	500325		3		500275	500325	101,255,10
chr2L	500325	500375		3		500325	500375	101,255,10
chr2L	500425	500475		3		500425	500475	101,255,10
chr2L	500525	500575		3		500525	500575	101,255,10
chr2L	500575	500625		3		500575	500625	101,255,10
chr2L	500625	500675		3		500625	500675	101,255,10
chr2L	500875	500925		3		500875	500925	101,255,10
chr2L	500925	500975		3		500925	500975	101,255,10
chr2L	500975	501025		3		500975	501025	101,255,10
chr2L	501025	501075		3		501025	501075	101,255,10
chr2L	501075	501125		3		501075	501125	101,255,10
chr2L	501525	501575		3		501525	501575	101,255,10
chr2L	501575	501625		3		501575	501625	101,255,10
chr2L	501625	501675		3		501625	501675	101,255,10
chr2L	501675	501725		3		501675	501725	101,255,10
chr2L	501725	501775		3		501725	501775	101,255,10
chr2L	501775	501825		3		501775	501825	101,255,10
chr2L	501925	501975		3		501925	501975	101,255,10
chr2L	501975	502025		3		501975	502025	101,255,10
chr2L	502025	502075		3		502025	502075	101,255,10
chr2L	502075	502125		3		502075	502125	101,255,10
chr2L	502125	502175		3		502125	502175	101,255,10
chr2L	502175	502225		3		502175	502225	101,255,10
chr2L	502225	502275		3		502225	502275	101,255,10
chr2L	502275	502325		3		502275	502325	101,255,10
chr2L	502325	502375		3		502325	502375	101,255,10
chr2L	502375	502425		3		502375	502425	101,255,10
chr2L	502425	502475		3		502425	502475	101,255,10
chr2L	502475	502525		3		502475	502525	101,255,10
chr2L	502975	503025		3		502975	503025	101,255,10
chr2L	503025	503075		3		503025	503075	101,255,10
chr2L	503075	503125		3		503075	503125	101,255,10
chr2L	503125	503175		3		503125	503175	101,255,10
chr2L	503175	503225		3		503175	503225	101,255,10
chr2L	503225	503275		3		503225	503275	101,255,10
chr2L	503275	503325		3		503275	503325	101,255,10
chr2L	503325	503375		3		503325	503375	101,255,10
chr2L	503375	503425		3		503375	503425	101,255,10
chr2L	503425	503475		3		503425	503475	101,255,10
chr2L	503475	503525		3		503475	503525	101,255,10
chr2L	503525	503575		3		503525	503575	101,255,10
chr2L	503575	503625		3		503575	503625	101,255,10
chr2L	503675	503725		3		503675	503725	101,255,10
chr2L	503725	503775		3		503725	503775	101,255,10
chr2L	503825	503875		3		503825	503875	101,255,10
chr2L	503875	503925		3		503875	503925	101,255,10
chr2L	503925	503975		3		503925	503975	101,255,10
chr2L	503975	504025		3		503975	504025	101,255,10
chr2L	504025	504075		3		504025	504075	101,255,10
chr2L	504075	504125		3		504075	504125	101,255,10
chr2L	504125	504175		3		504125	504175	101,255,10
chr2L	504175	504225		3		504175	504225	101,255,10
chr2L	504225	504275		3		504225	504275	101,255,10
chr2L	504275	504325		3		504275	504325	101,255,10
chr2L	504325	504375		3		504325	504375	101,255,10
chr2L	504375	504425		3		504375	504425	101,255,10
chr2L	504425	504475		3		504425	504475	101,255,10
chr2L	504475	504525		3		504475	504525	101,255,10
chr2L	504525	504575		3		504525	504575	101,255,10
chr2L	504575	504625		3		504575	504625	101,255,10
chr2L	504625	504675		3		504625	504675	101,255,10
chr2L	504675	504725		3		504675	504725	101,255,10
chr2L	504725	504775		3		504725	504775	101,255,10
chr2L	504775	504825		3		504775	504825	101,255,10
chr2L	504825	504875		3		504825	504875	101,255,10
chr2L	504875	504925		3		504875	504925	101,255,10
chr2L	504925	504975		3		504925	504975	101,255,10
chr2L	504975	505025		3		504975	505025	101,255,10
chr2L	505025	505075		3		505025	505075	101,255,10
chr2L	505075	505125		3		505075	505125	101,255,10
chr2L	505125	505175		3		505125	505175	101,255,10
chr2L	505175	505225		3		505175	505225	101,255,10
chr2L	506375	506425		3		506375	506425	101,255,10
chr2L	506425	506475		3		506425	506475	101,255,10
chr2L	506475	506525		3		506475	506525	101,255,10
chr2L	506525	506575		3		506525	506575	101,255,10
chr2L	506575	506625		3		506575	506625	101,255,10
chr2L	506625	506675		3		506625	506675	101,255,10
chr2L	506675	506725		3		506675	506725	101,255,10
chr2L	506725	506775		3		506725	506775	101,255,10
chr2L	506775	506825		3		506775	506825	101,255,10
chr2L	506825	506875		3		506825	506875	101,255,10
chr2L	506875	506925		3		506875	506925	101,255,10
chr2L	506925	506975		3		506925	506975	101,255,10
chr2L	506975	507025		3		506975	507025	101,255,10
chr2L	507025	507075		3		507025	507075	101,255,10
chr2L	507075	507125		3		507075	507125	101,255,10
chr2L	507125	507175		3		507125	507175	101,255,10
chr2L	507175	507225		3		507175	507225	101,255,10
chr2L	507225	507275		3		507225	507275	101,255,10
chr2L	507275	507325		3		507275	507325	101,255,10
chr2L	507325	507375		3		507325	507375	101,255,10
chr2L	507375	507425		3		507375	507425	101,255,10
chr2L	507425	507475		3		507425	507475	101,255,10
chr2L	507475	507525		3		507475	507525	101,255,10
chr2L	507525	507575		3		507525	507575	101,255,10
chr2L	507575	507625		3		507575	507625	101,255,10
chr2L	507625	507675		3		507625	507675	101,255,10
chr2L	507675	507725		3		507675	507725	101,255,10
chr2L	507725	507775		3		507725	507775	101,255,10
chr2L	507825	507875		3		507825	507875	101,255,10
chr2L	507875	507925		3		507875	507925	101,255,10
chr2L	507975	508025		3		507975	508025	101,255,10
chr2L	508275	508325		3		508275	508325	101,255,10
chr2L	508325	508375		3		508325	508375	101,255,10
chr2L	508375	508425		3		508375	508425	101,255,10
chr2L	508425	508475		3		508425	508475	101,255,10
chr2L	508475	508525		3		508475	508525	101,255,10
chr2L	508525	508575		3		508525	508575	101,255,10
chr2L	508575	508625		3		508575	508625	101,255,10
chr2L	508625	508675		3		508625	508675	101,255,10
chr2L	508925	508975		3		508925	508975	101,255,10
chr2L	508975	509025		3		508975	509025	101,255,10
chr2L	509025	509075		3		509025	509075	101,255,10
chr2L	509075	509125		3		509075	509125	101,255,10
chr2L	509125	509175		3		509125	509175	101,255,10
chr2L	509175	509225		3		509175	509225	101,255,10
chr2L	509225	509275		3		509225	509275	101,255,10
chr2L	509275	509325		3		509275	509325	101,255,10
chr2L	509325	509375		3		509325	509375	101,255,10
chr2L	509375	509425		3		509375	509425	101,255,10
chr2L	509425	509475		3		509425	509475	101,255,10
chr2L	509475	509525		3		509475	509525	101,255,10
chr2L	509525	509575		3		509525	509575	101,255,10
chr2L	509575	509625		3		509575	509625	101,255,10
chr2L	509625	509675		3		509625	509675	101,255,10
chr2L	509725	509775		3		509725	509775	101,255,10
chr2L	509775	509825		3		509775	509825	101,255,10
chr2L	509825	509875		3		509825	509875	101,255,10
chr2L	509875	509925		3		509875	509925	101,255,10
chr2L	509925	509975		3		509925	509975	101,255,10
chr2L	509975	510025		3		509975	510025	101,255,10
chr2L	510025	510075		3		510025	510075	101,255,10
chr2L	510075	510125		3		510075	510125	101,255,10
chr2L	510125	510175		3		510125	510175	101,255,10
chr2L	510175	510225		3		510175	510225	101,255,10
chr2L	510225	510275		3		510225	510275	101,255,10
chr2L	510275	510325		3		510275	510325	101,255,10
chr2L	510475	510525		3		510475	510525	101,255,10
chr2L	510525	510575		3		510525	510575	101,255,10
chr2L	510575	510625		3		510575	510625	101,255,10
chr2L	510625	510675		3		510625	510675	101,255,10
chr2L	510675	510725		3		510675	510725	101,255,10
chr2L	510925	510975		3		510925	510975	101,255,10
chr2L	510975	511025		3		510975	511025	101,255,10
chr2L	511025	511075		3		511025	511075	101,255,10
chr2L	511075	511125		3		511075	511125	101,255,10
chr2L	511125	511175		3		511125	511175	101,255,10
chr2L	511175	511225		3		511175	511225	101,255,10
chr2L	511225	511275		3		511225	511275	101,255,10
chr2L	511275	511325		3		511275	511325	101,255,10
chr2L	511325	511375		3		511325	511375	101,255,10
chr2L	511375	511425		3		511375	511425	101,255,10
chr2L	511425	511475		3		511425	511475	101,255,10
chr2L	511475	511525		3		511475	511525	101,255,10
chr2L	511525	511575		3		511525	511575	101,255,10
chr2L	511575	511625		3		511575	511625	101,255,10
chr2L	511625	511675		3		511625	511675	101,255,10
chr2L	511675	511725		3		511675	511725	101,255,10
chr2L	511725	511775		3		511725	511775	101,255,10
chr2L	511775	511825		3		511775	511825	101,255,10
chr2L	511825	511875		3		511825	511875	101,255,10
chr2L	511875	511925		3		511875	511925	101,255,10
chr2L	511925	511975		3		511925	511975	101,255,10
chr2L	511975	512025		3		511975	512025	101,255,10
chr2L	512025	512075		3		512025	512075	101,255,10
chr2L	512075	512125		3		512075	512125	101,255,10
chr2L	512125	512175		3		512125	512175	101,255,10
chr2L	512175	512225		3		512175	512225	101,255,10
chr2L	512725	512775		3		512725	512775	101,255,10
chr2L	512875	512925		3		512875	512925	101,255,10
chr2L	512925	512975		3		512925	512975	101,255,10
chr2L	512975	513025		3		512975	513025	101,255,10
chr2L	513025	513075		3		513025	513075	101,255,10
chr2L	513075	513125		3		513075	513125	101,255,10
chr2L	513125	513175		3		513125	513175	101,255,10
chr2L	513175	513225		3		513175	513225	101,255,10
chr2L	513225	513275		3		513225	513275	101,255,10
chr2L	513275	513325		3		513275	513325	101,255,10
chr2L	513325	513375		3		513325	513375	101,255,10
chr2L	513375	513425		3		513375	513425	101,255,10
chr2L	513425	513475		3		513425	513475	101,255,10
chr2L	513475	513525		3		513475	513525	101,255,10
chr2L	513525	513575		3		513525	513575	101,255,10
chr2L	513575	513625		3		513575	513625	101,255,10
chr2L	513625	513675		3		513625	513675	101,255,10
chr2L	513675	513725		3		513675	513725	101,255,10
chr2L	513725	513775		3		513725	513775	101,255,10
chr2L	513775	513825		3		513775	513825	101,255,10
chr2L	513825	513875		3		513825	513875	101,255,10
chr2L	513875	513925		3		513875	513925	101,255,10
chr2L	513925	513975		3		513925	513975	101,255,10
chr2L	513975	514025		3		513975	514025	101,255,10
chr2L	514025	514075		3		514025	514075	101,255,10
chr2L	514075	514125		3		514075	514125	101,255,10
chr2L	514125	514175		3		514125	514175	101,255,10
chr2L	514175	514225		3		514175	514225	101,255,10
chr2L	514225	514275		3		514225	514275	101,255,10
chr2L	514275	514325		3		514275	514325	101,255,10
chr2L	514325	514375		3		514325	514375	101,255,10
chr2L	514375	514425		3		514375	514425	101,255,10
chr2L	514425	514475		3		514425	514475	101,255,10
chr2L	514475	514525		3		514475	514525	101,255,10
chr2L	514525	514575		3		514525	514575	101,255,10
chr2L	514575	514625		3		514575	514625	101,255,10
chr2L	514625	514675		3		514625	514675	101,255,10
chr2L	514675	514725		3		514675	514725	101,255,10
chr2L	514725	514775		3		514725	514775	101,255,10
chr2L	514775	514825		3		514775	514825	101,255,10
chr2L	514825	514875		3		514825	514875	101,255,10
chr2L	514875	514925		3		514875	514925	101,255,10
chr2L	514925	514975		3		514925	514975	101,255,10
chr2L	514975	515025		3		514975	515025	101,255,10
chr2L	515025	515075		3		515025	515075	101,255,10
chr2L	515075	515125		3		515075	515125	101,255,10
chr2L	515125	515175		3		515125	515175	101,255,10
chr2L	515175	515225		3		515175	515225	101,255,10
chr2L	515225	515275		3		515225	515275	101,255,10
chr2L	515575	515625		3		515575	515625	101,255,10
chr2L	515625	515675		3		515625	515675	101,255,10
chr2L	515675	515725		3		515675	515725	101,255,10
chr2L	515725	515775		3		515725	515775	101,255,10
chr2L	515775	515825		3		515775	515825	101,255,10
chr2L	515825	515875		3		515825	515875	101,255,10
chr2L	515875	515925		3		515875	515925	101,255,10
chr2L	515925	515975		3		515925	515975	101,255,10
chr2L	515975	516025		3		515975	516025	101,255,10
chr2L	516025	516075		3		516025	516075	101,255,10
chr2L	516075	516125		3		516075	516125	101,255,10
chr2L	516125	516175		3		516125	516175	101,255,10
chr2L	516175	516225		3		516175	516225	101,255,10
chr2L	516375	516425		3		516375	516425	101,255,10
chr2L	516425	516475		3		516425	516475	101,255,10
chr2L	516475	516525		3		516475	516525	101,255,10
chr2L	516525	516575		3		516525	516575	101,255,10
chr2L	516825	516875		3		516825	516875	101,255,10
chr2L	516875	516925		3		516875	516925	101,255,10
chr2L	516925	516975		3		516925	516975	101,255,10
chr2L	516975	517025		3		516975	517025	101,255,10
chr2L	517025	517075		3		517025	517075	101,255,10
chr2L	517075	517125		3		517075	517125	101,255,10
chr2L	517125	517175		3		517125	517175	101,255,10
chr2L	517175	517225		3		517175	517225	101,255,10
chr2L	517225	517275		3		517225	517275	101,255,10
chr2L	517275	517325		3		517275	517325	101,255,10
chr2L	517575	517625		3		517575	517625	101,255,10
chr2L	517625	517675		3		517625	517675	101,255,10
chr2L	517675	517725		3		517675	517725	101,255,10
chr2L	517825	517875		3		517825	517875	101,255,10
chr2L	517875	517925		3		517875	517925	101,255,10
chr2L	517925	517975		3		517925	517975	101,255,10
chr2L	518125	518175		3		518125	518175	101,255,10
chr2L	518525	518575		3		518525	518575	101,255,10
chr2L	518575	518625		3		518575	518625	101,255,10
chr2L	518625	518675		3		518625	518675	101,255,10
chr2L	518675	518725		3		518675	518725	101,255,10
chr2L	518725	518775		3		518725	518775	101,255,10
chr2L	518775	518825		3		518775	518825	101,255,10
chr2L	518825	518875		3		518825	518875	101,255,10
chr2L	518875	518925		3		518875	518925	101,255,10
chr2L	518925	518975		3		518925	518975	101,255,10
chr2L	518975	519025		3		518975	519025	101,255,10
chr2L	519075	519125		3		519075	519125	101,255,10
chr2L	519225	519275		3		519225	519275	101,255,10
chr2L	519275	519325		3		519275	519325	101,255,10
chr2L	519575	519625		3		519575	519625	101,255,10
chr2L	519625	519675		3		519625	519675	101,255,10
chr2L	519675	519725		3		519675	519725	101,255,10
chr2L	520025	520075		3		520025	520075	101,255,10
chr2L	520125	520175		3		520125	520175	101,255,10
chr2L	520175	520225		3		520175	520225	101,255,10
chr2L	520225	520275		3		520225	520275	101,255,10
chr2L	520325	520375		3		520325	520375	101,255,10
chr2L	524125	524175		3		524125	524175	101,255,10
chr2L	525175	525225		3		525175	525225	101,255,10
chr2L	525225	525275		3		525225	525275	101,255,10
chr2L	525275	525325		3		525275	525325	101,255,10
chr2L	525325	525375		3		525325	525375	101,255,10
chr2L	525425	525475		3		525425	525475	101,255,10
chr2L	525475	525525		3		525475	525525	101,255,10
chr2L	525525	525575		3		525525	525575	101,255,10
chr2L	525575	525625		3		525575	525625	101,255,10
chr2L	525625	525675		3		525625	525675	101,255,10
chr2L	525675	525725		3		525675	525725	101,255,10
chr2L	525725	525775		3		525725	525775	101,255,10
chr2L	525975	526025		3		525975	526025	101,255,10
chr2L	526025	526075		3		526025	526075	101,255,10
chr2L	526075	526125		3		526075	526125	101,255,10
chr2L	526175	526225		3		526175	526225	101,255,10
chr2L	526275	526325		3		526275	526325	101,255,10
chr2L	527025	527075		3		527025	527075	101,255,10
chr2L	527075	527125		3		527075	527125	101,255,10
chr2L	527125	527175		3		527125	527175	101,255,10
chr2L	527375	527425		3		527375	527425	101,255,10
chr2L	527425	527475		3		527425	527475	101,255,10
chr2L	527475	527525		3		527475	527525	101,255,10
chr2L	527525	527575		3		527525	527575	101,255,10
chr2L	527575	527625		3		527575	527625	101,255,10
chr2L	527625	527675		3		527625	527675	101,255,10
chr2L	528425	528475		3		528425	528475	101,255,10
chr2L	528475	528525		3		528475	528525	101,255,10
chr2L	528525	528575		3		528525	528575	101,255,10
chr2L	529125	529175		3		529125	529175	101,255,10
chr2L	529175	529225		3		529175	529225	101,255,10
chr2L	529225	529275		3		529225	529275	101,255,10
chr2L	529275	529325		3		529275	529325	101,255,10
chr2L	529325	529375		3		529325	529375	101,255,10
chr2L	529375	529425		3		529375	529425	101,255,10
chr2L	529425	529475		3		529425	529475	101,255,10
chr2L	529475	529525		3		529475	529525	101,255,10
chr2L	529525	529575		3		529525	529575	101,255,10
chr2L	529625	529675		3		529625	529675	101,255,10
chr2L	529675	529725		3		529675	529725	101,255,10
chr2L	529725	529775		3		529725	529775	101,255,10
chr2L	529875	529925		3		529875	529925	101,255,10
chr2L	529925	529975		3		529925	529975	101,255,10
chr2L	529975	530025		3		529975	530025	101,255,10
chr2L	530025	530075		3		530025	530075	101,255,10
chr2L	530075	530125		3		530075	530125	101,255,10
chr2L	531875	531925		3		531875	531925	101,255,10
chr2L	532225	532275		3		532225	532275	101,255,10
chr2L	532325	532375		3		532325	532375	101,255,10
chr2L	546175	546225		3		546175	546225	101,255,10
chr2L	546225	546275		3		546225	546275	101,255,10
chr2L	546275	546325		3		546275	546325	101,255,10
chr2L	551825	551875		3		551825	551875	101,255,10
chr2L	551875	551925		3		551875	551925	101,255,10
chr2L	551925	551975		3		551925	551975	101,255,10
chr2L	551975	552025		3		551975	552025	101,255,10
chr2L	552075	552125		3		552075	552125	101,255,10
chr2L	826675	826725		3		826675	826725	101,255,10
chr2L	826725	826775		3		826725	826775	101,255,10
chr2L	826775	826825		3		826775	826825	101,255,10
chr2L	826825	826875		3		826825	826875	101,255,10
chr2L	826875	826925		3		826875	826925	101,255,10
chr2L	826925	826975		3		826925	826975	101,255,10
chr2L	826975	827025		3		826975	827025	101,255,10
chr2L	827025	827075		3		827025	827075	101,255,10
chr2L	827075	827125		3		827075	827125	101,255,10
chr2L	827125	827175		3		827125	827175	101,255,10
chr2L	827175	827225		3		827175	827225	101,255,10
chr2L	827225	827275		3		827225	827275	101,255,10
chr2L	827275	827325		3		827275	827325	101,255,10
chr2L	827325	827375		3		827325	827375	101,255,10
chr2L	827825	827875		3		827825	827875	101,255,10
chr2L	827875	827925		3		827875	827925	101,255,10
chr2L	827925	827975		3		827925	827975	101,255,10
chr2L	827975	828025		3		827975	828025	101,255,10
chr2L	828025	828075		3		828025	828075	101,255,10
chr2L	828075	828125		3		828075	828125	101,255,10
chr2L	828125	828175		3		828125	828175	101,255,10
chr2L	828175	828225		3		828175	828225	101,255,10
chr2L	828225	828275		3		828225	828275	101,255,10
chr2L	828275	828325		3		828275	828325	101,255,10
chr2L	828325	828375		3		828325	828375	101,255,10
chr2L	828375	828425		3		828375	828425	101,255,10
chr2L	828425	828475		3		828425	828475	101,255,10
chr2L	828475	828525		3		828475	828525	101,255,10
chr2L	828525	828575		3		828525	828575	101,255,10
chr2L	828575	828625		3		828575	828625	101,255,10
chr2L	828775	828825		3		828775	828825	101,255,10
chr2L	828825	828875		3		828825	828875	101,255,10
chr2L	828875	828925		3		828875	828925	101,255,10
chr2L	829075	829125		3		829075	829125	101,255,10
chr2L	829125	829175		3		829125	829175	101,255,10
chr2L	829475	829525		3		829475	829525	101,255,10
chr2L	829525	829575		3		829525	829575	101,255,10
chr2L	829575	829625		3		829575	829625	101,255,10
chr2L	829625	829675		3		829625	829675	101,255,10
chr2L	839825	839875		3		839825	839875	101,255,10
chr2L	839875	839925		3		839875	839925	101,255,10
chr2L	839925	839975		3		839925	839975	101,255,10
chr2L	839975	840025		3		839975	840025	101,255,10
chr2L	840025	840075		3		840025	840075	101,255,10
chr2L	840075	840125		3		840075	840125	101,255,10
chr2L	840125	840175		3		840125	840175	101,255,10
chr2L	840175	840225		3		840175	840225	101,255,10
chr2L	840225	840275		3		840225	840275	101,255,10
chr2L	840275	840325		3		840275	840325	101,255,10
chr2L	840325	840375		3		840325	840375	101,255,10
chr2L	840375	840425		3		840375	840425	101,255,10
chr2L	840425	840475		3		840425	840475	101,255,10
chr2L	840575	840625		3		840575	840625	101,255,10
chr2L	842325	842375		3		842325	842375	101,255,10
chr2L	842375	842425		3		842375	842425	101,255,10
chr2L	842425	842475		3		842425	842475	101,255,10
chr2L	842475	842525		3		842475	842525	101,255,10
chr2L	842525	842575		3		842525	842575	101,255,10
chr2L	842575	842625		3		842575	842625	101,255,10
chr2L	842625	842675		3		842625	842675	101,255,10
chr2L	842675	842725		3		842675	842725	101,255,10
chr2L	842725	842775		3		842725	842775	101,255,10
chr2L	842775	842825		3		842775	842825	101,255,10
chr2L	842825	842875		3		842825	842875	101,255,10
chr2L	842875	842925		3		842875	842925	101,255,10
chr2L	842925	842975		3		842925	842975	101,255,10
chr2L	842975	843025		3		842975	843025	101,255,10
chr2L	843025	843075		3		843025	843075	101,255,10
chr2L	843075	843125		3		843075	843125	101,255,10
chr2L	843125	843175		3		843125	843175	101,255,10
chr2L	843175	843225		3		843175	843225	101,255,10
chr2L	843275	843325		3		843275	843325	101,255,10
chr2L	843375	843425		3		843375	843425	101,255,10
chr2L	843475	843525		3		843475	843525	101,255,10
chr2L	843575	843625		3		843575	843625	101,255,10
chr2L	843825	843875		3		843825	843875	101,255,10
chr2L	843875	843925		3		843875	843925	101,255,10
chr2L	843925	843975		3		843925	843975	101,255,10
chr2L	843975	844025		3		843975	844025	101,255,10
chr2L	844025	844075		3		844025	844075	101,255,10
chr2L	844225	844275		3		844225	844275	101,255,10
chr2L	844275	844325		3		844275	844325	101,255,10
chr2L	844325	844375		3		844325	844375	101,255,10
chr2L	844375	844425		3		844375	844425	101,255,10
chr2L	844425	844475		3		844425	844475	101,255,10
chr2L	844975	845025		3		844975	845025	101,255,10
chr2L	845025	845075		3		845025	845075	101,255,10
chr2L	845075	845125		3		845075	845125	101,255,10
chr2L	845125	845175		3		845125	845175	101,255,10
chr2L	845175	845225		3		845175	845225	101,255,10
chr2L	845225	845275		3		845225	845275	101,255,10
chr2L	845275	845325		3		845275	845325	101,255,10
chr2L	845325	845375		3		845325	845375	101,255,10
chr2L	845575	845625		3		845575	845625	101,255,10
chr2L	845625	845675		3		845625	845675	101,255,10
chr2L	845675	845725		3		845675	845725	101,255,10
chr2L	845725	845775		3		845725	845775	101,255,10
chr2L	845775	845825		3		845775	845825	101,255,10
chr2L	845825	845875		3		845825	845875	101,255,10
chr2L	846625	846675		3		846625	846675	101,255,10
chr2L	846675	846725		3		846675	846725	101,255,10
chr2L	846775	846825		3		846775	846825	101,255,10
chr2L	846825	846875		3		846825	846875	101,255,10
chr2L	846875	846925		3		846875	846925	101,255,10
chr2L	846925	846975		3		846925	846975	101,255,10
chr2L	846975	847025		3		846975	847025	101,255,10
chr2L	847825	847875		3		847825	847875	101,255,10
chr2L	847875	847925		3		847875	847925	101,255,10
chr2L	847925	847975		3		847925	847975	101,255,10
chr2L	847975	848025		3		847975	848025	101,255,10
chr2L	848025	848075		3		848025	848075	101,255,10
chr2L	848075	848125		3		848075	848125	101,255,10
chr2L	848125	848175		3		848125	848175	101,255,10
chr2L	848175	848225		3		848175	848225	101,255,10
chr2L	848225	848275		3		848225	848275	101,255,10
chr2L	848275	848325		3		848275	848325	101,255,10
chr2L	848325	848375		3		848325	848375	101,255,10
chr2L	848625	848675		3		848625	848675	101,255,10
chr2L	848675	848725		3		848675	848725	101,255,10
chr2L	848725	848775		3		848725	848775	101,255,10
chr2L	848775	848825		3		848775	848825	101,255,10
chr2L	848825	848875		3		848825	848875	101,255,10
chr2L	848875	848925		3		848875	848925	101,255,10
chr2L	848925	848975		3		848925	848975	101,255,10
chr2L	848975	849025		3		848975	849025	101,255,10
chr2L	849025	849075		3		849025	849075	101,255,10
chr2L	849225	849275		3		849225	849275	101,255,10
chr2L	849275	849325		3		849275	849325	101,255,10
chr2L	849325	849375		3		849325	849375	101,255,10
chr2L	849375	849425		3		849375	849425	101,255,10
chr2L	849425	849475		3		849425	849475	101,255,10
chr2L	849475	849525		3		849475	849525	101,255,10
chr2L	849525	849575		3		849525	849575	101,255,10
chr2L	849575	849625		3		849575	849625	101,255,10
chr2L	849625	849675		3		849625	849675	101,255,10
chr2L	849675	849725		3		849675	849725	101,255,10
chr2L	849725	849775		3		849725	849775	101,255,10
chr2L	849775	849825		3		849775	849825	101,255,10
chr2L	849825	849875		3		849825	849875	101,255,10
chr2L	849875	849925		3		849875	849925	101,255,10
chr2L	849925	849975		3		849925	849975	101,255,10
chr2L	849975	850025		3		849975	850025	101,255,10
chr2L	850375	850425		3		850375	850425	101,255,10
chr2L	864575	864625		3		864575	864625	101,255,10
chr2L	864625	864675		3		864625	864675	101,255,10
chr2L	864675	864725		3		864675	864725	101,255,10
chr2L	864775	864825		3		864775	864825	101,255,10
chr2L	864825	864875		3		864825	864875	101,255,10
chr2L	873775	873825		3		873775	873825	101,255,10
chr2L	873825	873875		3		873825	873875	101,255,10
chr2L	873875	873925		3		873875	873925	101,255,10
chr2L	873925	873975		3		873925	873975	101,255,10
chr2L	873975	874025		3		873975	874025	101,255,10
chr2L	874075	874125		3		874075	874125	101,255,10
chr2L	874175	874225		3		874175	874225	101,255,10
chr2L	874225	874275		3		874225	874275	101,255,10
chr2L	1076675	1076725		3		1076675	1076725	101,255,10
chr2L	1076725	1076775		3		1076725	1076775	101,255,10
chr2L	1076775	1076825		3		1076775	1076825	101,255,10
chr2L	1116025	1116075		3		1116025	1116075	101,255,10
chr2L	1116075	1116125		3		1116075	1116125	101,255,10
chr2L	1116125	1116175		3		1116125	1116175	101,255,10
chr2L	1116225	1116275		3		1116225	1116275	101,255,10
chr2L	1116275	1116325		3		1116275	1116325	101,255,10
chr2L	1116325	1116375		3		1116325	1116375	101,255,10
chr2L	1120175	1120225		3		1120175	1120225	101,255,10
chr2L	1120225	1120275		3		1120225	1120275	101,255,10
chr2L	1120325	1120375		3		1120325	1120375	101,255,10
chr2L	1120375	1120425		3		1120375	1120425	101,255,10
chr2L	1120425	1120475		3		1120425	1120475	101,255,10
chr2L	1121175	1121225		3		1121175	1121225	101,255,10
chr2L	1121275	1121325		3		1121275	1121325	101,255,10
chr2L	1124975	1125025		3		1124975	1125025	101,255,10
chr2L	1125325	1125375		3		1125325	1125375	101,255,10
chr2L	1125375	1125425		3		1125375	1125425	101,255,10
chr2L	1125425	1125475		3		1125425	1125475	101,255,10
chr2L	1125475	1125525		3		1125475	1125525	101,255,10
chr2L	1125525	1125575		3		1125525	1125575	101,255,10
chr2L	1125575	1125625		3		1125575	1125625	101,255,10
chr2L	1125625	1125675		3		1125625	1125675	101,255,10
chr2L	1125675	1125725		3		1125675	1125725	101,255,10
chr2L	1125725	1125775		3		1125725	1125775	101,255,10
chr2L	1125775	1125825		3		1125775	1125825	101,255,10
chr2L	1125825	1125875		3		1125825	1125875	101,255,10
chr2L	1125875	1125925		3		1125875	1125925	101,255,10
chr2L	1126025	1126075		3		1126025	1126075	101,255,10
chr2L	1126075	1126125		3		1126075	1126125	101,255,10
chr2L	1126125	1126175		3		1126125	1126175	101,255,10
chr2L	1126175	1126225		3		1126175	1126225	101,255,10
chr2L	1126275	1126325		3		1126275	1126325	101,255,10
chr2L	1126325	1126375		3		1126325	1126375	101,255,10
chr2L	1126625	1126675		3		1126625	1126675	101,255,10
chr2L	1126675	1126725		3		1126675	1126725	101,255,10
chr2L	1126775	1126825		3		1126775	1126825	101,255,10
chr2L	1126825	1126875		3		1126825	1126875	101,255,10
chr2L	1127525	1127575		3		1127525	1127575	101,255,10
chr2L	1127625	1127675		3		1127625	1127675	101,255,10
chr2L	1127675	1127725		3		1127675	1127725	101,255,10
chr2L	1127725	1127775		3		1127725	1127775	101,255,10
chr2L	1143975	1144025		3		1143975	1144025	101,255,10
chr2L	1144275	1144325		3		1144275	1144325	101,255,10
chr2L	1153375	1153425		3		1153375	1153425	101,255,10
chr2L	1153425	1153475		3		1153425	1153475	101,255,10
chr2L	1153475	1153525		3		1153475	1153525	101,255,10
chr2L	1153525	1153575		3		1153525	1153575	101,255,10
chr2L	1153575	1153625		3		1153575	1153625	101,255,10
chr2L	1153625	1153675		3		1153625	1153675	101,255,10
chr2L	1153675	1153725		3		1153675	1153725	101,255,10
chr2L	1153825	1153875		3		1153825	1153875	101,255,10
chr2L	1155475	1155525		3		1155475	1155525	101,255,10
chr2L	1155525	1155575		3		1155525	1155575	101,255,10
chr2L	1155625	1155675		3		1155625	1155675	101,255,10
chr2L	1155675	1155725		3		1155675	1155725	101,255,10
chr2L	1419875	1419925		3		1419875	1419925	101,255,10
chr2L	1652625	1652675		3		1652625	1652675	101,255,10
chr2L	1652825	1652875		3		1652825	1652875	101,255,10
chr2L	1652875	1652925		3		1652875	1652925	101,255,10
chr2L	1652975	1653025		3		1652975	1653025	101,255,10
chr2L	1653025	1653075		3		1653025	1653075	101,255,10
chr2L	1653775	1653825		3		1653775	1653825	101,255,10
chr2L	1653825	1653875		3		1653825	1653875	101,255,10
chr2L	1653875	1653925		3		1653875	1653925	101,255,10
chr2L	1654125	1654175		3		1654125	1654175	101,255,10
chr2L	1654325	1654375		3		1654325	1654375	101,255,10
chr2L	1654375	1654425		3		1654375	1654425	101,255,10
chr2L	1654725	1654775		3		1654725	1654775	101,255,10
chr2L	1654775	1654825		3		1654775	1654825	101,255,10
chr2L	1655075	1655125		3		1655075	1655125	101,255,10
chr2L	1655125	1655175		3		1655125	1655175	101,255,10
chr2L	1655175	1655225		3		1655175	1655225	101,255,10
chr2L	1655225	1655275		3		1655225	1655275	101,255,10
chr2L	1655275	1655325		3		1655275	1655325	101,255,10
chr2L	1655325	1655375		3		1655325	1655375	101,255,10
chr2L	1655375	1655425		3		1655375	1655425	101,255,10
chr2L	1655425	1655475		3		1655425	1655475	101,255,10
chr2L	1655475	1655525		3		1655475	1655525	101,255,10
chr2L	1655775	1655825		3		1655775	1655825	101,255,10
chr2L	1655825	1655875		3		1655825	1655875	101,255,10
chr2L	1655875	1655925		3		1655875	1655925	101,255,10
chr2L	1655925	1655975		3		1655925	1655975	101,255,10
chr2L	1655975	1656025		3		1655975	1656025	101,255,10
chr2L	1656075	1656125		3		1656075	1656125	101,255,10
chr2L	1657525	1657575		3		1657525	1657575	101,255,10
chr2L	1663775	1663825		3		1663775	1663825	101,255,10
chr2L	1663825	1663875		3		1663825	1663875	101,255,10
chr2L	1663875	1663925		3		1663875	1663925	101,255,10
chr2L	1663925	1663975		3		1663925	1663975	101,255,10
chr2L	1664025	1664075		3		1664025	1664075	101,255,10
chr2L	1664225	1664275		3		1664225	1664275	101,255,10
chr2L	1664275	1664325		3		1664275	1664325	101,255,10
chr2L	1664325	1664375		3		1664325	1664375	101,255,10
chr2L	1664375	1664425		3		1664375	1664425	101,255,10
chr2L	1664425	1664475		3		1664425	1664475	101,255,10
chr2L	1664475	1664525		3		1664475	1664525	101,255,10
chr2L	1664525	1664575		3		1664525	1664575	101,255,10
chr2L	1664925	1664975		3		1664925	1664975	101,255,10
chr2L	1664975	1665025		3		1664975	1665025	101,255,10
chr2L	1665925	1665975		3		1665925	1665975	101,255,10
chr2L	1665975	1666025		3		1665975	1666025	101,255,10
chr2L	1666025	1666075		3		1666025	1666075	101,255,10
chr2L	1666175	1666225		3		1666175	1666225	101,255,10
chr2L	1666225	1666275		3		1666225	1666275	101,255,10
chr2L	1669675	1669725		3		1669675	1669725	101,255,10
chr2L	1669725	1669775		3		1669725	1669775	101,255,10
chr2L	1669825	1669875		3		1669825	1669875	101,255,10
chr2L	1669875	1669925		3		1669875	1669925	101,255,10
chr2L	1669925	1669975		3		1669925	1669975	101,255,10
chr2L	1669975	1670025		3		1669975	1670025	101,255,10
chr2L	1670025	1670075		3		1670025	1670075	101,255,10
chr2L	1670075	1670125		3		1670075	1670125	101,255,10
chr2L	1670125	1670175		3		1670125	1670175	101,255,10
chr2L	1670175	1670225		3		1670175	1670225	101,255,10
chr2L	1670225	1670275		3		1670225	1670275	101,255,10
chr2L	1670275	1670325		3		1670275	1670325	101,255,10
chr2L	1670325	1670375		3		1670325	1670375	101,255,10
chr2L	1670825	1670875		3		1670825	1670875	101,255,10
chr2L	1670875	1670925		3		1670875	1670925	101,255,10
chr2L	1670925	1670975		3		1670925	1670975	101,255,10
chr2L	1670975	1671025		3		1670975	1671025	101,255,10
chr2L	1671025	1671075		3		1671025	1671075	101,255,10
chr2L	1671075	1671125		3		1671075	1671125	101,255,10
chr2L	1671125	1671175		3		1671125	1671175	101,255,10
chr2L	1671175	1671225		3		1671175	1671225	101,255,10
chr2L	1671225	1671275		3		1671225	1671275	101,255,10
chr2L	1671275	1671325		3		1671275	1671325	101,255,10
chr2L	1671325	1671375		3		1671325	1671375	101,255,10
chr2L	1671375	1671425		3		1671375	1671425	101,255,10
chr2L	1671725	1671775		3		1671725	1671775	101,255,10
chr2L	1671775	1671825		3		1671775	1671825	101,255,10
chr2L	1671825	1671875		3		1671825	1671875	101,255,10
chr2L	1671875	1671925		3		1671875	1671925	101,255,10
chr2L	1672025	1672075		3		1672025	1672075	101,255,10
chr2L	1672725	1672775		3		1672725	1672775	101,255,10
chr2L	1677925	1677975		3		1677925	1677975	101,255,10
chr2L	1677975	1678025		3		1677975	1678025	101,255,10
chr2L	1678025	1678075		3		1678025	1678075	101,255,10
chr2L	1678375	1678425		3		1678375	1678425	101,255,10
chr2L	1678425	1678475		3		1678425	1678475	101,255,10
chr2L	1678625	1678675		3		1678625	1678675	101,255,10
chr2L	1686825	1686875		3		1686825	1686875	101,255,10
chr2L	1686875	1686925		3		1686875	1686925	101,255,10
chr2L	1686925	1686975		3		1686925	1686975	101,255,10
chr2L	1686975	1687025		3		1686975	1687025	101,255,10
chr2L	1687225	1687275		3		1687225	1687275	101,255,10
chr2L	1687275	1687325		3		1687275	1687325	101,255,10
chr2L	1687325	1687375		3		1687325	1687375	101,255,10
chr2L	1687575	1687625		3		1687575	1687625	101,255,10
chr2L	1687625	1687675		3		1687625	1687675	101,255,10
chr2L	1687675	1687725		3		1687675	1687725	101,255,10
chr2L	1687725	1687775		3		1687725	1687775	101,255,10
chr2L	1687775	1687825		3		1687775	1687825	101,255,10
chr2L	1687825	1687875		3		1687825	1687875	101,255,10
chr2L	1687875	1687925		3		1687875	1687925	101,255,10
chr2L	1687925	1687975		3		1687925	1687975	101,255,10
chr2L	1687975	1688025		3		1687975	1688025	101,255,10
chr2L	1688275	1688325		3		1688275	1688325	101,255,10
chr2L	1688325	1688375		3		1688325	1688375	101,255,10
chr2L	1688375	1688425		3		1688375	1688425	101,255,10
chr2L	1688425	1688475		3		1688425	1688475	101,255,10
chr2L	1688475	1688525		3		1688475	1688525	101,255,10
chr2L	1688525	1688575		3		1688525	1688575	101,255,10
chr2L	1688575	1688625		3		1688575	1688625	101,255,10
chr2L	1688625	1688675		3		1688625	1688675	101,255,10
chr2L	1688675	1688725		3		1688675	1688725	101,255,10
chr2L	1688725	1688775		3		1688725	1688775	101,255,10
chr2L	1688775	1688825		3		1688775	1688825	101,255,10
chr2L	1688825	1688875		3		1688825	1688875	101,255,10
chr2L	1688875	1688925		3		1688875	1688925	101,255,10
chr2L	1688925	1688975		3		1688925	1688975	101,255,10
chr2L	1688975	1689025		3		1688975	1689025	101,255,10
chr2L	1689025	1689075		3		1689025	1689075	101,255,10
chr2L	1689075	1689125		3		1689075	1689125	101,255,10
chr2L	1689125	1689175		3		1689125	1689175	101,255,10
chr2L	1689175	1689225		3		1689175	1689225	101,255,10
chr2L	1689225	1689275		3		1689225	1689275	101,255,10
chr2L	1689275	1689325		3		1689275	1689325	101,255,10
chr2L	1689325	1689375		3		1689325	1689375	101,255,10
chr2L	1689375	1689425		3		1689375	1689425	101,255,10
chr2L	1689575	1689625		3		1689575	1689625	101,255,10
chr2L	1689625	1689675		3		1689625	1689675	101,255,10
chr2L	1689675	1689725		3		1689675	1689725	101,255,10
chr2L	1689725	1689775		3		1689725	1689775	101,255,10
chr2L	1689775	1689825		3		1689775	1689825	101,255,10
chr2L	1689825	1689875		3		1689825	1689875	101,255,10
chr2L	1689975	1690025		3		1689975	1690025	101,255,10
chr2L	1690375	1690425		3		1690375	1690425	101,255,10
chr2L	1690425	1690475		3		1690425	1690475	101,255,10
chr2L	1690475	1690525		3		1690475	1690525	101,255,10
chr2L	1690525	1690575		3		1690525	1690575	101,255,10
chr2L	1690575	1690625		3		1690575	1690625	101,255,10
chr2L	1690625	1690675		3		1690625	1690675	101,255,10
chr2L	1690675	1690725		3		1690675	1690725	101,255,10
chr2L	1690925	1690975		3		1690925	1690975	101,255,10
chr2L	1691025	1691075		3		1691025	1691075	101,255,10
chr2L	1691075	1691125		3		1691075	1691125	101,255,10
chr2L	1691125	1691175		3		1691125	1691175	101,255,10
chr2L	1691175	1691225		3		1691175	1691225	101,255,10
chr2L	1691225	1691275		3		1691225	1691275	101,255,10
chr2L	1691275	1691325		3		1691275	1691325	101,255,10
chr2L	1691425	1691475		3		1691425	1691475	101,255,10
chr2L	1691475	1691525		3		1691475	1691525	101,255,10
chr2L	1691525	1691575		3		1691525	1691575	101,255,10
chr2L	1691575	1691625		3		1691575	1691625	101,255,10
chr2L	1691625	1691675		3		1691625	1691675	101,255,10
chr2L	1691675	1691725		3		1691675	1691725	101,255,10
chr2L	1691725	1691775		3		1691725	1691775	101,255,10
chr2L	1691775	1691825		3		1691775	1691825	101,255,10
chr2L	1691825	1691875		3		1691825	1691875	101,255,10
chr2L	1691875	1691925		3		1691875	1691925	101,255,10
chr2L	1692175	1692225		3		1692175	1692225	101,255,10
chr2L	1692225	1692275		3		1692225	1692275	101,255,10
chr2L	1692275	1692325		3		1692275	1692325	101,255,10
chr2L	1693825	1693875		3		1693825	1693875	101,255,10
chr2L	1693875	1693925		3		1693875	1693925	101,255,10
chr2L	1693925	1693975		3		1693925	1693975	101,255,10
chr2L	1693975	1694025		3		1693975	1694025	101,255,10
chr2L	1694175	1694225		3		1694175	1694225	101,255,10
chr2L	1694225	1694275		3		1694225	1694275	101,255,10
chr2L	1694275	1694325		3		1694275	1694325	101,255,10
chr2L	1694325	1694375		3		1694325	1694375	101,255,10
chr2L	1695025	1695075		3		1695025	1695075	101,255,10
chr2L	1695075	1695125		3		1695075	1695125	101,255,10
chr2L	1718425	1718475		3		1718425	1718475	101,255,10
chr2L	1718475	1718525		3		1718475	1718525	101,255,10
chr2L	1718525	1718575		3		1718525	1718575	101,255,10
chr2L	1718575	1718625		3		1718575	1718625	101,255,10
chr2L	1718625	1718675		3		1718625	1718675	101,255,10
chr2L	1718675	1718725		3		1718675	1718725	101,255,10
chr2L	1718725	1718775		3		1718725	1718775	101,255,10
chr2L	1718775	1718825		3		1718775	1718825	101,255,10
chr2L	1718825	1718875		3		1718825	1718875	101,255,10
chr2L	1718875	1718925		3		1718875	1718925	101,255,10
chr2L	1718925	1718975		3		1718925	1718975	101,255,10
chr2L	1718975	1719025		3		1718975	1719025	101,255,10
chr2L	1719025	1719075		3		1719025	1719075	101,255,10
chr2L	1719075	1719125		3		1719075	1719125	101,255,10
chr2L	1719125	1719175		3		1719125	1719175	101,255,10
chr2L	1719375	1719425		3		1719375	1719425	101,255,10
chr2L	1719425	1719475		3		1719425	1719475	101,255,10
chr2L	1719475	1719525		3		1719475	1719525	101,255,10
chr2L	1719525	1719575		3		1719525	1719575	101,255,10
chr2L	1719575	1719625		3		1719575	1719625	101,255,10
chr2L	1719625	1719675		3		1719625	1719675	101,255,10
chr2L	1719675	1719725		3		1719675	1719725	101,255,10
chr2L	1719825	1719875		3		1719825	1719875	101,255,10
chr2L	1719975	1720025		3		1719975	1720025	101,255,10
chr2L	1720025	1720075		3		1720025	1720075	101,255,10
chr2L	1720075	1720125		3		1720075	1720125	101,255,10
chr2L	1720125	1720175		3		1720125	1720175	101,255,10
chr2L	1720175	1720225		3		1720175	1720225	101,255,10
chr2L	1720225	1720275		3		1720225	1720275	101,255,10
chr2L	1720275	1720325		3		1720275	1720325	101,255,10
chr2L	1720325	1720375		3		1720325	1720375	101,255,10
chr2L	1720375	1720425		3		1720375	1720425	101,255,10
chr2L	1720425	1720475		3		1720425	1720475	101,255,10
chr2L	1720475	1720525		3		1720475	1720525	101,255,10
chr2L	1720525	1720575		3		1720525	1720575	101,255,10
chr2L	1720575	1720625		3		1720575	1720625	101,255,10
chr2L	1720625	1720675		3		1720625	1720675	101,255,10
chr2L	1721625	1721675		3		1721625	1721675	101,255,10
chr2L	1721675	1721725		3		1721675	1721725	101,255,10
chr2L	1721725	1721775		3		1721725	1721775	101,255,10
chr2L	1721775	1721825		3		1721775	1721825	101,255,10
chr2L	1721925	1721975		3		1721925	1721975	101,255,10
chr2L	1721975	1722025		3		1721975	1722025	101,255,10
chr2L	1722025	1722075		3		1722025	1722075	101,255,10
chr2L	1722075	1722125		3		1722075	1722125	101,255,10
chr2L	1722225	1722275		3		1722225	1722275	101,255,10
chr2L	1722275	1722325		3		1722275	1722325	101,255,10
chr2L	1722325	1722375		3		1722325	1722375	101,255,10
chr2L	1722375	1722425		3		1722375	1722425	101,255,10
chr2L	1722475	1722525		3		1722475	1722525	101,255,10
chr2L	1722525	1722575		3		1722525	1722575	101,255,10
chr2L	1722575	1722625		3		1722575	1722625	101,255,10
chr2L	1722625	1722675		3		1722625	1722675	101,255,10
chr2L	1722675	1722725		3		1722675	1722725	101,255,10
chr2L	1722725	1722775		3		1722725	1722775	101,255,10
chr2L	1722775	1722825		3		1722775	1722825	101,255,10
chr2L	1722825	1722875		3		1722825	1722875	101,255,10
chr2L	1722875	1722925		3		1722875	1722925	101,255,10
chr2L	1723575	1723625		3		1723575	1723625	101,255,10
chr2L	1723625	1723675		3		1723625	1723675	101,255,10
chr2L	1737925	1737975		3		1737925	1737975	101,255,10
chr2L	1738425	1738475		3		1738425	1738475	101,255,10
chr2L	1740225	1740275		3		1740225	1740275	101,255,10
chr2L	1740275	1740325		3		1740275	1740325	101,255,10
chr2L	1885375	1885425		3		1885375	1885425	101,255,10
chr2L	1885475	1885525		3		1885475	1885525	101,255,10
chr2L	1885525	1885575		3		1885525	1885575	101,255,10
chr2L	1885625	1885675		3		1885625	1885675	101,255,10
chr2L	1920075	1920125		3		1920075	1920125	101,255,10
chr2L	1920325	1920375		3		1920325	1920375	101,255,10
chr2L	1920375	1920425		3		1920375	1920425	101,255,10
chr2L	1926775	1926825		3		1926775	1926825	101,255,10
chr2L	1926825	1926875		3		1926825	1926875	101,255,10
chr2L	1926875	1926925		3		1926875	1926925	101,255,10
chr2L	1926925	1926975		3		1926925	1926975	101,255,10
chr2L	1926975	1927025		3		1926975	1927025	101,255,10
chr2L	1927075	1927125		3		1927075	1927125	101,255,10
chr2L	1927125	1927175		3		1927125	1927175	101,255,10
chr2L	1927175	1927225		3		1927175	1927225	101,255,10
chr2L	1927225	1927275		3		1927225	1927275	101,255,10
chr2L	1927325	1927375		3		1927325	1927375	101,255,10
chr2L	1927375	1927425		3		1927375	1927425	101,255,10
chr2L	1927425	1927475		3		1927425	1927475	101,255,10
chr2L	1927725	1927775		3		1927725	1927775	101,255,10
chr2L	1927775	1927825		3		1927775	1927825	101,255,10
chr2L	1931225	1931275		3		1931225	1931275	101,255,10
chr2L	1931275	1931325		3		1931275	1931325	101,255,10
chr2L	1931325	1931375		3		1931325	1931375	101,255,10
chr2L	1931375	1931425		3		1931375	1931425	101,255,10
chr2L	1931425	1931475		3		1931425	1931475	101,255,10
chr2L	1931475	1931525		3		1931475	1931525	101,255,10
chr2L	1931525	1931575		3		1931525	1931575	101,255,10
chr2L	1931575	1931625		3		1931575	1931625	101,255,10
chr2L	1931625	1931675		3		1931625	1931675	101,255,10
chr2L	1931675	1931725		3		1931675	1931725	101,255,10
chr2L	1931775	1931825		3		1931775	1931825	101,255,10
chr2L	1932075	1932125		3		1932075	1932125	101,255,10
chr2L	1932425	1932475		3		1932425	1932475	101,255,10
chr2L	1932625	1932675		3		1932625	1932675	101,255,10
chr2L	1932675	1932725		3		1932675	1932725	101,255,10
chr2L	1932875	1932925		3		1932875	1932925	101,255,10
chr2L	1932925	1932975		3		1932925	1932975	101,255,10
chr2L	1932975	1933025		3		1932975	1933025	101,255,10
chr2L	1933025	1933075		3		1933025	1933075	101,255,10
chr2L	1933075	1933125		3		1933075	1933125	101,255,10
chr2L	1933125	1933175		3		1933125	1933175	101,255,10
chr2L	1933625	1933675		3		1933625	1933675	101,255,10
chr2L	1937625	1937675		3		1937625	1937675	101,255,10
chr2L	1937725	1937775		3		1937725	1937775	101,255,10
chr2L	1988475	1988525		3		1988475	1988525	101,255,10
chr2L	2164025	2164075		3		2164025	2164075	101,255,10
chr2L	2164325	2164375		3		2164325	2164375	101,255,10
chr2L	2164375	2164425		3		2164375	2164425	101,255,10
chr2L	2164425	2164475		3		2164425	2164475	101,255,10
chr2L	2164525	2164575		3		2164525	2164575	101,255,10
chr2L	2164575	2164625		3		2164575	2164625	101,255,10
chr2L	2165425	2165475		3		2165425	2165475	101,255,10
chr2L	2165475	2165525		3		2165475	2165525	101,255,10
chr2L	2166925	2166975		3		2166925	2166975	101,255,10
chr2L	2166975	2167025		3		2166975	2167025	101,255,10
chr2L	2167325	2167375		3		2167325	2167375	101,255,10
chr2L	2167375	2167425		3		2167375	2167425	101,255,10
chr2L	2167425	2167475		3		2167425	2167475	101,255,10
chr2L	2167475	2167525		3		2167475	2167525	101,255,10
chr2L	2167525	2167575		3		2167525	2167575	101,255,10
chr2L	2167575	2167625		3		2167575	2167625	101,255,10
chr2L	2167625	2167675		3		2167625	2167675	101,255,10
chr2L	2167675	2167725		3		2167675	2167725	101,255,10
chr2L	2167725	2167775		3		2167725	2167775	101,255,10
chr2L	2167775	2167825		3		2167775	2167825	101,255,10
chr2L	2167875	2167925		3		2167875	2167925	101,255,10
chr2L	2167925	2167975		3		2167925	2167975	101,255,10
chr2L	2167975	2168025		3		2167975	2168025	101,255,10
chr2L	2168025	2168075		3		2168025	2168075	101,255,10
chr2L	2168075	2168125		3		2168075	2168125	101,255,10
chr2L	2168125	2168175		3		2168125	2168175	101,255,10
chr2L	2168175	2168225		3		2168175	2168225	101,255,10
chr2L	2168225	2168275		3		2168225	2168275	101,255,10
chr2L	2168275	2168325		3		2168275	2168325	101,255,10
chr2L	2168475	2168525		3		2168475	2168525	101,255,10
chr2L	2168525	2168575		3		2168525	2168575	101,255,10
chr2L	2168575	2168625		3		2168575	2168625	101,255,10
chr2L	2168625	2168675		3		2168625	2168675	101,255,10
chr2L	2168675	2168725		3		2168675	2168725	101,255,10
chr2L	2168725	2168775		3		2168725	2168775	101,255,10
chr2L	2168775	2168825		3		2168775	2168825	101,255,10
chr2L	2168825	2168875		3		2168825	2168875	101,255,10
chr2L	2168925	2168975		3		2168925	2168975	101,255,10
chr2L	2168975	2169025		3		2168975	2169025	101,255,10
chr2L	2169025	2169075		3		2169025	2169075	101,255,10
chr2L	2169075	2169125		3		2169075	2169125	101,255,10
chr2L	2169125	2169175		3		2169125	2169175	101,255,10
chr2L	2169175	2169225		3		2169175	2169225	101,255,10
chr2L	2169375	2169425		3		2169375	2169425	101,255,10
chr2L	2169425	2169475		3		2169425	2169475	101,255,10
chr2L	2169475	2169525		3		2169475	2169525	101,255,10
chr2L	2169525	2169575		3		2169525	2169575	101,255,10
chr2L	2169575	2169625		3		2169575	2169625	101,255,10
chr2L	2170025	2170075		3		2170025	2170075	101,255,10
chr2L	2170075	2170125		3		2170075	2170125	101,255,10
chr2L	2170125	2170175		3		2170125	2170175	101,255,10
chr2L	2170175	2170225		3		2170175	2170225	101,255,10
chr2L	2170425	2170475		3		2170425	2170475	101,255,10
chr2L	2170475	2170525		3		2170475	2170525	101,255,10
chr2L	2170575	2170625		3		2170575	2170625	101,255,10
chr2L	2170625	2170675		3		2170625	2170675	101,255,10
chr2L	2170675	2170725		3		2170675	2170725	101,255,10
chr2L	2170725	2170775		3		2170725	2170775	101,255,10
chr2L	2170875	2170925		3		2170875	2170925	101,255,10
chr2L	2170925	2170975		3		2170925	2170975	101,255,10
chr2L	2170975	2171025		3		2170975	2171025	101,255,10
chr2L	2171025	2171075		3		2171025	2171075	101,255,10
chr2L	2171075	2171125		3		2171075	2171125	101,255,10
chr2L	2171225	2171275		3		2171225	2171275	101,255,10
chr2L	2171275	2171325		3		2171275	2171325	101,255,10
chr2L	2171325	2171375		3		2171325	2171375	101,255,10
chr2L	2171375	2171425		3		2171375	2171425	101,255,10
chr2L	2171575	2171625		3		2171575	2171625	101,255,10
chr2L	2171725	2171775		3		2171725	2171775	101,255,10
chr2L	2171775	2171825		3		2171775	2171825	101,255,10
chr2L	2172275	2172325		3		2172275	2172325	101,255,10
chr2L	2172775	2172825		3		2172775	2172825	101,255,10
chr2L	2173225	2173275		3		2173225	2173275	101,255,10
chr2L	2173275	2173325		3		2173275	2173325	101,255,10
chr2L	2173925	2173975		3		2173925	2173975	101,255,10
chr2L	2174175	2174225		3		2174175	2174225	101,255,10
chr2L	2174525	2174575		3		2174525	2174575	101,255,10
chr2L	2177075	2177125		3		2177075	2177125	101,255,10
chr2L	2177125	2177175		3		2177125	2177175	101,255,10
chr2L	2177175	2177225		3		2177175	2177225	101,255,10
chr2L	2177225	2177275		3		2177225	2177275	101,255,10
chr2L	2177275	2177325		3		2177275	2177325	101,255,10
chr2L	2222825	2222875		3		2222825	2222875	101,255,10
chr2L	2222875	2222925		3		2222875	2222925	101,255,10
chr2L	2222925	2222975		3		2222925	2222975	101,255,10
chr2L	2361575	2361625		3		2361575	2361625	101,255,10
chr2L	2361825	2361875		3		2361825	2361875	101,255,10
chr2L	2732025	2732075		3		2732025	2732075	101,255,10
chr2L	2732075	2732125		3		2732075	2732125	101,255,10
chr2L	2732125	2732175		3		2732125	2732175	101,255,10
chr2L	2732175	2732225		3		2732175	2732225	101,255,10
chr2L	2732225	2732275		3		2732225	2732275	101,255,10
chr2L	2732275	2732325		3		2732275	2732325	101,255,10
chr2L	2732325	2732375		3		2732325	2732375	101,255,10
chr2L	2732375	2732425		3		2732375	2732425	101,255,10
chr2L	2732625	2732675		3		2732625	2732675	101,255,10
chr2L	2732725	2732775		3		2732725	2732775	101,255,10
chr2L	2732825	2732875		3		2732825	2732875	101,255,10
chr2L	2732875	2732925		3		2732875	2732925	101,255,10
chr2L	2732925	2732975		3		2732925	2732975	101,255,10
chr2L	2732975	2733025		3		2732975	2733025	101,255,10
chr2L	2733025	2733075		3		2733025	2733075	101,255,10
chr2L	2733075	2733125		3		2733075	2733125	101,255,10
chr2L	2733125	2733175		3		2733125	2733175	101,255,10
chr2L	2733175	2733225		3		2733175	2733225	101,255,10
chr2L	2733225	2733275		3		2733225	2733275	101,255,10
chr2L	2733275	2733325		3		2733275	2733325	101,255,10
chr2L	2733325	2733375		3		2733325	2733375	101,255,10
chr2L	2733375	2733425		3		2733375	2733425	101,255,10
chr2L	2733425	2733475		3		2733425	2733475	101,255,10
chr2L	2733575	2733625		3		2733575	2733625	101,255,10
chr2L	2733625	2733675		3		2733625	2733675	101,255,10
chr2L	2733675	2733725		3		2733675	2733725	101,255,10
chr2L	2735675	2735725		3		2735675	2735725	101,255,10
chr2L	2735925	2735975		3		2735925	2735975	101,255,10
chr2L	2735975	2736025		3		2735975	2736025	101,255,10
chr2L	2736025	2736075		3		2736025	2736075	101,255,10
chr2L	2736075	2736125		3		2736075	2736125	101,255,10
chr2L	2736125	2736175		3		2736125	2736175	101,255,10
chr2L	2736175	2736225		3		2736175	2736225	101,255,10
chr2L	2736325	2736375		3		2736325	2736375	101,255,10
chr2L	2736375	2736425		3		2736375	2736425	101,255,10
chr2L	2736425	2736475		3		2736425	2736475	101,255,10
chr2L	2753425	2753475		3		2753425	2753475	101,255,10
chr2L	2806975	2807025		3		2806975	2807025	101,255,10
chr2L	2807025	2807075		3		2807025	2807075	101,255,10
chr2L	2807325	2807375		3		2807325	2807375	101,255,10
chr2L	2807375	2807425		3		2807375	2807425	101,255,10
chr2L	2858075	2858125		3		2858075	2858125	101,255,10
chr2L	2858125	2858175		3		2858125	2858175	101,255,10
chr2L	2858225	2858275		3		2858225	2858275	101,255,10
chr2L	2859225	2859275		3		2859225	2859275	101,255,10
chr2L	2859275	2859325		3		2859275	2859325	101,255,10
chr2L	2859325	2859375		3		2859325	2859375	101,255,10
chr2L	2859375	2859425		3		2859375	2859425	101,255,10
chr2L	2859425	2859475		3		2859425	2859475	101,255,10
chr2L	2859475	2859525		3		2859475	2859525	101,255,10
chr2L	2859525	2859575		3		2859525	2859575	101,255,10
chr2L	2859575	2859625		3		2859575	2859625	101,255,10
chr2L	2859625	2859675		3		2859625	2859675	101,255,10
chr2L	2859675	2859725		3		2859675	2859725	101,255,10
chr2L	2859725	2859775		3		2859725	2859775	101,255,10
chr2L	2859775	2859825		3		2859775	2859825	101,255,10
chr2L	2859825	2859875		3		2859825	2859875	101,255,10
chr2L	2859875	2859925		3		2859875	2859925	101,255,10
chr2L	2859925	2859975		3		2859925	2859975	101,255,10
chr2L	2859975	2860025		3		2859975	2860025	101,255,10
chr2L	2860025	2860075		3		2860025	2860075	101,255,10
chr2L	2860075	2860125		3		2860075	2860125	101,255,10
chr2L	2860225	2860275		3		2860225	2860275	101,255,10
chr2L	2860275	2860325		3		2860275	2860325	101,255,10
chr2L	2860325	2860375		3		2860325	2860375	101,255,10
chr2L	2860375	2860425		3		2860375	2860425	101,255,10
chr2L	2860425	2860475		3		2860425	2860475	101,255,10
chr2L	2863425	2863475		3		2863425	2863475	101,255,10
chr2L	2863475	2863525		3		2863475	2863525	101,255,10
chr2L	2863775	2863825		3		2863775	2863825	101,255,10
chr2L	2863825	2863875		3		2863825	2863875	101,255,10
chr2L	2863875	2863925		3		2863875	2863925	101,255,10
chr2L	2864275	2864325		3		2864275	2864325	101,255,10
chr2L	2864625	2864675		3		2864625	2864675	101,255,10
chr2L	2864725	2864775		3		2864725	2864775	101,255,10
chr2L	2865125	2865175		3		2865125	2865175	101,255,10
chr2L	2865175	2865225		3		2865175	2865225	101,255,10
chr2L	2866825	2866875		3		2866825	2866875	101,255,10
chr2L	2866875	2866925		3		2866875	2866925	101,255,10
chr2L	2869925	2869975		3		2869925	2869975	101,255,10
chr2L	2872375	2872425		3		2872375	2872425	101,255,10
chr2L	2872525	2872575		3		2872525	2872575	101,255,10
chr2L	2872575	2872625		3		2872575	2872625	101,255,10
chr2L	2872625	2872675		3		2872625	2872675	101,255,10
chr2L	2880275	2880325		3		2880275	2880325	101,255,10
chr2L	2887325	2887375		3		2887325	2887375	101,255,10
chr2L	2887375	2887425		3		2887375	2887425	101,255,10
chr2L	2887425	2887475		3		2887425	2887475	101,255,10
chr2L	2887825	2887875		3		2887825	2887875	101,255,10
chr2L	2888375	2888425		3		2888375	2888425	101,255,10
chr2L	2888425	2888475		3		2888425	2888475	101,255,10
chr2L	2888725	2888775		3		2888725	2888775	101,255,10
chr2L	2889025	2889075		3		2889025	2889075	101,255,10
chr2L	2889075	2889125		3		2889075	2889125	101,255,10
chr2L	2889125	2889175		3		2889125	2889175	101,255,10
chr2L	2889175	2889225		3		2889175	2889225	101,255,10
chr2L	2899225	2899275		3		2899225	2899275	101,255,10
chr2L	2899275	2899325		3		2899275	2899325	101,255,10
chr2L	2899325	2899375		3		2899325	2899375	101,255,10
chr2L	2899375	2899425		3		2899375	2899425	101,255,10
chr2L	2899425	2899475		3		2899425	2899475	101,255,10
chr2L	2899675	2899725		3		2899675	2899725	101,255,10
chr2L	2904675	2904725		3		2904675	2904725	101,255,10
chr2L	2906725	2906775		3		2906725	2906775	101,255,10
chr2L	2906775	2906825		3		2906775	2906825	101,255,10
chr2L	2906825	2906875		3		2906825	2906875	101,255,10
chr2L	2906875	2906925		3		2906875	2906925	101,255,10
chr2L	2907475	2907525		3		2907475	2907525	101,255,10
chr2L	2907525	2907575		3		2907525	2907575	101,255,10
chr2L	2907575	2907625		3		2907575	2907625	101,255,10
chr2L	2907625	2907675		3		2907625	2907675	101,255,10
chr2L	2909125	2909175		3		2909125	2909175	101,255,10
chr2L	2909175	2909225		3		2909175	2909225	101,255,10
chr2L	2909225	2909275		3		2909225	2909275	101,255,10
chr2L	2909725	2909775		3		2909725	2909775	101,255,10
chr2L	2918425	2918475		3		2918425	2918475	101,255,10
chr2L	2918475	2918525		3		2918475	2918525	101,255,10
chr2L	2918525	2918575		3		2918525	2918575	101,255,10
chr2L	2923225	2923275		3		2923225	2923275	101,255,10
chr2L	2923275	2923325		3		2923275	2923325	101,255,10
chr2L	2923325	2923375		3		2923325	2923375	101,255,10
chr2L	2923675	2923725		3		2923675	2923725	101,255,10
chr2L	2923725	2923775		3		2923725	2923775	101,255,10
chr2L	3055375	3055425		3		3055375	3055425	101,255,10
chr2L	3055425	3055475		3		3055425	3055475	101,255,10
chr2L	3055475	3055525		3		3055475	3055525	101,255,10
chr2L	3055525	3055575		3		3055525	3055575	101,255,10
chr2L	3122175	3122225		3		3122175	3122225	101,255,10
chr2L	3148675	3148725		3		3148675	3148725	101,255,10
chr2L	3148725	3148775		3		3148725	3148775	101,255,10
chr2L	3148775	3148825		3		3148775	3148825	101,255,10
chr2L	3149325	3149375		3		3149325	3149375	101,255,10
chr2L	3150875	3150925		3		3150875	3150925	101,255,10
chr2L	3150925	3150975		3		3150925	3150975	101,255,10
chr2L	3150975	3151025		3		3150975	3151025	101,255,10
chr2L	3151025	3151075		3		3151025	3151075	101,255,10
chr2L	3151075	3151125		3		3151075	3151125	101,255,10
chr2L	3151125	3151175		3		3151125	3151175	101,255,10
chr2L	3151175	3151225		3		3151175	3151225	101,255,10
chr2L	3151225	3151275		3		3151225	3151275	101,255,10
chr2L	3151275	3151325		3		3151275	3151325	101,255,10
chr2L	3151325	3151375		3		3151325	3151375	101,255,10
chr2L	3151375	3151425		3		3151375	3151425	101,255,10
chr2L	3151425	3151475		3		3151425	3151475	101,255,10
chr2L	3151475	3151525		3		3151475	3151525	101,255,10
chr2L	3151525	3151575		3		3151525	3151575	101,255,10
chr2L	3151575	3151625		3		3151575	3151625	101,255,10
chr2L	3151625	3151675		3		3151625	3151675	101,255,10
chr2L	3151675	3151725		3		3151675	3151725	101,255,10
chr2L	3151725	3151775		3		3151725	3151775	101,255,10
chr2L	3157575	3157625		3		3157575	3157625	101,255,10
chr2L	3157625	3157675		3		3157625	3157675	101,255,10
chr2L	3157875	3157925		3		3157875	3157925	101,255,10
chr2L	3157925	3157975		3		3157925	3157975	101,255,10
chr2L	3157975	3158025		3		3157975	3158025	101,255,10
chr2L	3165325	3165375		3		3165325	3165375	101,255,10
chr2L	3165775	3165825		3		3165775	3165825	101,255,10
chr2L	3165825	3165875		3		3165825	3165875	101,255,10
chr2L	3165875	3165925		3		3165875	3165925	101,255,10
chr2L	3166025	3166075		3		3166025	3166075	101,255,10
chr2L	3166125	3166175		3		3166125	3166175	101,255,10
chr2L	3166175	3166225		3		3166175	3166225	101,255,10
chr2L	3365775	3365825		3		3365775	3365825	101,255,10
chr2L	3366825	3366875		3		3366825	3366875	101,255,10
chr2L	3367175	3367225		3		3367175	3367225	101,255,10
chr2L	3367525	3367575		3		3367525	3367575	101,255,10
chr2L	3367575	3367625		3		3367575	3367625	101,255,10
chr2L	3367625	3367675		3		3367625	3367675	101,255,10
chr2L	3367675	3367725		3		3367675	3367725	101,255,10
chr2L	3367725	3367775		3		3367725	3367775	101,255,10
chr2L	3367775	3367825		3		3367775	3367825	101,255,10
chr2L	3368125	3368175		3		3368125	3368175	101,255,10
chr2L	3368175	3368225		3		3368175	3368225	101,255,10
chr2L	3368225	3368275		3		3368225	3368275	101,255,10
chr2L	3368275	3368325		3		3368275	3368325	101,255,10
chr2L	3368475	3368525		3		3368475	3368525	101,255,10
chr2L	3368525	3368575		3		3368525	3368575	101,255,10
chr2L	3368575	3368625		3		3368575	3368625	101,255,10
chr2L	3368625	3368675		3		3368625	3368675	101,255,10
chr2L	3368925	3368975		3		3368925	3368975	101,255,10
chr2L	3369125	3369175		3		3369125	3369175	101,255,10
chr2L	3369175	3369225		3		3369175	3369225	101,255,10
chr2L	3369225	3369275		3		3369225	3369275	101,255,10
chr2L	3369275	3369325		3		3369275	3369325	101,255,10
chr2L	3369325	3369375		3		3369325	3369375	101,255,10
chr2L	3369425	3369475		3		3369425	3369475	101,255,10
chr2L	3369775	3369825		3		3369775	3369825	101,255,10
chr2L	3369825	3369875		3		3369825	3369875	101,255,10
chr2L	3369875	3369925		3		3369875	3369925	101,255,10
chr2L	3369925	3369975		3		3369925	3369975	101,255,10
chr2L	3369975	3370025		3		3369975	3370025	101,255,10
chr2L	3370625	3370675		3		3370625	3370675	101,255,10
chr2L	3370675	3370725		3		3370675	3370725	101,255,10
chr2L	3370725	3370775		3		3370725	3370775	101,255,10
chr2L	3370925	3370975		3		3370925	3370975	101,255,10
chr2L	3370975	3371025		3		3370975	3371025	101,255,10
chr2L	3371025	3371075		3		3371025	3371075	101,255,10
chr2L	3371075	3371125		3		3371075	3371125	101,255,10
chr2L	3371125	3371175		3		3371125	3371175	101,255,10
chr2L	3371175	3371225		3		3371175	3371225	101,255,10
chr2L	3371225	3371275		3		3371225	3371275	101,255,10
chr2L	3371275	3371325		3		3371275	3371325	101,255,10
chr2L	3371325	3371375		3		3371325	3371375	101,255,10
chr2L	3371375	3371425		3		3371375	3371425	101,255,10
chr2L	3371725	3371775		3		3371725	3371775	101,255,10
chr2L	3372925	3372975		3		3372925	3372975	101,255,10
chr2L	3643375	3643425		3		3643375	3643425	101,255,10
chr2L	3710075	3710125		3		3710075	3710125	101,255,10
chr2L	3777825	3777875		3		3777825	3777875	101,255,10
chr2L	3777875	3777925		3		3777875	3777925	101,255,10
chr2L	3888575	3888625		3		3888575	3888625	101,255,10
chr2L	4334975	4335025		3		4334975	4335025	101,255,10
chr2L	4335025	4335075		3		4335025	4335075	101,255,10
chr2L	4335075	4335125		3		4335075	4335125	101,255,10
chr2L	4335125	4335175		3		4335125	4335175	101,255,10
chr2L	4335175	4335225		3		4335175	4335225	101,255,10
chr2L	4335475	4335525		3		4335475	4335525	101,255,10
chr2L	4335825	4335875		3		4335825	4335875	101,255,10
chr2L	4335975	4336025		3		4335975	4336025	101,255,10
chr2L	4336525	4336575		3		4336525	4336575	101,255,10
chr2L	4336575	4336625		3		4336575	4336625	101,255,10
chr2L	4336625	4336675		3		4336625	4336675	101,255,10
chr2L	4336675	4336725		3		4336675	4336725	101,255,10
chr2L	4336725	4336775		3		4336725	4336775	101,255,10
chr2L	4337025	4337075		3		4337025	4337075	101,255,10
chr2L	4337075	4337125		3		4337075	4337125	101,255,10
chr2L	4337125	4337175		3		4337125	4337175	101,255,10
chr2L	4337175	4337225		3		4337175	4337225	101,255,10
chr2L	4337225	4337275		3		4337225	4337275	101,255,10
chr2L	4337275	4337325		3		4337275	4337325	101,255,10
chr2L	4337325	4337375		3		4337325	4337375	101,255,10
chr2L	4337375	4337425		3		4337375	4337425	101,255,10
chr2L	4337425	4337475		3		4337425	4337475	101,255,10
chr2L	4337475	4337525		3		4337475	4337525	101,255,10
chr2L	4337525	4337575		3		4337525	4337575	101,255,10
chr2L	4337575	4337625		3		4337575	4337625	101,255,10
chr2L	4337625	4337675		3		4337625	4337675	101,255,10
chr2L	4337675	4337725		3		4337675	4337725	101,255,10
chr2L	4337725	4337775		3		4337725	4337775	101,255,10
chr2L	4337775	4337825		3		4337775	4337825	101,255,10
chr2L	4337975	4338025		3		4337975	4338025	101,255,10
chr2L	4338875	4338925		3		4338875	4338925	101,255,10
chr2L	4338925	4338975		3		4338925	4338975	101,255,10
chr2L	4338975	4339025		3		4338975	4339025	101,255,10
chr2L	4339025	4339075		3		4339025	4339075	101,255,10
chr2L	4339375	4339425		3		4339375	4339425	101,255,10
chr2L	4339475	4339525		3		4339475	4339525	101,255,10
chr2L	4339525	4339575		3		4339525	4339575	101,255,10
chr2L	4339575	4339625		3		4339575	4339625	101,255,10
chr2L	4339625	4339675		3		4339625	4339675	101,255,10
chr2L	4340025	4340075		3		4340025	4340075	101,255,10
chr2L	4340825	4340875		3		4340825	4340875	101,255,10
chr2L	4340875	4340925		3		4340875	4340925	101,255,10
chr2L	4340925	4340975		3		4340925	4340975	101,255,10
chr2L	4340975	4341025		3		4340975	4341025	101,255,10
chr2L	4341025	4341075		3		4341025	4341075	101,255,10
chr2L	4341425	4341475		3		4341425	4341475	101,255,10
chr2L	4341475	4341525		3		4341475	4341525	101,255,10
chr2L	4341525	4341575		3		4341525	4341575	101,255,10
chr2L	4341575	4341625		3		4341575	4341625	101,255,10
chr2L	4341625	4341675		3		4341625	4341675	101,255,10
chr2L	4372375	4372425		3		4372375	4372425	101,255,10
chr2L	4372425	4372475		3		4372425	4372475	101,255,10
chr2L	4372475	4372525		3		4372475	4372525	101,255,10
chr2L	4372525	4372575		3		4372525	4372575	101,255,10
chr2L	4372725	4372775		3		4372725	4372775	101,255,10
chr2L	4372775	4372825		3		4372775	4372825	101,255,10
chr2L	4372825	4372875		3		4372825	4372875	101,255,10
chr2L	4372875	4372925		3		4372875	4372925	101,255,10
chr2L	4372925	4372975		3		4372925	4372975	101,255,10
chr2L	4376175	4376225		3		4376175	4376225	101,255,10
chr2L	4376325	4376375		3		4376325	4376375	101,255,10
chr2L	4376475	4376525		3		4376475	4376525	101,255,10
chr2L	4378475	4378525		3		4378475	4378525	101,255,10
chr2L	4378525	4378575		3		4378525	4378575	101,255,10
chr2L	4378575	4378625		3		4378575	4378625	101,255,10
chr2L	4996375	4996425		3		4996375	4996425	101,255,10
chr2L	4996425	4996475		3		4996425	4996475	101,255,10
chr2L	4996725	4996775		3		4996725	4996775	101,255,10
chr2L	4996825	4996875		3		4996825	4996875	101,255,10
chr2L	4996875	4996925		3		4996875	4996925	101,255,10
chr2L	4997025	4997075		3		4997025	4997075	101,255,10
chr2L	4998975	4999025		3		4998975	4999025	101,255,10
chr2L	4999025	4999075		3		4999025	4999075	101,255,10
chr2L	4999125	4999175		3		4999125	4999175	101,255,10
chr2L	4999175	4999225		3		4999175	4999225	101,255,10
chr2L	4999275	4999325		3		4999275	4999325	101,255,10
chr2L	4999975	5000025		3		4999975	5000025	101,255,10
chr2L	5000025	5000075		3		5000025	5000075	101,255,10
chr2L	5000175	5000225		3		5000175	5000225	101,255,10
chr2L	5000225	5000275		3		5000225	5000275	101,255,10
chr2L	5002475	5002525		3		5002475	5002525	101,255,10
chr2L	5002575	5002625		3		5002575	5002625	101,255,10
chr2L	5002775	5002825		3		5002775	5002825	101,255,10
chr2L	5002825	5002875		3		5002825	5002875	101,255,10
chr2L	5002875	5002925		3		5002875	5002925	101,255,10
chr2L	5002975	5003025		3		5002975	5003025	101,255,10
chr2L	5003025	5003075		3		5003025	5003075	101,255,10
chr2L	5003075	5003125		3		5003075	5003125	101,255,10
chr2L	5003125	5003175		3		5003125	5003175	101,255,10
chr2L	5003175	5003225		3		5003175	5003225	101,255,10
chr2L	5003225	5003275		3		5003225	5003275	101,255,10
chr2L	5003275	5003325		3		5003275	5003325	101,255,10
chr2L	5003325	5003375		3		5003325	5003375	101,255,10
chr2L	5003375	5003425		3		5003375	5003425	101,255,10
chr2L	5003425	5003475		3		5003425	5003475	101,255,10
chr2L	5003475	5003525		3		5003475	5003525	101,255,10
chr2L	5003525	5003575		3		5003525	5003575	101,255,10
chr2L	5003575	5003625		3		5003575	5003625	101,255,10
chr2L	5003725	5003775		3		5003725	5003775	101,255,10
chr2L	5003775	5003825		3		5003775	5003825	101,255,10
chr2L	5003825	5003875		3		5003825	5003875	101,255,10
chr2L	5003875	5003925		3		5003875	5003925	101,255,10
chr2L	5004525	5004575		3		5004525	5004575	101,255,10
chr2L	5004575	5004625		3		5004575	5004625	101,255,10
chr2L	5004625	5004675		3		5004625	5004675	101,255,10
chr2L	5004675	5004725		3		5004675	5004725	101,255,10
chr2L	5004725	5004775		3		5004725	5004775	101,255,10
chr2L	5004775	5004825		3		5004775	5004825	101,255,10
chr2L	5004825	5004875		3		5004825	5004875	101,255,10
chr2L	5004875	5004925		3		5004875	5004925	101,255,10
chr2L	5004925	5004975		3		5004925	5004975	101,255,10
chr2L	5004975	5005025		3		5004975	5005025	101,255,10
chr2L	5005025	5005075		3		5005025	5005075	101,255,10
chr2L	5005325	5005375		3		5005325	5005375	101,255,10
chr2L	5005375	5005425		3		5005375	5005425	101,255,10
chr2L	5005425	5005475		3		5005425	5005475	101,255,10
chr2L	5005475	5005525		3		5005475	5005525	101,255,10
chr2L	5005525	5005575		3		5005525	5005575	101,255,10
chr2L	5005575	5005625		3		5005575	5005625	101,255,10
chr2L	5005625	5005675		3		5005625	5005675	101,255,10
chr2L	5005725	5005775		3		5005725	5005775	101,255,10
chr2L	5005775	5005825		3		5005775	5005825	101,255,10
chr2L	5005825	5005875		3		5005825	5005875	101,255,10
chr2L	5005875	5005925		3		5005875	5005925	101,255,10
chr2L	5005925	5005975		3		5005925	5005975	101,255,10
chr2L	5005975	5006025		3		5005975	5006025	101,255,10
chr2L	5006025	5006075		3		5006025	5006075	101,255,10
chr2L	5006075	5006125		3		5006075	5006125	101,255,10
chr2L	5006125	5006175		3		5006125	5006175	101,255,10
chr2L	5006175	5006225		3		5006175	5006225	101,255,10
chr2L	5006225	5006275		3		5006225	5006275	101,255,10
chr2L	5006275	5006325		3		5006275	5006325	101,255,10
chr2L	5006325	5006375		3		5006325	5006375	101,255,10
chr2L	5006375	5006425		3		5006375	5006425	101,255,10
chr2L	5006425	5006475		3		5006425	5006475	101,255,10
chr2L	5006475	5006525		3		5006475	5006525	101,255,10
chr2L	5006525	5006575		3		5006525	5006575	101,255,10
chr2L	5006875	5006925		3		5006875	5006925	101,255,10
chr2L	5007025	5007075		3		5007025	5007075	101,255,10
chr2L	5007075	5007125		3		5007075	5007125	101,255,10
chr2L	5008225	5008275		3		5008225	5008275	101,255,10
chr2L	5008675	5008725		3		5008675	5008725	101,255,10
chr2L	5008725	5008775		3		5008725	5008775	101,255,10
chr2L	5008875	5008925		3		5008875	5008925	101,255,10
chr2L	5009025	5009075		3		5009025	5009075	101,255,10
chr2L	5019675	5019725		3		5019675	5019725	101,255,10
chr2L	5019725	5019775		3		5019725	5019775	101,255,10
chr2L	5020475	5020525		3		5020475	5020525	101,255,10
chr2L	5020525	5020575		3		5020525	5020575	101,255,10
chr2L	5020825	5020875		3		5020825	5020875	101,255,10
chr2L	5020875	5020925		3		5020875	5020925	101,255,10
chr2L	5020925	5020975		3		5020925	5020975	101,255,10
chr2L	5020975	5021025		3		5020975	5021025	101,255,10
chr2L	5021025	5021075		3		5021025	5021075	101,255,10
chr2L	5021075	5021125		3		5021075	5021125	101,255,10
chr2L	5021125	5021175		3		5021125	5021175	101,255,10
chr2L	5021175	5021225		3		5021175	5021225	101,255,10
chr2L	5021225	5021275		3		5021225	5021275	101,255,10
chr2L	5021575	5021625		3		5021575	5021625	101,255,10
chr2L	5022325	5022375		3		5022325	5022375	101,255,10
chr2L	5022425	5022475		3		5022425	5022475	101,255,10
chr2L	5022475	5022525		3		5022475	5022525	101,255,10
chr2L	5022675	5022725		3		5022675	5022725	101,255,10
chr2L	5022875	5022925		3		5022875	5022925	101,255,10
chr2L	5022925	5022975		3		5022925	5022975	101,255,10
chr2L	5022975	5023025		3		5022975	5023025	101,255,10
chr2L	5023025	5023075		3		5023025	5023075	101,255,10
chr2L	5023075	5023125		3		5023075	5023125	101,255,10
chr2L	5023425	5023475		3		5023425	5023475	101,255,10
chr2L	5025125	5025175		3		5025125	5025175	101,255,10
chr2L	5025325	5025375		3		5025325	5025375	101,255,10
chr2L	5025375	5025425		3		5025375	5025425	101,255,10
chr2L	5025425	5025475		3		5025425	5025475	101,255,10
chr2L	5025475	5025525		3		5025475	5025525	101,255,10
chr2L	5025525	5025575		3		5025525	5025575	101,255,10
chr2L	5025575	5025625		3		5025575	5025625	101,255,10
chr2L	5025625	5025675		3		5025625	5025675	101,255,10
chr2L	5025675	5025725		3		5025675	5025725	101,255,10
chr2L	5025725	5025775		3		5025725	5025775	101,255,10
chr2L	5025775	5025825		3		5025775	5025825	101,255,10
chr2L	5025825	5025875		3		5025825	5025875	101,255,10
chr2L	5025875	5025925		3		5025875	5025925	101,255,10
chr2L	5025975	5026025		3		5025975	5026025	101,255,10
chr2L	5026025	5026075		3		5026025	5026075	101,255,10
chr2L	5026075	5026125		3		5026075	5026125	101,255,10
chr2L	5026125	5026175		3		5026125	5026175	101,255,10
chr2L	5026175	5026225		3		5026175	5026225	101,255,10
chr2L	5026225	5026275		3		5026225	5026275	101,255,10
chr2L	5026275	5026325		3		5026275	5026325	101,255,10
chr2L	5026325	5026375		3		5026325	5026375	101,255,10
chr2L	5026475	5026525		3		5026475	5026525	101,255,10
chr2L	5026575	5026625		3		5026575	5026625	101,255,10
chr2L	5026625	5026675		3		5026625	5026675	101,255,10
chr2L	5030175	5030225		3		5030175	5030225	101,255,10
chr2L	5045525	5045575		3		5045525	5045575	101,255,10
chr2L	5045575	5045625		3		5045575	5045625	101,255,10
chr2L	5045625	5045675		3		5045625	5045675	101,255,10
chr2L	5045675	5045725		3		5045675	5045725	101,255,10
chr2L	5045925	5045975		3		5045925	5045975	101,255,10
chr2L	5046025	5046075		3		5046025	5046075	101,255,10
chr2L	5079175	5079225		3		5079175	5079225	101,255,10
chr2L	5079225	5079275		3		5079225	5079275	101,255,10
chr2L	5079275	5079325		3		5079275	5079325	101,255,10
chr2L	5079325	5079375		3		5079325	5079375	101,255,10
chr2L	5079375	5079425		3		5079375	5079425	101,255,10
chr2L	5079425	5079475		3		5079425	5079475	101,255,10
chr2L	5079475	5079525		3		5079475	5079525	101,255,10
chr2L	5079525	5079575		3		5079525	5079575	101,255,10
chr2L	5079575	5079625		3		5079575	5079625	101,255,10
chr2L	5081275	5081325		3		5081275	5081325	101,255,10
chr2L	5081375	5081425		3		5081375	5081425	101,255,10
chr2L	5081425	5081475		3		5081425	5081475	101,255,10
chr2L	5081475	5081525		3		5081475	5081525	101,255,10
chr2L	5082575	5082625		3		5082575	5082625	101,255,10
chr2L	5082975	5083025		3		5082975	5083025	101,255,10
chr2L	5083025	5083075		3		5083025	5083075	101,255,10
chr2L	5084025	5084075		3		5084025	5084075	101,255,10
chr2L	5084225	5084275		3		5084225	5084275	101,255,10
chr2L	5084825	5084875		3		5084825	5084875	101,255,10
chr2L	5084875	5084925		3		5084875	5084925	101,255,10
chr2L	5084925	5084975		3		5084925	5084975	101,255,10
chr2L	5084975	5085025		3		5084975	5085025	101,255,10
chr2L	5085025	5085075		3		5085025	5085075	101,255,10
chr2L	5085075	5085125		3		5085075	5085125	101,255,10
chr2L	5085125	5085175		3		5085125	5085175	101,255,10
chr2L	5085175	5085225		3		5085175	5085225	101,255,10
chr2L	5085225	5085275		3		5085225	5085275	101,255,10
chr2L	5085275	5085325		3		5085275	5085325	101,255,10
chr2L	5085325	5085375		3		5085325	5085375	101,255,10
chr2L	5085375	5085425		3		5085375	5085425	101,255,10
chr2L	5085425	5085475		3		5085425	5085475	101,255,10
chr2L	5087925	5087975		3		5087925	5087975	101,255,10
chr2L	5088025	5088075		3		5088025	5088075	101,255,10
chr2L	5088125	5088175		3		5088125	5088175	101,255,10
chr2L	5088225	5088275		3		5088225	5088275	101,255,10
chr2L	5088275	5088325		3		5088275	5088325	101,255,10
chr2L	5088325	5088375		3		5088325	5088375	101,255,10
chr2L	5088375	5088425		3		5088375	5088425	101,255,10
chr2L	5088425	5088475		3		5088425	5088475	101,255,10
chr2L	5088525	5088575		3		5088525	5088575	101,255,10
chr2L	5088575	5088625		3		5088575	5088625	101,255,10
chr2L	5088675	5088725		3		5088675	5088725	101,255,10
chr2L	5088725	5088775		3		5088725	5088775	101,255,10
chr2L	5088775	5088825		3		5088775	5088825	101,255,10
chr2L	5088825	5088875		3		5088825	5088875	101,255,10
chr2L	5088875	5088925		3		5088875	5088925	101,255,10
chr2L	5088925	5088975		3		5088925	5088975	101,255,10
chr2L	5088975	5089025		3		5088975	5089025	101,255,10
chr2L	5089275	5089325		3		5089275	5089325	101,255,10
chr2L	5089325	5089375		3		5089325	5089375	101,255,10
chr2L	5089375	5089425		3		5089375	5089425	101,255,10
chr2L	5089425	5089475		3		5089425	5089475	101,255,10
chr2L	5089475	5089525		3		5089475	5089525	101,255,10
chr2L	5089525	5089575		3		5089525	5089575	101,255,10
chr2L	5089575	5089625		3		5089575	5089625	101,255,10
chr2L	5089625	5089675		3		5089625	5089675	101,255,10
chr2L	5089675	5089725		3		5089675	5089725	101,255,10
chr2L	5089725	5089775		3		5089725	5089775	101,255,10
chr2L	5089775	5089825		3		5089775	5089825	101,255,10
chr2L	5089825	5089875		3		5089825	5089875	101,255,10
chr2L	5089875	5089925		3		5089875	5089925	101,255,10
chr2L	5089925	5089975		3		5089925	5089975	101,255,10
chr2L	5089975	5090025		3		5089975	5090025	101,255,10
chr2L	5090025	5090075		3		5090025	5090075	101,255,10
chr2L	5090075	5090125		3		5090075	5090125	101,255,10
chr2L	5090125	5090175		3		5090125	5090175	101,255,10
chr2L	5090175	5090225		3		5090175	5090225	101,255,10
chr2L	5090225	5090275		3		5090225	5090275	101,255,10
chr2L	5090275	5090325		3		5090275	5090325	101,255,10
chr2L	5090325	5090375		3		5090325	5090375	101,255,10
chr2L	5090375	5090425		3		5090375	5090425	101,255,10
chr2L	5090425	5090475		3		5090425	5090475	101,255,10
chr2L	5090475	5090525		3		5090475	5090525	101,255,10
chr2L	5090525	5090575		3		5090525	5090575	101,255,10
chr2L	5090575	5090625		3		5090575	5090625	101,255,10
chr2L	5090625	5090675		3		5090625	5090675	101,255,10
chr2L	5090675	5090725		3		5090675	5090725	101,255,10
chr2L	5090925	5090975		3		5090925	5090975	101,255,10
chr2L	5090975	5091025		3		5090975	5091025	101,255,10
chr2L	5091025	5091075		3		5091025	5091075	101,255,10
chr2L	5091075	5091125		3		5091075	5091125	101,255,10
chr2L	5091125	5091175		3		5091125	5091175	101,255,10
chr2L	5091175	5091225		3		5091175	5091225	101,255,10
chr2L	5091225	5091275		3		5091225	5091275	101,255,10
chr2L	5091275	5091325		3		5091275	5091325	101,255,10
chr2L	5091325	5091375		3		5091325	5091375	101,255,10
chr2L	5091375	5091425		3		5091375	5091425	101,255,10
chr2L	5091425	5091475		3		5091425	5091475	101,255,10
chr2L	5091475	5091525		3		5091475	5091525	101,255,10
chr2L	5091525	5091575		3		5091525	5091575	101,255,10
chr2L	5091575	5091625		3		5091575	5091625	101,255,10
chr2L	5091625	5091675		3		5091625	5091675	101,255,10
chr2L	5091675	5091725		3		5091675	5091725	101,255,10
chr2L	5091725	5091775		3		5091725	5091775	101,255,10
chr2L	5091775	5091825		3		5091775	5091825	101,255,10
chr2L	5091875	5091925		3		5091875	5091925	101,255,10
chr2L	5147025	5147075		3		5147025	5147075	101,255,10
chr2L	5147125	5147175		3		5147125	5147175	101,255,10
chr2L	5147175	5147225		3		5147175	5147225	101,255,10
chr2L	5147325	5147375		3		5147325	5147375	101,255,10
chr2L	5148025	5148075		3		5148025	5148075	101,255,10
chr2L	5148075	5148125		3		5148075	5148125	101,255,10
chr2L	5148125	5148175		3		5148125	5148175	101,255,10
chr2L	5148275	5148325		3		5148275	5148325	101,255,10
chr2L	5148325	5148375		3		5148325	5148375	101,255,10
chr2L	5148625	5148675		3		5148625	5148675	101,255,10
chr2L	5148675	5148725		3		5148675	5148725	101,255,10
chr2L	5148725	5148775		3		5148725	5148775	101,255,10
chr2L	5148775	5148825		3		5148775	5148825	101,255,10
chr2L	5148825	5148875		3		5148825	5148875	101,255,10
chr2L	5150275	5150325		3		5150275	5150325	101,255,10
chr2L	5150325	5150375		3		5150325	5150375	101,255,10
chr2L	5150375	5150425		3		5150375	5150425	101,255,10
chr2L	5196525	5196575		3		5196525	5196575	101,255,10
chr2L	5196575	5196625		3		5196575	5196625	101,255,10
chr2L	5196625	5196675		3		5196625	5196675	101,255,10
chr2L	5196775	5196825		3		5196775	5196825	101,255,10
chr2L	5196825	5196875		3		5196825	5196875	101,255,10
chr2L	5196875	5196925		3		5196875	5196925	101,255,10
chr2L	5196925	5196975		3		5196925	5196975	101,255,10
chr2L	5197125	5197175		3		5197125	5197175	101,255,10
chr2L	5197175	5197225		3		5197175	5197225	101,255,10
chr2L	5198075	5198125		3		5198075	5198125	101,255,10
chr2L	5198125	5198175		3		5198125	5198175	101,255,10
chr2L	5198175	5198225		3		5198175	5198225	101,255,10
chr2L	5198225	5198275		3		5198225	5198275	101,255,10
chr2L	5198275	5198325		3		5198275	5198325	101,255,10
chr2L	5198325	5198375		3		5198325	5198375	101,255,10
chr2L	5198375	5198425		3		5198375	5198425	101,255,10
chr2L	5198425	5198475		3		5198425	5198475	101,255,10
chr2L	5198475	5198525		3		5198475	5198525	101,255,10
chr2L	5198525	5198575		3		5198525	5198575	101,255,10
chr2L	5198575	5198625		3		5198575	5198625	101,255,10
chr2L	5198625	5198675		3		5198625	5198675	101,255,10
chr2L	5198675	5198725		3		5198675	5198725	101,255,10
chr2L	5198725	5198775		3		5198725	5198775	101,255,10
chr2L	5198875	5198925		3		5198875	5198925	101,255,10
chr2L	5199175	5199225		3		5199175	5199225	101,255,10
chr2L	5243125	5243175		3		5243125	5243175	101,255,10
chr2L	5264675	5264725		3		5264675	5264725	101,255,10
chr2L	5286275	5286325		3		5286275	5286325	101,255,10
chr2L	5286325	5286375		3		5286325	5286375	101,255,10
chr2L	5288625	5288675		3		5288625	5288675	101,255,10
chr2L	5288775	5288825		3		5288775	5288825	101,255,10
chr2L	5288825	5288875		3		5288825	5288875	101,255,10
chr2L	5288875	5288925		3		5288875	5288925	101,255,10
chr2L	5288925	5288975		3		5288925	5288975	101,255,10
chr2L	5288975	5289025		3		5288975	5289025	101,255,10
chr2L	5291675	5291725		3		5291675	5291725	101,255,10
chr2L	5296675	5296725		3		5296675	5296725	101,255,10
chr2L	5298175	5298225		3		5298175	5298225	101,255,10
chr2L	5298275	5298325		3		5298275	5298325	101,255,10
chr2L	5298425	5298475		3		5298425	5298475	101,255,10
chr2L	5298525	5298575		3		5298525	5298575	101,255,10
chr2L	5298575	5298625		3		5298575	5298625	101,255,10
chr2L	5298625	5298675		3		5298625	5298675	101,255,10
chr2L	5298675	5298725		3		5298675	5298725	101,255,10
chr2L	5299925	5299975		3		5299925	5299975	101,255,10
chr2L	5300075	5300125		3		5300075	5300125	101,255,10
chr2L	5300625	5300675		3		5300625	5300675	101,255,10
chr2L	5300725	5300775		3		5300725	5300775	101,255,10
chr2L	5301025	5301075		3		5301025	5301075	101,255,10
chr2L	5301775	5301825		3		5301775	5301825	101,255,10
chr2L	5302575	5302625		3		5302575	5302625	101,255,10
chr2L	5302825	5302875		3		5302825	5302875	101,255,10
chr2L	5304475	5304525		3		5304475	5304525	101,255,10
chr2L	5304725	5304775		3		5304725	5304775	101,255,10
chr2L	5304925	5304975		3		5304925	5304975	101,255,10
chr2L	5305075	5305125		3		5305075	5305125	101,255,10
chr2L	5305875	5305925		3		5305875	5305925	101,255,10
chr2L	5305975	5306025		3		5305975	5306025	101,255,10
chr2L	5306025	5306075		3		5306025	5306075	101,255,10
chr2L	5307475	5307525		3		5307475	5307525	101,255,10
chr2L	5307725	5307775		3		5307725	5307775	101,255,10
chr2L	5307775	5307825		3		5307775	5307825	101,255,10
chr2L	5307825	5307875		3		5307825	5307875	101,255,10
chr2L	5307875	5307925		3		5307875	5307925	101,255,10
chr2L	5307925	5307975		3		5307925	5307975	101,255,10
chr2L	5307975	5308025		3		5307975	5308025	101,255,10
chr2L	5797375	5797425		3		5797375	5797425	101,255,10
chr2L	5797425	5797475		3		5797425	5797475	101,255,10
chr2L	5797475	5797525		3		5797475	5797525	101,255,10
chr2L	5797525	5797575		3		5797525	5797575	101,255,10
chr2L	5797675	5797725		3		5797675	5797725	101,255,10
chr2L	5797725	5797775		3		5797725	5797775	101,255,10
chr2L	5797775	5797825		3		5797775	5797825	101,255,10
chr2L	5798375	5798425		3		5798375	5798425	101,255,10
chr2L	5798425	5798475		3		5798425	5798475	101,255,10
chr2L	5798475	5798525		3		5798475	5798525	101,255,10
chr2L	5798525	5798575		3		5798525	5798575	101,255,10
chr2L	5798575	5798625		3		5798575	5798625	101,255,10
chr2L	5798625	5798675		3		5798625	5798675	101,255,10
chr2L	5798675	5798725		3		5798675	5798725	101,255,10
chr2L	5798725	5798775		3		5798725	5798775	101,255,10
chr2L	5798775	5798825		3		5798775	5798825	101,255,10
chr2L	5945425	5945475		3		5945425	5945475	101,255,10
chr2L	5945475	5945525		3		5945475	5945525	101,255,10
chr2L	5945525	5945575		3		5945525	5945575	101,255,10
chr2L	5945575	5945625		3		5945575	5945625	101,255,10
chr2L	5945675	5945725		3		5945675	5945725	101,255,10
chr2L	5945725	5945775		3		5945725	5945775	101,255,10
chr2L	5945775	5945825		3		5945775	5945825	101,255,10
chr2L	5946175	5946225		3		5946175	5946225	101,255,10
chr2L	5946875	5946925		3		5946875	5946925	101,255,10
chr2L	5971775	5971825		3		5971775	5971825	101,255,10
chr2L	5971825	5971875		3		5971825	5971875	101,255,10
chr2L	5971875	5971925		3		5971875	5971925	101,255,10
chr2L	5972725	5972775		3		5972725	5972775	101,255,10
chr2L	5973675	5973725		3		5973675	5973725	101,255,10
chr2L	5973825	5973875		3		5973825	5973875	101,255,10
chr2L	5973875	5973925		3		5973875	5973925	101,255,10
chr2L	5973925	5973975		3		5973925	5973975	101,255,10
chr2L	5973975	5974025		3		5973975	5974025	101,255,10
chr2L	5974025	5974075		3		5974025	5974075	101,255,10
chr2L	5974075	5974125		3		5974075	5974125	101,255,10
chr2L	5974525	5974575		3		5974525	5974575	101,255,10
chr2L	5974575	5974625		3		5974575	5974625	101,255,10
chr2L	5974625	5974675		3		5974625	5974675	101,255,10
chr2L	5974825	5974875		3		5974825	5974875	101,255,10
chr2L	5974875	5974925		3		5974875	5974925	101,255,10
chr2L	5974925	5974975		3		5974925	5974975	101,255,10
chr2L	5974975	5975025		3		5974975	5975025	101,255,10
chr2L	5975025	5975075		3		5975025	5975075	101,255,10
chr2L	5975075	5975125		3		5975075	5975125	101,255,10
chr2L	5975125	5975175		3		5975125	5975175	101,255,10
chr2L	5975175	5975225		3		5975175	5975225	101,255,10
chr2L	5975225	5975275		3		5975225	5975275	101,255,10
chr2L	5975275	5975325		3		5975275	5975325	101,255,10
chr2L	5975325	5975375		3		5975325	5975375	101,255,10
chr2L	5975375	5975425		3		5975375	5975425	101,255,10
chr2L	5975425	5975475		3		5975425	5975475	101,255,10
chr2L	5975475	5975525		3		5975475	5975525	101,255,10
chr2L	5975525	5975575		3		5975525	5975575	101,255,10
chr2L	5975575	5975625		3		5975575	5975625	101,255,10
chr2L	5975625	5975675		3		5975625	5975675	101,255,10
chr2L	5975925	5975975		3		5975925	5975975	101,255,10
chr2L	5976175	5976225		3		5976175	5976225	101,255,10
chr2L	5976225	5976275		3		5976225	5976275	101,255,10
chr2L	5976275	5976325		3		5976275	5976325	101,255,10
chr2L	5976325	5976375		3		5976325	5976375	101,255,10
chr2L	5976525	5976575		3		5976525	5976575	101,255,10
chr2L	5976575	5976625		3		5976575	5976625	101,255,10
chr2L	5976625	5976675		3		5976625	5976675	101,255,10
chr2L	5976675	5976725		3		5976675	5976725	101,255,10
chr2L	5976725	5976775		3		5976725	5976775	101,255,10
chr2L	6083825	6083875		3		6083825	6083875	101,255,10
chr2L	6083875	6083925		3		6083875	6083925	101,255,10
chr2L	6084025	6084075		3		6084025	6084075	101,255,10
chr2L	6084175	6084225		3		6084175	6084225	101,255,10
chr2L	6087225	6087275		3		6087225	6087275	101,255,10
chr2L	6087275	6087325		3		6087275	6087325	101,255,10
chr2L	6087325	6087375		3		6087325	6087375	101,255,10
chr2L	6087575	6087625		3		6087575	6087625	101,255,10
chr2L	6087975	6088025		3		6087975	6088025	101,255,10
chr2L	6088975	6089025		3		6088975	6089025	101,255,10
chr2L	6089925	6089975		3		6089925	6089975	101,255,10
chr2L	6090025	6090075		3		6090025	6090075	101,255,10
chr2L	6090225	6090275		3		6090225	6090275	101,255,10
chr2L	6090275	6090325		3		6090275	6090325	101,255,10
chr2L	6090325	6090375		3		6090325	6090375	101,255,10
chr2L	6090825	6090875		3		6090825	6090875	101,255,10
chr2L	6090875	6090925		3		6090875	6090925	101,255,10
chr2L	6090925	6090975		3		6090925	6090975	101,255,10
chr2L	6341275	6341325		3		6341275	6341325	101,255,10
chr2L	6341325	6341375		3		6341325	6341375	101,255,10
chr2L	6341475	6341525		3		6341475	6341525	101,255,10
chr2L	6341525	6341575		3		6341525	6341575	101,255,10
chr2L	6341575	6341625		3		6341575	6341625	101,255,10
chr2L	6341625	6341675		3		6341625	6341675	101,255,10
chr2L	6341675	6341725		3		6341675	6341725	101,255,10
chr2L	6341725	6341775		3		6341725	6341775	101,255,10
chr2L	6341775	6341825		3		6341775	6341825	101,255,10
chr2L	6341825	6341875		3		6341825	6341875	101,255,10
chr2L	6342125	6342175		3		6342125	6342175	101,255,10
chr2L	6342175	6342225		3		6342175	6342225	101,255,10
chr2L	6342225	6342275		3		6342225	6342275	101,255,10
chr2L	6342425	6342475		3		6342425	6342475	101,255,10
chr2L	6342475	6342525		3		6342475	6342525	101,255,10
chr2L	6343025	6343075		3		6343025	6343075	101,255,10
chr2L	6343225	6343275		3		6343225	6343275	101,255,10
chr2L	6368225	6368275		3		6368225	6368275	101,255,10
chr2L	6368275	6368325		3		6368275	6368325	101,255,10
chr2L	6368325	6368375		3		6368325	6368375	101,255,10
chr2L	6368375	6368425		3		6368375	6368425	101,255,10
chr2L	6368425	6368475		3		6368425	6368475	101,255,10
chr2L	6368475	6368525		3		6368475	6368525	101,255,10
chr2L	6368525	6368575		3		6368525	6368575	101,255,10
chr2L	6370425	6370475		3		6370425	6370475	101,255,10
chr2L	6370475	6370525		3		6370475	6370525	101,255,10
chr2L	6370525	6370575		3		6370525	6370575	101,255,10
chr2L	6370775	6370825		3		6370775	6370825	101,255,10
chr2L	6422375	6422425		3		6422375	6422425	101,255,10
chr2L	6422425	6422475		3		6422425	6422475	101,255,10
chr2L	6422475	6422525		3		6422475	6422525	101,255,10
chr2L	6453125	6453175		3		6453125	6453175	101,255,10
chr2L	6453875	6453925		3		6453875	6453925	101,255,10
chr2L	6453975	6454025		3		6453975	6454025	101,255,10
chr2L	6454025	6454075		3		6454025	6454075	101,255,10
chr2L	6454425	6454475		3		6454425	6454475	101,255,10
chr2L	6454475	6454525		3		6454475	6454525	101,255,10
chr2L	6470925	6470975		3		6470925	6470975	101,255,10
chr2L	6470975	6471025		3		6470975	6471025	101,255,10
chr2L	6471025	6471075		3		6471025	6471075	101,255,10
[truncated: 30,321 more rows]
