# Supplementary material for: Probabilistic modelling of chromatin code landscape reveals functional diversity of enhancer-like chromatin states
Source: Nat Commun. 2016 Feb 4;7:10528. doi: 10.1038/ncomms10528 (PMC4742914; doi:10.1038/ncomms10528)
Supplement: Supplementary Data 1 — The 30-chromatin state annotation tracks for Drosophila melanogaster DRSC-S2 cell. [file ncomms10528-s2.zip › Supplementary Data 1/04_I4WE1.bed]

chr2L	85725	85775		4		85725	85775	101,255,10
chr2L	125525	125575		4		125525	125575	101,255,10
chr2L	125675	125725		4		125675	125725	101,255,10
chr2L	125775	125825		4		125775	125825	101,255,10
chr2L	125825	125875		4		125825	125875	101,255,10
chr2L	125875	125925		4		125875	125925	101,255,10
chr2L	125925	125975		4		125925	125975	101,255,10
chr2L	125975	126025		4		125975	126025	101,255,10
chr2L	126375	126425		4		126375	126425	101,255,10
chr2L	126425	126475		4		126425	126475	101,255,10
chr2L	126475	126525		4		126475	126525	101,255,10
chr2L	162425	162475		4		162425	162475	101,255,10
chr2L	162475	162525		4		162475	162525	101,255,10
chr2L	164025	164075		4		164025	164075	101,255,10
chr2L	164125	164175		4		164125	164175	101,255,10
chr2L	164175	164225		4		164175	164225	101,255,10
chr2L	164275	164325		4		164275	164325	101,255,10
chr2L	164325	164375		4		164325	164375	101,255,10
chr2L	164375	164425		4		164375	164425	101,255,10
chr2L	164425	164475		4		164425	164475	101,255,10
chr2L	164475	164525		4		164475	164525	101,255,10
chr2L	164525	164575		4		164525	164575	101,255,10
chr2L	164575	164625		4		164575	164625	101,255,10
chr2L	164625	164675		4		164625	164675	101,255,10
chr2L	164675	164725		4		164675	164725	101,255,10
chr2L	164725	164775		4		164725	164775	101,255,10
chr2L	164775	164825		4		164775	164825	101,255,10
chr2L	164825	164875		4		164825	164875	101,255,10
chr2L	164875	164925		4		164875	164925	101,255,10
chr2L	164925	164975		4		164925	164975	101,255,10
chr2L	164975	165025		4		164975	165025	101,255,10
chr2L	165025	165075		4		165025	165075	101,255,10
chr2L	165075	165125		4		165075	165125	101,255,10
chr2L	165125	165175		4		165125	165175	101,255,10
chr2L	165175	165225		4		165175	165225	101,255,10
chr2L	165225	165275		4		165225	165275	101,255,10
chr2L	165275	165325		4		165275	165325	101,255,10
chr2L	165325	165375		4		165325	165375	101,255,10
chr2L	165575	165625		4		165575	165625	101,255,10
chr2L	165675	165725		4		165675	165725	101,255,10
chr2L	165775	165825		4		165775	165825	101,255,10
chr2L	168575	168625		4		168575	168625	101,255,10
chr2L	168625	168675		4		168625	168675	101,255,10
chr2L	168675	168725		4		168675	168725	101,255,10
chr2L	221075	221125		4		221075	221125	101,255,10
chr2L	223575	223625		4		223575	223625	101,255,10
chr2L	225325	225375		4		225325	225375	101,255,10
chr2L	225375	225425		4		225375	225425	101,255,10
chr2L	225425	225475		4		225425	225475	101,255,10
chr2L	225525	225575		4		225525	225575	101,255,10
chr2L	301275	301325		4		301275	301325	101,255,10
chr2L	301325	301375		4		301325	301375	101,255,10
chr2L	432675	432725		4		432675	432725	101,255,10
chr2L	432775	432825		4		432775	432825	101,255,10
chr2L	432825	432875		4		432825	432875	101,255,10
chr2L	433175	433225		4		433175	433225	101,255,10
chr2L	484025	484075		4		484025	484075	101,255,10
chr2L	486625	486675		4		486625	486675	101,255,10
chr2L	486675	486725		4		486675	486725	101,255,10
chr2L	486725	486775		4		486725	486775	101,255,10
chr2L	487175	487225		4		487175	487225	101,255,10
chr2L	487225	487275		4		487225	487275	101,255,10
chr2L	487275	487325		4		487275	487325	101,255,10
chr2L	488675	488725		4		488675	488725	101,255,10
chr2L	488725	488775		4		488725	488775	101,255,10
chr2L	488775	488825		4		488775	488825	101,255,10
chr2L	488825	488875		4		488825	488875	101,255,10
chr2L	488925	488975		4		488925	488975	101,255,10
chr2L	488975	489025		4		488975	489025	101,255,10
chr2L	489025	489075		4		489025	489075	101,255,10
chr2L	489075	489125		4		489075	489125	101,255,10
chr2L	489125	489175		4		489125	489175	101,255,10
chr2L	489175	489225		4		489175	489225	101,255,10
chr2L	489225	489275		4		489225	489275	101,255,10
chr2L	489325	489375		4		489325	489375	101,255,10
chr2L	489375	489425		4		489375	489425	101,255,10
chr2L	492625	492675		4		492625	492675	101,255,10
chr2L	492825	492875		4		492825	492875	101,255,10
chr2L	492875	492925		4		492875	492925	101,255,10
chr2L	492925	492975		4		492925	492975	101,255,10
chr2L	492975	493025		4		492975	493025	101,255,10
chr2L	493025	493075		4		493025	493075	101,255,10
chr2L	493075	493125		4		493075	493125	101,255,10
chr2L	493325	493375		4		493325	493375	101,255,10
chr2L	493475	493525		4		493475	493525	101,255,10
chr2L	493525	493575		4		493525	493575	101,255,10
chr2L	494975	495025		4		494975	495025	101,255,10
chr2L	495025	495075		4		495025	495075	101,255,10
chr2L	495075	495125		4		495075	495125	101,255,10
chr2L	495125	495175		4		495125	495175	101,255,10
chr2L	495175	495225		4		495175	495225	101,255,10
chr2L	495225	495275		4		495225	495275	101,255,10
chr2L	495525	495575		4		495525	495575	101,255,10
chr2L	495625	495675		4		495625	495675	101,255,10
chr2L	495675	495725		4		495675	495725	101,255,10
chr2L	495725	495775		4		495725	495775	101,255,10
chr2L	495775	495825		4		495775	495825	101,255,10
chr2L	495825	495875		4		495825	495875	101,255,10
chr2L	495875	495925		4		495875	495925	101,255,10
chr2L	496825	496875		4		496825	496875	101,255,10
chr2L	496875	496925		4		496875	496925	101,255,10
chr2L	496925	496975		4		496925	496975	101,255,10
chr2L	496975	497025		4		496975	497025	101,255,10
chr2L	497875	497925		4		497875	497925	101,255,10
chr2L	497925	497975		4		497925	497975	101,255,10
chr2L	497975	498025		4		497975	498025	101,255,10
chr2L	498025	498075		4		498025	498075	101,255,10
chr2L	498075	498125		4		498075	498125	101,255,10
chr2L	498125	498175		4		498125	498175	101,255,10
chr2L	498175	498225		4		498175	498225	101,255,10
chr2L	498225	498275		4		498225	498275	101,255,10
chr2L	498275	498325		4		498275	498325	101,255,10
chr2L	498325	498375		4		498325	498375	101,255,10
chr2L	498375	498425		4		498375	498425	101,255,10
chr2L	498425	498475		4		498425	498475	101,255,10
chr2L	498675	498725		4		498675	498725	101,255,10
chr2L	498725	498775		4		498725	498775	101,255,10
chr2L	498825	498875		4		498825	498875	101,255,10
chr2L	498875	498925		4		498875	498925	101,255,10
chr2L	498925	498975		4		498925	498975	101,255,10
chr2L	498975	499025		4		498975	499025	101,255,10
chr2L	499025	499075		4		499025	499075	101,255,10
chr2L	499075	499125		4		499075	499125	101,255,10
chr2L	499375	499425		4		499375	499425	101,255,10
chr2L	499425	499475		4		499425	499475	101,255,10
chr2L	499475	499525		4		499475	499525	101,255,10
chr2L	499525	499575		4		499525	499575	101,255,10
chr2L	499575	499625		4		499575	499625	101,255,10
chr2L	501125	501175		4		501125	501175	101,255,10
chr2L	501175	501225		4		501175	501225	101,255,10
chr2L	501225	501275		4		501225	501275	101,255,10
chr2L	501275	501325		4		501275	501325	101,255,10
chr2L	501325	501375		4		501325	501375	101,255,10
chr2L	501375	501425		4		501375	501425	101,255,10
chr2L	501425	501475		4		501425	501475	101,255,10
chr2L	501475	501525		4		501475	501525	101,255,10
chr2L	502525	502575		4		502525	502575	101,255,10
chr2L	502575	502625		4		502575	502625	101,255,10
chr2L	502625	502675		4		502625	502675	101,255,10
chr2L	502675	502725		4		502675	502725	101,255,10
chr2L	502725	502775		4		502725	502775	101,255,10
chr2L	502775	502825		4		502775	502825	101,255,10
chr2L	502825	502875		4		502825	502875	101,255,10
chr2L	502875	502925		4		502875	502925	101,255,10
chr2L	502925	502975		4		502925	502975	101,255,10
chr2L	505725	505775		4		505725	505775	101,255,10
chr2L	506125	506175		4		506125	506175	101,255,10
chr2L	506175	506225		4		506175	506225	101,255,10
chr2L	506225	506275		4		506225	506275	101,255,10
chr2L	506325	506375		4		506325	506375	101,255,10
chr2L	510325	510375		4		510325	510375	101,255,10
chr2L	510375	510425		4		510375	510425	101,255,10
chr2L	510425	510475		4		510425	510475	101,255,10
chr2L	517975	518025		4		517975	518025	101,255,10
chr2L	518025	518075		4		518025	518075	101,255,10
chr2L	518075	518125		4		518075	518125	101,255,10
chr2L	519775	519825		4		519775	519825	101,255,10
chr2L	519875	519925		4		519875	519925	101,255,10
chr2L	519925	519975		4		519925	519975	101,255,10
chr2L	519975	520025		4		519975	520025	101,255,10
chr2L	520075	520125		4		520075	520125	101,255,10
chr2L	520375	520425		4		520375	520425	101,255,10
chr2L	520425	520475		4		520425	520475	101,255,10
chr2L	520475	520525		4		520475	520525	101,255,10
chr2L	520675	520725		4		520675	520725	101,255,10
chr2L	525375	525425		4		525375	525425	101,255,10
chr2L	526325	526375		4		526325	526375	101,255,10
chr2L	526375	526425		4		526375	526425	101,255,10
chr2L	526425	526475		4		526425	526475	101,255,10
chr2L	526475	526525		4		526475	526525	101,255,10
chr2L	526525	526575		4		526525	526575	101,255,10
chr2L	840475	840525		4		840475	840525	101,255,10
chr2L	840525	840575		4		840525	840575	101,255,10
chr2L	841825	841875		4		841825	841875	101,255,10
chr2L	841925	841975		4		841925	841975	101,255,10
chr2L	841975	842025		4		841975	842025	101,255,10
chr2L	842025	842075		4		842025	842075	101,255,10
chr2L	842075	842125		4		842075	842125	101,255,10
chr2L	842125	842175		4		842125	842175	101,255,10
chr2L	842175	842225		4		842175	842225	101,255,10
chr2L	842225	842275		4		842225	842275	101,255,10
chr2L	842275	842325		4		842275	842325	101,255,10
chr2L	843225	843275		4		843225	843275	101,255,10
chr2L	843325	843375		4		843325	843375	101,255,10
chr2L	843425	843475		4		843425	843475	101,255,10
chr2L	843625	843675		4		843625	843675	101,255,10
chr2L	843675	843725		4		843675	843725	101,255,10
chr2L	843725	843775		4		843725	843775	101,255,10
chr2L	843775	843825		4		843775	843825	101,255,10
chr2L	844075	844125		4		844075	844125	101,255,10
chr2L	844125	844175		4		844125	844175	101,255,10
chr2L	844175	844225		4		844175	844225	101,255,10
chr2L	845375	845425		4		845375	845425	101,255,10
chr2L	845425	845475		4		845425	845475	101,255,10
chr2L	845475	845525		4		845475	845525	101,255,10
chr2L	845525	845575		4		845525	845575	101,255,10
chr2L	846075	846125		4		846075	846125	101,255,10
chr2L	846125	846175		4		846125	846175	101,255,10
chr2L	846175	846225		4		846175	846225	101,255,10
chr2L	846225	846275		4		846225	846275	101,255,10
chr2L	846275	846325		4		846275	846325	101,255,10
chr2L	846325	846375		4		846325	846375	101,255,10
chr2L	846375	846425		4		846375	846425	101,255,10
chr2L	846425	846475		4		846425	846475	101,255,10
chr2L	846475	846525		4		846475	846525	101,255,10
chr2L	846525	846575		4		846525	846575	101,255,10
chr2L	846575	846625		4		846575	846625	101,255,10
chr2L	847025	847075		4		847025	847075	101,255,10
chr2L	847075	847125		4		847075	847125	101,255,10
chr2L	847125	847175		4		847125	847175	101,255,10
chr2L	847375	847425		4		847375	847425	101,255,10
chr2L	847425	847475		4		847425	847475	101,255,10
chr2L	847475	847525		4		847475	847525	101,255,10
chr2L	847525	847575		4		847525	847575	101,255,10
chr2L	847575	847625		4		847575	847625	101,255,10
chr2L	1432425	1432475		4		1432425	1432475	101,255,10
chr2L	1432475	1432525		4		1432475	1432525	101,255,10
chr2L	1432675	1432725		4		1432675	1432725	101,255,10
chr2L	1432725	1432775		4		1432725	1432775	101,255,10
chr2L	1432775	1432825		4		1432775	1432825	101,255,10
chr2L	1432825	1432875		4		1432825	1432875	101,255,10
chr2L	1432975	1433025		4		1432975	1433025	101,255,10
chr2L	1653475	1653525		4		1653475	1653525	101,255,10
chr2L	1654675	1654725		4		1654675	1654725	101,255,10
chr2L	1666325	1666375		4		1666325	1666375	101,255,10
chr2L	1688025	1688075		4		1688025	1688075	101,255,10
chr2L	1688075	1688125		4		1688075	1688125	101,255,10
chr2L	1688125	1688175		4		1688125	1688175	101,255,10
chr2L	1688175	1688225		4		1688175	1688225	101,255,10
chr2L	1688225	1688275		4		1688225	1688275	101,255,10
chr2L	1689875	1689925		4		1689875	1689925	101,255,10
chr2L	1689925	1689975		4		1689925	1689975	101,255,10
chr2L	1690075	1690125		4		1690075	1690125	101,255,10
chr2L	1690125	1690175		4		1690125	1690175	101,255,10
chr2L	1690175	1690225		4		1690175	1690225	101,255,10
chr2L	1690225	1690275		4		1690225	1690275	101,255,10
chr2L	1690275	1690325		4		1690275	1690325	101,255,10
chr2L	1690325	1690375		4		1690325	1690375	101,255,10
chr2L	1719875	1719925		4		1719875	1719925	101,255,10
chr2L	1719925	1719975		4		1719925	1719975	101,255,10
chr2L	1720725	1720775		4		1720725	1720775	101,255,10
chr2L	1721825	1721875		4		1721825	1721875	101,255,10
chr2L	1721875	1721925		4		1721875	1721925	101,255,10
chr2L	1723075	1723125		4		1723075	1723125	101,255,10
chr2L	1723125	1723175		4		1723125	1723175	101,255,10
chr2L	1723175	1723225		4		1723175	1723225	101,255,10
chr2L	1723225	1723275		4		1723225	1723275	101,255,10
chr2L	1723275	1723325		4		1723275	1723325	101,255,10
chr2L	1723325	1723375		4		1723325	1723375	101,255,10
chr2L	1723375	1723425		4		1723375	1723425	101,255,10
chr2L	1723425	1723475		4		1723425	1723475	101,255,10
chr2L	1727425	1727475		4		1727425	1727475	101,255,10
chr2L	1737875	1737925		4		1737875	1737925	101,255,10
chr2L	1737975	1738025		4		1737975	1738025	101,255,10
chr2L	1738025	1738075		4		1738025	1738075	101,255,10
chr2L	1738275	1738325		4		1738275	1738325	101,255,10
chr2L	1738325	1738375		4		1738325	1738375	101,255,10
chr2L	1738375	1738425		4		1738375	1738425	101,255,10
chr2L	1738725	1738775		4		1738725	1738775	101,255,10
chr2L	1738775	1738825		4		1738775	1738825	101,255,10
chr2L	1738825	1738875		4		1738825	1738875	101,255,10
chr2L	1739925	1739975		4		1739925	1739975	101,255,10
chr2L	1740325	1740375		4		1740325	1740375	101,255,10
chr2L	1912525	1912575		4		1912525	1912575	101,255,10
chr2L	1912675	1912725		4		1912675	1912725	101,255,10
chr2L	1913175	1913225		4		1913175	1913225	101,255,10
chr2L	1913325	1913375		4		1913325	1913375	101,255,10
chr2L	1913375	1913425		4		1913375	1913425	101,255,10
chr2L	1913425	1913475		4		1913425	1913475	101,255,10
chr2L	1927475	1927525		4		1927475	1927525	101,255,10
chr2L	1927575	1927625		4		1927575	1927625	101,255,10
chr2L	1927625	1927675		4		1927625	1927675	101,255,10
chr2L	1927675	1927725		4		1927675	1927725	101,255,10
chr2L	1930975	1931025		4		1930975	1931025	101,255,10
chr2L	1932475	1932525		4		1932475	1932525	101,255,10
chr2L	1932525	1932575		4		1932525	1932575	101,255,10
chr2L	1932575	1932625		4		1932575	1932625	101,255,10
chr2L	1986475	1986525		4		1986475	1986525	101,255,10
chr2L	1986825	1986875		4		1986825	1986875	101,255,10
chr2L	1986875	1986925		4		1986875	1986925	101,255,10
chr2L	2039525	2039575		4		2039525	2039575	101,255,10
chr2L	2128725	2128775		4		2128725	2128775	101,255,10
chr2L	2128775	2128825		4		2128775	2128825	101,255,10
chr2L	2163775	2163825		4		2163775	2163825	101,255,10
chr2L	2163875	2163925		4		2163875	2163925	101,255,10
chr2L	2163925	2163975		4		2163925	2163975	101,255,10
chr2L	2163975	2164025		4		2163975	2164025	101,255,10
chr2L	2164075	2164125		4		2164075	2164125	101,255,10
chr2L	2164125	2164175		4		2164125	2164175	101,255,10
chr2L	2164175	2164225		4		2164175	2164225	101,255,10
chr2L	2164225	2164275		4		2164225	2164275	101,255,10
chr2L	2164275	2164325		4		2164275	2164325	101,255,10
chr2L	2165075	2165125		4		2165075	2165125	101,255,10
chr2L	2165125	2165175		4		2165125	2165175	101,255,10
chr2L	2165175	2165225		4		2165175	2165225	101,255,10
chr2L	2165225	2165275		4		2165225	2165275	101,255,10
chr2L	2165275	2165325		4		2165275	2165325	101,255,10
chr2L	2165525	2165575		4		2165525	2165575	101,255,10
chr2L	2165575	2165625		4		2165575	2165625	101,255,10
chr2L	2165625	2165675		4		2165625	2165675	101,255,10
chr2L	2165675	2165725		4		2165675	2165725	101,255,10
chr2L	2165725	2165775		4		2165725	2165775	101,255,10
chr2L	2165775	2165825		4		2165775	2165825	101,255,10
chr2L	2165825	2165875		4		2165825	2165875	101,255,10
chr2L	2165875	2165925		4		2165875	2165925	101,255,10
chr2L	2165925	2165975		4		2165925	2165975	101,255,10
chr2L	2165975	2166025		4		2165975	2166025	101,255,10
chr2L	2166025	2166075		4		2166025	2166075	101,255,10
chr2L	2166125	2166175		4		2166125	2166175	101,255,10
chr2L	2166175	2166225		4		2166175	2166225	101,255,10
chr2L	2166225	2166275		4		2166225	2166275	101,255,10
chr2L	2166275	2166325		4		2166275	2166325	101,255,10
chr2L	2166325	2166375		4		2166325	2166375	101,255,10
chr2L	2166375	2166425		4		2166375	2166425	101,255,10
chr2L	2166425	2166475		4		2166425	2166475	101,255,10
chr2L	2166475	2166525		4		2166475	2166525	101,255,10
chr2L	2166525	2166575		4		2166525	2166575	101,255,10
chr2L	2167125	2167175		4		2167125	2167175	101,255,10
chr2L	2167175	2167225		4		2167175	2167225	101,255,10
chr2L	2168325	2168375		4		2168325	2168375	101,255,10
chr2L	2168375	2168425		4		2168375	2168425	101,255,10
chr2L	2168425	2168475		4		2168425	2168475	101,255,10
chr2L	2168875	2168925		4		2168875	2168925	101,255,10
chr2L	2169625	2169675		4		2169625	2169675	101,255,10
chr2L	2169675	2169725		4		2169675	2169725	101,255,10
chr2L	2173975	2174025		4		2173975	2174025	101,255,10
chr2L	2174025	2174075		4		2174025	2174075	101,255,10
chr2L	2174075	2174125		4		2174075	2174125	101,255,10
chr2L	2174125	2174175		4		2174125	2174175	101,255,10
chr2L	2174225	2174275		4		2174225	2174275	101,255,10
chr2L	2174275	2174325		4		2174275	2174325	101,255,10
chr2L	2174325	2174375		4		2174325	2174375	101,255,10
chr2L	2174575	2174625		4		2174575	2174625	101,255,10
chr2L	2174625	2174675		4		2174625	2174675	101,255,10
chr2L	2174675	2174725		4		2174675	2174725	101,255,10
chr2L	2175825	2175875		4		2175825	2175875	101,255,10
chr2L	2176075	2176125		4		2176075	2176125	101,255,10
chr2L	2176125	2176175		4		2176125	2176175	101,255,10
chr2L	2176175	2176225		4		2176175	2176225	101,255,10
chr2L	2176225	2176275		4		2176225	2176275	101,255,10
chr2L	2176375	2176425		4		2176375	2176425	101,255,10
chr2L	2176425	2176475		4		2176425	2176475	101,255,10
chr2L	2176475	2176525		4		2176475	2176525	101,255,10
chr2L	2176525	2176575		4		2176525	2176575	101,255,10
chr2L	2176575	2176625		4		2176575	2176625	101,255,10
chr2L	2176625	2176675		4		2176625	2176675	101,255,10
chr2L	2176675	2176725		4		2176675	2176725	101,255,10
chr2L	2176725	2176775		4		2176725	2176775	101,255,10
chr2L	2176775	2176825		4		2176775	2176825	101,255,10
chr2L	2176825	2176875		4		2176825	2176875	101,255,10
chr2L	2176875	2176925		4		2176875	2176925	101,255,10
chr2L	2176925	2176975		4		2176925	2176975	101,255,10
chr2L	2176975	2177025		4		2176975	2177025	101,255,10
chr2L	2177025	2177075		4		2177025	2177075	101,255,10
chr2L	2177325	2177375		4		2177325	2177375	101,255,10
chr2L	2177475	2177525		4		2177475	2177525	101,255,10
chr2L	2177525	2177575		4		2177525	2177575	101,255,10
chr2L	2177575	2177625		4		2177575	2177625	101,255,10
chr2L	2177625	2177675		4		2177625	2177675	101,255,10
chr2L	2177675	2177725		4		2177675	2177725	101,255,10
chr2L	2177725	2177775		4		2177725	2177775	101,255,10
chr2L	2177775	2177825		4		2177775	2177825	101,255,10
chr2L	2179425	2179475		4		2179425	2179475	101,255,10
chr2L	2179475	2179525		4		2179475	2179525	101,255,10
chr2L	2179525	2179575		4		2179525	2179575	101,255,10
chr2L	2179625	2179675		4		2179625	2179675	101,255,10
chr2L	2180325	2180375		4		2180325	2180375	101,255,10
chr2L	2222375	2222425		4		2222375	2222425	101,255,10
chr2L	2222725	2222775		4		2222725	2222775	101,255,10
chr2L	2222775	2222825		4		2222775	2222825	101,255,10
chr2L	2229175	2229225		4		2229175	2229225	101,255,10
chr2L	2733875	2733925		4		2733875	2733925	101,255,10
chr2L	2733925	2733975		4		2733925	2733975	101,255,10
chr2L	2733975	2734025		4		2733975	2734025	101,255,10
chr2L	2734025	2734075		4		2734025	2734075	101,255,10
chr2L	2734075	2734125		4		2734075	2734125	101,255,10
chr2L	2734125	2734175		4		2734125	2734175	101,255,10
chr2L	2734175	2734225		4		2734175	2734225	101,255,10
chr2L	2734225	2734275		4		2734225	2734275	101,255,10
chr2L	2734275	2734325		4		2734275	2734325	101,255,10
chr2L	2734325	2734375		4		2734325	2734375	101,255,10
chr2L	2734375	2734425		4		2734375	2734425	101,255,10
chr2L	2734425	2734475		4		2734425	2734475	101,255,10
chr2L	2734725	2734775		4		2734725	2734775	101,255,10
chr2L	2734925	2734975		4		2734925	2734975	101,255,10
chr2L	2736225	2736275		4		2736225	2736275	101,255,10
chr2L	2736275	2736325		4		2736275	2736325	101,255,10
chr2L	2858725	2858775		4		2858725	2858775	101,255,10
chr2L	2862175	2862225		4		2862175	2862225	101,255,10
chr2L	2872425	2872475		4		2872425	2872475	101,255,10
chr2L	2872675	2872725		4		2872675	2872725	101,255,10
chr2L	2872775	2872825		4		2872775	2872825	101,255,10
chr2L	2901425	2901475		4		2901425	2901475	101,255,10
chr2L	2901475	2901525		4		2901475	2901525	101,255,10
chr2L	2918225	2918275		4		2918225	2918275	101,255,10
chr2L	2923775	2923825		4		2923775	2923825	101,255,10
chr2L	2923825	2923875		4		2923825	2923875	101,255,10
chr2L	2923875	2923925		4		2923875	2923925	101,255,10
chr2L	2923925	2923975		4		2923925	2923975	101,255,10
chr2L	2923975	2924025		4		2923975	2924025	101,255,10
chr2L	2926275	2926325		4		2926275	2926325	101,255,10
chr2L	3149275	3149325		4		3149275	3149325	101,255,10
chr2L	3150075	3150125		4		3150075	3150125	101,255,10
chr2L	3150125	3150175		4		3150125	3150175	101,255,10
chr2L	3153875	3153925		4		3153875	3153925	101,255,10
chr2L	3153925	3153975		4		3153925	3153975	101,255,10
chr2L	3153975	3154025		4		3153975	3154025	101,255,10
chr2L	3154475	3154525		4		3154475	3154525	101,255,10
chr2L	3156775	3156825		4		3156775	3156825	101,255,10
chr2L	3157825	3157875		4		3157825	3157875	101,255,10
chr2L	3158625	3158675		4		3158625	3158675	101,255,10
chr2L	3367125	3367175		4		3367125	3367175	101,255,10
chr2L	3369075	3369125		4		3369075	3369125	101,255,10
chr2L	3370475	3370525		4		3370475	3370525	101,255,10
chr2L	3370525	3370575		4		3370525	3370575	101,255,10
chr2L	3370575	3370625		4		3370575	3370625	101,255,10
chr2L	3371425	3371475		4		3371425	3371475	101,255,10
chr2L	3371475	3371525		4		3371475	3371525	101,255,10
chr2L	3371625	3371675		4		3371625	3371675	101,255,10
chr2L	3371675	3371725		4		3371675	3371725	101,255,10
chr2L	3371775	3371825		4		3371775	3371825	101,255,10
chr2L	3371825	3371875		4		3371825	3371875	101,255,10
chr2L	3371875	3371925		4		3371875	3371925	101,255,10
chr2L	3371925	3371975		4		3371925	3371975	101,255,10
chr2L	3371975	3372025		4		3371975	3372025	101,255,10
chr2L	3372025	3372075		4		3372025	3372075	101,255,10
chr2L	3476725	3476775		4		3476725	3476775	101,255,10
chr2L	3476775	3476825		4		3476775	3476825	101,255,10
chr2L	3477025	3477075		4		3477025	3477075	101,255,10
chr2L	3655125	3655175		4		3655125	3655175	101,255,10
chr2L	3714025	3714075		4		3714025	3714075	101,255,10
chr2L	3772875	3772925		4		3772875	3772925	101,255,10
chr2L	3772925	3772975		4		3772925	3772975	101,255,10
chr2L	3779225	3779275		4		3779225	3779275	101,255,10
chr2L	3779275	3779325		4		3779275	3779325	101,255,10
chr2L	3779325	3779375		4		3779325	3779375	101,255,10
chr2L	3898225	3898275		4		3898225	3898275	101,255,10
chr2L	4334525	4334575		4		4334525	4334575	101,255,10
chr2L	4334625	4334675		4		4334625	4334675	101,255,10
chr2L	4335275	4335325		4		4335275	4335325	101,255,10
chr2L	4335325	4335375		4		4335325	4335375	101,255,10
chr2L	4335375	4335425		4		4335375	4335425	101,255,10
chr2L	4335425	4335475		4		4335425	4335475	101,255,10
chr2L	4335525	4335575		4		4335525	4335575	101,255,10
chr2L	4335575	4335625		4		4335575	4335625	101,255,10
chr2L	4335725	4335775		4		4335725	4335775	101,255,10
chr2L	4335775	4335825		4		4335775	4335825	101,255,10
chr2L	4335875	4335925		4		4335875	4335925	101,255,10
chr2L	4336275	4336325		4		4336275	4336325	101,255,10
chr2L	4336325	4336375		4		4336325	4336375	101,255,10
chr2L	4336375	4336425		4		4336375	4336425	101,255,10
chr2L	4336425	4336475		4		4336425	4336475	101,255,10
chr2L	4336475	4336525		4		4336475	4336525	101,255,10
chr2L	4998925	4998975		4		4998925	4998975	101,255,10
chr2L	4999675	4999725		4		4999675	4999725	101,255,10
chr2L	4999725	4999775		4		4999725	4999775	101,255,10
chr2L	4999775	4999825		4		4999775	4999825	101,255,10
chr2L	4999825	4999875		4		4999825	4999875	101,255,10
chr2L	4999875	4999925		4		4999875	4999925	101,255,10
chr2L	4999925	4999975		4		4999925	4999975	101,255,10
chr2L	5000075	5000125		4		5000075	5000125	101,255,10
chr2L	5000275	5000325		4		5000275	5000325	101,255,10
chr2L	5000525	5000575		4		5000525	5000575	101,255,10
chr2L	5000575	5000625		4		5000575	5000625	101,255,10
chr2L	5000625	5000675		4		5000625	5000675	101,255,10
chr2L	5000675	5000725		4		5000675	5000725	101,255,10
chr2L	5000725	5000775		4		5000725	5000775	101,255,10
chr2L	5000975	5001025		4		5000975	5001025	101,255,10
chr2L	5006575	5006625		4		5006575	5006625	101,255,10
chr2L	5006625	5006675		4		5006625	5006675	101,255,10
chr2L	5006675	5006725		4		5006675	5006725	101,255,10
chr2L	5006725	5006775		4		5006725	5006775	101,255,10
chr2L	5006775	5006825		4		5006775	5006825	101,255,10
chr2L	5006825	5006875		4		5006825	5006875	101,255,10
chr2L	5006925	5006975		4		5006925	5006975	101,255,10
chr2L	5006975	5007025		4		5006975	5007025	101,255,10
chr2L	5022375	5022425		4		5022375	5022425	101,255,10
chr2L	5022525	5022575		4		5022525	5022575	101,255,10
chr2L	5022575	5022625		4		5022575	5022625	101,255,10
chr2L	5022625	5022675		4		5022625	5022675	101,255,10
chr2L	5025175	5025225		4		5025175	5025225	101,255,10
chr2L	5026525	5026575		4		5026525	5026575	101,255,10
chr2L	5085475	5085525		4		5085475	5085525	101,255,10
chr2L	5085525	5085575		4		5085525	5085575	101,255,10
chr2L	5085575	5085625		4		5085575	5085625	101,255,10
chr2L	5085825	5085875		4		5085825	5085875	101,255,10
chr2L	5085875	5085925		4		5085875	5085925	101,255,10
chr2L	5085925	5085975		4		5085925	5085975	101,255,10
chr2L	5085975	5086025		4		5085975	5086025	101,255,10
chr2L	5086025	5086075		4		5086025	5086075	101,255,10
chr2L	5086075	5086125		4		5086075	5086125	101,255,10
chr2L	5086125	5086175		4		5086125	5086175	101,255,10
chr2L	5086175	5086225		4		5086175	5086225	101,255,10
chr2L	5086225	5086275		4		5086225	5086275	101,255,10
chr2L	5086275	5086325		4		5086275	5086325	101,255,10
chr2L	5086325	5086375		4		5086325	5086375	101,255,10
chr2L	5086375	5086425		4		5086375	5086425	101,255,10
chr2L	5086425	5086475		4		5086425	5086475	101,255,10
chr2L	5086475	5086525		4		5086475	5086525	101,255,10
chr2L	5086525	5086575		4		5086525	5086575	101,255,10
chr2L	5086575	5086625		4		5086575	5086625	101,255,10
chr2L	5086625	5086675		4		5086625	5086675	101,255,10
chr2L	5086675	5086725		4		5086675	5086725	101,255,10
chr2L	5086725	5086775		4		5086725	5086775	101,255,10
chr2L	5086775	5086825		4		5086775	5086825	101,255,10
chr2L	5086825	5086875		4		5086825	5086875	101,255,10
chr2L	5086975	5087025		4		5086975	5087025	101,255,10
chr2L	5087025	5087075		4		5087025	5087075	101,255,10
chr2L	5087075	5087125		4		5087075	5087125	101,255,10
chr2L	5087125	5087175		4		5087125	5087175	101,255,10
chr2L	5087175	5087225		4		5087175	5087225	101,255,10
chr2L	5087225	5087275		4		5087225	5087275	101,255,10
chr2L	5087275	5087325		4		5087275	5087325	101,255,10
chr2L	5087975	5088025		4		5087975	5088025	101,255,10
chr2L	5088475	5088525		4		5088475	5088525	101,255,10
chr2L	5092075	5092125		4		5092075	5092125	101,255,10
chr2L	5092125	5092175		4		5092125	5092175	101,255,10
chr2L	5092275	5092325		4		5092275	5092325	101,255,10
chr2L	5243175	5243225		4		5243175	5243225	101,255,10
chr2L	5290025	5290075		4		5290025	5290075	101,255,10
chr2L	5298225	5298275		4		5298225	5298275	101,255,10
chr2L	5302625	5302675		4		5302625	5302675	101,255,10
chr2L	5302675	5302725		4		5302675	5302725	101,255,10
chr2L	5302725	5302775		4		5302725	5302775	101,255,10
chr2L	5302775	5302825		4		5302775	5302825	101,255,10
chr2L	5304325	5304375		4		5304325	5304375	101,255,10
chr2L	5304375	5304425		4		5304375	5304425	101,255,10
chr2L	5304425	5304475		4		5304425	5304475	101,255,10
chr2L	5797825	5797875		4		5797825	5797875	101,255,10
chr2L	5797875	5797925		4		5797875	5797925	101,255,10
chr2L	5797925	5797975		4		5797925	5797975	101,255,10
chr2L	5945375	5945425		4		5945375	5945425	101,255,10
chr2L	5971675	5971725		4		5971675	5971725	101,255,10
chr2L	5971725	5971775		4		5971725	5971775	101,255,10
chr2L	5972025	5972075		4		5972025	5972075	101,255,10
chr2L	5972175	5972225		4		5972175	5972225	101,255,10
chr2L	5972225	5972275		4		5972225	5972275	101,255,10
chr2L	5972275	5972325		4		5972275	5972325	101,255,10
chr2L	5972325	5972375		4		5972325	5972375	101,255,10
chr2L	5972375	5972425		4		5972375	5972425	101,255,10
chr2L	5972425	5972475		4		5972425	5972475	101,255,10
chr2L	5972475	5972525		4		5972475	5972525	101,255,10
chr2L	5972525	5972575		4		5972525	5972575	101,255,10
chr2L	5972575	5972625		4		5972575	5972625	101,255,10
chr2L	5972625	5972675		4		5972625	5972675	101,255,10
chr2L	5972675	5972725		4		5972675	5972725	101,255,10
chr2L	5973625	5973675		4		5973625	5973675	101,255,10
chr2L	5974675	5974725		4		5974675	5974725	101,255,10
chr2L	6087475	6087525		4		6087475	6087525	101,255,10
chr2L	6087525	6087575		4		6087525	6087575	101,255,10
chr2L	6089175	6089225		4		6089175	6089225	101,255,10
chr2L	6340725	6340775		4		6340725	6340775	101,255,10
chr2L	6340775	6340825		4		6340775	6340825	101,255,10
chr2L	6340825	6340875		4		6340825	6340875	101,255,10
chr2L	6340875	6340925		4		6340875	6340925	101,255,10
chr2L	6340925	6340975		4		6340925	6340975	101,255,10
chr2L	6340975	6341025		4		6340975	6341025	101,255,10
chr2L	6341025	6341075		4		6341025	6341075	101,255,10
chr2L	6341075	6341125		4		6341075	6341125	101,255,10
chr2L	6341175	6341225		4		6341175	6341225	101,255,10
chr2L	6341225	6341275		4		6341225	6341275	101,255,10
chr2L	6472575	6472625		4		6472575	6472625	101,255,10
chr2L	6524225	6524275		4		6524225	6524275	101,255,10
chr2L	6785275	6785325		4		6785275	6785325	101,255,10
chr2L	7039675	7039725		4		7039675	7039725	101,255,10
chr2L	7040275	7040325		4		7040275	7040325	101,255,10
chr2L	7043425	7043475		4		7043425	7043475	101,255,10
chr2L	7043825	7043875		4		7043825	7043875	101,255,10
chr2L	7043875	7043925		4		7043875	7043925	101,255,10
chr2L	7043925	7043975		4		7043925	7043975	101,255,10
chr2L	7084075	7084125		4		7084075	7084125	101,255,10
chr2L	7199325	7199375		4		7199325	7199375	101,255,10
chr2L	7200625	7200675		4		7200625	7200675	101,255,10
chr2L	7200675	7200725		4		7200675	7200725	101,255,10
chr2L	7200725	7200775		4		7200725	7200775	101,255,10
chr2L	7200775	7200825		4		7200775	7200825	101,255,10
chr2L	7200825	7200875		4		7200825	7200875	101,255,10
chr2L	7202025	7202075		4		7202025	7202075	101,255,10
chr2L	7202125	7202175		4		7202125	7202175	101,255,10
chr2L	7202175	7202225		4		7202175	7202225	101,255,10
chr2L	7213975	7214025		4		7213975	7214025	101,255,10
chr2L	7214025	7214075		4		7214025	7214075	101,255,10
chr2L	7214675	7214725		4		7214675	7214725	101,255,10
chr2L	7217825	7217875		4		7217825	7217875	101,255,10
chr2L	7217875	7217925		4		7217875	7217925	101,255,10
chr2L	7217925	7217975		4		7217925	7217975	101,255,10
chr2L	7239325	7239375		4		7239325	7239375	101,255,10
chr2L	7421825	7421875		4		7421825	7421875	101,255,10
chr2L	7425775	7425825		4		7425775	7425825	101,255,10
chr2L	7425825	7425875		4		7425825	7425875	101,255,10
chr2L	7425875	7425925		4		7425875	7425925	101,255,10
chr2L	7425925	7425975		4		7425925	7425975	101,255,10
chr2L	7425975	7426025		4		7425975	7426025	101,255,10
chr2L	7426025	7426075		4		7426025	7426075	101,255,10
chr2L	7426075	7426125		4		7426075	7426125	101,255,10
chr2L	7432175	7432225		4		7432175	7432225	101,255,10
chr2L	7486375	7486425		4		7486375	7486425	101,255,10
chr2L	7486425	7486475		4		7486425	7486475	101,255,10
chr2L	7486475	7486525		4		7486475	7486525	101,255,10
chr2L	7494125	7494175		4		7494125	7494175	101,255,10
chr2L	7494175	7494225		4		7494175	7494225	101,255,10
chr2L	7495125	7495175		4		7495125	7495175	101,255,10
chr2L	7495175	7495225		4		7495175	7495225	101,255,10
chr2L	7495225	7495275		4		7495225	7495275	101,255,10
chr2L	7495325	7495375		4		7495325	7495375	101,255,10
chr2L	7789875	7789925		4		7789875	7789925	101,255,10
chr2L	7789925	7789975		4		7789925	7789975	101,255,10
chr2L	7789975	7790025		4		7789975	7790025	101,255,10
chr2L	7809025	7809075		4		7809025	7809075	101,255,10
chr2L	7809075	7809125		4		7809075	7809125	101,255,10
chr2L	7809175	7809225		4		7809175	7809225	101,255,10
chr2L	7812475	7812525		4		7812475	7812525	101,255,10
chr2L	7958825	7958875		4		7958825	7958875	101,255,10
chr2L	7958875	7958925		4		7958875	7958925	101,255,10
chr2L	7958925	7958975		4		7958925	7958975	101,255,10
chr2L	7958975	7959025		4		7958975	7959025	101,255,10
chr2L	7959025	7959075		4		7959025	7959075	101,255,10
chr2L	7964025	7964075		4		7964025	7964075	101,255,10
chr2L	7974025	7974075		4		7974025	7974075	101,255,10
chr2L	7974075	7974125		4		7974075	7974125	101,255,10
chr2L	7974125	7974175		4		7974125	7974175	101,255,10
chr2L	7974925	7974975		4		7974925	7974975	101,255,10
chr2L	7974975	7975025		4		7974975	7975025	101,255,10
chr2L	7975025	7975075		4		7975025	7975075	101,255,10
chr2L	7975075	7975125		4		7975075	7975125	101,255,10
chr2L	7975125	7975175		4		7975125	7975175	101,255,10
chr2L	7990975	7991025		4		7990975	7991025	101,255,10
chr2L	7991025	7991075		4		7991025	7991075	101,255,10
chr2L	7991075	7991125		4		7991075	7991125	101,255,10
chr2L	7991175	7991225		4		7991175	7991225	101,255,10
chr2L	7991825	7991875		4		7991825	7991875	101,255,10
chr2L	7992325	7992375		4		7992325	7992375	101,255,10
chr2L	7992375	7992425		4		7992375	7992425	101,255,10
chr2L	8092375	8092425		4		8092375	8092425	101,255,10
chr2L	8093175	8093225		4		8093175	8093225	101,255,10
chr2L	8093225	8093275		4		8093225	8093275	101,255,10
chr2L	8093275	8093325		4		8093275	8093325	101,255,10
chr2L	8093325	8093375		4		8093325	8093375	101,255,10
chr2L	8093375	8093425		4		8093375	8093425	101,255,10
chr2L	8093425	8093475		4		8093425	8093475	101,255,10
chr2L	8093475	8093525		4		8093475	8093525	101,255,10
chr2L	8093525	8093575		4		8093525	8093575	101,255,10
chr2L	8093825	8093875		4		8093825	8093875	101,255,10
chr2L	8093875	8093925		4		8093875	8093925	101,255,10
chr2L	8093925	8093975		4		8093925	8093975	101,255,10
chr2L	8093975	8094025		4		8093975	8094025	101,255,10
chr2L	8094025	8094075		4		8094025	8094075	101,255,10
chr2L	8094075	8094125		4		8094075	8094125	101,255,10
chr2L	8094325	8094375		4		8094325	8094375	101,255,10
chr2L	8094575	8094625		4		8094575	8094625	101,255,10
chr2L	8094925	8094975		4		8094925	8094975	101,255,10
chr2L	8095475	8095525		4		8095475	8095525	101,255,10
chr2L	8095525	8095575		4		8095525	8095575	101,255,10
chr2L	8095825	8095875		4		8095825	8095875	101,255,10
chr2L	8098375	8098425		4		8098375	8098425	101,255,10
chr2L	8098425	8098475		4		8098425	8098475	101,255,10
chr2L	8098575	8098625		4		8098575	8098625	101,255,10
chr2L	8098675	8098725		4		8098675	8098725	101,255,10
chr2L	8098725	8098775		4		8098725	8098775	101,255,10
chr2L	8098775	8098825		4		8098775	8098825	101,255,10
chr2L	8098825	8098875		4		8098825	8098875	101,255,10
chr2L	8098875	8098925		4		8098875	8098925	101,255,10
chr2L	8098925	8098975		4		8098925	8098975	101,255,10
chr2L	8098975	8099025		4		8098975	8099025	101,255,10
chr2L	8099025	8099075		4		8099025	8099075	101,255,10
chr2L	8099075	8099125		4		8099075	8099125	101,255,10
chr2L	8099125	8099175		4		8099125	8099175	101,255,10
chr2L	8099225	8099275		4		8099225	8099275	101,255,10
chr2L	8099375	8099425		4		8099375	8099425	101,255,10
chr2L	8099425	8099475		4		8099425	8099475	101,255,10
chr2L	8099475	8099525		4		8099475	8099525	101,255,10
chr2L	8099525	8099575		4		8099525	8099575	101,255,10
chr2L	8099575	8099625		4		8099575	8099625	101,255,10
chr2L	8099675	8099725		4		8099675	8099725	101,255,10
chr2L	8099875	8099925		4		8099875	8099925	101,255,10
chr2L	8099925	8099975		4		8099925	8099975	101,255,10
chr2L	8100025	8100075		4		8100025	8100075	101,255,10
chr2L	8100075	8100125		4		8100075	8100125	101,255,10
chr2L	8100125	8100175		4		8100125	8100175	101,255,10
chr2L	8100225	8100275		4		8100225	8100275	101,255,10
chr2L	8100275	8100325		4		8100275	8100325	101,255,10
chr2L	8100475	8100525		4		8100475	8100525	101,255,10
chr2L	8100525	8100575		4		8100525	8100575	101,255,10
chr2L	8101475	8101525		4		8101475	8101525	101,255,10
chr2L	8101525	8101575		4		8101525	8101575	101,255,10
chr2L	8101575	8101625		4		8101575	8101625	101,255,10
chr2L	8101625	8101675		4		8101625	8101675	101,255,10
chr2L	8128525	8128575		4		8128525	8128575	101,255,10
chr2L	8128575	8128625		4		8128575	8128625	101,255,10
chr2L	8128625	8128675		4		8128625	8128675	101,255,10
chr2L	8155775	8155825		4		8155775	8155825	101,255,10
chr2L	8167625	8167675		4		8167625	8167675	101,255,10
chr2L	8167725	8167775		4		8167725	8167775	101,255,10
chr2L	8167775	8167825		4		8167775	8167825	101,255,10
chr2L	8168775	8168825		4		8168775	8168825	101,255,10
chr2L	8168825	8168875		4		8168825	8168875	101,255,10
chr2L	8168875	8168925		4		8168875	8168925	101,255,10
chr2L	8168925	8168975		4		8168925	8168975	101,255,10
chr2L	8168975	8169025		4		8168975	8169025	101,255,10
chr2L	8169025	8169075		4		8169025	8169075	101,255,10
chr2L	8169075	8169125		4		8169075	8169125	101,255,10
chr2L	8169125	8169175		4		8169125	8169175	101,255,10
chr2L	8169175	8169225		4		8169175	8169225	101,255,10
chr2L	8169225	8169275		4		8169225	8169275	101,255,10
chr2L	8169275	8169325		4		8169275	8169325	101,255,10
chr2L	8169325	8169375		4		8169325	8169375	101,255,10
chr2L	8169375	8169425		4		8169375	8169425	101,255,10
chr2L	8169425	8169475		4		8169425	8169475	101,255,10
chr2L	8169475	8169525		4		8169475	8169525	101,255,10
chr2L	8169525	8169575		4		8169525	8169575	101,255,10
chr2L	8171125	8171175		4		8171125	8171175	101,255,10
chr2L	8172475	8172525		4		8172475	8172525	101,255,10
chr2L	8172525	8172575		4		8172525	8172575	101,255,10
chr2L	8172575	8172625		4		8172575	8172625	101,255,10
chr2L	8229475	8229525		4		8229475	8229525	101,255,10
chr2L	8229525	8229575		4		8229525	8229575	101,255,10
chr2L	8229575	8229625		4		8229575	8229625	101,255,10
chr2L	8229725	8229775		4		8229725	8229775	101,255,10
chr2L	8229925	8229975		4		8229925	8229975	101,255,10
chr2L	8231775	8231825		4		8231775	8231825	101,255,10
chr2L	8231825	8231875		4		8231825	8231875	101,255,10
chr2L	8231875	8231925		4		8231875	8231925	101,255,10
chr2L	8232225	8232275		4		8232225	8232275	101,255,10
chr2L	8232275	8232325		4		8232275	8232325	101,255,10
chr2L	8232325	8232375		4		8232325	8232375	101,255,10
chr2L	8232375	8232425		4		8232375	8232425	101,255,10
chr2L	8232425	8232475		4		8232425	8232475	101,255,10
chr2L	8232725	8232775		4		8232725	8232775	101,255,10
chr2L	8232775	8232825		4		8232775	8232825	101,255,10
chr2L	8232825	8232875		4		8232825	8232875	101,255,10
chr2L	8232875	8232925		4		8232875	8232925	101,255,10
chr2L	8232925	8232975		4		8232925	8232975	101,255,10
chr2L	8232975	8233025		4		8232975	8233025	101,255,10
chr2L	8285575	8285625		4		8285575	8285625	101,255,10
chr2L	8290875	8290925		4		8290875	8290925	101,255,10
chr2L	8290925	8290975		4		8290925	8290975	101,255,10
chr2L	8290975	8291025		4		8290975	8291025	101,255,10
chr2L	8291925	8291975		4		8291925	8291975	101,255,10
chr2L	8291975	8292025		4		8291975	8292025	101,255,10
chr2L	8292025	8292075		4		8292025	8292075	101,255,10
chr2L	8298975	8299025		4		8298975	8299025	101,255,10
chr2L	8299025	8299075		4		8299025	8299075	101,255,10
chr2L	8299075	8299125		4		8299075	8299125	101,255,10
chr2L	8299125	8299175		4		8299125	8299175	101,255,10
chr2L	8371625	8371675		4		8371625	8371675	101,255,10
chr2L	8371725	8371775		4		8371725	8371775	101,255,10
chr2L	8371775	8371825		4		8371775	8371825	101,255,10
chr2L	8420625	8420675		4		8420625	8420675	101,255,10
chr2L	8420675	8420725		4		8420675	8420725	101,255,10
chr2L	8420725	8420775		4		8420725	8420775	101,255,10
chr2L	8421275	8421325		4		8421275	8421325	101,255,10
chr2L	8423025	8423075		4		8423025	8423075	101,255,10
chr2L	8423075	8423125		4		8423075	8423125	101,255,10
chr2L	8423125	8423175		4		8423125	8423175	101,255,10
chr2L	8423175	8423225		4		8423175	8423225	101,255,10
chr2L	8423275	8423325		4		8423275	8423325	101,255,10
chr2L	8423375	8423425		4		8423375	8423425	101,255,10
chr2L	8423475	8423525		4		8423475	8423525	101,255,10
chr2L	8423625	8423675		4		8423625	8423675	101,255,10
chr2L	8423675	8423725		4		8423675	8423725	101,255,10
chr2L	8424275	8424325		4		8424275	8424325	101,255,10
chr2L	8424375	8424425		4		8424375	8424425	101,255,10
chr2L	8424425	8424475		4		8424425	8424475	101,255,10
chr2L	8424475	8424525		4		8424475	8424525	101,255,10
chr2L	8424525	8424575		4		8424525	8424575	101,255,10
chr2L	8424625	8424675		4		8424625	8424675	101,255,10
chr2L	8424775	8424825		4		8424775	8424825	101,255,10
chr2L	8424825	8424875		4		8424825	8424875	101,255,10
chr2L	8424875	8424925		4		8424875	8424925	101,255,10
chr2L	8425075	8425125		4		8425075	8425125	101,255,10
chr2L	8425125	8425175		4		8425125	8425175	101,255,10
chr2L	8425625	8425675		4		8425625	8425675	101,255,10
chr2L	8426075	8426125		4		8426075	8426125	101,255,10
chr2L	8426125	8426175		4		8426125	8426175	101,255,10
chr2L	8426375	8426425		4		8426375	8426425	101,255,10
chr2L	8426425	8426475		4		8426425	8426475	101,255,10
chr2L	8693175	8693225		4		8693175	8693225	101,255,10
chr2L	8699325	8699375		4		8699325	8699375	101,255,10
chr2L	8699375	8699425		4		8699375	8699425	101,255,10
chr2L	8699425	8699475		4		8699425	8699475	101,255,10
chr2L	8699475	8699525		4		8699475	8699525	101,255,10
chr2L	8701025	8701075		4		8701025	8701075	101,255,10
chr2L	8703825	8703875		4		8703825	8703875	101,255,10
chr2L	8707725	8707775		4		8707725	8707775	101,255,10
chr2L	8707775	8707825		4		8707775	8707825	101,255,10
chr2L	8707825	8707875		4		8707825	8707875	101,255,10
chr2L	8707875	8707925		4		8707875	8707925	101,255,10
chr2L	8707925	8707975		4		8707925	8707975	101,255,10
chr2L	8708075	8708125		4		8708075	8708125	101,255,10
chr2L	8708375	8708425		4		8708375	8708425	101,255,10
chr2L	8708425	8708475		4		8708425	8708475	101,255,10
chr2L	8714375	8714425		4		8714375	8714425	101,255,10
chr2L	8717575	8717625		4		8717575	8717625	101,255,10
chr2L	8717675	8717725		4		8717675	8717725	101,255,10
chr2L	8717725	8717775		4		8717725	8717775	101,255,10
chr2L	8732725	8732775		4		8732725	8732775	101,255,10
chr2L	8732775	8732825		4		8732775	8732825	101,255,10
chr2L	8732825	8732875		4		8732825	8732875	101,255,10
chr2L	8732875	8732925		4		8732875	8732925	101,255,10
chr2L	8733475	8733525		4		8733475	8733525	101,255,10
chr2L	8733525	8733575		4		8733525	8733575	101,255,10
chr2L	8733575	8733625		4		8733575	8733625	101,255,10
chr2L	8733625	8733675		4		8733625	8733675	101,255,10
chr2L	8733825	8733875		4		8733825	8733875	101,255,10
chr2L	8733875	8733925		4		8733875	8733925	101,255,10
chr2L	8733975	8734025		4		8733975	8734025	101,255,10
chr2L	8946525	8946575		4		8946525	8946575	101,255,10
chr2L	8947275	8947325		4		8947275	8947325	101,255,10
chr2L	8947325	8947375		4		8947325	8947375	101,255,10
chr2L	8947375	8947425		4		8947375	8947425	101,255,10
chr2L	8947425	8947475		4		8947425	8947475	101,255,10
chr2L	8947475	8947525		4		8947475	8947525	101,255,10
chr2L	8947825	8947875		4		8947825	8947875	101,255,10
chr2L	8948125	8948175		4		8948125	8948175	101,255,10
chr2L	8948175	8948225		4		8948175	8948225	101,255,10
chr2L	8948225	8948275		4		8948225	8948275	101,255,10
chr2L	8948275	8948325		4		8948275	8948325	101,255,10
chr2L	8948325	8948375		4		8948325	8948375	101,255,10
chr2L	8948375	8948425		4		8948375	8948425	101,255,10
chr2L	8948525	8948575		4		8948525	8948575	101,255,10
chr2L	8948625	8948675		4		8948625	8948675	101,255,10
chr2L	8949075	8949125		4		8949075	8949125	101,255,10
chr2L	8949125	8949175		4		8949125	8949175	101,255,10
chr2L	8949175	8949225		4		8949175	8949225	101,255,10
chr2L	8949225	8949275		4		8949225	8949275	101,255,10
chr2L	8951825	8951875		4		8951825	8951875	101,255,10
chr2L	8956575	8956625		4		8956575	8956625	101,255,10
chr2L	8956625	8956675		4		8956625	8956675	101,255,10
chr2L	8990325	8990375		4		8990325	8990375	101,255,10
chr2L	8990375	8990425		4		8990375	8990425	101,255,10
chr2L	9168225	9168275		4		9168225	9168275	101,255,10
chr2L	9168275	9168325		4		9168275	9168325	101,255,10
chr2L	9168325	9168375		4		9168325	9168375	101,255,10
chr2L	9178225	9178275		4		9178225	9178275	101,255,10
chr2L	9180275	9180325		4		9180275	9180325	101,255,10
chr2L	9180325	9180375		4		9180325	9180375	101,255,10
chr2L	9180375	9180425		4		9180375	9180425	101,255,10
chr2L	9180425	9180475		4		9180425	9180475	101,255,10
chr2L	9180475	9180525		4		9180475	9180525	101,255,10
chr2L	9180525	9180575		4		9180525	9180575	101,255,10
chr2L	9180575	9180625		4		9180575	9180625	101,255,10
chr2L	9181375	9181425		4		9181375	9181425	101,255,10
chr2L	9181525	9181575		4		9181525	9181575	101,255,10
chr2L	9182075	9182125		4		9182075	9182125	101,255,10
chr2L	9182125	9182175		4		9182125	9182175	101,255,10
chr2L	9184025	9184075		4		9184025	9184075	101,255,10
chr2L	9184075	9184125		4		9184075	9184125	101,255,10
chr2L	9184125	9184175		4		9184125	9184175	101,255,10
chr2L	9184175	9184225		4		9184175	9184225	101,255,10
chr2L	9184225	9184275		4		9184225	9184275	101,255,10
chr2L	9184275	9184325		4		9184275	9184325	101,255,10
chr2L	9203725	9203775		4		9203725	9203775	101,255,10
chr2L	9203775	9203825		4		9203775	9203825	101,255,10
chr2L	9204025	9204075		4		9204025	9204075	101,255,10
chr2L	9204125	9204175		4		9204125	9204175	101,255,10
chr2L	9204175	9204225		4		9204175	9204225	101,255,10
chr2L	9204275	9204325		4		9204275	9204325	101,255,10
chr2L	9204525	9204575		4		9204525	9204575	101,255,10
chr2L	9204575	9204625		4		9204575	9204625	101,255,10
chr2L	9204625	9204675		4		9204625	9204675	101,255,10
chr2L	9204675	9204725		4		9204675	9204725	101,255,10
chr2L	9230325	9230375		4		9230325	9230375	101,255,10
chr2L	9230375	9230425		4		9230375	9230425	101,255,10
chr2L	9235525	9235575		4		9235525	9235575	101,255,10
chr2L	9235675	9235725		4		9235675	9235725	101,255,10
chr2L	9235775	9235825		4		9235775	9235825	101,255,10
chr2L	9235825	9235875		4		9235825	9235875	101,255,10
chr2L	9235875	9235925		4		9235875	9235925	101,255,10
chr2L	9235925	9235975		4		9235925	9235975	101,255,10
chr2L	9493325	9493375		4		9493325	9493375	101,255,10
chr2L	9496625	9496675		4		9496625	9496675	101,255,10
chr2L	9496875	9496925		4		9496875	9496925	101,255,10
chr2L	9496975	9497025		4		9496975	9497025	101,255,10
chr2L	9497025	9497075		4		9497025	9497075	101,255,10
chr2L	9497075	9497125		4		9497075	9497125	101,255,10
chr2L	9497125	9497175		4		9497125	9497175	101,255,10
chr2L	9497175	9497225		4		9497175	9497225	101,255,10
chr2L	9497225	9497275		4		9497225	9497275	101,255,10
chr2L	9497275	9497325		4		9497275	9497325	101,255,10
chr2L	9497325	9497375		4		9497325	9497375	101,255,10
chr2L	9497375	9497425		4		9497375	9497425	101,255,10
chr2L	9497425	9497475		4		9497425	9497475	101,255,10
chr2L	9497475	9497525		4		9497475	9497525	101,255,10
chr2L	9497775	9497825		4		9497775	9497825	101,255,10
chr2L	9497825	9497875		4		9497825	9497875	101,255,10
chr2L	9497875	9497925		4		9497875	9497925	101,255,10
chr2L	9497925	9497975		4		9497925	9497975	101,255,10
chr2L	9497975	9498025		4		9497975	9498025	101,255,10
chr2L	9498025	9498075		4		9498025	9498075	101,255,10
chr2L	9498375	9498425		4		9498375	9498425	101,255,10
chr2L	9498425	9498475		4		9498425	9498475	101,255,10
chr2L	9498475	9498525		4		9498475	9498525	101,255,10
chr2L	9498525	9498575		4		9498525	9498575	101,255,10
chr2L	9498575	9498625		4		9498575	9498625	101,255,10
chr2L	9498625	9498675		4		9498625	9498675	101,255,10
chr2L	9498675	9498725		4		9498675	9498725	101,255,10
chr2L	9498725	9498775		4		9498725	9498775	101,255,10
chr2L	9498775	9498825		4		9498775	9498825	101,255,10
chr2L	9498825	9498875		4		9498825	9498875	101,255,10
chr2L	9498875	9498925		4		9498875	9498925	101,255,10
chr2L	9499025	9499075		4		9499025	9499075	101,255,10
chr2L	9499475	9499525		4		9499475	9499525	101,255,10
chr2L	9499625	9499675		4		9499625	9499675	101,255,10
chr2L	9499675	9499725		4		9499675	9499725	101,255,10
chr2L	9499725	9499775		4		9499725	9499775	101,255,10
chr2L	9499775	9499825		4		9499775	9499825	101,255,10
chr2L	9499825	9499875		4		9499825	9499875	101,255,10
chr2L	9500125	9500175		4		9500125	9500175	101,255,10
chr2L	9500175	9500225		4		9500175	9500225	101,255,10
chr2L	9500225	9500275		4		9500225	9500275	101,255,10
chr2L	9500275	9500325		4		9500275	9500325	101,255,10
chr2L	9500475	9500525		4		9500475	9500525	101,255,10
chr2L	9501675	9501725		4		9501675	9501725	101,255,10
chr2L	9501725	9501775		4		9501725	9501775	101,255,10
chr2L	9501775	9501825		4		9501775	9501825	101,255,10
chr2L	9501825	9501875		4		9501825	9501875	101,255,10
chr2L	9501875	9501925		4		9501875	9501925	101,255,10
chr2L	9501975	9502025		4		9501975	9502025	101,255,10
chr2L	9502075	9502125		4		9502075	9502125	101,255,10
chr2L	9503725	9503775		4		9503725	9503775	101,255,10
chr2L	9570525	9570575		4		9570525	9570575	101,255,10
chr2L	9686425	9686475		4		9686425	9686475	101,255,10
chr2L	9686475	9686525		4		9686475	9686525	101,255,10
chr2L	9691975	9692025		4		9691975	9692025	101,255,10
chr2L	9692025	9692075		4		9692025	9692075	101,255,10
chr2L	9692075	9692125		4		9692075	9692125	101,255,10
chr2L	9692325	9692375		4		9692325	9692375	101,255,10
chr2L	9692375	9692425		4		9692375	9692425	101,255,10
chr2L	9693225	9693275		4		9693225	9693275	101,255,10
chr2L	9693275	9693325		4		9693275	9693325	101,255,10
chr2L	9693325	9693375		4		9693325	9693375	101,255,10
chr2L	9693375	9693425		4		9693375	9693425	101,255,10
chr2L	9708325	9708375		4		9708325	9708375	101,255,10
chr2L	9777375	9777425		4		9777375	9777425	101,255,10
chr2L	9777425	9777475		4		9777425	9777475	101,255,10
chr2L	9777525	9777575		4		9777525	9777575	101,255,10
chr2L	9785725	9785775		4		9785725	9785775	101,255,10
chr2L	9785775	9785825		4		9785775	9785825	101,255,10
chr2L	9943475	9943525		4		9943475	9943525	101,255,10
chr2L	9943875	9943925		4		9943875	9943925	101,255,10
chr2L	9943925	9943975		4		9943925	9943975	101,255,10
chr2L	9943975	9944025		4		9943975	9944025	101,255,10
chr2L	9944025	9944075		4		9944025	9944075	101,255,10
chr2L	9944075	9944125		4		9944075	9944125	101,255,10
chr2L	9944125	9944175		4		9944125	9944175	101,255,10
chr2L	9944175	9944225		4		9944175	9944225	101,255,10
chr2L	9945925	9945975		4		9945925	9945975	101,255,10
chr2L	10499625	10499675		4		10499625	10499675	101,255,10
chr2L	10499675	10499725		4		10499675	10499725	101,255,10
chr2L	10499725	10499775		4		10499725	10499775	101,255,10
chr2L	11052425	11052475		4		11052425	11052475	101,255,10
chr2L	11065375	11065425		4		11065375	11065425	101,255,10
chr2L	11065425	11065475		4		11065425	11065475	101,255,10
chr2L	11065475	11065525		4		11065475	11065525	101,255,10
chr2L	11065525	11065575		4		11065525	11065575	101,255,10
chr2L	11065575	11065625		4		11065575	11065625	101,255,10
chr2L	11065775	11065825		4		11065775	11065825	101,255,10
chr2L	11065825	11065875		4		11065825	11065875	101,255,10
chr2L	11065975	11066025		4		11065975	11066025	101,255,10
chr2L	11066025	11066075		4		11066025	11066075	101,255,10
chr2L	11066075	11066125		4		11066075	11066125	101,255,10
chr2L	11526775	11526825		4		11526775	11526825	101,255,10
chr2L	11527025	11527075		4		11527025	11527075	101,255,10
chr2L	11527075	11527125		4		11527075	11527125	101,255,10
chr2L	11527125	11527175		4		11527125	11527175	101,255,10
chr2L	11805825	11805875		4		11805825	11805875	101,255,10
chr2L	11805875	11805925		4		11805875	11805925	101,255,10
chr2L	12422325	12422375		4		12422325	12422375	101,255,10
chr2L	12422525	12422575		4		12422525	12422575	101,255,10
chr2L	12422575	12422625		4		12422575	12422625	101,255,10
chr2L	12422625	12422675		4		12422625	12422675	101,255,10
chr2L	12422675	12422725		4		12422675	12422725	101,255,10
chr2L	12422725	12422775		4		12422725	12422775	101,255,10
chr2L	12422775	12422825		4		12422775	12422825	101,255,10
chr2L	12422825	12422875		4		12422825	12422875	101,255,10
chr2L	12423125	12423175		4		12423125	12423175	101,255,10
chr2L	12458925	12458975		4		12458925	12458975	101,255,10
chr2L	12458975	12459025		4		12458975	12459025	101,255,10
chr2L	12459025	12459075		4		12459025	12459075	101,255,10
chr2L	12459075	12459125		4		12459075	12459125	101,255,10
chr2L	12459125	12459175		4		12459125	12459175	101,255,10
chr2L	12459175	12459225		4		12459175	12459225	101,255,10
chr2L	12462025	12462075		4		12462025	12462075	101,255,10
chr2L	12462725	12462775		4		12462725	12462775	101,255,10
chr2L	12462775	12462825		4		12462775	12462825	101,255,10
chr2L	12462825	12462875		4		12462825	12462875	101,255,10
chr2L	12462875	12462925		4		12462875	12462925	101,255,10
chr2L	12462925	12462975		4		12462925	12462975	101,255,10
chr2L	12462975	12463025		4		12462975	12463025	101,255,10
chr2L	12463025	12463075		4		12463025	12463075	101,255,10
chr2L	12463075	12463125		4		12463075	12463125	101,255,10
chr2L	12463125	12463175		4		12463125	12463175	101,255,10
chr2L	12463175	12463225		4		12463175	12463225	101,255,10
chr2L	12463225	12463275		4		12463225	12463275	101,255,10
chr2L	12463275	12463325		4		12463275	12463325	101,255,10
chr2L	12463325	12463375		4		12463325	12463375	101,255,10
chr2L	12463375	12463425		4		12463375	12463425	101,255,10
chr2L	12463425	12463475		4		12463425	12463475	101,255,10
chr2L	12464175	12464225		4		12464175	12464225	101,255,10
chr2L	12468075	12468125		4		12468075	12468125	101,255,10
chr2L	12468125	12468175		4		12468125	12468175	101,255,10
chr2L	12468225	12468275		4		12468225	12468275	101,255,10
chr2L	12468275	12468325		4		12468275	12468325	101,255,10
chr2L	12468375	12468425		4		12468375	12468425	101,255,10
chr2L	12468525	12468575		4		12468525	12468575	101,255,10
chr2L	12468775	12468825		4		12468775	12468825	101,255,10
chr2L	12478675	12478725		4		12478675	12478725	101,255,10
chr2L	12478725	12478775		4		12478725	12478775	101,255,10
chr2L	12492125	12492175		4		12492125	12492175	101,255,10
chr2L	12492175	12492225		4		12492175	12492225	101,255,10
chr2L	12492425	12492475		4		12492425	12492475	101,255,10
chr2L	12492825	12492875		4		12492825	12492875	101,255,10
chr2L	12493875	12493925		4		12493875	12493925	101,255,10
chr2L	12493975	12494025		4		12493975	12494025	101,255,10
chr2L	12494075	12494125		4		12494075	12494125	101,255,10
chr2L	12507375	12507425		4		12507375	12507425	101,255,10
chr2L	12507425	12507475		4		12507425	12507475	101,255,10
chr2L	12507475	12507525		4		12507475	12507525	101,255,10
chr2L	12515575	12515625		4		12515575	12515625	101,255,10
chr2L	12515625	12515675		4		12515625	12515675	101,255,10
chr2L	12515675	12515725		4		12515675	12515725	101,255,10
chr2L	12527425	12527475		4		12527425	12527475	101,255,10
chr2L	12527725	12527775		4		12527725	12527775	101,255,10
chr2L	12527775	12527825		4		12527775	12527825	101,255,10
chr2L	12527825	12527875		4		12527825	12527875	101,255,10
chr2L	12528025	12528075		4		12528025	12528075	101,255,10
chr2L	12528075	12528125		4		12528075	12528125	101,255,10
chr2L	12528125	12528175		4		12528125	12528175	101,255,10
chr2L	12528175	12528225		4		12528175	12528225	101,255,10
chr2L	12528225	12528275		4		12528225	12528275	101,255,10
chr2L	12528275	12528325		4		12528275	12528325	101,255,10
chr2L	12528325	12528375		4		12528325	12528375	101,255,10
chr2L	12528575	12528625		4		12528575	12528625	101,255,10
chr2L	12528625	12528675		4		12528625	12528675	101,255,10
chr2L	12528675	12528725		4		12528675	12528725	101,255,10
chr2L	12528775	12528825		4		12528775	12528825	101,255,10
chr2L	12528825	12528875		4		12528825	12528875	101,255,10
chr2L	12528875	12528925		4		12528875	12528925	101,255,10
chr2L	12528925	12528975		4		12528925	12528975	101,255,10
chr2L	12530825	12530875		4		12530825	12530875	101,255,10
chr2L	12530875	12530925		4		12530875	12530925	101,255,10
chr2L	12530925	12530975		4		12530925	12530975	101,255,10
chr2L	12530975	12531025		4		12530975	12531025	101,255,10
chr2L	12531025	12531075		4		12531025	12531075	101,255,10
chr2L	12531075	12531125		4		12531075	12531125	101,255,10
chr2L	12531325	12531375		4		12531325	12531375	101,255,10
chr2L	12531375	12531425		4		12531375	12531425	101,255,10
chr2L	12531675	12531725		4		12531675	12531725	101,255,10
chr2L	12531725	12531775		4		12531725	12531775	101,255,10
chr2L	12532025	12532075		4		12532025	12532075	101,255,10
chr2L	12532075	12532125		4		12532075	12532125	101,255,10
chr2L	12532125	12532175		4		12532125	12532175	101,255,10
chr2L	12532225	12532275		4		12532225	12532275	101,255,10
chr2L	12532375	12532425		4		12532375	12532425	101,255,10
chr2L	12533275	12533325		4		12533275	12533325	101,255,10
chr2L	12533325	12533375		4		12533325	12533375	101,255,10
chr2L	12533375	12533425		4		12533375	12533425	101,255,10
chr2L	12533425	12533475		4		12533425	12533475	101,255,10
chr2L	12533475	12533525		4		12533475	12533525	101,255,10
chr2L	12533525	12533575		4		12533525	12533575	101,255,10
chr2L	12533575	12533625		4		12533575	12533625	101,255,10
chr2L	12533675	12533725		4		12533675	12533725	101,255,10
chr2L	12534675	12534725		4		12534675	12534725	101,255,10
chr2L	12534825	12534875		4		12534825	12534875	101,255,10
chr2L	12534925	12534975		4		12534925	12534975	101,255,10
chr2L	12534975	12535025		4		12534975	12535025	101,255,10
chr2L	12535075	12535125		4		12535075	12535125	101,255,10
chr2L	12535125	12535175		4		12535125	12535175	101,255,10
chr2L	12541725	12541775		4		12541725	12541775	101,255,10
chr2L	12541775	12541825		4		12541775	12541825	101,255,10
chr2L	12541975	12542025		4		12541975	12542025	101,255,10
chr2L	12542025	12542075		4		12542025	12542075	101,255,10
chr2L	12542075	12542125		4		12542075	12542125	101,255,10
chr2L	12542125	12542175		4		12542125	12542175	101,255,10
chr2L	12542175	12542225		4		12542175	12542225	101,255,10
chr2L	12542225	12542275		4		12542225	12542275	101,255,10
chr2L	12542275	12542325		4		12542275	12542325	101,255,10
chr2L	12542325	12542375		4		12542325	12542375	101,255,10
chr2L	12542375	12542425		4		12542375	12542425	101,255,10
chr2L	12542425	12542475		4		12542425	12542475	101,255,10
chr2L	12542475	12542525		4		12542475	12542525	101,255,10
chr2L	12542525	12542575		4		12542525	12542575	101,255,10
chr2L	12544075	12544125		4		12544075	12544125	101,255,10
chr2L	12544325	12544375		4		12544325	12544375	101,255,10
chr2L	12544375	12544425		4		12544375	12544425	101,255,10
chr2L	12720875	12720925		4		12720875	12720925	101,255,10
chr2L	13056275	13056325		4		13056275	13056325	101,255,10
chr2L	13057775	13057825		4		13057775	13057825	101,255,10
chr2L	13057825	13057875		4		13057825	13057875	101,255,10
chr2L	13206975	13207025		4		13206975	13207025	101,255,10
chr2L	13207025	13207075		4		13207025	13207075	101,255,10
chr2L	13207125	13207175		4		13207125	13207175	101,255,10
chr2L	13207175	13207225		4		13207175	13207225	101,255,10
chr2L	13207225	13207275		4		13207225	13207275	101,255,10
chr2L	13207275	13207325		4		13207275	13207325	101,255,10
chr2L	13207875	13207925		4		13207875	13207925	101,255,10
chr2L	13207925	13207975		4		13207925	13207975	101,255,10
chr2L	13207975	13208025		4		13207975	13208025	101,255,10
chr2L	13509925	13509975		4		13509925	13509975	101,255,10
chr2L	13510325	13510375		4		13510325	13510375	101,255,10
chr2L	13510375	13510425		4		13510375	13510425	101,255,10
chr2L	13510425	13510475		4		13510425	13510475	101,255,10
chr2L	13510725	13510775		4		13510725	13510775	101,255,10
chr2L	13511025	13511075		4		13511025	13511075	101,255,10
chr2L	13511975	13512025		4		13511975	13512025	101,255,10
chr2L	13512125	13512175		4		13512125	13512175	101,255,10
chr2L	13512275	13512325		4		13512275	13512325	101,255,10
chr2L	13512375	13512425		4		13512375	13512425	101,255,10
chr2L	13512425	13512475		4		13512425	13512475	101,255,10
chr2L	13512475	13512525		4		13512475	13512525	101,255,10
chr2L	13512525	13512575		4		13512525	13512575	101,255,10
chr2L	13548275	13548325		4		13548275	13548325	101,255,10
chr2L	13553525	13553575		4		13553525	13553575	101,255,10
chr2L	13553575	13553625		4		13553575	13553625	101,255,10
chr2L	13553625	13553675		4		13553625	13553675	101,255,10
chr2L	13553675	13553725		4		13553675	13553725	101,255,10
chr2L	13554475	13554525		4		13554475	13554525	101,255,10
chr2L	13554525	13554575		4		13554525	13554575	101,255,10
chr2L	13567925	13567975		4		13567925	13567975	101,255,10
chr2L	13569225	13569275		4		13569225	13569275	101,255,10
chr2L	13569275	13569325		4		13569275	13569325	101,255,10
chr2L	13569325	13569375		4		13569325	13569375	101,255,10
chr2L	13569375	13569425		4		13569375	13569425	101,255,10
chr2L	13569425	13569475		4		13569425	13569475	101,255,10
chr2L	13569475	13569525		4		13569475	13569525	101,255,10
chr2L	13569525	13569575		4		13569525	13569575	101,255,10
chr2L	13569575	13569625		4		13569575	13569625	101,255,10
chr2L	13569625	13569675		4		13569625	13569675	101,255,10
chr2L	13569725	13569775		4		13569725	13569775	101,255,10
chr2L	13569775	13569825		4		13569775	13569825	101,255,10
chr2L	13569825	13569875		4		13569825	13569875	101,255,10
chr2L	13569875	13569925		4		13569875	13569925	101,255,10
chr2L	13569925	13569975		4		13569925	13569975	101,255,10
chr2L	13570025	13570075		4		13570025	13570075	101,255,10
chr2L	13570075	13570125		4		13570075	13570125	101,255,10
chr2L	13570125	13570175		4		13570125	13570175	101,255,10
chr2L	13570175	13570225		4		13570175	13570225	101,255,10
chr2L	13570225	13570275		4		13570225	13570275	101,255,10
chr2L	13570325	13570375		4		13570325	13570375	101,255,10
chr2L	13570375	13570425		4		13570375	13570425	101,255,10
chr2L	13570425	13570475		4		13570425	13570475	101,255,10
chr2L	13570475	13570525		4		13570475	13570525	101,255,10
chr2L	13570675	13570725		4		13570675	13570725	101,255,10
chr2L	13570725	13570775		4		13570725	13570775	101,255,10
chr2L	13570775	13570825		4		13570775	13570825	101,255,10
chr2L	13570825	13570875		4		13570825	13570875	101,255,10
chr2L	13571075	13571125		4		13571075	13571125	101,255,10
chr2L	13573125	13573175		4		13573125	13573175	101,255,10
chr2L	13573225	13573275		4		13573225	13573275	101,255,10
chr2L	13573325	13573375		4		13573325	13573375	101,255,10
chr2L	13573375	13573425		4		13573375	13573425	101,255,10
chr2L	13573425	13573475		4		13573425	13573475	101,255,10
chr2L	13573725	13573775		4		13573725	13573775	101,255,10
chr2L	13573775	13573825		4		13573775	13573825	101,255,10
chr2L	13573825	13573875		4		13573825	13573875	101,255,10
chr2L	13573925	13573975		4		13573925	13573975	101,255,10
chr2L	13573975	13574025		4		13573975	13574025	101,255,10
chr2L	13574375	13574425		4		13574375	13574425	101,255,10
chr2L	13574425	13574475		4		13574425	13574475	101,255,10
chr2L	13616025	13616075		4		13616025	13616075	101,255,10
chr2L	13616075	13616125		4		13616075	13616125	101,255,10
chr2L	13616125	13616175		4		13616125	13616175	101,255,10
chr2L	13616175	13616225		4		13616175	13616225	101,255,10
chr2L	13616225	13616275		4		13616225	13616275	101,255,10
chr2L	13616275	13616325		4		13616275	13616325	101,255,10
chr2L	13616325	13616375		4		13616325	13616375	101,255,10
chr2L	13837475	13837525		4		13837475	13837525	101,255,10
chr2L	13837575	13837625		4		13837575	13837625	101,255,10
chr2L	13838725	13838775		4		13838725	13838775	101,255,10
chr2L	13838775	13838825		4		13838775	13838825	101,255,10
chr2L	13838825	13838875		4		13838825	13838875	101,255,10
chr2L	13839075	13839125		4		13839075	13839125	101,255,10
chr2L	13839125	13839175		4		13839125	13839175	101,255,10
chr2L	13840825	13840875		4		13840825	13840875	101,255,10
chr2L	13841025	13841075		4		13841025	13841075	101,255,10
chr2L	13841075	13841125		4		13841075	13841125	101,255,10
chr2L	14233625	14233675		4		14233625	14233675	101,255,10
chr2L	14263575	14263625		4		14263575	14263625	101,255,10
chr2L	14356625	14356675		4		14356625	14356675	101,255,10
chr2L	14356675	14356725		4		14356675	14356725	101,255,10
chr2L	14356725	14356775		4		14356725	14356775	101,255,10
chr2L	14356775	14356825		4		14356775	14356825	101,255,10
chr2L	15500825	15500875		4		15500825	15500875	101,255,10
chr2L	16252325	16252375		4		16252325	16252375	101,255,10
chr2L	16252525	16252575		4		16252525	16252575	101,255,10
chr2L	16252625	16252675		4		16252625	16252675	101,255,10
chr2L	16252675	16252725		4		16252675	16252725	101,255,10
chr2L	16254625	16254675		4		16254625	16254675	101,255,10
chr2L	16254675	16254725		4		16254675	16254725	101,255,10
chr2L	16254975	16255025		4		16254975	16255025	101,255,10
chr2L	16267325	16267375		4		16267325	16267375	101,255,10
chr2L	16267575	16267625		4		16267575	16267625	101,255,10
chr2L	16267625	16267675		4		16267625	16267675	101,255,10
chr2L	16267675	16267725		4		16267675	16267725	101,255,10
chr2L	16268725	16268775		4		16268725	16268775	101,255,10
chr2L	16270775	16270825		4		16270775	16270825	101,255,10
chr2L	16270825	16270875		4		16270825	16270875	101,255,10
chr2L	16270925	16270975		4		16270925	16270975	101,255,10
chr2L	16272125	16272175		4		16272125	16272175	101,255,10
chr2L	16272175	16272225		4		16272175	16272225	101,255,10
chr2L	16272625	16272675		4		16272625	16272675	101,255,10
chr2L	16273025	16273075		4		16273025	16273075	101,255,10
chr2L	16273075	16273125		4		16273075	16273125	101,255,10
chr2L	16274275	16274325		4		16274275	16274325	101,255,10
chr2L	16274325	16274375		4		16274325	16274375	101,255,10
chr2L	16274375	16274425		4		16274375	16274425	101,255,10
chr2L	16274425	16274475		4		16274425	16274475	101,255,10
chr2L	16274475	16274525		4		16274475	16274525	101,255,10
chr2L	16274525	16274575		4		16274525	16274575	101,255,10
chr2L	16278375	16278425		4		16278375	16278425	101,255,10
chr2L	16278425	16278475		4		16278425	16278475	101,255,10
chr2L	16278475	16278525		4		16278475	16278525	101,255,10
chr2L	16278525	16278575		4		16278525	16278575	101,255,10
chr2L	16279175	16279225		4		16279175	16279225	101,255,10
chr2L	16279225	16279275		4		16279225	16279275	101,255,10
chr2L	16279375	16279425		4		16279375	16279425	101,255,10
chr2L	16279425	16279475		4		16279425	16279475	101,255,10
chr2L	16281675	16281725		4		16281675	16281725	101,255,10
chr2L	16281725	16281775		4		16281725	16281775	101,255,10
chr2L	16281775	16281825		4		16281775	16281825	101,255,10
chr2L	16281825	16281875		4		16281825	16281875	101,255,10
chr2L	16281875	16281925		4		16281875	16281925	101,255,10
chr2L	16281925	16281975		4		16281925	16281975	101,255,10
chr2L	16282475	16282525		4		16282475	16282525	101,255,10
chr2L	16282525	16282575		4		16282525	16282575	101,255,10
chr2L	16282575	16282625		4		16282575	16282625	101,255,10
chr2L	16283675	16283725		4		16283675	16283725	101,255,10
chr2L	16283725	16283775		4		16283725	16283775	101,255,10
chr2L	16320125	16320175		4		16320125	16320175	101,255,10
chr2L	16446575	16446625		4		16446575	16446625	101,255,10
chr2L	16446625	16446675		4		16446625	16446675	101,255,10
chr2L	16446675	16446725		4		16446675	16446725	101,255,10
chr2L	16446725	16446775		4		16446725	16446775	101,255,10
chr2L	16449325	16449375		4		16449325	16449375	101,255,10
chr2L	16449375	16449425		4		16449375	16449425	101,255,10
chr2L	16449425	16449475		4		16449425	16449475	101,255,10
chr2L	16449475	16449525		4		16449475	16449525	101,255,10
chr2L	16449525	16449575		4		16449525	16449575	101,255,10
chr2L	16449575	16449625		4		16449575	16449625	101,255,10
chr2L	16449625	16449675		4		16449625	16449675	101,255,10
chr2L	16492825	16492875		4		16492825	16492875	101,255,10
chr2L	16493025	16493075		4		16493025	16493075	101,255,10
chr2L	16493075	16493125		4		16493075	16493125	101,255,10
chr2L	16493425	16493475		4		16493425	16493475	101,255,10
chr2L	16493525	16493575		4		16493525	16493575	101,255,10
chr2L	16493675	16493725		4		16493675	16493725	101,255,10
chr2L	16493975	16494025		4		16493975	16494025	101,255,10
chr2L	16509275	16509325		4		16509275	16509325	101,255,10
chr2L	16509325	16509375		4		16509325	16509375	101,255,10
chr2L	16509425	16509475		4		16509425	16509475	101,255,10
chr2L	16509475	16509525		4		16509475	16509525	101,255,10
chr2L	16509525	16509575		4		16509525	16509575	101,255,10
chr2L	16509575	16509625		4		16509575	16509625	101,255,10
chr2L	16509625	16509675		4		16509625	16509675	101,255,10
chr2L	16509675	16509725		4		16509675	16509725	101,255,10
chr2L	16509725	16509775		4		16509725	16509775	101,255,10
chr2L	16509775	16509825		4		16509775	16509825	101,255,10
chr2L	16509825	16509875		4		16509825	16509875	101,255,10
chr2L	16511575	16511625		4		16511575	16511625	101,255,10
chr2L	16511625	16511675		4		16511625	16511675	101,255,10
chr2L	16519175	16519225		4		16519175	16519225	101,255,10
chr2L	16519225	16519275		4		16519225	16519275	101,255,10
chr2L	16519275	16519325		4		16519275	16519325	101,255,10
chr2L	16519325	16519375		4		16519325	16519375	101,255,10
chr2L	16519375	16519425		4		16519375	16519425	101,255,10
chr2L	16519425	16519475		4		16519425	16519475	101,255,10
chr2L	16519475	16519525		4		16519475	16519525	101,255,10
chr2L	16519775	16519825		4		16519775	16519825	101,255,10
chr2L	16522225	16522275		4		16522225	16522275	101,255,10
chr2L	16522675	16522725		4		16522675	16522725	101,255,10
chr2L	16522875	16522925		4		16522875	16522925	101,255,10
chr2L	16525475	16525525		4		16525475	16525525	101,255,10
chr2L	16528475	16528525		4		16528475	16528525	101,255,10
chr2L	16528775	16528825		4		16528775	16528825	101,255,10
chr2L	16528825	16528875		4		16528825	16528875	101,255,10
chr2L	16529075	16529125		4		16529075	16529125	101,255,10
chr2L	16529125	16529175		4		16529125	16529175	101,255,10
chr2L	16529175	16529225		4		16529175	16529225	101,255,10
chr2L	16529325	16529375		4		16529325	16529375	101,255,10
chr2L	16529375	16529425		4		16529375	16529425	101,255,10
chr2L	16529475	16529525		4		16529475	16529525	101,255,10
chr2L	16529575	16529625		4		16529575	16529625	101,255,10
chr2L	16529675	16529725		4		16529675	16529725	101,255,10
chr2L	16529775	16529825		4		16529775	16529825	101,255,10
chr2L	16529825	16529875		4		16529825	16529875	101,255,10
chr2L	16530725	16530775		4		16530725	16530775	101,255,10
chr2L	16532475	16532525		4		16532475	16532525	101,255,10
chr2L	16535225	16535275		4		16535225	16535275	101,255,10
chr2L	16535275	16535325		4		16535275	16535325	101,255,10
chr2L	16600375	16600425		4		16600375	16600425	101,255,10
chr2L	16600525	16600575		4		16600525	16600575	101,255,10
chr2L	16610825	16610875		4		16610825	16610875	101,255,10
chr2L	16610875	16610925		4		16610875	16610925	101,255,10
chr2L	16611475	16611525		4		16611475	16611525	101,255,10
chr2L	16611675	16611725		4		16611675	16611725	101,255,10
chr2L	16613475	16613525		4		16613475	16613525	101,255,10
chr2L	16620825	16620875		4		16620825	16620875	101,255,10
chr2L	16620875	16620925		4		16620875	16620925	101,255,10
chr2L	16621075	16621125		4		16621075	16621125	101,255,10
chr2L	16621525	16621575		4		16621525	16621575	101,255,10
chr2L	16621575	16621625		4		16621575	16621625	101,255,10
chr2L	16624025	16624075		4		16624025	16624075	101,255,10
chr2L	16624075	16624125		4		16624075	16624125	101,255,10
chr2L	16624125	16624175		4		16624125	16624175	101,255,10
chr2L	16624225	16624275		4		16624225	16624275	101,255,10
chr2L	16624275	16624325		4		16624275	16624325	101,255,10
chr2L	16624375	16624425		4		16624375	16624425	101,255,10
chr2L	16624425	16624475		4		16624425	16624475	101,255,10
chr2L	16624475	16624525		4		16624475	16624525	101,255,10
chr2L	16624525	16624575		4		16624525	16624575	101,255,10
chr2L	16624575	16624625		4		16624575	16624625	101,255,10
chr2L	16624625	16624675		4		16624625	16624675	101,255,10
chr2L	16634875	16634925		4		16634875	16634925	101,255,10
chr2L	16634925	16634975		4		16634925	16634975	101,255,10
chr2L	16636525	16636575		4		16636525	16636575	101,255,10
chr2L	16636575	16636625		4		16636575	16636625	101,255,10
chr2L	16636625	16636675		4		16636625	16636675	101,255,10
chr2L	16636975	16637025		4		16636975	16637025	101,255,10
chr2L	16637825	16637875		4		16637825	16637875	101,255,10
chr2L	16644275	16644325		4		16644275	16644325	101,255,10
chr2L	16644325	16644375		4		16644325	16644375	101,255,10
chr2L	16644375	16644425		4		16644375	16644425	101,255,10
chr2L	16645075	16645125		4		16645075	16645125	101,255,10
chr2L	16645125	16645175		4		16645125	16645175	101,255,10
chr2L	16645775	16645825		4		16645775	16645825	101,255,10
chr2L	16721925	16721975		4		16721925	16721975	101,255,10
chr2L	16817575	16817625		4		16817575	16817625	101,255,10
chr2L	16817625	16817675		4		16817625	16817675	101,255,10
chr2L	16817875	16817925		4		16817875	16817925	101,255,10
chr2L	16817975	16818025		4		16817975	16818025	101,255,10
chr2L	16818025	16818075		4		16818025	16818075	101,255,10
chr2L	16818075	16818125		4		16818075	16818125	101,255,10
chr2L	16818125	16818175		4		16818125	16818175	101,255,10
chr2L	16818225	16818275		4		16818225	16818275	101,255,10
chr2L	16818325	16818375		4		16818325	16818375	101,255,10
chr2L	16818375	16818425		4		16818375	16818425	101,255,10
chr2L	17378025	17378075		4		17378025	17378075	101,255,10
chr2L	17378075	17378125		4		17378075	17378125	101,255,10
chr2L	17378125	17378175		4		17378125	17378175	101,255,10
chr2L	17378175	17378225		4		17378175	17378225	101,255,10
chr2L	17378275	17378325		4		17378275	17378325	101,255,10
chr2L	17378325	17378375		4		17378325	17378375	101,255,10
chr2L	17378525	17378575		4		17378525	17378575	101,255,10
chr2L	17378575	17378625		4		17378575	17378625	101,255,10
chr2L	17378625	17378675		4		17378625	17378675	101,255,10
chr2L	17378675	17378725		4		17378675	17378725	101,255,10
chr2L	17378725	17378775		4		17378725	17378775	101,255,10
chr2L	17378775	17378825		4		17378775	17378825	101,255,10
chr2L	17378925	17378975		4		17378925	17378975	101,255,10
chr2L	17378975	17379025		4		17378975	17379025	101,255,10
chr2L	17379025	17379075		4		17379025	17379075	101,255,10
chr2L	17379575	17379625		4		17379575	17379625	101,255,10
chr2L	17379675	17379725		4		17379675	17379725	101,255,10
chr2L	17379725	17379775		4		17379725	17379775	101,255,10
chr2L	17379775	17379825		4		17379775	17379825	101,255,10
chr2L	17380075	17380125		4		17380075	17380125	101,255,10
chr2L	17380125	17380175		4		17380125	17380175	101,255,10
chr2L	17380175	17380225		4		17380175	17380225	101,255,10
chr2L	17380225	17380275		4		17380225	17380275	101,255,10
chr2L	17380275	17380325		4		17380275	17380325	101,255,10
chr2L	17380375	17380425		4		17380375	17380425	101,255,10
chr2L	17380425	17380475		4		17380425	17380475	101,255,10
chr2L	17380475	17380525		4		17380475	17380525	101,255,10
chr2L	17380525	17380575		4		17380525	17380575	101,255,10
chr2L	17380575	17380625		4		17380575	17380625	101,255,10
chr2L	17380975	17381025		4		17380975	17381025	101,255,10
chr2L	17381025	17381075		4		17381025	17381075	101,255,10
chr2L	17381075	17381125		4		17381075	17381125	101,255,10
chr2L	17381125	17381175		4		17381125	17381175	101,255,10
chr2L	17381175	17381225		4		17381175	17381225	101,255,10
chr2L	17381225	17381275		4		17381225	17381275	101,255,10
chr2L	17381275	17381325		4		17381275	17381325	101,255,10
chr2L	17381325	17381375		4		17381325	17381375	101,255,10
chr2L	17381375	17381425		4		17381375	17381425	101,255,10
chr2L	17381425	17381475		4		17381425	17381475	101,255,10
chr2L	17381475	17381525		4		17381475	17381525	101,255,10
chr2L	17381525	17381575		4		17381525	17381575	101,255,10
chr2L	17381575	17381625		4		17381575	17381625	101,255,10
chr2L	17381725	17381775		4		17381725	17381775	101,255,10
chr2L	17381775	17381825		4		17381775	17381825	101,255,10
chr2L	17426925	17426975		4		17426925	17426975	101,255,10
chr2L	17426975	17427025		4		17426975	17427025	101,255,10
chr2L	17427025	17427075		4		17427025	17427075	101,255,10
chr2L	17427075	17427125		4		17427075	17427125	101,255,10
chr2L	17427125	17427175		4		17427125	17427175	101,255,10
chr2L	17427175	17427225		4		17427175	17427225	101,255,10
chr2L	17427325	17427375		4		17427325	17427375	101,255,10
chr2L	17427425	17427475		4		17427425	17427475	101,255,10
chr2L	17429725	17429775		4		17429725	17429775	101,255,10
chr2L	17448175	17448225		4		17448175	17448225	101,255,10
chr2L	17448225	17448275		4		17448225	17448275	101,255,10
chr2L	17449125	17449175		4		17449125	17449175	101,255,10
chr2L	18144475	18144525		4		18144475	18144525	101,255,10
chr2L	18144525	18144575		4		18144525	18144575	101,255,10
chr2L	18144575	18144625		4		18144575	18144625	101,255,10
chr2L	18144625	18144675		4		18144625	18144675	101,255,10
chr2L	18144675	18144725		4		18144675	18144725	101,255,10
chr2L	18144725	18144775		4		18144725	18144775	101,255,10
chr2L	18145125	18145175		4		18145125	18145175	101,255,10
chr2L	18145175	18145225		4		18145175	18145225	101,255,10
chr2L	18145225	18145275		4		18145225	18145275	101,255,10
chr2L	18145275	18145325		4		18145275	18145325	101,255,10
chr2L	18145325	18145375		4		18145325	18145375	101,255,10
chr2L	18145375	18145425		4		18145375	18145425	101,255,10
chr2L	18145425	18145475		4		18145425	18145475	101,255,10
chr2L	18145475	18145525		4		18145475	18145525	101,255,10
chr2L	18146025	18146075		4		18146025	18146075	101,255,10
chr2L	18146225	18146275		4		18146225	18146275	101,255,10
chr2L	18146275	18146325		4		18146275	18146325	101,255,10
chr2L	18146425	18146475		4		18146425	18146475	101,255,10
chr2L	18148425	18148475		4		18148425	18148475	101,255,10
chr2L	18148475	18148525		4		18148475	18148525	101,255,10
chr2L	18148525	18148575		4		18148525	18148575	101,255,10
chr2L	18148575	18148625		4		18148575	18148625	101,255,10
chr2L	18148625	18148675		4		18148625	18148675	101,255,10
chr2L	18150975	18151025		4		18150975	18151025	101,255,10
chr2L	18548725	18548775		4		18548725	18548775	101,255,10
chr2L	18548775	18548825		4		18548775	18548825	101,255,10
chr2L	18548875	18548925		4		18548875	18548925	101,255,10
chr2L	18549375	18549425		4		18549375	18549425	101,255,10
chr2L	18549425	18549475		4		18549425	18549475	101,255,10
chr2L	18549475	18549525		4		18549475	18549525	101,255,10
chr2L	18549525	18549575		4		18549525	18549575	101,255,10
chr2L	18549575	18549625		4		18549575	18549625	101,255,10
chr2L	18565575	18565625		4		18565575	18565625	101,255,10
chr2L	18566175	18566225		4		18566175	18566225	101,255,10
chr2L	18566375	18566425		4		18566375	18566425	101,255,10
chr2L	18566575	18566625		4		18566575	18566625	101,255,10
chr2L	18566625	18566675		4		18566625	18566675	101,255,10
chr2L	18566675	18566725		4		18566675	18566725	101,255,10
chr2L	18567175	18567225		4		18567175	18567225	101,255,10
chr2L	18567225	18567275		4		18567225	18567275	101,255,10
chr2L	18567275	18567325		4		18567275	18567325	101,255,10
chr2L	18567325	18567375		4		18567325	18567375	101,255,10
chr2L	18567375	18567425		4		18567375	18567425	101,255,10
chr2L	18567425	18567475		4		18567425	18567475	101,255,10
chr2L	18567475	18567525		4		18567475	18567525	101,255,10
chr2L	18567525	18567575		4		18567525	18567575	101,255,10
chr2L	18568225	18568275		4		18568225	18568275	101,255,10
chr2L	18568775	18568825		4		18568775	18568825	101,255,10
chr2L	18568825	18568875		4		18568825	18568875	101,255,10
chr2L	18569675	18569725		4		18569675	18569725	101,255,10
chr2L	18569775	18569825		4		18569775	18569825	101,255,10
chr2L	18569825	18569875		4		18569825	18569875	101,255,10
chr2L	18569875	18569925		4		18569875	18569925	101,255,10
chr2L	18569925	18569975		4		18569925	18569975	101,255,10
chr2L	18569975	18570025		4		18569975	18570025	101,255,10
chr2L	18570025	18570075		4		18570025	18570075	101,255,10
chr2L	18570825	18570875		4		18570825	18570875	101,255,10
chr2L	18570875	18570925		4		18570875	18570925	101,255,10
chr2L	18570925	18570975		4		18570925	18570975	101,255,10
chr2L	18570975	18571025		4		18570975	18571025	101,255,10
chr2L	18571025	18571075		4		18571025	18571075	101,255,10
chr2L	18571075	18571125		4		18571075	18571125	101,255,10
chr2L	18571125	18571175		4		18571125	18571175	101,255,10
chr2L	18621625	18621675		4		18621625	18621675	101,255,10
chr2L	18621675	18621725		4		18621675	18621725	101,255,10
chr2L	18621725	18621775		4		18621725	18621775	101,255,10
chr2L	18621775	18621825		4		18621775	18621825	101,255,10
chr2L	18621825	18621875		4		18621825	18621875	101,255,10
chr2L	18623425	18623475		4		18623425	18623475	101,255,10
chr2L	18625575	18625625		4		18625575	18625625	101,255,10
chr2L	18625625	18625675		4		18625625	18625675	101,255,10
chr2L	18628225	18628275		4		18628225	18628275	101,255,10
chr2L	18628275	18628325		4		18628275	18628325	101,255,10
chr2L	18628575	18628625		4		18628575	18628625	101,255,10
chr2L	18628625	18628675		4		18628625	18628675	101,255,10
chr2L	18628775	18628825		4		18628775	18628825	101,255,10
chr2L	18628825	18628875		4		18628825	18628875	101,255,10
chr2L	18628875	18628925		4		18628875	18628925	101,255,10
chr2L	18628925	18628975		4		18628925	18628975	101,255,10
chr2L	18628975	18629025		4		18628975	18629025	101,255,10
chr2L	18629025	18629075		4		18629025	18629075	101,255,10
chr2L	18629075	18629125		4		18629075	18629125	101,255,10
chr2L	18629125	18629175		4		18629125	18629175	101,255,10
chr2L	18629175	18629225		4		18629175	18629225	101,255,10
chr2L	18630325	18630375		4		18630325	18630375	101,255,10
chr2L	18630375	18630425		4		18630375	18630425	101,255,10
chr2L	18630475	18630525		4		18630475	18630525	101,255,10
chr2L	18653425	18653475		4		18653425	18653475	101,255,10
chr2L	18655375	18655425		4		18655375	18655425	101,255,10
chr2L	18655425	18655475		4		18655425	18655475	101,255,10
chr2L	18655475	18655525		4		18655475	18655525	101,255,10
chr2L	18655525	18655575		4		18655525	18655575	101,255,10
chr2L	18655575	18655625		4		18655575	18655625	101,255,10
chr2L	18655625	18655675		4		18655625	18655675	101,255,10
chr2L	18655825	18655875		4		18655825	18655875	101,255,10
chr2L	18655925	18655975		4		18655925	18655975	101,255,10
chr2L	18655975	18656025		4		18655975	18656025	101,255,10
chr2L	18656025	18656075		4		18656025	18656075	101,255,10
chr2L	18656075	18656125		4		18656075	18656125	101,255,10
chr2L	18656125	18656175		4		18656125	18656175	101,255,10
chr2L	18656175	18656225		4		18656175	18656225	101,255,10
chr2L	18656225	18656275		4		18656225	18656275	101,255,10
chr2L	18656275	18656325		4		18656275	18656325	101,255,10
chr2L	18656325	18656375		4		18656325	18656375	101,255,10
chr2L	18656375	18656425		4		18656375	18656425	101,255,10
chr2L	18656425	18656475		4		18656425	18656475	101,255,10
chr2L	18658175	18658225		4		18658175	18658225	101,255,10
chr2L	18658225	18658275		4		18658225	18658275	101,255,10
chr2L	18786825	18786875		4		18786825	18786875	101,255,10
chr2L	18787075	18787125		4		18787075	18787125	101,255,10
chr2L	18787125	18787175		4		18787125	18787175	101,255,10
chr2L	18966025	18966075		4		18966025	18966075	101,255,10
chr2L	18966075	18966125		4		18966075	18966125	101,255,10
chr2L	18966375	18966425		4		18966375	18966425	101,255,10
chr2L	18966425	18966475		4		18966425	18966475	101,255,10
chr2L	18966825	18966875		4		18966825	18966875	101,255,10
chr2L	18966875	18966925		4		18966875	18966925	101,255,10
chr2L	18966925	18966975		4		18966925	18966975	101,255,10
chr2L	18966975	18967025		4		18966975	18967025	101,255,10
chr2L	18979325	18979375		4		18979325	18979375	101,255,10
chr2L	18980975	18981025		4		18980975	18981025	101,255,10
chr2L	18981525	18981575		4		18981525	18981575	101,255,10
chr2L	18981575	18981625		4		18981575	18981625	101,255,10
chr2L	18981925	18981975		4		18981925	18981975	101,255,10
chr2L	18983325	18983375		4		18983325	18983375	101,255,10
chr2L	18985675	18985725		4		18985675	18985725	101,255,10
chr2L	18985725	18985775		4		18985725	18985775	101,255,10
chr2L	19036125	19036175		4		19036125	19036175	101,255,10
chr2L	19140275	19140325		4		19140275	19140325	101,255,10
chr2L	19140325	19140375		4		19140325	19140375	101,255,10
chr2L	19140375	19140425		4		19140375	19140425	101,255,10
chr2L	19140425	19140475		4		19140425	19140475	101,255,10
chr2L	19142875	19142925		4		19142875	19142925	101,255,10
chr2L	19142975	19143025		4		19142975	19143025	101,255,10
chr2L	19143025	19143075		4		19143025	19143075	101,255,10
chr2L	19143075	19143125		4		19143075	19143125	101,255,10
chr2L	19143125	19143175		4		19143125	19143175	101,255,10
chr2L	19143225	19143275		4		19143225	19143275	101,255,10
chr2L	19143275	19143325		4		19143275	19143325	101,255,10
chr2L	19143325	19143375		4		19143325	19143375	101,255,10
chr2L	19143375	19143425		4		19143375	19143425	101,255,10
chr2L	19143425	19143475		4		19143425	19143475	101,255,10
chr2L	19143625	19143675		4		19143625	19143675	101,255,10
chr2L	19143675	19143725		4		19143675	19143725	101,255,10
chr2L	19143725	19143775		4		19143725	19143775	101,255,10
chr2L	19143775	19143825		4		19143775	19143825	101,255,10
chr2L	19143825	19143875		4		19143825	19143875	101,255,10
chr2L	19143875	19143925		4		19143875	19143925	101,255,10
chr2L	19143925	19143975		4		19143925	19143975	101,255,10
chr2L	19143975	19144025		4		19143975	19144025	101,255,10
chr2L	19144025	19144075		4		19144025	19144075	101,255,10
chr2L	19144875	19144925		4		19144875	19144925	101,255,10
chr2L	19144975	19145025		4		19144975	19145025	101,255,10
chr2L	19146325	19146375		4		19146325	19146375	101,255,10
chr2L	19146375	19146425		4		19146375	19146425	101,255,10
chr2L	19146425	19146475		4		19146425	19146475	101,255,10
chr2L	19146875	19146925		4		19146875	19146925	101,255,10
chr2L	19146925	19146975		4		19146925	19146975	101,255,10
chr2L	19146975	19147025		4		19146975	19147025	101,255,10
chr2L	19147025	19147075		4		19147025	19147075	101,255,10
chr2L	19154425	19154475		4		19154425	19154475	101,255,10
chr2L	19154475	19154525		4		19154475	19154525	101,255,10
chr2L	19154525	19154575		4		19154525	19154575	101,255,10
chr2L	19154575	19154625		4		19154575	19154625	101,255,10
chr2L	19154625	19154675		4		19154625	19154675	101,255,10
chr2L	19154675	19154725		4		19154675	19154725	101,255,10
chr2L	19154725	19154775		4		19154725	19154775	101,255,10
chr2L	19155075	19155125		4		19155075	19155125	101,255,10
chr2L	19155475	19155525		4		19155475	19155525	101,255,10
chr2L	19155525	19155575		4		19155525	19155575	101,255,10
chr2L	19155575	19155625		4		19155575	19155625	101,255,10
chr2L	19155625	19155675		4		19155625	19155675	101,255,10
chr2L	19155675	19155725		4		19155675	19155725	101,255,10
chr2L	19155725	19155775		4		19155725	19155775	101,255,10
chr2L	19155775	19155825		4		19155775	19155825	101,255,10
chr2L	19156625	19156675		4		19156625	19156675	101,255,10
chr2L	19160325	19160375		4		19160325	19160375	101,255,10
chr2L	19162175	19162225		4		19162175	19162225	101,255,10
chr2L	19162525	19162575		4		19162525	19162575	101,255,10
chr2L	19162575	19162625		4		19162575	19162625	101,255,10
chr2L	19162625	19162675		4		19162625	19162675	101,255,10
chr2L	19162925	19162975		4		19162925	19162975	101,255,10
chr2L	19164075	19164125		4		19164075	19164125	101,255,10
chr2L	19164125	19164175		4		19164125	19164175	101,255,10
chr2L	19164175	19164225		4		19164175	19164225	101,255,10
chr2L	19164275	19164325		4		19164275	19164325	101,255,10
chr2L	19164425	19164475		4		19164425	19164475	101,255,10
chr2L	19164475	19164525		4		19164475	19164525	101,255,10
chr2L	19164525	19164575		4		19164525	19164575	101,255,10
chr2L	19164675	19164725		4		19164675	19164725	101,255,10
chr2L	19164725	19164775		4		19164725	19164775	101,255,10
chr2L	19166725	19166775		4		19166725	19166775	101,255,10
chr2L	19166775	19166825		4		19166775	19166825	101,255,10
chr2L	19166825	19166875		4		19166825	19166875	101,255,10
chr2L	19166875	19166925		4		19166875	19166925	101,255,10
chr2L	19396575	19396625		4		19396575	19396625	101,255,10
chr2L	19396625	19396675		4		19396625	19396675	101,255,10
chr2L	19396725	19396775		4		19396725	19396775	101,255,10
chr2L	19423025	19423075		4		19423025	19423075	101,255,10
chr2L	19423075	19423125		4		19423075	19423125	101,255,10
chr2L	19423125	19423175		4		19423125	19423175	101,255,10
chr2L	19423175	19423225		4		19423175	19423225	101,255,10
chr2L	19423225	19423275		4		19423225	19423275	101,255,10
chr2L	19423275	19423325		4		19423275	19423325	101,255,10
chr2L	19423325	19423375		4		19423325	19423375	101,255,10
chr2L	19423775	19423825		4		19423775	19423825	101,255,10
chr2L	19423975	19424025		4		19423975	19424025	101,255,10
chr2L	19570375	19570425		4		19570375	19570425	101,255,10
chr2L	19570575	19570625		4		19570575	19570625	101,255,10
chr2L	19787475	19787525		4		19787475	19787525	101,255,10
chr2L	19787525	19787575		4		19787525	19787575	101,255,10
chr2L	19787625	19787675		4		19787625	19787675	101,255,10
chr2L	19787675	19787725		4		19787675	19787725	101,255,10
chr2L	19787725	19787775		4		19787725	19787775	101,255,10
chr2L	19787775	19787825		4		19787775	19787825	101,255,10
chr2L	19787825	19787875		4		19787825	19787875	101,255,10
chr2L	19790475	19790525		4		19790475	19790525	101,255,10
chr2L	19790525	19790575		4		19790525	19790575	101,255,10
chr2L	19790575	19790625		4		19790575	19790625	101,255,10
chr2L	19790725	19790775		4		19790725	19790775	101,255,10
chr2L	19790775	19790825		4		19790775	19790825	101,255,10
chr2L	19790825	19790875		4		19790825	19790875	101,255,10
chr2L	20082625	20082675		4		20082625	20082675	101,255,10
chr2L	20082675	20082725		4		20082675	20082725	101,255,10
chr2L	20083675	20083725		4		20083675	20083725	101,255,10
chr2L	20084025	20084075		4		20084025	20084075	101,255,10
chr2L	20085675	20085725		4		20085675	20085725	101,255,10
chr2L	20335125	20335175		4		20335125	20335175	101,255,10
chr2L	20335175	20335225		4		20335175	20335225	101,255,10
chr2L	20351475	20351525		4		20351475	20351525	101,255,10
chr2L	20351525	20351575		4		20351525	20351575	101,255,10
chr2L	20670125	20670175		4		20670125	20670175	101,255,10
chr2L	20670175	20670225		4		20670175	20670225	101,255,10
chr2L	20670225	20670275		4		20670225	20670275	101,255,10
chr2L	20670275	20670325		4		20670275	20670325	101,255,10
chr2L	20670325	20670375		4		20670325	20670375	101,255,10
chr2L	20670375	20670425		4		20670375	20670425	101,255,10
chr2L	20670425	20670475		4		20670425	20670475	101,255,10
chr2L	20670475	20670525		4		20670475	20670525	101,255,10
chr2L	20670525	20670575		4		20670525	20670575	101,255,10
chr2L	20670575	20670625		4		20670575	20670625	101,255,10
chr2L	20670625	20670675		4		20670625	20670675	101,255,10
chr2L	20674125	20674175		4		20674125	20674175	101,255,10
chr2L	20674175	20674225		4		20674175	20674225	101,255,10
chr2L	20759375	20759425		4		20759375	20759425	101,255,10
chr2L	20760025	20760075		4		20760025	20760075	101,255,10
chr2L	20761575	20761625		4		20761575	20761625	101,255,10
chr2L	20761675	20761725		4		20761675	20761725	101,255,10
chr2L	20762375	20762425		4		20762375	20762425	101,255,10
chr2L	20762425	20762475		4		20762425	20762475	101,255,10
chr2L	20762475	20762525		4		20762475	20762525	101,255,10
chr2L	20799075	20799125		4		20799075	20799125	101,255,10
chr2L	20799175	20799225		4		20799175	20799225	101,255,10
chr2L	20799225	20799275		4		20799225	20799275	101,255,10
chr2L	20799275	20799325		4		20799275	20799325	101,255,10
chr2L	20799325	20799375		4		20799325	20799375	101,255,10
chr2L	20799625	20799675		4		20799625	20799675	101,255,10
chr2L	20799675	20799725		4		20799675	20799725	101,255,10
chr2L	20799725	20799775		4		20799725	20799775	101,255,10
chr2L	20801275	20801325		4		20801275	20801325	101,255,10
chr2L	20801325	20801375		4		20801325	20801375	101,255,10
chr2L	20801375	20801425		4		20801375	20801425	101,255,10
chr2L	20801425	20801475		4		20801425	20801475	101,255,10
chr2L	20801475	20801525		4		20801475	20801525	101,255,10
chr2L	20801525	20801575		4		20801525	20801575	101,255,10
chr2L	20801575	20801625		4		20801575	20801625	101,255,10
chr2L	20801625	20801675		4		20801625	20801675	101,255,10
chr2L	20802425	20802475		4		20802425	20802475	101,255,10
chr2L	20802675	20802725		4		20802675	20802725	101,255,10
chr2L	20802725	20802775		4		20802725	20802775	101,255,10
chr2L	20802775	20802825		4		20802775	20802825	101,255,10
chr2L	20802825	20802875		4		20802825	20802875	101,255,10
chr2L	20802875	20802925		4		20802875	20802925	101,255,10
chr2L	20802925	20802975		4		20802925	20802975	101,255,10
chr2L	20802975	20803025		4		20802975	20803025	101,255,10
chr2L	20803025	20803075		4		20803025	20803075	101,255,10
chr2L	20803075	20803125		4		20803075	20803125	101,255,10
chr2L	20803125	20803175		4		20803125	20803175	101,255,10
chr2L	20803375	20803425		4		20803375	20803425	101,255,10
chr2L	20803425	20803475		4		20803425	20803475	101,255,10
chr2L	20803475	20803525		4		20803475	20803525	101,255,10
chr2L	20804425	20804475		4		20804425	20804475	101,255,10
chr2L	20804475	20804525		4		20804475	20804525	101,255,10
chr2L	20806575	20806625		4		20806575	20806625	101,255,10
chr2L	20806625	20806675		4		20806625	20806675	101,255,10
chr2L	20806675	20806725		4		20806675	20806725	101,255,10
chr2L	20807875	20807925		4		20807875	20807925	101,255,10
chr2L	20807975	20808025		4		20807975	20808025	101,255,10
chr2L	20880225	20880275		4		20880225	20880275	101,255,10
chr2L	20880275	20880325		4		20880275	20880325	101,255,10
chr2L	20880325	20880375		4		20880325	20880375	101,255,10
chr2L	20880375	20880425		4		20880375	20880425	101,255,10
chr2L	20880775	20880825		4		20880775	20880825	101,255,10
chr2L	20884325	20884375		4		20884325	20884375	101,255,10
chr2L	20884375	20884425		4		20884375	20884425	101,255,10
chr2L	20884425	20884475		4		20884425	20884475	101,255,10
chr2L	20884475	20884525		4		20884475	20884525	101,255,10
chr2L	20896975	20897025		4		20896975	20897025	101,255,10
chr2L	20897075	20897125		4		20897075	20897125	101,255,10
chr2L	20897125	20897175		4		20897125	20897175	101,255,10
chr2L	20897175	20897225		4		20897175	20897225	101,255,10
chr2L	20911725	20911775		4		20911725	20911775	101,255,10
chr2L	20911775	20911825		4		20911775	20911825	101,255,10
chr2L	20911825	20911875		4		20911825	20911875	101,255,10
chr2L	20911875	20911925		4		20911875	20911925	101,255,10
chr2L	20911925	20911975		4		20911925	20911975	101,255,10
chr2L	20911975	20912025		4		20911975	20912025	101,255,10
chr2L	20913725	20913775		4		20913725	20913775	101,255,10
chr2L	20913775	20913825		4		20913775	20913825	101,255,10
chr2L	20914475	20914525		4		20914475	20914525	101,255,10
chr2L	20914525	20914575		4		20914525	20914575	101,255,10
chr2L	20914625	20914675		4		20914625	20914675	101,255,10
chr2L	20914675	20914725		4		20914675	20914725	101,255,10
chr2L	20915025	20915075		4		20915025	20915075	101,255,10
chr2L	20915075	20915125		4		20915075	20915125	101,255,10
chr2L	20915125	20915175		4		20915125	20915175	101,255,10
chr2L	20915175	20915225		4		20915175	20915225	101,255,10
chr2L	20915325	20915375		4		20915325	20915375	101,255,10
chr2L	20915375	20915425		4		20915375	20915425	101,255,10
chr2L	20915525	20915575		4		20915525	20915575	101,255,10
chr2L	20915575	20915625		4		20915575	20915625	101,255,10
chr2L	20915625	20915675		4		20915625	20915675	101,255,10
chr2L	20915675	20915725		4		20915675	20915725	101,255,10
chr2L	20915725	20915775		4		20915725	20915775	101,255,10
chr2L	20915775	20915825		4		20915775	20915825	101,255,10
chr2L	20915825	20915875		4		20915825	20915875	101,255,10
chr2L	20915875	20915925		4		20915875	20915925	101,255,10
chr2L	20915925	20915975		4		20915925	20915975	101,255,10
chr2L	20915975	20916025		4		20915975	20916025	101,255,10
chr2L	21038575	21038625		4		21038575	21038625	101,255,10
chr2L	21038625	21038675		4		21038625	21038675	101,255,10
chr2L	21038675	21038725		4		21038675	21038725	101,255,10
chr2L	21038725	21038775		4		21038725	21038775	101,255,10
chr2L	21038775	21038825		4		21038775	21038825	101,255,10
chr2L	21038825	21038875		4		21038825	21038875	101,255,10
chr2L	21038875	21038925		4		21038875	21038925	101,255,10
chr2L	21039025	21039075		4		21039025	21039075	101,255,10
chr2L	21039275	21039325		4		21039275	21039325	101,255,10
chr2L	21039325	21039375		4		21039325	21039375	101,255,10
chr2L	21039425	21039475		4		21039425	21039475	101,255,10
chr2L	21039475	21039525		4		21039475	21039525	101,255,10
chr2L	21039575	21039625		4		21039575	21039625	101,255,10
chr2L	21039625	21039675		4		21039625	21039675	101,255,10
chr2L	21039675	21039725		4		21039675	21039725	101,255,10
chr2L	21039775	21039825		4		21039775	21039825	101,255,10
chr2L	21039825	21039875		4		21039825	21039875	101,255,10
chr2L	21039975	21040025		4		21039975	21040025	101,255,10
chr2L	21040075	21040125		4		21040075	21040125	101,255,10
chr2L	21040125	21040175		4		21040125	21040175	101,255,10
chr2L	21040175	21040225		4		21040175	21040225	101,255,10
chr2L	21040225	21040275		4		21040225	21040275	101,255,10
chr2L	21040275	21040325		4		21040275	21040325	101,255,10
chr2L	21040325	21040375		4		21040325	21040375	101,255,10
chr2L	21113275	21113325		4		21113275	21113325	101,255,10
chr2L	21113325	21113375		4		21113325	21113375	101,255,10
chr2L	21313675	21313725		4		21313675	21313725	101,255,10
chr2L	21313725	21313775		4		21313725	21313775	101,255,10
chr2L	21313775	21313825		4		21313775	21313825	101,255,10
chr2L	21754225	21754275		4		21754225	21754275	101,255,10
chr2L	21754275	21754325		4		21754275	21754325	101,255,10
chr2L	21754325	21754375		4		21754325	21754375	101,255,10
chr2L	21754375	21754425		4		21754375	21754425	101,255,10
chr2L	21754425	21754475		4		21754425	21754475	101,255,10
chr2L	21754525	21754575		4		21754525	21754575	101,255,10
chr2R	1998075	1998125		4		1998075	1998125	101,255,10
chr2R	1998125	1998175		4		1998125	1998175	101,255,10
chr2R	1998175	1998225		4		1998175	1998225	101,255,10
chr2R	1999725	1999775		4		1999725	1999775	101,255,10
chr2R	2002825	2002875		4		2002825	2002875	101,255,10
chr2R	2002875	2002925		4		2002875	2002925	101,255,10
chr2R	2002925	2002975		4		2002925	2002975	101,255,10
chr2R	2007275	2007325		4		2007275	2007325	101,255,10
chr2R	2007425	2007475		4		2007425	2007475	101,255,10
chr2R	2007525	2007575		4		2007525	2007575	101,255,10
chr2R	2007575	2007625		4		2007575	2007625	101,255,10
chr2R	2017225	2017275		4		2017225	2017275	101,255,10
chr2R	2017275	2017325		4		2017275	2017325	101,255,10
chr2R	2017325	2017375		4		2017325	2017375	101,255,10
chr2R	2027775	2027825		4		2027775	2027825	101,255,10
chr2R	2027825	2027875		4		2027825	2027875	101,255,10
chr2R	2027875	2027925		4		2027875	2027925	101,255,10
chr2R	2027975	2028025		4		2027975	2028025	101,255,10
chr2R	2028025	2028075		4		2028025	2028075	101,255,10
chr2R	2028175	2028225		4		2028175	2028225	101,255,10
chr2R	2028375	2028425		4		2028375	2028425	101,255,10
chr2R	2035125	2035175		4		2035125	2035175	101,255,10
chr2R	2035275	2035325		4		2035275	2035325	101,255,10
chr2R	2106875	2106925		4		2106875	2106925	101,255,10
chr2R	2109775	2109825		4		2109775	2109825	101,255,10
chr2R	2111325	2111375		4		2111325	2111375	101,255,10
chr2R	2111375	2111425		4		2111375	2111425	101,255,10
chr2R	2111475	2111525		4		2111475	2111525	101,255,10
chr2R	2538175	2538225		4		2538175	2538225	101,255,10
chr2R	2538225	2538275		4		2538225	2538275	101,255,10
chr2R	2538425	2538475		4		2538425	2538475	101,255,10
chr2R	2538475	2538525		4		2538475	2538525	101,255,10
chr2R	2538525	2538575		4		2538525	2538575	101,255,10
chr2R	2538575	2538625		4		2538575	2538625	101,255,10
chr2R	2538625	2538675		4		2538625	2538675	101,255,10
chr2R	2538675	2538725		4		2538675	2538725	101,255,10
chr2R	2600025	2600075		4		2600025	2600075	101,255,10
chr2R	2600275	2600325		4		2600275	2600325	101,255,10
chr2R	2600325	2600375		4		2600325	2600375	101,255,10
chr2R	2600425	2600475		4		2600425	2600475	101,255,10
chr2R	2600475	2600525		4		2600475	2600525	101,255,10
chr2R	2600525	2600575		4		2600525	2600575	101,255,10
chr2R	2600575	2600625		4		2600575	2600625	101,255,10
chr2R	2601925	2601975		4		2601925	2601975	101,255,10
chr2R	2601975	2602025		4		2601975	2602025	101,255,10
chr2R	2602025	2602075		4		2602025	2602075	101,255,10
chr2R	2602075	2602125		4		2602075	2602125	101,255,10
chr2R	2755725	2755775		4		2755725	2755775	101,255,10
chr2R	2756375	2756425		4		2756375	2756425	101,255,10
chr2R	2756425	2756475		4		2756425	2756475	101,255,10
chr2R	2756575	2756625		4		2756575	2756625	101,255,10
chr2R	2756625	2756675		4		2756625	2756675	101,255,10
chr2R	2756675	2756725		4		2756675	2756725	101,255,10
chr2R	2756725	2756775		4		2756725	2756775	101,255,10
chr2R	2757125	2757175		4		2757125	2757175	101,255,10
chr2R	2757925	2757975		4		2757925	2757975	101,255,10
chr2R	2757975	2758025		4		2757975	2758025	101,255,10
chr2R	2758025	2758075		4		2758025	2758075	101,255,10
chr2R	2758075	2758125		4		2758075	2758125	101,255,10
chr2R	2758125	2758175		4		2758125	2758175	101,255,10
chr2R	2758175	2758225		4		2758175	2758225	101,255,10
chr2R	2758625	2758675		4		2758625	2758675	101,255,10
chr2R	2758675	2758725		4		2758675	2758725	101,255,10
chr2R	2758725	2758775		4		2758725	2758775	101,255,10
chr2R	2758775	2758825		4		2758775	2758825	101,255,10
chr2R	2850075	2850125		4		2850075	2850125	101,255,10
chr2R	2851375	2851425		4		2851375	2851425	101,255,10
chr2R	2851425	2851475		4		2851425	2851475	101,255,10
chr2R	2851475	2851525		4		2851475	2851525	101,255,10
chr2R	2851525	2851575		4		2851525	2851575	101,255,10
chr2R	2851575	2851625		4		2851575	2851625	101,255,10
chr2R	2851625	2851675		4		2851625	2851675	101,255,10
chr2R	2851675	2851725		4		2851675	2851725	101,255,10
chr2R	2851725	2851775		4		2851725	2851775	101,255,10
chr2R	2851775	2851825		4		2851775	2851825	101,255,10
chr2R	2851825	2851875		4		2851825	2851875	101,255,10
chr2R	2851875	2851925		4		2851875	2851925	101,255,10
chr2R	2852975	2853025		4		2852975	2853025	101,255,10
chr2R	2853025	2853075		4		2853025	2853075	101,255,10
chr2R	2853425	2853475		4		2853425	2853475	101,255,10
chr2R	2853475	2853525		4		2853475	2853525	101,255,10
chr2R	2853525	2853575		4		2853525	2853575	101,255,10
chr2R	2853575	2853625		4		2853575	2853625	101,255,10
chr2R	2853625	2853675		4		2853625	2853675	101,255,10
chr2R	2853675	2853725		4		2853675	2853725	101,255,10
chr2R	2902525	2902575		4		2902525	2902575	101,255,10
chr2R	2902625	2902675		4		2902625	2902675	101,255,10
chr2R	2902675	2902725		4		2902675	2902725	101,255,10
chr2R	2902725	2902775		4		2902725	2902775	101,255,10
chr2R	2903025	2903075		4		2903025	2903075	101,255,10
chr2R	2903075	2903125		4		2903075	2903125	101,255,10
chr2R	2934225	2934275		4		2934225	2934275	101,255,10
chr2R	3257575	3257625		4		3257575	3257625	101,255,10
chr2R	3257625	3257675		4		3257625	3257675	101,255,10
chr2R	3258025	3258075		4		3258025	3258075	101,255,10
chr2R	3258325	3258375		4		3258325	3258375	101,255,10
chr2R	3259825	3259875		4		3259825	3259875	101,255,10
chr2R	3259875	3259925		4		3259875	3259925	101,255,10
chr2R	3259925	3259975		4		3259925	3259975	101,255,10
chr2R	3259975	3260025		4		3259975	3260025	101,255,10
chr2R	3261025	3261075		4		3261025	3261075	101,255,10
chr2R	3261075	3261125		4		3261075	3261125	101,255,10
chr2R	3263325	3263375		4		3263325	3263375	101,255,10
chr2R	3264525	3264575		4		3264525	3264575	101,255,10
chr2R	3264575	3264625		4		3264575	3264625	101,255,10
chr2R	3264625	3264675		4		3264625	3264675	101,255,10
chr2R	3264675	3264725		4		3264675	3264725	101,255,10
chr2R	3264875	3264925		4		3264875	3264925	101,255,10
chr2R	3264925	3264975		4		3264925	3264975	101,255,10
chr2R	3265075	3265125		4		3265075	3265125	101,255,10
chr2R	3265775	3265825		4		3265775	3265825	101,255,10
chr2R	3344325	3344375		4		3344325	3344375	101,255,10
chr2R	3344625	3344675		4		3344625	3344675	101,255,10
chr2R	3347325	3347375		4		3347325	3347375	101,255,10
chr2R	3416225	3416275		4		3416225	3416275	101,255,10
chr2R	3472125	3472175		4		3472125	3472175	101,255,10
chr2R	3472275	3472325		4		3472275	3472325	101,255,10
chr2R	3472425	3472475		4		3472425	3472475	101,255,10
chr2R	3494925	3494975		4		3494925	3494975	101,255,10
chr2R	3494975	3495025		4		3494975	3495025	101,255,10
chr2R	3495025	3495075		4		3495025	3495075	101,255,10
chr2R	3495575	3495625		4		3495575	3495625	101,255,10
chr2R	3495675	3495725		4		3495675	3495725	101,255,10
chr2R	3511275	3511325		4		3511275	3511325	101,255,10
chr2R	3511375	3511425		4		3511375	3511425	101,255,10
chr2R	3511425	3511475		4		3511425	3511475	101,255,10
chr2R	3511475	3511525		4		3511475	3511525	101,255,10
chr2R	3511525	3511575		4		3511525	3511575	101,255,10
chr2R	3511725	3511775		4		3511725	3511775	101,255,10
chr2R	3511775	3511825		4		3511775	3511825	101,255,10
chr2R	3512325	3512375		4		3512325	3512375	101,255,10
chr2R	3512375	3512425		4		3512375	3512425	101,255,10
chr2R	3512425	3512475		4		3512425	3512475	101,255,10
chr2R	3512475	3512525		4		3512475	3512525	101,255,10
chr2R	3512525	3512575		4		3512525	3512575	101,255,10
chr2R	3512575	3512625		4		3512575	3512625	101,255,10
chr2R	3512625	3512675		4		3512625	3512675	101,255,10
chr2R	3512675	3512725		4		3512675	3512725	101,255,10
chr2R	3512725	3512775		4		3512725	3512775	101,255,10
chr2R	3513225	3513275		4		3513225	3513275	101,255,10
chr2R	3513975	3514025		4		3513975	3514025	101,255,10
chr2R	3514025	3514075		4		3514025	3514075	101,255,10
chr2R	3515025	3515075		4		3515025	3515075	101,255,10
chr2R	3515125	3515175		4		3515125	3515175	101,255,10
chr2R	3515175	3515225		4		3515175	3515225	101,255,10
chr2R	3515325	3515375		4		3515325	3515375	101,255,10
chr2R	3515375	3515425		4		3515375	3515425	101,255,10
chr2R	3515425	3515475		4		3515425	3515475	101,255,10
chr2R	3515475	3515525		4		3515475	3515525	101,255,10
chr2R	3515525	3515575		4		3515525	3515575	101,255,10
chr2R	3580925	3580975		4		3580925	3580975	101,255,10
chr2R	3582075	3582125		4		3582075	3582125	101,255,10
chr2R	3582125	3582175		4		3582125	3582175	101,255,10
chr2R	3629875	3629925		4		3629875	3629925	101,255,10
chr2R	3629925	3629975		4		3629925	3629975	101,255,10
chr2R	3629975	3630025		4		3629975	3630025	101,255,10
chr2R	3636525	3636575		4		3636525	3636575	101,255,10
chr2R	3646775	3646825		4		3646775	3646825	101,255,10
chr2R	3646825	3646875		4		3646825	3646875	101,255,10
chr2R	3663675	3663725		4		3663675	3663725	101,255,10
chr2R	3663725	3663775		4		3663725	3663775	101,255,10
chr2R	3663775	3663825		4		3663775	3663825	101,255,10
chr2R	3663825	3663875		4		3663825	3663875	101,255,10
chr2R	3663875	3663925		4		3663875	3663925	101,255,10
chr2R	3663925	3663975		4		3663925	3663975	101,255,10
chr2R	3663975	3664025		4		3663975	3664025	101,255,10
chr2R	3664025	3664075		4		3664025	3664075	101,255,10
chr2R	3668275	3668325		4		3668275	3668325	101,255,10
chr2R	3668325	3668375		4		3668325	3668375	101,255,10
chr2R	3668375	3668425		4		3668375	3668425	101,255,10
chr2R	3668425	3668475		4		3668425	3668475	101,255,10
chr2R	3668475	3668525		4		3668475	3668525	101,255,10
chr2R	3668525	3668575		4		3668525	3668575	101,255,10
chr2R	3668775	3668825		4		3668775	3668825	101,255,10
chr2R	3875075	3875125		4		3875075	3875125	101,255,10
chr2R	3875125	3875175		4		3875125	3875175	101,255,10
chr2R	3875175	3875225		4		3875175	3875225	101,255,10
chr2R	3875325	3875375		4		3875325	3875375	101,255,10
chr2R	3875375	3875425		4		3875375	3875425	101,255,10
chr2R	3875425	3875475		4		3875425	3875475	101,255,10
chr2R	3971375	3971425		4		3971375	3971425	101,255,10
chr2R	3971775	3971825		4		3971775	3971825	101,255,10
chr2R	3971825	3971875		4		3971825	3971875	101,255,10
chr2R	3971925	3971975		4		3971925	3971975	101,255,10
chr2R	4036275	4036325		4		4036275	4036325	101,255,10
chr2R	4036325	4036375		4		4036325	4036375	101,255,10
chr2R	4036375	4036425		4		4036375	4036425	101,255,10
chr2R	4036425	4036475		4		4036425	4036475	101,255,10
chr2R	4037575	4037625		4		4037575	4037625	101,255,10
chr2R	4037625	4037675		4		4037625	4037675	101,255,10
chr2R	4037675	4037725		4		4037675	4037725	101,255,10
chr2R	4037875	4037925		4		4037875	4037925	101,255,10
chr2R	4037925	4037975		4		4037925	4037975	101,255,10
chr2R	4037975	4038025		4		4037975	4038025	101,255,10
chr2R	4038025	4038075		4		4038025	4038075	101,255,10
chr2R	4038075	4038125		4		4038075	4038125	101,255,10
chr2R	4038125	4038175		4		4038125	4038175	101,255,10
chr2R	4038525	4038575		4		4038525	4038575	101,255,10
chr2R	4038575	4038625		4		4038575	4038625	101,255,10
chr2R	4038625	4038675		4		4038625	4038675	101,255,10
chr2R	4038675	4038725		4		4038675	4038725	101,255,10
chr2R	4038725	4038775		4		4038725	4038775	101,255,10
chr2R	4039475	4039525		4		4039475	4039525	101,255,10
chr2R	4040375	4040425		4		4040375	4040425	101,255,10
chr2R	4040425	4040475		4		4040425	4040475	101,255,10
chr2R	4040475	4040525		4		4040475	4040525	101,255,10
chr2R	4040575	4040625		4		4040575	4040625	101,255,10
chr2R	4040625	4040675		4		4040625	4040675	101,255,10
chr2R	4040675	4040725		4		4040675	4040725	101,255,10
chr2R	4040725	4040775		4		4040725	4040775	101,255,10
chr2R	4042475	4042525		4		4042475	4042525	101,255,10
chr2R	4065825	4065875		4		4065825	4065875	101,255,10
chr2R	4065975	4066025		4		4065975	4066025	101,255,10
chr2R	4066225	4066275		4		4066225	4066275	101,255,10
chr2R	4066475	4066525		4		4066475	4066525	101,255,10
chr2R	4066525	4066575		4		4066525	4066575	101,255,10
chr2R	4066575	4066625		4		4066575	4066625	101,255,10
chr2R	4066625	4066675		4		4066625	4066675	101,255,10
chr2R	4127675	4127725		4		4127675	4127725	101,255,10
chr2R	4127775	4127825		4		4127775	4127825	101,255,10
chr2R	4127875	4127925		4		4127875	4127925	101,255,10
chr2R	4128075	4128125		4		4128075	4128125	101,255,10
chr2R	4128125	4128175		4		4128125	4128175	101,255,10
chr2R	4128175	4128225		4		4128175	4128225	101,255,10
chr2R	4488775	4488825		4		4488775	4488825	101,255,10
chr2R	4488825	4488875		4		4488825	4488875	101,255,10
chr2R	4489475	4489525		4		4489475	4489525	101,255,10
chr2R	4494475	4494525		4		4494475	4494525	101,255,10
chr2R	4534525	4534575		4		4534525	4534575	101,255,10
chr2R	4538025	4538075		4		4538025	4538075	101,255,10
chr2R	4538075	4538125		4		4538075	4538125	101,255,10
chr2R	4538275	4538325		4		4538275	4538325	101,255,10
chr2R	4538325	4538375		4		4538325	4538375	101,255,10
chr2R	4538675	4538725		4		4538675	4538725	101,255,10
chr2R	4538725	4538775		4		4538725	4538775	101,255,10
chr2R	4538775	4538825		4		4538775	4538825	101,255,10
chr2R	4538825	4538875		4		4538825	4538875	101,255,10
chr2R	4541325	4541375		4		4541325	4541375	101,255,10
chr2R	4554525	4554575		4		4554525	4554575	101,255,10
chr2R	4555125	4555175		4		4555125	4555175	101,255,10
chr2R	4556925	4556975		4		4556925	4556975	101,255,10
chr2R	4559525	4559575		4		4559525	4559575	101,255,10
chr2R	4559825	4559875		4		4559825	4559875	101,255,10
chr2R	4560075	4560125		4		4560075	4560125	101,255,10
[truncated: 7,337 more rows]
