# Supplementary material for: Probabilistic modelling of chromatin code landscape reveals functional diversity of enhancer-like chromatin states
Source: Nat Commun. 2016 Feb 4;7:10528. doi: 10.1038/ncomms10528 (PMC4742914; doi:10.1038/ncomms10528)
Supplement: Supplementary Data 1 — The 30-chromatin state annotation tracks for Drosophila melanogaster DRSC-S2 cell. [file ncomms10528-s2.zip › Supplementary Data 1/05_WE2.bed]

chr2L	85125	85175		5		85125	85175	101,255,10
chr2L	85175	85225		5		85175	85225	101,255,10
chr2L	85625	85675		5		85625	85675	101,255,10
chr2L	85675	85725		5		85675	85725	101,255,10
chr2L	85825	85875		5		85825	85875	101,255,10
chr2L	85875	85925		5		85875	85925	101,255,10
chr2L	86025	86075		5		86025	86075	101,255,10
chr2L	86075	86125		5		86075	86125	101,255,10
chr2L	86125	86175		5		86125	86175	101,255,10
chr2L	86225	86275		5		86225	86275	101,255,10
chr2L	86675	86725		5		86675	86725	101,255,10
chr2L	129625	129675		5		129625	129675	101,255,10
chr2L	129675	129725		5		129675	129725	101,255,10
chr2L	129725	129775		5		129725	129775	101,255,10
chr2L	129775	129825		5		129775	129825	101,255,10
chr2L	129825	129875		5		129825	129875	101,255,10
chr2L	129875	129925		5		129875	129925	101,255,10
chr2L	130075	130125		5		130075	130125	101,255,10
chr2L	130125	130175		5		130125	130175	101,255,10
chr2L	130175	130225		5		130175	130225	101,255,10
chr2L	130225	130275		5		130225	130275	101,255,10
chr2L	130325	130375		5		130325	130375	101,255,10
chr2L	130375	130425		5		130375	130425	101,255,10
chr2L	130425	130475		5		130425	130475	101,255,10
chr2L	130525	130575		5		130525	130575	101,255,10
chr2L	130625	130675		5		130625	130675	101,255,10
chr2L	135275	135325		5		135275	135325	101,255,10
chr2L	135375	135425		5		135375	135425	101,255,10
chr2L	135425	135475		5		135425	135475	101,255,10
chr2L	136125	136175		5		136125	136175	101,255,10
chr2L	136175	136225		5		136175	136225	101,255,10
chr2L	136225	136275		5		136225	136275	101,255,10
chr2L	136475	136525		5		136475	136525	101,255,10
chr2L	136525	136575		5		136525	136575	101,255,10
chr2L	136575	136625		5		136575	136625	101,255,10
chr2L	136775	136825		5		136775	136825	101,255,10
chr2L	136825	136875		5		136825	136875	101,255,10
chr2L	136875	136925		5		136875	136925	101,255,10
chr2L	137975	138025		5		137975	138025	101,255,10
chr2L	222275	222325		5		222275	222325	101,255,10
chr2L	222525	222575		5		222525	222575	101,255,10
chr2L	222575	222625		5		222575	222625	101,255,10
chr2L	222625	222675		5		222625	222675	101,255,10
chr2L	222825	222875		5		222825	222875	101,255,10
chr2L	223025	223075		5		223025	223075	101,255,10
chr2L	223075	223125		5		223075	223125	101,255,10
chr2L	223775	223825		5		223775	223825	101,255,10
chr2L	223825	223875		5		223825	223875	101,255,10
chr2L	223875	223925		5		223875	223925	101,255,10
chr2L	223925	223975		5		223925	223975	101,255,10
chr2L	224125	224175		5		224125	224175	101,255,10
chr2L	425275	425325		5		425275	425325	101,255,10
chr2L	425825	425875		5		425825	425875	101,255,10
chr2L	425875	425925		5		425875	425925	101,255,10
chr2L	426325	426375		5		426325	426375	101,255,10
chr2L	426425	426475		5		426425	426475	101,255,10
chr2L	426475	426525		5		426475	426525	101,255,10
chr2L	426525	426575		5		426525	426575	101,255,10
chr2L	451975	452025		5		451975	452025	101,255,10
chr2L	459875	459925		5		459875	459925	101,255,10
chr2L	468825	468875		5		468825	468875	101,255,10
chr2L	469525	469575		5		469525	469575	101,255,10
chr2L	482025	482075		5		482025	482075	101,255,10
chr2L	482075	482125		5		482075	482125	101,255,10
chr2L	482875	482925		5		482875	482925	101,255,10
chr2L	483275	483325		5		483275	483325	101,255,10
chr2L	483625	483675		5		483625	483675	101,255,10
chr2L	483975	484025		5		483975	484025	101,255,10
chr2L	519025	519075		5		519025	519075	101,255,10
chr2L	864875	864925		5		864875	864925	101,255,10
chr2L	864925	864975		5		864925	864975	101,255,10
chr2L	1116375	1116425		5		1116375	1116425	101,255,10
chr2L	1120125	1120175		5		1120125	1120175	101,255,10
chr2L	1120475	1120525		5		1120475	1120525	101,255,10
chr2L	1120525	1120575		5		1120525	1120575	101,255,10
chr2L	1120575	1120625		5		1120575	1120625	101,255,10
chr2L	1120625	1120675		5		1120625	1120675	101,255,10
chr2L	1121225	1121275		5		1121225	1121275	101,255,10
chr2L	1124825	1124875		5		1124825	1124875	101,255,10
chr2L	1126575	1126625		5		1126575	1126625	101,255,10
chr2L	1127125	1127175		5		1127125	1127175	101,255,10
chr2L	1186625	1186675		5		1186625	1186675	101,255,10
chr2L	1426075	1426125		5		1426075	1426125	101,255,10
chr2L	1426125	1426175		5		1426125	1426175	101,255,10
chr2L	1426175	1426225		5		1426175	1426225	101,255,10
chr2L	1432375	1432425		5		1432375	1432425	101,255,10
chr2L	1432625	1432675		5		1432625	1432675	101,255,10
chr2L	1432925	1432975		5		1432925	1432975	101,255,10
chr2L	1433025	1433075		5		1433025	1433075	101,255,10
chr2L	1433075	1433125		5		1433075	1433125	101,255,10
chr2L	1433125	1433175		5		1433125	1433175	101,255,10
chr2L	1460775	1460825		5		1460775	1460825	101,255,10
chr2L	1461875	1461925		5		1461875	1461925	101,255,10
chr2L	1461925	1461975		5		1461925	1461975	101,255,10
chr2L	1462025	1462075		5		1462025	1462075	101,255,10
chr2L	1463125	1463175		5		1463125	1463175	101,255,10
chr2L	1652375	1652425		5		1652375	1652425	101,255,10
chr2L	1656025	1656075		5		1656025	1656075	101,255,10
chr2L	1656125	1656175		5		1656125	1656175	101,255,10
chr2L	1656175	1656225		5		1656175	1656225	101,255,10
chr2L	1656225	1656275		5		1656225	1656275	101,255,10
chr2L	1656275	1656325		5		1656275	1656325	101,255,10
chr2L	1656325	1656375		5		1656325	1656375	101,255,10
chr2L	1656375	1656425		5		1656375	1656425	101,255,10
chr2L	1656575	1656625		5		1656575	1656625	101,255,10
chr2L	1656775	1656825		5		1656775	1656825	101,255,10
chr2L	1656825	1656875		5		1656825	1656875	101,255,10
chr2L	1657275	1657325		5		1657275	1657325	101,255,10
chr2L	1657325	1657375		5		1657325	1657375	101,255,10
chr2L	1663975	1664025		5		1663975	1664025	101,255,10
chr2L	1665025	1665075		5		1665025	1665075	101,255,10
chr2L	1690025	1690075		5		1690025	1690075	101,255,10
chr2L	1693725	1693775		5		1693725	1693775	101,255,10
chr2L	1693775	1693825		5		1693775	1693825	101,255,10
chr2L	1738525	1738575		5		1738525	1738575	101,255,10
chr2L	1739425	1739475		5		1739425	1739475	101,255,10
chr2L	1740125	1740175		5		1740125	1740175	101,255,10
chr2L	1741375	1741425		5		1741375	1741425	101,255,10
chr2L	1741425	1741475		5		1741425	1741475	101,255,10
chr2L	1741475	1741525		5		1741475	1741525	101,255,10
chr2L	1741525	1741575		5		1741525	1741575	101,255,10
chr2L	1744175	1744225		5		1744175	1744225	101,255,10
chr2L	1744225	1744275		5		1744225	1744275	101,255,10
chr2L	1744275	1744325		5		1744275	1744325	101,255,10
chr2L	1744875	1744925		5		1744875	1744925	101,255,10
chr2L	1745075	1745125		5		1745075	1745125	101,255,10
chr2L	1921025	1921075		5		1921025	1921075	101,255,10
chr2L	1931925	1931975		5		1931925	1931975	101,255,10
chr2L	1931975	1932025		5		1931975	1932025	101,255,10
chr2L	1932025	1932075		5		1932025	1932075	101,255,10
chr2L	1932125	1932175		5		1932125	1932175	101,255,10
chr2L	1932175	1932225		5		1932175	1932225	101,255,10
chr2L	1932225	1932275		5		1932225	1932275	101,255,10
chr2L	1933375	1933425		5		1933375	1933425	101,255,10
chr2L	1933425	1933475		5		1933425	1933475	101,255,10
chr2L	1933475	1933525		5		1933475	1933525	101,255,10
chr2L	1933525	1933575		5		1933525	1933575	101,255,10
chr2L	1933575	1933625		5		1933575	1933625	101,255,10
chr2L	1933675	1933725		5		1933675	1933725	101,255,10
chr2L	1989875	1989925		5		1989875	1989925	101,255,10
chr2L	1990225	1990275		5		1990225	1990275	101,255,10
chr2L	1990275	1990325		5		1990275	1990325	101,255,10
chr2L	1990325	1990375		5		1990325	1990375	101,255,10
chr2L	2164675	2164725		5		2164675	2164725	101,255,10
chr2L	2179925	2179975		5		2179925	2179975	101,255,10
chr2L	2179975	2180025		5		2179975	2180025	101,255,10
chr2L	2180725	2180775		5		2180725	2180775	101,255,10
chr2L	2804125	2804175		5		2804125	2804175	101,255,10
chr2L	2804175	2804225		5		2804175	2804225	101,255,10
chr2L	2807075	2807125		5		2807075	2807125	101,255,10
chr2L	2807125	2807175		5		2807125	2807175	101,255,10
chr2L	2807225	2807275		5		2807225	2807275	101,255,10
chr2L	2807425	2807475		5		2807425	2807475	101,255,10
chr2L	2862975	2863025		5		2862975	2863025	101,255,10
chr2L	2900075	2900125		5		2900075	2900125	101,255,10
chr2L	2900125	2900175		5		2900125	2900175	101,255,10
chr2L	2900175	2900225		5		2900175	2900225	101,255,10
chr2L	2900225	2900275		5		2900225	2900275	101,255,10
chr2L	2900275	2900325		5		2900275	2900325	101,255,10
chr2L	2900875	2900925		5		2900875	2900925	101,255,10
chr2L	2906025	2906075		5		2906025	2906075	101,255,10
chr2L	2906075	2906125		5		2906075	2906125	101,255,10
chr2L	2906125	2906175		5		2906125	2906175	101,255,10
chr2L	2906175	2906225		5		2906175	2906225	101,255,10
chr2L	2906225	2906275		5		2906225	2906275	101,255,10
chr2L	2906275	2906325		5		2906275	2906325	101,255,10
chr2L	2907125	2907175		5		2907125	2907175	101,255,10
chr2L	2907175	2907225		5		2907175	2907225	101,255,10
chr2L	2907675	2907725		5		2907675	2907725	101,255,10
chr2L	2907725	2907775		5		2907725	2907775	101,255,10
chr2L	2907925	2907975		5		2907925	2907975	101,255,10
chr2L	2908225	2908275		5		2908225	2908275	101,255,10
chr2L	2908275	2908325		5		2908275	2908325	101,255,10
chr2L	2908975	2909025		5		2908975	2909025	101,255,10
chr2L	2909275	2909325		5		2909275	2909325	101,255,10
chr2L	2909325	2909375		5		2909325	2909375	101,255,10
chr2L	2909375	2909425		5		2909375	2909425	101,255,10
chr2L	2909425	2909475		5		2909425	2909475	101,255,10
chr2L	2909475	2909525		5		2909475	2909525	101,255,10
chr2L	2918375	2918425		5		2918375	2918425	101,255,10
chr2L	2922825	2922875		5		2922825	2922875	101,255,10
chr2L	2923125	2923175		5		2923125	2923175	101,255,10
chr2L	2923175	2923225		5		2923175	2923225	101,255,10
chr2L	2923425	2923475		5		2923425	2923475	101,255,10
chr2L	2923575	2923625		5		2923575	2923625	101,255,10
chr2L	2923625	2923675		5		2923625	2923675	101,255,10
chr2L	2924025	2924075		5		2924025	2924075	101,255,10
chr2L	2926775	2926825		5		2926775	2926825	101,255,10
chr2L	3041575	3041625		5		3041575	3041625	101,255,10
chr2L	3041775	3041825		5		3041775	3041825	101,255,10
chr2L	3042975	3043025		5		3042975	3043025	101,255,10
chr2L	3043025	3043075		5		3043025	3043075	101,255,10
chr2L	3045825	3045875		5		3045825	3045875	101,255,10
chr2L	3123375	3123425		5		3123375	3123425	101,255,10
chr2L	3123475	3123525		5		3123475	3123525	101,255,10
chr2L	3123525	3123575		5		3123525	3123575	101,255,10
chr2L	3123675	3123725		5		3123675	3123725	101,255,10
chr2L	3151925	3151975		5		3151925	3151975	101,255,10
chr2L	3156975	3157025		5		3156975	3157025	101,255,10
chr2L	3157025	3157075		5		3157025	3157075	101,255,10
chr2L	3157075	3157125		5		3157075	3157125	101,255,10
chr2L	3157125	3157175		5		3157125	3157175	101,255,10
chr2L	3157175	3157225		5		3157175	3157225	101,255,10
chr2L	3157225	3157275		5		3157225	3157275	101,255,10
chr2L	3299425	3299475		5		3299425	3299475	101,255,10
chr2L	3299575	3299625		5		3299575	3299625	101,255,10
chr2L	3299675	3299725		5		3299675	3299725	101,255,10
chr2L	3365725	3365775		5		3365725	3365775	101,255,10
chr2L	3365825	3365875		5		3365825	3365875	101,255,10
chr2L	3416025	3416075		5		3416025	3416075	101,255,10
chr2L	3416075	3416125		5		3416075	3416125	101,255,10
chr2L	3416225	3416275		5		3416225	3416275	101,255,10
chr2L	3475025	3475075		5		3475025	3475075	101,255,10
chr2L	3475075	3475125		5		3475075	3475125	101,255,10
chr2L	3475125	3475175		5		3475125	3475175	101,255,10
chr2L	3477125	3477175		5		3477125	3477175	101,255,10
chr2L	3525725	3525775		5		3525725	3525775	101,255,10
chr2L	3640225	3640275		5		3640225	3640275	101,255,10
chr2L	3643025	3643075		5		3643025	3643075	101,255,10
chr2L	3898625	3898675		5		3898625	3898675	101,255,10
chr2L	3898675	3898725		5		3898675	3898725	101,255,10
chr2L	4117975	4118025		5		4117975	4118025	101,255,10
chr2L	4338725	4338775		5		4338725	4338775	101,255,10
chr2L	4339275	4339325		5		4339275	4339325	101,255,10
chr2L	4339325	4339375		5		4339325	4339375	101,255,10
chr2L	4339425	4339475		5		4339425	4339475	101,255,10
chr2L	4339675	4339725		5		4339675	4339725	101,255,10
chr2L	4339725	4339775		5		4339725	4339775	101,255,10
chr2L	4339775	4339825		5		4339775	4339825	101,255,10
chr2L	4339825	4339875		5		4339825	4339875	101,255,10
chr2L	4339875	4339925		5		4339875	4339925	101,255,10
chr2L	4339925	4339975		5		4339925	4339975	101,255,10
chr2L	4339975	4340025		5		4339975	4340025	101,255,10
chr2L	4340175	4340225		5		4340175	4340225	101,255,10
chr2L	4340675	4340725		5		4340675	4340725	101,255,10
chr2L	4340725	4340775		5		4340725	4340775	101,255,10
chr2L	4369425	4369475		5		4369425	4369475	101,255,10
chr2L	4369475	4369525		5		4369475	4369525	101,255,10
chr2L	4369525	4369575		5		4369525	4369575	101,255,10
chr2L	4369725	4369775		5		4369725	4369775	101,255,10
chr2L	4378175	4378225		5		4378175	4378225	101,255,10
chr2L	4378225	4378275		5		4378225	4378275	101,255,10
chr2L	4378275	4378325		5		4378275	4378325	101,255,10
chr2L	4892825	4892875		5		4892825	4892875	101,255,10
chr2L	4893625	4893675		5		4893625	4893675	101,255,10
chr2L	4893725	4893775		5		4893725	4893775	101,255,10
chr2L	4895275	4895325		5		4895275	4895325	101,255,10
chr2L	4895325	4895375		5		4895325	4895375	101,255,10
chr2L	4895375	4895425		5		4895375	4895425	101,255,10
chr2L	4895425	4895475		5		4895425	4895475	101,255,10
chr2L	4895625	4895675		5		4895625	4895675	101,255,10
chr2L	4895675	4895725		5		4895675	4895725	101,255,10
chr2L	4895825	4895875		5		4895825	4895875	101,255,10
chr2L	4895875	4895925		5		4895875	4895925	101,255,10
chr2L	4895925	4895975		5		4895925	4895975	101,255,10
chr2L	4895975	4896025		5		4895975	4896025	101,255,10
chr2L	4896025	4896075		5		4896025	4896075	101,255,10
chr2L	4896075	4896125		5		4896075	4896125	101,255,10
chr2L	4897375	4897425		5		4897375	4897425	101,255,10
chr2L	4897425	4897475		5		4897425	4897475	101,255,10
chr2L	4897475	4897525		5		4897475	4897525	101,255,10
chr2L	4897525	4897575		5		4897525	4897575	101,255,10
chr2L	4897575	4897625		5		4897575	4897625	101,255,10
chr2L	4897625	4897675		5		4897625	4897675	101,255,10
chr2L	4897825	4897875		5		4897825	4897875	101,255,10
chr2L	4897875	4897925		5		4897875	4897925	101,255,10
chr2L	4897925	4897975		5		4897925	4897975	101,255,10
chr2L	4998675	4998725		5		4998675	4998725	101,255,10
chr2L	5001825	5001875		5		5001825	5001875	101,255,10
chr2L	5002525	5002575		5		5002525	5002575	101,255,10
chr2L	5002625	5002675		5		5002625	5002675	101,255,10
chr2L	5002675	5002725		5		5002675	5002725	101,255,10
chr2L	5002925	5002975		5		5002925	5002975	101,255,10
chr2L	5021525	5021575		5		5021525	5021575	101,255,10
chr2L	5022725	5022775		5		5022725	5022775	101,255,10
chr2L	5022775	5022825		5		5022775	5022825	101,255,10
chr2L	5022825	5022875		5		5022825	5022875	101,255,10
chr2L	5023475	5023525		5		5023475	5023525	101,255,10
chr2L	5023575	5023625		5		5023575	5023625	101,255,10
chr2L	5061975	5062025		5		5061975	5062025	101,255,10
chr2L	5062075	5062125		5		5062075	5062125	101,255,10
chr2L	5062125	5062175		5		5062125	5062175	101,255,10
chr2L	5087875	5087925		5		5087875	5087925	101,255,10
chr2L	5150025	5150075		5		5150025	5150075	101,255,10
chr2L	5198775	5198825		5		5198775	5198825	101,255,10
chr2L	5198825	5198875		5		5198825	5198875	101,255,10
chr2L	5241925	5241975		5		5241925	5241975	101,255,10
chr2L	5243275	5243325		5		5243275	5243325	101,255,10
chr2L	5256675	5256725		5		5256675	5256725	101,255,10
chr2L	5256875	5256925		5		5256875	5256925	101,255,10
chr2L	5256925	5256975		5		5256925	5256975	101,255,10
chr2L	5256975	5257025		5		5256975	5257025	101,255,10
chr2L	5257525	5257575		5		5257525	5257575	101,255,10
chr2L	5257625	5257675		5		5257625	5257675	101,255,10
chr2L	5286175	5286225		5		5286175	5286225	101,255,10
chr2L	5286225	5286275		5		5286225	5286275	101,255,10
chr2L	5288725	5288775		5		5288725	5288775	101,255,10
chr2L	5289225	5289275		5		5289225	5289275	101,255,10
chr2L	5289275	5289325		5		5289275	5289325	101,255,10
chr2L	5295775	5295825		5		5295775	5295825	101,255,10
chr2L	5295825	5295875		5		5295825	5295875	101,255,10
chr2L	5298725	5298775		5		5298725	5298775	101,255,10
chr2L	5298775	5298825		5		5298775	5298825	101,255,10
chr2L	5298825	5298875		5		5298825	5298875	101,255,10
chr2L	5299825	5299875		5		5299825	5299875	101,255,10
chr2L	5300675	5300725		5		5300675	5300725	101,255,10
chr2L	5304025	5304075		5		5304025	5304075	101,255,10
chr2L	5304225	5304275		5		5304225	5304275	101,255,10
chr2L	5304525	5304575		5		5304525	5304575	101,255,10
chr2L	5304575	5304625		5		5304575	5304625	101,255,10
chr2L	5304625	5304675		5		5304625	5304675	101,255,10
chr2L	5304775	5304825		5		5304775	5304825	101,255,10
chr2L	5304825	5304875		5		5304825	5304875	101,255,10
chr2L	5304875	5304925		5		5304875	5304925	101,255,10
chr2L	5304975	5305025		5		5304975	5305025	101,255,10
chr2L	5305175	5305225		5		5305175	5305225	101,255,10
chr2L	5305225	5305275		5		5305225	5305275	101,255,10
chr2L	5779975	5780025		5		5779975	5780025	101,255,10
chr2L	5889575	5889625		5		5889575	5889625	101,255,10
chr2L	5944425	5944475		5		5944425	5944475	101,255,10
chr2L	5945625	5945675		5		5945625	5945675	101,255,10
chr2L	5971025	5971075		5		5971025	5971075	101,255,10
chr2L	5971075	5971125		5		5971075	5971125	101,255,10
chr2L	5971125	5971175		5		5971125	5971175	101,255,10
chr2L	5971175	5971225		5		5971175	5971225	101,255,10
chr2L	5971225	5971275		5		5971225	5971275	101,255,10
chr2L	5971625	5971675		5		5971625	5971675	101,255,10
chr2L	5971925	5971975		5		5971925	5971975	101,255,10
chr2L	6084675	6084725		5		6084675	6084725	101,255,10
chr2L	6086875	6086925		5		6086875	6086925	101,255,10
chr2L	6087625	6087675		5		6087625	6087675	101,255,10
chr2L	6290225	6290275		5		6290225	6290275	101,255,10
chr2L	6501925	6501975		5		6501925	6501975	101,255,10
chr2L	6509425	6509475		5		6509425	6509475	101,255,10
chr2L	6510075	6510125		5		6510075	6510125	101,255,10
chr2L	6525075	6525125		5		6525075	6525125	101,255,10
chr2L	6525125	6525175		5		6525125	6525175	101,255,10
chr2L	6525175	6525225		5		6525175	6525225	101,255,10
chr2L	6525225	6525275		5		6525225	6525275	101,255,10
chr2L	6525525	6525575		5		6525525	6525575	101,255,10
chr2L	6525575	6525625		5		6525575	6525625	101,255,10
chr2L	6525625	6525675		5		6525625	6525675	101,255,10
chr2L	6525675	6525725		5		6525675	6525725	101,255,10
chr2L	6525725	6525775		5		6525725	6525775	101,255,10
chr2L	6788375	6788425		5		6788375	6788425	101,255,10
chr2L	6788425	6788475		5		6788425	6788475	101,255,10
chr2L	6788475	6788525		5		6788475	6788525	101,255,10
chr2L	6788525	6788575		5		6788525	6788575	101,255,10
chr2L	6788725	6788775		5		6788725	6788775	101,255,10
chr2L	6788875	6788925		5		6788875	6788925	101,255,10
chr2L	6788925	6788975		5		6788925	6788975	101,255,10
chr2L	6788975	6789025		5		6788975	6789025	101,255,10
chr2L	7085075	7085125		5		7085075	7085125	101,255,10
chr2L	7085125	7085175		5		7085125	7085175	101,255,10
chr2L	7085175	7085225		5		7085175	7085225	101,255,10
chr2L	7085225	7085275		5		7085225	7085275	101,255,10
chr2L	7085725	7085775		5		7085725	7085775	101,255,10
chr2L	7085875	7085925		5		7085875	7085925	101,255,10
chr2L	7085925	7085975		5		7085925	7085975	101,255,10
chr2L	7085975	7086025		5		7085975	7086025	101,255,10
chr2L	7086575	7086625		5		7086575	7086625	101,255,10
chr2L	7086675	7086725		5		7086675	7086725	101,255,10
chr2L	7086725	7086775		5		7086725	7086775	101,255,10
chr2L	7086775	7086825		5		7086775	7086825	101,255,10
chr2L	7087075	7087125		5		7087075	7087125	101,255,10
chr2L	7087125	7087175		5		7087125	7087175	101,255,10
chr2L	7087175	7087225		5		7087175	7087225	101,255,10
chr2L	7088175	7088225		5		7088175	7088225	101,255,10
chr2L	7088225	7088275		5		7088225	7088275	101,255,10
chr2L	7088275	7088325		5		7088275	7088325	101,255,10
chr2L	7089375	7089425		5		7089375	7089425	101,255,10
chr2L	7199225	7199275		5		7199225	7199275	101,255,10
chr2L	7213025	7213075		5		7213025	7213075	101,255,10
chr2L	7213075	7213125		5		7213075	7213125	101,255,10
chr2L	7213125	7213175		5		7213125	7213175	101,255,10
chr2L	7213175	7213225		5		7213175	7213225	101,255,10
chr2L	7213725	7213775		5		7213725	7213775	101,255,10
chr2L	7213775	7213825		5		7213775	7213825	101,255,10
chr2L	7214575	7214625		5		7214575	7214625	101,255,10
chr2L	7217275	7217325		5		7217275	7217325	101,255,10
chr2L	7217325	7217375		5		7217325	7217375	101,255,10
chr2L	7217625	7217675		5		7217625	7217675	101,255,10
chr2L	7217675	7217725		5		7217675	7217725	101,255,10
chr2L	7217725	7217775		5		7217725	7217775	101,255,10
chr2L	7417975	7418025		5		7417975	7418025	101,255,10
chr2L	7418025	7418075		5		7418025	7418075	101,255,10
chr2L	7418075	7418125		5		7418075	7418125	101,255,10
chr2L	7418125	7418175		5		7418125	7418175	101,255,10
chr2L	7421175	7421225		5		7421175	7421225	101,255,10
chr2L	7440575	7440625		5		7440575	7440625	101,255,10
chr2L	7571825	7571875		5		7571825	7571875	101,255,10
chr2L	7677875	7677925		5		7677875	7677925	101,255,10
chr2L	7678675	7678725		5		7678675	7678725	101,255,10
chr2L	7678725	7678775		5		7678725	7678775	101,255,10
chr2L	7678975	7679025		5		7678975	7679025	101,255,10
chr2L	7679025	7679075		5		7679025	7679075	101,255,10
chr2L	7679075	7679125		5		7679075	7679125	101,255,10
chr2L	7679225	7679275		5		7679225	7679275	101,255,10
chr2L	7679275	7679325		5		7679275	7679325	101,255,10
chr2L	7679775	7679825		5		7679775	7679825	101,255,10
chr2L	7701075	7701125		5		7701075	7701125	101,255,10
chr2L	7789575	7789625		5		7789575	7789625	101,255,10
chr2L	7789625	7789675		5		7789625	7789675	101,255,10
chr2L	7790025	7790075		5		7790025	7790075	101,255,10
chr2L	7960525	7960575		5		7960525	7960575	101,255,10
chr2L	7962225	7962275		5		7962225	7962275	101,255,10
chr2L	7962275	7962325		5		7962275	7962325	101,255,10
chr2L	7962325	7962375		5		7962325	7962375	101,255,10
chr2L	7962475	7962525		5		7962475	7962525	101,255,10
chr2L	7985475	7985525		5		7985475	7985525	101,255,10
chr2L	7985525	7985575		5		7985525	7985575	101,255,10
chr2L	8000325	8000375		5		8000325	8000375	101,255,10
chr2L	8006925	8006975		5		8006925	8006975	101,255,10
chr2L	8009825	8009875		5		8009825	8009875	101,255,10
chr2L	8169925	8169975		5		8169925	8169975	101,255,10
chr2L	8203925	8203975		5		8203925	8203975	101,255,10
chr2L	8293075	8293125		5		8293075	8293125	101,255,10
chr2L	8293125	8293175		5		8293125	8293175	101,255,10
chr2L	8343075	8343125		5		8343075	8343125	101,255,10
chr2L	8343125	8343175		5		8343125	8343175	101,255,10
chr2L	8343175	8343225		5		8343175	8343225	101,255,10
chr2L	8343225	8343275		5		8343225	8343275	101,255,10
chr2L	8343425	8343475		5		8343425	8343475	101,255,10
chr2L	8343475	8343525		5		8343475	8343525	101,255,10
chr2L	8343525	8343575		5		8343525	8343575	101,255,10
chr2L	8343725	8343775		5		8343725	8343775	101,255,10
chr2L	8345625	8345675		5		8345625	8345675	101,255,10
chr2L	8372275	8372325		5		8372275	8372325	101,255,10
chr2L	8450725	8450775		5		8450725	8450775	101,255,10
chr2L	8450775	8450825		5		8450775	8450825	101,255,10
chr2L	8451325	8451375		5		8451325	8451375	101,255,10
chr2L	8463325	8463375		5		8463325	8463375	101,255,10
chr2L	8537125	8537175		5		8537125	8537175	101,255,10
chr2L	8552875	8552925		5		8552875	8552925	101,255,10
chr2L	8670625	8670675		5		8670625	8670675	101,255,10
chr2L	8670675	8670725		5		8670675	8670725	101,255,10
chr2L	8670725	8670775		5		8670725	8670775	101,255,10
chr2L	8693825	8693875		5		8693825	8693875	101,255,10
chr2L	8693975	8694025		5		8693975	8694025	101,255,10
chr2L	8694125	8694175		5		8694125	8694175	101,255,10
chr2L	8694225	8694275		5		8694225	8694275	101,255,10
chr2L	8694275	8694325		5		8694275	8694325	101,255,10
chr2L	8694325	8694375		5		8694325	8694375	101,255,10
chr2L	8694625	8694675		5		8694625	8694675	101,255,10
chr2L	8694675	8694725		5		8694675	8694725	101,255,10
chr2L	8694925	8694975		5		8694925	8694975	101,255,10
chr2L	8695025	8695075		5		8695025	8695075	101,255,10
chr2L	8695125	8695175		5		8695125	8695175	101,255,10
chr2L	8695175	8695225		5		8695175	8695225	101,255,10
chr2L	8696325	8696375		5		8696325	8696375	101,255,10
chr2L	8696375	8696425		5		8696375	8696425	101,255,10
chr2L	8696675	8696725		5		8696675	8696725	101,255,10
chr2L	8696725	8696775		5		8696725	8696775	101,255,10
chr2L	8697075	8697125		5		8697075	8697125	101,255,10
chr2L	8697125	8697175		5		8697125	8697175	101,255,10
chr2L	8697225	8697275		5		8697225	8697275	101,255,10
chr2L	8697275	8697325		5		8697275	8697325	101,255,10
chr2L	8697325	8697375		5		8697325	8697375	101,255,10
chr2L	8697375	8697425		5		8697375	8697425	101,255,10
chr2L	8699525	8699575		5		8699525	8699575	101,255,10
chr2L	8700325	8700375		5		8700325	8700375	101,255,10
chr2L	8700675	8700725		5		8700675	8700725	101,255,10
chr2L	8700825	8700875		5		8700825	8700875	101,255,10
chr2L	8700875	8700925		5		8700875	8700925	101,255,10
chr2L	8700925	8700975		5		8700925	8700975	101,255,10
chr2L	8701575	8701625		5		8701575	8701625	101,255,10
chr2L	8701625	8701675		5		8701625	8701675	101,255,10
chr2L	8701675	8701725		5		8701675	8701725	101,255,10
chr2L	8701725	8701775		5		8701725	8701775	101,255,10
chr2L	8701875	8701925		5		8701875	8701925	101,255,10
chr2L	8701925	8701975		5		8701925	8701975	101,255,10
chr2L	8702275	8702325		5		8702275	8702325	101,255,10
chr2L	8702375	8702425		5		8702375	8702425	101,255,10
chr2L	8702425	8702475		5		8702425	8702475	101,255,10
chr2L	8702475	8702525		5		8702475	8702525	101,255,10
chr2L	8702525	8702575		5		8702525	8702575	101,255,10
chr2L	8702675	8702725		5		8702675	8702725	101,255,10
chr2L	8702725	8702775		5		8702725	8702775	101,255,10
chr2L	8702775	8702825		5		8702775	8702825	101,255,10
chr2L	8702825	8702875		5		8702825	8702875	101,255,10
chr2L	8703425	8703475		5		8703425	8703475	101,255,10
chr2L	8713725	8713775		5		8713725	8713775	101,255,10
chr2L	8714325	8714375		5		8714325	8714375	101,255,10
chr2L	8714475	8714525		5		8714475	8714525	101,255,10
chr2L	8718675	8718725		5		8718675	8718725	101,255,10
chr2L	8718725	8718775		5		8718725	8718775	101,255,10
chr2L	8718775	8718825		5		8718775	8718825	101,255,10
chr2L	8946175	8946225		5		8946175	8946225	101,255,10
chr2L	8964675	8964725		5		8964675	8964725	101,255,10
chr2L	8964725	8964775		5		8964725	8964775	101,255,10
chr2L	8964825	8964875		5		8964825	8964875	101,255,10
chr2L	8964875	8964925		5		8964875	8964925	101,255,10
chr2L	8967475	8967525		5		8967475	8967525	101,255,10
chr2L	8969375	8969425		5		8969375	8969425	101,255,10
chr2L	8969425	8969475		5		8969425	8969475	101,255,10
chr2L	8969475	8969525		5		8969475	8969525	101,255,10
chr2L	8969525	8969575		5		8969525	8969575	101,255,10
chr2L	8969575	8969625		5		8969575	8969625	101,255,10
chr2L	8969625	8969675		5		8969625	8969675	101,255,10
chr2L	8989425	8989475		5		8989425	8989475	101,255,10
chr2L	8990025	8990075		5		8990025	8990075	101,255,10
chr2L	8990075	8990125		5		8990075	8990125	101,255,10
chr2L	8990125	8990175		5		8990125	8990175	101,255,10
chr2L	8991075	8991125		5		8991075	8991125	101,255,10
chr2L	8991625	8991675		5		8991625	8991675	101,255,10
chr2L	8991675	8991725		5		8991675	8991725	101,255,10
chr2L	8991725	8991775		5		8991725	8991775	101,255,10
chr2L	8991775	8991825		5		8991775	8991825	101,255,10
chr2L	9121425	9121475		5		9121425	9121475	101,255,10
chr2L	9121625	9121675		5		9121625	9121675	101,255,10
chr2L	9121675	9121725		5		9121675	9121725	101,255,10
chr2L	9123825	9123875		5		9123825	9123875	101,255,10
chr2L	9142175	9142225		5		9142175	9142225	101,255,10
chr2L	9144075	9144125		5		9144075	9144125	101,255,10
chr2L	9144175	9144225		5		9144175	9144225	101,255,10
chr2L	9144225	9144275		5		9144225	9144275	101,255,10
chr2L	9144275	9144325		5		9144275	9144325	101,255,10
chr2L	9144325	9144375		5		9144325	9144375	101,255,10
chr2L	9183425	9183475		5		9183425	9183475	101,255,10
chr2L	9187675	9187725		5		9187675	9187725	101,255,10
chr2L	9188175	9188225		5		9188175	9188225	101,255,10
chr2L	9188225	9188275		5		9188225	9188275	101,255,10
chr2L	9230425	9230475		5		9230425	9230475	101,255,10
chr2L	9458975	9459025		5		9458975	9459025	101,255,10
chr2L	9459025	9459075		5		9459025	9459075	101,255,10
chr2L	9459075	9459125		5		9459075	9459125	101,255,10
chr2L	9459125	9459175		5		9459125	9459175	101,255,10
chr2L	9504675	9504725		5		9504675	9504725	101,255,10
chr2L	9504725	9504775		5		9504725	9504775	101,255,10
chr2L	9505325	9505375		5		9505325	9505375	101,255,10
chr2L	9570375	9570425		5		9570375	9570425	101,255,10
chr2L	9570725	9570775		5		9570725	9570775	101,255,10
chr2L	9703275	9703325		5		9703275	9703325	101,255,10
chr2L	9707075	9707125		5		9707075	9707125	101,255,10
chr2L	9707175	9707225		5		9707175	9707225	101,255,10
chr2L	9707975	9708025		5		9707975	9708025	101,255,10
chr2L	9708075	9708125		5		9708075	9708125	101,255,10
chr2L	9735125	9735175		5		9735125	9735175	101,255,10
chr2L	9735175	9735225		5		9735175	9735225	101,255,10
chr2L	9780425	9780475		5		9780425	9780475	101,255,10
chr2L	9780475	9780525		5		9780475	9780525	101,255,10
chr2L	9781475	9781525		5		9781475	9781525	101,255,10
chr2L	9781525	9781575		5		9781525	9781575	101,255,10
chr2L	9781575	9781625		5		9781575	9781625	101,255,10
chr2L	9781625	9781675		5		9781625	9781675	101,255,10
chr2L	9781725	9781775		5		9781725	9781775	101,255,10
chr2L	9943125	9943175		5		9943125	9943175	101,255,10
chr2L	9943175	9943225		5		9943175	9943225	101,255,10
chr2L	9946325	9946375		5		9946325	9946375	101,255,10
chr2L	9949775	9949825		5		9949775	9949825	101,255,10
chr2L	9949825	9949875		5		9949825	9949875	101,255,10
chr2L	10061775	10061825		5		10061775	10061825	101,255,10
chr2L	10457325	10457375		5		10457325	10457375	101,255,10
chr2L	10457425	10457475		5		10457425	10457475	101,255,10
chr2L	10499775	10499825		5		10499775	10499825	101,255,10
chr2L	10503725	10503775		5		10503725	10503775	101,255,10
chr2L	10503975	10504025		5		10503975	10504025	101,255,10
chr2L	10504075	10504125		5		10504075	10504125	101,255,10
chr2L	10504125	10504175		5		10504125	10504175	101,255,10
chr2L	10746025	10746075		5		10746025	10746075	101,255,10
chr2L	10746075	10746125		5		10746075	10746125	101,255,10
chr2L	10746125	10746175		5		10746125	10746175	101,255,10
chr2L	11039275	11039325		5		11039275	11039325	101,255,10
chr2L	11039325	11039375		5		11039325	11039375	101,255,10
chr2L	11039525	11039575		5		11039525	11039575	101,255,10
chr2L	11039625	11039675		5		11039625	11039675	101,255,10
chr2L	11040125	11040175		5		11040125	11040175	101,255,10
chr2L	11040175	11040225		5		11040175	11040225	101,255,10
chr2L	11040225	11040275		5		11040225	11040275	101,255,10
chr2L	11040275	11040325		5		11040275	11040325	101,255,10
chr2L	11040425	11040475		5		11040425	11040475	101,255,10
chr2L	11067575	11067625		5		11067575	11067625	101,255,10
chr2L	11525675	11525725		5		11525675	11525725	101,255,10
chr2L	11525725	11525775		5		11525725	11525775	101,255,10
chr2L	12024825	12024875		5		12024825	12024875	101,255,10
chr2L	12024875	12024925		5		12024875	12024925	101,255,10
chr2L	12025125	12025175		5		12025125	12025175	101,255,10
chr2L	12025175	12025225		5		12025175	12025225	101,255,10
chr2L	12027925	12027975		5		12027925	12027975	101,255,10
chr2L	12028125	12028175		5		12028125	12028175	101,255,10
chr2L	12028725	12028775		5		12028725	12028775	101,255,10
chr2L	12029675	12029725		5		12029675	12029725	101,255,10
chr2L	12029775	12029825		5		12029775	12029825	101,255,10
chr2L	12030125	12030175		5		12030125	12030175	101,255,10
chr2L	12030175	12030225		5		12030175	12030225	101,255,10
chr2L	12030725	12030775		5		12030725	12030775	101,255,10
chr2L	12406075	12406125		5		12406075	12406125	101,255,10
chr2L	12406125	12406175		5		12406125	12406175	101,255,10
chr2L	12424075	12424125		5		12424075	12424125	101,255,10
chr2L	12474325	12474375		5		12474325	12474375	101,255,10
chr2L	12483025	12483075		5		12483025	12483075	101,255,10
chr2L	12523725	12523775		5		12523725	12523775	101,255,10
chr2L	12532625	12532675		5		12532625	12532675	101,255,10
chr2L	12532775	12532825		5		12532775	12532825	101,255,10
chr2L	12535225	12535275		5		12535225	12535275	101,255,10
chr2L	12535325	12535375		5		12535325	12535375	101,255,10
chr2L	12535425	12535475		5		12535425	12535475	101,255,10
chr2L	12541525	12541575		5		12541525	12541575	101,255,10
chr2L	12541575	12541625		5		12541575	12541625	101,255,10
chr2L	12541625	12541675		5		12541625	12541675	101,255,10
chr2L	12717925	12717975		5		12717925	12717975	101,255,10
chr2L	12718425	12718475		5		12718425	12718475	101,255,10
chr2L	12838525	12838575		5		12838525	12838575	101,255,10
chr2L	13066525	13066575		5		13066525	13066575	101,255,10
chr2L	13066575	13066625		5		13066575	13066625	101,255,10
chr2L	13066625	13066675		5		13066625	13066675	101,255,10
chr2L	13066725	13066775		5		13066725	13066775	101,255,10
chr2L	13067425	13067475		5		13067425	13067475	101,255,10
chr2L	13068075	13068125		5		13068075	13068125	101,255,10
chr2L	13068125	13068175		5		13068125	13068175	101,255,10
chr2L	13068175	13068225		5		13068175	13068225	101,255,10
chr2L	13068275	13068325		5		13068275	13068325	101,255,10
chr2L	13068325	13068375		5		13068325	13068375	101,255,10
chr2L	13068375	13068425		5		13068375	13068425	101,255,10
chr2L	13068425	13068475		5		13068425	13068475	101,255,10
chr2L	13069025	13069075		5		13069025	13069075	101,255,10
chr2L	13069075	13069125		5		13069075	13069125	101,255,10
chr2L	13069375	13069425		5		13069375	13069425	101,255,10
chr2L	13071675	13071725		5		13071675	13071725	101,255,10
chr2L	13075675	13075725		5		13075675	13075725	101,255,10
chr2L	13075725	13075775		5		13075725	13075775	101,255,10
chr2L	13076375	13076425		5		13076375	13076425	101,255,10
chr2L	13076425	13076475		5		13076425	13076475	101,255,10
chr2L	13076725	13076775		5		13076725	13076775	101,255,10
chr2L	13077825	13077875		5		13077825	13077875	101,255,10
chr2L	13077925	13077975		5		13077925	13077975	101,255,10
chr2L	13082075	13082125		5		13082075	13082125	101,255,10
chr2L	13082125	13082175		5		13082125	13082175	101,255,10
chr2L	13082175	13082225		5		13082175	13082225	101,255,10
chr2L	13082225	13082275		5		13082225	13082275	101,255,10
chr2L	13082275	13082325		5		13082275	13082325	101,255,10
chr2L	13082325	13082375		5		13082325	13082375	101,255,10
chr2L	13082375	13082425		5		13082375	13082425	101,255,10
chr2L	13082425	13082475		5		13082425	13082475	101,255,10
chr2L	13082525	13082575		5		13082525	13082575	101,255,10
chr2L	13082575	13082625		5		13082575	13082625	101,255,10
chr2L	13082625	13082675		5		13082625	13082675	101,255,10
chr2L	13082675	13082725		5		13082675	13082725	101,255,10
chr2L	13084425	13084475		5		13084425	13084475	101,255,10
chr2L	13084475	13084525		5		13084475	13084525	101,255,10
chr2L	13084975	13085025		5		13084975	13085025	101,255,10
chr2L	13085775	13085825		5		13085775	13085825	101,255,10
chr2L	13085825	13085875		5		13085825	13085875	101,255,10
chr2L	13085875	13085925		5		13085875	13085925	101,255,10
chr2L	13085925	13085975		5		13085925	13085975	101,255,10
chr2L	13085975	13086025		5		13085975	13086025	101,255,10
chr2L	13086025	13086075		5		13086025	13086075	101,255,10
chr2L	13086075	13086125		5		13086075	13086125	101,255,10
chr2L	13086175	13086225		5		13086175	13086225	101,255,10
chr2L	13086225	13086275		5		13086225	13086275	101,255,10
chr2L	13086275	13086325		5		13086275	13086325	101,255,10
chr2L	13086325	13086375		5		13086325	13086375	101,255,10
chr2L	13086375	13086425		5		13086375	13086425	101,255,10
chr2L	13086475	13086525		5		13086475	13086525	101,255,10
chr2L	13087275	13087325		5		13087275	13087325	101,255,10
chr2L	13087325	13087375		5		13087325	13087375	101,255,10
chr2L	13087375	13087425		5		13087375	13087425	101,255,10
chr2L	13088975	13089025		5		13088975	13089025	101,255,10
chr2L	13089025	13089075		5		13089025	13089075	101,255,10
chr2L	13089075	13089125		5		13089075	13089125	101,255,10
chr2L	13089175	13089225		5		13089175	13089225	101,255,10
chr2L	13089475	13089525		5		13089475	13089525	101,255,10
chr2L	13089525	13089575		5		13089525	13089575	101,255,10
chr2L	13089575	13089625		5		13089575	13089625	101,255,10
chr2L	13089625	13089675		5		13089625	13089675	101,255,10
chr2L	13089775	13089825		5		13089775	13089825	101,255,10
chr2L	13090025	13090075		5		13090025	13090075	101,255,10
chr2L	13090075	13090125		5		13090075	13090125	101,255,10
chr2L	13090125	13090175		5		13090125	13090175	101,255,10
chr2L	13092075	13092125		5		13092075	13092125	101,255,10
chr2L	13098225	13098275		5		13098225	13098275	101,255,10
chr2L	13098975	13099025		5		13098975	13099025	101,255,10
chr2L	13099625	13099675		5		13099625	13099675	101,255,10
chr2L	13099675	13099725		5		13099675	13099725	101,255,10
chr2L	13099725	13099775		5		13099725	13099775	101,255,10
chr2L	13099775	13099825		5		13099775	13099825	101,255,10
chr2L	13100725	13100775		5		13100725	13100775	101,255,10
chr2L	13101025	13101075		5		13101025	13101075	101,255,10
chr2L	13101075	13101125		5		13101075	13101125	101,255,10
chr2L	13101325	13101375		5		13101325	13101375	101,255,10
chr2L	13101475	13101525		5		13101475	13101525	101,255,10
chr2L	13101525	13101575		5		13101525	13101575	101,255,10
chr2L	13101575	13101625		5		13101575	13101625	101,255,10
chr2L	13101625	13101675		5		13101625	13101675	101,255,10
chr2L	13101675	13101725		5		13101675	13101725	101,255,10
chr2L	13102275	13102325		5		13102275	13102325	101,255,10
chr2L	13103575	13103625		5		13103575	13103625	101,255,10
chr2L	13103625	13103675		5		13103625	13103675	101,255,10
chr2L	13103725	13103775		5		13103725	13103775	101,255,10
chr2L	13103775	13103825		5		13103775	13103825	101,255,10
chr2L	13140675	13140725		5		13140675	13140725	101,255,10
chr2L	13141125	13141175		5		13141125	13141175	101,255,10
chr2L	13141175	13141225		5		13141175	13141225	101,255,10
chr2L	13501025	13501075		5		13501025	13501075	101,255,10
chr2L	13501075	13501125		5		13501075	13501125	101,255,10
chr2L	13501175	13501225		5		13501175	13501225	101,255,10
chr2L	13501225	13501275		5		13501225	13501275	101,255,10
chr2L	13501275	13501325		5		13501275	13501325	101,255,10
chr2L	13501325	13501375		5		13501325	13501375	101,255,10
chr2L	13502075	13502125		5		13502075	13502125	101,255,10
chr2L	13502175	13502225		5		13502175	13502225	101,255,10
chr2L	13505725	13505775		5		13505725	13505775	101,255,10
chr2L	13506325	13506375		5		13506325	13506375	101,255,10
chr2L	13506725	13506775		5		13506725	13506775	101,255,10
chr2L	13506775	13506825		5		13506775	13506825	101,255,10
chr2L	13506825	13506875		5		13506825	13506875	101,255,10
chr2L	13506875	13506925		5		13506875	13506925	101,255,10
chr2L	13508125	13508175		5		13508125	13508175	101,255,10
chr2L	13508175	13508225		5		13508175	13508225	101,255,10
chr2L	13508225	13508275		5		13508225	13508275	101,255,10
chr2L	13508275	13508325		5		13508275	13508325	101,255,10
chr2L	13508325	13508375		5		13508325	13508375	101,255,10
chr2L	13516675	13516725		5		13516675	13516725	101,255,10
chr2L	13516725	13516775		5		13516725	13516775	101,255,10
chr2L	13516775	13516825		5		13516775	13516825	101,255,10
chr2L	13539725	13539775		5		13539725	13539775	101,255,10
chr2L	13539775	13539825		5		13539775	13539825	101,255,10
chr2L	13539825	13539875		5		13539825	13539875	101,255,10
chr2L	13615825	13615875		5		13615825	13615875	101,255,10
chr2L	13616525	13616575		5		13616525	13616575	101,255,10
chr2L	13617275	13617325		5		13617275	13617325	101,255,10
chr2L	13966625	13966675		5		13966625	13966675	101,255,10
chr2L	13967775	13967825		5		13967775	13967825	101,255,10
chr2L	13967825	13967875		5		13967825	13967875	101,255,10
chr2L	13968325	13968375		5		13968325	13968375	101,255,10
chr2L	13969925	13969975		5		13969925	13969975	101,255,10
chr2L	13975775	13975825		5		13975775	13975825	101,255,10
chr2L	13975825	13975875		5		13975825	13975875	101,255,10
chr2L	13976475	13976525		5		13976475	13976525	101,255,10
chr2L	13976525	13976575		5		13976525	13976575	101,255,10
chr2L	13977425	13977475		5		13977425	13977475	101,255,10
chr2L	13977475	13977525		5		13977475	13977525	101,255,10
chr2L	14218375	14218425		5		14218375	14218425	101,255,10
chr2L	14222075	14222125		5		14222075	14222125	101,255,10
chr2L	14222125	14222175		5		14222125	14222175	101,255,10
chr2L	14222175	14222225		5		14222175	14222225	101,255,10
chr2L	14228675	14228725		5		14228675	14228725	101,255,10
chr2L	14396125	14396175		5		14396125	14396175	101,255,10
chr2L	14396175	14396225		5		14396175	14396225	101,255,10
chr2L	14405225	14405275		5		14405225	14405275	101,255,10
chr2L	14405275	14405325		5		14405275	14405325	101,255,10
chr2L	14850925	14850975		5		14850925	14850975	101,255,10
chr2L	15760775	15760825		5		15760775	15760825	101,255,10
chr2L	15760975	15761025		5		15760975	15761025	101,255,10
chr2L	15761025	15761075		5		15761025	15761075	101,255,10
chr2L	15762025	15762075		5		15762025	15762075	101,255,10
chr2L	15921575	15921625		5		15921575	15921625	101,255,10
chr2L	15921625	15921675		5		15921625	15921675	101,255,10
chr2L	15921675	15921725		5		15921675	15921725	101,255,10
chr2L	15921725	15921775		5		15921725	15921775	101,255,10
chr2L	16268675	16268725		5		16268675	16268725	101,255,10
chr2L	16268775	16268825		5		16268775	16268825	101,255,10
chr2L	16268925	16268975		5		16268925	16268975	101,255,10
chr2L	16270275	16270325		5		16270275	16270325	101,255,10
chr2L	16270325	16270375		5		16270325	16270375	101,255,10
chr2L	16270375	16270425		5		16270375	16270425	101,255,10
chr2L	16270475	16270525		5		16270475	16270525	101,255,10
chr2L	16314925	16314975		5		16314925	16314975	101,255,10
chr2L	16318825	16318875		5		16318825	16318875	101,255,10
chr2L	16319675	16319725		5		16319675	16319725	101,255,10
chr2L	16319725	16319775		5		16319725	16319775	101,255,10
chr2L	16319775	16319825		5		16319775	16319825	101,255,10
chr2L	16319875	16319925		5		16319875	16319925	101,255,10
chr2L	16443075	16443125		5		16443075	16443125	101,255,10
chr2L	16443675	16443725		5		16443675	16443725	101,255,10
chr2L	16444275	16444325		5		16444275	16444325	101,255,10
chr2L	16444325	16444375		5		16444325	16444375	101,255,10
chr2L	16509175	16509225		5		16509175	16509225	101,255,10
chr2L	16510025	16510075		5		16510025	16510075	101,255,10
chr2L	16534625	16534675		5		16534625	16534675	101,255,10
chr2L	16588475	16588525		5		16588475	16588525	101,255,10
chr2L	16588525	16588575		5		16588525	16588575	101,255,10
chr2L	16588675	16588725		5		16588675	16588725	101,255,10
chr2L	16588725	16588775		5		16588725	16588775	101,255,10
chr2L	16588775	16588825		5		16588775	16588825	101,255,10
chr2L	16595425	16595475		5		16595425	16595475	101,255,10
chr2L	16595475	16595525		5		16595475	16595525	101,255,10
chr2L	16595525	16595575		5		16595525	16595575	101,255,10
chr2L	16595575	16595625		5		16595575	16595625	101,255,10
chr2L	16595625	16595675		5		16595625	16595675	101,255,10
chr2L	16595675	16595725		5		16595675	16595725	101,255,10
chr2L	16595725	16595775		5		16595725	16595775	101,255,10
chr2L	16595775	16595825		5		16595775	16595825	101,255,10
chr2L	16596175	16596225		5		16596175	16596225	101,255,10
chr2L	16600625	16600675		5		16600625	16600675	101,255,10
chr2L	16623575	16623625		5		16623575	16623625	101,255,10
chr2L	16623625	16623675		5		16623625	16623675	101,255,10
chr2L	16639025	16639075		5		16639025	16639075	101,255,10
chr2L	16639075	16639125		5		16639075	16639125	101,255,10
chr2L	16639325	16639375		5		16639325	16639375	101,255,10
chr2L	16639425	16639475		5		16639425	16639475	101,255,10
chr2L	16639775	16639825		5		16639775	16639825	101,255,10
chr2L	16639825	16639875		5		16639825	16639875	101,255,10
chr2L	16641375	16641425		5		16641375	16641425	101,255,10
chr2L	16645025	16645075		5		16645025	16645075	101,255,10
chr2L	16683425	16683475		5		16683425	16683475	101,255,10
chr2L	16714225	16714275		5		16714225	16714275	101,255,10
chr2L	16714325	16714375		5		16714325	16714375	101,255,10
chr2L	16797825	16797875		5		16797825	16797875	101,255,10
chr2L	16797875	16797925		5		16797875	16797925	101,255,10
chr2L	16797925	16797975		5		16797925	16797975	101,255,10
chr2L	16797975	16798025		5		16797975	16798025	101,255,10
chr2L	16798225	16798275		5		16798225	16798275	101,255,10
chr2L	16798825	16798875		5		16798825	16798875	101,255,10
chr2L	16818825	16818875		5		16818825	16818875	101,255,10
chr2L	16818875	16818925		5		16818875	16818925	101,255,10
chr2L	16818925	16818975		5		16818925	16818975	101,255,10
chr2L	16818975	16819025		5		16818975	16819025	101,255,10
chr2L	16819025	16819075		5		16819025	16819075	101,255,10
chr2L	16819075	16819125		5		16819075	16819125	101,255,10
chr2L	16819125	16819175		5		16819125	16819175	101,255,10
chr2L	16819175	16819225		5		16819175	16819225	101,255,10
chr2L	16819225	16819275		5		16819225	16819275	101,255,10
chr2L	16819675	16819725		5		16819675	16819725	101,255,10
chr2L	16819725	16819775		5		16819725	16819775	101,255,10
chr2L	16819825	16819875		5		16819825	16819875	101,255,10
chr2L	16819875	16819925		5		16819875	16819925	101,255,10
chr2L	16819925	16819975		5		16819925	16819975	101,255,10
chr2L	16885875	16885925		5		16885875	16885925	101,255,10
chr2L	16885925	16885975		5		16885925	16885975	101,255,10
chr2L	17424925	17424975		5		17424925	17424975	101,255,10
chr2L	17424975	17425025		5		17424975	17425025	101,255,10
chr2L	17425025	17425075		5		17425025	17425075	101,255,10
chr2L	17425075	17425125		5		17425075	17425125	101,255,10
chr2L	17428575	17428625		5		17428575	17428625	101,255,10
chr2L	17429775	17429825		5		17429775	17429825	101,255,10
chr2L	17451675	17451725		5		17451675	17451725	101,255,10
chr2L	17451725	17451775		5		17451725	17451775	101,255,10
chr2L	17451825	17451875		5		17451825	17451875	101,255,10
chr2L	18144175	18144225		5		18144175	18144225	101,255,10
chr2L	18563825	18563875		5		18563825	18563875	101,255,10
chr2L	18782575	18782625		5		18782575	18782625	101,255,10
chr2L	18782625	18782675		5		18782625	18782675	101,255,10
chr2L	18782725	18782775		5		18782725	18782775	101,255,10
chr2L	18782875	18782925		5		18782875	18782925	101,255,10
chr2L	18783525	18783575		5		18783525	18783575	101,255,10
chr2L	18787925	18787975		5		18787925	18787975	101,255,10
chr2L	18787975	18788025		5		18787975	18788025	101,255,10
chr2L	18788025	18788075		5		18788025	18788075	101,255,10
chr2L	18788075	18788125		5		18788075	18788125	101,255,10
chr2L	18788575	18788625		5		18788575	18788625	101,255,10
chr2L	18788625	18788675		5		18788625	18788675	101,255,10
chr2L	18788675	18788725		5		18788675	18788725	101,255,10
chr2L	18788775	18788825		5		18788775	18788825	101,255,10
chr2L	18788825	18788875		5		18788825	18788875	101,255,10
chr2L	18789975	18790025		5		18789975	18790025	101,255,10
chr2L	18790525	18790575		5		18790525	18790575	101,255,10
chr2L	18792175	18792225		5		18792175	18792225	101,255,10
chr2L	18792225	18792275		5		18792225	18792275	101,255,10
chr2L	18794975	18795025		5		18794975	18795025	101,255,10
chr2L	18954875	18954925		5		18954875	18954925	101,255,10
chr2L	19388975	19389025		5		19388975	19389025	101,255,10
chr2L	19433525	19433575		5		19433525	19433575	101,255,10
chr2L	19455075	19455125		5		19455075	19455125	101,255,10
chr2L	19455125	19455175		5		19455125	19455175	101,255,10
chr2L	19455175	19455225		5		19455175	19455225	101,255,10
chr2L	19455525	19455575		5		19455525	19455575	101,255,10
chr2L	19456475	19456525		5		19456475	19456525	101,255,10
chr2L	19456525	19456575		5		19456525	19456575	101,255,10
chr2L	19763675	19763725		5		19763675	19763725	101,255,10
chr2L	19765475	19765525		5		19765475	19765525	101,255,10
chr2L	19765525	19765575		5		19765525	19765575	101,255,10
chr2L	19943525	19943575		5		19943525	19943575	101,255,10
chr2L	20067275	20067325		5		20067275	20067325	101,255,10
chr2L	20068025	20068075		5		20068025	20068075	101,255,10
chr2L	20069075	20069125		5		20069075	20069125	101,255,10
chr2L	20077875	20077925		5		20077875	20077925	101,255,10
chr2L	20078225	20078275		5		20078225	20078275	101,255,10
chr2L	20078725	20078775		5		20078725	20078775	101,255,10
chr2L	20078825	20078875		5		20078825	20078875	101,255,10
chr2L	20330475	20330525		5		20330475	20330525	101,255,10
chr2L	20335325	20335375		5		20335325	20335375	101,255,10
chr2L	20335375	20335425		5		20335375	20335425	101,255,10
chr2L	20335825	20335875		5		20335825	20335875	101,255,10
chr2L	20336175	20336225		5		20336175	20336225	101,255,10
chr2L	20336225	20336275		5		20336225	20336275	101,255,10
chr2L	20336275	20336325		5		20336275	20336325	101,255,10
chr2L	20336325	20336375		5		20336325	20336375	101,255,10
chr2L	20445275	20445325		5		20445275	20445325	101,255,10
chr2L	20445825	20445875		5		20445825	20445875	101,255,10
chr2L	20445875	20445925		5		20445875	20445925	101,255,10
chr2L	20446275	20446325		5		20446275	20446325	101,255,10
chr2L	20454325	20454375		5		20454325	20454375	101,255,10
chr2L	20454375	20454425		5		20454375	20454425	101,255,10
chr2L	20454925	20454975		5		20454925	20454975	101,255,10
chr2L	20455375	20455425		5		20455375	20455425	101,255,10
chr2L	20455475	20455525		5		20455475	20455525	101,255,10
chr2L	20748925	20748975		5		20748925	20748975	101,255,10
chr2L	20749075	20749125		5		20749075	20749125	101,255,10
chr2L	20749275	20749325		5		20749275	20749325	101,255,10
chr2L	20749325	20749375		5		20749325	20749375	101,255,10
chr2L	20749375	20749425		5		20749375	20749425	101,255,10
chr2L	20749425	20749475		5		20749425	20749475	101,255,10
chr2L	20749575	20749625		5		20749575	20749625	101,255,10
chr2L	20749775	20749825		5		20749775	20749825	101,255,10
chr2L	20750575	20750625		5		20750575	20750625	101,255,10
chr2L	20804025	20804075		5		20804025	20804075	101,255,10
chr2L	20805075	20805125		5		20805075	20805125	101,255,10
chr2L	20805125	20805175		5		20805125	20805175	101,255,10
chr2L	20805175	20805225		5		20805175	20805225	101,255,10
chr2L	20826825	20826875		5		20826825	20826875	101,255,10
chr2L	20829225	20829275		5		20829225	20829275	101,255,10
chr2L	20872425	20872475		5		20872425	20872475	101,255,10
chr2L	20875125	20875175		5		20875125	20875175	101,255,10
chr2L	20878525	20878575		5		20878525	20878575	101,255,10
chr2L	20878575	20878625		5		20878575	20878625	101,255,10
chr2L	20878625	20878675		5		20878625	20878675	101,255,10
chr2L	20879225	20879275		5		20879225	20879275	101,255,10
chr2L	20880075	20880125		5		20880075	20880125	101,255,10
chr2L	20880125	20880175		5		20880125	20880175	101,255,10
chr2L	20880925	20880975		5		20880925	20880975	101,255,10
chr2L	20884225	20884275		5		20884225	20884275	101,255,10
chr2L	20970725	20970775		5		20970725	20970775	101,255,10
chr2L	20970775	20970825		5		20970775	20970825	101,255,10
chr2L	20970825	20970875		5		20970825	20970875	101,255,10
chr2L	20971625	20971675		5		20971625	20971675	101,255,10
chr2L	20971675	20971725		5		20971675	20971725	101,255,10
chr2L	21054675	21054725		5		21054675	21054725	101,255,10
chr2L	21112875	21112925		5		21112875	21112925	101,255,10
chr2R	1578425	1578475		5		1578425	1578475	101,255,10
chr2R	1578775	1578825		5		1578775	1578825	101,255,10
chr2R	1997825	1997875		5		1997825	1997875	101,255,10
chr2R	2020075	2020125		5		2020075	2020125	101,255,10
chr2R	2020125	2020175		5		2020125	2020175	101,255,10
chr2R	2020175	2020225		5		2020175	2020225	101,255,10
chr2R	2020475	2020525		5		2020475	2020525	101,255,10
chr2R	2022725	2022775		5		2022725	2022775	101,255,10
chr2R	2022775	2022825		5		2022775	2022825	101,255,10
chr2R	2022925	2022975		5		2022925	2022975	101,255,10
chr2R	2022975	2023025		5		2022975	2023025	101,255,10
chr2R	2023125	2023175		5		2023125	2023175	101,255,10
chr2R	2025625	2025675		5		2025625	2025675	101,255,10
chr2R	2028825	2028875		5		2028825	2028875	101,255,10
chr2R	2031575	2031625		5		2031575	2031625	101,255,10
chr2R	2034125	2034175		5		2034125	2034175	101,255,10
chr2R	2034275	2034325		5		2034275	2034325	101,255,10
chr2R	2034375	2034425		5		2034375	2034425	101,255,10
chr2R	2034425	2034475		5		2034425	2034475	101,255,10
chr2R	2037325	2037375		5		2037325	2037375	101,255,10
chr2R	2102975	2103025		5		2102975	2103025	101,255,10
chr2R	2106325	2106375		5		2106325	2106375	101,255,10
chr2R	2510175	2510225		5		2510175	2510225	101,255,10
chr2R	2511725	2511775		5		2511725	2511775	101,255,10
chr2R	2511775	2511825		5		2511775	2511825	101,255,10
chr2R	2533825	2533875		5		2533825	2533875	101,255,10
chr2R	2594175	2594225		5		2594175	2594225	101,255,10
chr2R	2594825	2594875		5		2594825	2594875	101,255,10
chr2R	2594875	2594925		5		2594875	2594925	101,255,10
chr2R	2594975	2595025		5		2594975	2595025	101,255,10
chr2R	2595125	2595175		5		2595125	2595175	101,255,10
chr2R	2595175	2595225		5		2595175	2595225	101,255,10
chr2R	2595225	2595275		5		2595225	2595275	101,255,10
chr2R	2595275	2595325		5		2595275	2595325	101,255,10
chr2R	2595325	2595375		5		2595325	2595375	101,255,10
chr2R	2599975	2600025		5		2599975	2600025	101,255,10
chr2R	2600725	2600775		5		2600725	2600775	101,255,10
chr2R	2674875	2674925		5		2674875	2674925	101,255,10
chr2R	2675825	2675875		5		2675825	2675875	101,255,10
chr2R	2772925	2772975		5		2772925	2772975	101,255,10
chr2R	2850875	2850925		5		2850875	2850925	101,255,10
chr2R	2850925	2850975		5		2850925	2850975	101,255,10
chr2R	2850975	2851025		5		2850975	2851025	101,255,10
chr2R	2852525	2852575		5		2852525	2852575	101,255,10
chr2R	2852575	2852625		5		2852575	2852625	101,255,10
chr2R	2852625	2852675		5		2852625	2852675	101,255,10
chr2R	2902375	2902425		5		2902375	2902425	101,255,10
chr2R	2937025	2937075		5		2937025	2937075	101,255,10
chr2R	2937075	2937125		5		2937075	2937125	101,255,10
chr2R	2937625	2937675		5		2937625	2937675	101,255,10
chr2R	2937675	2937725		5		2937675	2937725	101,255,10
chr2R	3131025	3131075		5		3131025	3131075	101,255,10
chr2R	3138575	3138625		5		3138575	3138625	101,255,10
chr2R	3138625	3138675		5		3138625	3138675	101,255,10
chr2R	3138675	3138725		5		3138675	3138725	101,255,10
chr2R	3138725	3138775		5		3138725	3138775	101,255,10
chr2R	3139075	3139125		5		3139075	3139125	101,255,10
chr2R	3143275	3143325		5		3143275	3143325	101,255,10
chr2R	3143325	3143375		5		3143325	3143375	101,255,10
chr2R	3143375	3143425		5		3143375	3143425	101,255,10
chr2R	3338225	3338275		5		3338225	3338275	101,255,10
chr2R	3338725	3338775		5		3338725	3338775	101,255,10
chr2R	3338775	3338825		5		3338775	3338825	101,255,10
chr2R	3338825	3338875		5		3338825	3338875	101,255,10
chr2R	3338875	3338925		5		3338875	3338925	101,255,10
chr2R	3340675	3340725		5		3340675	3340725	101,255,10
chr2R	3340725	3340775		5		3340725	3340775	101,255,10
chr2R	3347525	3347575		5		3347525	3347575	101,255,10
chr2R	3358675	3358725		5		3358675	3358725	101,255,10
chr2R	3358725	3358775		5		3358725	3358775	101,255,10
chr2R	3358775	3358825		5		3358775	3358825	101,255,10
chr2R	3358825	3358875		5		3358825	3358875	101,255,10
chr2R	3359575	3359625		5		3359575	3359625	101,255,10
chr2R	3359625	3359675		5		3359625	3359675	101,255,10
chr2R	3418125	3418175		5		3418125	3418175	101,255,10
chr2R	3418875	3418925		5		3418875	3418925	101,255,10
chr2R	3419575	3419625		5		3419575	3419625	101,255,10
chr2R	3419625	3419675		5		3419625	3419675	101,255,10
chr2R	3419675	3419725		5		3419675	3419725	101,255,10
chr2R	3419725	3419775		5		3419725	3419775	101,255,10
chr2R	3419775	3419825		5		3419775	3419825	101,255,10
chr2R	3504075	3504125		5		3504075	3504125	101,255,10
chr2R	3504125	3504175		5		3504125	3504175	101,255,10
chr2R	3509825	3509875		5		3509825	3509875	101,255,10
chr2R	3509875	3509925		5		3509875	3509925	101,255,10
chr2R	3509925	3509975		5		3509925	3509975	101,255,10
chr2R	3509975	3510025		5		3509975	3510025	101,255,10
chr2R	3513575	3513625		5		3513575	3513625	101,255,10
chr2R	3515725	3515775		5		3515725	3515775	101,255,10
chr2R	3515775	3515825		5		3515775	3515825	101,255,10
chr2R	3515825	3515875		5		3515825	3515875	101,255,10
chr2R	3515875	3515925		5		3515875	3515925	101,255,10
chr2R	3516225	3516275		5		3516225	3516275	101,255,10
chr2R	3516775	3516825		5		3516775	3516825	101,255,10
chr2R	3516875	3516925		5		3516875	3516925	101,255,10
chr2R	3551025	3551075		5		3551025	3551075	101,255,10
chr2R	3551075	3551125		5		3551075	3551125	101,255,10
chr2R	3551525	3551575		5		3551525	3551575	101,255,10
chr2R	3551675	3551725		5		3551675	3551725	101,255,10
chr2R	3551775	3551825		5		3551775	3551825	101,255,10
chr2R	3551825	3551875		5		3551825	3551875	101,255,10
chr2R	3552525	3552575		5		3552525	3552575	101,255,10
chr2R	3552575	3552625		5		3552575	3552625	101,255,10
chr2R	3568875	3568925		5		3568875	3568925	101,255,10
chr2R	3568925	3568975		5		3568925	3568975	101,255,10
chr2R	3568975	3569025		5		3568975	3569025	101,255,10
chr2R	3569025	3569075		5		3569025	3569075	101,255,10
chr2R	3575825	3575875		5		3575825	3575875	101,255,10
chr2R	3575875	3575925		5		3575875	3575925	101,255,10
chr2R	3576275	3576325		5		3576275	3576325	101,255,10
chr2R	3576325	3576375		5		3576325	3576375	101,255,10
chr2R	3576675	3576725		5		3576675	3576725	101,255,10
chr2R	3608775	3608825		5		3608775	3608825	101,255,10
chr2R	3608875	3608925		5		3608875	3608925	101,255,10
chr2R	3608925	3608975		5		3608925	3608975	101,255,10
chr2R	3608975	3609025		5		3608975	3609025	101,255,10
chr2R	3609025	3609075		5		3609025	3609075	101,255,10
chr2R	3609075	3609125		5		3609075	3609125	101,255,10
chr2R	3609125	3609175		5		3609125	3609175	101,255,10
chr2R	3609175	3609225		5		3609175	3609225	101,255,10
chr2R	3609225	3609275		5		3609225	3609275	101,255,10
chr2R	3612475	3612525		5		3612475	3612525	101,255,10
chr2R	3612675	3612725		5		3612675	3612725	101,255,10
chr2R	3612725	3612775		5		3612725	3612775	101,255,10
chr2R	3612775	3612825		5		3612775	3612825	101,255,10
chr2R	3612825	3612875		5		3612825	3612875	101,255,10
chr2R	3612875	3612925		5		3612875	3612925	101,255,10
chr2R	3613275	3613325		5		3613275	3613325	101,255,10
chr2R	3613325	3613375		5		3613325	3613375	101,255,10
chr2R	3613375	3613425		5		3613375	3613425	101,255,10
chr2R	3613425	3613475		5		3613425	3613475	101,255,10
chr2R	3613725	3613775		5		3613725	3613775	101,255,10
chr2R	3613775	3613825		5		3613775	3613825	101,255,10
chr2R	3613825	3613875		5		3613825	3613875	101,255,10
chr2R	3613875	3613925		5		3613875	3613925	101,255,10
chr2R	3613925	3613975		5		3613925	3613975	101,255,10
chr2R	3613975	3614025		5		3613975	3614025	101,255,10
chr2R	3630875	3630925		5		3630875	3630925	101,255,10
chr2R	3630975	3631025		5		3630975	3631025	101,255,10
chr2R	3631025	3631075		5		3631025	3631075	101,255,10
chr2R	3633575	3633625		5		3633575	3633625	101,255,10
chr2R	3633675	3633725		5		3633675	3633725	101,255,10
chr2R	3633925	3633975		5		3633925	3633975	101,255,10
chr2R	3637175	3637225		5		3637175	3637225	101,255,10
chr2R	3637225	3637275		5		3637225	3637275	101,255,10
chr2R	3647175	3647225		5		3647175	3647225	101,255,10
chr2R	3677875	3677925		5		3677875	3677925	101,255,10
chr2R	3677925	3677975		5		3677925	3677975	101,255,10
chr2R	3677975	3678025		5		3677975	3678025	101,255,10
chr2R	3678025	3678075		5		3678025	3678075	101,255,10
chr2R	3678075	3678125		5		3678075	3678125	101,255,10
chr2R	3678125	3678175		5		3678125	3678175	101,255,10
chr2R	3798825	3798875		5		3798825	3798875	101,255,10
chr2R	3798875	3798925		5		3798875	3798925	101,255,10
chr2R	3798925	3798975		5		3798925	3798975	101,255,10
chr2R	3798975	3799025		5		3798975	3799025	101,255,10
chr2R	3799175	3799225		5		3799175	3799225	101,255,10
chr2R	3799225	3799275		5		3799225	3799275	101,255,10
chr2R	3799275	3799325		5		3799275	3799325	101,255,10
chr2R	4038275	4038325		5		4038275	4038325	101,255,10
chr2R	4124275	4124325		5		4124275	4124325	101,255,10
chr2R	4124325	4124375		5		4124325	4124375	101,255,10
chr2R	4130475	4130525		5		4130475	4130525	101,255,10
chr2R	4330525	4330575		5		4330525	4330575	101,255,10
chr2R	4330575	4330625		5		4330575	4330625	101,255,10
chr2R	4330625	4330675		5		4330625	4330675	101,255,10
chr2R	4455125	4455175		5		4455125	4455175	101,255,10
chr2R	4455175	4455225		5		4455175	4455225	101,255,10
chr2R	4455225	4455275		5		4455225	4455275	101,255,10
chr2R	4455375	4455425		5		4455375	4455425	101,255,10
chr2R	4455425	4455475		5		4455425	4455475	101,255,10
chr2R	4455475	4455525		5		4455475	4455525	101,255,10
chr2R	4455525	4455575		5		4455525	4455575	101,255,10
chr2R	4455875	4455925		5		4455875	4455925	101,255,10
chr2R	4457475	4457525		5		4457475	4457525	101,255,10
chr2R	4457525	4457575		5		4457525	4457575	101,255,10
chr2R	4485325	4485375		5		4485325	4485375	101,255,10
chr2R	4485475	4485525		5		4485475	4485525	101,255,10
chr2R	4494625	4494675		5		4494625	4494675	101,255,10
chr2R	4494675	4494725		5		4494675	4494725	101,255,10
chr2R	4494725	4494775		5		4494725	4494775	101,255,10
chr2R	4532875	4532925		5		4532875	4532925	101,255,10
chr2R	4532975	4533025		5		4532975	4533025	101,255,10
chr2R	4533025	4533075		5		4533025	4533075	101,255,10
chr2R	4535425	4535475		5		4535425	4535475	101,255,10
chr2R	4562725	4562775		5		4562725	4562775	101,255,10
chr2R	4612925	4612975		5		4612925	4612975	101,255,10
chr2R	4613475	4613525		5		4613475	4613525	101,255,10
chr2R	4865475	4865525		5		4865475	4865525	101,255,10
chr2R	4865525	4865575		5		4865525	4865575	101,255,10
chr2R	4865575	4865625		5		4865575	4865625	101,255,10
chr2R	4874725	4874775		5		4874725	4874775	101,255,10
chr2R	4874775	4874825		5		4874775	4874825	101,255,10
chr2R	5027025	5027075		5		5027025	5027075	101,255,10
chr2R	5027175	5027225		5		5027175	5027225	101,255,10
chr2R	5101975	5102025		5		5101975	5102025	101,255,10
chr2R	5129375	5129425		5		5129375	5129425	101,255,10
chr2R	5131225	5131275		5		5131225	5131275	101,255,10
chr2R	5168775	5168825		5		5168775	5168825	101,255,10
chr2R	5189375	5189425		5		5189375	5189425	101,255,10
chr2R	5189425	5189475		5		5189425	5189475	101,255,10
chr2R	5189575	5189625		5		5189575	5189625	101,255,10
chr2R	5190025	5190075		5		5190025	5190075	101,255,10
chr2R	5191675	5191725		5		5191675	5191725	101,255,10
chr2R	5192125	5192175		5		5192125	5192175	101,255,10
chr2R	5319625	5319675		5		5319625	5319675	101,255,10
chr2R	5331025	5331075		5		5331025	5331075	101,255,10
chr2R	5331275	5331325		5		5331275	5331325	101,255,10
chr2R	5331625	5331675		5		5331625	5331675	101,255,10
chr2R	5426825	5426875		5		5426825	5426875	101,255,10
chr2R	5431125	5431175		5		5431125	5431175	101,255,10
chr2R	5431175	5431225		5		5431175	5431225	101,255,10
chr2R	5431375	5431425		5		5431375	5431425	101,255,10
chr2R	5431425	5431475		5		5431425	5431475	101,255,10
chr2R	5431625	5431675		5		5431625	5431675	101,255,10
chr2R	5438875	5438925		5		5438875	5438925	101,255,10
chr2R	5444125	5444175		5		5444125	5444175	101,255,10
chr2R	5444175	5444225		5		5444175	5444225	101,255,10
chr2R	5444275	5444325		5		5444275	5444325	101,255,10
chr2R	5444325	5444375		5		5444325	5444375	101,255,10
chr2R	5444425	5444475		5		5444425	5444475	101,255,10
chr2R	5444475	5444525		5		5444475	5444525	101,255,10
chr2R	5451225	5451275		5		5451225	5451275	101,255,10
chr2R	5452175	5452225		5		5452175	5452225	101,255,10
chr2R	5573475	5573525		5		5573475	5573525	101,255,10
chr2R	5573525	5573575		5		5573525	5573575	101,255,10
chr2R	5573575	5573625		5		5573575	5573625	101,255,10
chr2R	5719175	5719225		5		5719175	5719225	101,255,10
chr2R	5719325	5719375		5		5719325	5719375	101,255,10
chr2R	5719925	5719975		5		5719925	5719975	101,255,10
chr2R	5719975	5720025		5		5719975	5720025	101,255,10
chr2R	5720025	5720075		5		5720025	5720075	101,255,10
chr2R	5720075	5720125		5		5720075	5720125	101,255,10
chr2R	5720225	5720275		5		5720225	5720275	101,255,10
chr2R	5720325	5720375		5		5720325	5720375	101,255,10
chr2R	5720375	5720425		5		5720375	5720425	101,255,10
chr2R	5720725	5720775		5		5720725	5720775	101,255,10
chr2R	5720775	5720825		5		5720775	5720825	101,255,10
chr2R	5720825	5720875		5		5720825	5720875	101,255,10
chr2R	5720875	5720925		5		5720875	5720925	101,255,10
chr2R	5720975	5721025		5		5720975	5721025	101,255,10
chr2R	5745425	5745475		5		5745425	5745475	101,255,10
chr2R	5746475	5746525		5		5746475	5746525	101,255,10
chr2R	5746725	5746775		5		5746725	5746775	101,255,10
chr2R	5746775	5746825		5		5746775	5746825	101,255,10
chr2R	5747175	5747225		5		5747175	5747225	101,255,10
chr2R	5747225	5747275		5		5747225	5747275	101,255,10
chr2R	5747275	5747325		5		5747275	5747325	101,255,10
chr2R	5747325	5747375		5		5747325	5747375	101,255,10
chr2R	5747375	5747425		5		5747375	5747425	101,255,10
chr2R	5747425	5747475		5		5747425	5747475	101,255,10
chr2R	5747475	5747525		5		5747475	5747525	101,255,10
chr2R	5747725	5747775		5		5747725	5747775	101,255,10
chr2R	5747775	5747825		5		5747775	5747825	101,255,10
chr2R	5747825	5747875		5		5747825	5747875	101,255,10
chr2R	5747875	5747925		5		5747875	5747925	101,255,10
chr2R	5749475	5749525		5		5749475	5749525	101,255,10
chr2R	5749525	5749575		5		5749525	5749575	101,255,10
chr2R	5815325	5815375		5		5815325	5815375	101,255,10
chr2R	5815725	5815775		5		5815725	5815775	101,255,10
chr2R	5815775	5815825		5		5815775	5815825	101,255,10
chr2R	5815825	5815875		5		5815825	5815875	101,255,10
chr2R	5816775	5816825		5		5816775	5816825	101,255,10
chr2R	5816825	5816875		5		5816825	5816875	101,255,10
chr2R	5816875	5816925		5		5816875	5816925	101,255,10
chr2R	5882175	5882225		5		5882175	5882225	101,255,10
chr2R	5882225	5882275		5		5882225	5882275	101,255,10
chr2R	5882275	5882325		5		5882275	5882325	101,255,10
chr2R	5882525	5882575		5		5882525	5882575	101,255,10
chr2R	5882575	5882625		5		5882575	5882625	101,255,10
chr2R	5883525	5883575		5		5883525	5883575	101,255,10
chr2R	5883575	5883625		5		5883575	5883625	101,255,10
chr2R	5883825	5883875		5		5883825	5883875	101,255,10
chr2R	5884075	5884125		5		5884075	5884125	101,255,10
chr2R	5884125	5884175		5		5884125	5884175	101,255,10
chr2R	5884175	5884225		5		5884175	5884225	101,255,10
chr2R	5884225	5884275		5		5884225	5884275	101,255,10
chr2R	5884575	5884625		5		5884575	5884625	101,255,10
chr2R	5884625	5884675		5		5884625	5884675	101,255,10
chr2R	5895375	5895425		5		5895375	5895425	101,255,10
chr2R	5895425	5895475		5		5895425	5895475	101,255,10
chr2R	5895475	5895525		5		5895475	5895525	101,255,10
chr2R	5895525	5895575		5		5895525	5895575	101,255,10
chr2R	5895575	5895625		5		5895575	5895625	101,255,10
chr2R	5907075	5907125		5		5907075	5907125	101,255,10
chr2R	5907125	5907175		5		5907125	5907175	101,255,10
chr2R	5908125	5908175		5		5908125	5908175	101,255,10
chr2R	5964725	5964775		5		5964725	5964775	101,255,10
chr2R	5964775	5964825		5		5964775	5964825	101,255,10
chr2R	5969825	5969875		5		5969825	5969875	101,255,10
chr2R	5969875	5969925		5		5969875	5969925	101,255,10
chr2R	6016675	6016725		5		6016675	6016725	101,255,10
chr2R	6017475	6017525		5		6017475	6017525	101,255,10
chr2R	6156925	6156975		5		6156925	6156975	101,255,10
chr2R	6156975	6157025		5		6156975	6157025	101,255,10
chr2R	6157025	6157075		5		6157025	6157075	101,255,10
chr2R	6157075	6157125		5		6157075	6157125	101,255,10
chr2R	6160975	6161025		5		6160975	6161025	101,255,10
chr2R	6161025	6161075		5		6161025	6161075	101,255,10
chr2R	6162625	6162675		5		6162625	6162675	101,255,10
chr2R	6162675	6162725		5		6162675	6162725	101,255,10
chr2R	6162725	6162775		5		6162725	6162775	101,255,10
chr2R	6162775	6162825		5		6162775	6162825	101,255,10
chr2R	6162825	6162875		5		6162825	6162875	101,255,10
chr2R	6163225	6163275		5		6163225	6163275	101,255,10
chr2R	6163275	6163325		5		6163275	6163325	101,255,10
chr2R	6163325	6163375		5		6163325	6163375	101,255,10
chr2R	6163375	6163425		5		6163375	6163425	101,255,10
chr2R	6163625	6163675		5		6163625	6163675	101,255,10
chr2R	6163675	6163725		5		6163675	6163725	101,255,10
chr2R	6163725	6163775		5		6163725	6163775	101,255,10
chr2R	6163775	6163825		5		6163775	6163825	101,255,10
chr2R	6163825	6163875		5		6163825	6163875	101,255,10
chr2R	6163875	6163925		5		6163875	6163925	101,255,10
chr2R	6164075	6164125		5		6164075	6164125	101,255,10
chr2R	6164125	6164175		5		6164125	6164175	101,255,10
chr2R	6164375	6164425		5		6164375	6164425	101,255,10
chr2R	6164425	6164475		5		6164425	6164475	101,255,10
chr2R	6164475	6164525		5		6164475	6164525	101,255,10
chr2R	6164525	6164575		5		6164525	6164575	101,255,10
chr2R	6164575	6164625		5		6164575	6164625	101,255,10
chr2R	6164625	6164675		5		6164625	6164675	101,255,10
chr2R	6164825	6164875		5		6164825	6164875	101,255,10
chr2R	6164875	6164925		5		6164875	6164925	101,255,10
chr2R	6164925	6164975		5		6164925	6164975	101,255,10
chr2R	6164975	6165025		5		6164975	6165025	101,255,10
chr2R	6165025	6165075		5		6165025	6165075	101,255,10
chr2R	6165075	6165125		5		6165075	6165125	101,255,10
chr2R	6165125	6165175		5		6165125	6165175	101,255,10
chr2R	6166925	6166975		5		6166925	6166975	101,255,10
chr2R	6166975	6167025		5		6166975	6167025	101,255,10
chr2R	6191125	6191175		5		6191125	6191175	101,255,10
chr2R	6312625	6312675		5		6312625	6312675	101,255,10
chr2R	6312675	6312725		5		6312675	6312725	101,255,10
chr2R	6333525	6333575		5		6333525	6333575	101,255,10
chr2R	6334025	6334075		5		6334025	6334075	101,255,10
chr2R	6363475	6363525		5		6363475	6363525	101,255,10
chr2R	6363675	6363725		5		6363675	6363725	101,255,10
chr2R	6415475	6415525		5		6415475	6415525	101,255,10
chr2R	6423125	6423175		5		6423125	6423175	101,255,10
chr2R	6433775	6433825		5		6433775	6433825	101,255,10
chr2R	6433825	6433875		5		6433825	6433875	101,255,10
chr2R	6433875	6433925		5		6433875	6433925	101,255,10
chr2R	6433925	6433975		5		6433925	6433975	101,255,10
chr2R	6433975	6434025		5		6433975	6434025	101,255,10
chr2R	6434025	6434075		5		6434025	6434075	101,255,10
chr2R	6434075	6434125		5		6434075	6434125	101,255,10
chr2R	6441875	6441925		5		6441875	6441925	101,255,10
chr2R	6490775	6490825		5		6490775	6490825	101,255,10
chr2R	6490825	6490875		5		6490825	6490875	101,255,10
chr2R	6490875	6490925		5		6490875	6490925	101,255,10
chr2R	6662425	6662475		5		6662425	6662475	101,255,10
chr2R	6662475	6662525		5		6662475	6662525	101,255,10
chr2R	6662525	6662575		5		6662525	6662575	101,255,10
chr2R	6662575	6662625		5		6662575	6662625	101,255,10
chr2R	6664775	6664825		5		6664775	6664825	101,255,10
chr2R	6664875	6664925		5		6664875	6664925	101,255,10
chr2R	6665525	6665575		5		6665525	6665575	101,255,10
chr2R	6959825	6959875		5		6959825	6959875	101,255,10
chr2R	6959875	6959925		5		6959875	6959925	101,255,10
chr2R	6976525	6976575		5		6976525	6976575	101,255,10
chr2R	6976975	6977025		5		6976975	6977025	101,255,10
chr2R	7009075	7009125		5		7009075	7009125	101,255,10
chr2R	7009125	7009175		5		7009125	7009175	101,255,10
chr2R	7009425	7009475		5		7009425	7009475	101,255,10
chr2R	7009475	7009525		5		7009475	7009525	101,255,10
chr2R	7012875	7012925		5		7012875	7012925	101,255,10
chr2R	7013175	7013225		5		7013175	7013225	101,255,10
chr2R	7013225	7013275		5		7013225	7013275	101,255,10
chr2R	7076025	7076075		5		7076025	7076075	101,255,10
chr2R	7078425	7078475		5		7078425	7078475	101,255,10
chr2R	7078925	7078975		5		7078925	7078975	101,255,10
chr2R	7079125	7079175		5		7079125	7079175	101,255,10
chr2R	7079875	7079925		5		7079875	7079925	101,255,10
chr2R	7080925	7080975		5		7080925	7080975	101,255,10
chr2R	7083425	7083475		5		7083425	7083475	101,255,10
chr2R	7252825	7252875		5		7252825	7252875	101,255,10
chr2R	7525225	7525275		5		7525225	7525275	101,255,10
chr2R	7525275	7525325		5		7525275	7525325	101,255,10
chr2R	7525325	7525375		5		7525325	7525375	101,255,10
chr2R	7525375	7525425		5		7525375	7525425	101,255,10
chr2R	7526175	7526225		5		7526175	7526225	101,255,10
chr2R	7526225	7526275		5		7526225	7526275	101,255,10
chr2R	7534225	7534275		5		7534225	7534275	101,255,10
chr2R	7548375	7548425		5		7548375	7548425	101,255,10
chr2R	7551575	7551625		5		7551575	7551625	101,255,10
chr2R	7551625	7551675		5		7551625	7551675	101,255,10
chr2R	7598475	7598525		5		7598475	7598525	101,255,10
chr2R	7598525	7598575		5		7598525	7598575	101,255,10
chr2R	7598575	7598625		5		7598575	7598625	101,255,10
chr2R	7598625	7598675		5		7598625	7598675	101,255,10
chr2R	7598675	7598725		5		7598675	7598725	101,255,10
chr2R	7598725	7598775		5		7598725	7598775	101,255,10
chr2R	7598975	7599025		5		7598975	7599025	101,255,10
chr2R	7599025	7599075		5		7599025	7599075	101,255,10
chr2R	7599075	7599125		5		7599075	7599125	101,255,10
chr2R	7599125	7599175		5		7599125	7599175	101,255,10
chr2R	7599175	7599225		5		7599175	7599225	101,255,10
chr2R	7599225	7599275		5		7599225	7599275	101,255,10
chr2R	7599275	7599325		5		7599275	7599325	101,255,10
chr2R	7599325	7599375		5		7599325	7599375	101,255,10
chr2R	7599375	7599425		5		7599375	7599425	101,255,10
chr2R	7599425	7599475		5		7599425	7599475	101,255,10
chr2R	7602325	7602375		5		7602325	7602375	101,255,10
chr2R	7602375	7602425		5		7602375	7602425	101,255,10
chr2R	7602425	7602475		5		7602425	7602475	101,255,10
chr2R	7603925	7603975		5		7603925	7603975	101,255,10
chr2R	7668625	7668675		5		7668625	7668675	101,255,10
chr2R	7668675	7668725		5		7668675	7668725	101,255,10
chr2R	7669075	7669125		5		7669075	7669125	101,255,10
chr2R	8052825	8052875		5		8052825	8052875	101,255,10
chr2R	8053075	8053125		5		8053075	8053125	101,255,10
chr2R	8145725	8145775		5		8145725	8145775	101,255,10
chr2R	8202275	8202325		5		8202275	8202325	101,255,10
chr2R	8271325	8271375		5		8271325	8271375	101,255,10
chr2R	8271375	8271425		5		8271375	8271425	101,255,10
chr2R	8271475	8271525		5		8271475	8271525	101,255,10
chr2R	8271575	8271625		5		8271575	8271625	101,255,10
chr2R	8271625	8271675		5		8271625	8271675	101,255,10
chr2R	8271675	8271725		5		8271675	8271725	101,255,10
chr2R	8271725	8271775		5		8271725	8271775	101,255,10
chr2R	8271775	8271825		5		8271775	8271825	101,255,10
chr2R	8271875	8271925		5		8271875	8271925	101,255,10
chr2R	8276675	8276725		5		8276675	8276725	101,255,10
chr2R	8276725	8276775		5		8276725	8276775	101,255,10
chr2R	8276775	8276825		5		8276775	8276825	101,255,10
chr2R	8276825	8276875		5		8276825	8276875	101,255,10
chr2R	8276875	8276925		5		8276875	8276925	101,255,10
chr2R	8276925	8276975		5		8276925	8276975	101,255,10
chr2R	8276975	8277025		5		8276975	8277025	101,255,10
chr2R	8277025	8277075		5		8277025	8277075	101,255,10
chr2R	8277075	8277125		5		8277075	8277125	101,255,10
chr2R	8371925	8371975		5		8371925	8371975	101,255,10
chr2R	8371975	8372025		5		8371975	8372025	101,255,10
chr2R	8372025	8372075		5		8372025	8372075	101,255,10
chr2R	8372075	8372125		5		8372075	8372125	101,255,10
chr2R	8372125	8372175		5		8372125	8372175	101,255,10
chr2R	8372175	8372225		5		8372175	8372225	101,255,10
chr2R	8372325	8372375		5		8372325	8372375	101,255,10
chr2R	8372375	8372425		5		8372375	8372425	101,255,10
chr2R	8372425	8372475		5		8372425	8372475	101,255,10
chr2R	8372475	8372525		5		8372475	8372525	101,255,10
chr2R	8487625	8487675		5		8487625	8487675	101,255,10
chr2R	8487675	8487725		5		8487675	8487725	101,255,10
chr2R	8487725	8487775		5		8487725	8487775	101,255,10
chr2R	8487775	8487825		5		8487775	8487825	101,255,10
chr2R	8487825	8487875		5		8487825	8487875	101,255,10
chr2R	8487875	8487925		5		8487875	8487925	101,255,10
chr2R	8487925	8487975		5		8487925	8487975	101,255,10
chr2R	8487975	8488025		5		8487975	8488025	101,255,10
chr2R	8488025	8488075		5		8488025	8488075	101,255,10
chr2R	8488075	8488125		5		8488075	8488125	101,255,10
chr2R	8488125	8488175		5		8488125	8488175	101,255,10
chr2R	8488175	8488225		5		8488175	8488225	101,255,10
chr2R	8488225	8488275		5		8488225	8488275	101,255,10
chr2R	8488375	8488425		5		8488375	8488425	101,255,10
chr2R	8488475	8488525		5		8488475	8488525	101,255,10
chr2R	8488625	8488675		5		8488625	8488675	101,255,10
chr2R	8488975	8489025		5		8488975	8489025	101,255,10
chr2R	8489275	8489325		5		8489275	8489325	101,255,10
chr2R	8489575	8489625		5		8489575	8489625	101,255,10
chr2R	8489675	8489725		5		8489675	8489725	101,255,10
chr2R	8489875	8489925		5		8489875	8489925	101,255,10
chr2R	8489925	8489975		5		8489925	8489975	101,255,10
chr2R	8489975	8490025		5		8489975	8490025	101,255,10
chr2R	8490025	8490075		5		8490025	8490075	101,255,10
chr2R	8490075	8490125		5		8490075	8490125	101,255,10
chr2R	8490525	8490575		5		8490525	8490575	101,255,10
chr2R	8490575	8490625		5		8490575	8490625	101,255,10
chr2R	8490625	8490675		5		8490625	8490675	101,255,10
chr2R	8490675	8490725		5		8490675	8490725	101,255,10
chr2R	8512575	8512625		5		8512575	8512625	101,255,10
chr2R	8512775	8512825		5		8512775	8512825	101,255,10
chr2R	8544475	8544525		5		8544475	8544525	101,255,10
chr2R	8544525	8544575		5		8544525	8544575	101,255,10
chr2R	8544575	8544625		5		8544575	8544625	101,255,10
chr2R	8544625	8544675		5		8544625	8544675	101,255,10
chr2R	8544675	8544725		5		8544675	8544725	101,255,10
chr2R	8544725	8544775		5		8544725	8544775	101,255,10
chr2R	8544975	8545025		5		8544975	8545025	101,255,10
chr2R	8564875	8564925		5		8564875	8564925	101,255,10
chr2R	8564975	8565025		5		8564975	8565025	101,255,10
chr2R	8609775	8609825		5		8609775	8609825	101,255,10
chr2R	8738525	8738575		5		8738525	8738575	101,255,10
chr2R	8738575	8738625		5		8738575	8738625	101,255,10
chr2R	8738625	8738675		5		8738625	8738675	101,255,10
chr2R	8738725	8738775		5		8738725	8738775	101,255,10
chr2R	8738775	8738825		5		8738775	8738825	101,255,10
chr2R	8738825	8738875		5		8738825	8738875	101,255,10
chr2R	8738875	8738925		5		8738875	8738925	101,255,10
chr2R	8738975	8739025		5		8738975	8739025	101,255,10
chr2R	8739025	8739075		5		8739025	8739075	101,255,10
chr2R	8739075	8739125		5		8739075	8739125	101,255,10
chr2R	8739125	8739175		5		8739125	8739175	101,255,10
chr2R	8739725	8739775		5		8739725	8739775	101,255,10
chr2R	8739775	8739825		5		8739775	8739825	101,255,10
chr2R	8745175	8745225		5		8745175	8745225	101,255,10
chr2R	8745225	8745275		5		8745225	8745275	101,255,10
chr2R	8745275	8745325		5		8745275	8745325	101,255,10
chr2R	8745425	8745475		5		8745425	8745475	101,255,10
chr2R	8745475	8745525		5		8745475	8745525	101,255,10
chr2R	8745625	8745675		5		8745625	8745675	101,255,10
chr2R	8745675	8745725		5		8745675	8745725	101,255,10
chr2R	8745725	8745775		5		8745725	8745775	101,255,10
chr2R	8745775	8745825		5		8745775	8745825	101,255,10
chr2R	8746475	8746525		5		8746475	8746525	101,255,10
chr2R	8746575	8746625		5		8746575	8746625	101,255,10
chr2R	8746725	8746775		5		8746725	8746775	101,255,10
chr2R	8755875	8755925		5		8755875	8755925	101,255,10
chr2R	8814075	8814125		5		8814075	8814125	101,255,10
chr2R	8814425	8814475		5		8814425	8814475	101,255,10
chr2R	8814525	8814575		5		8814525	8814575	101,255,10
chr2R	8814575	8814625		5		8814575	8814625	101,255,10
chr2R	8814875	8814925		5		8814875	8814925	101,255,10
chr2R	8814925	8814975		5		8814925	8814975	101,255,10
chr2R	8814975	8815025		5		8814975	8815025	101,255,10
chr2R	8815025	8815075		5		8815025	8815075	101,255,10
chr2R	8815075	8815125		5		8815075	8815125	101,255,10
chr2R	8815125	8815175		5		8815125	8815175	101,255,10
chr2R	8815325	8815375		5		8815325	8815375	101,255,10
chr2R	8815375	8815425		5		8815375	8815425	101,255,10
chr2R	8815675	8815725		5		8815675	8815725	101,255,10
chr2R	8815725	8815775		5		8815725	8815775	101,255,10
chr2R	8847375	8847425		5		8847375	8847425	101,255,10
chr2R	8847425	8847475		5		8847425	8847475	101,255,10
chr2R	8847575	8847625		5		8847575	8847625	101,255,10
chr2R	8866725	8866775		5		8866725	8866775	101,255,10
chr2R	8866925	8866975		5		8866925	8866975	101,255,10
chr2R	8869825	8869875		5		8869825	8869875	101,255,10
chr2R	8870425	8870475		5		8870425	8870475	101,255,10
chr2R	8870475	8870525		5		8870475	8870525	101,255,10
chr2R	8870525	8870575		5		8870525	8870575	101,255,10
chr2R	8873675	8873725		5		8873675	8873725	101,255,10
chr2R	8886625	8886675		5		8886625	8886675	101,255,10
chr2R	8886675	8886725		5		8886675	8886725	101,255,10
chr2R	8886725	8886775		5		8886725	8886775	101,255,10
chr2R	8886775	8886825		5		8886775	8886825	101,255,10
chr2R	8886825	8886875		5		8886825	8886875	101,255,10
chr2R	8893025	8893075		5		8893025	8893075	101,255,10
chr2R	8893075	8893125		5		8893075	8893125	101,255,10
chr2R	8895975	8896025		5		8895975	8896025	101,255,10
chr2R	8897175	8897225		5		8897175	8897225	101,255,10
chr2R	8897275	8897325		5		8897275	8897325	101,255,10
chr2R	8901575	8901625		5		8901575	8901625	101,255,10
chr2R	8901625	8901675		5		8901625	8901675	101,255,10
chr2R	8901725	8901775		5		8901725	8901775	101,255,10
chr2R	8919525	8919575		5		8919525	8919575	101,255,10
chr2R	8920775	8920825		5		8920775	8920825	101,255,10
chr2R	8920825	8920875		5		8920825	8920875	101,255,10
chr2R	8920875	8920925		5		8920875	8920925	101,255,10
chr2R	8920925	8920975		5		8920925	8920975	101,255,10
chr2R	8920975	8921025		5		8920975	8921025	101,255,10
chr2R	8921025	8921075		5		8921025	8921075	101,255,10
chr2R	8921125	8921175		5		8921125	8921175	101,255,10
chr2R	8923475	8923525		5		8923475	8923525	101,255,10
chr2R	9385375	9385425		5		9385375	9385425	101,255,10
chr2R	9475575	9475625		5		9475575	9475625	101,255,10
chr2R	9807625	9807675		5		9807625	9807675	101,255,10
chr2R	9818125	9818175		5		9818125	9818175	101,255,10
chr2R	9882875	9882925		5		9882875	9882925	101,255,10
chr2R	9891975	9892025		5		9891975	9892025	101,255,10
chr2R	9892025	9892075		5		9892025	9892075	101,255,10
chr2R	9892075	9892125		5		9892075	9892125	101,255,10
chr2R	9892675	9892725		5		9892675	9892725	101,255,10
chr2R	9894925	9894975		5		9894925	9894975	101,255,10
chr2R	9894975	9895025		5		9894975	9895025	101,255,10
chr2R	9895025	9895075		5		9895025	9895075	101,255,10
chr2R	9897525	9897575		5		9897525	9897575	101,255,10
chr2R	9897575	9897625		5		9897575	9897625	101,255,10
chr2R	9897625	9897675		5		9897625	9897675	101,255,10
chr2R	9897675	9897725		5		9897675	9897725	101,255,10
chr2R	9898725	9898775		5		9898725	9898775	101,255,10
chr2R	9898775	9898825		5		9898775	9898825	101,255,10
chr2R	9898825	9898875		5		9898825	9898875	101,255,10
chr2R	9898975	9899025		5		9898975	9899025	101,255,10
chr2R	9899025	9899075		5		9899025	9899075	101,255,10
chr2R	9899825	9899875		5		9899825	9899875	101,255,10
chr2R	9899875	9899925		5		9899875	9899925	101,255,10
chr2R	9900025	9900075		5		9900025	9900075	101,255,10
chr2R	9900075	9900125		5		9900075	9900125	101,255,10
chr2R	9900125	9900175		5		9900125	9900175	101,255,10
chr2R	9905325	9905375		5		9905325	9905375	101,255,10
chr2R	9905625	9905675		5		9905625	9905675	101,255,10
chr2R	9905775	9905825		5		9905775	9905825	101,255,10
chr2R	9905825	9905875		5		9905825	9905875	101,255,10
chr2R	9905875	9905925		5		9905875	9905925	101,255,10
chr2R	9913275	9913325		5		9913275	9913325	101,255,10
chr2R	9913325	9913375		5		9913325	9913375	101,255,10
chr2R	9913375	9913425		5		9913375	9913425	101,255,10
chr2R	9913425	9913475		5		9913425	9913475	101,255,10
chr2R	9913475	9913525		5		9913475	9913525	101,255,10
chr2R	9913525	9913575		5		9913525	9913575	101,255,10
chr2R	9913575	9913625		5		9913575	9913625	101,255,10
chr2R	9919625	9919675		5		9919625	9919675	101,255,10
chr2R	9919725	9919775		5		9919725	9919775	101,255,10
chr2R	9924075	9924125		5		9924075	9924125	101,255,10
chr2R	9937375	9937425		5		9937375	9937425	101,255,10
chr2R	9970425	9970475		5		9970425	9970475	101,255,10
chr2R	10070725	10070775		5		10070725	10070775	101,255,10
chr2R	10071025	10071075		5		10071025	10071075	101,255,10
chr2R	10071125	10071175		5		10071125	10071175	101,255,10
chr2R	10071325	10071375		5		10071325	10071375	101,255,10
chr2R	10071525	10071575		5		10071525	10071575	101,255,10
chr2R	10071575	10071625		5		10071575	10071625	101,255,10
chr2R	10071625	10071675		5		10071625	10071675	101,255,10
chr2R	10071675	10071725		5		10071675	10071725	101,255,10
chr2R	10071725	10071775		5		10071725	10071775	101,255,10
chr2R	10071825	10071875		5		10071825	10071875	101,255,10
chr2R	10072225	10072275		5		10072225	10072275	101,255,10
chr2R	10072275	10072325		5		10072275	10072325	101,255,10
chr2R	10072325	10072375		5		10072325	10072375	101,255,10
chr2R	10072425	10072475		5		10072425	10072475	101,255,10
chr2R	10375525	10375575		5		10375525	10375575	101,255,10
chr2R	10377475	10377525		5		10377475	10377525	101,255,10
chr2R	10377525	10377575		5		10377525	10377575	101,255,10
chr2R	10377825	10377875		5		10377825	10377875	101,255,10
chr2R	10461675	10461725		5		10461675	10461725	101,255,10
chr2R	10461825	10461875		5		10461825	10461875	101,255,10
chr2R	10465325	10465375		5		10465325	10465375	101,255,10
chr2R	10494175	10494225		5		10494175	10494225	101,255,10
chr2R	10771525	10771575		5		10771525	10771575	101,255,10
chr2R	10776525	10776575		5		10776525	10776575	101,255,10
chr2R	10785675	10785725		5		10785675	10785725	101,255,10
chr2R	10785725	10785775		5		10785725	10785775	101,255,10
chr2R	10785775	10785825		5		10785775	10785825	101,255,10
chr2R	10786975	10787025		5		10786975	10787025	101,255,10
chr2R	10787075	10787125		5		10787075	10787125	101,255,10
chr2R	10787125	10787175		5		10787125	10787175	101,255,10
chr2R	10787175	10787225		5		10787175	10787225	101,255,10
chr2R	10787225	10787275		5		10787225	10787275	101,255,10
chr2R	10787275	10787325		5		10787275	10787325	101,255,10
chr2R	10787325	10787375		5		10787325	10787375	101,255,10
chr2R	10787375	10787425		5		10787375	10787425	101,255,10
chr2R	10787425	10787475		5		10787425	10787475	101,255,10
chr2R	10788475	10788525		5		10788475	10788525	101,255,10
chr2R	11028975	11029025		5		11028975	11029025	101,255,10
chr2R	11134775	11134825		5		11134775	11134825	101,255,10
chr2R	11134825	11134875		5		11134825	11134875	101,255,10
chr2R	11135225	11135275		5		11135225	11135275	101,255,10
chr2R	11136625	11136675		5		11136625	11136675	101,255,10
chr2R	11136675	11136725		5		11136675	11136725	101,255,10
chr2R	11137325	11137375		5		11137325	11137375	101,255,10
chr2R	11137825	11137875		5		11137825	11137875	101,255,10
chr2R	11138075	11138125		5		11138075	11138125	101,255,10
chr2R	11138125	11138175		5		11138125	11138175	101,255,10
chr2R	11139125	11139175		5		11139125	11139175	101,255,10
chr2R	11139925	11139975		5		11139925	11139975	101,255,10
chr2R	11139975	11140025		5		11139975	11140025	101,255,10
chr2R	11140175	11140225		5		11140175	11140225	101,255,10
chr2R	11140225	11140275		5		11140225	11140275	101,255,10
chr2R	11140275	11140325		5		11140275	11140325	101,255,10
chr2R	11140325	11140375		5		11140325	11140375	101,255,10
chr2R	11140375	11140425		5		11140375	11140425	101,255,10
chr2R	11140475	11140525		5		11140475	11140525	101,255,10
chr2R	11140575	11140625		5		11140575	11140625	101,255,10
chr2R	11140625	11140675		5		11140625	11140675	101,255,10
chr2R	11140675	11140725		5		11140675	11140725	101,255,10
chr2R	11140725	11140775		5		11140725	11140775	101,255,10
chr2R	11141175	11141225		5		11141175	11141225	101,255,10
chr2R	11142775	11142825		5		11142775	11142825	101,255,10
chr2R	11142825	11142875		5		11142825	11142875	101,255,10
chr2R	11142875	11142925		5		11142875	11142925	101,255,10
chr2R	11147325	11147375		5		11147325	11147375	101,255,10
chr2R	11148025	11148075		5		11148025	11148075	101,255,10
chr2R	11148125	11148175		5		11148125	11148175	101,255,10
chr2R	11148175	11148225		5		11148175	11148225	101,255,10
chr2R	11177575	11177625		5		11177575	11177625	101,255,10
chr2R	11213375	11213425		5		11213375	11213425	101,255,10
chr2R	11213425	11213475		5		11213425	11213475	101,255,10
chr2R	11213475	11213525		5		11213475	11213525	101,255,10
chr2R	11216025	11216075		5		11216025	11216075	101,255,10
chr2R	11240525	11240575		5		11240525	11240575	101,255,10
chr2R	11240575	11240625		5		11240575	11240625	101,255,10
chr2R	11240625	11240675		5		11240625	11240675	101,255,10
chr2R	11242375	11242425		5		11242375	11242425	101,255,10
chr2R	11242425	11242475		5		11242425	11242475	101,255,10
chr2R	11242475	11242525		5		11242475	11242525	101,255,10
chr2R	11242525	11242575		5		11242525	11242575	101,255,10
chr2R	11242775	11242825		5		11242775	11242825	101,255,10
chr2R	11242825	11242875		5		11242825	11242875	101,255,10
chr2R	11242925	11242975		5		11242925	11242975	101,255,10
chr2R	11242975	11243025		5		11242975	11243025	101,255,10
chr2R	11243025	11243075		5		11243025	11243075	101,255,10
chr2R	11243075	11243125		5		11243075	11243125	101,255,10
chr2R	11504775	11504825		5		11504775	11504825	101,255,10
chr2R	11631175	11631225		5		11631175	11631225	101,255,10
chr2R	11633475	11633525		5		11633475	11633525	101,255,10
chr2R	11689325	11689375		5		11689325	11689375	101,255,10
chr2R	11690925	11690975		5		11690925	11690975	101,255,10
chr2R	11782675	11782725		5		11782675	11782725	101,255,10
chr2R	11782725	11782775		5		11782725	11782775	101,255,10
chr2R	11782775	11782825		5		11782775	11782825	101,255,10
chr2R	11806375	11806425		5		11806375	11806425	101,255,10
chr2R	11806525	11806575		5		11806525	11806575	101,255,10
chr2R	11806575	11806625		5		11806575	11806625	101,255,10
chr2R	11806625	11806675		5		11806625	11806675	101,255,10
chr2R	11806925	11806975		5		11806925	11806975	101,255,10
chr2R	11887425	11887475		5		11887425	11887475	101,255,10
chr2R	12000775	12000825		5		12000775	12000825	101,255,10
chr2R	12047075	12047125		5		12047075	12047125	101,255,10
chr2R	12047125	12047175		5		12047125	12047175	101,255,10
chr2R	12094525	12094575		5		12094525	12094575	101,255,10
chr2R	12112575	12112625		5		12112575	12112625	101,255,10
chr2R	12112675	12112725		5		12112675	12112725	101,255,10
chr2R	12112925	12112975		5		12112925	12112975	101,255,10
chr2R	12113025	12113075		5		12113025	12113075	101,255,10
chr2R	12113075	12113125		5		12113075	12113125	101,255,10
chr2R	12113125	12113175		5		12113125	12113175	101,255,10
chr2R	12113275	12113325		5		12113275	12113325	101,255,10
chr2R	12199125	12199175		5		12199125	12199175	101,255,10
chr2R	12199175	12199225		5		12199175	12199225	101,255,10
chr2R	12581625	12581675		5		12581625	12581675	101,255,10
chr2R	12704475	12704525		5		12704475	12704525	101,255,10
chr2R	12704575	12704625		5		12704575	12704625	101,255,10
chr2R	12706975	12707025		5		12706975	12707025	101,255,10
chr2R	12709275	12709325		5		12709275	12709325	101,255,10
chr2R	12709325	12709375		5		12709325	12709375	101,255,10
chr2R	12709375	12709425		5		12709375	12709425	101,255,10
chr2R	12709425	12709475		5		12709425	12709475	101,255,10
chr2R	12709575	12709625		5		12709575	12709625	101,255,10
chr2R	12709625	12709675		5		12709625	12709675	101,255,10
chr2R	12709825	12709875		5		12709825	12709875	101,255,10
chr2R	12711175	12711225		5		12711175	12711225	101,255,10
chr2R	12711475	12711525		5		12711475	12711525	101,255,10
chr2R	12711775	12711825		5		12711775	12711825	101,255,10
chr2R	12712575	12712625		5		12712575	12712625	101,255,10
chr2R	12713025	12713075		5		12713025	12713075	101,255,10
chr2R	12726675	12726725		5		12726675	12726725	101,255,10
chr2R	12727825	12727875		5		12727825	12727875	101,255,10
chr2R	12728025	12728075		5		12728025	12728075	101,255,10
chr2R	12728075	12728125		5		12728075	12728125	101,255,10
chr2R	12728125	12728175		5		12728125	12728175	101,255,10
chr2R	12768825	12768875		5		12768825	12768875	101,255,10
chr2R	12768875	12768925		5		12768875	12768925	101,255,10
chr2R	12768925	12768975		5		12768925	12768975	101,255,10
chr2R	12810975	12811025		5		12810975	12811025	101,255,10
chr2R	12811025	12811075		5		12811025	12811075	101,255,10
chr2R	12898875	12898925		5		12898875	12898925	101,255,10
chr2R	12969475	12969525		5		12969475	12969525	101,255,10
chr2R	12969575	12969625		5		12969575	12969625	101,255,10
chr2R	12969625	12969675		5		12969625	12969675	101,255,10
chr2R	12974475	12974525		5		12974475	12974525	101,255,10
chr2R	12988275	12988325		5		12988275	12988325	101,255,10
chr2R	12988325	12988375		5		12988325	12988375	101,255,10
chr2R	12988375	12988425		5		12988375	12988425	101,255,10
chr2R	12988425	12988475		5		12988425	12988475	101,255,10
chr2R	12988475	12988525		5		12988475	12988525	101,255,10
chr2R	12988975	12989025		5		12988975	12989025	101,255,10
chr2R	12996925	12996975		5		12996925	12996975	101,255,10
chr2R	13209775	13209825		5		13209775	13209825	101,255,10
chr2R	13209825	13209875		5		13209825	13209875	101,255,10
chr2R	13210175	13210225		5		13210175	13210225	101,255,10
chr2R	13210375	13210425		5		13210375	13210425	101,255,10
chr2R	13210425	13210475		5		13210425	13210475	101,255,10
chr2R	13210475	13210525		5		13210475	13210525	101,255,10
chr2R	13284725	13284775		5		13284725	13284775	101,255,10
chr2R	13284775	13284825		5		13284775	13284825	101,255,10
chr2R	13288475	13288525		5		13288475	13288525	101,255,10
chr2R	13288525	13288575		5		13288525	13288575	101,255,10
chr2R	13288575	13288625		5		13288575	13288625	101,255,10
chr2R	13291375	13291425		5		13291375	13291425	101,255,10
chr2R	13291725	13291775		5		13291725	13291775	101,255,10
chr2R	13291775	13291825		5		13291775	13291825	101,255,10
chr2R	13291825	13291875		5		13291825	13291875	101,255,10
chr2R	13366175	13366225		5		13366175	13366225	101,255,10
chr2R	13605375	13605425		5		13605375	13605425	101,255,10
chr2R	13605425	13605475		5		13605425	13605475	101,255,10
chr2R	13736125	13736175		5		13736125	13736175	101,255,10
chr2R	13736175	13736225		5		13736175	13736225	101,255,10
chr2R	13736225	13736275		5		13736225	13736275	101,255,10
chr2R	13736275	13736325		5		13736275	13736325	101,255,10
chr2R	13740275	13740325		5		13740275	13740325	101,255,10
chr2R	13930575	13930625		5		13930575	13930625	101,255,10
chr2R	14177225	14177275		5		14177225	14177275	101,255,10
chr2R	14177275	14177325		5		14177275	14177325	101,255,10
chr2R	14177625	14177675		5		14177625	14177675	101,255,10
chr2R	14177675	14177725		5		14177675	14177725	101,255,10
chr2R	14177725	14177775		5		14177725	14177775	101,255,10
chr2R	14177775	14177825		5		14177775	14177825	101,255,10
chr2R	14177825	14177875		5		14177825	14177875	101,255,10
chr2R	14177875	14177925		5		14177875	14177925	101,255,10
chr2R	14177925	14177975		5		14177925	14177975	101,255,10
chr2R	14178775	14178825		5		14178775	14178825	101,255,10
chr2R	14178825	14178875		5		14178825	14178875	101,255,10
chr2R	14179125	14179175		5		14179125	14179175	101,255,10
chr2R	14228975	14229025		5		14228975	14229025	101,255,10
chr2R	14229025	14229075		5		14229025	14229075	101,255,10
chr2R	14229075	14229125		5		14229075	14229125	101,255,10
chr2R	14229125	14229175		5		14229125	14229175	101,255,10
chr2R	14287225	14287275		5		14287225	14287275	101,255,10
chr2R	14288725	14288775		5		14288725	14288775	101,255,10
chr2R	14288775	14288825		5		14288775	14288825	101,255,10
chr2R	14289475	14289525		5		14289475	14289525	101,255,10
chr2R	14292075	14292125		5		14292075	14292125	101,255,10
chr2R	14295025	14295075		5		14295025	14295075	101,255,10
chr2R	14419375	14419425		5		14419375	14419425	101,255,10
chr2R	14420025	14420075		5		14420025	14420075	101,255,10
chr2R	14420075	14420125		5		14420075	14420125	101,255,10
chr2R	14422025	14422075		5		14422025	14422075	101,255,10
chr2R	14422125	14422175		5		14422125	14422175	101,255,10
chr2R	14436225	14436275		5		14436225	14436275	101,255,10
chr2R	14436275	14436325		5		14436275	14436325	101,255,10
chr2R	14436325	14436375		5		14436325	14436375	101,255,10
chr2R	14469675	14469725		5		14469675	14469725	101,255,10
chr2R	14553225	14553275		5		14553225	14553275	101,255,10
chr2R	14691575	14691625		5		14691575	14691625	101,255,10
chr2R	14721025	14721075		5		14721025	14721075	101,255,10
chr2R	14742175	14742225		5		14742175	14742225	101,255,10
chr2R	14742275	14742325		5		14742275	14742325	101,255,10
chr2R	15055475	15055525		5		15055475	15055525	101,255,10
chr2R	15058975	15059025		5		15058975	15059025	101,255,10
chr2R	15122225	15122275		5		15122225	15122275	101,255,10
chr2R	15284975	15285025		5		15284975	15285025	101,255,10
chr2R	15285025	15285075		5		15285025	15285075	101,255,10
chr2R	15285075	15285125		5		15285075	15285125	101,255,10
chr2R	15300925	15300975		5		15300925	15300975	101,255,10
chr2R	15363025	15363075		5		15363025	15363075	101,255,10
chr2R	16962125	16962175		5		16962125	16962175	101,255,10
chr2R	16962375	16962425		5		16962375	16962425	101,255,10
chr2R	16962825	16962875		5		16962825	16962875	101,255,10
chr2R	16962875	16962925		5		16962875	16962925	101,255,10
chr2R	16963025	16963075		5		16963025	16963075	101,255,10
chr2R	17021725	17021775		5		17021725	17021775	101,255,10
chr2R	17082125	17082175		5		17082125	17082175	101,255,10
chr2R	17089075	17089125		5		17089075	17089125	101,255,10
chr2R	17089125	17089175		5		17089125	17089175	101,255,10
chr2R	17089175	17089225		5		17089175	17089225	101,255,10
chr2R	17089375	17089425		5		17089375	17089425	101,255,10
chr2R	17089425	17089475		5		17089425	17089475	101,255,10
chr2R	17089475	17089525		5		17089475	17089525	101,255,10
chr2R	17089525	17089575		5		17089525	17089575	101,255,10
chr2R	17089575	17089625		5		17089575	17089625	101,255,10
chr2R	17089625	17089675		5		17089625	17089675	101,255,10
chr2R	17089725	17089775		5		17089725	17089775	101,255,10
chr2R	17089825	17089875		5		17089825	17089875	101,255,10
chr2R	17089975	17090025		5		17089975	17090025	101,255,10
chr2R	17090075	17090125		5		17090075	17090125	101,255,10
chr2R	17090125	17090175		5		17090125	17090175	101,255,10
chr2R	17090175	17090225		5		17090175	17090225	101,255,10
chr2R	17091925	17091975		5		17091925	17091975	101,255,10
chr2R	17255075	17255125		5		17255075	17255125	101,255,10
chr2R	17255125	17255175		5		17255125	17255175	101,255,10
chr2R	17256825	17256875		5		17256825	17256875	101,255,10
chr2R	17257075	17257125		5		17257075	17257125	101,255,10
chr2R	17257125	17257175		5		17257125	17257175	101,255,10
chr2R	17395675	17395725		5		17395675	17395725	101,255,10
chr2R	17395825	17395875		5		17395825	17395875	101,255,10
chr2R	17397075	17397125		5		17397075	17397125	101,255,10
chr2R	17397575	17397625		5		17397575	17397625	101,255,10
chr2R	17403325	17403375		5		17403325	17403375	101,255,10
chr2R	17403375	17403425		5		17403375	17403425	101,255,10
chr2R	17493525	17493575		5		17493525	17493575	101,255,10
chr2R	17493575	17493625		5		17493575	17493625	101,255,10
chr2R	17493725	17493775		5		17493725	17493775	101,255,10
chr2R	17532875	17532925		5		17532875	17532925	101,255,10
chr2R	17532925	17532975		5		17532925	17532975	101,255,10
chr2R	17532975	17533025		5		17532975	17533025	101,255,10
chr2R	17533025	17533075		5		17533025	17533075	101,255,10
chr2R	17587875	17587925		5		17587875	17587925	101,255,10
chr2R	17587925	17587975		5		17587925	17587975	101,255,10
chr2R	17588025	17588075		5		17588025	17588075	101,255,10
chr2R	17588075	17588125		5		17588075	17588125	101,255,10
chr2R	17594875	17594925		5		17594875	17594925	101,255,10
chr2R	17599325	17599375		5		17599325	17599375	101,255,10
chr2R	17950975	17951025		5		17950975	17951025	101,255,10
chr2R	17951025	17951075		5		17951025	17951075	101,255,10
chr2R	17951125	17951175		5		17951125	17951175	101,255,10
chr2R	17951175	17951225		5		17951175	17951225	101,255,10
chr2R	17951225	17951275		5		17951225	17951275	101,255,10
chr2R	17951275	17951325		5		17951275	17951325	101,255,10
chr2R	17951325	17951375		5		17951325	17951375	101,255,10
chr2R	17966375	17966425		5		17966375	17966425	101,255,10
chr2R	18005125	18005175		5		18005125	18005175	101,255,10
chr2R	18081175	18081225		5		18081175	18081225	101,255,10
chr2R	18081225	18081275		5		18081225	18081275	101,255,10
chr2R	18081275	18081325		5		18081275	18081325	101,255,10
chr2R	18081325	18081375		5		18081325	18081375	101,255,10
chr2R	18081875	18081925		5		18081875	18081925	101,255,10
chr2R	18082525	18082575		5		18082525	18082575	101,255,10
chr2R	18082575	18082625		5		18082575	18082625	101,255,10
chr2R	18198325	18198375		5		18198325	18198375	101,255,10
chr2R	18426125	18426175		5		18426125	18426175	101,255,10
chr2R	18426175	18426225		5		18426175	18426225	101,255,10
chr2R	18426225	18426275		5		18426225	18426275	101,255,10
chr2R	18426325	18426375		5		18426325	18426375	101,255,10
chr2R	18426375	18426425		5		18426375	18426425	101,255,10
chr2R	18426425	18426475		5		18426425	18426475	101,255,10
chr2R	18426725	18426775		5		18426725	18426775	101,255,10
chr2R	18426925	18426975		5		18426925	18426975	101,255,10
chr2R	18426975	18427025		5		18426975	18427025	101,255,10
chr2R	18427025	18427075		5		18427025	18427075	101,255,10
chr2R	18427075	18427125		5		18427075	18427125	101,255,10
chr2R	18427225	18427275		5		18427225	18427275	101,255,10
chr2R	18427325	18427375		5		18427325	18427375	101,255,10
chr2R	18427425	18427475		5		18427425	18427475	101,255,10
chr2R	18427475	18427525		5		18427475	18427525	101,255,10
chr2R	18428975	18429025		5		18428975	18429025	101,255,10
chr2R	18429475	18429525		5		18429475	18429525	101,255,10
chr2R	18429525	18429575		5		18429525	18429575	101,255,10
chr2R	18429575	18429625		5		18429575	18429625	101,255,10
chr2R	18432525	18432575		5		18432525	18432575	101,255,10
chr2R	18440525	18440575		5		18440525	18440575	101,255,10
chr2R	18442275	18442325		5		18442275	18442325	101,255,10
chr2R	18442375	18442425		5		18442375	18442425	101,255,10
chr2R	18442425	18442475		5		18442425	18442475	101,255,10
chr2R	18442475	18442525		5		18442475	18442525	101,255,10
chr2R	18442525	18442575		5		18442525	18442575	101,255,10
chr2R	18475325	18475375		5		18475325	18475375	101,255,10
chr2R	18475375	18475425		5		18475375	18475425	101,255,10
chr2R	18478475	18478525		5		18478475	18478525	101,255,10
chr2R	18478525	18478575		5		18478525	18478575	101,255,10
chr2R	18484625	18484675		5		18484625	18484675	101,255,10
chr2R	18484675	18484725		5		18484675	18484725	101,255,10
chr2R	18484725	18484775		5		18484725	18484775	101,255,10
chr2R	18485225	18485275		5		18485225	18485275	101,255,10
chr2R	18485275	18485325		5		18485275	18485325	101,255,10
chr2R	18485325	18485375		5		18485325	18485375	101,255,10
chr2R	18485375	18485425		5		18485375	18485425	101,255,10
chr2R	18485425	18485475		5		18485425	18485475	101,255,10
chr2R	18485775	18485825		5		18485775	18485825	101,255,10
chr2R	18485875	18485925		5		18485875	18485925	101,255,10
chr2R	18485925	18485975		5		18485925	18485975	101,255,10
chr2R	18486025	18486075		5		18486025	18486075	101,255,10
chr2R	18486075	18486125		5		18486075	18486125	101,255,10
chr2R	18486225	18486275		5		18486225	18486275	101,255,10
chr2R	18486275	18486325		5		18486275	18486325	101,255,10
chr2R	18486325	18486375		5		18486325	18486375	101,255,10
chr2R	18545375	18545425		5		18545375	18545425	101,255,10
chr2R	18545875	18545925		5		18545875	18545925	101,255,10
chr2R	18546125	18546175		5		18546125	18546175	101,255,10
chr2R	18546225	18546275		5		18546225	18546275	101,255,10
chr2R	18546425	18546475		5		18546425	18546475	101,255,10
chr2R	18549375	18549425		5		18549375	18549425	101,255,10
chr2R	18549425	18549475		5		18549425	18549475	101,255,10
chr2R	18549875	18549925		5		18549875	18549925	101,255,10
chr2R	18549925	18549975		5		18549925	18549975	101,255,10
chr2R	18549975	18550025		5		18549975	18550025	101,255,10
chr2R	18550025	18550075		5		18550025	18550075	101,255,10
chr2R	18550075	18550125		5		18550075	18550125	101,255,10
chr2R	18550175	18550225		5		18550175	18550225	101,255,10
chr2R	18550325	18550375		5		18550325	18550375	101,255,10
chr2R	18550375	18550425		5		18550375	18550425	101,255,10
chr2R	18550425	18550475		5		18550425	18550475	101,255,10
chr2R	18551175	18551225		5		18551175	18551225	101,255,10
chr2R	18551275	18551325		5		18551275	18551325	101,255,10
chr2R	18551375	18551425		5		18551375	18551425	101,255,10
chr2R	18551425	18551475		5		18551425	18551475	101,255,10
chr2R	18551675	18551725		5		18551675	18551725	101,255,10
chr2R	18551725	18551775		5		18551725	18551775	101,255,10
chr2R	18551775	18551825		5		18551775	18551825	101,255,10
chr2R	18554025	18554075		5		18554025	18554075	101,255,10
chr2R	18555525	18555575		5		18555525	18555575	101,255,10
chr2R	18556375	18556425		5		18556375	18556425	101,255,10
chr2R	18569175	18569225		5		18569175	18569225	101,255,10
chr2R	18829675	18829725		5		18829675	18829725	101,255,10
chr2R	19468875	19468925		5		19468875	19468925	101,255,10
chr2R	19469375	19469425		5		19469375	19469425	101,255,10
chr2R	19469575	19469625		5		19469575	19469625	101,255,10
chr2R	19469675	19469725		5		19469675	19469725	101,255,10
chr2R	19469725	19469775		5		19469725	19469775	101,255,10
chr2R	19469875	19469925		5		19469875	19469925	101,255,10
chr2R	19469925	19469975		5		19469925	19469975	101,255,10
chr2R	19470175	19470225		5		19470175	19470225	101,255,10
chr2R	19470225	19470275		5		19470225	19470275	101,255,10
chr2R	19470275	19470325		5		19470275	19470325	101,255,10
chr2R	19470325	19470375		5		19470325	19470375	101,255,10
chr2R	19470475	19470525		5		19470475	19470525	101,255,10
chr2R	19470525	19470575		5		19470525	19470575	101,255,10
chr2R	19470575	19470625		5		19470575	19470625	101,255,10
chr2R	19475325	19475375		5		19475325	19475375	101,255,10
chr2R	19475375	19475425		5		19475375	19475425	101,255,10
chr2R	19476375	19476425		5		19476375	19476425	101,255,10
chr2R	19476725	19476775		5		19476725	19476775	101,255,10
chr2R	19476775	19476825		5		19476775	19476825	101,255,10
chr2R	19477525	19477575		5		19477525	19477575	101,255,10
chr2R	19481925	19481975		5		19481925	19481975	101,255,10
chr2R	19482175	19482225		5		19482175	19482225	101,255,10
chr2R	19483375	19483425		5		19483375	19483425	101,255,10
chr2R	19483875	19483925		5		19483875	19483925	101,255,10
chr2R	19483925	19483975		5		19483925	19483975	101,255,10
chr2R	19483975	19484025		5		19483975	19484025	101,255,10
chr2R	19499825	19499875		5		19499825	19499875	101,255,10
chr2R	19499875	19499925		5		19499875	19499925	101,255,10
chr2R	19500175	19500225		5		19500175	19500225	101,255,10
chr2R	19500275	19500325		5		19500275	19500325	101,255,10
chr2R	19500325	19500375		5		19500325	19500375	101,255,10
chr2R	19500375	19500425		5		19500375	19500425	101,255,10
chr2R	19500425	19500475		5		19500425	19500475	101,255,10
chr2R	19501725	19501775		5		19501725	19501775	101,255,10
chr2R	19501775	19501825		5		19501775	19501825	101,255,10
chr2R	19501825	19501875		5		19501825	19501875	101,255,10
chr2R	19702925	19702975		5		19702925	19702975	101,255,10
chr2R	19702975	19703025		5		19702975	19703025	101,255,10
chr2R	19703025	19703075		5		19703025	19703075	101,255,10
chr2R	19703075	19703125		5		19703075	19703125	101,255,10
chr2R	19703125	19703175		5		19703125	19703175	101,255,10
chr2R	19703175	19703225		5		19703175	19703225	101,255,10
chr2R	19703225	19703275		5		19703225	19703275	101,255,10
chr2R	19703275	19703325		5		19703275	19703325	101,255,10
chr2R	19703525	19703575		5		19703525	19703575	101,255,10
chr2R	19703675	19703725		5		19703675	19703725	101,255,10
chr2R	19703775	19703825		5		19703775	19703825	101,255,10
chr2R	19703825	19703875		5		19703825	19703875	101,255,10
chr2R	19703925	19703975		5		19703925	19703975	101,255,10
chr2R	19703975	19704025		5		19703975	19704025	101,255,10
chr2R	19704025	19704075		5		19704025	19704075	101,255,10
chr2R	19704075	19704125		5		19704075	19704125	101,255,10
chr2R	19704675	19704725		5		19704675	19704725	101,255,10
chr2R	19704725	19704775		5		19704725	19704775	101,255,10
chr2R	19704775	19704825		5		19704775	19704825	101,255,10
chr2R	19704825	19704875		5		19704825	19704875	101,255,10
chr2R	19704875	19704925		5		19704875	19704925	101,255,10
chr2R	19704925	19704975		5		19704925	19704975	101,255,10
chr2R	19705175	19705225		5		19705175	19705225	101,255,10
chr2R	19705225	19705275		5		19705225	19705275	101,255,10
chr2R	19705275	19705325		5		19705275	19705325	101,255,10
chr2R	19867825	19867875		5		19867825	19867875	101,255,10
chr2R	19867875	19867925		5		19867875	19867925	101,255,10
chr2R	20148925	20148975		5		20148925	20148975	101,255,10
chr2R	20148975	20149025		5		20148975	20149025	101,255,10
chr2R	20149025	20149075		5		20149025	20149075	101,255,10
chr2R	20195525	20195575		5		20195525	20195575	101,255,10
chr2R	20195825	20195875		5		20195825	20195875	101,255,10
chr2R	20196525	20196575		5		20196525	20196575	101,255,10
chr2R	20197925	20197975		5		20197925	20197975	101,255,10
chr2R	20280625	20280675		5		20280625	20280675	101,255,10
chr2R	20280675	20280725		5		20280675	20280725	101,255,10
chr2R	20573875	20573925		5		20573875	20573925	101,255,10
chr2R	20573925	20573975		5		20573925	20573975	101,255,10
chr2R	20574225	20574275		5		20574225	20574275	101,255,10
chr2R	20574625	20574675		5		20574625	20574675	101,255,10
chr2R	20576825	20576875		5		20576825	20576875	101,255,10
chr2R	20576875	20576925		5		20576875	20576925	101,255,10
chr2R	20577325	20577375		5		20577325	20577375	101,255,10
chr2R	20831275	20831325		5		20831275	20831325	101,255,10
chr2R	20831375	20831425		5		20831375	20831425	101,255,10
chr2R	20831425	20831475		5		20831425	20831475	101,255,10
chr2R	20831475	20831525		5		20831475	20831525	101,255,10
chr2R	20831575	20831625		5		20831575	20831625	101,255,10
chr2R	20842075	20842125		5		20842075	20842125	101,255,10
chr2R	20842275	20842325		5		20842275	20842325	101,255,10
chr2R	20842375	20842425		5		20842375	20842425	101,255,10
chr2R	20842675	20842725		5		20842675	20842725	101,255,10
chr2R	20843075	20843125		5		20843075	20843125	101,255,10
chr2R	20843175	20843225		5		20843175	20843225	101,255,10
chr2R	20872275	20872325		5		20872275	20872325	101,255,10
chr2R	20872325	20872375		5		20872325	20872375	101,255,10
chr2R	20872375	20872425		5		20872375	20872425	101,255,10
chr2R	20872425	20872475		5		20872425	20872475	101,255,10
chr2R	20872475	20872525		5		20872475	20872525	101,255,10
chr2R	20872575	20872625		5		20872575	20872625	101,255,10
chr2R	20872625	20872675		5		20872625	20872675	101,255,10
chr2R	20872675	20872725		5		20872675	20872725	101,255,10
chr2R	20872725	20872775		5		20872725	20872775	101,255,10
chr2R	20872775	20872825		5		20872775	20872825	101,255,10
chr2R	20872825	20872875		5		20872825	20872875	101,255,10
chr2R	20875725	20875775		5		20875725	20875775	101,255,10
chr2R	20875775	20875825		5		20875775	20875825	101,255,10
chr2R	20875825	20875875		5		20875825	20875875	101,255,10
chr2R	20875925	20875975		5		20875925	20875975	101,255,10
chr2R	20876025	20876075		5		20876025	20876075	101,255,10
chr2R	20876075	20876125		5		20876075	20876125	101,255,10
chr2R	20876425	20876475		5		20876425	20876475	101,255,10
chr2R	20876475	20876525		5		20876475	20876525	101,255,10
chr2R	20876525	20876575		5		20876525	20876575	101,255,10
chr2R	20876575	20876625		5		20876575	20876625	101,255,10
chr2R	20876675	20876725		5		20876675	20876725	101,255,10
chr2R	20886475	20886525		5		20886475	20886525	101,255,10
chr2R	20886775	20886825		5		20886775	20886825	101,255,10
chr2R	20887175	20887225		5		20887175	20887225	101,255,10
chr2R	20887225	20887275		5		20887225	20887275	101,255,10
chr2R	20887375	20887425		5		20887375	20887425	101,255,10
chr2R	20888975	20889025		5		20888975	20889025	101,255,10
chr2R	20889025	20889075		5		20889025	20889075	101,255,10
chr2R	20889725	20889775		5		20889725	20889775	101,255,10
chr2R	20889775	20889825		5		20889775	20889825	101,255,10
chr2R	20967975	20968025		5		20967975	20968025	101,255,10
chr2R	20968025	20968075		5		20968025	20968075	101,255,10
chr3L	92775	92825		5		92775	92825	101,255,10
chr3L	92825	92875		5		92825	92875	101,255,10
chr3L	92875	92925		5		92875	92925	101,255,10
[truncated: 2,708 more rows]
