# Supplementary material for: Probabilistic modelling of chromatin code landscape reveals functional diversity of enhancer-like chromatin states
Source: Nat Commun. 2016 Feb 4;7:10528. doi: 10.1038/ncomms10528 (PMC4742914; doi:10.1038/ncomms10528)
Supplement: Supplementary Data 1 — The 30-chromatin state annotation tracks for Drosophila melanogaster DRSC-S2 cell. [file ncomms10528-s2.zip › Supplementary Data 1/06_WE3.bed]

chr2L	84825	84875		6		84825	84875	101,255,10
chr2L	85275	85325		6		85275	85325	101,255,10
chr2L	85425	85475		6		85425	85475	101,255,10
chr2L	85475	85525		6		85475	85525	101,255,10
chr2L	85575	85625		6		85575	85625	101,255,10
chr2L	85975	86025		6		85975	86025	101,255,10
chr2L	86175	86225		6		86175	86225	101,255,10
chr2L	86275	86325		6		86275	86325	101,255,10
chr2L	86325	86375		6		86325	86375	101,255,10
chr2L	86375	86425		6		86375	86425	101,255,10
chr2L	86425	86475		6		86425	86475	101,255,10
chr2L	86475	86525		6		86475	86525	101,255,10
chr2L	86525	86575		6		86525	86575	101,255,10
chr2L	86575	86625		6		86575	86625	101,255,10
chr2L	86625	86675		6		86625	86675	101,255,10
chr2L	86725	86775		6		86725	86775	101,255,10
chr2L	86775	86825		6		86775	86825	101,255,10
chr2L	86925	86975		6		86925	86975	101,255,10
chr2L	86975	87025		6		86975	87025	101,255,10
chr2L	87025	87075		6		87025	87075	101,255,10
chr2L	87075	87125		6		87075	87125	101,255,10
chr2L	87125	87175		6		87125	87175	101,255,10
chr2L	121875	121925		6		121875	121925	101,255,10
chr2L	134125	134175		6		134125	134175	101,255,10
chr2L	134475	134525		6		134475	134525	101,255,10
chr2L	134525	134575		6		134525	134575	101,255,10
chr2L	134575	134625		6		134575	134625	101,255,10
chr2L	134625	134675		6		134625	134675	101,255,10
chr2L	134725	134775		6		134725	134775	101,255,10
chr2L	134775	134825		6		134775	134825	101,255,10
chr2L	134825	134875		6		134825	134875	101,255,10
chr2L	134875	134925		6		134875	134925	101,255,10
chr2L	135075	135125		6		135075	135125	101,255,10
chr2L	135225	135275		6		135225	135275	101,255,10
chr2L	135525	135575		6		135525	135575	101,255,10
chr2L	135575	135625		6		135575	135625	101,255,10
chr2L	135625	135675		6		135625	135675	101,255,10
chr2L	135675	135725		6		135675	135725	101,255,10
chr2L	136275	136325		6		136275	136325	101,255,10
chr2L	136325	136375		6		136325	136375	101,255,10
chr2L	136375	136425		6		136375	136425	101,255,10
chr2L	136425	136475		6		136425	136475	101,255,10
chr2L	136625	136675		6		136625	136675	101,255,10
chr2L	136675	136725		6		136675	136725	101,255,10
chr2L	136725	136775		6		136725	136775	101,255,10
chr2L	137125	137175		6		137125	137175	101,255,10
chr2L	137475	137525		6		137475	137525	101,255,10
chr2L	137525	137575		6		137525	137575	101,255,10
chr2L	137575	137625		6		137575	137625	101,255,10
chr2L	137625	137675		6		137625	137675	101,255,10
chr2L	137675	137725		6		137675	137725	101,255,10
chr2L	137725	137775		6		137725	137775	101,255,10
chr2L	137775	137825		6		137775	137825	101,255,10
chr2L	137825	137875		6		137825	137875	101,255,10
chr2L	137925	137975		6		137925	137975	101,255,10
chr2L	168475	168525		6		168475	168525	101,255,10
chr2L	221475	221525		6		221475	221525	101,255,10
chr2L	223625	223675		6		223625	223675	101,255,10
chr2L	223975	224025		6		223975	224025	101,255,10
chr2L	225575	225625		6		225575	225625	101,255,10
chr2L	303775	303825		6		303775	303825	101,255,10
chr2L	303825	303875		6		303825	303875	101,255,10
chr2L	425125	425175		6		425125	425175	101,255,10
chr2L	425175	425225		6		425175	425225	101,255,10
chr2L	425225	425275		6		425225	425275	101,255,10
chr2L	425475	425525		6		425475	425525	101,255,10
chr2L	425525	425575		6		425525	425575	101,255,10
chr2L	425725	425775		6		425725	425775	101,255,10
chr2L	425775	425825		6		425775	425825	101,255,10
chr2L	426125	426175		6		426125	426175	101,255,10
chr2L	426275	426325		6		426275	426325	101,255,10
chr2L	426375	426425		6		426375	426425	101,255,10
chr2L	426575	426625		6		426575	426625	101,255,10
chr2L	426625	426675		6		426625	426675	101,255,10
chr2L	426825	426875		6		426825	426875	101,255,10
chr2L	426975	427025		6		426975	427025	101,255,10
chr2L	447525	447575		6		447525	447575	101,255,10
chr2L	451775	451825		6		451775	451825	101,255,10
chr2L	451825	451875		6		451825	451875	101,255,10
chr2L	451875	451925		6		451875	451925	101,255,10
chr2L	460725	460775		6		460725	460775	101,255,10
chr2L	468125	468175		6		468125	468175	101,255,10
chr2L	468625	468675		6		468625	468675	101,255,10
chr2L	468775	468825		6		468775	468825	101,255,10
chr2L	482775	482825		6		482775	482825	101,255,10
chr2L	483325	483375		6		483325	483375	101,255,10
chr2L	483375	483425		6		483375	483425	101,255,10
chr2L	483425	483475		6		483425	483475	101,255,10
chr2L	483475	483525		6		483475	483525	101,255,10
chr2L	516275	516325		6		516275	516325	101,255,10
chr2L	516325	516375		6		516325	516375	101,255,10
chr2L	519425	519475		6		519425	519475	101,255,10
chr2L	521025	521075		6		521025	521075	101,255,10
chr2L	1114875	1114925		6		1114875	1114925	101,255,10
chr2L	1114925	1114975		6		1114925	1114975	101,255,10
chr2L	1119975	1120025		6		1119975	1120025	101,255,10
chr2L	1120675	1120725		6		1120675	1120725	101,255,10
chr2L	1120725	1120775		6		1120725	1120775	101,255,10
chr2L	1120775	1120825		6		1120775	1120825	101,255,10
chr2L	1121325	1121375		6		1121325	1121375	101,255,10
chr2L	1125225	1125275		6		1125225	1125275	101,255,10
chr2L	1424025	1424075		6		1424025	1424075	101,255,10
chr2L	1424075	1424125		6		1424075	1424125	101,255,10
chr2L	1424175	1424225		6		1424175	1424225	101,255,10
chr2L	1427175	1427225		6		1427175	1427225	101,255,10
chr2L	1427225	1427275		6		1427225	1427275	101,255,10
chr2L	1431675	1431725		6		1431675	1431725	101,255,10
chr2L	1431925	1431975		6		1431925	1431975	101,255,10
chr2L	1432275	1432325		6		1432275	1432325	101,255,10
chr2L	1435275	1435325		6		1435275	1435325	101,255,10
chr2L	1435325	1435375		6		1435325	1435375	101,255,10
chr2L	1435525	1435575		6		1435525	1435575	101,255,10
chr2L	1460875	1460925		6		1460875	1460925	101,255,10
chr2L	1461325	1461375		6		1461325	1461375	101,255,10
chr2L	1461375	1461425		6		1461375	1461425	101,255,10
chr2L	1461425	1461475		6		1461425	1461475	101,255,10
chr2L	1461575	1461625		6		1461575	1461625	101,255,10
chr2L	1687125	1687175		6		1687125	1687175	101,255,10
chr2L	1687525	1687575		6		1687525	1687575	101,255,10
chr2L	1689475	1689525		6		1689475	1689525	101,255,10
chr2L	1690825	1690875		6		1690825	1690875	101,255,10
chr2L	1690875	1690925		6		1690875	1690925	101,255,10
chr2L	1690975	1691025		6		1690975	1691025	101,255,10
chr2L	1691925	1691975		6		1691925	1691975	101,255,10
chr2L	1692125	1692175		6		1692125	1692175	101,255,10
chr2L	1694125	1694175		6		1694125	1694175	101,255,10
chr2L	1740975	1741025		6		1740975	1741025	101,255,10
chr2L	1741325	1741375		6		1741325	1741375	101,255,10
chr2L	1741575	1741625		6		1741575	1741625	101,255,10
chr2L	1741625	1741675		6		1741625	1741675	101,255,10
chr2L	1743325	1743375		6		1743325	1743375	101,255,10
chr2L	1744125	1744175		6		1744125	1744175	101,255,10
chr2L	1744825	1744875		6		1744825	1744875	101,255,10
chr2L	1744925	1744975		6		1744925	1744975	101,255,10
chr2L	1744975	1745025		6		1744975	1745025	101,255,10
chr2L	1745025	1745075		6		1745025	1745075	101,255,10
chr2L	1745125	1745175		6		1745125	1745175	101,255,10
chr2L	1745525	1745575		6		1745525	1745575	101,255,10
chr2L	1745575	1745625		6		1745575	1745625	101,255,10
chr2L	1745625	1745675		6		1745625	1745675	101,255,10
chr2L	1745725	1745775		6		1745725	1745775	101,255,10
chr2L	1920875	1920925		6		1920875	1920925	101,255,10
chr2L	1927275	1927325		6		1927275	1927325	101,255,10
chr2L	1928625	1928675		6		1928625	1928675	101,255,10
chr2L	1928675	1928725		6		1928675	1928725	101,255,10
chr2L	1928725	1928775		6		1928725	1928775	101,255,10
chr2L	1928775	1928825		6		1928775	1928825	101,255,10
chr2L	1928825	1928875		6		1928825	1928875	101,255,10
chr2L	1929225	1929275		6		1929225	1929275	101,255,10
chr2L	1929275	1929325		6		1929275	1929325	101,255,10
chr2L	1929525	1929575		6		1929525	1929575	101,255,10
chr2L	1929775	1929825		6		1929775	1929825	101,255,10
chr2L	1930275	1930325		6		1930275	1930325	101,255,10
chr2L	1930325	1930375		6		1930325	1930375	101,255,10
chr2L	1930475	1930525		6		1930475	1930525	101,255,10
chr2L	1930525	1930575		6		1930525	1930575	101,255,10
chr2L	1930575	1930625		6		1930575	1930625	101,255,10
chr2L	1930625	1930675		6		1930625	1930675	101,255,10
chr2L	1930675	1930725		6		1930675	1930725	101,255,10
chr2L	1930775	1930825		6		1930775	1930825	101,255,10
chr2L	1930825	1930875		6		1930825	1930875	101,255,10
chr2L	1931125	1931175		6		1931125	1931175	101,255,10
chr2L	1931725	1931775		6		1931725	1931775	101,255,10
chr2L	1931825	1931875		6		1931825	1931875	101,255,10
chr2L	1932775	1932825		6		1932775	1932825	101,255,10
chr2L	1933175	1933225		6		1933175	1933225	101,255,10
chr2L	1933325	1933375		6		1933325	1933375	101,255,10
chr2L	1938575	1938625		6		1938575	1938625	101,255,10
chr2L	1990075	1990125		6		1990075	1990125	101,255,10
chr2L	1990125	1990175		6		1990125	1990175	101,255,10
chr2L	1990175	1990225		6		1990175	1990225	101,255,10
chr2L	2179725	2179775		6		2179725	2179775	101,255,10
chr2L	2179775	2179825		6		2179775	2179825	101,255,10
chr2L	2180025	2180075		6		2180025	2180075	101,255,10
chr2L	2180075	2180125		6		2180075	2180125	101,255,10
chr2L	2180175	2180225		6		2180175	2180225	101,255,10
chr2L	2180375	2180425		6		2180375	2180425	101,255,10
chr2L	2180425	2180475		6		2180425	2180475	101,255,10
chr2L	2180475	2180525		6		2180475	2180525	101,255,10
chr2L	2180575	2180625		6		2180575	2180625	101,255,10
chr2L	2180625	2180675		6		2180625	2180675	101,255,10
chr2L	2180675	2180725		6		2180675	2180725	101,255,10
chr2L	2180775	2180825		6		2180775	2180825	101,255,10
chr2L	2180875	2180925		6		2180875	2180925	101,255,10
chr2L	2422825	2422875		6		2422825	2422875	101,255,10
chr2L	2729275	2729325		6		2729275	2729325	101,255,10
chr2L	2729325	2729375		6		2729325	2729375	101,255,10
chr2L	2729375	2729425		6		2729375	2729425	101,255,10
chr2L	2729775	2729825		6		2729775	2729825	101,255,10
chr2L	2779325	2779375		6		2779325	2779375	101,255,10
chr2L	2779825	2779875		6		2779825	2779875	101,255,10
chr2L	2779875	2779925		6		2779875	2779925	101,255,10
chr2L	2801725	2801775		6		2801725	2801775	101,255,10
chr2L	2801775	2801825		6		2801775	2801825	101,255,10
chr2L	2801825	2801875		6		2801825	2801875	101,255,10
chr2L	2801875	2801925		6		2801875	2801925	101,255,10
chr2L	2803375	2803425		6		2803375	2803425	101,255,10
chr2L	2804225	2804275		6		2804225	2804275	101,255,10
chr2L	2806125	2806175		6		2806125	2806175	101,255,10
chr2L	2862925	2862975		6		2862925	2862975	101,255,10
chr2L	2899525	2899575		6		2899525	2899575	101,255,10
chr2L	2899625	2899675		6		2899625	2899675	101,255,10
chr2L	2899825	2899875		6		2899825	2899875	101,255,10
chr2L	2900625	2900675		6		2900625	2900675	101,255,10
chr2L	2900675	2900725		6		2900675	2900725	101,255,10
chr2L	2900725	2900775		6		2900725	2900775	101,255,10
chr2L	2900775	2900825		6		2900775	2900825	101,255,10
chr2L	2900825	2900875		6		2900825	2900875	101,255,10
chr2L	2900925	2900975		6		2900925	2900975	101,255,10
chr2L	2900975	2901025		6		2900975	2901025	101,255,10
chr2L	2901025	2901075		6		2901025	2901075	101,255,10
chr2L	2901075	2901125		6		2901075	2901125	101,255,10
chr2L	2901125	2901175		6		2901125	2901175	101,255,10
chr2L	2901525	2901575		6		2901525	2901575	101,255,10
chr2L	2901625	2901675		6		2901625	2901675	101,255,10
chr2L	2904475	2904525		6		2904475	2904525	101,255,10
chr2L	2904525	2904575		6		2904525	2904575	101,255,10
chr2L	2904575	2904625		6		2904575	2904625	101,255,10
chr2L	2904825	2904875		6		2904825	2904875	101,255,10
chr2L	2904875	2904925		6		2904875	2904925	101,255,10
chr2L	2905575	2905625		6		2905575	2905625	101,255,10
chr2L	2906325	2906375		6		2906325	2906375	101,255,10
chr2L	2906375	2906425		6		2906375	2906425	101,255,10
chr2L	2906475	2906525		6		2906475	2906525	101,255,10
chr2L	2906675	2906725		6		2906675	2906725	101,255,10
chr2L	2906925	2906975		6		2906925	2906975	101,255,10
chr2L	2906975	2907025		6		2906975	2907025	101,255,10
chr2L	2907025	2907075		6		2907025	2907075	101,255,10
chr2L	2907075	2907125		6		2907075	2907125	101,255,10
chr2L	2907225	2907275		6		2907225	2907275	101,255,10
chr2L	2907275	2907325		6		2907275	2907325	101,255,10
chr2L	2907325	2907375		6		2907325	2907375	101,255,10
chr2L	2907375	2907425		6		2907375	2907425	101,255,10
chr2L	2907425	2907475		6		2907425	2907475	101,255,10
chr2L	2908425	2908475		6		2908425	2908475	101,255,10
chr2L	2908475	2908525		6		2908475	2908525	101,255,10
chr2L	2908575	2908625		6		2908575	2908625	101,255,10
chr2L	2909025	2909075		6		2909025	2909075	101,255,10
chr2L	2909075	2909125		6		2909075	2909125	101,255,10
chr2L	2909575	2909625		6		2909575	2909625	101,255,10
chr2L	2909625	2909675		6		2909625	2909675	101,255,10
chr2L	2921925	2921975		6		2921925	2921975	101,255,10
chr2L	2921975	2922025		6		2921975	2922025	101,255,10
chr2L	2922025	2922075		6		2922025	2922075	101,255,10
chr2L	2922075	2922125		6		2922075	2922125	101,255,10
chr2L	2922125	2922175		6		2922125	2922175	101,255,10
chr2L	2922675	2922725		6		2922675	2922725	101,255,10
chr2L	2922725	2922775		6		2922725	2922775	101,255,10
chr2L	2922875	2922925		6		2922875	2922925	101,255,10
chr2L	2922925	2922975		6		2922925	2922975	101,255,10
chr2L	2922975	2923025		6		2922975	2923025	101,255,10
chr2L	2923025	2923075		6		2923025	2923075	101,255,10
chr2L	2923075	2923125		6		2923075	2923125	101,255,10
chr2L	2923525	2923575		6		2923525	2923575	101,255,10
chr2L	2926725	2926775		6		2926725	2926775	101,255,10
chr2L	2926825	2926875		6		2926825	2926875	101,255,10
chr2L	2935525	2935575		6		2935525	2935575	101,255,10
chr2L	2935575	2935625		6		2935575	2935625	101,255,10
chr2L	2935925	2935975		6		2935925	2935975	101,255,10
chr2L	3041375	3041425		6		3041375	3041425	101,255,10
chr2L	3041825	3041875		6		3041825	3041875	101,255,10
chr2L	3042825	3042875		6		3042825	3042875	101,255,10
chr2L	3044475	3044525		6		3044475	3044525	101,255,10
chr2L	3044525	3044575		6		3044525	3044575	101,255,10
chr2L	3044575	3044625		6		3044575	3044625	101,255,10
chr2L	3044625	3044675		6		3044625	3044675	101,255,10
chr2L	3044675	3044725		6		3044675	3044725	101,255,10
chr2L	3044725	3044775		6		3044725	3044775	101,255,10
chr2L	3044775	3044825		6		3044775	3044825	101,255,10
chr2L	3044975	3045025		6		3044975	3045025	101,255,10
chr2L	3045025	3045075		6		3045025	3045075	101,255,10
chr2L	3045075	3045125		6		3045075	3045125	101,255,10
chr2L	3045125	3045175		6		3045125	3045175	101,255,10
chr2L	3045175	3045225		6		3045175	3045225	101,255,10
chr2L	3045225	3045275		6		3045225	3045275	101,255,10
chr2L	3045275	3045325		6		3045275	3045325	101,255,10
chr2L	3045575	3045625		6		3045575	3045625	101,255,10
chr2L	3045625	3045675		6		3045625	3045675	101,255,10
chr2L	3045675	3045725		6		3045675	3045725	101,255,10
chr2L	3045725	3045775		6		3045725	3045775	101,255,10
chr2L	3055275	3055325		6		3055275	3055325	101,255,10
chr2L	3121825	3121875		6		3121825	3121875	101,255,10
chr2L	3121875	3121925		6		3121875	3121925	101,255,10
chr2L	3121925	3121975		6		3121925	3121975	101,255,10
chr2L	3123425	3123475		6		3123425	3123475	101,255,10
chr2L	3156925	3156975		6		3156925	3156975	101,255,10
chr2L	3157275	3157325		6		3157275	3157325	101,255,10
chr2L	3157325	3157375		6		3157325	3157375	101,255,10
chr2L	3298825	3298875		6		3298825	3298875	101,255,10
chr2L	3298875	3298925		6		3298875	3298925	101,255,10
chr2L	3298925	3298975		6		3298925	3298975	101,255,10
chr2L	3299375	3299425		6		3299375	3299425	101,255,10
chr2L	3299825	3299875		6		3299825	3299875	101,255,10
chr2L	3299875	3299925		6		3299875	3299925	101,255,10
chr2L	3301625	3301675		6		3301625	3301675	101,255,10
chr2L	3301675	3301725		6		3301675	3301725	101,255,10
chr2L	3356875	3356925		6		3356875	3356925	101,255,10
chr2L	3356925	3356975		6		3356925	3356975	101,255,10
chr2L	3364525	3364575		6		3364525	3364575	101,255,10
chr2L	3369475	3369525		6		3369475	3369525	101,255,10
chr2L	3369575	3369625		6		3369575	3369625	101,255,10
chr2L	3369625	3369675		6		3369625	3369675	101,255,10
chr2L	3413475	3413525		6		3413475	3413525	101,255,10
chr2L	3413525	3413575		6		3413525	3413575	101,255,10
chr2L	3415975	3416025		6		3415975	3416025	101,255,10
chr2L	3474825	3474875		6		3474825	3474875	101,255,10
chr2L	3474875	3474925		6		3474875	3474925	101,255,10
chr2L	3474925	3474975		6		3474925	3474975	101,255,10
chr2L	3474975	3475025		6		3474975	3475025	101,255,10
chr2L	3476575	3476625		6		3476575	3476625	101,255,10
chr2L	3477175	3477225		6		3477175	3477225	101,255,10
chr2L	3525025	3525075		6		3525025	3525075	101,255,10
chr2L	3525075	3525125		6		3525075	3525125	101,255,10
chr2L	3525125	3525175		6		3525125	3525175	101,255,10
chr2L	3525625	3525675		6		3525625	3525675	101,255,10
chr2L	3640025	3640075		6		3640025	3640075	101,255,10
chr2L	3640075	3640125		6		3640075	3640125	101,255,10
chr2L	3640125	3640175		6		3640125	3640175	101,255,10
chr2L	3640175	3640225		6		3640175	3640225	101,255,10
chr2L	3640275	3640325		6		3640275	3640325	101,255,10
chr2L	3640325	3640375		6		3640325	3640375	101,255,10
chr2L	3640375	3640425		6		3640375	3640425	101,255,10
chr2L	3640425	3640475		6		3640425	3640475	101,255,10
chr2L	3640475	3640525		6		3640475	3640525	101,255,10
chr2L	3640525	3640575		6		3640525	3640575	101,255,10
chr2L	3640575	3640625		6		3640575	3640625	101,255,10
chr2L	3640975	3641025		6		3640975	3641025	101,255,10
chr2L	3641225	3641275		6		3641225	3641275	101,255,10
chr2L	3641275	3641325		6		3641275	3641325	101,255,10
chr2L	3641325	3641375		6		3641325	3641375	101,255,10
chr2L	3641525	3641575		6		3641525	3641575	101,255,10
chr2L	3641625	3641675		6		3641625	3641675	101,255,10
chr2L	3641675	3641725		6		3641675	3641725	101,255,10
chr2L	3641875	3641925		6		3641875	3641925	101,255,10
chr2L	3642025	3642075		6		3642025	3642075	101,255,10
chr2L	3642075	3642125		6		3642075	3642125	101,255,10
chr2L	3642225	3642275		6		3642225	3642275	101,255,10
chr2L	3642275	3642325		6		3642275	3642325	101,255,10
chr2L	3642375	3642425		6		3642375	3642425	101,255,10
chr2L	3642425	3642475		6		3642425	3642475	101,255,10
chr2L	3707275	3707325		6		3707275	3707325	101,255,10
chr2L	3707325	3707375		6		3707325	3707375	101,255,10
chr2L	3707625	3707675		6		3707625	3707675	101,255,10
chr2L	3707675	3707725		6		3707675	3707725	101,255,10
chr2L	3707725	3707775		6		3707725	3707775	101,255,10
chr2L	3707825	3707875		6		3707825	3707875	101,255,10
chr2L	3707875	3707925		6		3707875	3707925	101,255,10
chr2L	3707975	3708025		6		3707975	3708025	101,255,10
chr2L	3769575	3769625		6		3769575	3769625	101,255,10
chr2L	3769675	3769725		6		3769675	3769725	101,255,10
chr2L	3769775	3769825		6		3769775	3769825	101,255,10
chr2L	3772575	3772625		6		3772575	3772625	101,255,10
chr2L	3776275	3776325		6		3776275	3776325	101,255,10
chr2L	3777075	3777125		6		3777075	3777125	101,255,10
chr2L	3777175	3777225		6		3777175	3777225	101,255,10
chr2L	3777225	3777275		6		3777225	3777275	101,255,10
chr2L	3777275	3777325		6		3777275	3777325	101,255,10
chr2L	3777325	3777375		6		3777325	3777375	101,255,10
chr2L	3777925	3777975		6		3777925	3777975	101,255,10
chr2L	3778475	3778525		6		3778475	3778525	101,255,10
chr2L	3897925	3897975		6		3897925	3897975	101,255,10
chr2L	3898525	3898575		6		3898525	3898575	101,255,10
chr2L	3898575	3898625		6		3898575	3898625	101,255,10
chr2L	4117725	4117775		6		4117725	4117775	101,255,10
chr2L	4117775	4117825		6		4117775	4117825	101,255,10
chr2L	4117825	4117875		6		4117825	4117875	101,255,10
chr2L	4117875	4117925		6		4117875	4117925	101,255,10
chr2L	4119475	4119525		6		4119475	4119525	101,255,10
chr2L	4119525	4119575		6		4119525	4119575	101,255,10
chr2L	4119575	4119625		6		4119575	4119625	101,255,10
chr2L	4119775	4119825		6		4119775	4119825	101,255,10
chr2L	4119825	4119875		6		4119825	4119875	101,255,10
chr2L	4119925	4119975		6		4119925	4119975	101,255,10
chr2L	4119975	4120025		6		4119975	4120025	101,255,10
chr2L	4120425	4120475		6		4120425	4120475	101,255,10
chr2L	4123025	4123075		6		4123025	4123075	101,255,10
chr2L	4340125	4340175		6		4340125	4340175	101,255,10
chr2L	4369575	4369625		6		4369575	4369625	101,255,10
chr2L	4369625	4369675		6		4369625	4369675	101,255,10
chr2L	4369675	4369725		6		4369675	4369725	101,255,10
chr2L	4369775	4369825		6		4369775	4369825	101,255,10
chr2L	4370075	4370125		6		4370075	4370125	101,255,10
chr2L	4370125	4370175		6		4370125	4370175	101,255,10
chr2L	4378025	4378075		6		4378025	4378075	101,255,10
chr2L	4378425	4378475		6		4378425	4378475	101,255,10
chr2L	4892575	4892625		6		4892575	4892625	101,255,10
chr2L	4892775	4892825		6		4892775	4892825	101,255,10
chr2L	4892875	4892925		6		4892875	4892925	101,255,10
chr2L	4893025	4893075		6		4893025	4893075	101,255,10
chr2L	4893875	4893925		6		4893875	4893925	101,255,10
chr2L	4893975	4894025		6		4893975	4894025	101,255,10
chr2L	4894025	4894075		6		4894025	4894075	101,255,10
chr2L	4894075	4894125		6		4894075	4894125	101,255,10
chr2L	4894125	4894175		6		4894125	4894175	101,255,10
chr2L	4894175	4894225		6		4894175	4894225	101,255,10
chr2L	4894275	4894325		6		4894275	4894325	101,255,10
chr2L	4894325	4894375		6		4894325	4894375	101,255,10
chr2L	4894375	4894425		6		4894375	4894425	101,255,10
chr2L	4894425	4894475		6		4894425	4894475	101,255,10
chr2L	4894475	4894525		6		4894475	4894525	101,255,10
chr2L	4894525	4894575		6		4894525	4894575	101,255,10
chr2L	4894575	4894625		6		4894575	4894625	101,255,10
chr2L	4894625	4894675		6		4894625	4894675	101,255,10
chr2L	4894725	4894775		6		4894725	4894775	101,255,10
chr2L	4894775	4894825		6		4894775	4894825	101,255,10
chr2L	4894825	4894875		6		4894825	4894875	101,255,10
chr2L	4894875	4894925		6		4894875	4894925	101,255,10
chr2L	4894975	4895025		6		4894975	4895025	101,255,10
chr2L	4895025	4895075		6		4895025	4895075	101,255,10
chr2L	4895075	4895125		6		4895075	4895125	101,255,10
chr2L	4895125	4895175		6		4895125	4895175	101,255,10
chr2L	4895175	4895225		6		4895175	4895225	101,255,10
chr2L	4895225	4895275		6		4895225	4895275	101,255,10
chr2L	4895475	4895525		6		4895475	4895525	101,255,10
chr2L	4895525	4895575		6		4895525	4895575	101,255,10
chr2L	4895575	4895625		6		4895575	4895625	101,255,10
chr2L	4895725	4895775		6		4895725	4895775	101,255,10
chr2L	4895775	4895825		6		4895775	4895825	101,255,10
chr2L	4896275	4896325		6		4896275	4896325	101,255,10
chr2L	4897725	4897775		6		4897725	4897775	101,255,10
chr2L	4897775	4897825		6		4897775	4897825	101,255,10
chr2L	4898375	4898425		6		4898375	4898425	101,255,10
chr2L	4898425	4898475		6		4898425	4898475	101,255,10
chr2L	4898475	4898525		6		4898475	4898525	101,255,10
chr2L	4898525	4898575		6		4898525	4898575	101,255,10
chr2L	4898575	4898625		6		4898575	4898625	101,255,10
chr2L	4898675	4898725		6		4898675	4898725	101,255,10
chr2L	4898725	4898775		6		4898725	4898775	101,255,10
chr2L	4899375	4899425		6		4899375	4899425	101,255,10
chr2L	4899425	4899475		6		4899425	4899475	101,255,10
chr2L	4901225	4901275		6		4901225	4901275	101,255,10
chr2L	4999325	4999375		6		4999325	4999375	101,255,10
chr2L	4999375	4999425		6		4999375	4999425	101,255,10
chr2L	4999525	4999575		6		4999525	4999575	101,255,10
chr2L	5002375	5002425		6		5002375	5002425	101,255,10
chr2L	5002425	5002475		6		5002425	5002475	101,255,10
chr2L	5023525	5023575		6		5023525	5023575	101,255,10
chr2L	5147475	5147525		6		5147475	5147525	101,255,10
chr2L	5148375	5148425		6		5148375	5148425	101,255,10
chr2L	5148425	5148475		6		5148425	5148475	101,255,10
chr2L	5148975	5149025		6		5148975	5149025	101,255,10
chr2L	5149025	5149075		6		5149025	5149075	101,255,10
chr2L	5150075	5150125		6		5150075	5150125	101,255,10
chr2L	5150125	5150175		6		5150125	5150175	101,255,10
chr2L	5150175	5150225		6		5150175	5150225	101,255,10
chr2L	5150475	5150525		6		5150475	5150525	101,255,10
chr2L	5150525	5150575		6		5150525	5150575	101,255,10
chr2L	5197925	5197975		6		5197925	5197975	101,255,10
chr2L	5197975	5198025		6		5197975	5198025	101,255,10
chr2L	5198025	5198075		6		5198025	5198075	101,255,10
chr2L	5256225	5256275		6		5256225	5256275	101,255,10
chr2L	5256275	5256325		6		5256275	5256325	101,255,10
chr2L	5256325	5256375		6		5256325	5256375	101,255,10
chr2L	5256375	5256425		6		5256375	5256425	101,255,10
chr2L	5256425	5256475		6		5256425	5256475	101,255,10
chr2L	5256475	5256525		6		5256475	5256525	101,255,10
chr2L	5256525	5256575		6		5256525	5256575	101,255,10
chr2L	5256575	5256625		6		5256575	5256625	101,255,10
chr2L	5256625	5256675		6		5256625	5256675	101,255,10
chr2L	5256775	5256825		6		5256775	5256825	101,255,10
chr2L	5256825	5256875		6		5256825	5256875	101,255,10
chr2L	5257025	5257075		6		5257025	5257075	101,255,10
chr2L	5257475	5257525		6		5257475	5257525	101,255,10
chr2L	5257775	5257825		6		5257775	5257825	101,255,10
chr2L	5257825	5257875		6		5257825	5257875	101,255,10
chr2L	5257925	5257975		6		5257925	5257975	101,255,10
chr2L	5258025	5258075		6		5258025	5258075	101,255,10
chr2L	5258075	5258125		6		5258075	5258125	101,255,10
chr2L	5258125	5258175		6		5258125	5258175	101,255,10
chr2L	5258175	5258225		6		5258175	5258225	101,255,10
chr2L	5258225	5258275		6		5258225	5258275	101,255,10
chr2L	5263325	5263375		6		5263325	5263375	101,255,10
chr2L	5263575	5263625		6		5263575	5263625	101,255,10
chr2L	5263625	5263675		6		5263625	5263675	101,255,10
chr2L	5263675	5263725		6		5263675	5263725	101,255,10
chr2L	5263775	5263825		6		5263775	5263825	101,255,10
chr2L	5263875	5263925		6		5263875	5263925	101,255,10
chr2L	5264025	5264075		6		5264025	5264075	101,255,10
chr2L	5264125	5264175		6		5264125	5264175	101,255,10
chr2L	5264375	5264425		6		5264375	5264425	101,255,10
chr2L	5264475	5264525		6		5264475	5264525	101,255,10
chr2L	5264625	5264675		6		5264625	5264675	101,255,10
chr2L	5264825	5264875		6		5264825	5264875	101,255,10
chr2L	5264975	5265025		6		5264975	5265025	101,255,10
chr2L	5285675	5285725		6		5285675	5285725	101,255,10
chr2L	5285725	5285775		6		5285725	5285775	101,255,10
chr2L	5285825	5285875		6		5285825	5285875	101,255,10
chr2L	5285925	5285975		6		5285925	5285975	101,255,10
chr2L	5285975	5286025		6		5285975	5286025	101,255,10
chr2L	5286025	5286075		6		5286025	5286075	101,255,10
chr2L	5286075	5286125		6		5286075	5286125	101,255,10
chr2L	5286125	5286175		6		5286125	5286175	101,255,10
chr2L	5286375	5286425		6		5286375	5286425	101,255,10
chr2L	5286425	5286475		6		5286425	5286475	101,255,10
chr2L	5286475	5286525		6		5286475	5286525	101,255,10
chr2L	5289325	5289375		6		5289325	5289375	101,255,10
chr2L	5289375	5289425		6		5289375	5289425	101,255,10
chr2L	5289825	5289875		6		5289825	5289875	101,255,10
chr2L	5289925	5289975		6		5289925	5289975	101,255,10
chr2L	5289975	5290025		6		5289975	5290025	101,255,10
chr2L	5295675	5295725		6		5295675	5295725	101,255,10
chr2L	5295725	5295775		6		5295725	5295775	101,255,10
chr2L	5295875	5295925		6		5295875	5295925	101,255,10
chr2L	5295925	5295975		6		5295925	5295975	101,255,10
chr2L	5295975	5296025		6		5295975	5296025	101,255,10
chr2L	5296025	5296075		6		5296025	5296075	101,255,10
chr2L	5296175	5296225		6		5296175	5296225	101,255,10
chr2L	5296275	5296325		6		5296275	5296325	101,255,10
chr2L	5296325	5296375		6		5296325	5296375	101,255,10
chr2L	5296375	5296425		6		5296375	5296425	101,255,10
chr2L	5296425	5296475		6		5296425	5296475	101,255,10
chr2L	5296475	5296525		6		5296475	5296525	101,255,10
chr2L	5296725	5296775		6		5296725	5296775	101,255,10
chr2L	5297025	5297075		6		5297025	5297075	101,255,10
chr2L	5299875	5299925		6		5299875	5299925	101,255,10
chr2L	5300125	5300175		6		5300125	5300175	101,255,10
chr2L	5300175	5300225		6		5300175	5300225	101,255,10
chr2L	5300325	5300375		6		5300325	5300375	101,255,10
chr2L	5300375	5300425		6		5300375	5300425	101,255,10
chr2L	5300425	5300475		6		5300425	5300475	101,255,10
chr2L	5300475	5300525		6		5300475	5300525	101,255,10
chr2L	5300575	5300625		6		5300575	5300625	101,255,10
chr2L	5303825	5303875		6		5303825	5303875	101,255,10
chr2L	5303875	5303925		6		5303875	5303925	101,255,10
chr2L	5303925	5303975		6		5303925	5303975	101,255,10
chr2L	5304075	5304125		6		5304075	5304125	101,255,10
chr2L	5304125	5304175		6		5304125	5304175	101,255,10
chr2L	5304175	5304225		6		5304175	5304225	101,255,10
chr2L	5304675	5304725		6		5304675	5304725	101,255,10
chr2L	5305275	5305325		6		5305275	5305325	101,255,10
chr2L	5305325	5305375		6		5305325	5305375	101,255,10
chr2L	5310775	5310825		6		5310775	5310825	101,255,10
chr2L	5310825	5310875		6		5310825	5310875	101,255,10
chr2L	5772475	5772525		6		5772475	5772525	101,255,10
chr2L	5773575	5773625		6		5773575	5773625	101,255,10
chr2L	5773625	5773675		6		5773625	5773675	101,255,10
chr2L	5779875	5779925		6		5779875	5779925	101,255,10
chr2L	5779925	5779975		6		5779925	5779975	101,255,10
chr2L	5780025	5780075		6		5780025	5780075	101,255,10
chr2L	5781825	5781875		6		5781825	5781875	101,255,10
chr2L	5785625	5785675		6		5785625	5785675	101,255,10
chr2L	5786175	5786225		6		5786175	5786225	101,255,10
chr2L	5786225	5786275		6		5786225	5786275	101,255,10
chr2L	5786375	5786425		6		5786375	5786425	101,255,10
chr2L	5786425	5786475		6		5786425	5786475	101,255,10
chr2L	5786475	5786525		6		5786475	5786525	101,255,10
chr2L	5786575	5786625		6		5786575	5786625	101,255,10
chr2L	5786675	5786725		6		5786675	5786725	101,255,10
chr2L	5797975	5798025		6		5797975	5798025	101,255,10
chr2L	5798275	5798325		6		5798275	5798325	101,255,10
chr2L	5798975	5799025		6		5798975	5799025	101,255,10
chr2L	5799025	5799075		6		5799025	5799075	101,255,10
chr2L	5944475	5944525		6		5944475	5944525	101,255,10
chr2L	5945825	5945875		6		5945825	5945875	101,255,10
chr2L	5948375	5948425		6		5948375	5948425	101,255,10
chr2L	5960975	5961025		6		5960975	5961025	101,255,10
chr2L	5961025	5961075		6		5961025	5961075	101,255,10
chr2L	5961075	5961125		6		5961075	5961125	101,255,10
chr2L	6086925	6086975		6		6086925	6086975	101,255,10
chr2L	6278675	6278725		6		6278675	6278725	101,255,10
chr2L	6278775	6278825		6		6278775	6278825	101,255,10
chr2L	6290275	6290325		6		6290275	6290325	101,255,10
chr2L	6290325	6290375		6		6290325	6290375	101,255,10
chr2L	6290375	6290425		6		6290375	6290425	101,255,10
chr2L	6290425	6290475		6		6290425	6290475	101,255,10
chr2L	6290475	6290525		6		6290475	6290525	101,255,10
chr2L	6290525	6290575		6		6290525	6290575	101,255,10
chr2L	6290575	6290625		6		6290575	6290625	101,255,10
chr2L	6292975	6293025		6		6292975	6293025	101,255,10
chr2L	6293025	6293075		6		6293025	6293075	101,255,10
chr2L	6372175	6372225		6		6372175	6372225	101,255,10
chr2L	6372275	6372325		6		6372275	6372325	101,255,10
chr2L	6508975	6509025		6		6508975	6509025	101,255,10
chr2L	6509225	6509275		6		6509225	6509275	101,255,10
chr2L	6509325	6509375		6		6509325	6509375	101,255,10
chr2L	6509375	6509425		6		6509375	6509425	101,255,10
chr2L	6509475	6509525		6		6509475	6509525	101,255,10
chr2L	6509525	6509575		6		6509525	6509575	101,255,10
chr2L	6509575	6509625		6		6509575	6509625	101,255,10
chr2L	6509625	6509675		6		6509625	6509675	101,255,10
chr2L	6509725	6509775		6		6509725	6509775	101,255,10
chr2L	6509825	6509875		6		6509825	6509875	101,255,10
chr2L	6510275	6510325		6		6510275	6510325	101,255,10
chr2L	6521175	6521225		6		6521175	6521225	101,255,10
chr2L	6521225	6521275		6		6521225	6521275	101,255,10
chr2L	6521275	6521325		6		6521275	6521325	101,255,10
chr2L	6521325	6521375		6		6521325	6521375	101,255,10
chr2L	6521375	6521425		6		6521375	6521425	101,255,10
chr2L	6521425	6521475		6		6521425	6521475	101,255,10
chr2L	6521775	6521825		6		6521775	6521825	101,255,10
chr2L	6521825	6521875		6		6521825	6521875	101,255,10
chr2L	6521875	6521925		6		6521875	6521925	101,255,10
chr2L	6521925	6521975		6		6521925	6521975	101,255,10
chr2L	6521975	6522025		6		6521975	6522025	101,255,10
chr2L	6522025	6522075		6		6522025	6522075	101,255,10
chr2L	6522075	6522125		6		6522075	6522125	101,255,10
chr2L	6522125	6522175		6		6522125	6522175	101,255,10
chr2L	6523025	6523075		6		6523025	6523075	101,255,10
chr2L	6523125	6523175		6		6523125	6523175	101,255,10
chr2L	6523175	6523225		6		6523175	6523225	101,255,10
chr2L	6524325	6524375		6		6524325	6524375	101,255,10
chr2L	6524375	6524425		6		6524375	6524425	101,255,10
chr2L	6524425	6524475		6		6524425	6524475	101,255,10
chr2L	6524525	6524575		6		6524525	6524575	101,255,10
chr2L	6524575	6524625		6		6524575	6524625	101,255,10
chr2L	6524625	6524675		6		6524625	6524675	101,255,10
chr2L	6524675	6524725		6		6524675	6524725	101,255,10
chr2L	6524825	6524875		6		6524825	6524875	101,255,10
chr2L	6524975	6525025		6		6524975	6525025	101,255,10
chr2L	6525025	6525075		6		6525025	6525075	101,255,10
chr2L	6525275	6525325		6		6525275	6525325	101,255,10
chr2L	6525775	6525825		6		6525775	6525825	101,255,10
chr2L	6642925	6642975		6		6642925	6642975	101,255,10
chr2L	6643275	6643325		6		6643275	6643325	101,255,10
chr2L	6643525	6643575		6		6643525	6643575	101,255,10
chr2L	6789375	6789425		6		6789375	6789425	101,255,10
chr2L	6789425	6789475		6		6789425	6789475	101,255,10
chr2L	6790175	6790225		6		6790175	6790225	101,255,10
chr2L	6790225	6790275		6		6790225	6790275	101,255,10
chr2L	7085325	7085375		6		7085325	7085375	101,255,10
chr2L	7085775	7085825		6		7085775	7085825	101,255,10
chr2L	7085825	7085875		6		7085825	7085875	101,255,10
chr2L	7087575	7087625		6		7087575	7087625	101,255,10
chr2L	7087825	7087875		6		7087825	7087875	101,255,10
chr2L	7088375	7088425		6		7088375	7088425	101,255,10
chr2L	7089175	7089225		6		7089175	7089225	101,255,10
chr2L	7089275	7089325		6		7089275	7089325	101,255,10
chr2L	7089325	7089375		6		7089325	7089375	101,255,10
chr2L	7089675	7089725		6		7089675	7089725	101,255,10
chr2L	7090175	7090225		6		7090175	7090225	101,255,10
chr2L	7209025	7209075		6		7209025	7209075	101,255,10
chr2L	7209175	7209225		6		7209175	7209225	101,255,10
chr2L	7209225	7209275		6		7209225	7209275	101,255,10
chr2L	7209275	7209325		6		7209275	7209325	101,255,10
chr2L	7212425	7212475		6		7212425	7212475	101,255,10
chr2L	7212475	7212525		6		7212475	7212525	101,255,10
chr2L	7212825	7212875		6		7212825	7212875	101,255,10
chr2L	7212975	7213025		6		7212975	7213025	101,255,10
chr2L	7213375	7213425		6		7213375	7213425	101,255,10
chr2L	7213425	7213475		6		7213425	7213475	101,255,10
chr2L	7213825	7213875		6		7213825	7213875	101,255,10
chr2L	7214125	7214175		6		7214125	7214175	101,255,10
chr2L	7214175	7214225		6		7214175	7214225	101,255,10
chr2L	7214375	7214425		6		7214375	7214425	101,255,10
chr2L	7214425	7214475		6		7214425	7214475	101,255,10
chr2L	7214525	7214575		6		7214525	7214575	101,255,10
chr2L	7214625	7214675		6		7214625	7214675	101,255,10
chr2L	7214725	7214775		6		7214725	7214775	101,255,10
chr2L	7214775	7214825		6		7214775	7214825	101,255,10
chr2L	7217475	7217525		6		7217475	7217525	101,255,10
chr2L	7417175	7417225		6		7417175	7417225	101,255,10
chr2L	7421075	7421125		6		7421075	7421125	101,255,10
chr2L	7435525	7435575		6		7435525	7435575	101,255,10
chr2L	7435625	7435675		6		7435625	7435675	101,255,10
chr2L	7435675	7435725		6		7435675	7435725	101,255,10
chr2L	7435725	7435775		6		7435725	7435775	101,255,10
chr2L	7435775	7435825		6		7435775	7435825	101,255,10
chr2L	7435925	7435975		6		7435925	7435975	101,255,10
chr2L	7435975	7436025		6		7435975	7436025	101,255,10
chr2L	7436025	7436075		6		7436025	7436075	101,255,10
chr2L	7439475	7439525		6		7439475	7439525	101,255,10
chr2L	7440225	7440275		6		7440225	7440275	101,255,10
chr2L	7441175	7441225		6		7441175	7441225	101,255,10
chr2L	7441225	7441275		6		7441225	7441275	101,255,10
chr2L	7441275	7441325		6		7441275	7441325	101,255,10
chr2L	7443325	7443375		6		7443325	7443375	101,255,10
chr2L	7569975	7570025		6		7569975	7570025	101,255,10
chr2L	7570125	7570175		6		7570125	7570175	101,255,10
chr2L	7570225	7570275		6		7570225	7570275	101,255,10
chr2L	7570375	7570425		6		7570375	7570425	101,255,10
chr2L	7570425	7570475		6		7570425	7570475	101,255,10
chr2L	7571325	7571375		6		7571325	7571375	101,255,10
chr2L	7571375	7571425		6		7571375	7571425	101,255,10
chr2L	7571425	7571475		6		7571425	7571475	101,255,10
chr2L	7571575	7571625		6		7571575	7571625	101,255,10
chr2L	7571675	7571725		6		7571675	7571725	101,255,10
chr2L	7571725	7571775		6		7571725	7571775	101,255,10
chr2L	7571775	7571825		6		7571775	7571825	101,255,10
chr2L	7572075	7572125		6		7572075	7572125	101,255,10
chr2L	7572175	7572225		6		7572175	7572225	101,255,10
chr2L	7572225	7572275		6		7572225	7572275	101,255,10
chr2L	7572275	7572325		6		7572275	7572325	101,255,10
chr2L	7572325	7572375		6		7572325	7572375	101,255,10
chr2L	7572375	7572425		6		7572375	7572425	101,255,10
chr2L	7572425	7572475		6		7572425	7572475	101,255,10
chr2L	7677825	7677875		6		7677825	7677875	101,255,10
chr2L	7677925	7677975		6		7677925	7677975	101,255,10
chr2L	7677975	7678025		6		7677975	7678025	101,255,10
chr2L	7679125	7679175		6		7679125	7679175	101,255,10
chr2L	7679175	7679225		6		7679175	7679225	101,255,10
chr2L	7679725	7679775		6		7679725	7679775	101,255,10
chr2L	7679825	7679875		6		7679825	7679875	101,255,10
chr2L	7679875	7679925		6		7679875	7679925	101,255,10
chr2L	7679925	7679975		6		7679925	7679975	101,255,10
chr2L	7700625	7700675		6		7700625	7700675	101,255,10
chr2L	7700675	7700725		6		7700675	7700725	101,255,10
chr2L	7700725	7700775		6		7700725	7700775	101,255,10
chr2L	7700775	7700825		6		7700775	7700825	101,255,10
chr2L	7700825	7700875		6		7700825	7700875	101,255,10
chr2L	7858825	7858875		6		7858825	7858875	101,255,10
chr2L	7915475	7915525		6		7915475	7915525	101,255,10
chr2L	7915525	7915575		6		7915525	7915575	101,255,10
chr2L	7915575	7915625		6		7915575	7915625	101,255,10
chr2L	7915625	7915675		6		7915625	7915675	101,255,10
chr2L	7956625	7956675		6		7956625	7956675	101,255,10
chr2L	7956675	7956725		6		7956675	7956725	101,255,10
chr2L	7956725	7956775		6		7956725	7956775	101,255,10
chr2L	7962375	7962425		6		7962375	7962425	101,255,10
chr2L	7962425	7962475		6		7962425	7962475	101,255,10
chr2L	7962525	7962575		6		7962525	7962575	101,255,10
chr2L	7963675	7963725		6		7963675	7963725	101,255,10
chr2L	8000275	8000325		6		8000275	8000325	101,255,10
chr2L	8006825	8006875		6		8006825	8006875	101,255,10
chr2L	8006875	8006925		6		8006875	8006925	101,255,10
chr2L	8007025	8007075		6		8007025	8007075	101,255,10
chr2L	8007125	8007175		6		8007125	8007175	101,255,10
chr2L	8007675	8007725		6		8007675	8007725	101,255,10
chr2L	8007725	8007775		6		8007725	8007775	101,255,10
chr2L	8007775	8007825		6		8007775	8007825	101,255,10
chr2L	8007825	8007875		6		8007825	8007875	101,255,10
chr2L	8007975	8008025		6		8007975	8008025	101,255,10
chr2L	8009675	8009725		6		8009675	8009725	101,255,10
chr2L	8009775	8009825		6		8009775	8009825	101,255,10
chr2L	8009875	8009925		6		8009875	8009925	101,255,10
chr2L	8009925	8009975		6		8009925	8009975	101,255,10
chr2L	8010525	8010575		6		8010525	8010575	101,255,10
chr2L	8101775	8101825		6		8101775	8101825	101,255,10
chr2L	8101825	8101875		6		8101825	8101875	101,255,10
chr2L	8169675	8169725		6		8169675	8169725	101,255,10
chr2L	8169725	8169775		6		8169725	8169775	101,255,10
chr2L	8169775	8169825		6		8169775	8169825	101,255,10
chr2L	8169825	8169875		6		8169825	8169875	101,255,10
chr2L	8169875	8169925		6		8169875	8169925	101,255,10
chr2L	8170575	8170625		6		8170575	8170625	101,255,10
chr2L	8170675	8170725		6		8170675	8170725	101,255,10
chr2L	8171675	8171725		6		8171675	8171725	101,255,10
chr2L	8292125	8292175		6		8292125	8292175	101,255,10
chr2L	8292225	8292275		6		8292225	8292275	101,255,10
chr2L	8292825	8292875		6		8292825	8292875	101,255,10
chr2L	8292875	8292925		6		8292875	8292925	101,255,10
chr2L	8292975	8293025		6		8292975	8293025	101,255,10
chr2L	8342225	8342275		6		8342225	8342275	101,255,10
chr2L	8342975	8343025		6		8342975	8343025	101,255,10
chr2L	8343775	8343825		6		8343775	8343825	101,255,10
chr2L	8343825	8343875		6		8343825	8343875	101,255,10
chr2L	8343875	8343925		6		8343875	8343925	101,255,10
chr2L	8344125	8344175		6		8344125	8344175	101,255,10
chr2L	8344175	8344225		6		8344175	8344225	101,255,10
chr2L	8345075	8345125		6		8345075	8345125	101,255,10
chr2L	8397225	8397275		6		8397225	8397275	101,255,10
chr2L	8397575	8397625		6		8397575	8397625	101,255,10
chr2L	8397625	8397675		6		8397625	8397675	101,255,10
chr2L	8397675	8397725		6		8397675	8397725	101,255,10
chr2L	8397725	8397775		6		8397725	8397775	101,255,10
chr2L	8412475	8412525		6		8412475	8412525	101,255,10
chr2L	8417675	8417725		6		8417675	8417725	101,255,10
chr2L	8421975	8422025		6		8421975	8422025	101,255,10
chr2L	8422075	8422125		6		8422075	8422125	101,255,10
chr2L	8422925	8422975		6		8422925	8422975	101,255,10
chr2L	8450875	8450925		6		8450875	8450925	101,255,10
chr2L	8451275	8451325		6		8451275	8451325	101,255,10
chr2L	8451375	8451425		6		8451375	8451425	101,255,10
chr2L	8451525	8451575		6		8451525	8451575	101,255,10
chr2L	8451575	8451625		6		8451575	8451625	101,255,10
chr2L	8451625	8451675		6		8451625	8451675	101,255,10
chr2L	8451675	8451725		6		8451675	8451725	101,255,10
chr2L	8451975	8452025		6		8451975	8452025	101,255,10
chr2L	8452025	8452075		6		8452025	8452075	101,255,10
chr2L	8452075	8452125		6		8452075	8452125	101,255,10
chr2L	8452125	8452175		6		8452125	8452175	101,255,10
chr2L	8452175	8452225		6		8452175	8452225	101,255,10
chr2L	8452225	8452275		6		8452225	8452275	101,255,10
chr2L	8452275	8452325		6		8452275	8452325	101,255,10
chr2L	8536875	8536925		6		8536875	8536925	101,255,10
chr2L	8536975	8537025		6		8536975	8537025	101,255,10
chr2L	8537025	8537075		6		8537025	8537075	101,255,10
chr2L	8537075	8537125		6		8537075	8537125	101,255,10
chr2L	8537175	8537225		6		8537175	8537225	101,255,10
chr2L	8537225	8537275		6		8537225	8537275	101,255,10
chr2L	8537275	8537325		6		8537275	8537325	101,255,10
chr2L	8552975	8553025		6		8552975	8553025	101,255,10
chr2L	8553025	8553075		6		8553025	8553075	101,255,10
chr2L	8553075	8553125		6		8553075	8553125	101,255,10
chr2L	8553125	8553175		6		8553125	8553175	101,255,10
chr2L	8554275	8554325		6		8554275	8554325	101,255,10
chr2L	8669775	8669825		6		8669775	8669825	101,255,10
chr2L	8669925	8669975		6		8669925	8669975	101,255,10
chr2L	8669975	8670025		6		8669975	8670025	101,255,10
chr2L	8670025	8670075		6		8670025	8670075	101,255,10
chr2L	8670075	8670125		6		8670075	8670125	101,255,10
chr2L	8670125	8670175		6		8670125	8670175	101,255,10
chr2L	8670175	8670225		6		8670175	8670225	101,255,10
chr2L	8670225	8670275		6		8670225	8670275	101,255,10
chr2L	8670325	8670375		6		8670325	8670375	101,255,10
chr2L	8670375	8670425		6		8670375	8670425	101,255,10
chr2L	8670425	8670475		6		8670425	8670475	101,255,10
chr2L	8670475	8670525		6		8670475	8670525	101,255,10
chr2L	8670525	8670575		6		8670525	8670575	101,255,10
chr2L	8670575	8670625		6		8670575	8670625	101,255,10
chr2L	8670825	8670875		6		8670825	8670875	101,255,10
chr2L	8670875	8670925		6		8670875	8670925	101,255,10
chr2L	8670925	8670975		6		8670925	8670975	101,255,10
chr2L	8670975	8671025		6		8670975	8671025	101,255,10
chr2L	8693325	8693375		6		8693325	8693375	101,255,10
chr2L	8693475	8693525		6		8693475	8693525	101,255,10
chr2L	8693525	8693575		6		8693525	8693575	101,255,10
chr2L	8693575	8693625		6		8693575	8693625	101,255,10
chr2L	8693625	8693675		6		8693625	8693675	101,255,10
chr2L	8693675	8693725		6		8693675	8693725	101,255,10
chr2L	8693875	8693925		6		8693875	8693925	101,255,10
chr2L	8693925	8693975		6		8693925	8693975	101,255,10
chr2L	8694025	8694075		6		8694025	8694075	101,255,10
chr2L	8694425	8694475		6		8694425	8694475	101,255,10
chr2L	8694475	8694525		6		8694475	8694525	101,255,10
chr2L	8694525	8694575		6		8694525	8694575	101,255,10
chr2L	8694575	8694625		6		8694575	8694625	101,255,10
chr2L	8696825	8696875		6		8696825	8696875	101,255,10
chr2L	8696925	8696975		6		8696925	8696975	101,255,10
chr2L	8696975	8697025		6		8696975	8697025	101,255,10
chr2L	8697025	8697075		6		8697025	8697075	101,255,10
chr2L	8697525	8697575		6		8697525	8697575	101,255,10
chr2L	8697575	8697625		6		8697575	8697625	101,255,10
chr2L	8697625	8697675		6		8697625	8697675	101,255,10
chr2L	8697675	8697725		6		8697675	8697725	101,255,10
chr2L	8697725	8697775		6		8697725	8697775	101,255,10
chr2L	8697775	8697825		6		8697775	8697825	101,255,10
chr2L	8697825	8697875		6		8697825	8697875	101,255,10
chr2L	8698775	8698825		6		8698775	8698825	101,255,10
chr2L	8698925	8698975		6		8698925	8698975	101,255,10
chr2L	8698975	8699025		6		8698975	8699025	101,255,10
chr2L	8699025	8699075		6		8699025	8699075	101,255,10
chr2L	8699075	8699125		6		8699075	8699125	101,255,10
chr2L	8700275	8700325		6		8700275	8700325	101,255,10
chr2L	8700575	8700625		6		8700575	8700625	101,255,10
chr2L	8700625	8700675		6		8700625	8700675	101,255,10
chr2L	8700725	8700775		6		8700725	8700775	101,255,10
chr2L	8700775	8700825		6		8700775	8700825	101,255,10
chr2L	8701975	8702025		6		8701975	8702025	101,255,10
chr2L	8702025	8702075		6		8702025	8702075	101,255,10
chr2L	8702075	8702125		6		8702075	8702125	101,255,10
chr2L	8702125	8702175		6		8702125	8702175	101,255,10
chr2L	8702175	8702225		6		8702175	8702225	101,255,10
chr2L	8702225	8702275		6		8702225	8702275	101,255,10
chr2L	8702325	8702375		6		8702325	8702375	101,255,10
chr2L	8702875	8702925		6		8702875	8702925	101,255,10
chr2L	8703375	8703425		6		8703375	8703425	101,255,10
chr2L	8703575	8703625		6		8703575	8703625	101,255,10
chr2L	8703625	8703675		6		8703625	8703675	101,255,10
chr2L	8703675	8703725		6		8703675	8703725	101,255,10
chr2L	8703725	8703775		6		8703725	8703775	101,255,10
chr2L	8713375	8713425		6		8713375	8713425	101,255,10
chr2L	8713575	8713625		6		8713575	8713625	101,255,10
chr2L	8713625	8713675		6		8713625	8713675	101,255,10
chr2L	8713825	8713875		6		8713825	8713875	101,255,10
chr2L	8713875	8713925		6		8713875	8713925	101,255,10
chr2L	8714075	8714125		6		8714075	8714125	101,255,10
chr2L	8717425	8717475		6		8717425	8717475	101,255,10
chr2L	8718325	8718375		6		8718325	8718375	101,255,10
chr2L	8718525	8718575		6		8718525	8718575	101,255,10
chr2L	8719325	8719375		6		8719325	8719375	101,255,10
chr2L	8719375	8719425		6		8719375	8719425	101,255,10
chr2L	8957225	8957275		6		8957225	8957275	101,255,10
chr2L	8957275	8957325		6		8957275	8957325	101,255,10
chr2L	8959625	8959675		6		8959625	8959675	101,255,10
chr2L	8959675	8959725		6		8959675	8959725	101,255,10
chr2L	8959775	8959825		6		8959775	8959825	101,255,10
chr2L	8963725	8963775		6		8963725	8963775	101,255,10
chr2L	8963775	8963825		6		8963775	8963825	101,255,10
chr2L	8963825	8963875		6		8963825	8963875	101,255,10
chr2L	8963875	8963925		6		8963875	8963925	101,255,10
chr2L	8963925	8963975		6		8963925	8963975	101,255,10
chr2L	8967425	8967475		6		8967425	8967475	101,255,10
chr2L	8967525	8967575		6		8967525	8967575	101,255,10
chr2L	8968125	8968175		6		8968125	8968175	101,255,10
chr2L	8968175	8968225		6		8968175	8968225	101,255,10
chr2L	8969325	8969375		6		8969325	8969375	101,255,10
chr2L	8969875	8969925		6		8969875	8969925	101,255,10
chr2L	8969925	8969975		6		8969925	8969975	101,255,10
chr2L	8970375	8970425		6		8970375	8970425	101,255,10
chr2L	8989875	8989925		6		8989875	8989925	101,255,10
chr2L	8991125	8991175		6		8991125	8991175	101,255,10
chr2L	8991175	8991225		6		8991175	8991225	101,255,10
chr2L	8991225	8991275		6		8991225	8991275	101,255,10
chr2L	8991275	8991325		6		8991275	8991325	101,255,10
chr2L	8991375	8991425		6		8991375	8991425	101,255,10
chr2L	8991425	8991475		6		8991425	8991475	101,255,10
chr2L	8991475	8991525		6		8991475	8991525	101,255,10
chr2L	8991525	8991575		6		8991525	8991575	101,255,10
chr2L	8991575	8991625		6		8991575	8991625	101,255,10
chr2L	8991825	8991875		6		8991825	8991875	101,255,10
chr2L	8991875	8991925		6		8991875	8991925	101,255,10
chr2L	9121775	9121825		6		9121775	9121825	101,255,10
chr2L	9121825	9121875		6		9121825	9121875	101,255,10
chr2L	9121875	9121925		6		9121875	9121925	101,255,10
chr2L	9121925	9121975		6		9121925	9121975	101,255,10
chr2L	9121975	9122025		6		9121975	9122025	101,255,10
chr2L	9122375	9122425		6		9122375	9122425	101,255,10
chr2L	9123125	9123175		6		9123125	9123175	101,255,10
chr2L	9123575	9123625		6		9123575	9123625	101,255,10
chr2L	9123625	9123675		6		9123625	9123675	101,255,10
chr2L	9123675	9123725		6		9123675	9123725	101,255,10
chr2L	9123925	9123975		6		9123925	9123975	101,255,10
chr2L	9123975	9124025		6		9123975	9124025	101,255,10
chr2L	9124475	9124525		6		9124475	9124525	101,255,10
chr2L	9124575	9124625		6		9124575	9124625	101,255,10
chr2L	9126075	9126125		6		9126075	9126125	101,255,10
chr2L	9133725	9133775		6		9133725	9133775	101,255,10
chr2L	9141575	9141625		6		9141575	9141625	101,255,10
chr2L	9141775	9141825		6		9141775	9141825	101,255,10
chr2L	9142075	9142125		6		9142075	9142125	101,255,10
chr2L	9142125	9142175		6		9142125	9142175	101,255,10
chr2L	9142225	9142275		6		9142225	9142275	101,255,10
chr2L	9144625	9144675		6		9144625	9144675	101,255,10
chr2L	9144725	9144775		6		9144725	9144775	101,255,10
chr2L	9144775	9144825		6		9144775	9144825	101,255,10
chr2L	9144825	9144875		6		9144825	9144875	101,255,10
chr2L	9175525	9175575		6		9175525	9175575	101,255,10
chr2L	9175575	9175625		6		9175575	9175625	101,255,10
chr2L	9184325	9184375		6		9184325	9184375	101,255,10
chr2L	9187925	9187975		6		9187925	9187975	101,255,10
chr2L	9187975	9188025		6		9187975	9188025	101,255,10
chr2L	9188125	9188175		6		9188125	9188175	101,255,10
chr2L	9189625	9189675		6		9189625	9189675	101,255,10
chr2L	9189975	9190025		6		9189975	9190025	101,255,10
chr2L	9190025	9190075		6		9190025	9190075	101,255,10
chr2L	9205425	9205475		6		9205425	9205475	101,255,10
chr2L	9229275	9229325		6		9229275	9229325	101,255,10
chr2L	9230475	9230525		6		9230475	9230525	101,255,10
chr2L	9230775	9230825		6		9230775	9230825	101,255,10
chr2L	9230875	9230925		6		9230875	9230925	101,255,10
chr2L	9232325	9232375		6		9232325	9232375	101,255,10
chr2L	9237375	9237425		6		9237375	9237425	101,255,10
chr2L	9459375	9459425		6		9459375	9459425	101,255,10
chr2L	9459425	9459475		6		9459425	9459475	101,255,10
chr2L	9459475	9459525		6		9459475	9459525	101,255,10
chr2L	9459525	9459575		6		9459525	9459575	101,255,10
chr2L	9500925	9500975		6		9500925	9500975	101,255,10
chr2L	9500975	9501025		6		9500975	9501025	101,255,10
chr2L	9504625	9504675		6		9504625	9504675	101,255,10
chr2L	9505175	9505225		6		9505175	9505225	101,255,10
chr2L	9505375	9505425		6		9505375	9505425	101,255,10
chr2L	9505625	9505675		6		9505625	9505675	101,255,10
chr2L	9506725	9506775		6		9506725	9506775	101,255,10
chr2L	9507425	9507475		6		9507425	9507475	101,255,10
chr2L	9507475	9507525		6		9507475	9507525	101,255,10
chr2L	9508175	9508225		6		9508175	9508225	101,255,10
chr2L	9508225	9508275		6		9508225	9508275	101,255,10
chr2L	9508925	9508975		6		9508925	9508975	101,255,10
chr2L	9531175	9531225		6		9531175	9531225	101,255,10
chr2L	9570325	9570375		6		9570325	9570375	101,255,10
chr2L	9570775	9570825		6		9570775	9570825	101,255,10
chr2L	9570925	9570975		6		9570925	9570975	101,255,10
chr2L	9617775	9617825		6		9617775	9617825	101,255,10
chr2L	9692775	9692825		6		9692775	9692825	101,255,10
chr2L	9706275	9706325		6		9706275	9706325	101,255,10
chr2L	9708125	9708175		6		9708125	9708175	101,255,10
chr2L	9720325	9720375		6		9720325	9720375	101,255,10
chr2L	9734875	9734925		6		9734875	9734925	101,255,10
chr2L	9734925	9734975		6		9734925	9734975	101,255,10
chr2L	9734975	9735025		6		9734975	9735025	101,255,10
chr2L	9738525	9738575		6		9738525	9738575	101,255,10
chr2L	9738575	9738625		6		9738575	9738625	101,255,10
chr2L	9738625	9738675		6		9738625	9738675	101,255,10
chr2L	9778425	9778475		6		9778425	9778475	101,255,10
chr2L	9778875	9778925		6		9778875	9778925	101,255,10
chr2L	9778925	9778975		6		9778925	9778975	101,255,10
chr2L	9780075	9780125		6		9780075	9780125	101,255,10
chr2L	9780925	9780975		6		9780925	9780975	101,255,10
chr2L	9781075	9781125		6		9781075	9781125	101,255,10
chr2L	10061725	10061775		6		10061725	10061775	101,255,10
chr2L	10456825	10456875		6		10456825	10456875	101,255,10
chr2L	10457175	10457225		6		10457175	10457225	101,255,10
chr2L	10457275	10457325		6		10457275	10457325	101,255,10
chr2L	10499825	10499875		6		10499825	10499875	101,255,10
chr2L	10501125	10501175		6		10501125	10501175	101,255,10
chr2L	10502475	10502525		6		10502475	10502525	101,255,10
chr2L	10502525	10502575		6		10502525	10502575	101,255,10
chr2L	10503125	10503175		6		10503125	10503175	101,255,10
chr2L	10503225	10503275		6		10503225	10503275	101,255,10
chr2L	10503275	10503325		6		10503275	10503325	101,255,10
chr2L	10504025	10504075		6		10504025	10504075	101,255,10
chr2L	10525625	10525675		6		10525625	10525675	101,255,10
chr2L	10525725	10525775		6		10525725	10525775	101,255,10
chr2L	10525775	10525825		6		10525775	10525825	101,255,10
chr2L	10525825	10525875		6		10525825	10525875	101,255,10
chr2L	10525875	10525925		6		10525875	10525925	101,255,10
chr2L	10525925	10525975		6		10525925	10525975	101,255,10
chr2L	10525975	10526025		6		10525975	10526025	101,255,10
chr2L	10526125	10526175		6		10526125	10526175	101,255,10
chr2L	10526175	10526225		6		10526175	10526225	101,255,10
chr2L	10526225	10526275		6		10526225	10526275	101,255,10
chr2L	10526275	10526325		6		10526275	10526325	101,255,10
chr2L	10526325	10526375		6		10526325	10526375	101,255,10
chr2L	10530275	10530325		6		10530275	10530325	101,255,10
chr2L	11037275	11037325		6		11037275	11037325	101,255,10
chr2L	11037325	11037375		6		11037325	11037375	101,255,10
chr2L	11037375	11037425		6		11037375	11037425	101,255,10
chr2L	11037425	11037475		6		11037425	11037475	101,255,10
chr2L	11037475	11037525		6		11037475	11037525	101,255,10
chr2L	11038325	11038375		6		11038325	11038375	101,255,10
chr2L	11039375	11039425		6		11039375	11039425	101,255,10
chr2L	11040775	11040825		6		11040775	11040825	101,255,10
chr2L	11044175	11044225		6		11044175	11044225	101,255,10
chr2L	11044225	11044275		6		11044225	11044275	101,255,10
chr2L	11053975	11054025		6		11053975	11054025	101,255,10
chr2L	11054075	11054125		6		11054075	11054125	101,255,10
chr2L	11054125	11054175		6		11054125	11054175	101,255,10
chr2L	11054175	11054225		6		11054175	11054225	101,255,10
chr2L	11526225	11526275		6		11526225	11526275	101,255,10
chr2L	11526325	11526375		6		11526325	11526375	101,255,10
chr2L	11526375	11526425		6		11526375	11526425	101,255,10
chr2L	11526425	11526475		6		11526425	11526475	101,255,10
chr2L	11526475	11526525		6		11526475	11526525	101,255,10
chr2L	11529325	11529375		6		11529325	11529375	101,255,10
chr2L	11825425	11825475		6		11825425	11825475	101,255,10
chr2L	11825575	11825625		6		11825575	11825625	101,255,10
chr2L	11825625	11825675		6		11825625	11825675	101,255,10
chr2L	11825675	11825725		6		11825675	11825725	101,255,10
chr2L	11826025	11826075		6		11826025	11826075	101,255,10
chr2L	11826075	11826125		6		11826075	11826125	101,255,10
chr2L	11826125	11826175		6		11826125	11826175	101,255,10
chr2L	11826175	11826225		6		11826175	11826225	101,255,10
chr2L	11826225	11826275		6		11826225	11826275	101,255,10
chr2L	11826325	11826375		6		11826325	11826375	101,255,10
chr2L	11826375	11826425		6		11826375	11826425	101,255,10
chr2L	11826425	11826475		6		11826425	11826475	101,255,10
chr2L	11980875	11980925		6		11980875	11980925	101,255,10
chr2L	11980925	11980975		6		11980925	11980975	101,255,10
chr2L	11981075	11981125		6		11981075	11981125	101,255,10
chr2L	11981125	11981175		6		11981125	11981175	101,255,10
chr2L	12013325	12013375		6		12013325	12013375	101,255,10
chr2L	12013375	12013425		6		12013375	12013425	101,255,10
chr2L	12013475	12013525		6		12013475	12013525	101,255,10
chr2L	12013525	12013575		6		12013525	12013575	101,255,10
chr2L	12013625	12013675		6		12013625	12013675	101,255,10
chr2L	12024525	12024575		6		12024525	12024575	101,255,10
chr2L	12024925	12024975		6		12024925	12024975	101,255,10
chr2L	12024975	12025025		6		12024975	12025025	101,255,10
chr2L	12025025	12025075		6		12025025	12025075	101,255,10
chr2L	12026275	12026325		6		12026275	12026325	101,255,10
chr2L	12028925	12028975		6		12028925	12028975	101,255,10
chr2L	12028975	12029025		6		12028975	12029025	101,255,10
chr2L	12029025	12029075		6		12029025	12029075	101,255,10
chr2L	12029075	12029125		6		12029075	12029125	101,255,10
chr2L	12029125	12029175		6		12029125	12029175	101,255,10
chr2L	12029175	12029225		6		12029175	12029225	101,255,10
chr2L	12029475	12029525		6		12029475	12029525	101,255,10
chr2L	12029525	12029575		6		12029525	12029575	101,255,10
chr2L	12029575	12029625		6		12029575	12029625	101,255,10
chr2L	12029625	12029675		6		12029625	12029675	101,255,10
chr2L	12029725	12029775		6		12029725	12029775	101,255,10
chr2L	12029825	12029875		6		12029825	12029875	101,255,10
chr2L	12029875	12029925		6		12029875	12029925	101,255,10
chr2L	12029925	12029975		6		12029925	12029975	101,255,10
chr2L	12029975	12030025		6		12029975	12030025	101,255,10
chr2L	12030025	12030075		6		12030025	12030075	101,255,10
chr2L	12030075	12030125		6		12030075	12030125	101,255,10
chr2L	12030225	12030275		6		12030225	12030275	101,255,10
chr2L	12030275	12030325		6		12030275	12030325	101,255,10
chr2L	12030325	12030375		6		12030325	12030375	101,255,10
chr2L	12030375	12030425		6		12030375	12030425	101,255,10
chr2L	12030475	12030525		6		12030475	12030525	101,255,10
chr2L	12030525	12030575		6		12030525	12030575	101,255,10
chr2L	12030575	12030625		6		12030575	12030625	101,255,10
chr2L	12030625	12030675		6		12030625	12030675	101,255,10
chr2L	12030675	12030725		6		12030675	12030725	101,255,10
chr2L	12030775	12030825		6		12030775	12030825	101,255,10
chr2L	12030825	12030875		6		12030825	12030875	101,255,10
chr2L	12030875	12030925		6		12030875	12030925	101,255,10
chr2L	12031725	12031775		6		12031725	12031775	101,255,10
chr2L	12405775	12405825		6		12405775	12405825	101,255,10
chr2L	12405825	12405875		6		12405825	12405875	101,255,10
chr2L	12424125	12424175		6		12424125	12424175	101,255,10
chr2L	12462475	12462525		6		12462475	12462525	101,255,10
chr2L	12470775	12470825		6		12470775	12470825	101,255,10
chr2L	12474625	12474675		6		12474625	12474675	101,255,10
chr2L	12475825	12475875		6		12475825	12475875	101,255,10
chr2L	12476475	12476525		6		12476475	12476525	101,255,10
chr2L	12476575	12476625		6		12476575	12476625	101,255,10
chr2L	12494825	12494875		6		12494825	12494875	101,255,10
chr2L	12495275	12495325		6		12495275	12495325	101,255,10
chr2L	12495775	12495825		6		12495775	12495825	101,255,10
chr2L	12495825	12495875		6		12495825	12495875	101,255,10
chr2L	12513675	12513725		6		12513675	12513725	101,255,10
chr2L	12513725	12513775		6		12513725	12513775	101,255,10
chr2L	12517275	12517325		6		12517275	12517325	101,255,10
chr2L	12517625	12517675		6		12517625	12517675	101,255,10
chr2L	12521925	12521975		6		12521925	12521975	101,255,10
chr2L	12522025	12522075		6		12522025	12522075	101,255,10
chr2L	12522075	12522125		6		12522075	12522125	101,255,10
chr2L	12522125	12522175		6		12522125	12522175	101,255,10
chr2L	12525375	12525425		6		12525375	12525425	101,255,10
chr2L	12532825	12532875		6		12532825	12532875	101,255,10
chr2L	12533175	12533225		6		12533175	12533225	101,255,10
chr2L	12533825	12533875		6		12533825	12533875	101,255,10
chr2L	12534175	12534225		6		12534175	12534225	101,255,10
chr2L	12534425	12534475		6		12534425	12534475	101,255,10
chr2L	12718025	12718075		6		12718025	12718075	101,255,10
chr2L	12824975	12825025		6		12824975	12825025	101,255,10
chr2L	12825025	12825075		6		12825025	12825075	101,255,10
chr2L	12825075	12825125		6		12825075	12825125	101,255,10
chr2L	12825125	12825175		6		12825125	12825175	101,255,10
chr2L	12825425	12825475		6		12825425	12825475	101,255,10
chr2L	12836425	12836475		6		12836425	12836475	101,255,10
chr2L	12836475	12836525		6		12836475	12836525	101,255,10
chr2L	12838275	12838325		6		12838275	12838325	101,255,10
chr2L	12838325	12838375		6		12838325	12838375	101,255,10
chr2L	12838375	12838425		6		12838375	12838425	101,255,10
chr2L	12838425	12838475		6		12838425	12838475	101,255,10
chr2L	12838475	12838525		6		12838475	12838525	101,255,10
chr2L	12838575	12838625		6		12838575	12838625	101,255,10
chr2L	12838625	12838675		6		12838625	12838675	101,255,10
chr2L	12838675	12838725		6		12838675	12838725	101,255,10
chr2L	12838725	12838775		6		12838725	12838775	101,255,10
chr2L	12838775	12838825		6		12838775	12838825	101,255,10
chr2L	13066375	13066425		6		13066375	13066425	101,255,10
chr2L	13066425	13066475		6		13066425	13066475	101,255,10
chr2L	13066475	13066525		6		13066475	13066525	101,255,10
chr2L	13067025	13067075		6		13067025	13067075	101,255,10
chr2L	13067075	13067125		6		13067075	13067125	101,255,10
chr2L	13067475	13067525		6		13067475	13067525	101,255,10
chr2L	13067525	13067575		6		13067525	13067575	101,255,10
chr2L	13067575	13067625		6		13067575	13067625	101,255,10
chr2L	13067825	13067875		6		13067825	13067875	101,255,10
chr2L	13067875	13067925		6		13067875	13067925	101,255,10
chr2L	13068225	13068275		6		13068225	13068275	101,255,10
chr2L	13068475	13068525		6		13068475	13068525	101,255,10
chr2L	13068525	13068575		6		13068525	13068575	101,255,10
chr2L	13068575	13068625		6		13068575	13068625	101,255,10
chr2L	13068825	13068875		6		13068825	13068875	101,255,10
chr2L	13069425	13069475		6		13069425	13069475	101,255,10
chr2L	13069475	13069525		6		13069475	13069525	101,255,10
chr2L	13069525	13069575		6		13069525	13069575	101,255,10
chr2L	13071225	13071275		6		13071225	13071275	101,255,10
chr2L	13071325	13071375		6		13071325	13071375	101,255,10
chr2L	13071375	13071425		6		13071375	13071425	101,255,10
chr2L	13075775	13075825		6		13075775	13075825	101,255,10
chr2L	13075825	13075875		6		13075825	13075875	101,255,10
chr2L	13075875	13075925		6		13075875	13075925	101,255,10
chr2L	13075925	13075975		6		13075925	13075975	101,255,10
chr2L	13075975	13076025		6		13075975	13076025	101,255,10
chr2L	13076025	13076075		6		13076025	13076075	101,255,10
chr2L	13076075	13076125		6		13076075	13076125	101,255,10
chr2L	13076125	13076175		6		13076125	13076175	101,255,10
chr2L	13076175	13076225		6		13076175	13076225	101,255,10
chr2L	13076225	13076275		6		13076225	13076275	101,255,10
chr2L	13076275	13076325		6		13076275	13076325	101,255,10
chr2L	13076325	13076375		6		13076325	13076375	101,255,10
chr2L	13076475	13076525		6		13076475	13076525	101,255,10
chr2L	13076525	13076575		6		13076525	13076575	101,255,10
chr2L	13076575	13076625		6		13076575	13076625	101,255,10
chr2L	13076775	13076825		6		13076775	13076825	101,255,10
chr2L	13077675	13077725		6		13077675	13077725	101,255,10
chr2L	13077775	13077825		6		13077775	13077825	101,255,10
chr2L	13077975	13078025		6		13077975	13078025	101,255,10
chr2L	13079175	13079225		6		13079175	13079225	101,255,10
chr2L	13080025	13080075		6		13080025	13080075	101,255,10
chr2L	13080075	13080125		6		13080075	13080125	101,255,10
chr2L	13080375	13080425		6		13080375	13080425	101,255,10
chr2L	13080425	13080475		6		13080425	13080475	101,255,10
chr2L	13080475	13080525		6		13080475	13080525	101,255,10
chr2L	13080525	13080575		6		13080525	13080575	101,255,10
chr2L	13080575	13080625		6		13080575	13080625	101,255,10
chr2L	13080825	13080875		6		13080825	13080875	101,255,10
chr2L	13080875	13080925		6		13080875	13080925	101,255,10
chr2L	13080925	13080975		6		13080925	13080975	101,255,10
chr2L	13080975	13081025		6		13080975	13081025	101,255,10
chr2L	13081475	13081525		6		13081475	13081525	101,255,10
chr2L	13081725	13081775		6		13081725	13081775	101,255,10
chr2L	13081775	13081825		6		13081775	13081825	101,255,10
chr2L	13081825	13081875		6		13081825	13081875	101,255,10
chr2L	13081875	13081925		6		13081875	13081925	101,255,10
chr2L	13081925	13081975		6		13081925	13081975	101,255,10
chr2L	13082025	13082075		6		13082025	13082075	101,255,10
chr2L	13082475	13082525		6		13082475	13082525	101,255,10
chr2L	13083575	13083625		6		13083575	13083625	101,255,10
chr2L	13084525	13084575		6		13084525	13084575	101,255,10
chr2L	13084575	13084625		6		13084575	13084625	101,255,10
chr2L	13084625	13084675		6		13084625	13084675	101,255,10
chr2L	13084675	13084725		6		13084675	13084725	101,255,10
chr2L	13084725	13084775		6		13084725	13084775	101,255,10
chr2L	13084775	13084825		6		13084775	13084825	101,255,10
chr2L	13084825	13084875		6		13084825	13084875	101,255,10
chr2L	13084925	13084975		6		13084925	13084975	101,255,10
chr2L	13085725	13085775		6		13085725	13085775	101,255,10
chr2L	13086125	13086175		6		13086125	13086175	101,255,10
chr2L	13086975	13087025		6		13086975	13087025	101,255,10
chr2L	13087025	13087075		6		13087025	13087075	101,255,10
chr2L	13087075	13087125		6		13087075	13087125	101,255,10
chr2L	13087125	13087175		6		13087125	13087175	101,255,10
chr2L	13087175	13087225		6		13087175	13087225	101,255,10
chr2L	13087425	13087475		6		13087425	13087475	101,255,10
chr2L	13087475	13087525		6		13087475	13087525	101,255,10
chr2L	13088175	13088225		6		13088175	13088225	101,255,10
chr2L	13088925	13088975		6		13088925	13088975	101,255,10
chr2L	13089225	13089275		6		13089225	13089275	101,255,10
chr2L	13089275	13089325		6		13089275	13089325	101,255,10
chr2L	13089325	13089375		6		13089325	13089375	101,255,10
chr2L	13089375	13089425		6		13089375	13089425	101,255,10
chr2L	13090175	13090225		6		13090175	13090225	101,255,10
chr2L	13090675	13090725		6		13090675	13090725	101,255,10
chr2L	13090725	13090775		6		13090725	13090775	101,255,10
chr2L	13091825	13091875		6		13091825	13091875	101,255,10
chr2L	13091875	13091925		6		13091875	13091925	101,255,10
chr2L	13092125	13092175		6		13092125	13092175	101,255,10
chr2L	13098925	13098975		6		13098925	13098975	101,255,10
chr2L	13099525	13099575		6		13099525	13099575	101,255,10
chr2L	13099575	13099625		6		13099575	13099625	101,255,10
chr2L	13099875	13099925		6		13099875	13099925	101,255,10
chr2L	13099925	13099975		6		13099925	13099975	101,255,10
chr2L	13099975	13100025		6		13099975	13100025	101,255,10
chr2L	13100025	13100075		6		13100025	13100075	101,255,10
chr2L	13100075	13100125		6		13100075	13100125	101,255,10
chr2L	13100125	13100175		6		13100125	13100175	101,255,10
chr2L	13100175	13100225		6		13100175	13100225	101,255,10
chr2L	13100225	13100275		6		13100225	13100275	101,255,10
chr2L	13100275	13100325		6		13100275	13100325	101,255,10
chr2L	13100325	13100375		6		13100325	13100375	101,255,10
chr2L	13100775	13100825		6		13100775	13100825	101,255,10
chr2L	13100825	13100875		6		13100825	13100875	101,255,10
chr2L	13100875	13100925		6		13100875	13100925	101,255,10
chr2L	13100925	13100975		6		13100925	13100975	101,255,10
chr2L	13100975	13101025		6		13100975	13101025	101,255,10
chr2L	13101125	13101175		6		13101125	13101175	101,255,10
chr2L	13101175	13101225		6		13101175	13101225	101,255,10
chr2L	13101225	13101275		6		13101225	13101275	101,255,10
chr2L	13101275	13101325		6		13101275	13101325	101,255,10
chr2L	13101375	13101425		6		13101375	13101425	101,255,10
chr2L	13101425	13101475		6		13101425	13101475	101,255,10
chr2L	13101775	13101825		6		13101775	13101825	101,255,10
chr2L	13101825	13101875		6		13101825	13101875	101,255,10
chr2L	13101875	13101925		6		13101875	13101925	101,255,10
chr2L	13101925	13101975		6		13101925	13101975	101,255,10
chr2L	13101975	13102025		6		13101975	13102025	101,255,10
chr2L	13102025	13102075		6		13102025	13102075	101,255,10
chr2L	13102175	13102225		6		13102175	13102225	101,255,10
chr2L	13102225	13102275		6		13102225	13102275	101,255,10
chr2L	13102325	13102375		6		13102325	13102375	101,255,10
chr2L	13102375	13102425		6		13102375	13102425	101,255,10
chr2L	13102425	13102475		6		13102425	13102475	101,255,10
chr2L	13102475	13102525		6		13102475	13102525	101,255,10
chr2L	13102525	13102575		6		13102525	13102575	101,255,10
chr2L	13102575	13102625		6		13102575	13102625	101,255,10
chr2L	13102625	13102675		6		13102625	13102675	101,255,10
chr2L	13102675	13102725		6		13102675	13102725	101,255,10
chr2L	13102725	13102775		6		13102725	13102775	101,255,10
chr2L	13102775	13102825		6		13102775	13102825	101,255,10
chr2L	13102825	13102875		6		13102825	13102875	101,255,10
chr2L	13102875	13102925		6		13102875	13102925	101,255,10
chr2L	13102925	13102975		6		13102925	13102975	101,255,10
chr2L	13102975	13103025		6		13102975	13103025	101,255,10
chr2L	13103025	13103075		6		13103025	13103075	101,255,10
chr2L	13103125	13103175		6		13103125	13103175	101,255,10
chr2L	13103175	13103225		6		13103175	13103225	101,255,10
chr2L	13103225	13103275		6		13103225	13103275	101,255,10
chr2L	13103275	13103325		6		13103275	13103325	101,255,10
chr2L	13103325	13103375		6		13103325	13103375	101,255,10
chr2L	13103375	13103425		6		13103375	13103425	101,255,10
chr2L	13103425	13103475		6		13103425	13103475	101,255,10
chr2L	13103475	13103525		6		13103475	13103525	101,255,10
chr2L	13103525	13103575		6		13103525	13103575	101,255,10
chr2L	13103675	13103725		6		13103675	13103725	101,255,10
chr2L	13105625	13105675		6		13105625	13105675	101,255,10
chr2L	13105875	13105925		6		13105875	13105925	101,255,10
chr2L	13105925	13105975		6		13105925	13105975	101,255,10
chr2L	13113425	13113475		6		13113425	13113475	101,255,10
chr2L	13121625	13121675		6		13121625	13121675	101,255,10
chr2L	13121675	13121725		6		13121675	13121725	101,255,10
chr2L	13122275	13122325		6		13122275	13122325	101,255,10
chr2L	13122325	13122375		6		13122325	13122375	101,255,10
chr2L	13123975	13124025		6		13123975	13124025	101,255,10
chr2L	13127525	13127575		6		13127525	13127575	101,255,10
chr2L	13127625	13127675		6		13127625	13127675	101,255,10
chr2L	13127675	13127725		6		13127675	13127725	101,255,10
chr2L	13140175	13140225		6		13140175	13140225	101,255,10
chr2L	13216875	13216925		6		13216875	13216925	101,255,10
chr2L	13216925	13216975		6		13216925	13216975	101,255,10
chr2L	13217025	13217075		6		13217025	13217075	101,255,10
chr2L	13501125	13501175		6		13501125	13501175	101,255,10
chr2L	13502425	13502475		6		13502425	13502475	101,255,10
chr2L	13502475	13502525		6		13502475	13502525	101,255,10
chr2L	13502525	13502575		6		13502525	13502575	101,255,10
chr2L	13502575	13502625		6		13502575	13502625	101,255,10
chr2L	13502775	13502825		6		13502775	13502825	101,255,10
chr2L	13502975	13503025		6		13502975	13503025	101,255,10
chr2L	13503575	13503625		6		13503575	13503625	101,255,10
chr2L	13503675	13503725		6		13503675	13503725	101,255,10
chr2L	13503775	13503825		6		13503775	13503825	101,255,10
chr2L	13503825	13503875		6		13503825	13503875	101,255,10
chr2L	13503875	13503925		6		13503875	13503925	101,255,10
chr2L	13504425	13504475		6		13504425	13504475	101,255,10
chr2L	13504475	13504525		6		13504475	13504525	101,255,10
chr2L	13504525	13504575		6		13504525	13504575	101,255,10
chr2L	13504575	13504625		6		13504575	13504625	101,255,10
chr2L	13505375	13505425		6		13505375	13505425	101,255,10
chr2L	13505425	13505475		6		13505425	13505475	101,255,10
chr2L	13505775	13505825		6		13505775	13505825	101,255,10
chr2L	13505825	13505875		6		13505825	13505875	101,255,10
chr2L	13505875	13505925		6		13505875	13505925	101,255,10
chr2L	13506025	13506075		6		13506025	13506075	101,255,10
chr2L	13506275	13506325		6		13506275	13506325	101,255,10
chr2L	13506425	13506475		6		13506425	13506475	101,255,10
chr2L	13506475	13506525		6		13506475	13506525	101,255,10
chr2L	13506525	13506575		6		13506525	13506575	101,255,10
chr2L	13506575	13506625		6		13506575	13506625	101,255,10
chr2L	13506625	13506675		6		13506625	13506675	101,255,10
chr2L	13506925	13506975		6		13506925	13506975	101,255,10
chr2L	13506975	13507025		6		13506975	13507025	101,255,10
chr2L	13507325	13507375		6		13507325	13507375	101,255,10
chr2L	13508375	13508425		6		13508375	13508425	101,255,10
chr2L	13508575	13508625		6		13508575	13508625	101,255,10
chr2L	13508825	13508875		6		13508825	13508875	101,255,10
chr2L	13509125	13509175		6		13509125	13509175	101,255,10
chr2L	13509175	13509225		6		13509175	13509225	101,255,10
chr2L	13509375	13509425		6		13509375	13509425	101,255,10
chr2L	13509425	13509475		6		13509425	13509475	101,255,10
chr2L	13509475	13509525		6		13509475	13509525	101,255,10
chr2L	13516825	13516875		6		13516825	13516875	101,255,10
chr2L	13516875	13516925		6		13516875	13516925	101,255,10
chr2L	13516975	13517025		6		13516975	13517025	101,255,10
chr2L	13517075	13517125		6		13517075	13517125	101,255,10
chr2L	13517125	13517175		6		13517125	13517175	101,255,10
chr2L	13517175	13517225		6		13517175	13517225	101,255,10
chr2L	13517225	13517275		6		13517225	13517275	101,255,10
chr2L	13517275	13517325		6		13517275	13517325	101,255,10
chr2L	13517325	13517375		6		13517325	13517375	101,255,10
chr2L	13517375	13517425		6		13517375	13517425	101,255,10
chr2L	13517425	13517475		6		13517425	13517475	101,255,10
chr2L	13517475	13517525		6		13517475	13517525	101,255,10
chr2L	13517525	13517575		6		13517525	13517575	101,255,10
chr2L	13517575	13517625		6		13517575	13517625	101,255,10
chr2L	13517625	13517675		6		13517625	13517675	101,255,10
chr2L	13540425	13540475		6		13540425	13540475	101,255,10
chr2L	13616575	13616625		6		13616575	13616625	101,255,10
chr2L	13616625	13616675		6		13616625	13616675	101,255,10
chr2L	13838025	13838075		6		13838025	13838075	101,255,10
chr2L	13874675	13874725		6		13874675	13874725	101,255,10
chr2L	13881675	13881725		6		13881675	13881725	101,255,10
chr2L	13881825	13881875		6		13881825	13881875	101,255,10
chr2L	13881875	13881925		6		13881875	13881925	101,255,10
chr2L	13881925	13881975		6		13881925	13881975	101,255,10
chr2L	13882075	13882125		6		13882075	13882125	101,255,10
chr2L	13882125	13882175		6		13882125	13882175	101,255,10
chr2L	13966525	13966575		6		13966525	13966575	101,255,10
chr2L	13966575	13966625		6		13966575	13966625	101,255,10
chr2L	13967725	13967775		6		13967725	13967775	101,255,10
chr2L	13968375	13968425		6		13968375	13968425	101,255,10
chr2L	13968425	13968475		6		13968425	13968475	101,255,10
chr2L	13968475	13968525		6		13968475	13968525	101,255,10
chr2L	13969875	13969925		6		13969875	13969925	101,255,10
chr2L	13970025	13970075		6		13970025	13970075	101,255,10
chr2L	13971125	13971175		6		13971125	13971175	101,255,10
chr2L	13975725	13975775		6		13975725	13975775	101,255,10
chr2L	14014675	14014725		6		14014675	14014725	101,255,10
chr2L	14015275	14015325		6		14015275	14015325	101,255,10
chr2L	14217725	14217775		6		14217725	14217775	101,255,10
chr2L	14217775	14217825		6		14217775	14217825	101,255,10
chr2L	14217975	14218025		6		14217975	14218025	101,255,10
chr2L	14218275	14218325		6		14218275	14218325	101,255,10
chr2L	14218325	14218375		6		14218325	14218375	101,255,10
chr2L	14218425	14218475		6		14218425	14218475	101,255,10
chr2L	14218475	14218525		6		14218475	14218525	101,255,10
chr2L	14218875	14218925		6		14218875	14218925	101,255,10
chr2L	14218925	14218975		6		14218925	14218975	101,255,10
chr2L	14218975	14219025		6		14218975	14219025	101,255,10
chr2L	14219025	14219075		6		14219025	14219075	101,255,10
chr2L	14219075	14219125		6		14219075	14219125	101,255,10
chr2L	14222825	14222875		6		14222825	14222875	101,255,10
chr2L	14223175	14223225		6		14223175	14223225	101,255,10
chr2L	14223225	14223275		6		14223225	14223275	101,255,10
chr2L	14224325	14224375		6		14224325	14224375	101,255,10
chr2L	14228775	14228825		6		14228775	14228825	101,255,10
chr2L	14228825	14228875		6		14228825	14228875	101,255,10
chr2L	14228875	14228925		6		14228875	14228925	101,255,10
chr2L	14228925	14228975		6		14228925	14228975	101,255,10
chr2L	14228975	14229025		6		14228975	14229025	101,255,10
chr2L	14229675	14229725		6		14229675	14229725	101,255,10
chr2L	14229725	14229775		6		14229725	14229775	101,255,10
chr2L	14229775	14229825		6		14229775	14229825	101,255,10
chr2L	14229825	14229875		6		14229825	14229875	101,255,10
chr2L	14229875	14229925		6		14229875	14229925	101,255,10
chr2L	14235625	14235675		6		14235625	14235675	101,255,10
chr2L	14235775	14235825		6		14235775	14235825	101,255,10
chr2L	14235875	14235925		6		14235875	14235925	101,255,10
chr2L	14235925	14235975		6		14235925	14235975	101,255,10
chr2L	14235975	14236025		6		14235975	14236025	101,255,10
chr2L	14236025	14236075		6		14236025	14236075	101,255,10
chr2L	14236075	14236125		6		14236075	14236125	101,255,10
chr2L	14236125	14236175		6		14236125	14236175	101,255,10
chr2L	14236375	14236425		6		14236375	14236425	101,255,10
chr2L	14236425	14236475		6		14236425	14236475	101,255,10
chr2L	14237875	14237925		6		14237875	14237925	101,255,10
chr2L	14237925	14237975		6		14237925	14237975	101,255,10
chr2L	14263725	14263775		6		14263725	14263775	101,255,10
chr2L	14263825	14263875		6		14263825	14263875	101,255,10
chr2L	14263875	14263925		6		14263875	14263925	101,255,10
chr2L	14395475	14395525		6		14395475	14395525	101,255,10
chr2L	14395525	14395575		6		14395525	14395575	101,255,10
chr2L	15914375	15914425		6		15914375	15914425	101,255,10
chr2L	15914475	15914525		6		15914475	15914525	101,255,10
chr2L	15914525	15914575		6		15914525	15914575	101,255,10
chr2L	15914575	15914625		6		15914575	15914625	101,255,10
chr2L	15914625	15914675		6		15914625	15914675	101,255,10
chr2L	15921125	15921175		6		15921125	15921175	101,255,10
chr2L	15921175	15921225		6		15921175	15921225	101,255,10
chr2L	15921225	15921275		6		15921225	15921275	101,255,10
chr2L	15922125	15922175		6		15922125	15922175	101,255,10
chr2L	15922575	15922625		6		15922575	15922625	101,255,10
chr2L	15933725	15933775		6		15933725	15933775	101,255,10
chr2L	16268425	16268475		6		16268425	16268475	101,255,10
chr2L	16318725	16318775		6		16318725	16318775	101,255,10
chr2L	16318775	16318825		6		16318775	16318825	101,255,10
chr2L	16319025	16319075		6		16319025	16319075	101,255,10
chr2L	16319425	16319475		6		16319425	16319475	101,255,10
chr2L	16319475	16319525		6		16319475	16319525	101,255,10
chr2L	16319525	16319575		6		16319525	16319575	101,255,10
chr2L	16319575	16319625		6		16319575	16319625	101,255,10
chr2L	16319625	16319675		6		16319625	16319675	101,255,10
chr2L	16319825	16319875		6		16319825	16319875	101,255,10
chr2L	16319925	16319975		6		16319925	16319975	101,255,10
chr2L	16320275	16320325		6		16320275	16320325	101,255,10
chr2L	16320325	16320375		6		16320325	16320375	101,255,10
chr2L	16320375	16320425		6		16320375	16320425	101,255,10
chr2L	16321925	16321975		6		16321925	16321975	101,255,10
chr2L	16438725	16438775		6		16438725	16438775	101,255,10
chr2L	16443375	16443425		6		16443375	16443425	101,255,10
chr2L	16443425	16443475		6		16443425	16443475	101,255,10
chr2L	16443475	16443525		6		16443475	16443525	101,255,10
chr2L	16443525	16443575		6		16443525	16443575	101,255,10
chr2L	16443925	16443975		6		16443925	16443975	101,255,10
chr2L	16443975	16444025		6		16443975	16444025	101,255,10
chr2L	16444025	16444075		6		16444025	16444075	101,255,10
chr2L	16444075	16444125		6		16444075	16444125	101,255,10
chr2L	16444125	16444175		6		16444125	16444175	101,255,10
chr2L	16444175	16444225		6		16444175	16444225	101,255,10
chr2L	16444225	16444275		6		16444225	16444275	101,255,10
chr2L	16444575	16444625		6		16444575	16444625	101,255,10
chr2L	16444775	16444825		6		16444775	16444825	101,255,10
chr2L	16529725	16529775		6		16529725	16529775	101,255,10
chr2L	16535825	16535875		6		16535825	16535875	101,255,10
chr2L	16535875	16535925		6		16535875	16535925	101,255,10
chr2L	16536575	16536625		6		16536575	16536625	101,255,10
chr2L	16536675	16536725		6		16536675	16536725	101,255,10
chr2L	16536725	16536775		6		16536725	16536775	101,255,10
chr2L	16588575	16588625		6		16588575	16588625	101,255,10
chr2L	16588625	16588675		6		16588625	16588675	101,255,10
chr2L	16589025	16589075		6		16589025	16589075	101,255,10
chr2L	16594825	16594875		6		16594825	16594875	101,255,10
chr2L	16594875	16594925		6		16594875	16594925	101,255,10
chr2L	16595075	16595125		6		16595075	16595125	101,255,10
chr2L	16595175	16595225		6		16595175	16595225	101,255,10
chr2L	16595225	16595275		6		16595225	16595275	101,255,10
chr2L	16595275	16595325		6		16595275	16595325	101,255,10
chr2L	16595325	16595375		6		16595325	16595375	101,255,10
chr2L	16597425	16597475		6		16597425	16597475	101,255,10
chr2L	16600025	16600075		6		16600025	16600075	101,255,10
chr2L	16600675	16600725		6		16600675	16600725	101,255,10
chr2L	16601075	16601125		6		16601075	16601125	101,255,10
chr2L	16623725	16623775		6		16623725	16623775	101,255,10
chr2L	16624725	16624775		6		16624725	16624775	101,255,10
chr2L	16624875	16624925		6		16624875	16624925	101,255,10
chr2L	16625025	16625075		6		16625025	16625075	101,255,10
chr2L	16625075	16625125		6		16625075	16625125	101,255,10
chr2L	16625125	16625175		6		16625125	16625175	101,255,10
chr2L	16625175	16625225		6		16625175	16625225	101,255,10
chr2L	16625825	16625875		6		16625825	16625875	101,255,10
chr2L	16635975	16636025		6		16635975	16636025	101,255,10
chr2L	16636125	16636175		6		16636125	16636175	101,255,10
chr2L	16637125	16637175		6		16637125	16637175	101,255,10
chr2L	16638175	16638225		6		16638175	16638225	101,255,10
chr2L	16638275	16638325		6		16638275	16638325	101,255,10
chr2L	16638325	16638375		6		16638325	16638375	101,255,10
chr2L	16638375	16638425		6		16638375	16638425	101,255,10
chr2L	16638875	16638925		6		16638875	16638925	101,255,10
chr2L	16638925	16638975		6		16638925	16638975	101,255,10
chr2L	16638975	16639025		6		16638975	16639025	101,255,10
chr2L	16639475	16639525		6		16639475	16639525	101,255,10
chr2L	16640875	16640925		6		16640875	16640925	101,255,10
chr2L	16641425	16641475		6		16641425	16641475	101,255,10
chr2L	16797725	16797775		6		16797725	16797775	101,255,10
chr2L	16797775	16797825		6		16797775	16797825	101,255,10
chr2L	16798075	16798125		6		16798075	16798125	101,255,10
chr2L	16798125	16798175		6		16798125	16798175	101,255,10
chr2L	16798175	16798225		6		16798175	16798225	101,255,10
chr2L	16799725	16799775		6		16799725	16799775	101,255,10
chr2L	16799775	16799825		6		16799775	16799825	101,255,10
chr2L	16818675	16818725		6		16818675	16818725	101,255,10
chr2L	16818725	16818775		6		16818725	16818775	101,255,10
chr2L	16818775	16818825		6		16818775	16818825	101,255,10
chr2L	16819275	16819325		6		16819275	16819325	101,255,10
chr2L	16819475	16819525		6		16819475	16819525	101,255,10
chr2L	16819525	16819575		6		16819525	16819575	101,255,10
chr2L	16819575	16819625		6		16819575	16819625	101,255,10
chr2L	16819625	16819675		6		16819625	16819675	101,255,10
chr2L	16819775	16819825		6		16819775	16819825	101,255,10
chr2L	16820025	16820075		6		16820025	16820075	101,255,10
chr2L	16884325	16884375		6		16884325	16884375	101,255,10
chr2L	16884425	16884475		6		16884425	16884475	101,255,10
chr2L	17424625	17424675		6		17424625	17424675	101,255,10
chr2L	17428475	17428525		6		17428475	17428525	101,255,10
chr2L	17428675	17428725		6		17428675	17428725	101,255,10
chr2L	17428925	17428975		6		17428925	17428975	101,255,10
chr2L	17428975	17429025		6		17428975	17429025	101,255,10
chr2L	17429075	17429125		6		17429075	17429125	101,255,10
chr2L	17429125	17429175		6		17429125	17429175	101,255,10
chr2L	17429175	17429225		6		17429175	17429225	101,255,10
chr2L	17451525	17451575		6		17451525	17451575	101,255,10
chr2L	17451875	17451925		6		17451875	17451925	101,255,10
chr2L	17451925	17451975		6		17451925	17451975	101,255,10
chr2L	17451975	17452025		6		17451975	17452025	101,255,10
chr2L	18568475	18568525		6		18568475	18568525	101,255,10
chr2L	18627375	18627425		6		18627375	18627425	101,255,10
chr2L	18627775	18627825		6		18627775	18627825	101,255,10
chr2L	18782675	18782725		6		18782675	18782725	101,255,10
chr2L	18783625	18783675		6		18783625	18783675	101,255,10
chr2L	18787875	18787925		6		18787875	18787925	101,255,10
chr2L	18788475	18788525		6		18788475	18788525	101,255,10
chr2L	18788525	18788575		6		18788525	18788575	101,255,10
chr2L	18789675	18789725		6		18789675	18789725	101,255,10
chr2L	18789825	18789875		6		18789825	18789875	101,255,10
chr2L	18789875	18789925		6		18789875	18789925	101,255,10
chr2L	18789925	18789975		6		18789925	18789975	101,255,10
chr2L	18790025	18790075		6		18790025	18790075	101,255,10
chr2L	18790075	18790125		6		18790075	18790125	101,255,10
chr2L	18790375	18790425		6		18790375	18790425	101,255,10
chr2L	18790425	18790475		6		18790425	18790475	101,255,10
chr2L	18790675	18790725		6		18790675	18790725	101,255,10
chr2L	18790775	18790825		6		18790775	18790825	101,255,10
chr2L	18791075	18791125		6		18791075	18791125	101,255,10
chr2L	18791875	18791925		6		18791875	18791925	101,255,10
chr2L	18791925	18791975		6		18791925	18791975	101,255,10
chr2L	18791975	18792025		6		18791975	18792025	101,255,10
chr2L	18792025	18792075		6		18792025	18792075	101,255,10
chr2L	18792075	18792125		6		18792075	18792125	101,255,10
chr2L	18792125	18792175		6		18792125	18792175	101,255,10
chr2L	18792525	18792575		6		18792525	18792575	101,255,10
chr2L	18792575	18792625		6		18792575	18792625	101,255,10
chr2L	18792625	18792675		6		18792625	18792675	101,255,10
chr2L	18792675	18792725		6		18792675	18792725	101,255,10
chr2L	18792725	18792775		6		18792725	18792775	101,255,10
chr2L	18792825	18792875		6		18792825	18792875	101,255,10
chr2L	18792875	18792925		6		18792875	18792925	101,255,10
chr2L	18795025	18795075		6		18795025	18795075	101,255,10
chr2L	18953925	18953975		6		18953925	18953975	101,255,10
chr2L	19139075	19139125		6		19139075	19139125	101,255,10
chr2L	19145325	19145375		6		19145325	19145375	101,255,10
chr2L	19364325	19364375		6		19364325	19364375	101,255,10
chr2L	19364375	19364425		6		19364375	19364425	101,255,10
chr2L	19456625	19456675		6		19456625	19456675	101,255,10
chr2L	19546525	19546575		6		19546525	19546575	101,255,10
chr2L	19763525	19763575		6		19763525	19763575	101,255,10
chr2L	19763575	19763625		6		19763575	19763625	101,255,10
chr2L	19763625	19763675		6		19763625	19763675	101,255,10
chr2L	19765225	19765275		6		19765225	19765275	101,255,10
chr2L	19941075	19941125		6		19941075	19941125	101,255,10
chr2L	19941125	19941175		6		19941125	19941175	101,255,10
chr2L	19941175	19941225		6		19941175	19941225	101,255,10
chr2L	19941225	19941275		6		19941225	19941275	101,255,10
chr2L	19941275	19941325		6		19941275	19941325	101,255,10
chr2L	19941325	19941375		6		19941325	19941375	101,255,10
chr2L	19941375	19941425		6		19941375	19941425	101,255,10
chr2L	20068975	20069025		6		20068975	20069025	101,255,10
chr2L	20078075	20078125		6		20078075	20078125	101,255,10
chr2L	20078475	20078525		6		20078475	20078525	101,255,10
chr2L	20082425	20082475		6		20082425	20082475	101,255,10
chr2L	20329475	20329525		6		20329475	20329525	101,255,10
chr2L	20332525	20332575		6		20332525	20332575	101,255,10
chr2L	20332575	20332625		6		20332575	20332625	101,255,10
chr2L	20332625	20332675		6		20332625	20332675	101,255,10
chr2L	20332675	20332725		6		20332675	20332725	101,255,10
chr2L	20332725	20332775		6		20332725	20332775	101,255,10
chr2L	20333925	20333975		6		20333925	20333975	101,255,10
chr2L	20335875	20335925		6		20335875	20335925	101,255,10
chr2L	20335925	20335975		6		20335925	20335975	101,255,10
chr2L	20335975	20336025		6		20335975	20336025	101,255,10
chr2L	20336025	20336075		6		20336025	20336075	101,255,10
chr2L	20336075	20336125		6		20336075	20336125	101,255,10
chr2L	20336125	20336175		6		20336125	20336175	101,255,10
chr2L	20336825	20336875		6		20336825	20336875	101,255,10
chr2L	20445925	20445975		6		20445925	20445975	101,255,10
chr2L	20455025	20455075		6		20455025	20455075	101,255,10
chr2L	20674225	20674275		6		20674225	20674275	101,255,10
chr2L	20748325	20748375		6		20748325	20748375	101,255,10
chr2L	20748375	20748425		6		20748375	20748425	101,255,10
chr2L	20748425	20748475		6		20748425	20748475	101,255,10
chr2L	20748525	20748575		6		20748525	20748575	101,255,10
chr2L	20748775	20748825		6		20748775	20748825	101,255,10
chr2L	20748825	20748875		6		20748825	20748875	101,255,10
chr2L	20748875	20748925		6		20748875	20748925	101,255,10
chr2L	20748975	20749025		6		20748975	20749025	101,255,10
chr2L	20749025	20749075		6		20749025	20749075	101,255,10
chr2L	20749125	20749175		6		20749125	20749175	101,255,10
chr2L	20749175	20749225		6		20749175	20749225	101,255,10
chr2L	20749225	20749275		6		20749225	20749275	101,255,10
chr2L	20761125	20761175		6		20761125	20761175	101,255,10
chr2L	20761175	20761225		6		20761175	20761225	101,255,10
chr2L	20792775	20792825		6		20792775	20792825	101,255,10
chr2L	20803925	20803975		6		20803925	20803975	101,255,10
chr2L	20803975	20804025		6		20803975	20804025	101,255,10
chr2L	20865625	20865675		6		20865625	20865675	101,255,10
chr2L	20865875	20865925		6		20865875	20865925	101,255,10
chr2L	20866275	20866325		6		20866275	20866325	101,255,10
chr2L	20866625	20866675		6		20866625	20866675	101,255,10
chr2L	20866675	20866725		6		20866675	20866725	101,255,10
chr2L	20866725	20866775		6		20866725	20866775	101,255,10
chr2L	20870625	20870675		6		20870625	20870675	101,255,10
chr2L	20870675	20870725		6		20870675	20870725	101,255,10
chr2L	20870725	20870775		6		20870725	20870775	101,255,10
chr2L	20871525	20871575		6		20871525	20871575	101,255,10
chr2L	20871825	20871875		6		20871825	20871875	101,255,10
chr2L	20871875	20871925		6		20871875	20871925	101,255,10
chr2L	20871925	20871975		6		20871925	20871975	101,255,10
chr2L	20872175	20872225		6		20872175	20872225	101,255,10
chr2L	20872225	20872275		6		20872225	20872275	101,255,10
chr2L	20872275	20872325		6		20872275	20872325	101,255,10
chr2L	20872325	20872375		6		20872325	20872375	101,255,10
chr2L	20872925	20872975		6		20872925	20872975	101,255,10
chr2L	20874425	20874475		6		20874425	20874475	101,255,10
chr2L	20875775	20875825		6		20875775	20875825	101,255,10
chr2L	20877175	20877225		6		20877175	20877225	101,255,10
chr2L	20877625	20877675		6		20877625	20877675	101,255,10
chr2L	20879125	20879175		6		20879125	20879175	101,255,10
chr2L	20879175	20879225		6		20879175	20879225	101,255,10
chr2L	20879625	20879675		6		20879625	20879675	101,255,10
chr2L	20884625	20884675		6		20884625	20884675	101,255,10
chr2L	20885425	20885475		6		20885425	20885475	101,255,10
chr2L	20885475	20885525		6		20885475	20885525	101,255,10
chr2L	20885725	20885775		6		20885725	20885775	101,255,10
chr2L	20885775	20885825		6		20885775	20885825	101,255,10
chr2L	20886025	20886075		6		20886025	20886075	101,255,10
chr2L	20935375	20935425		6		20935375	20935425	101,255,10
chr2L	20935425	20935475		6		20935425	20935475	101,255,10
chr2L	20935475	20935525		6		20935475	20935525	101,255,10
chr2L	20935525	20935575		6		20935525	20935575	101,255,10
chr2L	20935575	20935625		6		20935575	20935625	101,255,10
chr2L	20935625	20935675		6		20935625	20935675	101,255,10
chr2L	20935675	20935725		6		20935675	20935725	101,255,10
chr2L	20936475	20936525		6		20936475	20936525	101,255,10
chr2L	20936575	20936625		6		20936575	20936625	101,255,10
chr2L	20936625	20936675		6		20936625	20936675	101,255,10
chr2L	20936675	20936725		6		20936675	20936725	101,255,10
chr2L	20936725	20936775		6		20936725	20936775	101,255,10
chr2L	20936775	20936825		6		20936775	20936825	101,255,10
chr2L	20936875	20936925		6		20936875	20936925	101,255,10
chr2L	20936925	20936975		6		20936925	20936975	101,255,10
chr2L	20936975	20937025		6		20936975	20937025	101,255,10
chr2L	20937025	20937075		6		20937025	20937075	101,255,10
chr2L	20937075	20937125		6		20937075	20937125	101,255,10
chr2L	20969425	20969475		6		20969425	20969475	101,255,10
chr2L	20970275	20970325		6		20970275	20970325	101,255,10
chr2L	20970325	20970375		6		20970325	20970375	101,255,10
chr2L	20970375	20970425		6		20970375	20970425	101,255,10
chr2L	20971575	20971625		6		20971575	20971625	101,255,10
chr2L	21054925	21054975		6		21054925	21054975	101,255,10
chr2L	21054975	21055025		6		21054975	21055025	101,255,10
chr2L	21055025	21055075		6		21055025	21055075	101,255,10
chr2L	21055075	21055125		6		21055075	21055125	101,255,10
chr2L	21055175	21055225		6		21055175	21055225	101,255,10
chr2L	21055225	21055275		6		21055225	21055275	101,255,10
chr2L	21055275	21055325		6		21055275	21055325	101,255,10
chr2L	21055325	21055375		6		21055325	21055375	101,255,10
chr2L	21112625	21112675		6		21112625	21112675	101,255,10
chr2L	21112925	21112975		6		21112925	21112975	101,255,10
chr2L	21113525	21113575		6		21113525	21113575	101,255,10
chr2L	21114225	21114275		6		21114225	21114275	101,255,10
chr2R	1659825	1659875		6		1659825	1659875	101,255,10
chr2R	1998725	1998775		6		1998725	1998775	101,255,10
chr2R	2020525	2020575		6		2020525	2020575	101,255,10
chr2R	2020575	2020625		6		2020575	2020625	101,255,10
chr2R	2020675	2020725		6		2020675	2020725	101,255,10
chr2R	2023225	2023275		6		2023225	2023275	101,255,10
chr2R	2023275	2023325		6		2023275	2023325	101,255,10
chr2R	2023325	2023375		6		2023325	2023375	101,255,10
chr2R	2023375	2023425		6		2023375	2023425	101,255,10
chr2R	2023675	2023725		6		2023675	2023725	101,255,10
chr2R	2023875	2023925		6		2023875	2023925	101,255,10
chr2R	2023925	2023975		6		2023925	2023975	101,255,10
chr2R	2023975	2024025		6		2023975	2024025	101,255,10
chr2R	2024025	2024075		6		2024025	2024075	101,255,10
chr2R	2024375	2024425		6		2024375	2024425	101,255,10
chr2R	2024725	2024775		6		2024725	2024775	101,255,10
chr2R	2025225	2025275		6		2025225	2025275	101,255,10
chr2R	2025575	2025625		6		2025575	2025625	101,255,10
chr2R	2025675	2025725		6		2025675	2025725	101,255,10
chr2R	2027175	2027225		6		2027175	2027225	101,255,10
chr2R	2027225	2027275		6		2027225	2027275	101,255,10
chr2R	2027475	2027525		6		2027475	2027525	101,255,10
chr2R	2027525	2027575		6		2027525	2027575	101,255,10
chr2R	2028475	2028525		6		2028475	2028525	101,255,10
chr2R	2028575	2028625		6		2028575	2028625	101,255,10
chr2R	2034775	2034825		6		2034775	2034825	101,255,10
chr2R	2034825	2034875		6		2034825	2034875	101,255,10
chr2R	2034875	2034925		6		2034875	2034925	101,255,10
chr2R	2035375	2035425		6		2035375	2035425	101,255,10
chr2R	2035425	2035475		6		2035425	2035475	101,255,10
chr2R	2036425	2036475		6		2036425	2036475	101,255,10
chr2R	2037725	2037775		6		2037725	2037775	101,255,10
chr2R	2092775	2092825		6		2092775	2092825	101,255,10
chr2R	2092875	2092925		6		2092875	2092925	101,255,10
chr2R	2092975	2093025		6		2092975	2093025	101,255,10
chr2R	2093025	2093075		6		2093025	2093075	101,255,10
chr2R	2093175	2093225		6		2093175	2093225	101,255,10
chr2R	2093275	2093325		6		2093275	2093325	101,255,10
chr2R	2106175	2106225		6		2106175	2106225	101,255,10
chr2R	2106225	2106275		6		2106225	2106275	101,255,10
chr2R	2106425	2106475		6		2106425	2106475	101,255,10
chr2R	2106475	2106525		6		2106475	2106525	101,255,10
chr2R	2111275	2111325		6		2111275	2111325	101,255,10
chr2R	2589125	2589175		6		2589125	2589175	101,255,10
chr2R	2589175	2589225		6		2589175	2589225	101,255,10
chr2R	2589225	2589275		6		2589225	2589275	101,255,10
chr2R	2589425	2589475		6		2589425	2589475	101,255,10
chr2R	2592425	2592475		6		2592425	2592475	101,255,10
chr2R	2593875	2593925		6		2593875	2593925	101,255,10
chr2R	2594025	2594075		6		2594025	2594075	101,255,10
chr2R	2594075	2594125		6		2594075	2594125	101,255,10
chr2R	2594125	2594175		6		2594125	2594175	101,255,10
chr2R	2595825	2595875		6		2595825	2595875	101,255,10
chr2R	2596275	2596325		6		2596275	2596325	101,255,10
chr2R	2596325	2596375		6		2596325	2596375	101,255,10
chr2R	2598175	2598225		6		2598175	2598225	101,255,10
chr2R	2598425	2598475		6		2598425	2598475	101,255,10
chr2R	2598725	2598775		6		2598725	2598775	101,255,10
chr2R	2598925	2598975		6		2598925	2598975	101,255,10
chr2R	2598975	2599025		6		2598975	2599025	101,255,10
chr2R	2670825	2670875		6		2670825	2670875	101,255,10
chr2R	2675175	2675225		6		2675175	2675225	101,255,10
chr2R	2675225	2675275		6		2675225	2675275	101,255,10
chr2R	2675275	2675325		6		2675275	2675325	101,255,10
chr2R	2675475	2675525		6		2675475	2675525	101,255,10
chr2R	2772475	2772525		6		2772475	2772525	101,255,10
chr2R	2772525	2772575		6		2772525	2772575	101,255,10
chr2R	2849075	2849125		6		2849075	2849125	101,255,10
chr2R	2849125	2849175		6		2849125	2849175	101,255,10
chr2R	2849175	2849225		6		2849175	2849225	101,255,10
chr2R	2849225	2849275		6		2849225	2849275	101,255,10
chr2R	2849525	2849575		6		2849525	2849575	101,255,10
chr2R	2849625	2849675		6		2849625	2849675	101,255,10
chr2R	2850425	2850475		6		2850425	2850475	101,255,10
chr2R	2850775	2850825		6		2850775	2850825	101,255,10
chr2R	2850825	2850875		6		2850825	2850875	101,255,10
chr2R	2851225	2851275		6		2851225	2851275	101,255,10
chr2R	2853275	2853325		6		2853275	2853325	101,255,10
chr2R	2853975	2854025		6		2853975	2854025	101,255,10
chr2R	2879675	2879725		6		2879675	2879725	101,255,10
chr2R	2879725	2879775		6		2879725	2879775	101,255,10
chr2R	2897525	2897575		6		2897525	2897575	101,255,10
chr2R	2897575	2897625		6		2897575	2897625	101,255,10
chr2R	2902425	2902475		6		2902425	2902475	101,255,10
chr2R	2913975	2914025		6		2913975	2914025	101,255,10
chr2R	2933725	2933775		6		2933725	2933775	101,255,10
chr2R	2933775	2933825		6		2933775	2933825	101,255,10
chr2R	2933875	2933925		6		2933875	2933925	101,255,10
chr2R	2933925	2933975		6		2933925	2933975	101,255,10
chr2R	2933975	2934025		6		2933975	2934025	101,255,10
chr2R	2934675	2934725		6		2934675	2934725	101,255,10
chr2R	2935075	2935125		6		2935075	2935125	101,255,10
chr2R	2935425	2935475		6		2935425	2935475	101,255,10
chr2R	2935475	2935525		6		2935475	2935525	101,255,10
chr2R	2935575	2935625		6		2935575	2935625	101,255,10
chr2R	2935625	2935675		6		2935625	2935675	101,255,10
chr2R	2936575	2936625		6		2936575	2936625	101,255,10
chr2R	2936975	2937025		6		2936975	2937025	101,255,10
chr2R	2937575	2937625		6		2937575	2937625	101,255,10
chr2R	3140375	3140425		6		3140375	3140425	101,255,10
chr2R	3141075	3141125		6		3141075	3141125	101,255,10
chr2R	3141375	3141425		6		3141375	3141425	101,255,10
chr2R	3141425	3141475		6		3141425	3141475	101,255,10
chr2R	3141475	3141525		6		3141475	3141525	101,255,10
chr2R	3141525	3141575		6		3141525	3141575	101,255,10
chr2R	3141575	3141625		6		3141575	3141625	101,255,10
chr2R	3143475	3143525		6		3143475	3143525	101,255,10
chr2R	3143575	3143625		6		3143575	3143625	101,255,10
chr2R	3143675	3143725		6		3143675	3143725	101,255,10
chr2R	3144625	3144675		6		3144625	3144675	101,255,10
chr2R	3259075	3259125		6		3259075	3259125	101,255,10
chr2R	3259125	3259175		6		3259125	3259175	101,255,10
chr2R	3259175	3259225		6		3259175	3259225	101,255,10
chr2R	3260125	3260175		6		3260125	3260175	101,255,10
chr2R	3260575	3260625		6		3260575	3260625	101,255,10
chr2R	3260625	3260675		6		3260625	3260675	101,255,10
chr2R	3260675	3260725		6		3260675	3260725	101,255,10
chr2R	3260725	3260775		6		3260725	3260775	101,255,10
chr2R	3263625	3263675		6		3263625	3263675	101,255,10
chr2R	3263675	3263725		6		3263675	3263725	101,255,10
chr2R	3266025	3266075		6		3266025	3266075	101,255,10
chr2R	3337975	3338025		6		3337975	3338025	101,255,10
chr2R	3338475	3338525		6		3338475	3338525	101,255,10
chr2R	3338525	3338575		6		3338525	3338575	101,255,10
chr2R	3338575	3338625		6		3338575	3338625	101,255,10
chr2R	3338925	3338975		6		3338925	3338975	101,255,10
chr2R	3340175	3340225		6		3340175	3340225	101,255,10
chr2R	3340225	3340275		6		3340225	3340275	101,255,10
chr2R	3340275	3340325		6		3340275	3340325	101,255,10
chr2R	3418925	3418975		6		3418925	3418975	101,255,10
chr2R	3418975	3419025		6		3418975	3419025	101,255,10
chr2R	3419175	3419225		6		3419175	3419225	101,255,10
chr2R	3419475	3419525		6		3419475	3419525	101,255,10
chr2R	3419525	3419575		6		3419525	3419575	101,255,10
chr2R	3504525	3504575		6		3504525	3504575	101,255,10
chr2R	3504875	3504925		6		3504875	3504925	101,255,10
chr2R	3504925	3504975		6		3504925	3504975	101,255,10
chr2R	3504975	3505025		6		3504975	3505025	101,255,10
chr2R	3505025	3505075		6		3505025	3505075	101,255,10
chr2R	3511925	3511975		6		3511925	3511975	101,255,10
chr2R	3512075	3512125		6		3512075	3512125	101,255,10
chr2R	3513425	3513475		6		3513425	3513475	101,255,10
chr2R	3513475	3513525		6		3513475	3513525	101,255,10
chr2R	3513525	3513575		6		3513525	3513575	101,255,10
chr2R	3514825	3514875		6		3514825	3514875	101,255,10
chr2R	3516275	3516325		6		3516275	3516325	101,255,10
chr2R	3516325	3516375		6		3516325	3516375	101,255,10
chr2R	3516375	3516425		6		3516375	3516425	101,255,10
chr2R	3516825	3516875		6		3516825	3516875	101,255,10
chr2R	3516925	3516975		6		3516925	3516975	101,255,10
chr2R	3550675	3550725		6		3550675	3550725	101,255,10
chr2R	3550725	3550775		6		3550725	3550775	101,255,10
chr2R	3551475	3551525		6		3551475	3551525	101,255,10
chr2R	3552275	3552325		6		3552275	3552325	101,255,10
chr2R	3552325	3552375		6		3552325	3552375	101,255,10
chr2R	3567875	3567925		6		3567875	3567925	101,255,10
chr2R	3567925	3567975		6		3567925	3567975	101,255,10
chr2R	3575425	3575475		6		3575425	3575475	101,255,10
chr2R	3575775	3575825		6		3575775	3575825	101,255,10
chr2R	3576525	3576575		6		3576525	3576575	101,255,10
chr2R	3601875	3601925		6		3601875	3601925	101,255,10
chr2R	3601925	3601975		6		3601925	3601975	101,255,10
chr2R	3608225	3608275		6		3608225	3608275	101,255,10
chr2R	3609675	3609725		6		3609675	3609725	101,255,10
chr2R	3609725	3609775		6		3609725	3609775	101,255,10
chr2R	3609775	3609825		6		3609775	3609825	101,255,10
chr2R	3611275	3611325		6		3611275	3611325	101,255,10
chr2R	3611325	3611375		6		3611325	3611375	101,255,10
chr2R	3611375	3611425		6		3611375	3611425	101,255,10
chr2R	3611425	3611475		6		3611425	3611475	101,255,10
chr2R	3611475	3611525		6		3611475	3611525	101,255,10
chr2R	3611575	3611625		6		3611575	3611625	101,255,10
chr2R	3612575	3612625		6		3612575	3612625	101,255,10
chr2R	3612925	3612975		6		3612925	3612975	101,255,10
chr2R	3613225	3613275		6		3613225	3613275	101,255,10
chr2R	3630925	3630975		6		3630925	3630975	101,255,10
chr2R	3631325	3631375		6		3631325	3631375	101,255,10
chr2R	3633825	3633875		6		3633825	3633875	101,255,10
chr2R	3633875	3633925		6		3633875	3633925	101,255,10
chr2R	3636825	3636875		6		3636825	3636875	101,255,10
chr2R	3636875	3636925		6		3636875	3636925	101,255,10
chr2R	3636925	3636975		6		3636925	3636975	101,255,10
chr2R	3636975	3637025		6		3636975	3637025	101,255,10
chr2R	3637025	3637075		6		3637025	3637075	101,255,10
chr2R	3637075	3637125		6		3637075	3637125	101,255,10
chr2R	3637125	3637175		6		3637125	3637175	101,255,10
chr2R	3637975	3638025		6		3637975	3638025	101,255,10
chr2R	3639125	3639175		6		3639125	3639175	101,255,10
chr2R	3644975	3645025		6		3644975	3645025	101,255,10
chr2R	3645025	3645075		6		3645025	3645075	101,255,10
chr2R	3645625	3645675		6		3645625	3645675	101,255,10
chr2R	3646075	3646125		6		3646075	3646125	101,255,10
chr2R	3647525	3647575		6		3647525	3647575	101,255,10
chr2R	3647575	3647625		6		3647575	3647625	101,255,10
chr2R	3647825	3647875		6		3647825	3647875	101,255,10
chr2R	3648175	3648225		6		3648175	3648225	101,255,10
chr2R	3648225	3648275		6		3648225	3648275	101,255,10
chr2R	3678225	3678275		6		3678225	3678275	101,255,10
chr2R	3798275	3798325		6		3798275	3798325	101,255,10
chr2R	3798325	3798375		6		3798325	3798375	101,255,10
chr2R	3798425	3798475		6		3798425	3798475	101,255,10
chr2R	4034525	4034575		6		4034525	4034575	101,255,10
chr2R	4130675	4130725		6		4130675	4130725	101,255,10
chr2R	4130775	4130825		6		4130775	4130825	101,255,10
chr2R	4130875	4130925		6		4130875	4130925	101,255,10
chr2R	4130925	4130975		6		4130925	4130975	101,255,10
chr2R	4130975	4131025		6		4130975	4131025	101,255,10
chr2R	4131075	4131125		6		4131075	4131125	101,255,10
chr2R	4131125	4131175		6		4131125	4131175	101,255,10
chr2R	4131225	4131275		6		4131225	4131275	101,255,10
chr2R	4131275	4131325		6		4131275	4131325	101,255,10
chr2R	4131325	4131375		6		4131325	4131375	101,255,10
chr2R	4131375	4131425		6		4131375	4131425	101,255,10
chr2R	4131425	4131475		6		4131425	4131475	101,255,10
chr2R	4131875	4131925		6		4131875	4131925	101,255,10
chr2R	4330675	4330725		6		4330675	4330725	101,255,10
chr2R	4330725	4330775		6		4330725	4330775	101,255,10
chr2R	4330775	4330825		6		4330775	4330825	101,255,10
chr2R	4455275	4455325		6		4455275	4455325	101,255,10
chr2R	4455325	4455375		6		4455325	4455375	101,255,10
chr2R	4455575	4455625		6		4455575	4455625	101,255,10
chr2R	4455625	4455675		6		4455625	4455675	101,255,10
chr2R	4455675	4455725		6		4455675	4455725	101,255,10
chr2R	4455725	4455775		6		4455725	4455775	101,255,10
chr2R	4455775	4455825		6		4455775	4455825	101,255,10
chr2R	4456875	4456925		6		4456875	4456925	101,255,10
chr2R	4456925	4456975		6		4456925	4456975	101,255,10
chr2R	4457225	4457275		6		4457225	4457275	101,255,10
chr2R	4457275	4457325		6		4457275	4457325	101,255,10
chr2R	4457375	4457425		6		4457375	4457425	101,255,10
chr2R	4457425	4457475		6		4457425	4457475	101,255,10
chr2R	4457575	4457625		6		4457575	4457625	101,255,10
chr2R	4482875	4482925		6		4482875	4482925	101,255,10
chr2R	4484875	4484925		6		4484875	4484925	101,255,10
chr2R	4484975	4485025		6		4484975	4485025	101,255,10
chr2R	4523875	4523925		6		4523875	4523925	101,255,10
chr2R	4533075	4533125		6		4533075	4533125	101,255,10
chr2R	4533125	4533175		6		4533125	4533175	101,255,10
chr2R	4533175	4533225		6		4533175	4533225	101,255,10
chr2R	4535325	4535375		6		4535325	4535375	101,255,10
chr2R	4535375	4535425		6		4535375	4535425	101,255,10
chr2R	4556625	4556675		6		4556625	4556675	101,255,10
chr2R	4561125	4561175		6		4561125	4561175	101,255,10
chr2R	4561175	4561225		6		4561175	4561225	101,255,10
chr2R	4613025	4613075		6		4613025	4613075	101,255,10
chr2R	4866425	4866475		6		4866425	4866475	101,255,10
chr2R	5028475	5028525		6		5028475	5028525	101,255,10
chr2R	5102425	5102475		6		5102425	5102475	101,255,10
chr2R	5128525	5128575		6		5128525	5128575	101,255,10
chr2R	5128775	5128825		6		5128775	5128825	101,255,10
chr2R	5129125	5129175		6		5129125	5129175	101,255,10
chr2R	5129175	5129225		6		5129175	5129225	101,255,10
chr2R	5129225	5129275		6		5129225	5129275	101,255,10
chr2R	5129275	5129325		6		5129275	5129325	101,255,10
chr2R	5129675	5129725		6		5129675	5129725	101,255,10
chr2R	5156975	5157025		6		5156975	5157025	101,255,10
chr2R	5157025	5157075		6		5157025	5157075	101,255,10
chr2R	5157075	5157125		6		5157075	5157125	101,255,10
chr2R	5157125	5157175		6		5157125	5157175	101,255,10
chr2R	5157225	5157275		6		5157225	5157275	101,255,10
chr2R	5157275	5157325		6		5157275	5157325	101,255,10
chr2R	5157675	5157725		6		5157675	5157725	101,255,10
chr2R	5157725	5157775		6		5157725	5157775	101,255,10
chr2R	5168575	5168625		6		5168575	5168625	101,255,10
chr2R	5189075	5189125		6		5189075	5189125	101,255,10
chr2R	5189475	5189525		6		5189475	5189525	101,255,10
chr2R	5189525	5189575		6		5189525	5189575	101,255,10
chr2R	5189625	5189675		6		5189625	5189675	101,255,10
chr2R	5189675	5189725		6		5189675	5189725	101,255,10
chr2R	5189975	5190025		6		5189975	5190025	101,255,10
chr2R	5297725	5297775		6		5297725	5297775	101,255,10
chr2R	5298975	5299025		6		5298975	5299025	101,255,10
chr2R	5302275	5302325		6		5302275	5302325	101,255,10
chr2R	5305825	5305875		6		5305825	5305875	101,255,10
chr2R	5305875	5305925		6		5305875	5305925	101,255,10
chr2R	5305975	5306025		6		5305975	5306025	101,255,10
chr2R	5306025	5306075		6		5306025	5306075	101,255,10
chr2R	5306075	5306125		6		5306075	5306125	101,255,10
chr2R	5306125	5306175		6		5306125	5306175	101,255,10
chr2R	5306775	5306825		6		5306775	5306825	101,255,10
chr2R	5321725	5321775		6		5321725	5321775	101,255,10
chr2R	5321775	5321825		6		5321775	5321825	101,255,10
chr2R	5321825	5321875		6		5321825	5321875	101,255,10
chr2R	5321875	5321925		6		5321875	5321925	101,255,10
chr2R	5322825	5322875		6		5322825	5322875	101,255,10
chr2R	5331075	5331125		6		5331075	5331125	101,255,10
chr2R	5331125	5331175		6		5331125	5331175	101,255,10
chr2R	5343925	5343975		6		5343925	5343975	101,255,10
chr2R	5429875	5429925		6		5429875	5429925	101,255,10
chr2R	5430775	5430825		6		5430775	5430825	101,255,10
chr2R	5430825	5430875		6		5430825	5430875	101,255,10
chr2R	5430875	5430925		6		5430875	5430925	101,255,10
chr2R	5430925	5430975		6		5430925	5430975	101,255,10
chr2R	5430975	5431025		6		5430975	5431025	101,255,10
chr2R	5431025	5431075		6		5431025	5431075	101,255,10
chr2R	5431075	5431125		6		5431075	5431125	101,255,10
chr2R	5431275	5431325		6		5431275	5431325	101,255,10
chr2R	5431325	5431375		6		5431325	5431375	101,255,10
chr2R	5432525	5432575		6		5432525	5432575	101,255,10
chr2R	5432575	5432625		6		5432575	5432625	101,255,10
chr2R	5432625	5432675		6		5432625	5432675	101,255,10
chr2R	5432675	5432725		6		5432675	5432725	101,255,10
chr2R	5435475	5435525		6		5435475	5435525	101,255,10
chr2R	5437575	5437625		6		5437575	5437625	101,255,10
chr2R	5444625	5444675		6		5444625	5444675	101,255,10
chr2R	5444675	5444725		6		5444675	5444725	101,255,10
chr2R	5445825	5445875		6		5445825	5445875	101,255,10
chr2R	5450575	5450625		6		5450575	5450625	101,255,10
chr2R	5564425	5564475		6		5564425	5564475	101,255,10
chr2R	5564475	5564525		6		5564475	5564525	101,255,10
chr2R	5565325	5565375		6		5565325	5565375	101,255,10
chr2R	5566625	5566675		6		5566625	5566675	101,255,10
chr2R	5566675	5566725		6		5566675	5566725	101,255,10
chr2R	5570275	5570325		6		5570275	5570325	101,255,10
chr2R	5570375	5570425		6		5570375	5570425	101,255,10
chr2R	5572525	5572575		6		5572525	5572575	101,255,10
chr2R	5572925	5572975		6		5572925	5572975	101,255,10
chr2R	5573225	5573275		6		5573225	5573275	101,255,10
chr2R	5573275	5573325		6		5573275	5573325	101,255,10
chr2R	5573425	5573475		6		5573425	5573475	101,255,10
chr2R	5574025	5574075		6		5574025	5574075	101,255,10
chr2R	5574075	5574125		6		5574075	5574125	101,255,10
chr2R	5718075	5718125		6		5718075	5718125	101,255,10
chr2R	5718125	5718175		6		5718125	5718175	101,255,10
chr2R	5718575	5718625		6		5718575	5718625	101,255,10
chr2R	5718625	5718675		6		5718625	5718675	101,255,10
chr2R	5718675	5718725		6		5718675	5718725	101,255,10
chr2R	5720125	5720175		6		5720125	5720175	101,255,10
chr2R	5720175	5720225		6		5720175	5720225	101,255,10
chr2R	5720275	5720325		6		5720275	5720325	101,255,10
chr2R	5720425	5720475		6		5720425	5720475	101,255,10
chr2R	5745325	5745375		6		5745325	5745375	101,255,10
chr2R	5745375	5745425		6		5745375	5745425	101,255,10
chr2R	5746075	5746125		6		5746075	5746125	101,255,10
chr2R	5746275	5746325		6		5746275	5746325	101,255,10
[truncated: 6,411 more rows]
