# Supplementary material for: Probabilistic modelling of chromatin code landscape reveals functional diversity of enhancer-like chromatin states
Source: Nat Commun. 2016 Feb 4;7:10528. doi: 10.1038/ncomms10528 (PMC4742914; doi:10.1038/ncomms10528)
Supplement: Supplementary Data 1 — The 30-chromatin state annotation tracks for Drosophila melanogaster DRSC-S2 cell. [file ncomms10528-s2.zip › Supplementary Data 1/07_SE3.bed]

chr2L	71975	72025		7		71975	72025	0,204,0
chr2L	72025	72075		7		72025	72075	0,204,0
chr2L	84775	84825		7		84775	84825	0,204,0
chr2L	85925	85975		7		85925	85975	0,204,0
chr2L	120575	120625		7		120575	120625	0,204,0
chr2L	120625	120675		7		120625	120675	0,204,0
chr2L	121525	121575		7		121525	121575	0,204,0
chr2L	121575	121625		7		121575	121625	0,204,0
chr2L	121625	121675		7		121625	121675	0,204,0
chr2L	121675	121725		7		121675	121725	0,204,0
chr2L	121725	121775		7		121725	121775	0,204,0
chr2L	121775	121825		7		121775	121825	0,204,0
chr2L	121825	121875		7		121825	121875	0,204,0
chr2L	121925	121975		7		121925	121975	0,204,0
chr2L	121975	122025		7		121975	122025	0,204,0
chr2L	122025	122075		7		122025	122075	0,204,0
chr2L	122075	122125		7		122075	122125	0,204,0
chr2L	122125	122175		7		122125	122175	0,204,0
chr2L	126025	126075		7		126025	126075	0,204,0
chr2L	129425	129475		7		129425	129475	0,204,0
chr2L	129475	129525		7		129475	129525	0,204,0
chr2L	129525	129575		7		129525	129575	0,204,0
chr2L	129575	129625		7		129575	129625	0,204,0
chr2L	135125	135175		7		135125	135175	0,204,0
chr2L	135725	135775		7		135725	135775	0,204,0
chr2L	135775	135825		7		135775	135825	0,204,0
chr2L	136025	136075		7		136025	136075	0,204,0
chr2L	136075	136125		7		136075	136125	0,204,0
chr2L	137075	137125		7		137075	137125	0,204,0
chr2L	137175	137225		7		137175	137225	0,204,0
chr2L	137225	137275		7		137225	137275	0,204,0
chr2L	137275	137325		7		137275	137325	0,204,0
chr2L	137325	137375		7		137325	137375	0,204,0
chr2L	137375	137425		7		137375	137425	0,204,0
chr2L	137425	137475		7		137425	137475	0,204,0
chr2L	165375	165425		7		165375	165425	0,204,0
chr2L	165425	165475		7		165425	165475	0,204,0
chr2L	165825	165875		7		165825	165875	0,204,0
chr2L	165875	165925		7		165875	165925	0,204,0
chr2L	167125	167175		7		167125	167175	0,204,0
chr2L	167175	167225		7		167175	167225	0,204,0
chr2L	167225	167275		7		167225	167275	0,204,0
chr2L	167275	167325		7		167275	167325	0,204,0
chr2L	222325	222375		7		222325	222375	0,204,0
chr2L	222375	222425		7		222375	222425	0,204,0
chr2L	222425	222475		7		222425	222475	0,204,0
chr2L	222475	222525		7		222475	222525	0,204,0
chr2L	223725	223775		7		223725	223775	0,204,0
chr2L	224375	224425		7		224375	224425	0,204,0
chr2L	224425	224475		7		224425	224475	0,204,0
chr2L	286475	286525		7		286475	286525	0,204,0
chr2L	303675	303725		7		303675	303725	0,204,0
chr2L	304075	304125		7		304075	304125	0,204,0
chr2L	304675	304725		7		304675	304725	0,204,0
chr2L	304775	304825		7		304775	304825	0,204,0
chr2L	305025	305075		7		305025	305075	0,204,0
chr2L	305075	305125		7		305075	305125	0,204,0
chr2L	305125	305175		7		305125	305175	0,204,0
chr2L	305175	305225		7		305175	305225	0,204,0
chr2L	305225	305275		7		305225	305275	0,204,0
chr2L	305375	305425		7		305375	305425	0,204,0
chr2L	425025	425075		7		425025	425075	0,204,0
chr2L	425075	425125		7		425075	425125	0,204,0
chr2L	425325	425375		7		425325	425375	0,204,0
chr2L	425375	425425		7		425375	425425	0,204,0
chr2L	425425	425475		7		425425	425475	0,204,0
chr2L	425575	425625		7		425575	425625	0,204,0
chr2L	425925	425975		7		425925	425975	0,204,0
chr2L	425975	426025		7		425975	426025	0,204,0
chr2L	426025	426075		7		426025	426075	0,204,0
chr2L	426075	426125		7		426075	426125	0,204,0
chr2L	426175	426225		7		426175	426225	0,204,0
chr2L	426225	426275		7		426225	426275	0,204,0
chr2L	426925	426975		7		426925	426975	0,204,0
chr2L	448025	448075		7		448025	448075	0,204,0
chr2L	448375	448425		7		448375	448425	0,204,0
chr2L	451225	451275		7		451225	451275	0,204,0
chr2L	451925	451975		7		451925	451975	0,204,0
chr2L	452075	452125		7		452075	452125	0,204,0
chr2L	452125	452175		7		452125	452175	0,204,0
chr2L	452375	452425		7		452375	452425	0,204,0
chr2L	452475	452525		7		452475	452525	0,204,0
chr2L	459775	459825		7		459775	459825	0,204,0
chr2L	459825	459875		7		459825	459875	0,204,0
chr2L	460025	460075		7		460025	460075	0,204,0
chr2L	469125	469175		7		469125	469175	0,204,0
chr2L	469175	469225		7		469175	469225	0,204,0
chr2L	469475	469525		7		469475	469525	0,204,0
chr2L	469875	469925		7		469875	469925	0,204,0
chr2L	472125	472175		7		472125	472175	0,204,0
chr2L	472175	472225		7		472175	472225	0,204,0
chr2L	484375	484425		7		484375	484425	0,204,0
chr2L	484425	484475		7		484425	484475	0,204,0
chr2L	484475	484525		7		484475	484525	0,204,0
chr2L	484525	484575		7		484525	484575	0,204,0
chr2L	484575	484625		7		484575	484625	0,204,0
chr2L	484825	484875		7		484825	484875	0,204,0
chr2L	484875	484925		7		484875	484925	0,204,0
chr2L	484925	484975		7		484925	484975	0,204,0
chr2L	485325	485375		7		485325	485375	0,204,0
chr2L	485375	485425		7		485375	485425	0,204,0
chr2L	485425	485475		7		485425	485475	0,204,0
chr2L	485475	485525		7		485475	485525	0,204,0
chr2L	485525	485575		7		485525	485575	0,204,0
chr2L	485575	485625		7		485575	485625	0,204,0
chr2L	485625	485675		7		485625	485675	0,204,0
chr2L	487825	487875		7		487825	487875	0,204,0
chr2L	487875	487925		7		487875	487925	0,204,0
chr2L	487925	487975		7		487925	487975	0,204,0
chr2L	494025	494075		7		494025	494075	0,204,0
chr2L	494425	494475		7		494425	494475	0,204,0
chr2L	500375	500425		7		500375	500425	0,204,0
chr2L	519125	519175		7		519125	519175	0,204,0
chr2L	519175	519225		7		519175	519225	0,204,0
chr2L	519525	519575		7		519525	519575	0,204,0
chr2L	523775	523825		7		523775	523825	0,204,0
chr2L	524025	524075		7		524025	524075	0,204,0
chr2L	524525	524575		7		524525	524575	0,204,0
chr2L	545075	545125		7		545075	545125	0,204,0
chr2L	545175	545225		7		545175	545225	0,204,0
chr2L	545225	545275		7		545225	545275	0,204,0
chr2L	552175	552225		7		552175	552225	0,204,0
chr2L	552375	552425		7		552375	552425	0,204,0
chr2L	552425	552475		7		552425	552475	0,204,0
chr2L	552875	552925		7		552875	552925	0,204,0
chr2L	840625	840675		7		840625	840675	0,204,0
chr2L	841025	841075		7		841025	841075	0,204,0
chr2L	841075	841125		7		841075	841125	0,204,0
chr2L	841125	841175		7		841125	841175	0,204,0
chr2L	841175	841225		7		841175	841225	0,204,0
chr2L	865075	865125		7		865075	865125	0,204,0
chr2L	867925	867975		7		867925	867975	0,204,0
chr2L	868075	868125		7		868075	868125	0,204,0
chr2L	1113625	1113675		7		1113625	1113675	0,204,0
chr2L	1113725	1113775		7		1113725	1113775	0,204,0
chr2L	1113775	1113825		7		1113775	1113825	0,204,0
chr2L	1113825	1113875		7		1113825	1113875	0,204,0
chr2L	1114375	1114425		7		1114375	1114425	0,204,0
chr2L	1114475	1114525		7		1114475	1114525	0,204,0
chr2L	1115625	1115675		7		1115625	1115675	0,204,0
chr2L	1115725	1115775		7		1115725	1115775	0,204,0
chr2L	1116425	1116475		7		1116425	1116475	0,204,0
chr2L	1116525	1116575		7		1116525	1116575	0,204,0
chr2L	1116625	1116675		7		1116625	1116675	0,204,0
chr2L	1116675	1116725		7		1116675	1116725	0,204,0
chr2L	1116725	1116775		7		1116725	1116775	0,204,0
chr2L	1116775	1116825		7		1116775	1116825	0,204,0
chr2L	1116825	1116875		7		1116825	1116875	0,204,0
chr2L	1116875	1116925		7		1116875	1116925	0,204,0
chr2L	1126375	1126425		7		1126375	1126425	0,204,0
chr2L	1126425	1126475		7		1126425	1126475	0,204,0
chr2L	1126475	1126525		7		1126475	1126525	0,204,0
chr2L	1126925	1126975		7		1126925	1126975	0,204,0
chr2L	1126975	1127025		7		1126975	1127025	0,204,0
chr2L	1127025	1127075		7		1127025	1127075	0,204,0
chr2L	1127075	1127125		7		1127075	1127125	0,204,0
chr2L	1153075	1153125		7		1153075	1153125	0,204,0
chr2L	1186075	1186125		7		1186075	1186125	0,204,0
chr2L	1186125	1186175		7		1186125	1186175	0,204,0
chr2L	1186175	1186225		7		1186175	1186225	0,204,0
chr2L	1186225	1186275		7		1186225	1186275	0,204,0
chr2L	1186275	1186325		7		1186275	1186325	0,204,0
chr2L	1186325	1186375		7		1186325	1186375	0,204,0
chr2L	1186375	1186425		7		1186375	1186425	0,204,0
chr2L	1186425	1186475		7		1186425	1186475	0,204,0
chr2L	1186525	1186575		7		1186525	1186575	0,204,0
chr2L	1423925	1423975		7		1423925	1423975	0,204,0
chr2L	1423975	1424025		7		1423975	1424025	0,204,0
chr2L	1424125	1424175		7		1424125	1424175	0,204,0
chr2L	1424225	1424275		7		1424225	1424275	0,204,0
chr2L	1424275	1424325		7		1424275	1424325	0,204,0
chr2L	1424325	1424375		7		1424325	1424375	0,204,0
chr2L	1424375	1424425		7		1424375	1424425	0,204,0
chr2L	1424575	1424625		7		1424575	1424625	0,204,0
chr2L	1424625	1424675		7		1424625	1424675	0,204,0
chr2L	1424675	1424725		7		1424675	1424725	0,204,0
chr2L	1424725	1424775		7		1424725	1424775	0,204,0
chr2L	1425875	1425925		7		1425875	1425925	0,204,0
chr2L	1425925	1425975		7		1425925	1425975	0,204,0
chr2L	1425975	1426025		7		1425975	1426025	0,204,0
chr2L	1426025	1426075		7		1426025	1426075	0,204,0
chr2L	1426225	1426275		7		1426225	1426275	0,204,0
chr2L	1426275	1426325		7		1426275	1426325	0,204,0
chr2L	1426325	1426375		7		1426325	1426375	0,204,0
chr2L	1426375	1426425		7		1426375	1426425	0,204,0
chr2L	1426425	1426475		7		1426425	1426475	0,204,0
chr2L	1426475	1426525		7		1426475	1426525	0,204,0
chr2L	1426525	1426575		7		1426525	1426575	0,204,0
chr2L	1427275	1427325		7		1427275	1427325	0,204,0
chr2L	1427775	1427825		7		1427775	1427825	0,204,0
chr2L	1427825	1427875		7		1427825	1427875	0,204,0
chr2L	1431975	1432025		7		1431975	1432025	0,204,0
chr2L	1432025	1432075		7		1432025	1432075	0,204,0
chr2L	1432225	1432275		7		1432225	1432275	0,204,0
chr2L	1432325	1432375		7		1432325	1432375	0,204,0
chr2L	1432525	1432575		7		1432525	1432575	0,204,0
chr2L	1432575	1432625		7		1432575	1432625	0,204,0
chr2L	1433175	1433225		7		1433175	1433225	0,204,0
chr2L	1433225	1433275		7		1433225	1433275	0,204,0
chr2L	1434575	1434625		7		1434575	1434625	0,204,0
chr2L	1434625	1434675		7		1434625	1434675	0,204,0
chr2L	1434675	1434725		7		1434675	1434725	0,204,0
chr2L	1434725	1434775		7		1434725	1434775	0,204,0
chr2L	1434775	1434825		7		1434775	1434825	0,204,0
chr2L	1434825	1434875		7		1434825	1434875	0,204,0
chr2L	1434875	1434925		7		1434875	1434925	0,204,0
chr2L	1434925	1434975		7		1434925	1434975	0,204,0
chr2L	1434975	1435025		7		1434975	1435025	0,204,0
chr2L	1435025	1435075		7		1435025	1435075	0,204,0
chr2L	1435075	1435125		7		1435075	1435125	0,204,0
chr2L	1435175	1435225		7		1435175	1435225	0,204,0
chr2L	1435225	1435275		7		1435225	1435275	0,204,0
chr2L	1435475	1435525		7		1435475	1435525	0,204,0
chr2L	1461475	1461525		7		1461475	1461525	0,204,0
chr2L	1461525	1461575		7		1461525	1461575	0,204,0
chr2L	1461625	1461675		7		1461625	1461675	0,204,0
chr2L	1461825	1461875		7		1461825	1461875	0,204,0
chr2L	1461975	1462025		7		1461975	1462025	0,204,0
chr2L	1462075	1462125		7		1462075	1462125	0,204,0
chr2L	1462125	1462175		7		1462125	1462175	0,204,0
chr2L	1462175	1462225		7		1462175	1462225	0,204,0
chr2L	1462225	1462275		7		1462225	1462275	0,204,0
chr2L	1462375	1462425		7		1462375	1462425	0,204,0
chr2L	1463025	1463075		7		1463025	1463075	0,204,0
chr2L	1463075	1463125		7		1463075	1463125	0,204,0
chr2L	1463175	1463225		7		1463175	1463225	0,204,0
chr2L	1463225	1463275		7		1463225	1463275	0,204,0
chr2L	1463275	1463325		7		1463275	1463325	0,204,0
chr2L	1463375	1463425		7		1463375	1463425	0,204,0
chr2L	1654475	1654525		7		1654475	1654525	0,204,0
chr2L	1665725	1665775		7		1665725	1665775	0,204,0
chr2L	1665775	1665825		7		1665775	1665825	0,204,0
chr2L	1665825	1665875		7		1665825	1665875	0,204,0
chr2L	1666375	1666425		7		1666375	1666425	0,204,0
chr2L	1666425	1666475		7		1666425	1666475	0,204,0
chr2L	1666475	1666525		7		1666475	1666525	0,204,0
chr2L	1666525	1666575		7		1666525	1666575	0,204,0
chr2L	1666575	1666625		7		1666575	1666625	0,204,0
chr2L	1666625	1666675		7		1666625	1666675	0,204,0
chr2L	1666675	1666725		7		1666675	1666725	0,204,0
chr2L	1666725	1666775		7		1666725	1666775	0,204,0
chr2L	1666875	1666925		7		1666875	1666925	0,204,0
chr2L	1666925	1666975		7		1666925	1666975	0,204,0
chr2L	1667625	1667675		7		1667625	1667675	0,204,0
chr2L	1669475	1669525		7		1669475	1669525	0,204,0
chr2L	1669525	1669575		7		1669525	1669575	0,204,0
chr2L	1669575	1669625		7		1669575	1669625	0,204,0
chr2L	1669625	1669675		7		1669625	1669675	0,204,0
chr2L	1692025	1692075		7		1692025	1692075	0,204,0
chr2L	1692325	1692375		7		1692325	1692375	0,204,0
chr2L	1692575	1692625		7		1692575	1692625	0,204,0
chr2L	1692625	1692675		7		1692625	1692675	0,204,0
chr2L	1693475	1693525		7		1693475	1693525	0,204,0
chr2L	1693525	1693575		7		1693525	1693575	0,204,0
chr2L	1693575	1693625		7		1693575	1693625	0,204,0
chr2L	1693625	1693675		7		1693625	1693675	0,204,0
chr2L	1693675	1693725		7		1693675	1693725	0,204,0
chr2L	1695125	1695175		7		1695125	1695175	0,204,0
chr2L	1719325	1719375		7		1719325	1719375	0,204,0
chr2L	1719775	1719825		7		1719775	1719825	0,204,0
chr2L	1720875	1720925		7		1720875	1720925	0,204,0
chr2L	1720925	1720975		7		1720925	1720975	0,204,0
chr2L	1720975	1721025		7		1720975	1721025	0,204,0
chr2L	1721025	1721075		7		1721025	1721075	0,204,0
chr2L	1721075	1721125		7		1721075	1721125	0,204,0
chr2L	1721125	1721175		7		1721125	1721175	0,204,0
chr2L	1721275	1721325		7		1721275	1721325	0,204,0
chr2L	1721325	1721375		7		1721325	1721375	0,204,0
chr2L	1721475	1721525		7		1721475	1721525	0,204,0
chr2L	1721525	1721575		7		1721525	1721575	0,204,0
chr2L	1738075	1738125		7		1738075	1738125	0,204,0
chr2L	1738125	1738175		7		1738125	1738175	0,204,0
chr2L	1738175	1738225		7		1738175	1738225	0,204,0
chr2L	1738225	1738275		7		1738225	1738275	0,204,0
chr2L	1738575	1738625		7		1738575	1738625	0,204,0
chr2L	1738625	1738675		7		1738625	1738675	0,204,0
chr2L	1739075	1739125		7		1739075	1739125	0,204,0
chr2L	1739125	1739175		7		1739125	1739175	0,204,0
chr2L	1739175	1739225		7		1739175	1739225	0,204,0
chr2L	1739225	1739275		7		1739225	1739275	0,204,0
chr2L	1739275	1739325		7		1739275	1739325	0,204,0
chr2L	1739325	1739375		7		1739325	1739375	0,204,0
chr2L	1739375	1739425		7		1739375	1739425	0,204,0
chr2L	1739475	1739525		7		1739475	1739525	0,204,0
chr2L	1739525	1739575		7		1739525	1739575	0,204,0
chr2L	1739575	1739625		7		1739575	1739625	0,204,0
chr2L	1739625	1739675		7		1739625	1739675	0,204,0
chr2L	1739725	1739775		7		1739725	1739775	0,204,0
chr2L	1740075	1740125		7		1740075	1740125	0,204,0
chr2L	1741025	1741075		7		1741025	1741075	0,204,0
chr2L	1741075	1741125		7		1741075	1741125	0,204,0
chr2L	1741125	1741175		7		1741125	1741175	0,204,0
chr2L	1741275	1741325		7		1741275	1741325	0,204,0
chr2L	1741925	1741975		7		1741925	1741975	0,204,0
chr2L	1742325	1742375		7		1742325	1742375	0,204,0
chr2L	1742375	1742425		7		1742375	1742425	0,204,0
chr2L	1742425	1742475		7		1742425	1742475	0,204,0
chr2L	1742475	1742525		7		1742475	1742525	0,204,0
chr2L	1742525	1742575		7		1742525	1742575	0,204,0
chr2L	1742575	1742625		7		1742575	1742625	0,204,0
chr2L	1742675	1742725		7		1742675	1742725	0,204,0
chr2L	1743075	1743125		7		1743075	1743125	0,204,0
chr2L	1743125	1743175		7		1743125	1743175	0,204,0
chr2L	1743175	1743225		7		1743175	1743225	0,204,0
chr2L	1743225	1743275		7		1743225	1743275	0,204,0
chr2L	1743475	1743525		7		1743475	1743525	0,204,0
chr2L	1743725	1743775		7		1743725	1743775	0,204,0
chr2L	1743775	1743825		7		1743775	1743825	0,204,0
chr2L	1744025	1744075		7		1744025	1744075	0,204,0
chr2L	1745675	1745725		7		1745675	1745725	0,204,0
chr2L	1928475	1928525		7		1928475	1928525	0,204,0
chr2L	1928525	1928575		7		1928525	1928575	0,204,0
chr2L	1928575	1928625		7		1928575	1928625	0,204,0
chr2L	1930725	1930775		7		1930725	1930775	0,204,0
chr2L	1931075	1931125		7		1931075	1931125	0,204,0
chr2L	1931175	1931225		7		1931175	1931225	0,204,0
chr2L	1932275	1932325		7		1932275	1932325	0,204,0
chr2L	1932325	1932375		7		1932325	1932375	0,204,0
chr2L	1932375	1932425		7		1932375	1932425	0,204,0
chr2L	1933225	1933275		7		1933225	1933275	0,204,0
chr2L	1933275	1933325		7		1933275	1933325	0,204,0
chr2L	1933725	1933775		7		1933725	1933775	0,204,0
chr2L	1933775	1933825		7		1933775	1933825	0,204,0
chr2L	1933825	1933875		7		1933825	1933875	0,204,0
chr2L	1933875	1933925		7		1933875	1933925	0,204,0
chr2L	1933975	1934025		7		1933975	1934025	0,204,0
chr2L	1938175	1938225		7		1938175	1938225	0,204,0
chr2L	1938225	1938275		7		1938225	1938275	0,204,0
chr2L	1988875	1988925		7		1988875	1988925	0,204,0
chr2L	1988925	1988975		7		1988925	1988975	0,204,0
chr2L	1988975	1989025		7		1988975	1989025	0,204,0
chr2L	1989025	1989075		7		1989025	1989075	0,204,0
chr2L	1989175	1989225		7		1989175	1989225	0,204,0
chr2L	1989825	1989875		7		1989825	1989875	0,204,0
chr2L	1989925	1989975		7		1989925	1989975	0,204,0
chr2L	1989975	1990025		7		1989975	1990025	0,204,0
chr2L	1990025	1990075		7		1990025	1990075	0,204,0
chr2L	1990375	1990425		7		1990375	1990425	0,204,0
chr2L	1990425	1990475		7		1990425	1990475	0,204,0
chr2L	1990475	1990525		7		1990475	1990525	0,204,0
chr2L	2128475	2128525		7		2128475	2128525	0,204,0
chr2L	2128525	2128575		7		2128525	2128575	0,204,0
chr2L	2128575	2128625		7		2128575	2128625	0,204,0
chr2L	2128625	2128675		7		2128625	2128675	0,204,0
chr2L	2128675	2128725		7		2128675	2128725	0,204,0
chr2L	2129175	2129225		7		2129175	2129225	0,204,0
chr2L	2129375	2129425		7		2129375	2129425	0,204,0
chr2L	2129625	2129675		7		2129625	2129675	0,204,0
chr2L	2159575	2159625		7		2159575	2159625	0,204,0
chr2L	2160125	2160175		7		2160125	2160175	0,204,0
chr2L	2160225	2160275		7		2160225	2160275	0,204,0
chr2L	2164725	2164775		7		2164725	2164775	0,204,0
chr2L	2179125	2179175		7		2179125	2179175	0,204,0
chr2L	2179875	2179925		7		2179875	2179925	0,204,0
chr2L	2180825	2180875		7		2180825	2180875	0,204,0
chr2L	2198625	2198675		7		2198625	2198675	0,204,0
chr2L	2199725	2199775		7		2199725	2199775	0,204,0
chr2L	2230675	2230725		7		2230675	2230725	0,204,0
chr2L	2230725	2230775		7		2230725	2230775	0,204,0
chr2L	2230775	2230825		7		2230775	2230825	0,204,0
chr2L	2230975	2231025		7		2230975	2231025	0,204,0
chr2L	2362325	2362375		7		2362325	2362375	0,204,0
chr2L	2373625	2373675		7		2373625	2373675	0,204,0
chr2L	2427375	2427425		7		2427375	2427425	0,204,0
chr2L	2729675	2729725		7		2729675	2729725	0,204,0
chr2L	2729725	2729775		7		2729725	2729775	0,204,0
chr2L	2729825	2729875		7		2729825	2729875	0,204,0
chr2L	2729875	2729925		7		2729875	2729925	0,204,0
chr2L	2730225	2730275		7		2730225	2730275	0,204,0
chr2L	2731225	2731275		7		2731225	2731275	0,204,0
chr2L	2744425	2744475		7		2744425	2744475	0,204,0
chr2L	2744475	2744525		7		2744475	2744525	0,204,0
chr2L	2744525	2744575		7		2744525	2744575	0,204,0
chr2L	2749825	2749875		7		2749825	2749875	0,204,0
chr2L	2749875	2749925		7		2749875	2749925	0,204,0
chr2L	2749925	2749975		7		2749925	2749975	0,204,0
chr2L	2749975	2750025		7		2749975	2750025	0,204,0
chr2L	2755175	2755225		7		2755175	2755225	0,204,0
chr2L	2755225	2755275		7		2755225	2755275	0,204,0
chr2L	2755275	2755325		7		2755275	2755325	0,204,0
chr2L	2755375	2755425		7		2755375	2755425	0,204,0
chr2L	2755425	2755475		7		2755425	2755475	0,204,0
chr2L	2755475	2755525		7		2755475	2755525	0,204,0
chr2L	2755525	2755575		7		2755525	2755575	0,204,0
chr2L	2755625	2755675		7		2755625	2755675	0,204,0
chr2L	2756725	2756775		7		2756725	2756775	0,204,0
chr2L	2757525	2757575		7		2757525	2757575	0,204,0
chr2L	2757875	2757925		7		2757875	2757925	0,204,0
chr2L	2757975	2758025		7		2757975	2758025	0,204,0
chr2L	2758075	2758125		7		2758075	2758125	0,204,0
chr2L	2771225	2771275		7		2771225	2771275	0,204,0
chr2L	2771775	2771825		7		2771775	2771825	0,204,0
chr2L	2772525	2772575		7		2772525	2772575	0,204,0
chr2L	2779275	2779325		7		2779275	2779325	0,204,0
chr2L	2801675	2801725		7		2801675	2801725	0,204,0
chr2L	2802175	2802225		7		2802175	2802225	0,204,0
chr2L	2802575	2802625		7		2802575	2802625	0,204,0
chr2L	2802625	2802675		7		2802625	2802675	0,204,0
chr2L	2802925	2802975		7		2802925	2802975	0,204,0
chr2L	2802975	2803025		7		2802975	2803025	0,204,0
chr2L	2803025	2803075		7		2803025	2803075	0,204,0
chr2L	2803075	2803125		7		2803075	2803125	0,204,0
chr2L	2803125	2803175		7		2803125	2803175	0,204,0
chr2L	2803225	2803275		7		2803225	2803275	0,204,0
chr2L	2803325	2803375		7		2803325	2803375	0,204,0
chr2L	2804275	2804325		7		2804275	2804325	0,204,0
chr2L	2804325	2804375		7		2804325	2804375	0,204,0
chr2L	2805175	2805225		7		2805175	2805225	0,204,0
chr2L	2805225	2805275		7		2805225	2805275	0,204,0
chr2L	2805275	2805325		7		2805275	2805325	0,204,0
chr2L	2805325	2805375		7		2805325	2805375	0,204,0
chr2L	2805375	2805425		7		2805375	2805425	0,204,0
chr2L	2805425	2805475		7		2805425	2805475	0,204,0
chr2L	2805475	2805525		7		2805475	2805525	0,204,0
chr2L	2805675	2805725		7		2805675	2805725	0,204,0
chr2L	2805725	2805775		7		2805725	2805775	0,204,0
chr2L	2805775	2805825		7		2805775	2805825	0,204,0
chr2L	2805825	2805875		7		2805825	2805875	0,204,0
chr2L	2805875	2805925		7		2805875	2805925	0,204,0
chr2L	2805925	2805975		7		2805925	2805975	0,204,0
chr2L	2805975	2806025		7		2805975	2806025	0,204,0
chr2L	2806225	2806275		7		2806225	2806275	0,204,0
chr2L	2806275	2806325		7		2806275	2806325	0,204,0
chr2L	2806325	2806375		7		2806325	2806375	0,204,0
chr2L	2807175	2807225		7		2807175	2807225	0,204,0
chr2L	2807275	2807325		7		2807275	2807325	0,204,0
chr2L	2807475	2807525		7		2807475	2807525	0,204,0
chr2L	2807525	2807575		7		2807525	2807575	0,204,0
chr2L	2807575	2807625		7		2807575	2807625	0,204,0
chr2L	2807625	2807675		7		2807625	2807675	0,204,0
chr2L	2807675	2807725		7		2807675	2807725	0,204,0
chr2L	2807725	2807775		7		2807725	2807775	0,204,0
chr2L	2807975	2808025		7		2807975	2808025	0,204,0
chr2L	2861875	2861925		7		2861875	2861925	0,204,0
chr2L	2888625	2888675		7		2888625	2888675	0,204,0
chr2L	2888675	2888725		7		2888675	2888725	0,204,0
chr2L	2900325	2900375		7		2900325	2900375	0,204,0
chr2L	2900375	2900425		7		2900375	2900425	0,204,0
chr2L	2900425	2900475		7		2900425	2900475	0,204,0
chr2L	2900475	2900525		7		2900475	2900525	0,204,0
chr2L	2900525	2900575		7		2900525	2900575	0,204,0
chr2L	2900575	2900625		7		2900575	2900625	0,204,0
chr2L	2904925	2904975		7		2904925	2904975	0,204,0
chr2L	2904975	2905025		7		2904975	2905025	0,204,0
chr2L	2905875	2905925		7		2905875	2905925	0,204,0
chr2L	2905925	2905975		7		2905925	2905975	0,204,0
chr2L	2905975	2906025		7		2905975	2906025	0,204,0
chr2L	2906525	2906575		7		2906525	2906575	0,204,0
chr2L	2906575	2906625		7		2906575	2906625	0,204,0
chr2L	2906625	2906675		7		2906625	2906675	0,204,0
chr2L	2908325	2908375		7		2908325	2908375	0,204,0
chr2L	2908375	2908425		7		2908375	2908425	0,204,0
chr2L	2908525	2908575		7		2908525	2908575	0,204,0
chr2L	2908625	2908675		7		2908625	2908675	0,204,0
chr2L	2924075	2924125		7		2924075	2924125	0,204,0
chr2L	2924125	2924175		7		2924125	2924175	0,204,0
chr2L	2925725	2925775		7		2925725	2925775	0,204,0
chr2L	2926375	2926425		7		2926375	2926425	0,204,0
chr2L	2935875	2935925		7		2935875	2935925	0,204,0
chr2L	3041725	3041775		7		3041725	3041775	0,204,0
chr2L	3046625	3046675		7		3046625	3046675	0,204,0
chr2L	3055575	3055625		7		3055575	3055625	0,204,0
chr2L	3055625	3055675		7		3055625	3055675	0,204,0
chr2L	3086175	3086225		7		3086175	3086225	0,204,0
chr2L	3122075	3122125		7		3122075	3122125	0,204,0
chr2L	3122125	3122175		7		3122125	3122175	0,204,0
chr2L	3122225	3122275		7		3122225	3122275	0,204,0
chr2L	3122275	3122325		7		3122275	3122325	0,204,0
chr2L	3122325	3122375		7		3122325	3122375	0,204,0
chr2L	3122575	3122625		7		3122575	3122625	0,204,0
chr2L	3122625	3122675		7		3122625	3122675	0,204,0
chr2L	3122675	3122725		7		3122675	3122725	0,204,0
chr2L	3122725	3122775		7		3122725	3122775	0,204,0
chr2L	3122775	3122825		7		3122775	3122825	0,204,0
chr2L	3122875	3122925		7		3122875	3122925	0,204,0
chr2L	3122975	3123025		7		3122975	3123025	0,204,0
chr2L	3123025	3123075		7		3123025	3123075	0,204,0
chr2L	3123075	3123125		7		3123075	3123125	0,204,0
chr2L	3123125	3123175		7		3123125	3123175	0,204,0
chr2L	3123275	3123325		7		3123275	3123325	0,204,0
chr2L	3123325	3123375		7		3123325	3123375	0,204,0
chr2L	3123825	3123875		7		3123825	3123875	0,204,0
chr2L	3124425	3124475		7		3124425	3124475	0,204,0
chr2L	3124475	3124525		7		3124475	3124525	0,204,0
chr2L	3124525	3124575		7		3124525	3124575	0,204,0
chr2L	3146225	3146275		7		3146225	3146275	0,204,0
chr2L	3152625	3152675		7		3152625	3152675	0,204,0
chr2L	3165075	3165125		7		3165075	3165125	0,204,0
chr2L	3172275	3172325		7		3172275	3172325	0,204,0
chr2L	3299125	3299175		7		3299125	3299175	0,204,0
chr2L	3299625	3299675		7		3299625	3299675	0,204,0
chr2L	3300025	3300075		7		3300025	3300075	0,204,0
chr2L	3301725	3301775		7		3301725	3301775	0,204,0
chr2L	3365675	3365725		7		3365675	3365725	0,204,0
chr2L	3366225	3366275		7		3366225	3366275	0,204,0
chr2L	3366925	3366975		7		3366925	3366975	0,204,0
chr2L	3367325	3367375		7		3367325	3367375	0,204,0
chr2L	3413575	3413625		7		3413575	3413625	0,204,0
chr2L	3413625	3413675		7		3413625	3413675	0,204,0
chr2L	3413675	3413725		7		3413675	3413725	0,204,0
chr2L	3415125	3415175		7		3415125	3415175	0,204,0
chr2L	3415925	3415975		7		3415925	3415975	0,204,0
chr2L	3416325	3416375		7		3416325	3416375	0,204,0
chr2L	3475275	3475325		7		3475275	3475325	0,204,0
chr2L	3475325	3475375		7		3475325	3475375	0,204,0
chr2L	3475575	3475625		7		3475575	3475625	0,204,0
chr2L	3475625	3475675		7		3475625	3475675	0,204,0
chr2L	3475725	3475775		7		3475725	3475775	0,204,0
chr2L	3475775	3475825		7		3475775	3475825	0,204,0
chr2L	3475825	3475875		7		3475825	3475875	0,204,0
chr2L	3476525	3476575		7		3476525	3476575	0,204,0
chr2L	3478725	3478775		7		3478725	3478775	0,204,0
chr2L	3479275	3479325		7		3479275	3479325	0,204,0
chr2L	3479325	3479375		7		3479325	3479375	0,204,0
chr2L	3479425	3479475		7		3479425	3479475	0,204,0
chr2L	3479475	3479525		7		3479475	3479525	0,204,0
chr2L	3479525	3479575		7		3479525	3479575	0,204,0
chr2L	3479575	3479625		7		3479575	3479625	0,204,0
chr2L	3479625	3479675		7		3479625	3479675	0,204,0
chr2L	3479675	3479725		7		3479675	3479725	0,204,0
chr2L	3480075	3480125		7		3480075	3480125	0,204,0
chr2L	3480125	3480175		7		3480125	3480175	0,204,0
chr2L	3524275	3524325		7		3524275	3524325	0,204,0
chr2L	3524325	3524375		7		3524325	3524375	0,204,0
chr2L	3524375	3524425		7		3524375	3524425	0,204,0
chr2L	3524425	3524475		7		3524425	3524475	0,204,0
chr2L	3524775	3524825		7		3524775	3524825	0,204,0
chr2L	3524825	3524875		7		3524825	3524875	0,204,0
chr2L	3631625	3631675		7		3631625	3631675	0,204,0
chr2L	3631775	3631825		7		3631775	3631825	0,204,0
chr2L	3631825	3631875		7		3631825	3631875	0,204,0
chr2L	3631925	3631975		7		3631925	3631975	0,204,0
chr2L	3640625	3640675		7		3640625	3640675	0,204,0
chr2L	3640675	3640725		7		3640675	3640725	0,204,0
chr2L	3640725	3640775		7		3640725	3640775	0,204,0
chr2L	3640775	3640825		7		3640775	3640825	0,204,0
chr2L	3640825	3640875		7		3640825	3640875	0,204,0
chr2L	3640875	3640925		7		3640875	3640925	0,204,0
chr2L	3640925	3640975		7		3640925	3640975	0,204,0
chr2L	3641025	3641075		7		3641025	3641075	0,204,0
chr2L	3641125	3641175		7		3641125	3641175	0,204,0
chr2L	3641175	3641225		7		3641175	3641225	0,204,0
chr2L	3641475	3641525		7		3641475	3641525	0,204,0
chr2L	3642775	3642825		7		3642775	3642825	0,204,0
chr2L	3642825	3642875		7		3642825	3642875	0,204,0
chr2L	3643075	3643125		7		3643075	3643125	0,204,0
chr2L	3643125	3643175		7		3643125	3643175	0,204,0
chr2L	3656325	3656375		7		3656325	3656375	0,204,0
chr2L	3694875	3694925		7		3694875	3694925	0,204,0
chr2L	3694975	3695025		7		3694975	3695025	0,204,0
chr2L	3695025	3695075		7		3695025	3695075	0,204,0
chr2L	3695075	3695125		7		3695075	3695125	0,204,0
chr2L	3695175	3695225		7		3695175	3695225	0,204,0
chr2L	3695425	3695475		7		3695425	3695475	0,204,0
chr2L	3695475	3695525		7		3695475	3695525	0,204,0
chr2L	3695525	3695575		7		3695525	3695575	0,204,0
chr2L	3705325	3705375		7		3705325	3705375	0,204,0
chr2L	3706175	3706225		7		3706175	3706225	0,204,0
chr2L	3706225	3706275		7		3706225	3706275	0,204,0
chr2L	3707225	3707275		7		3707225	3707275	0,204,0
chr2L	3713525	3713575		7		3713525	3713575	0,204,0
chr2L	3713575	3713625		7		3713575	3713625	0,204,0
chr2L	3770525	3770575		7		3770525	3770575	0,204,0
chr2L	3770575	3770625		7		3770575	3770625	0,204,0
chr2L	3771025	3771075		7		3771025	3771075	0,204,0
chr2L	3771175	3771225		7		3771175	3771225	0,204,0
chr2L	3771225	3771275		7		3771225	3771275	0,204,0
chr2L	3771775	3771825		7		3771775	3771825	0,204,0
chr2L	3771875	3771925		7		3771875	3771925	0,204,0
chr2L	3771925	3771975		7		3771925	3771975	0,204,0
chr2L	3771975	3772025		7		3771975	3772025	0,204,0
chr2L	3772025	3772075		7		3772025	3772075	0,204,0
chr2L	3777375	3777425		7		3777375	3777425	0,204,0
chr2L	3777475	3777525		7		3777475	3777525	0,204,0
chr2L	3778525	3778575		7		3778525	3778575	0,204,0
chr2L	3778575	3778625		7		3778575	3778625	0,204,0
chr2L	3778625	3778675		7		3778625	3778675	0,204,0
chr2L	3778775	3778825		7		3778775	3778825	0,204,0
chr2L	3788725	3788775		7		3788725	3788775	0,204,0
chr2L	3895275	3895325		7		3895275	3895325	0,204,0
chr2L	3895325	3895375		7		3895325	3895375	0,204,0
chr2L	3898275	3898325		7		3898275	3898325	0,204,0
chr2L	4117925	4117975		7		4117925	4117975	0,204,0
chr2L	4118125	4118175		7		4118125	4118175	0,204,0
chr2L	4118175	4118225		7		4118175	4118225	0,204,0
chr2L	4118225	4118275		7		4118225	4118275	0,204,0
chr2L	4118325	4118375		7		4118325	4118375	0,204,0
chr2L	4118375	4118425		7		4118375	4118425	0,204,0
chr2L	4118425	4118475		7		4118425	4118475	0,204,0
chr2L	4118475	4118525		7		4118475	4118525	0,204,0
chr2L	4118525	4118575		7		4118525	4118575	0,204,0
chr2L	4120025	4120075		7		4120025	4120075	0,204,0
chr2L	4120375	4120425		7		4120375	4120425	0,204,0
chr2L	4120475	4120525		7		4120475	4120525	0,204,0
chr2L	4120525	4120575		7		4120525	4120575	0,204,0
chr2L	4121075	4121125		7		4121075	4121125	0,204,0
chr2L	4121125	4121175		7		4121125	4121175	0,204,0
chr2L	4121725	4121775		7		4121725	4121775	0,204,0
chr2L	4121775	4121825		7		4121775	4121825	0,204,0
chr2L	4121825	4121875		7		4121825	4121875	0,204,0
chr2L	4121875	4121925		7		4121875	4121925	0,204,0
chr2L	4121925	4121975		7		4121925	4121975	0,204,0
chr2L	4121975	4122025		7		4121975	4122025	0,204,0
chr2L	4122025	4122075		7		4122025	4122075	0,204,0
chr2L	4122075	4122125		7		4122075	4122125	0,204,0
chr2L	4122125	4122175		7		4122125	4122175	0,204,0
chr2L	4122475	4122525		7		4122475	4122525	0,204,0
chr2L	4122525	4122575		7		4122525	4122575	0,204,0
chr2L	4122575	4122625		7		4122575	4122625	0,204,0
chr2L	4123825	4123875		7		4123825	4123875	0,204,0
chr2L	4123875	4123925		7		4123875	4123925	0,204,0
chr2L	4123925	4123975		7		4123925	4123975	0,204,0
chr2L	4123975	4124025		7		4123975	4124025	0,204,0
chr2L	4124025	4124075		7		4124025	4124075	0,204,0
chr2L	4124075	4124125		7		4124075	4124125	0,204,0
chr2L	4124125	4124175		7		4124125	4124175	0,204,0
chr2L	4124175	4124225		7		4124175	4124225	0,204,0
chr2L	4124375	4124425		7		4124375	4124425	0,204,0
chr2L	4124425	4124475		7		4124425	4124475	0,204,0
chr2L	4340075	4340125		7		4340075	4340125	0,204,0
chr2L	4368525	4368575		7		4368525	4368575	0,204,0
chr2L	4368825	4368875		7		4368825	4368875	0,204,0
chr2L	4368875	4368925		7		4368875	4368925	0,204,0
chr2L	4368975	4369025		7		4368975	4369025	0,204,0
chr2L	4369025	4369075		7		4369025	4369075	0,204,0
chr2L	4369075	4369125		7		4369075	4369125	0,204,0
chr2L	4369125	4369175		7		4369125	4369175	0,204,0
chr2L	4369225	4369275		7		4369225	4369275	0,204,0
chr2L	4369275	4369325		7		4369275	4369325	0,204,0
chr2L	4369325	4369375		7		4369325	4369375	0,204,0
chr2L	4369375	4369425		7		4369375	4369425	0,204,0
chr2L	4378675	4378725		7		4378675	4378725	0,204,0
chr2L	4885975	4886025		7		4885975	4886025	0,204,0
chr2L	4886325	4886375		7		4886325	4886375	0,204,0
chr2L	4886375	4886425		7		4886375	4886425	0,204,0
chr2L	4886425	4886475		7		4886425	4886475	0,204,0
chr2L	4889275	4889325		7		4889275	4889325	0,204,0
chr2L	4889375	4889425		7		4889375	4889425	0,204,0
chr2L	4891225	4891275		7		4891225	4891275	0,204,0
chr2L	4892175	4892225		7		4892175	4892225	0,204,0
chr2L	4892225	4892275		7		4892225	4892275	0,204,0
chr2L	4892475	4892525		7		4892475	4892525	0,204,0
chr2L	4892525	4892575		7		4892525	4892575	0,204,0
chr2L	4892625	4892675		7		4892625	4892675	0,204,0
chr2L	4892675	4892725		7		4892675	4892725	0,204,0
chr2L	4892725	4892775		7		4892725	4892775	0,204,0
chr2L	4892925	4892975		7		4892925	4892975	0,204,0
chr2L	4893525	4893575		7		4893525	4893575	0,204,0
chr2L	4893575	4893625		7		4893575	4893625	0,204,0
chr2L	4893775	4893825		7		4893775	4893825	0,204,0
chr2L	4893825	4893875		7		4893825	4893875	0,204,0
chr2L	4893925	4893975		7		4893925	4893975	0,204,0
chr2L	4896325	4896375		7		4896325	4896375	0,204,0
chr2L	4998625	4998675		7		4998625	4998675	0,204,0
chr2L	5002325	5002375		7		5002325	5002375	0,204,0
chr2L	5007125	5007175		7		5007125	5007175	0,204,0
chr2L	5021375	5021425		7		5021375	5021425	0,204,0
chr2L	5021425	5021475		7		5021425	5021475	0,204,0
chr2L	5021475	5021525		7		5021475	5021525	0,204,0
chr2L	5024025	5024075		7		5024025	5024075	0,204,0
chr2L	5024575	5024625		7		5024575	5024625	0,204,0
chr2L	5024625	5024675		7		5024625	5024675	0,204,0
chr2L	5024675	5024725		7		5024675	5024725	0,204,0
chr2L	5024725	5024775		7		5024725	5024775	0,204,0
chr2L	5024775	5024825		7		5024775	5024825	0,204,0
chr2L	5024825	5024875		7		5024825	5024875	0,204,0
chr2L	5028925	5028975		7		5028925	5028975	0,204,0
chr2L	5029025	5029075		7		5029025	5029075	0,204,0
chr2L	5029075	5029125		7		5029075	5029125	0,204,0
chr2L	5029125	5029175		7		5029125	5029175	0,204,0
chr2L	5054625	5054675		7		5054625	5054675	0,204,0
chr2L	5054675	5054725		7		5054675	5054725	0,204,0
chr2L	5060575	5060625		7		5060575	5060625	0,204,0
chr2L	5060675	5060725		7		5060675	5060725	0,204,0
chr2L	5060725	5060775		7		5060725	5060775	0,204,0
chr2L	5060775	5060825		7		5060775	5060825	0,204,0
chr2L	5060875	5060925		7		5060875	5060925	0,204,0
chr2L	5061625	5061675		7		5061625	5061675	0,204,0
chr2L	5061675	5061725		7		5061675	5061725	0,204,0
chr2L	5061725	5061775		7		5061725	5061775	0,204,0
chr2L	5062025	5062075		7		5062025	5062075	0,204,0
chr2L	5079025	5079075		7		5079025	5079075	0,204,0
chr2L	5079075	5079125		7		5079075	5079125	0,204,0
chr2L	5144875	5144925		7		5144875	5144925	0,204,0
chr2L	5144925	5144975		7		5144925	5144975	0,204,0
chr2L	5144975	5145025		7		5144975	5145025	0,204,0
chr2L	5145025	5145075		7		5145025	5145075	0,204,0
chr2L	5145075	5145125		7		5145075	5145125	0,204,0
chr2L	5145125	5145175		7		5145125	5145175	0,204,0
chr2L	5145175	5145225		7		5145175	5145225	0,204,0
chr2L	5147525	5147575		7		5147525	5147575	0,204,0
chr2L	5149075	5149125		7		5149075	5149125	0,204,0
chr2L	5149125	5149175		7		5149125	5149175	0,204,0
chr2L	5149175	5149225		7		5149175	5149225	0,204,0
chr2L	5149225	5149275		7		5149225	5149275	0,204,0
chr2L	5149325	5149375		7		5149325	5149375	0,204,0
chr2L	5149375	5149425		7		5149375	5149425	0,204,0
chr2L	5149425	5149475		7		5149425	5149475	0,204,0
chr2L	5149475	5149525		7		5149475	5149525	0,204,0
chr2L	5196675	5196725		7		5196675	5196725	0,204,0
chr2L	5196975	5197025		7		5196975	5197025	0,204,0
chr2L	5197075	5197125		7		5197075	5197125	0,204,0
chr2L	5197225	5197275		7		5197225	5197275	0,204,0
chr2L	5197475	5197525		7		5197475	5197525	0,204,0
chr2L	5197525	5197575		7		5197525	5197575	0,204,0
chr2L	5197575	5197625		7		5197575	5197625	0,204,0
chr2L	5197625	5197675		7		5197625	5197675	0,204,0
chr2L	5197675	5197725		7		5197675	5197725	0,204,0
chr2L	5197825	5197875		7		5197825	5197875	0,204,0
chr2L	5197875	5197925		7		5197875	5197925	0,204,0
chr2L	5198925	5198975		7		5198925	5198975	0,204,0
chr2L	5198975	5199025		7		5198975	5199025	0,204,0
chr2L	5242975	5243025		7		5242975	5243025	0,204,0
chr2L	5243225	5243275		7		5243225	5243275	0,204,0
chr2L	5263825	5263875		7		5263825	5263875	0,204,0
chr2L	5263925	5263975		7		5263925	5263975	0,204,0
chr2L	5263975	5264025		7		5263975	5264025	0,204,0
chr2L	5264075	5264125		7		5264075	5264125	0,204,0
chr2L	5264225	5264275		7		5264225	5264275	0,204,0
chr2L	5264275	5264325		7		5264275	5264325	0,204,0
chr2L	5264325	5264375		7		5264325	5264375	0,204,0
chr2L	5264425	5264475		7		5264425	5264475	0,204,0
chr2L	5264525	5264575		7		5264525	5264575	0,204,0
chr2L	5264575	5264625		7		5264575	5264625	0,204,0
chr2L	5264725	5264775		7		5264725	5264775	0,204,0
chr2L	5285775	5285825		7		5285775	5285825	0,204,0
chr2L	5285875	5285925		7		5285875	5285925	0,204,0
chr2L	5288325	5288375		7		5288325	5288375	0,204,0
chr2L	5288375	5288425		7		5288375	5288425	0,204,0
chr2L	5288425	5288475		7		5288425	5288475	0,204,0
chr2L	5289475	5289525		7		5289475	5289525	0,204,0
chr2L	5290575	5290625		7		5290575	5290625	0,204,0
chr2L	5291725	5291775		7		5291725	5291775	0,204,0
chr2L	5291975	5292025		7		5291975	5292025	0,204,0
chr2L	5293925	5293975		7		5293925	5293975	0,204,0
chr2L	5293975	5294025		7		5293975	5294025	0,204,0
chr2L	5294025	5294075		7		5294025	5294075	0,204,0
chr2L	5294225	5294275		7		5294225	5294275	0,204,0
chr2L	5294325	5294375		7		5294325	5294375	0,204,0
chr2L	5295525	5295575		7		5295525	5295575	0,204,0
chr2L	5295575	5295625		7		5295575	5295625	0,204,0
chr2L	5295625	5295675		7		5295625	5295675	0,204,0
chr2L	5299975	5300025		7		5299975	5300025	0,204,0
chr2L	5300225	5300275		7		5300225	5300275	0,204,0
chr2L	5303475	5303525		7		5303475	5303525	0,204,0
chr2L	5303775	5303825		7		5303775	5303825	0,204,0
chr2L	5303975	5304025		7		5303975	5304025	0,204,0
chr2L	5305375	5305425		7		5305375	5305425	0,204,0
chr2L	5305425	5305475		7		5305425	5305475	0,204,0
chr2L	5305625	5305675		7		5305625	5305675	0,204,0
chr2L	5306175	5306225		7		5306175	5306225	0,204,0
chr2L	5306225	5306275		7		5306225	5306275	0,204,0
chr2L	5306325	5306375		7		5306325	5306375	0,204,0
chr2L	5307075	5307125		7		5307075	5307125	0,204,0
chr2L	5310925	5310975		7		5310925	5310975	0,204,0
chr2L	5311175	5311225		7		5311175	5311225	0,204,0
chr2L	5547375	5547425		7		5547375	5547425	0,204,0
chr2L	5547425	5547475		7		5547425	5547475	0,204,0
chr2L	5547475	5547525		7		5547475	5547525	0,204,0
chr2L	5547525	5547575		7		5547525	5547575	0,204,0
chr2L	5779825	5779875		7		5779825	5779875	0,204,0
chr2L	5780075	5780125		7		5780075	5780125	0,204,0
chr2L	5780125	5780175		7		5780125	5780175	0,204,0
chr2L	5780175	5780225		7		5780175	5780225	0,204,0
chr2L	5780475	5780525		7		5780475	5780525	0,204,0
chr2L	5780575	5780625		7		5780575	5780625	0,204,0
chr2L	5786525	5786575		7		5786525	5786575	0,204,0
chr2L	5797325	5797375		7		5797325	5797375	0,204,0
chr2L	5798025	5798075		7		5798025	5798075	0,204,0
chr2L	5798075	5798125		7		5798075	5798125	0,204,0
chr2L	5798125	5798175		7		5798125	5798175	0,204,0
chr2L	5798175	5798225		7		5798175	5798225	0,204,0
chr2L	5798225	5798275		7		5798225	5798275	0,204,0
chr2L	5799225	5799275		7		5799225	5799275	0,204,0
chr2L	5889025	5889075		7		5889025	5889075	0,204,0
chr2L	5889075	5889125		7		5889075	5889125	0,204,0
chr2L	5889125	5889175		7		5889125	5889175	0,204,0
chr2L	5889275	5889325		7		5889275	5889325	0,204,0
chr2L	5889375	5889425		7		5889375	5889425	0,204,0
chr2L	5889425	5889475		7		5889425	5889475	0,204,0
chr2L	5889475	5889525		7		5889475	5889525	0,204,0
chr2L	5889525	5889575		7		5889525	5889575	0,204,0
chr2L	5889625	5889675		7		5889625	5889675	0,204,0
chr2L	5889675	5889725		7		5889675	5889725	0,204,0
chr2L	5889725	5889775		7		5889725	5889775	0,204,0
chr2L	5889775	5889825		7		5889775	5889825	0,204,0
chr2L	5889825	5889875		7		5889825	5889875	0,204,0
chr2L	5889875	5889925		7		5889875	5889925	0,204,0
chr2L	5944825	5944875		7		5944825	5944875	0,204,0
chr2L	5945075	5945125		7		5945075	5945125	0,204,0
chr2L	5948725	5948775		7		5948725	5948775	0,204,0
chr2L	5971525	5971575		7		5971525	5971575	0,204,0
chr2L	5971575	5971625		7		5971575	5971625	0,204,0
chr2L	5971975	5972025		7		5971975	5972025	0,204,0
chr2L	5972075	5972125		7		5972075	5972125	0,204,0
chr2L	5975725	5975775		7		5975725	5975775	0,204,0
chr2L	5975775	5975825		7		5975775	5975825	0,204,0
chr2L	5978575	5978625		7		5978575	5978625	0,204,0
chr2L	5978625	5978675		7		5978625	5978675	0,204,0
chr2L	5978675	5978725		7		5978675	5978725	0,204,0
chr2L	5979075	5979125		7		5979075	5979125	0,204,0
chr2L	5979125	5979175		7		5979125	5979175	0,204,0
chr2L	6011975	6012025		7		6011975	6012025	0,204,0
chr2L	6082175	6082225		7		6082175	6082225	0,204,0
chr2L	6082225	6082275		7		6082225	6082275	0,204,0
chr2L	6082275	6082325		7		6082275	6082325	0,204,0
chr2L	6084625	6084675		7		6084625	6084675	0,204,0
chr2L	6084725	6084775		7		6084725	6084775	0,204,0
chr2L	6084775	6084825		7		6084775	6084825	0,204,0
chr2L	6084875	6084925		7		6084875	6084925	0,204,0
chr2L	6084975	6085025		7		6084975	6085025	0,204,0
chr2L	6086625	6086675		7		6086625	6086675	0,204,0
chr2L	6086675	6086725		7		6086675	6086725	0,204,0
chr2L	6087675	6087725		7		6087675	6087725	0,204,0
chr2L	6087725	6087775		7		6087725	6087775	0,204,0
chr2L	6088875	6088925		7		6088875	6088925	0,204,0
chr2L	6088925	6088975		7		6088925	6088975	0,204,0
chr2L	6100625	6100675		7		6100625	6100675	0,204,0
chr2L	6100725	6100775		7		6100725	6100775	0,204,0
chr2L	6278225	6278275		7		6278225	6278275	0,204,0
chr2L	6278475	6278525		7		6278475	6278525	0,204,0
chr2L	6278725	6278775		7		6278725	6278775	0,204,0
chr2L	6290625	6290675		7		6290625	6290675	0,204,0
chr2L	6291025	6291075		7		6291025	6291075	0,204,0
chr2L	6291675	6291725		7		6291675	6291725	0,204,0
chr2L	6292025	6292075		7		6292025	6292075	0,204,0
chr2L	6292175	6292225		7		6292175	6292225	0,204,0
chr2L	6292225	6292275		7		6292225	6292275	0,204,0
chr2L	6292275	6292325		7		6292275	6292325	0,204,0
chr2L	6292325	6292375		7		6292325	6292375	0,204,0
chr2L	6292375	6292425		7		6292375	6292425	0,204,0
chr2L	6292425	6292475		7		6292425	6292475	0,204,0
chr2L	6292475	6292525		7		6292475	6292525	0,204,0
chr2L	6292525	6292575		7		6292525	6292575	0,204,0
chr2L	6367475	6367525		7		6367475	6367525	0,204,0
chr2L	6370125	6370175		7		6370125	6370175	0,204,0
chr2L	6370825	6370875		7		6370825	6370875	0,204,0
chr2L	6370875	6370925		7		6370875	6370925	0,204,0
chr2L	6370925	6370975		7		6370925	6370975	0,204,0
chr2L	6370975	6371025		7		6370975	6371025	0,204,0
chr2L	6371075	6371125		7		6371075	6371125	0,204,0
chr2L	6371125	6371175		7		6371125	6371175	0,204,0
chr2L	6371225	6371275		7		6371225	6371275	0,204,0
chr2L	6371275	6371325		7		6371275	6371325	0,204,0
chr2L	6371325	6371375		7		6371325	6371375	0,204,0
chr2L	6371375	6371425		7		6371375	6371425	0,204,0
chr2L	6371575	6371625		7		6371575	6371625	0,204,0
chr2L	6371725	6371775		7		6371725	6371775	0,204,0
chr2L	6371775	6371825		7		6371775	6371825	0,204,0
chr2L	6371825	6371875		7		6371825	6371875	0,204,0
chr2L	6371875	6371925		7		6371875	6371925	0,204,0
chr2L	6371925	6371975		7		6371925	6371975	0,204,0
chr2L	6371975	6372025		7		6371975	6372025	0,204,0
chr2L	6372025	6372075		7		6372025	6372075	0,204,0
chr2L	6372075	6372125		7		6372075	6372125	0,204,0
chr2L	6372225	6372275		7		6372225	6372275	0,204,0
chr2L	6372325	6372375		7		6372325	6372375	0,204,0
chr2L	6372375	6372425		7		6372375	6372425	0,204,0
chr2L	6372525	6372575		7		6372525	6372575	0,204,0
chr2L	6372575	6372625		7		6372575	6372625	0,204,0
chr2L	6372625	6372675		7		6372625	6372675	0,204,0
chr2L	6422575	6422625		7		6422575	6422625	0,204,0
chr2L	6422625	6422675		7		6422625	6422675	0,204,0
chr2L	6423075	6423125		7		6423075	6423125	0,204,0
chr2L	6423125	6423175		7		6423125	6423175	0,204,0
chr2L	6423175	6423225		7		6423175	6423225	0,204,0
chr2L	6423275	6423325		7		6423275	6423325	0,204,0
chr2L	6423325	6423375		7		6423325	6423375	0,204,0
chr2L	6423375	6423425		7		6423375	6423425	0,204,0
chr2L	6423475	6423525		7		6423475	6423525	0,204,0
chr2L	6423525	6423575		7		6423525	6423575	0,204,0
chr2L	6423575	6423625		7		6423575	6423625	0,204,0
chr2L	6423625	6423675		7		6423625	6423675	0,204,0
chr2L	6423675	6423725		7		6423675	6423725	0,204,0
chr2L	6423775	6423825		7		6423775	6423825	0,204,0
chr2L	6423825	6423875		7		6423825	6423875	0,204,0
chr2L	6494625	6494675		7		6494625	6494675	0,204,0
chr2L	6494675	6494725		7		6494675	6494725	0,204,0
chr2L	6494725	6494775		7		6494725	6494775	0,204,0
chr2L	6494825	6494875		7		6494825	6494875	0,204,0
chr2L	6500125	6500175		7		6500125	6500175	0,204,0
chr2L	6500275	6500325		7		6500275	6500325	0,204,0
chr2L	6500375	6500425		7		6500375	6500425	0,204,0
chr2L	6500425	6500475		7		6500425	6500475	0,204,0
chr2L	6500525	6500575		7		6500525	6500575	0,204,0
chr2L	6509275	6509325		7		6509275	6509325	0,204,0
chr2L	6521475	6521525		7		6521475	6521525	0,204,0
chr2L	6641825	6641875		7		6641825	6641875	0,204,0
chr2L	6643575	6643625		7		6643575	6643625	0,204,0
chr2L	6643625	6643675		7		6643625	6643675	0,204,0
chr2L	6643675	6643725		7		6643675	6643725	0,204,0
chr2L	6643725	6643775		7		6643725	6643775	0,204,0
chr2L	6643775	6643825		7		6643775	6643825	0,204,0
chr2L	6643825	6643875		7		6643825	6643875	0,204,0
chr2L	6644125	6644175		7		6644125	6644175	0,204,0
chr2L	6644175	6644225		7		6644175	6644225	0,204,0
chr2L	6644225	6644275		7		6644225	6644275	0,204,0
chr2L	6644875	6644925		7		6644875	6644925	0,204,0
chr2L	6644925	6644975		7		6644925	6644975	0,204,0
chr2L	6644975	6645025		7		6644975	6645025	0,204,0
chr2L	6645075	6645125		7		6645075	6645125	0,204,0
chr2L	6645125	6645175		7		6645125	6645175	0,204,0
chr2L	6645175	6645225		7		6645175	6645225	0,204,0
chr2L	6645275	6645325		7		6645275	6645325	0,204,0
chr2L	6645625	6645675		7		6645625	6645675	0,204,0
chr2L	6645675	6645725		7		6645675	6645725	0,204,0
chr2L	6645725	6645775		7		6645725	6645775	0,204,0
chr2L	6645925	6645975		7		6645925	6645975	0,204,0
chr2L	6646275	6646325		7		6646275	6646325	0,204,0
chr2L	6663725	6663775		7		6663725	6663775	0,204,0
chr2L	6672875	6672925		7		6672875	6672925	0,204,0
chr2L	6672925	6672975		7		6672925	6672975	0,204,0
chr2L	6672975	6673025		7		6672975	6673025	0,204,0
chr2L	6673075	6673125		7		6673075	6673125	0,204,0
chr2L	6786325	6786375		7		6786325	6786375	0,204,0
chr2L	6788625	6788675		7		6788625	6788675	0,204,0
chr2L	6789275	6789325		7		6789275	6789325	0,204,0
chr2L	6789325	6789375		7		6789325	6789375	0,204,0
chr2L	6789525	6789575		7		6789525	6789575	0,204,0
chr2L	6789625	6789675		7		6789625	6789675	0,204,0
chr2L	6789675	6789725		7		6789675	6789725	0,204,0
chr2L	6789725	6789775		7		6789725	6789775	0,204,0
chr2L	6789925	6789975		7		6789925	6789975	0,204,0
chr2L	6792225	6792275		7		6792225	6792275	0,204,0
chr2L	6792275	6792325		7		6792275	6792325	0,204,0
chr2L	6792375	6792425		7		6792375	6792425	0,204,0
chr2L	6793575	6793625		7		6793575	6793625	0,204,0
chr2L	6793625	6793675		7		6793625	6793675	0,204,0
chr2L	6793825	6793875		7		6793825	6793875	0,204,0
chr2L	6794325	6794375		7		6794325	6794375	0,204,0
chr2L	6794525	6794575		7		6794525	6794575	0,204,0
chr2L	7024925	7024975		7		7024925	7024975	0,204,0
chr2L	7041625	7041675		7		7041625	7041675	0,204,0
chr2L	7084625	7084675		7		7084625	7084675	0,204,0
chr2L	7085025	7085075		7		7085025	7085075	0,204,0
chr2L	7085375	7085425		7		7085375	7085425	0,204,0
chr2L	7086125	7086175		7		7086125	7086175	0,204,0
chr2L	7086175	7086225		7		7086175	7086225	0,204,0
chr2L	7086225	7086275		7		7086225	7086275	0,204,0
chr2L	7086275	7086325		7		7086275	7086325	0,204,0
chr2L	7086325	7086375		7		7086325	7086375	0,204,0
chr2L	7086625	7086675		7		7086625	7086675	0,204,0
chr2L	7087225	7087275		7		7087225	7087275	0,204,0
chr2L	7087275	7087325		7		7087275	7087325	0,204,0
chr2L	7087325	7087375		7		7087325	7087375	0,204,0
chr2L	7087375	7087425		7		7087375	7087425	0,204,0
chr2L	7087425	7087475		7		7087425	7087475	0,204,0
chr2L	7087475	7087525		7		7087475	7087525	0,204,0
chr2L	7087525	7087575		7		7087525	7087575	0,204,0
chr2L	7087725	7087775		7		7087725	7087775	0,204,0
chr2L	7087775	7087825		7		7087775	7087825	0,204,0
chr2L	7089125	7089175		7		7089125	7089175	0,204,0
chr2L	7089225	7089275		7		7089225	7089275	0,204,0
chr2L	7090875	7090925		7		7090875	7090925	0,204,0
chr2L	7090925	7090975		7		7090925	7090975	0,204,0
chr2L	7091125	7091175		7		7091125	7091175	0,204,0
chr2L	7091175	7091225		7		7091175	7091225	0,204,0
chr2L	7091225	7091275		7		7091225	7091275	0,204,0
chr2L	7121575	7121625		7		7121575	7121625	0,204,0
chr2L	7121625	7121675		7		7121625	7121675	0,204,0
chr2L	7121675	7121725		7		7121675	7121725	0,204,0
chr2L	7121725	7121775		7		7121725	7121775	0,204,0
chr2L	7187775	7187825		7		7187775	7187825	0,204,0
chr2L	7187825	7187875		7		7187825	7187875	0,204,0
chr2L	7187875	7187925		7		7187875	7187925	0,204,0
chr2L	7187925	7187975		7		7187925	7187975	0,204,0
chr2L	7213225	7213275		7		7213225	7213275	0,204,0
chr2L	7213275	7213325		7		7213275	7213325	0,204,0
chr2L	7213525	7213575		7		7213525	7213575	0,204,0
chr2L	7213575	7213625		7		7213575	7213625	0,204,0
chr2L	7213625	7213675		7		7213625	7213675	0,204,0
chr2L	7213675	7213725		7		7213675	7213725	0,204,0
chr2L	7218625	7218675		7		7218625	7218675	0,204,0
chr2L	7218725	7218775		7		7218725	7218775	0,204,0
chr2L	7239525	7239575		7		7239525	7239575	0,204,0
chr2L	7239575	7239625		7		7239575	7239625	0,204,0
chr2L	7239625	7239675		7		7239625	7239675	0,204,0
chr2L	7239675	7239725		7		7239675	7239725	0,204,0
chr2L	7239725	7239775		7		7239725	7239775	0,204,0
chr2L	7240975	7241025		7		7240975	7241025	0,204,0
chr2L	7324475	7324525		7		7324475	7324525	0,204,0
chr2L	7324525	7324575		7		7324525	7324575	0,204,0
chr2L	7325275	7325325		7		7325275	7325325	0,204,0
chr2L	7325325	7325375		7		7325325	7325375	0,204,0
chr2L	7325375	7325425		7		7325375	7325425	0,204,0
chr2L	7325525	7325575		7		7325525	7325575	0,204,0
chr2L	7325575	7325625		7		7325575	7325625	0,204,0
chr2L	7325625	7325675		7		7325625	7325675	0,204,0
chr2L	7325675	7325725		7		7325675	7325725	0,204,0
chr2L	7325725	7325775		7		7325725	7325775	0,204,0
chr2L	7325775	7325825		7		7325775	7325825	0,204,0
chr2L	7422425	7422475		7		7422425	7422475	0,204,0
chr2L	7422525	7422575		7		7422525	7422575	0,204,0
chr2L	7432225	7432275		7		7432225	7432275	0,204,0
chr2L	7432275	7432325		7		7432275	7432325	0,204,0
chr2L	7432325	7432375		7		7432325	7432375	0,204,0
chr2L	7432375	7432425		7		7432375	7432425	0,204,0
chr2L	7432475	7432525		7		7432475	7432525	0,204,0
chr2L	7432525	7432575		7		7432525	7432575	0,204,0
chr2L	7432725	7432775		7		7432725	7432775	0,204,0
chr2L	7432825	7432875		7		7432825	7432875	0,204,0
chr2L	7432875	7432925		7		7432875	7432925	0,204,0
chr2L	7432925	7432975		7		7432925	7432975	0,204,0
chr2L	7432975	7433025		7		7432975	7433025	0,204,0
chr2L	7433025	7433075		7		7433025	7433075	0,204,0
chr2L	7433075	7433125		7		7433075	7433125	0,204,0
chr2L	7433125	7433175		7		7433125	7433175	0,204,0
chr2L	7433275	7433325		7		7433275	7433325	0,204,0
chr2L	7433375	7433425		7		7433375	7433425	0,204,0
chr2L	7433425	7433475		7		7433425	7433475	0,204,0
chr2L	7435325	7435375		7		7435325	7435375	0,204,0
chr2L	7435475	7435525		7		7435475	7435525	0,204,0
chr2L	7436375	7436425		7		7436375	7436425	0,204,0
chr2L	7440025	7440075		7		7440025	7440075	0,204,0
chr2L	7440075	7440125		7		7440075	7440125	0,204,0
chr2L	7440125	7440175		7		7440125	7440175	0,204,0
chr2L	7440175	7440225		7		7440175	7440225	0,204,0
chr2L	7440275	7440325		7		7440275	7440325	0,204,0
chr2L	7440325	7440375		7		7440325	7440375	0,204,0
chr2L	7440425	7440475		7		7440425	7440475	0,204,0
chr2L	7440475	7440525		7		7440475	7440525	0,204,0
chr2L	7440525	7440575		7		7440525	7440575	0,204,0
chr2L	7440625	7440675		7		7440625	7440675	0,204,0
chr2L	7440675	7440725		7		7440675	7440725	0,204,0
chr2L	7440725	7440775		7		7440725	7440775	0,204,0
chr2L	7440775	7440825		7		7440775	7440825	0,204,0
chr2L	7440825	7440875		7		7440825	7440875	0,204,0
chr2L	7440875	7440925		7		7440875	7440925	0,204,0
chr2L	7440925	7440975		7		7440925	7440975	0,204,0
chr2L	7440975	7441025		7		7440975	7441025	0,204,0
chr2L	7441025	7441075		7		7441025	7441075	0,204,0
chr2L	7441075	7441125		7		7441075	7441125	0,204,0
chr2L	7441125	7441175		7		7441125	7441175	0,204,0
chr2L	7441625	7441675		7		7441625	7441675	0,204,0
chr2L	7441675	7441725		7		7441675	7441725	0,204,0
chr2L	7449275	7449325		7		7449275	7449325	0,204,0
chr2L	7449325	7449375		7		7449325	7449375	0,204,0
chr2L	7449525	7449575		7		7449525	7449575	0,204,0
chr2L	7493775	7493825		7		7493775	7493825	0,204,0
chr2L	7493825	7493875		7		7493825	7493875	0,204,0
chr2L	7493875	7493925		7		7493875	7493925	0,204,0
chr2L	7520925	7520975		7		7520925	7520975	0,204,0
chr2L	7570525	7570575		7		7570525	7570575	0,204,0
chr2L	7570925	7570975		7		7570925	7570975	0,204,0
chr2L	7570975	7571025		7		7570975	7571025	0,204,0
chr2L	7571025	7571075		7		7571025	7571075	0,204,0
chr2L	7571075	7571125		7		7571075	7571125	0,204,0
chr2L	7571125	7571175		7		7571125	7571175	0,204,0
chr2L	7571175	7571225		7		7571175	7571225	0,204,0
chr2L	7571225	7571275		7		7571225	7571275	0,204,0
chr2L	7571275	7571325		7		7571275	7571325	0,204,0
chr2L	7571475	7571525		7		7571475	7571525	0,204,0
chr2L	7571525	7571575		7		7571525	7571575	0,204,0
chr2L	7571625	7571675		7		7571625	7571675	0,204,0
chr2L	7571875	7571925		7		7571875	7571925	0,204,0
chr2L	7571925	7571975		7		7571925	7571975	0,204,0
chr2L	7571975	7572025		7		7571975	7572025	0,204,0
chr2L	7572025	7572075		7		7572025	7572075	0,204,0
chr2L	7576125	7576175		7		7576125	7576175	0,204,0
chr2L	7577475	7577525		7		7577475	7577525	0,204,0
chr2L	7577525	7577575		7		7577525	7577575	0,204,0
chr2L	7577625	7577675		7		7577625	7577675	0,204,0
chr2L	7579775	7579825		7		7579775	7579825	0,204,0
chr2L	7579825	7579875		7		7579825	7579875	0,204,0
chr2L	7580275	7580325		7		7580275	7580325	0,204,0
chr2L	7678025	7678075		7		7678025	7678075	0,204,0
chr2L	7678175	7678225		7		7678175	7678225	0,204,0
chr2L	7678375	7678425		7		7678375	7678425	0,204,0
chr2L	7678425	7678475		7		7678425	7678475	0,204,0
chr2L	7678475	7678525		7		7678475	7678525	0,204,0
chr2L	7678525	7678575		7		7678525	7678575	0,204,0
chr2L	7678575	7678625		7		7678575	7678625	0,204,0
chr2L	7678625	7678675		7		7678625	7678675	0,204,0
chr2L	7678775	7678825		7		7678775	7678825	0,204,0
chr2L	7678925	7678975		7		7678925	7678975	0,204,0
chr2L	7679325	7679375		7		7679325	7679375	0,204,0
chr2L	7684525	7684575		7		7684525	7684575	0,204,0
chr2L	7684575	7684625		7		7684575	7684625	0,204,0
chr2L	7701125	7701175		7		7701125	7701175	0,204,0
chr2L	7701175	7701225		7		7701175	7701225	0,204,0
chr2L	7701225	7701275		7		7701225	7701275	0,204,0
chr2L	7701275	7701325		7		7701275	7701325	0,204,0
chr2L	7701875	7701925		7		7701875	7701925	0,204,0
chr2L	7702175	7702225		7		7702175	7702225	0,204,0
chr2L	7791325	7791375		7		7791325	7791375	0,204,0
chr2L	7795025	7795075		7		7795025	7795075	0,204,0
chr2L	7796025	7796075		7		7796025	7796075	0,204,0
chr2L	7796175	7796225		7		7796175	7796225	0,204,0
chr2L	7796625	7796675		7		7796625	7796675	0,204,0
chr2L	7812325	7812375		7		7812325	7812375	0,204,0
chr2L	7829125	7829175		7		7829125	7829175	0,204,0
chr2L	7857175	7857225		7		7857175	7857225	0,204,0
chr2L	7857275	7857325		7		7857275	7857325	0,204,0
chr2L	7858975	7859025		7		7858975	7859025	0,204,0
chr2L	7859025	7859075		7		7859025	7859075	0,204,0
chr2L	7859475	7859525		7		7859475	7859525	0,204,0
chr2L	7859525	7859575		7		7859525	7859575	0,204,0
chr2L	7859575	7859625		7		7859575	7859625	0,204,0
chr2L	7859625	7859675		7		7859625	7859675	0,204,0
chr2L	7859675	7859725		7		7859675	7859725	0,204,0
chr2L	7859725	7859775		7		7859725	7859775	0,204,0
chr2L	7859775	7859825		7		7859775	7859825	0,204,0
chr2L	7859825	7859875		7		7859825	7859875	0,204,0
chr2L	7859875	7859925		7		7859875	7859925	0,204,0
chr2L	7914225	7914275		7		7914225	7914275	0,204,0
chr2L	7915375	7915425		7		7915375	7915425	0,204,0
chr2L	7915425	7915475		7		7915425	7915475	0,204,0
chr2L	7961825	7961875		7		7961825	7961875	0,204,0
chr2L	7961875	7961925		7		7961875	7961925	0,204,0
chr2L	7961925	7961975		7		7961925	7961975	0,204,0
chr2L	7961975	7962025		7		7961975	7962025	0,204,0
chr2L	7962175	7962225		7		7962175	7962225	0,204,0
chr2L	7991425	7991475		7		7991425	7991475	0,204,0
chr2L	7991475	7991525		7		7991475	7991525	0,204,0
chr2L	7991525	7991575		7		7991525	7991575	0,204,0
chr2L	7991575	7991625		7		7991575	7991625	0,204,0
chr2L	7991675	7991725		7		7991675	7991725	0,204,0
chr2L	7994975	7995025		7		7994975	7995025	0,204,0
chr2L	7995025	7995075		7		7995025	7995075	0,204,0
chr2L	8000225	8000275		7		8000225	8000275	0,204,0
chr2L	8000525	8000575		7		8000525	8000575	0,204,0
chr2L	8000575	8000625		7		8000575	8000625	0,204,0
chr2L	8002375	8002425		7		8002375	8002425	0,204,0
chr2L	8002425	8002475		7		8002425	8002475	0,204,0
chr2L	8002775	8002825		7		8002775	8002825	0,204,0
chr2L	8006775	8006825		7		8006775	8006825	0,204,0
chr2L	8006975	8007025		7		8006975	8007025	0,204,0
chr2L	8007075	8007125		7		8007075	8007125	0,204,0
chr2L	8007175	8007225		7		8007175	8007225	0,204,0
chr2L	8007225	8007275		7		8007225	8007275	0,204,0
chr2L	8007275	8007325		7		8007275	8007325	0,204,0
chr2L	8007325	8007375		7		8007325	8007375	0,204,0
chr2L	8007375	8007425		7		8007375	8007425	0,204,0
chr2L	8007425	8007475		7		8007425	8007475	0,204,0
chr2L	8007475	8007525		7		8007475	8007525	0,204,0
chr2L	8007525	8007575		7		8007525	8007575	0,204,0
chr2L	8007575	8007625		7		8007575	8007625	0,204,0
chr2L	8007625	8007675		7		8007625	8007675	0,204,0
chr2L	8008025	8008075		7		8008025	8008075	0,204,0
chr2L	8009525	8009575		7		8009525	8009575	0,204,0
chr2L	8009575	8009625		7		8009575	8009625	0,204,0
chr2L	8085525	8085575		7		8085525	8085575	0,204,0
chr2L	8085575	8085625		7		8085575	8085625	0,204,0
chr2L	8086125	8086175		7		8086125	8086175	0,204,0
chr2L	8086825	8086875		7		8086825	8086875	0,204,0
chr2L	8086925	8086975		7		8086925	8086975	0,204,0
chr2L	8094975	8095025		7		8094975	8095025	0,204,0
chr2L	8095025	8095075		7		8095025	8095075	0,204,0
chr2L	8129025	8129075		7		8129025	8129075	0,204,0
chr2L	8129375	8129425		7		8129375	8129425	0,204,0
chr2L	8163975	8164025		7		8163975	8164025	0,204,0
chr2L	8165825	8165875		7		8165825	8165875	0,204,0
chr2L	8170125	8170175		7		8170125	8170175	0,204,0
chr2L	8170625	8170675		7		8170625	8170675	0,204,0
chr2L	8171275	8171325		7		8171275	8171325	0,204,0
chr2L	8171525	8171575		7		8171525	8171575	0,204,0
chr2L	8171575	8171625		7		8171575	8171625	0,204,0
chr2L	8171625	8171675		7		8171625	8171675	0,204,0
chr2L	8172175	8172225		7		8172175	8172225	0,204,0
chr2L	8172225	8172275		7		8172225	8172275	0,204,0
chr2L	8204125	8204175		7		8204125	8204175	0,204,0
chr2L	8204525	8204575		7		8204525	8204575	0,204,0
chr2L	8204575	8204625		7		8204575	8204625	0,204,0
chr2L	8204625	8204675		7		8204625	8204675	0,204,0
chr2L	8204725	8204775		7		8204725	8204775	0,204,0
chr2L	8204775	8204825		7		8204775	8204825	0,204,0
chr2L	8204825	8204875		7		8204825	8204875	0,204,0
chr2L	8204875	8204925		7		8204875	8204925	0,204,0
chr2L	8205825	8205875		7		8205825	8205875	0,204,0
chr2L	8205875	8205925		7		8205875	8205925	0,204,0
chr2L	8205925	8205975		7		8205925	8205975	0,204,0
chr2L	8206025	8206075		7		8206025	8206075	0,204,0
chr2L	8206075	8206125		7		8206075	8206125	0,204,0
chr2L	8206225	8206275		7		8206225	8206275	0,204,0
chr2L	8216225	8216275		7		8216225	8216275	0,204,0
chr2L	8218475	8218525		7		8218475	8218525	0,204,0
chr2L	8229325	8229375		7		8229325	8229375	0,204,0
chr2L	8231125	8231175		7		8231125	8231175	0,204,0
chr2L	8231225	8231275		7		8231225	8231275	0,204,0
chr2L	8231275	8231325		7		8231275	8231325	0,204,0
chr2L	8231325	8231375		7		8231325	8231375	0,204,0
chr2L	8231375	8231425		7		8231375	8231425	0,204,0
chr2L	8231425	8231475		7		8231425	8231475	0,204,0
chr2L	8231475	8231525		7		8231475	8231525	0,204,0
chr2L	8231525	8231575		7		8231525	8231575	0,204,0
chr2L	8232125	8232175		7		8232125	8232175	0,204,0
chr2L	8232675	8232725		7		8232675	8232725	0,204,0
chr2L	8292775	8292825		7		8292775	8292825	0,204,0
chr2L	8299975	8300025		7		8299975	8300025	0,204,0
chr2L	8326025	8326075		7		8326025	8326075	0,204,0
chr2L	8326325	8326375		7		8326325	8326375	0,204,0
chr2L	8326375	8326425		7		8326375	8326425	0,204,0
chr2L	8342325	8342375		7		8342325	8342375	0,204,0
chr2L	8342775	8342825		7		8342775	8342825	0,204,0
chr2L	8342825	8342875		7		8342825	8342875	0,204,0
chr2L	8342875	8342925		7		8342875	8342925	0,204,0
chr2L	8343025	8343075		7		8343025	8343075	0,204,0
chr2L	8343325	8343375		7		8343325	8343375	0,204,0
chr2L	8343375	8343425		7		8343375	8343425	0,204,0
chr2L	8345825	8345875		7		8345825	8345875	0,204,0
chr2L	8345875	8345925		7		8345875	8345925	0,204,0
chr2L	8345925	8345975		7		8345925	8345975	0,204,0
chr2L	8345975	8346025		7		8345975	8346025	0,204,0
chr2L	8346225	8346275		7		8346225	8346275	0,204,0
chr2L	8346375	8346425		7		8346375	8346425	0,204,0
chr2L	8360975	8361025		7		8360975	8361025	0,204,0
chr2L	8361025	8361075		7		8361025	8361075	0,204,0
chr2L	8361275	8361325		7		8361275	8361325	0,204,0
chr2L	8362025	8362075		7		8362025	8362075	0,204,0
chr2L	8385725	8385775		7		8385725	8385775	0,204,0
chr2L	8385775	8385825		7		8385775	8385825	0,204,0
chr2L	8386125	8386175		7		8386125	8386175	0,204,0
chr2L	8398175	8398225		7		8398175	8398225	0,204,0
chr2L	8398225	8398275		7		8398225	8398275	0,204,0
chr2L	8398325	8398375		7		8398325	8398375	0,204,0
chr2L	8399025	8399075		7		8399025	8399075	0,204,0
chr2L	8399075	8399125		7		8399075	8399125	0,204,0
chr2L	8399125	8399175		7		8399125	8399175	0,204,0
chr2L	8399425	8399475		7		8399425	8399475	0,204,0
chr2L	8399525	8399575		7		8399525	8399575	0,204,0
chr2L	8411425	8411475		7		8411425	8411475	0,204,0
chr2L	8416775	8416825		7		8416775	8416825	0,204,0
chr2L	8416825	8416875		7		8416825	8416875	0,204,0
chr2L	8416975	8417025		7		8416975	8417025	0,204,0
chr2L	8417025	8417075		7		8417025	8417075	0,204,0
chr2L	8418275	8418325		7		8418275	8418325	0,204,0
chr2L	8418325	8418375		7		8418325	8418375	0,204,0
chr2L	8418375	8418425		7		8418375	8418425	0,204,0
chr2L	8418425	8418475		7		8418425	8418475	0,204,0
chr2L	8418625	8418675		7		8418625	8418675	0,204,0
chr2L	8418675	8418725		7		8418675	8418725	0,204,0
chr2L	8419525	8419575		7		8419525	8419575	0,204,0
chr2L	8419575	8419625		7		8419575	8419625	0,204,0
chr2L	8426475	8426525		7		8426475	8426525	0,204,0
chr2L	8451875	8451925		7		8451875	8451925	0,204,0
chr2L	8451925	8451975		7		8451925	8451975	0,204,0
chr2L	8452325	8452375		7		8452325	8452375	0,204,0
chr2L	8452375	8452425		7		8452375	8452425	0,204,0
chr2L	8462975	8463025		7		8462975	8463025	0,204,0
chr2L	8463025	8463075		7		8463025	8463075	0,204,0
chr2L	8463375	8463425		7		8463375	8463425	0,204,0
chr2L	8536275	8536325		7		8536275	8536325	0,204,0
chr2L	8536425	8536475		7		8536425	8536475	0,204,0
chr2L	8536475	8536525		7		8536475	8536525	0,204,0
chr2L	8536525	8536575		7		8536525	8536575	0,204,0
chr2L	8536625	8536675		7		8536625	8536675	0,204,0
chr2L	8536675	8536725		7		8536675	8536725	0,204,0
chr2L	8536925	8536975		7		8536925	8536975	0,204,0
chr2L	8539525	8539575		7		8539525	8539575	0,204,0
chr2L	8539925	8539975		7		8539925	8539975	0,204,0
chr2L	8542425	8542475		7		8542425	8542475	0,204,0
chr2L	8546075	8546125		7		8546075	8546125	0,204,0
chr2L	8546125	8546175		7		8546125	8546175	0,204,0
chr2L	8546275	8546325		7		8546275	8546325	0,204,0
chr2L	8546325	8546375		7		8546325	8546375	0,204,0
chr2L	8546375	8546425		7		8546375	8546425	0,204,0
chr2L	8546475	8546525		7		8546475	8546525	0,204,0
chr2L	8553175	8553225		7		8553175	8553225	0,204,0
chr2L	8553225	8553275		7		8553225	8553275	0,204,0
chr2L	8553275	8553325		7		8553275	8553325	0,204,0
chr2L	8553325	8553375		7		8553325	8553375	0,204,0
chr2L	8553375	8553425		7		8553375	8553425	0,204,0
chr2L	8553425	8553475		7		8553425	8553475	0,204,0
chr2L	8553475	8553525		7		8553475	8553525	0,204,0
chr2L	8553525	8553575		7		8553525	8553575	0,204,0
chr2L	8553625	8553675		7		8553625	8553675	0,204,0
chr2L	8553675	8553725		7		8553675	8553725	0,204,0
chr2L	8553725	8553775		7		8553725	8553775	0,204,0
chr2L	8553775	8553825		7		8553775	8553825	0,204,0
chr2L	8570475	8570525		7		8570475	8570525	0,204,0
chr2L	8570525	8570575		7		8570525	8570575	0,204,0
chr2L	8570575	8570625		7		8570575	8570625	0,204,0
chr2L	8570625	8570675		7		8570625	8570675	0,204,0
chr2L	8590625	8590675		7		8590625	8590675	0,204,0
chr2L	8670275	8670325		7		8670275	8670325	0,204,0
chr2L	8671925	8671975		7		8671925	8671975	0,204,0
chr2L	8690725	8690775		7		8690725	8690775	0,204,0
chr2L	8691025	8691075		7		8691025	8691075	0,204,0
chr2L	8691075	8691125		7		8691075	8691125	0,204,0
chr2L	8693375	8693425		7		8693375	8693425	0,204,0
chr2L	8700025	8700075		7		8700025	8700075	0,204,0
chr2L	8700075	8700125		7		8700075	8700125	0,204,0
chr2L	8700125	8700175		7		8700125	8700175	0,204,0
chr2L	8700175	8700225		7		8700175	8700225	0,204,0
chr2L	8700225	8700275		7		8700225	8700275	0,204,0
chr2L	8700375	8700425		7		8700375	8700425	0,204,0
chr2L	8700425	8700475		7		8700425	8700475	0,204,0
chr2L	8700525	8700575		7		8700525	8700575	0,204,0
chr2L	8703175	8703225		7		8703175	8703225	0,204,0
chr2L	8703225	8703275		7		8703225	8703275	0,204,0
chr2L	8703275	8703325		7		8703275	8703325	0,204,0
chr2L	8703325	8703375		7		8703325	8703375	0,204,0
chr2L	8703525	8703575		7		8703525	8703575	0,204,0
chr2L	8734725	8734775		7		8734725	8734775	0,204,0
chr2L	8734775	8734825		7		8734775	8734825	0,204,0
chr2L	8734825	8734875		7		8734825	8734875	0,204,0
chr2L	8735325	8735375		7		8735325	8735375	0,204,0
chr2L	8735375	8735425		7		8735375	8735425	0,204,0
chr2L	8945375	8945425		7		8945375	8945425	0,204,0
chr2L	8948425	8948475		7		8948425	8948475	0,204,0
chr2L	8949275	8949325		7		8949275	8949325	0,204,0
chr2L	8949325	8949375		7		8949325	8949375	0,204,0
chr2L	8949375	8949425		7		8949375	8949425	0,204,0
chr2L	8949425	8949475		7		8949425	8949475	0,204,0
chr2L	8949625	8949675		7		8949625	8949675	0,204,0
chr2L	8949675	8949725		7		8949675	8949725	0,204,0
chr2L	8956475	8956525		7		8956475	8956525	0,204,0
chr2L	8957325	8957375		7		8957325	8957375	0,204,0
chr2L	8957375	8957425		7		8957375	8957425	0,204,0
chr2L	8958975	8959025		7		8958975	8959025	0,204,0
chr2L	8964775	8964825		7		8964775	8964825	0,204,0
chr2L	8965225	8965275		7		8965225	8965275	0,204,0
chr2L	8965275	8965325		7		8965275	8965325	0,204,0
chr2L	8965375	8965425		7		8965375	8965425	0,204,0
chr2L	8965425	8965475		7		8965425	8965475	0,204,0
chr2L	8969225	8969275		7		8969225	8969275	0,204,0
chr2L	8969275	8969325		7		8969275	8969325	0,204,0
chr2L	8985975	8986025		7		8985975	8986025	0,204,0
chr2L	8987575	8987625		7		8987575	8987625	0,204,0
chr2L	8987625	8987675		7		8987625	8987675	0,204,0
chr2L	8987725	8987775		7		8987725	8987775	0,204,0
chr2L	8987775	8987825		7		8987775	8987825	0,204,0
chr2L	8987825	8987875		7		8987825	8987875	0,204,0
chr2L	8987875	8987925		7		8987875	8987925	0,204,0
chr2L	8987925	8987975		7		8987925	8987975	0,204,0
chr2L	8987975	8988025		7		8987975	8988025	0,204,0
chr2L	8988075	8988125		7		8988075	8988125	0,204,0
chr2L	8989025	8989075		7		8989025	8989075	0,204,0
chr2L	8989075	8989125		7		8989075	8989125	0,204,0
chr2L	8989175	8989225		7		8989175	8989225	0,204,0
chr2L	8989225	8989275		7		8989225	8989275	0,204,0
chr2L	8989325	8989375		7		8989325	8989375	0,204,0
chr2L	8989375	8989425		7		8989375	8989425	0,204,0
chr2L	8989475	8989525		7		8989475	8989525	0,204,0
chr2L	8989525	8989575		7		8989525	8989575	0,204,0
chr2L	8990975	8991025		7		8990975	8991025	0,204,0
chr2L	8991025	8991075		7		8991025	8991075	0,204,0
chr2L	8991325	8991375		7		8991325	8991375	0,204,0
chr2L	9122025	9122075		7		9122025	9122075	0,204,0
chr2L	9122325	9122375		7		9122325	9122375	0,204,0
chr2L	9123025	9123075		7		9123025	9123075	0,204,0
chr2L	9123075	9123125		7		9123075	9123125	0,204,0
chr2L	9123275	9123325		7		9123275	9123325	0,204,0
chr2L	9123325	9123375		7		9123325	9123375	0,204,0
chr2L	9123425	9123475		7		9123425	9123475	0,204,0
chr2L	9123525	9123575		7		9123525	9123575	0,204,0
chr2L	9124025	9124075		7		9124025	9124075	0,204,0
chr2L	9124075	9124125		7		9124075	9124125	0,204,0
chr2L	9124525	9124575		7		9124525	9124575	0,204,0
chr2L	9125875	9125925		7		9125875	9125925	0,204,0
chr2L	9125925	9125975		7		9125925	9125975	0,204,0
chr2L	9125975	9126025		7		9125975	9126025	0,204,0
chr2L	9126125	9126175		7		9126125	9126175	0,204,0
chr2L	9142425	9142475		7		9142425	9142475	0,204,0
chr2L	9142475	9142525		7		9142475	9142525	0,204,0
chr2L	9142775	9142825		7		9142775	9142825	0,204,0
chr2L	9142875	9142925		7		9142875	9142925	0,204,0
chr2L	9143025	9143075		7		9143025	9143075	0,204,0
chr2L	9143075	9143125		7		9143075	9143125	0,204,0
chr2L	9143225	9143275		7		9143225	9143275	0,204,0
chr2L	9143625	9143675		7		9143625	9143675	0,204,0
chr2L	9143725	9143775		7		9143725	9143775	0,204,0
chr2L	9143775	9143825		7		9143775	9143825	0,204,0
chr2L	9143875	9143925		7		9143875	9143925	0,204,0
chr2L	9143925	9143975		7		9143925	9143975	0,204,0
chr2L	9143975	9144025		7		9143975	9144025	0,204,0
chr2L	9144025	9144075		7		9144025	9144075	0,204,0
chr2L	9167475	9167525		7		9167475	9167525	0,204,0
chr2L	9167525	9167575		7		9167525	9167575	0,204,0
chr2L	9175425	9175475		7		9175425	9175475	0,204,0
chr2L	9175475	9175525		7		9175475	9175525	0,204,0
chr2L	9178675	9178725		7		9178675	9178725	0,204,0
chr2L	9179625	9179675		7		9179625	9179675	0,204,0
chr2L	9179675	9179725		7		9179675	9179725	0,204,0
chr2L	9179925	9179975		7		9179925	9179975	0,204,0
chr2L	9183275	9183325		7		9183275	9183325	0,204,0
chr2L	9183325	9183375		7		9183325	9183375	0,204,0
chr2L	9183375	9183425		7		9183375	9183425	0,204,0
chr2L	9188025	9188075		7		9188025	9188075	0,204,0
chr2L	9188075	9188125		7		9188075	9188125	0,204,0
chr2L	9188275	9188325		7		9188275	9188325	0,204,0
chr2L	9229125	9229175		7		9229125	9229175	0,204,0
chr2L	9229525	9229575		7		9229525	9229575	0,204,0
chr2L	9229575	9229625		7		9229575	9229625	0,204,0
chr2L	9229625	9229675		7		9229625	9229675	0,204,0
chr2L	9229775	9229825		7		9229775	9229825	0,204,0
chr2L	9229825	9229875		7		9229825	9229875	0,204,0
chr2L	9229875	9229925		7		9229875	9229925	0,204,0
chr2L	9229975	9230025		7		9229975	9230025	0,204,0
chr2L	9230025	9230075		7		9230025	9230075	0,204,0
chr2L	9230075	9230125		7		9230075	9230125	0,204,0
chr2L	9230125	9230175		7		9230125	9230175	0,204,0
chr2L	9230675	9230725		7		9230675	9230725	0,204,0
chr2L	9230725	9230775		7		9230725	9230775	0,204,0
chr2L	9230825	9230875		7		9230825	9230875	0,204,0
chr2L	9231075	9231125		7		9231075	9231125	0,204,0
chr2L	9231575	9231625		7		9231575	9231625	0,204,0
chr2L	9237775	9237825		7		9237775	9237825	0,204,0
chr2L	9238125	9238175		7		9238125	9238175	0,204,0
chr2L	9238625	9238675		7		9238625	9238675	0,204,0
chr2L	9386725	9386775		7		9386725	9386775	0,204,0
chr2L	9388625	9388675		7		9388625	9388675	0,204,0
chr2L	9388725	9388775		7		9388725	9388775	0,204,0
chr2L	9448175	9448225		7		9448175	9448225	0,204,0
chr2L	9448225	9448275		7		9448225	9448275	0,204,0
chr2L	9448275	9448325		7		9448275	9448325	0,204,0
chr2L	9448325	9448375		7		9448325	9448375	0,204,0
chr2L	9495725	9495775		7		9495725	9495775	0,204,0
chr2L	9500425	9500475		7		9500425	9500475	0,204,0
chr2L	9500675	9500725		7		9500675	9500725	0,204,0
chr2L	9500775	9500825		7		9500775	9500825	0,204,0
chr2L	9500825	9500875		7		9500825	9500875	0,204,0
chr2L	9500875	9500925		7		9500875	9500925	0,204,0
chr2L	9501125	9501175		7		9501125	9501175	0,204,0
chr2L	9501225	9501275		7		9501225	9501275	0,204,0
chr2L	9501275	9501325		7		9501275	9501325	0,204,0
chr2L	9502225	9502275		7		9502225	9502275	0,204,0
chr2L	9502275	9502325		7		9502275	9502325	0,204,0
chr2L	9502325	9502375		7		9502325	9502375	0,204,0
chr2L	9502375	9502425		7		9502375	9502425	0,204,0
chr2L	9502425	9502475		7		9502425	9502475	0,204,0
chr2L	9502475	9502525		7		9502475	9502525	0,204,0
chr2L	9502525	9502575		7		9502525	9502575	0,204,0
chr2L	9503775	9503825		7		9503775	9503825	0,204,0
chr2L	9507925	9507975		7		9507925	9507975	0,204,0
chr2L	9529925	9529975		7		9529925	9529975	0,204,0
chr2L	9529975	9530025		7		9529975	9530025	0,204,0
chr2L	9530025	9530075		7		9530025	9530075	0,204,0
chr2L	9530075	9530125		7		9530075	9530125	0,204,0
chr2L	9530125	9530175		7		9530125	9530175	0,204,0
chr2L	9530225	9530275		7		9530225	9530275	0,204,0
chr2L	9530275	9530325		7		9530275	9530325	0,204,0
chr2L	9530325	9530375		7		9530325	9530375	0,204,0
chr2L	9530375	9530425		7		9530375	9530425	0,204,0
chr2L	9530425	9530475		7		9530425	9530475	0,204,0
chr2L	9530475	9530525		7		9530475	9530525	0,204,0
chr2L	9530525	9530575		7		9530525	9530575	0,204,0
chr2L	9530575	9530625		7		9530575	9530625	0,204,0
chr2L	9530625	9530675		7		9530625	9530675	0,204,0
chr2L	9530675	9530725		7		9530675	9530725	0,204,0
chr2L	9530725	9530775		7		9530725	9530775	0,204,0
chr2L	9530775	9530825		7		9530775	9530825	0,204,0
chr2L	9530825	9530875		7		9530825	9530875	0,204,0
chr2L	9530925	9530975		7		9530925	9530975	0,204,0
chr2L	9531125	9531175		7		9531125	9531175	0,204,0
chr2L	9531225	9531275		7		9531225	9531275	0,204,0
chr2L	9569375	9569425		7		9569375	9569425	0,204,0
chr2L	9570275	9570325		7		9570275	9570325	0,204,0
chr2L	9571825	9571875		7		9571825	9571875	0,204,0
chr2L	9617375	9617425		7		9617375	9617425	0,204,0
chr2L	9685975	9686025		7		9685975	9686025	0,204,0
chr2L	9691725	9691775		7		9691725	9691775	0,204,0
chr2L	9691775	9691825		7		9691775	9691825	0,204,0
chr2L	9692575	9692625		7		9692575	9692625	0,204,0
chr2L	9702875	9702925		7		9702875	9702925	0,204,0
chr2L	9702925	9702975		7		9702925	9702975	0,204,0
chr2L	9703025	9703075		7		9703025	9703075	0,204,0
chr2L	9703125	9703175		7		9703125	9703175	0,204,0
chr2L	9703175	9703225		7		9703175	9703225	0,204,0
chr2L	9703225	9703275		7		9703225	9703275	0,204,0
chr2L	9703775	9703825		7		9703775	9703825	0,204,0
chr2L	9704625	9704675		7		9704625	9704675	0,204,0
chr2L	9704675	9704725		7		9704675	9704725	0,204,0
chr2L	9704725	9704775		7		9704725	9704775	0,204,0
chr2L	9706025	9706075		7		9706025	9706075	0,204,0
chr2L	9707225	9707275		7		9707225	9707275	0,204,0
chr2L	9707275	9707325		7		9707275	9707325	0,204,0
chr2L	9707325	9707375		7		9707325	9707375	0,204,0
chr2L	9707375	9707425		7		9707375	9707425	0,204,0
chr2L	9707425	9707475		7		9707425	9707475	0,204,0
chr2L	9707475	9707525		7		9707475	9707525	0,204,0
chr2L	9707525	9707575		7		9707525	9707575	0,204,0
chr2L	9707625	9707675		7		9707625	9707675	0,204,0
chr2L	9707675	9707725		7		9707675	9707725	0,204,0
chr2L	9707725	9707775		7		9707725	9707775	0,204,0
chr2L	9707775	9707825		7		9707775	9707825	0,204,0
chr2L	9707825	9707875		7		9707825	9707875	0,204,0
chr2L	9707875	9707925		7		9707875	9707925	0,204,0
chr2L	9707925	9707975		7		9707925	9707975	0,204,0
chr2L	9708025	9708075		7		9708025	9708075	0,204,0
chr2L	9708175	9708225		7		9708175	9708225	0,204,0
chr2L	9719225	9719275		7		9719225	9719275	0,204,0
chr2L	9735025	9735075		7		9735025	9735075	0,204,0
chr2L	9735075	9735125		7		9735075	9735125	0,204,0
chr2L	9735825	9735875		7		9735825	9735875	0,204,0
chr2L	9736675	9736725		7		9736675	9736725	0,204,0
chr2L	9736725	9736775		7		9736725	9736775	0,204,0
chr2L	9736775	9736825		7		9736775	9736825	0,204,0
chr2L	9736825	9736875		7		9736825	9736875	0,204,0
chr2L	9736875	9736925		7		9736875	9736925	0,204,0
chr2L	9737425	9737475		7		9737425	9737475	0,204,0
chr2L	9737475	9737525		7		9737475	9737525	0,204,0
chr2L	9737525	9737575		7		9737525	9737575	0,204,0
chr2L	9737575	9737625		7		9737575	9737625	0,204,0
chr2L	9737625	9737675		7		9737625	9737675	0,204,0
chr2L	9737675	9737725		7		9737675	9737725	0,204,0
chr2L	9737725	9737775		7		9737725	9737775	0,204,0
chr2L	9737775	9737825		7		9737775	9737825	0,204,0
chr2L	9737825	9737875		7		9737825	9737875	0,204,0
chr2L	9737875	9737925		7		9737875	9737925	0,204,0
chr2L	9776725	9776775		7		9776725	9776775	0,204,0
chr2L	9776775	9776825		7		9776775	9776825	0,204,0
chr2L	9776875	9776925		7		9776875	9776925	0,204,0
chr2L	9776925	9776975		7		9776925	9776975	0,204,0
chr2L	9777625	9777675		7		9777625	9777675	0,204,0
chr2L	9777675	9777725		7		9777675	9777725	0,204,0
chr2L	9778025	9778075		7		9778025	9778075	0,204,0
chr2L	9778075	9778125		7		9778075	9778125	0,204,0
chr2L	9778125	9778175		7		9778125	9778175	0,204,0
chr2L	9778175	9778225		7		9778175	9778225	0,204,0
chr2L	9778325	9778375		7		9778325	9778375	0,204,0
chr2L	9778375	9778425		7		9778375	9778425	0,204,0
chr2L	9778525	9778575		7		9778525	9778575	0,204,0
chr2L	9781675	9781725		7		9781675	9781725	0,204,0
chr2L	9781775	9781825		7		9781775	9781825	0,204,0
chr2L	9781825	9781875		7		9781825	9781875	0,204,0
chr2L	9781875	9781925		7		9781875	9781925	0,204,0
chr2L	9781925	9781975		7		9781925	9781975	0,204,0
chr2L	9914325	9914375		7		9914325	9914375	0,204,0
chr2L	9945875	9945925		7		9945875	9945925	0,204,0
chr2L	9946025	9946075		7		9946025	9946075	0,204,0
chr2L	9946075	9946125		7		9946075	9946125	0,204,0
chr2L	9946125	9946175		7		9946125	9946175	0,204,0
chr2L	9946275	9946325		7		9946275	9946325	0,204,0
chr2L	9946375	9946425		7		9946375	9946425	0,204,0
chr2L	9946475	9946525		7		9946475	9946525	0,204,0
chr2L	9946775	9946825		7		9946775	9946825	0,204,0
chr2L	9947025	9947075		7		9947025	9947075	0,204,0
chr2L	9947075	9947125		7		9947075	9947125	0,204,0
chr2L	9947225	9947275		7		9947225	9947275	0,204,0
chr2L	9947275	9947325		7		9947275	9947325	0,204,0
chr2L	9947375	9947425		7		9947375	9947425	0,204,0
chr2L	9948625	9948675		7		9948625	9948675	0,204,0
chr2L	9948825	9948875		7		9948825	9948875	0,204,0
chr2L	9948875	9948925		7		9948875	9948925	0,204,0
chr2L	9948925	9948975		7		9948925	9948975	0,204,0
chr2L	9948975	9949025		7		9948975	9949025	0,204,0
chr2L	9949025	9949075		7		9949025	9949075	0,204,0
chr2L	9949075	9949125		7		9949075	9949125	0,204,0
chr2L	9949125	9949175		7		9949125	9949175	0,204,0
chr2L	9949175	9949225		7		9949175	9949225	0,204,0
chr2L	9949225	9949275		7		9949225	9949275	0,204,0
chr2L	9949275	9949325		7		9949275	9949325	0,204,0
chr2L	9949325	9949375		7		9949325	9949375	0,204,0
chr2L	9949475	9949525		7		9949475	9949525	0,204,0
chr2L	9949525	9949575		7		9949525	9949575	0,204,0
chr2L	9949575	9949625		7		9949575	9949625	0,204,0
chr2L	9949625	9949675		7		9949625	9949675	0,204,0
chr2L	9949675	9949725		7		9949675	9949725	0,204,0
chr2L	9949975	9950025		7		9949975	9950025	0,204,0
chr2L	9950125	9950175		7		9950125	9950175	0,204,0
chr2L	9950425	9950475		7		9950425	9950475	0,204,0
chr2L	9960725	9960775		7		9960725	9960775	0,204,0
chr2L	10060525	10060575		7		10060525	10060575	0,204,0
chr2L	10060625	10060675		7		10060625	10060675	0,204,0
chr2L	10061075	10061125		7		10061075	10061125	0,204,0
chr2L	10061475	10061525		7		10061475	10061525	0,204,0
chr2L	10061525	10061575		7		10061525	10061575	0,204,0
chr2L	10061575	10061625		7		10061575	10061625	0,204,0
chr2L	10061625	10061675		7		10061625	10061675	0,204,0
chr2L	10061675	10061725		7		10061675	10061725	0,204,0
chr2L	10062075	10062125		7		10062075	10062125	0,204,0
chr2L	10198825	10198875		7		10198825	10198875	0,204,0
chr2L	10209325	10209375		7		10209325	10209375	0,204,0
chr2L	10209375	10209425		7		10209375	10209425	0,204,0
chr2L	10209425	10209475		7		10209425	10209475	0,204,0
chr2L	10320475	10320525		7		10320475	10320525	0,204,0
chr2L	10455975	10456025		7		10455975	10456025	0,204,0
chr2L	10456025	10456075		7		10456025	10456075	0,204,0
chr2L	10456125	10456175		7		10456125	10456175	0,204,0
chr2L	10456175	10456225		7		10456175	10456225	0,204,0
chr2L	10456225	10456275		7		10456225	10456275	0,204,0
chr2L	10456275	10456325		7		10456275	10456325	0,204,0
chr2L	10456325	10456375		7		10456325	10456375	0,204,0
chr2L	10456375	10456425		7		10456375	10456425	0,204,0
chr2L	10456425	10456475		7		10456425	10456475	0,204,0
chr2L	10456475	10456525		7		10456475	10456525	0,204,0
chr2L	10457225	10457275		7		10457225	10457275	0,204,0
chr2L	10457475	10457525		7		10457475	10457525	0,204,0
chr2L	10457525	10457575		7		10457525	10457575	0,204,0
chr2L	10499925	10499975		7		10499925	10499975	0,204,0
chr2L	10500075	10500125		7		10500075	10500125	0,204,0
chr2L	10500125	10500175		7		10500125	10500175	0,204,0
chr2L	10500475	10500525		7		10500475	10500525	0,204,0
chr2L	10500525	10500575		7		10500525	10500575	0,204,0
chr2L	10500575	10500625		7		10500575	10500625	0,204,0
chr2L	10500625	10500675		7		10500625	10500675	0,204,0
chr2L	10500675	10500725		7		10500675	10500725	0,204,0
chr2L	10500725	10500775		7		10500725	10500775	0,204,0
chr2L	10500825	10500875		7		10500825	10500875	0,204,0
chr2L	10500875	10500925		7		10500875	10500925	0,204,0
chr2L	10500925	10500975		7		10500925	10500975	0,204,0
chr2L	10500975	10501025		7		10500975	10501025	0,204,0
chr2L	10502625	10502675		7		10502625	10502675	0,204,0
chr2L	10502675	10502725		7		10502675	10502725	0,204,0
chr2L	10502975	10503025		7		10502975	10503025	0,204,0
chr2L	10503025	10503075		7		10503025	10503075	0,204,0
chr2L	10503075	10503125		7		10503075	10503125	0,204,0
chr2L	10503325	10503375		7		10503325	10503375	0,204,0
chr2L	10503575	10503625		7		10503575	10503625	0,204,0
chr2L	10515925	10515975		7		10515925	10515975	0,204,0
chr2L	10516025	10516075		7		10516025	10516075	0,204,0
chr2L	10523025	10523075		7		10523025	10523075	0,204,0
chr2L	10524725	10524775		7		10524725	10524775	0,204,0
chr2L	10526375	10526425		7		10526375	10526425	0,204,0
chr2L	10526775	10526825		7		10526775	10526825	0,204,0
chr2L	10526825	10526875		7		10526825	10526875	0,204,0
chr2L	10526875	10526925		7		10526875	10526925	0,204,0
chr2L	10526925	10526975		7		10526925	10526975	0,204,0
chr2L	10527375	10527425		7		10527375	10527425	0,204,0
chr2L	10528575	10528625		7		10528575	10528625	0,204,0
chr2L	10529125	10529175		7		10529125	10529175	0,204,0
chr2L	10529175	10529225		7		10529175	10529225	0,204,0
chr2L	10529425	10529475		7		10529425	10529475	0,204,0
chr2L	10529475	10529525		7		10529475	10529525	0,204,0
chr2L	10529525	10529575		7		10529525	10529575	0,204,0
chr2L	10529575	10529625		7		10529575	10529625	0,204,0
chr2L	10745325	10745375		7		10745325	10745375	0,204,0
chr2L	10745525	10745575		7		10745525	10745575	0,204,0
chr2L	10745725	10745775		7		10745725	10745775	0,204,0
chr2L	10745775	10745825		7		10745775	10745825	0,204,0
chr2L	10745825	10745875		7		10745825	10745875	0,204,0
chr2L	10745975	10746025		7		10745975	10746025	0,204,0
chr2L	10746175	10746225		7		10746175	10746225	0,204,0
chr2L	10746225	10746275		7		10746225	10746275	0,204,0
chr2L	10746275	10746325		7		10746275	10746325	0,204,0
chr2L	10749325	10749375		7		10749325	10749375	0,204,0
chr2L	10749375	10749425		7		10749375	10749425	0,204,0
chr2L	10749425	10749475		7		10749425	10749475	0,204,0
chr2L	10749475	10749525		7		10749475	10749525	0,204,0
chr2L	10749725	10749775		7		10749725	10749775	0,204,0
chr2L	10749775	10749825		7		10749775	10749825	0,204,0
chr2L	10749825	10749875		7		10749825	10749875	0,204,0
chr2L	10749875	10749925		7		10749875	10749925	0,204,0
chr2L	10749925	10749975		7		10749925	10749975	0,204,0
chr2L	10972125	10972175		7		10972125	10972175	0,204,0
chr2L	10972225	10972275		7		10972225	10972275	0,204,0
chr2L	10972275	10972325		7		10972275	10972325	0,204,0
chr2L	10973025	10973075		7		10973025	10973075	0,204,0
chr2L	11001625	11001675		7		11001625	11001675	0,204,0
chr2L	11038075	11038125		7		11038075	11038125	0,204,0
chr2L	11038125	11038175		7		11038125	11038175	0,204,0
chr2L	11038175	11038225		7		11038175	11038225	0,204,0
chr2L	11038225	11038275		7		11038225	11038275	0,204,0
chr2L	11038275	11038325		7		11038275	11038325	0,204,0
chr2L	11038375	11038425		7		11038375	11038425	0,204,0
chr2L	11038425	11038475		7		11038425	11038475	0,204,0
chr2L	11038475	11038525		7		11038475	11038525	0,204,0
chr2L	11039075	11039125		7		11039075	11039125	0,204,0
chr2L	11039125	11039175		7		11039125	11039175	0,204,0
chr2L	11039175	11039225		7		11039175	11039225	0,204,0
chr2L	11039225	11039275		7		11039225	11039275	0,204,0
chr2L	11039425	11039475		7		11039425	11039475	0,204,0
chr2L	11039475	11039525		7		11039475	11039525	0,204,0
chr2L	11039575	11039625		7		11039575	11039625	0,204,0
chr2L	11039675	11039725		7		11039675	11039725	0,204,0
chr2L	11039725	11039775		7		11039725	11039775	0,204,0
chr2L	11039775	11039825		7		11039775	11039825	0,204,0
chr2L	11039825	11039875		7		11039825	11039875	0,204,0
chr2L	11039875	11039925		7		11039875	11039925	0,204,0
chr2L	11039925	11039975		7		11039925	11039975	0,204,0
chr2L	11039975	11040025		7		11039975	11040025	0,204,0
chr2L	11040025	11040075		7		11040025	11040075	0,204,0
chr2L	11040075	11040125		7		11040075	11040125	0,204,0
chr2L	11046425	11046475		7		11046425	11046475	0,204,0
chr2L	11046475	11046525		7		11046475	11046525	0,204,0
chr2L	11046525	11046575		7		11046525	11046575	0,204,0
chr2L	11053575	11053625		7		11053575	11053625	0,204,0
chr2L	11053675	11053725		7		11053675	11053725	0,204,0
chr2L	11053725	11053775		7		11053725	11053775	0,204,0
chr2L	11053775	11053825		7		11053775	11053825	0,204,0
chr2L	11054025	11054075		7		11054025	11054075	0,204,0
chr2L	11057225	11057275		7		11057225	11057275	0,204,0
chr2L	11067025	11067075		7		11067025	11067075	0,204,0
chr2L	11067175	11067225		7		11067175	11067225	0,204,0
chr2L	11067225	11067275		7		11067225	11067275	0,204,0
chr2L	11067275	11067325		7		11067275	11067325	0,204,0
chr2L	11526525	11526575		7		11526525	11526575	0,204,0
chr2L	11527575	11527625		7		11527575	11527625	0,204,0
chr2L	11527625	11527675		7		11527625	11527675	0,204,0
chr2L	11824225	11824275		7		11824225	11824275	0,204,0
chr2L	11824275	11824325		7		11824275	11824325	0,204,0
chr2L	11824325	11824375		7		11824325	11824375	0,204,0
chr2L	11824375	11824425		7		11824375	11824425	0,204,0
chr2L	11824425	11824475		7		11824425	11824475	0,204,0
chr2L	11824475	11824525		7		11824475	11824525	0,204,0
chr2L	11824525	11824575		7		11824525	11824575	0,204,0
chr2L	11824775	11824825		7		11824775	11824825	0,204,0
chr2L	11824825	11824875		7		11824825	11824875	0,204,0
chr2L	11824925	11824975		7		11824925	11824975	0,204,0
chr2L	11824975	11825025		7		11824975	11825025	0,204,0
chr2L	11842175	11842225		7		11842175	11842225	0,204,0
chr2L	11842275	11842325		7		11842275	11842325	0,204,0
chr2L	11842325	11842375		7		11842325	11842375	0,204,0
chr2L	11842475	11842525		7		11842475	11842525	0,204,0
chr2L	11842525	11842575		7		11842525	11842575	0,204,0
chr2L	11931225	11931275		7		11931225	11931275	0,204,0
chr2L	11932375	11932425		7		11932375	11932425	0,204,0
chr2L	11932425	11932475		7		11932425	11932475	0,204,0
chr2L	11932475	11932525		7		11932475	11932525	0,204,0
chr2L	11932525	11932575		7		11932525	11932575	0,204,0
chr2L	11932675	11932725		7		11932675	11932725	0,204,0
chr2L	11932725	11932775		7		11932725	11932775	0,204,0
chr2L	11932825	11932875		7		11932825	11932875	0,204,0
chr2L	11979325	11979375		7		11979325	11979375	0,204,0
chr2L	11979375	11979425		7		11979375	11979425	0,204,0
chr2L	11979425	11979475		7		11979425	11979475	0,204,0
chr2L	11979925	11979975		7		11979925	11979975	0,204,0
chr2L	11979975	11980025		7		11979975	11980025	0,204,0
chr2L	11980425	11980475		7		11980425	11980475	0,204,0
chr2L	11980475	11980525		7		11980475	11980525	0,204,0
chr2L	11980525	11980575		7		11980525	11980575	0,204,0
chr2L	12005625	12005675		7		12005625	12005675	0,204,0
chr2L	12005725	12005775		7		12005725	12005775	0,204,0
chr2L	12005825	12005875		7		12005825	12005875	0,204,0
chr2L	12008625	12008675		7		12008625	12008675	0,204,0
chr2L	12008725	12008775		7		12008725	12008775	0,204,0
chr2L	12008775	12008825		7		12008775	12008825	0,204,0
chr2L	12008925	12008975		7		12008925	12008975	0,204,0
chr2L	12009275	12009325		7		12009275	12009325	0,204,0
chr2L	12012825	12012875		7		12012825	12012875	0,204,0
chr2L	12024625	12024675		7		12024625	12024675	0,204,0
chr2L	12024675	12024725		7		12024675	12024725	0,204,0
chr2L	12024725	12024775		7		12024725	12024775	0,204,0
chr2L	12024775	12024825		7		12024775	12024825	0,204,0
chr2L	12025075	12025125		7		12025075	12025125	0,204,0
chr2L	12025225	12025275		7		12025225	12025275	0,204,0
chr2L	12025275	12025325		7		12025275	12025325	0,204,0
chr2L	12025325	12025375		7		12025325	12025375	0,204,0
chr2L	12025925	12025975		7		12025925	12025975	0,204,0
chr2L	12027425	12027475		7		12027425	12027475	0,204,0
chr2L	12027525	12027575		7		12027525	12027575	0,204,0
chr2L	12027575	12027625		7		12027575	12027625	0,204,0
chr2L	12028025	12028075		7		12028025	12028075	0,204,0
chr2L	12028375	12028425		7		12028375	12028425	0,204,0
chr2L	12028425	12028475		7		12028425	12028475	0,204,0
chr2L	12028675	12028725		7		12028675	12028725	0,204,0
chr2L	12028775	12028825		7		12028775	12028825	0,204,0
chr2L	12028825	12028875		7		12028825	12028875	0,204,0
chr2L	12028875	12028925		7		12028875	12028925	0,204,0
chr2L	12029225	12029275		7		12029225	12029275	0,204,0
chr2L	12044225	12044275		7		12044225	12044275	0,204,0
chr2L	12044275	12044325		7		12044275	12044325	0,204,0
chr2L	12044325	12044375		7		12044325	12044375	0,204,0
chr2L	12044375	12044425		7		12044375	12044425	0,204,0
chr2L	12044525	12044575		7		12044525	12044575	0,204,0
chr2L	12044575	12044625		7		12044575	12044625	0,204,0
chr2L	12044625	12044675		7		12044625	12044675	0,204,0
chr2L	12044675	12044725		7		12044675	12044725	0,204,0
chr2L	12044725	12044775		7		12044725	12044775	0,204,0
chr2L	12045425	12045475		7		12045425	12045475	0,204,0
chr2L	12045475	12045525		7		12045475	12045525	0,204,0
chr2L	12045525	12045575		7		12045525	12045575	0,204,0
chr2L	12045625	12045675		7		12045625	12045675	0,204,0
chr2L	12045725	12045775		7		12045725	12045775	0,204,0
chr2L	12045775	12045825		7		12045775	12045825	0,204,0
chr2L	12046975	12047025		7		12046975	12047025	0,204,0
chr2L	12208275	12208325		7		12208275	12208325	0,204,0
chr2L	12208325	12208375		7		12208325	12208375	0,204,0
chr2L	12365975	12366025		7		12365975	12366025	0,204,0
chr2L	12366625	12366675		7		12366625	12366675	0,204,0
chr2L	12403625	12403675		7		12403625	12403675	0,204,0
chr2L	12403925	12403975		7		12403925	12403975	0,204,0
chr2L	12404075	12404125		7		12404075	12404125	0,204,0
chr2L	12404125	12404175		7		12404125	12404175	0,204,0
chr2L	12404175	12404225		7		12404175	12404225	0,204,0
chr2L	12404225	12404275		7		12404225	12404275	0,204,0
chr2L	12404525	12404575		7		12404525	12404575	0,204,0
chr2L	12404925	12404975		7		12404925	12404975	0,204,0
chr2L	12405075	12405125		7		12405075	12405125	0,204,0
chr2L	12405125	12405175		7		12405125	12405175	0,204,0
chr2L	12405475	12405525		7		12405475	12405525	0,204,0
chr2L	12421125	12421175		7		12421125	12421175	0,204,0
chr2L	12421475	12421525		7		12421475	12421525	0,204,0
chr2L	12421675	12421725		7		12421675	12421725	0,204,0
chr2L	12421725	12421775		7		12421725	12421775	0,204,0
chr2L	12421825	12421875		7		12421825	12421875	0,204,0
chr2L	12422925	12422975		7		12422925	12422975	0,204,0
chr2L	12422975	12423025		7		12422975	12423025	0,204,0
chr2L	12423525	12423575		7		12423525	12423575	0,204,0
chr2L	12423575	12423625		7		12423575	12423625	0,204,0
chr2L	12423625	12423675		7		12423625	12423675	0,204,0
chr2L	12423725	12423775		7		12423725	12423775	0,204,0
chr2L	12423775	12423825		7		12423775	12423825	0,204,0
chr2L	12423875	12423925		7		12423875	12423925	0,204,0
chr2L	12423925	12423975		7		12423925	12423975	0,204,0
chr2L	12423975	12424025		7		12423975	12424025	0,204,0
chr2L	12424025	12424075		7		12424025	12424075	0,204,0
chr2L	12424175	12424225		7		12424175	12424225	0,204,0
chr2L	12424275	12424325		7		12424275	12424325	0,204,0
chr2L	12424325	12424375		7		12424325	12424375	0,204,0
chr2L	12424375	12424425		7		12424375	12424425	0,204,0
chr2L	12461475	12461525		7		12461475	12461525	0,204,0
chr2L	12461525	12461575		7		12461525	12461575	0,204,0
chr2L	12461875	12461925		7		12461875	12461925	0,204,0
chr2L	12464675	12464725		7		12464675	12464725	0,204,0
chr2L	12466425	12466475		7		12466425	12466475	0,204,0
chr2L	12467325	12467375		7		12467325	12467375	0,204,0
chr2L	12467375	12467425		7		12467375	12467425	0,204,0
chr2L	12467975	12468025		7		12467975	12468025	0,204,0
chr2L	12474575	12474625		7		12474575	12474625	0,204,0
chr2L	12474675	12474725		7		12474675	12474725	0,204,0
chr2L	12474725	12474775		7		12474725	12474775	0,204,0
chr2L	12474775	12474825		7		12474775	12474825	0,204,0
chr2L	12474825	12474875		7		12474825	12474875	0,204,0
chr2L	12474875	12474925		7		12474875	12474925	0,204,0
chr2L	12474925	12474975		7		12474925	12474975	0,204,0
chr2L	12474975	12475025		7		12474975	12475025	0,204,0
chr2L	12475025	12475075		7		12475025	12475075	0,204,0
chr2L	12475075	12475125		7		12475075	12475125	0,204,0
chr2L	12475125	12475175		7		12475125	12475175	0,204,0
chr2L	12475175	12475225		7		12475175	12475225	0,204,0
chr2L	12475225	12475275		7		12475225	12475275	0,204,0
chr2L	12475275	12475325		7		12475275	12475325	0,204,0
chr2L	12475325	12475375		7		12475325	12475375	0,204,0
chr2L	12475375	12475425		7		12475375	12475425	0,204,0
chr2L	12475425	12475475		7		12475425	12475475	0,204,0
chr2L	12475475	12475525		7		12475475	12475525	0,204,0
chr2L	12475625	12475675		7		12475625	12475675	0,204,0
chr2L	12475675	12475725		7		12475675	12475725	0,204,0
chr2L	12475725	12475775		7		12475725	12475775	0,204,0
chr2L	12475775	12475825		7		12475775	12475825	0,204,0
chr2L	12476025	12476075		7		12476025	12476075	0,204,0
chr2L	12476075	12476125		7		12476075	12476125	0,204,0
chr2L	12476125	12476175		7		12476125	12476175	0,204,0
chr2L	12504675	12504725		7		12504675	12504725	0,204,0
chr2L	12504725	12504775		7		12504725	12504775	0,204,0
chr2L	12504775	12504825		7		12504775	12504825	0,204,0
chr2L	12504825	12504875		7		12504825	12504875	0,204,0
chr2L	12505025	12505075		7		12505025	12505075	0,204,0
chr2L	12513775	12513825		7		12513775	12513825	0,204,0
chr2L	12514325	12514375		7		12514325	12514375	0,204,0
chr2L	12514375	12514425		7		12514375	12514425	0,204,0
chr2L	12514425	12514475		7		12514425	12514475	0,204,0
chr2L	12514475	12514525		7		12514475	12514525	0,204,0
chr2L	12514525	12514575		7		12514525	12514575	0,204,0
chr2L	12514575	12514625		7		12514575	12514625	0,204,0
chr2L	12514625	12514675		7		12514625	12514675	0,204,0
chr2L	12514675	12514725		7		12514675	12514725	0,204,0
chr2L	12514725	12514775		7		12514725	12514775	0,204,0
chr2L	12514775	12514825		7		12514775	12514825	0,204,0
chr2L	12514825	12514875		7		12514825	12514875	0,204,0
chr2L	12514875	12514925		7		12514875	12514925	0,204,0
chr2L	12531775	12531825		7		12531775	12531825	0,204,0
chr2L	12533225	12533275		7		12533225	12533275	0,204,0
chr2L	12534575	12534625		7		12534575	12534625	0,204,0
chr2L	12535275	12535325		7		12535275	12535325	0,204,0
chr2L	12536175	12536225		7		12536175	12536225	0,204,0
chr2L	12536325	12536375		7		12536325	12536375	0,204,0
chr2L	12701375	12701425		7		12701375	12701425	0,204,0
chr2L	12717975	12718025		7		12717975	12718025	0,204,0
chr2L	12718075	12718125		7		12718075	12718125	0,204,0
chr2L	12718175	12718225		7		12718175	12718225	0,204,0
chr2L	12718225	12718275		7		12718225	12718275	0,204,0
chr2L	12718475	12718525		7		12718475	12718525	0,204,0
chr2L	12718525	12718575		7		12718525	12718575	0,204,0
chr2L	12718725	12718775		7		12718725	12718775	0,204,0
chr2L	12824275	12824325		7		12824275	12824325	0,204,0
chr2L	12824325	12824375		7		12824325	12824375	0,204,0
chr2L	12824375	12824425		7		12824375	12824425	0,204,0
chr2L	12824425	12824475		7		12824425	12824475	0,204,0
chr2L	12824625	12824675		7		12824625	12824675	0,204,0
chr2L	12824675	12824725		7		12824675	12824725	0,204,0
chr2L	12824725	12824775		7		12824725	12824775	0,204,0
chr2L	12824775	12824825		7		12824775	12824825	0,204,0
chr2L	12824825	12824875		7		12824825	12824875	0,204,0
chr2L	12824875	12824925		7		12824875	12824925	0,204,0
chr2L	12824925	12824975		7		12824925	12824975	0,204,0
chr2L	12825475	12825525		7		12825475	12825525	0,204,0
chr2L	12825525	12825575		7		12825525	12825575	0,204,0
chr2L	12836525	12836575		7		12836525	12836575	0,204,0
chr2L	12838125	12838175		7		12838125	12838175	0,204,0
chr2L	12838875	12838925		7		12838875	12838925	0,204,0
chr2L	13057725	13057775		7		13057725	13057775	0,204,0
chr2L	13059675	13059725		7		13059675	13059725	0,204,0
chr2L	13066775	13066825		7		13066775	13066825	0,204,0
chr2L	13066825	13066875		7		13066825	13066875	0,204,0
chr2L	13066875	13066925		7		13066875	13066925	0,204,0
chr2L	13066925	13066975		7		13066925	13066975	0,204,0
chr2L	13066975	13067025		7		13066975	13067025	0,204,0
chr2L	13071425	13071475		7		13071425	13071475	0,204,0
chr2L	13071475	13071525		7		13071475	13071525	0,204,0
chr2L	13071625	13071675		7		13071625	13071675	0,204,0
chr2L	13074075	13074125		7		13074075	13074125	0,204,0
chr2L	13074125	13074175		7		13074125	13074175	0,204,0
chr2L	13077175	13077225		7		13077175	13077225	0,204,0
chr2L	13081975	13082025		7		13081975	13082025	0,204,0
chr2L	13083525	13083575		7		13083525	13083575	0,204,0
chr2L	13084875	13084925		7		13084875	13084925	0,204,0
chr2L	13085025	13085075		7		13085025	13085075	0,204,0
chr2L	13085425	13085475		7		13085425	13085475	0,204,0
chr2L	13085575	13085625		7		13085575	13085625	0,204,0
chr2L	13085625	13085675		7		13085625	13085675	0,204,0
chr2L	13085675	13085725		7		13085675	13085725	0,204,0
chr2L	13090375	13090425		7		13090375	13090425	0,204,0
chr2L	13090425	13090475		7		13090425	13090475	0,204,0
chr2L	13090475	13090525		7		13090475	13090525	0,204,0
chr2L	13090775	13090825		7		13090775	13090825	0,204,0
chr2L	13090825	13090875		7		13090825	13090875	0,204,0
chr2L	13090875	13090925		7		13090875	13090925	0,204,0
chr2L	13091675	13091725		7		13091675	13091725	0,204,0
chr2L	13091725	13091775		7		13091725	13091775	0,204,0
chr2L	13091775	13091825		7		13091775	13091825	0,204,0
chr2L	13092025	13092075		7		13092025	13092075	0,204,0
chr2L	13098175	13098225		7		13098175	13098225	0,204,0
chr2L	13098275	13098325		7		13098275	13098325	0,204,0
chr2L	13098725	13098775		7		13098725	13098775	0,204,0
chr2L	13098775	13098825		7		13098775	13098825	0,204,0
chr2L	13098825	13098875		7		13098825	13098875	0,204,0
chr2L	13098875	13098925		7		13098875	13098925	0,204,0
chr2L	13103825	13103875		7		13103825	13103875	0,204,0
chr2L	13103875	13103925		7		13103875	13103925	0,204,0
chr2L	13104225	13104275		7		13104225	13104275	0,204,0
chr2L	13104275	13104325		7		13104275	13104325	0,204,0
chr2L	13104325	13104375		7		13104325	13104375	0,204,0
chr2L	13105725	13105775		7		13105725	13105775	0,204,0
chr2L	13105775	13105825		7		13105775	13105825	0,204,0
chr2L	13105825	13105875		7		13105825	13105875	0,204,0
chr2L	13122375	13122425		7		13122375	13122425	0,204,0
chr2L	13122425	13122475		7		13122425	13122475	0,204,0
chr2L	13122475	13122525		7		13122475	13122525	0,204,0
chr2L	13122575	13122625		7		13122575	13122625	0,204,0
chr2L	13122625	13122675		7		13122625	13122675	0,204,0
chr2L	13122675	13122725		7		13122675	13122725	0,204,0
chr2L	13126725	13126775		7		13126725	13126775	0,204,0
chr2L	13126775	13126825		7		13126775	13126825	0,204,0
chr2L	13126825	13126875		7		13126825	13126875	0,204,0
chr2L	13126875	13126925		7		13126875	13126925	0,204,0
chr2L	13126925	13126975		7		13126925	13126975	0,204,0
chr2L	13126975	13127025		7		13126975	13127025	0,204,0
chr2L	13127025	13127075		7		13127025	13127075	0,204,0
chr2L	13127075	13127125		7		13127075	13127125	0,204,0
chr2L	13127125	13127175		7		13127125	13127175	0,204,0
chr2L	13127175	13127225		7		13127175	13127225	0,204,0
chr2L	13127225	13127275		7		13127225	13127275	0,204,0
chr2L	13127275	13127325		7		13127275	13127325	0,204,0
chr2L	13127375	13127425		7		13127375	13127425	0,204,0
chr2L	13127425	13127475		7		13127425	13127475	0,204,0
chr2L	13127475	13127525		7		13127475	13127525	0,204,0
chr2L	13127575	13127625		7		13127575	13127625	0,204,0
chr2L	13127725	13127775		7		13127725	13127775	0,204,0
chr2L	13127775	13127825		7		13127775	13127825	0,204,0
chr2L	13127825	13127875		7		13127825	13127875	0,204,0
chr2L	13127875	13127925		7		13127875	13127925	0,204,0
chr2L	13127925	13127975		7		13127925	13127975	0,204,0
chr2L	13127975	13128025		7		13127975	13128025	0,204,0
chr2L	13128025	13128075		7		13128025	13128075	0,204,0
chr2L	13128075	13128125		7		13128075	13128125	0,204,0
chr2L	13140125	13140175		7		13140125	13140175	0,204,0
chr2L	13140575	13140625		7		13140575	13140625	0,204,0
chr2L	13140625	13140675		7		13140625	13140675	0,204,0
chr2L	13140725	13140775		7		13140725	13140775	0,204,0
chr2L	13140775	13140825		7		13140775	13140825	0,204,0
chr2L	13140825	13140875		7		13140825	13140875	0,204,0
chr2L	13140875	13140925		7		13140875	13140925	0,204,0
chr2L	13140925	13140975		7		13140925	13140975	0,204,0
chr2L	13140975	13141025		7		13140975	13141025	0,204,0
chr2L	13141025	13141075		7		13141025	13141075	0,204,0
chr2L	13141075	13141125		7		13141075	13141125	0,204,0
chr2L	13141225	13141275		7		13141225	13141275	0,204,0
chr2L	13205425	13205475		7		13205425	13205475	0,204,0
chr2L	13205475	13205525		7		13205475	13205525	0,204,0
chr2L	13205525	13205575		7		13205525	13205575	0,204,0
chr2L	13205575	13205625		7		13205575	13205625	0,204,0
chr2L	13205625	13205675		7		13205625	13205675	0,204,0
chr2L	13205775	13205825		7		13205775	13205825	0,204,0
chr2L	13206325	13206375		7		13206325	13206375	0,204,0
chr2L	13206375	13206425		7		13206375	13206425	0,204,0
chr2L	13207825	13207875		7		13207825	13207875	0,204,0
chr2L	13208025	13208075		7		13208025	13208075	0,204,0
chr2L	13211525	13211575		7		13211525	13211575	0,204,0
chr2L	13215875	13215925		7		13215875	13215925	0,204,0
chr2L	13216225	13216275		7		13216225	13216275	0,204,0
chr2L	13216325	13216375		7		13216325	13216375	0,204,0
chr2L	13216375	13216425		7		13216375	13216425	0,204,0
chr2L	13216475	13216525		7		13216475	13216525	0,204,0
chr2L	13216525	13216575		7		13216525	13216575	0,204,0
chr2L	13216575	13216625		7		13216575	13216625	0,204,0
chr2L	13216625	13216675		7		13216625	13216675	0,204,0
chr2L	13266925	13266975		7		13266925	13266975	0,204,0
chr2L	13267025	13267075		7		13267025	13267075	0,204,0
chr2L	13267075	13267125		7		13267075	13267125	0,204,0
chr2L	13267125	13267175		7		13267125	13267175	0,204,0
chr2L	13267275	13267325		7		13267275	13267325	0,204,0
chr2L	13267475	13267525		7		13267475	13267525	0,204,0
chr2L	13500975	13501025		7		13500975	13501025	0,204,0
chr2L	13501375	13501425		7		13501375	13501425	0,204,0
chr2L	13501425	13501475		7		13501425	13501475	0,204,0
chr2L	13501975	13502025		7		13501975	13502025	0,204,0
chr2L	13502025	13502075		7		13502025	13502075	0,204,0
chr2L	13503375	13503425		7		13503375	13503425	0,204,0
chr2L	13504125	13504175		7		13504125	13504175	0,204,0
chr2L	13504625	13504675		7		13504625	13504675	0,204,0
chr2L	13507025	13507075		7		13507025	13507075	0,204,0
chr2L	13507075	13507125		7		13507075	13507125	0,204,0
chr2L	13507125	13507175		7		13507125	13507175	0,204,0
chr2L	13507175	13507225		7		13507175	13507225	0,204,0
chr2L	13507225	13507275		7		13507225	13507275	0,204,0
chr2L	13507275	13507325		7		13507275	13507325	0,204,0
chr2L	13507375	13507425		7		13507375	13507425	0,204,0
[truncated: 13,248 more rows]
