# Supplementary material for: Probabilistic modelling of chromatin code landscape reveals functional diversity of enhancer-like chromatin states
Source: Nat Commun. 2016 Feb 4;7:10528. doi: 10.1038/ncomms10528 (PMC4742914; doi:10.1038/ncomms10528)
Supplement: Supplementary Data 1 — The 30-chromatin state annotation tracks for Drosophila melanogaster DRSC-S2 cell. [file ncomms10528-s2.zip › Supplementary Data 1/08_SE2.bed]

chr2L	21175	21225		8		21175	21225	0,204,0
chr2L	72675	72725		8		72675	72725	0,204,0
chr2L	85225	85275		8		85225	85275	0,204,0
chr2L	85325	85375		8		85325	85375	0,204,0
chr2L	85375	85425		8		85375	85425	0,204,0
chr2L	85775	85825		8		85775	85825	0,204,0
chr2L	87175	87225		8		87175	87225	0,204,0
chr2L	87225	87275		8		87225	87275	0,204,0
chr2L	121025	121075		8		121025	121075	0,204,0
chr2L	121075	121125		8		121075	121125	0,204,0
chr2L	122175	122225		8		122175	122225	0,204,0
chr2L	122225	122275		8		122225	122275	0,204,0
chr2L	122275	122325		8		122275	122325	0,204,0
chr2L	122325	122375		8		122325	122375	0,204,0
chr2L	122425	122475		8		122425	122475	0,204,0
chr2L	125475	125525		8		125475	125525	0,204,0
chr2L	125725	125775		8		125725	125775	0,204,0
chr2L	136925	136975		8		136925	136975	0,204,0
chr2L	137025	137075		8		137025	137075	0,204,0
chr2L	160675	160725		8		160675	160725	0,204,0
chr2L	160725	160775		8		160725	160775	0,204,0
chr2L	164075	164125		8		164075	164125	0,204,0
chr2L	165475	165525		8		165475	165525	0,204,0
chr2L	165525	165575		8		165525	165575	0,204,0
chr2L	166325	166375		8		166325	166375	0,204,0
chr2L	166525	166575		8		166525	166575	0,204,0
chr2L	166975	167025		8		166975	167025	0,204,0
chr2L	167025	167075		8		167025	167075	0,204,0
chr2L	167075	167125		8		167075	167125	0,204,0
chr2L	182825	182875		8		182825	182875	0,204,0
chr2L	221125	221175		8		221125	221175	0,204,0
chr2L	221625	221675		8		221625	221675	0,204,0
chr2L	221675	221725		8		221675	221725	0,204,0
chr2L	222675	222725		8		222675	222725	0,204,0
chr2L	223275	223325		8		223275	223325	0,204,0
chr2L	223325	223375		8		223325	223375	0,204,0
chr2L	223375	223425		8		223375	223425	0,204,0
chr2L	223425	223475		8		223425	223475	0,204,0
chr2L	223475	223525		8		223475	223525	0,204,0
chr2L	223525	223575		8		223525	223575	0,204,0
chr2L	223675	223725		8		223675	223725	0,204,0
chr2L	224025	224075		8		224025	224075	0,204,0
chr2L	224075	224125		8		224075	224125	0,204,0
chr2L	224175	224225		8		224175	224225	0,204,0
chr2L	224225	224275		8		224225	224275	0,204,0
chr2L	224275	224325		8		224275	224325	0,204,0
chr2L	224325	224375		8		224325	224375	0,204,0
chr2L	224575	224625		8		224575	224625	0,204,0
chr2L	224625	224675		8		224625	224675	0,204,0
chr2L	224675	224725		8		224675	224725	0,204,0
chr2L	224725	224775		8		224725	224775	0,204,0
chr2L	224775	224825		8		224775	224825	0,204,0
chr2L	225125	225175		8		225125	225175	0,204,0
chr2L	225175	225225		8		225175	225225	0,204,0
chr2L	225225	225275		8		225225	225275	0,204,0
chr2L	225275	225325		8		225275	225325	0,204,0
chr2L	225475	225525		8		225475	225525	0,204,0
chr2L	247675	247725		8		247675	247725	0,204,0
chr2L	247725	247775		8		247725	247775	0,204,0
chr2L	247825	247875		8		247825	247875	0,204,0
chr2L	247875	247925		8		247875	247925	0,204,0
chr2L	247925	247975		8		247925	247975	0,204,0
chr2L	248075	248125		8		248075	248125	0,204,0
chr2L	248175	248225		8		248175	248225	0,204,0
chr2L	248225	248275		8		248225	248275	0,204,0
chr2L	249275	249325		8		249275	249325	0,204,0
chr2L	249325	249375		8		249325	249375	0,204,0
chr2L	304225	304275		8		304225	304275	0,204,0
chr2L	304275	304325		8		304275	304325	0,204,0
chr2L	304325	304375		8		304325	304375	0,204,0
chr2L	304375	304425		8		304375	304425	0,204,0
chr2L	305625	305675		8		305625	305675	0,204,0
chr2L	420025	420075		8		420025	420075	0,204,0
chr2L	447725	447775		8		447725	447775	0,204,0
chr2L	447775	447825		8		447775	447825	0,204,0
chr2L	447825	447875		8		447825	447875	0,204,0
chr2L	447875	447925		8		447875	447925	0,204,0
chr2L	447925	447975		8		447925	447975	0,204,0
chr2L	448075	448125		8		448075	448125	0,204,0
chr2L	448125	448175		8		448125	448175	0,204,0
chr2L	468875	468925		8		468875	468925	0,204,0
chr2L	468925	468975		8		468925	468975	0,204,0
chr2L	468975	469025		8		468975	469025	0,204,0
chr2L	469025	469075		8		469025	469075	0,204,0
chr2L	469075	469125		8		469075	469125	0,204,0
chr2L	469225	469275		8		469225	469275	0,204,0
chr2L	469275	469325		8		469275	469325	0,204,0
chr2L	469325	469375		8		469325	469375	0,204,0
chr2L	469375	469425		8		469375	469425	0,204,0
chr2L	469425	469475		8		469425	469475	0,204,0
chr2L	470275	470325		8		470275	470325	0,204,0
chr2L	470325	470375		8		470325	470375	0,204,0
chr2L	470375	470425		8		470375	470425	0,204,0
chr2L	471125	471175		8		471125	471175	0,204,0
chr2L	471425	471475		8		471425	471475	0,204,0
chr2L	471625	471675		8		471625	471675	0,204,0
chr2L	471675	471725		8		471675	471725	0,204,0
chr2L	471725	471775		8		471725	471775	0,204,0
chr2L	471775	471825		8		471775	471825	0,204,0
chr2L	471825	471875		8		471825	471875	0,204,0
chr2L	471875	471925		8		471875	471925	0,204,0
chr2L	471925	471975		8		471925	471975	0,204,0
chr2L	471975	472025		8		471975	472025	0,204,0
chr2L	472025	472075		8		472025	472075	0,204,0
chr2L	472075	472125		8		472075	472125	0,204,0
chr2L	472425	472475		8		472425	472475	0,204,0
chr2L	480225	480275		8		480225	480275	0,204,0
chr2L	480375	480425		8		480375	480425	0,204,0
chr2L	480425	480475		8		480425	480475	0,204,0
chr2L	480475	480525		8		480475	480525	0,204,0
chr2L	480825	480875		8		480825	480875	0,204,0
chr2L	480875	480925		8		480875	480925	0,204,0
chr2L	480925	480975		8		480925	480975	0,204,0
chr2L	480975	481025		8		480975	481025	0,204,0
chr2L	481025	481075		8		481025	481075	0,204,0
chr2L	481075	481125		8		481075	481125	0,204,0
chr2L	481125	481175		8		481125	481175	0,204,0
chr2L	481225	481275		8		481225	481275	0,204,0
chr2L	481275	481325		8		481275	481325	0,204,0
chr2L	481325	481375		8		481325	481375	0,204,0
chr2L	481375	481425		8		481375	481425	0,204,0
chr2L	481425	481475		8		481425	481475	0,204,0
chr2L	481475	481525		8		481475	481525	0,204,0
chr2L	481525	481575		8		481525	481575	0,204,0
chr2L	484075	484125		8		484075	484125	0,204,0
chr2L	484125	484175		8		484125	484175	0,204,0
chr2L	484175	484225		8		484175	484225	0,204,0
chr2L	484225	484275		8		484225	484275	0,204,0
chr2L	484275	484325		8		484275	484325	0,204,0
chr2L	484325	484375		8		484325	484375	0,204,0
chr2L	484975	485025		8		484975	485025	0,204,0
chr2L	485025	485075		8		485025	485075	0,204,0
chr2L	485175	485225		8		485175	485225	0,204,0
chr2L	485275	485325		8		485275	485325	0,204,0
chr2L	485975	486025		8		485975	486025	0,204,0
chr2L	486075	486125		8		486075	486125	0,204,0
chr2L	486225	486275		8		486225	486275	0,204,0
chr2L	486275	486325		8		486275	486325	0,204,0
chr2L	487775	487825		8		487775	487825	0,204,0
chr2L	487975	488025		8		487975	488025	0,204,0
chr2L	488025	488075		8		488025	488075	0,204,0
chr2L	488075	488125		8		488075	488125	0,204,0
chr2L	488125	488175		8		488125	488175	0,204,0
chr2L	488175	488225		8		488175	488225	0,204,0
chr2L	488225	488275		8		488225	488275	0,204,0
chr2L	488275	488325		8		488275	488325	0,204,0
chr2L	488325	488375		8		488325	488375	0,204,0
chr2L	488375	488425		8		488375	488425	0,204,0
chr2L	488425	488475		8		488425	488475	0,204,0
chr2L	488475	488525		8		488475	488525	0,204,0
chr2L	488525	488575		8		488525	488575	0,204,0
chr2L	488575	488625		8		488575	488625	0,204,0
chr2L	488625	488675		8		488625	488675	0,204,0
chr2L	493275	493325		8		493275	493325	0,204,0
chr2L	494175	494225		8		494175	494225	0,204,0
chr2L	494225	494275		8		494225	494275	0,204,0
chr2L	494325	494375		8		494325	494375	0,204,0
chr2L	498775	498825		8		498775	498825	0,204,0
chr2L	505225	505275		8		505225	505275	0,204,0
chr2L	505275	505325		8		505275	505325	0,204,0
chr2L	505325	505375		8		505325	505375	0,204,0
chr2L	505375	505425		8		505375	505425	0,204,0
chr2L	505425	505475		8		505425	505475	0,204,0
chr2L	505475	505525		8		505475	505525	0,204,0
chr2L	505525	505575		8		505525	505575	0,204,0
chr2L	505575	505625		8		505575	505625	0,204,0
chr2L	505625	505675		8		505625	505675	0,204,0
chr2L	505675	505725		8		505675	505725	0,204,0
chr2L	505775	505825		8		505775	505825	0,204,0
chr2L	505825	505875		8		505825	505875	0,204,0
chr2L	505875	505925		8		505875	505925	0,204,0
chr2L	505925	505975		8		505925	505975	0,204,0
chr2L	505975	506025		8		505975	506025	0,204,0
chr2L	506075	506125		8		506075	506125	0,204,0
chr2L	506275	506325		8		506275	506325	0,204,0
chr2L	516575	516625		8		516575	516625	0,204,0
chr2L	519325	519375		8		519325	519375	0,204,0
chr2L	519375	519425		8		519375	519425	0,204,0
chr2L	519475	519525		8		519475	519525	0,204,0
chr2L	520925	520975		8		520925	520975	0,204,0
chr2L	520975	521025		8		520975	521025	0,204,0
chr2L	521075	521125		8		521075	521125	0,204,0
chr2L	521125	521175		8		521125	521175	0,204,0
chr2L	521275	521325		8		521275	521325	0,204,0
chr2L	521325	521375		8		521325	521375	0,204,0
chr2L	521375	521425		8		521375	521425	0,204,0
chr2L	521425	521475		8		521425	521475	0,204,0
chr2L	521525	521575		8		521525	521575	0,204,0
chr2L	521575	521625		8		521575	521625	0,204,0
chr2L	521625	521675		8		521625	521675	0,204,0
chr2L	521675	521725		8		521675	521725	0,204,0
chr2L	521725	521775		8		521725	521775	0,204,0
chr2L	521775	521825		8		521775	521825	0,204,0
chr2L	521925	521975		8		521925	521975	0,204,0
chr2L	522025	522075		8		522025	522075	0,204,0
chr2L	522075	522125		8		522075	522125	0,204,0
chr2L	522125	522175		8		522125	522175	0,204,0
chr2L	522175	522225		8		522175	522225	0,204,0
chr2L	522225	522275		8		522225	522275	0,204,0
chr2L	522275	522325		8		522275	522325	0,204,0
chr2L	522325	522375		8		522325	522375	0,204,0
chr2L	522375	522425		8		522375	522425	0,204,0
chr2L	522425	522475		8		522425	522475	0,204,0
chr2L	522675	522725		8		522675	522725	0,204,0
chr2L	522775	522825		8		522775	522825	0,204,0
chr2L	522825	522875		8		522825	522875	0,204,0
chr2L	523375	523425		8		523375	523425	0,204,0
chr2L	523525	523575		8		523525	523575	0,204,0
chr2L	523575	523625		8		523575	523625	0,204,0
chr2L	524675	524725		8		524675	524725	0,204,0
chr2L	524725	524775		8		524725	524775	0,204,0
chr2L	524775	524825		8		524775	524825	0,204,0
chr2L	524825	524875		8		524825	524875	0,204,0
chr2L	552975	553025		8		552975	553025	0,204,0
chr2L	553025	553075		8		553025	553075	0,204,0
chr2L	553175	553225		8		553175	553225	0,204,0
chr2L	553225	553275		8		553225	553275	0,204,0
chr2L	593625	593675		8		593625	593675	0,204,0
chr2L	593675	593725		8		593675	593725	0,204,0
chr2L	593725	593775		8		593725	593775	0,204,0
chr2L	841275	841325		8		841275	841325	0,204,0
chr2L	841325	841375		8		841325	841375	0,204,0
chr2L	841375	841425		8		841375	841425	0,204,0
chr2L	841425	841475		8		841425	841475	0,204,0
chr2L	841475	841525		8		841475	841525	0,204,0
chr2L	841525	841575		8		841525	841575	0,204,0
chr2L	841575	841625		8		841575	841625	0,204,0
chr2L	841675	841725		8		841675	841725	0,204,0
chr2L	841725	841775		8		841725	841775	0,204,0
chr2L	841775	841825		8		841775	841825	0,204,0
chr2L	841875	841925		8		841875	841925	0,204,0
chr2L	845875	845925		8		845875	845925	0,204,0
chr2L	845925	845975		8		845925	845975	0,204,0
chr2L	845975	846025		8		845975	846025	0,204,0
chr2L	847625	847675		8		847625	847675	0,204,0
chr2L	847675	847725		8		847675	847725	0,204,0
chr2L	847725	847775		8		847725	847775	0,204,0
chr2L	865825	865875		8		865825	865875	0,204,0
chr2L	865875	865925		8		865875	865925	0,204,0
chr2L	865925	865975		8		865925	865975	0,204,0
chr2L	865975	866025		8		865975	866025	0,204,0
chr2L	866625	866675		8		866625	866675	0,204,0
chr2L	866675	866725		8		866675	866725	0,204,0
chr2L	866725	866775		8		866725	866775	0,204,0
chr2L	866775	866825		8		866775	866825	0,204,0
chr2L	867025	867075		8		867025	867075	0,204,0
chr2L	867225	867275		8		867225	867275	0,204,0
chr2L	868025	868075		8		868025	868075	0,204,0
chr2L	868125	868175		8		868125	868175	0,204,0
chr2L	868175	868225		8		868175	868225	0,204,0
chr2L	868225	868275		8		868225	868275	0,204,0
chr2L	1119075	1119125		8		1119075	1119125	0,204,0
chr2L	1119275	1119325		8		1119275	1119325	0,204,0
chr2L	1119325	1119375		8		1119325	1119375	0,204,0
chr2L	1119375	1119425		8		1119375	1119425	0,204,0
chr2L	1119425	1119475		8		1119425	1119475	0,204,0
chr2L	1119475	1119525		8		1119475	1119525	0,204,0
chr2L	1119525	1119575		8		1119525	1119575	0,204,0
chr2L	1119575	1119625		8		1119575	1119625	0,204,0
chr2L	1119625	1119675		8		1119625	1119675	0,204,0
chr2L	1119675	1119725		8		1119675	1119725	0,204,0
chr2L	1119725	1119775		8		1119725	1119775	0,204,0
chr2L	1120275	1120325		8		1120275	1120325	0,204,0
chr2L	1125025	1125075		8		1125025	1125075	0,204,0
chr2L	1186675	1186725		8		1186675	1186725	0,204,0
chr2L	1424425	1424475		8		1424425	1424475	0,204,0
chr2L	1424475	1424525		8		1424475	1424525	0,204,0
chr2L	1424525	1424575		8		1424525	1424575	0,204,0
chr2L	1424925	1424975		8		1424925	1424975	0,204,0
chr2L	1424975	1425025		8		1424975	1425025	0,204,0
chr2L	1425025	1425075		8		1425025	1425075	0,204,0
chr2L	1425075	1425125		8		1425075	1425125	0,204,0
chr2L	1425125	1425175		8		1425125	1425175	0,204,0
chr2L	1425175	1425225		8		1425175	1425225	0,204,0
chr2L	1425225	1425275		8		1425225	1425275	0,204,0
chr2L	1425275	1425325		8		1425275	1425325	0,204,0
chr2L	1425325	1425375		8		1425325	1425375	0,204,0
chr2L	1425375	1425425		8		1425375	1425425	0,204,0
chr2L	1425425	1425475		8		1425425	1425475	0,204,0
chr2L	1425475	1425525		8		1425475	1425525	0,204,0
chr2L	1425525	1425575		8		1425525	1425575	0,204,0
chr2L	1425575	1425625		8		1425575	1425625	0,204,0
chr2L	1425625	1425675		8		1425625	1425675	0,204,0
chr2L	1425675	1425725		8		1425675	1425725	0,204,0
chr2L	1425725	1425775		8		1425725	1425775	0,204,0
chr2L	1425775	1425825		8		1425775	1425825	0,204,0
chr2L	1425825	1425875		8		1425825	1425875	0,204,0
chr2L	1426575	1426625		8		1426575	1426625	0,204,0
chr2L	1426625	1426675		8		1426625	1426675	0,204,0
chr2L	1426675	1426725		8		1426675	1426725	0,204,0
chr2L	1426725	1426775		8		1426725	1426775	0,204,0
chr2L	1426775	1426825		8		1426775	1426825	0,204,0
chr2L	1426825	1426875		8		1426825	1426875	0,204,0
chr2L	1426875	1426925		8		1426875	1426925	0,204,0
chr2L	1426925	1426975		8		1426925	1426975	0,204,0
chr2L	1426975	1427025		8		1426975	1427025	0,204,0
chr2L	1427025	1427075		8		1427025	1427075	0,204,0
chr2L	1427075	1427125		8		1427075	1427125	0,204,0
chr2L	1427125	1427175		8		1427125	1427175	0,204,0
chr2L	1427325	1427375		8		1427325	1427375	0,204,0
chr2L	1427375	1427425		8		1427375	1427425	0,204,0
chr2L	1427425	1427475		8		1427425	1427475	0,204,0
chr2L	1427475	1427525		8		1427475	1427525	0,204,0
chr2L	1427525	1427575		8		1427525	1427575	0,204,0
chr2L	1427575	1427625		8		1427575	1427625	0,204,0
chr2L	1427625	1427675		8		1427625	1427675	0,204,0
chr2L	1427675	1427725		8		1427675	1427725	0,204,0
chr2L	1432875	1432925		8		1432875	1432925	0,204,0
chr2L	1433275	1433325		8		1433275	1433325	0,204,0
chr2L	1433325	1433375		8		1433325	1433375	0,204,0
chr2L	1433375	1433425		8		1433375	1433425	0,204,0
chr2L	1433425	1433475		8		1433425	1433475	0,204,0
chr2L	1433475	1433525		8		1433475	1433525	0,204,0
chr2L	1433525	1433575		8		1433525	1433575	0,204,0
chr2L	1433575	1433625		8		1433575	1433625	0,204,0
chr2L	1433625	1433675		8		1433625	1433675	0,204,0
chr2L	1433675	1433725		8		1433675	1433725	0,204,0
chr2L	1433725	1433775		8		1433725	1433775	0,204,0
chr2L	1433775	1433825		8		1433775	1433825	0,204,0
chr2L	1433825	1433875		8		1433825	1433875	0,204,0
chr2L	1433875	1433925		8		1433875	1433925	0,204,0
chr2L	1433925	1433975		8		1433925	1433975	0,204,0
chr2L	1433975	1434025		8		1433975	1434025	0,204,0
chr2L	1434125	1434175		8		1434125	1434175	0,204,0
chr2L	1434175	1434225		8		1434175	1434225	0,204,0
chr2L	1434225	1434275		8		1434225	1434275	0,204,0
chr2L	1434275	1434325		8		1434275	1434325	0,204,0
chr2L	1434325	1434375		8		1434325	1434375	0,204,0
chr2L	1434375	1434425		8		1434375	1434425	0,204,0
chr2L	1434425	1434475		8		1434425	1434475	0,204,0
chr2L	1434475	1434525		8		1434475	1434525	0,204,0
chr2L	1434525	1434575		8		1434525	1434575	0,204,0
chr2L	1435125	1435175		8		1435125	1435175	0,204,0
chr2L	1461675	1461725		8		1461675	1461725	0,204,0
chr2L	1461725	1461775		8		1461725	1461775	0,204,0
chr2L	1461775	1461825		8		1461775	1461825	0,204,0
chr2L	1462275	1462325		8		1462275	1462325	0,204,0
chr2L	1462325	1462375		8		1462325	1462375	0,204,0
chr2L	1462425	1462475		8		1462425	1462475	0,204,0
chr2L	1462475	1462525		8		1462475	1462525	0,204,0
chr2L	1462525	1462575		8		1462525	1462575	0,204,0
chr2L	1462575	1462625		8		1462575	1462625	0,204,0
chr2L	1462625	1462675		8		1462625	1462675	0,204,0
chr2L	1462675	1462725		8		1462675	1462725	0,204,0
chr2L	1462725	1462775		8		1462725	1462775	0,204,0
chr2L	1462775	1462825		8		1462775	1462825	0,204,0
chr2L	1462825	1462875		8		1462825	1462875	0,204,0
chr2L	1462875	1462925		8		1462875	1462925	0,204,0
chr2L	1462925	1462975		8		1462925	1462975	0,204,0
chr2L	1462975	1463025		8		1462975	1463025	0,204,0
chr2L	1628625	1628675		8		1628625	1628675	0,204,0
chr2L	1628675	1628725		8		1628675	1628725	0,204,0
chr2L	1628775	1628825		8		1628775	1628825	0,204,0
chr2L	1629875	1629925		8		1629875	1629925	0,204,0
chr2L	1629925	1629975		8		1629925	1629975	0,204,0
chr2L	1632575	1632625		8		1632575	1632625	0,204,0
chr2L	1632625	1632675		8		1632625	1632675	0,204,0
chr2L	1632675	1632725		8		1632675	1632725	0,204,0
chr2L	1632725	1632775		8		1632725	1632775	0,204,0
chr2L	1632775	1632825		8		1632775	1632825	0,204,0
chr2L	1632825	1632875		8		1632825	1632875	0,204,0
chr2L	1632875	1632925		8		1632875	1632925	0,204,0
chr2L	1632925	1632975		8		1632925	1632975	0,204,0
chr2L	1643375	1643425		8		1643375	1643425	0,204,0
chr2L	1643425	1643475		8		1643425	1643475	0,204,0
chr2L	1643475	1643525		8		1643475	1643525	0,204,0
chr2L	1643575	1643625		8		1643575	1643625	0,204,0
chr2L	1644675	1644725		8		1644675	1644725	0,204,0
chr2L	1644775	1644825		8		1644775	1644825	0,204,0
chr2L	1649625	1649675		8		1649625	1649675	0,204,0
chr2L	1649675	1649725		8		1649675	1649725	0,204,0
chr2L	1649725	1649775		8		1649725	1649775	0,204,0
chr2L	1649775	1649825		8		1649775	1649825	0,204,0
chr2L	1649825	1649875		8		1649825	1649875	0,204,0
chr2L	1649875	1649925		8		1649875	1649925	0,204,0
chr2L	1649925	1649975		8		1649925	1649975	0,204,0
chr2L	1650075	1650125		8		1650075	1650125	0,204,0
chr2L	1650125	1650175		8		1650125	1650175	0,204,0
chr2L	1650625	1650675		8		1650625	1650675	0,204,0
chr2L	1650675	1650725		8		1650675	1650725	0,204,0
chr2L	1650725	1650775		8		1650725	1650775	0,204,0
chr2L	1650775	1650825		8		1650775	1650825	0,204,0
chr2L	1650825	1650875		8		1650825	1650875	0,204,0
chr2L	1650875	1650925		8		1650875	1650925	0,204,0
chr2L	1651625	1651675		8		1651625	1651675	0,204,0
chr2L	1651725	1651775		8		1651725	1651775	0,204,0
chr2L	1651775	1651825		8		1651775	1651825	0,204,0
chr2L	1651825	1651875		8		1651825	1651875	0,204,0
chr2L	1651875	1651925		8		1651875	1651925	0,204,0
chr2L	1652225	1652275		8		1652225	1652275	0,204,0
chr2L	1652275	1652325		8		1652275	1652325	0,204,0
chr2L	1656625	1656675		8		1656625	1656675	0,204,0
chr2L	1656675	1656725		8		1656675	1656725	0,204,0
chr2L	1656725	1656775		8		1656725	1656775	0,204,0
chr2L	1657575	1657625		8		1657575	1657625	0,204,0
chr2L	1665175	1665225		8		1665175	1665225	0,204,0
chr2L	1665225	1665275		8		1665225	1665275	0,204,0
chr2L	1665275	1665325		8		1665275	1665325	0,204,0
chr2L	1665325	1665375		8		1665325	1665375	0,204,0
chr2L	1665375	1665425		8		1665375	1665425	0,204,0
chr2L	1665425	1665475		8		1665425	1665475	0,204,0
chr2L	1665475	1665525		8		1665475	1665525	0,204,0
chr2L	1666275	1666325		8		1666275	1666325	0,204,0
chr2L	1667025	1667075		8		1667025	1667075	0,204,0
chr2L	1667075	1667125		8		1667075	1667125	0,204,0
chr2L	1667125	1667175		8		1667125	1667175	0,204,0
chr2L	1667175	1667225		8		1667175	1667225	0,204,0
chr2L	1667225	1667275		8		1667225	1667275	0,204,0
chr2L	1667275	1667325		8		1667275	1667325	0,204,0
chr2L	1667325	1667375		8		1667325	1667375	0,204,0
chr2L	1667375	1667425		8		1667375	1667425	0,204,0
chr2L	1667425	1667475		8		1667425	1667475	0,204,0
chr2L	1667475	1667525		8		1667475	1667525	0,204,0
chr2L	1667525	1667575		8		1667525	1667575	0,204,0
chr2L	1667675	1667725		8		1667675	1667725	0,204,0
chr2L	1667775	1667825		8		1667775	1667825	0,204,0
chr2L	1667825	1667875		8		1667825	1667875	0,204,0
chr2L	1667925	1667975		8		1667925	1667975	0,204,0
chr2L	1667975	1668025		8		1667975	1668025	0,204,0
chr2L	1668025	1668075		8		1668025	1668075	0,204,0
chr2L	1668075	1668125		8		1668075	1668125	0,204,0
chr2L	1668125	1668175		8		1668125	1668175	0,204,0
chr2L	1668175	1668225		8		1668175	1668225	0,204,0
chr2L	1668225	1668275		8		1668225	1668275	0,204,0
chr2L	1668275	1668325		8		1668275	1668325	0,204,0
chr2L	1668325	1668375		8		1668325	1668375	0,204,0
chr2L	1668375	1668425		8		1668375	1668425	0,204,0
chr2L	1668425	1668475		8		1668425	1668475	0,204,0
chr2L	1668475	1668525		8		1668475	1668525	0,204,0
chr2L	1668525	1668575		8		1668525	1668575	0,204,0
chr2L	1668575	1668625		8		1668575	1668625	0,204,0
chr2L	1668625	1668675		8		1668625	1668675	0,204,0
chr2L	1668675	1668725		8		1668675	1668725	0,204,0
chr2L	1668725	1668775		8		1668725	1668775	0,204,0
chr2L	1668775	1668825		8		1668775	1668825	0,204,0
chr2L	1668825	1668875		8		1668825	1668875	0,204,0
chr2L	1668875	1668925		8		1668875	1668925	0,204,0
chr2L	1668925	1668975		8		1668925	1668975	0,204,0
chr2L	1668975	1669025		8		1668975	1669025	0,204,0
chr2L	1669025	1669075		8		1669025	1669075	0,204,0
chr2L	1669075	1669125		8		1669075	1669125	0,204,0
chr2L	1669125	1669175		8		1669125	1669175	0,204,0
chr2L	1669175	1669225		8		1669175	1669225	0,204,0
chr2L	1669225	1669275		8		1669225	1669275	0,204,0
chr2L	1669275	1669325		8		1669275	1669325	0,204,0
chr2L	1669325	1669375		8		1669325	1669375	0,204,0
chr2L	1669375	1669425		8		1669375	1669425	0,204,0
chr2L	1669775	1669825		8		1669775	1669825	0,204,0
chr2L	1692375	1692425		8		1692375	1692425	0,204,0
chr2L	1692425	1692475		8		1692425	1692475	0,204,0
chr2L	1692525	1692575		8		1692525	1692575	0,204,0
chr2L	1692725	1692775		8		1692725	1692775	0,204,0
chr2L	1692775	1692825		8		1692775	1692825	0,204,0
chr2L	1692925	1692975		8		1692925	1692975	0,204,0
chr2L	1693025	1693075		8		1693025	1693075	0,204,0
chr2L	1693075	1693125		8		1693075	1693125	0,204,0
chr2L	1693175	1693225		8		1693175	1693225	0,204,0
chr2L	1693225	1693275		8		1693225	1693275	0,204,0
chr2L	1693375	1693425		8		1693375	1693425	0,204,0
chr2L	1717725	1717775		8		1717725	1717775	0,204,0
chr2L	1720675	1720725		8		1720675	1720725	0,204,0
chr2L	1720775	1720825		8		1720775	1720825	0,204,0
chr2L	1720825	1720875		8		1720825	1720875	0,204,0
chr2L	1738675	1738725		8		1738675	1738725	0,204,0
chr2L	1738875	1738925		8		1738875	1738925	0,204,0
chr2L	1738925	1738975		8		1738925	1738975	0,204,0
chr2L	1738975	1739025		8		1738975	1739025	0,204,0
chr2L	1739675	1739725		8		1739675	1739725	0,204,0
chr2L	1739775	1739825		8		1739775	1739825	0,204,0
chr2L	1739825	1739875		8		1739825	1739875	0,204,0
chr2L	1739875	1739925		8		1739875	1739925	0,204,0
chr2L	1739975	1740025		8		1739975	1740025	0,204,0
chr2L	1740025	1740075		8		1740025	1740075	0,204,0
chr2L	1740375	1740425		8		1740375	1740425	0,204,0
chr2L	1740425	1740475		8		1740425	1740475	0,204,0
chr2L	1740475	1740525		8		1740475	1740525	0,204,0
chr2L	1740525	1740575		8		1740525	1740575	0,204,0
chr2L	1740575	1740625		8		1740575	1740625	0,204,0
chr2L	1740625	1740675		8		1740625	1740675	0,204,0
chr2L	1912575	1912625		8		1912575	1912625	0,204,0
chr2L	1912625	1912675		8		1912625	1912675	0,204,0
chr2L	1912725	1912775		8		1912725	1912775	0,204,0
chr2L	1912775	1912825		8		1912775	1912825	0,204,0
chr2L	1913075	1913125		8		1913075	1913125	0,204,0
chr2L	1913125	1913175		8		1913125	1913175	0,204,0
chr2L	1927825	1927875		8		1927825	1927875	0,204,0
chr2L	1927875	1927925		8		1927875	1927925	0,204,0
chr2L	1927925	1927975		8		1927925	1927975	0,204,0
chr2L	1927975	1928025		8		1927975	1928025	0,204,0
chr2L	1928025	1928075		8		1928025	1928075	0,204,0
chr2L	1928125	1928175		8		1928125	1928175	0,204,0
chr2L	1928175	1928225		8		1928175	1928225	0,204,0
chr2L	1928225	1928275		8		1928225	1928275	0,204,0
chr2L	1928275	1928325		8		1928275	1928325	0,204,0
chr2L	1928325	1928375		8		1928325	1928375	0,204,0
chr2L	1930875	1930925		8		1930875	1930925	0,204,0
chr2L	1930925	1930975		8		1930925	1930975	0,204,0
chr2L	1931025	1931075		8		1931025	1931075	0,204,0
chr2L	1931875	1931925		8		1931875	1931925	0,204,0
chr2L	1972725	1972775		8		1972725	1972775	0,204,0
chr2L	1972825	1972875		8		1972825	1972875	0,204,0
chr2L	1972875	1972925		8		1972875	1972925	0,204,0
chr2L	1972925	1972975		8		1972925	1972975	0,204,0
chr2L	1973225	1973275		8		1973225	1973275	0,204,0
chr2L	1973275	1973325		8		1973275	1973325	0,204,0
chr2L	1989125	1989175		8		1989125	1989175	0,204,0
chr2L	1989225	1989275		8		1989225	1989275	0,204,0
chr2L	1989275	1989325		8		1989275	1989325	0,204,0
chr2L	1989325	1989375		8		1989325	1989375	0,204,0
chr2L	1989375	1989425		8		1989375	1989425	0,204,0
chr2L	1989425	1989475		8		1989425	1989475	0,204,0
chr2L	1989475	1989525		8		1989475	1989525	0,204,0
chr2L	1989525	1989575		8		1989525	1989575	0,204,0
chr2L	1989575	1989625		8		1989575	1989625	0,204,0
chr2L	1989625	1989675		8		1989625	1989675	0,204,0
chr2L	1989675	1989725		8		1989675	1989725	0,204,0
chr2L	1989725	1989775		8		1989725	1989775	0,204,0
chr2L	1989775	1989825		8		1989775	1989825	0,204,0
chr2L	2010225	2010275		8		2010225	2010275	0,204,0
chr2L	2010475	2010525		8		2010475	2010525	0,204,0
chr2L	2038825	2038875		8		2038825	2038875	0,204,0
chr2L	2038975	2039025		8		2038975	2039025	0,204,0
chr2L	2039225	2039275		8		2039225	2039275	0,204,0
chr2L	2129325	2129375		8		2129325	2129375	0,204,0
chr2L	2129425	2129475		8		2129425	2129475	0,204,0
chr2L	2129475	2129525		8		2129475	2129525	0,204,0
chr2L	2129525	2129575		8		2129525	2129575	0,204,0
chr2L	2129575	2129625		8		2129575	2129625	0,204,0
chr2L	2161775	2161825		8		2161775	2161825	0,204,0
chr2L	2161825	2161875		8		2161825	2161875	0,204,0
chr2L	2161875	2161925		8		2161875	2161925	0,204,0
chr2L	2161925	2161975		8		2161925	2161975	0,204,0
chr2L	2161975	2162025		8		2161975	2162025	0,204,0
chr2L	2162025	2162075		8		2162025	2162075	0,204,0
chr2L	2162075	2162125		8		2162075	2162125	0,204,0
chr2L	2162125	2162175		8		2162125	2162175	0,204,0
chr2L	2162175	2162225		8		2162175	2162225	0,204,0
chr2L	2162225	2162275		8		2162225	2162275	0,204,0
chr2L	2162275	2162325		8		2162275	2162325	0,204,0
chr2L	2162325	2162375		8		2162325	2162375	0,204,0
chr2L	2162375	2162425		8		2162375	2162425	0,204,0
chr2L	2162425	2162475		8		2162425	2162475	0,204,0
chr2L	2162575	2162625		8		2162575	2162625	0,204,0
chr2L	2162625	2162675		8		2162625	2162675	0,204,0
chr2L	2162775	2162825		8		2162775	2162825	0,204,0
chr2L	2162825	2162875		8		2162825	2162875	0,204,0
chr2L	2162875	2162925		8		2162875	2162925	0,204,0
chr2L	2162925	2162975		8		2162925	2162975	0,204,0
chr2L	2162975	2163025		8		2162975	2163025	0,204,0
chr2L	2163025	2163075		8		2163025	2163075	0,204,0
chr2L	2163075	2163125		8		2163075	2163125	0,204,0
chr2L	2163125	2163175		8		2163125	2163175	0,204,0
chr2L	2163725	2163775		8		2163725	2163775	0,204,0
chr2L	2163825	2163875		8		2163825	2163875	0,204,0
chr2L	2164975	2165025		8		2164975	2165025	0,204,0
chr2L	2166075	2166125		8		2166075	2166125	0,204,0
chr2L	2170375	2170425		8		2170375	2170425	0,204,0
chr2L	2174825	2174875		8		2174825	2174875	0,204,0
chr2L	2175025	2175075		8		2175025	2175075	0,204,0
chr2L	2175125	2175175		8		2175125	2175175	0,204,0
chr2L	2175175	2175225		8		2175175	2175225	0,204,0
chr2L	2175225	2175275		8		2175225	2175275	0,204,0
chr2L	2175275	2175325		8		2175275	2175325	0,204,0
chr2L	2175325	2175375		8		2175325	2175375	0,204,0
chr2L	2175375	2175425		8		2175375	2175425	0,204,0
chr2L	2175425	2175475		8		2175425	2175475	0,204,0
chr2L	2175475	2175525		8		2175475	2175525	0,204,0
chr2L	2175525	2175575		8		2175525	2175575	0,204,0
chr2L	2175575	2175625		8		2175575	2175625	0,204,0
chr2L	2175925	2175975		8		2175925	2175975	0,204,0
chr2L	2177825	2177875		8		2177825	2177875	0,204,0
chr2L	2177875	2177925		8		2177875	2177925	0,204,0
chr2L	2178075	2178125		8		2178075	2178125	0,204,0
chr2L	2178875	2178925		8		2178875	2178925	0,204,0
chr2L	2178925	2178975		8		2178925	2178975	0,204,0
chr2L	2178975	2179025		8		2178975	2179025	0,204,0
chr2L	2179025	2179075		8		2179025	2179075	0,204,0
chr2L	2179175	2179225		8		2179175	2179225	0,204,0
chr2L	2179225	2179275		8		2179225	2179275	0,204,0
chr2L	2179575	2179625		8		2179575	2179625	0,204,0
chr2L	2179675	2179725		8		2179675	2179725	0,204,0
chr2L	2180275	2180325		8		2180275	2180325	0,204,0
chr2L	2194325	2194375		8		2194325	2194375	0,204,0
chr2L	2195625	2195675		8		2195625	2195675	0,204,0
chr2L	2195725	2195775		8		2195725	2195775	0,204,0
chr2L	2195775	2195825		8		2195775	2195825	0,204,0
chr2L	2195825	2195875		8		2195825	2195875	0,204,0
chr2L	2195925	2195975		8		2195925	2195975	0,204,0
chr2L	2196325	2196375		8		2196325	2196375	0,204,0
chr2L	2196375	2196425		8		2196375	2196425	0,204,0
chr2L	2196525	2196575		8		2196525	2196575	0,204,0
chr2L	2196575	2196625		8		2196575	2196625	0,204,0
chr2L	2196625	2196675		8		2196625	2196675	0,204,0
chr2L	2196675	2196725		8		2196675	2196725	0,204,0
chr2L	2197125	2197175		8		2197125	2197175	0,204,0
chr2L	2197225	2197275		8		2197225	2197275	0,204,0
chr2L	2197475	2197525		8		2197475	2197525	0,204,0
chr2L	2197525	2197575		8		2197525	2197575	0,204,0
chr2L	2197575	2197625		8		2197575	2197625	0,204,0
chr2L	2197675	2197725		8		2197675	2197725	0,204,0
chr2L	2197725	2197775		8		2197725	2197775	0,204,0
chr2L	2199825	2199875		8		2199825	2199875	0,204,0
chr2L	2228075	2228125		8		2228075	2228125	0,204,0
chr2L	2228225	2228275		8		2228225	2228275	0,204,0
chr2L	2228275	2228325		8		2228275	2228325	0,204,0
chr2L	2228325	2228375		8		2228325	2228375	0,204,0
chr2L	2228375	2228425		8		2228375	2228425	0,204,0
chr2L	2228425	2228475		8		2228425	2228475	0,204,0
chr2L	2228475	2228525		8		2228475	2228525	0,204,0
chr2L	2357125	2357175		8		2357125	2357175	0,204,0
chr2L	2362775	2362825		8		2362775	2362825	0,204,0
chr2L	2362825	2362875		8		2362825	2362875	0,204,0
chr2L	2362875	2362925		8		2362875	2362925	0,204,0
chr2L	2362925	2362975		8		2362925	2362975	0,204,0
chr2L	2363125	2363175		8		2363125	2363175	0,204,0
chr2L	2363175	2363225		8		2363175	2363225	0,204,0
chr2L	2363225	2363275		8		2363225	2363275	0,204,0
chr2L	2363275	2363325		8		2363275	2363325	0,204,0
chr2L	2363425	2363475		8		2363425	2363475	0,204,0
chr2L	2363475	2363525		8		2363475	2363525	0,204,0
chr2L	2363525	2363575		8		2363525	2363575	0,204,0
chr2L	2363575	2363625		8		2363575	2363625	0,204,0
chr2L	2730375	2730425		8		2730375	2730425	0,204,0
chr2L	2730425	2730475		8		2730425	2730475	0,204,0
chr2L	2731125	2731175		8		2731125	2731175	0,204,0
chr2L	2731175	2731225		8		2731175	2731225	0,204,0
chr2L	2731325	2731375		8		2731325	2731375	0,204,0
chr2L	2731375	2731425		8		2731375	2731425	0,204,0
chr2L	2731425	2731475		8		2731425	2731475	0,204,0
chr2L	2731675	2731725		8		2731675	2731725	0,204,0
chr2L	2731725	2731775		8		2731725	2731775	0,204,0
chr2L	2731775	2731825		8		2731775	2731825	0,204,0
chr2L	2731825	2731875		8		2731825	2731875	0,204,0
chr2L	2731875	2731925		8		2731875	2731925	0,204,0
chr2L	2731975	2732025		8		2731975	2732025	0,204,0
chr2L	2734475	2734525		8		2734475	2734525	0,204,0
chr2L	2734525	2734575		8		2734525	2734575	0,204,0
chr2L	2734575	2734625		8		2734575	2734625	0,204,0
chr2L	2734625	2734675		8		2734625	2734675	0,204,0
chr2L	2734675	2734725		8		2734675	2734725	0,204,0
chr2L	2734775	2734825		8		2734775	2734825	0,204,0
chr2L	2734825	2734875		8		2734825	2734875	0,204,0
chr2L	2734875	2734925		8		2734875	2734925	0,204,0
chr2L	2734975	2735025		8		2734975	2735025	0,204,0
chr2L	2735025	2735075		8		2735025	2735075	0,204,0
chr2L	2735075	2735125		8		2735075	2735125	0,204,0
chr2L	2735175	2735225		8		2735175	2735225	0,204,0
chr2L	2735225	2735275		8		2735225	2735275	0,204,0
chr2L	2735275	2735325		8		2735275	2735325	0,204,0
chr2L	2735325	2735375		8		2735325	2735375	0,204,0
chr2L	2735375	2735425		8		2735375	2735425	0,204,0
chr2L	2735425	2735475		8		2735425	2735475	0,204,0
chr2L	2735475	2735525		8		2735475	2735525	0,204,0
chr2L	2735525	2735575		8		2735525	2735575	0,204,0
chr2L	2752025	2752075		8		2752025	2752075	0,204,0
chr2L	2752125	2752175		8		2752125	2752175	0,204,0
chr2L	2752225	2752275		8		2752225	2752275	0,204,0
chr2L	2752275	2752325		8		2752275	2752325	0,204,0
chr2L	2753375	2753425		8		2753375	2753425	0,204,0
chr2L	2754525	2754575		8		2754525	2754575	0,204,0
chr2L	2756825	2756875		8		2756825	2756875	0,204,0
chr2L	2756925	2756975		8		2756925	2756975	0,204,0
chr2L	2757325	2757375		8		2757325	2757375	0,204,0
chr2L	2757375	2757425		8		2757375	2757425	0,204,0
chr2L	2757425	2757475		8		2757425	2757475	0,204,0
chr2L	2771975	2772025		8		2771975	2772025	0,204,0
chr2L	2772225	2772275		8		2772225	2772275	0,204,0
chr2L	2772275	2772325		8		2772275	2772325	0,204,0
chr2L	2772325	2772375		8		2772325	2772375	0,204,0
chr2L	2772375	2772425		8		2772375	2772425	0,204,0
chr2L	2772425	2772475		8		2772425	2772475	0,204,0
chr2L	2779225	2779275		8		2779225	2779275	0,204,0
chr2L	2779525	2779575		8		2779525	2779575	0,204,0
chr2L	2779575	2779625		8		2779575	2779625	0,204,0
chr2L	2779625	2779675		8		2779625	2779675	0,204,0
chr2L	2802875	2802925		8		2802875	2802925	0,204,0
chr2L	2808025	2808075		8		2808025	2808075	0,204,0
chr2L	2858325	2858375		8		2858325	2858375	0,204,0
chr2L	2858425	2858475		8		2858425	2858475	0,204,0
chr2L	2858475	2858525		8		2858475	2858525	0,204,0
chr2L	2858525	2858575		8		2858525	2858575	0,204,0
chr2L	2858575	2858625		8		2858575	2858625	0,204,0
chr2L	2858625	2858675		8		2858625	2858675	0,204,0
chr2L	2858675	2858725		8		2858675	2858725	0,204,0
chr2L	2858775	2858825		8		2858775	2858825	0,204,0
chr2L	2861925	2861975		8		2861925	2861975	0,204,0
chr2L	2861975	2862025		8		2861975	2862025	0,204,0
chr2L	2862125	2862175		8		2862125	2862175	0,204,0
chr2L	2862225	2862275		8		2862225	2862275	0,204,0
chr2L	2862275	2862325		8		2862275	2862325	0,204,0
chr2L	2862425	2862475		8		2862425	2862475	0,204,0
chr2L	2883525	2883575		8		2883525	2883575	0,204,0
chr2L	2886325	2886375		8		2886325	2886375	0,204,0
chr2L	2888475	2888525		8		2888475	2888525	0,204,0
chr2L	2888525	2888575		8		2888525	2888575	0,204,0
chr2L	2904625	2904675		8		2904625	2904675	0,204,0
chr2L	2904725	2904775		8		2904725	2904775	0,204,0
chr2L	2904775	2904825		8		2904775	2904825	0,204,0
chr2L	2905025	2905075		8		2905025	2905075	0,204,0
chr2L	2905075	2905125		8		2905075	2905125	0,204,0
chr2L	2905125	2905175		8		2905125	2905175	0,204,0
chr2L	2905175	2905225		8		2905175	2905225	0,204,0
chr2L	2905225	2905275		8		2905225	2905275	0,204,0
chr2L	2905275	2905325		8		2905275	2905325	0,204,0
chr2L	2905325	2905375		8		2905325	2905375	0,204,0
chr2L	2905375	2905425		8		2905375	2905425	0,204,0
chr2L	2905425	2905475		8		2905425	2905475	0,204,0
chr2L	2905475	2905525		8		2905475	2905525	0,204,0
chr2L	2905525	2905575		8		2905525	2905575	0,204,0
chr2L	2905625	2905675		8		2905625	2905675	0,204,0
chr2L	2905675	2905725		8		2905675	2905725	0,204,0
chr2L	2905725	2905775		8		2905725	2905775	0,204,0
chr2L	2905775	2905825		8		2905775	2905825	0,204,0
chr2L	2905825	2905875		8		2905825	2905875	0,204,0
chr2L	2907775	2907825		8		2907775	2907825	0,204,0
chr2L	2907825	2907875		8		2907825	2907875	0,204,0
chr2L	2907875	2907925		8		2907875	2907925	0,204,0
chr2L	2907975	2908025		8		2907975	2908025	0,204,0
chr2L	2908025	2908075		8		2908025	2908075	0,204,0
chr2L	2908075	2908125		8		2908075	2908125	0,204,0
chr2L	2908125	2908175		8		2908125	2908175	0,204,0
chr2L	2908175	2908225		8		2908175	2908225	0,204,0
chr2L	2918275	2918325		8		2918275	2918325	0,204,0
chr2L	2922175	2922225		8		2922175	2922225	0,204,0
chr2L	2922225	2922275		8		2922225	2922275	0,204,0
chr2L	2922275	2922325		8		2922275	2922325	0,204,0
chr2L	2922325	2922375		8		2922325	2922375	0,204,0
chr2L	2922375	2922425		8		2922375	2922425	0,204,0
chr2L	2922425	2922475		8		2922425	2922475	0,204,0
chr2L	2924275	2924325		8		2924275	2924325	0,204,0
chr2L	2924325	2924375		8		2924325	2924375	0,204,0
chr2L	2924375	2924425		8		2924375	2924425	0,204,0
chr2L	2924425	2924475		8		2924425	2924475	0,204,0
chr2L	2924725	2924775		8		2924725	2924775	0,204,0
chr2L	2924775	2924825		8		2924775	2924825	0,204,0
chr2L	2924825	2924875		8		2924825	2924875	0,204,0
chr2L	2924875	2924925		8		2924875	2924925	0,204,0
chr2L	2924925	2924975		8		2924925	2924975	0,204,0
chr2L	2924975	2925025		8		2924975	2925025	0,204,0
chr2L	2925025	2925075		8		2925025	2925075	0,204,0
chr2L	2925075	2925125		8		2925075	2925125	0,204,0
chr2L	2925125	2925175		8		2925125	2925175	0,204,0
chr2L	2925175	2925225		8		2925175	2925225	0,204,0
chr2L	2925225	2925275		8		2925225	2925275	0,204,0
chr2L	2925275	2925325		8		2925275	2925325	0,204,0
chr2L	2925325	2925375		8		2925325	2925375	0,204,0
chr2L	2925375	2925425		8		2925375	2925425	0,204,0
chr2L	2925425	2925475		8		2925425	2925475	0,204,0
chr2L	2925475	2925525		8		2925475	2925525	0,204,0
chr2L	2925525	2925575		8		2925525	2925575	0,204,0
chr2L	2925575	2925625		8		2925575	2925625	0,204,0
chr2L	2925625	2925675		8		2925625	2925675	0,204,0
chr2L	2925675	2925725		8		2925675	2925725	0,204,0
chr2L	2925775	2925825		8		2925775	2925825	0,204,0
chr2L	2925825	2925875		8		2925825	2925875	0,204,0
chr2L	2925875	2925925		8		2925875	2925925	0,204,0
chr2L	2925925	2925975		8		2925925	2925975	0,204,0
chr2L	2925975	2926025		8		2925975	2926025	0,204,0
chr2L	2926075	2926125		8		2926075	2926125	0,204,0
chr2L	2926175	2926225		8		2926175	2926225	0,204,0
chr2L	2926225	2926275		8		2926225	2926275	0,204,0
chr2L	2926325	2926375		8		2926325	2926375	0,204,0
chr2L	2935625	2935675		8		2935625	2935675	0,204,0
chr2L	2944925	2944975		8		2944925	2944975	0,204,0
chr2L	2999525	2999575		8		2999525	2999575	0,204,0
chr2L	2999575	2999625		8		2999575	2999625	0,204,0
chr2L	2999625	2999675		8		2999625	2999675	0,204,0
chr2L	2999775	2999825		8		2999775	2999825	0,204,0
chr2L	3042175	3042225		8		3042175	3042225	0,204,0
chr2L	3042225	3042275		8		3042225	3042275	0,204,0
chr2L	3042275	3042325		8		3042275	3042325	0,204,0
chr2L	3042325	3042375		8		3042325	3042375	0,204,0
chr2L	3042375	3042425		8		3042375	3042425	0,204,0
chr2L	3042425	3042475		8		3042425	3042475	0,204,0
chr2L	3042475	3042525		8		3042475	3042525	0,204,0
chr2L	3042575	3042625		8		3042575	3042625	0,204,0
chr2L	3042625	3042675		8		3042625	3042675	0,204,0
chr2L	3042675	3042725		8		3042675	3042725	0,204,0
chr2L	3042775	3042825		8		3042775	3042825	0,204,0
chr2L	3042875	3042925		8		3042875	3042925	0,204,0
chr2L	3042925	3042975		8		3042925	3042975	0,204,0
chr2L	3046325	3046375		8		3046325	3046375	0,204,0
chr2L	3046375	3046425		8		3046375	3046425	0,204,0
chr2L	3046425	3046475		8		3046425	3046475	0,204,0
chr2L	3046475	3046525		8		3046475	3046525	0,204,0
chr2L	3046525	3046575		8		3046525	3046575	0,204,0
chr2L	3046575	3046625		8		3046575	3046625	0,204,0
chr2L	3055675	3055725		8		3055675	3055725	0,204,0
chr2L	3055825	3055875		8		3055825	3055875	0,204,0
chr2L	3055925	3055975		8		3055925	3055975	0,204,0
chr2L	3056025	3056075		8		3056025	3056075	0,204,0
chr2L	3058825	3058875		8		3058825	3058875	0,204,0
chr2L	3058875	3058925		8		3058875	3058925	0,204,0
chr2L	3085375	3085425		8		3085375	3085425	0,204,0
chr2L	3085425	3085475		8		3085425	3085475	0,204,0
chr2L	3085825	3085875		8		3085825	3085875	0,204,0
chr2L	3085875	3085925		8		3085875	3085925	0,204,0
chr2L	3085925	3085975		8		3085925	3085975	0,204,0
chr2L	3085975	3086025		8		3085975	3086025	0,204,0
chr2L	3086075	3086125		8		3086075	3086125	0,204,0
chr2L	3122925	3122975		8		3122925	3122975	0,204,0
chr2L	3123175	3123225		8		3123175	3123225	0,204,0
chr2L	3123225	3123275		8		3123225	3123275	0,204,0
chr2L	3151975	3152025		8		3151975	3152025	0,204,0
chr2L	3152025	3152075		8		3152025	3152075	0,204,0
chr2L	3152075	3152125		8		3152075	3152125	0,204,0
chr2L	3152125	3152175		8		3152125	3152175	0,204,0
chr2L	3152175	3152225		8		3152175	3152225	0,204,0
chr2L	3152225	3152275		8		3152225	3152275	0,204,0
chr2L	3152275	3152325		8		3152275	3152325	0,204,0
chr2L	3152325	3152375		8		3152325	3152375	0,204,0
chr2L	3152375	3152425		8		3152375	3152425	0,204,0
chr2L	3152425	3152475		8		3152425	3152475	0,204,0
chr2L	3152475	3152525		8		3152475	3152525	0,204,0
chr2L	3152525	3152575		8		3152525	3152575	0,204,0
chr2L	3152575	3152625		8		3152575	3152625	0,204,0
chr2L	3152925	3152975		8		3152925	3152975	0,204,0
chr2L	3152975	3153025		8		3152975	3153025	0,204,0
chr2L	3153025	3153075		8		3153025	3153075	0,204,0
chr2L	3153125	3153175		8		3153125	3153175	0,204,0
chr2L	3153175	3153225		8		3153175	3153225	0,204,0
chr2L	3153225	3153275		8		3153225	3153275	0,204,0
chr2L	3153375	3153425		8		3153375	3153425	0,204,0
chr2L	3153425	3153475		8		3153425	3153475	0,204,0
chr2L	3153675	3153725		8		3153675	3153725	0,204,0
chr2L	3156725	3156775		8		3156725	3156775	0,204,0
chr2L	3156825	3156875		8		3156825	3156875	0,204,0
chr2L	3156875	3156925		8		3156875	3156925	0,204,0
chr2L	3158525	3158575		8		3158525	3158575	0,204,0
chr2L	3158575	3158625		8		3158575	3158625	0,204,0
chr2L	3298275	3298325		8		3298275	3298325	0,204,0
chr2L	3298325	3298375		8		3298325	3298375	0,204,0
chr2L	3298375	3298425		8		3298375	3298425	0,204,0
chr2L	3299475	3299525		8		3299475	3299525	0,204,0
chr2L	3299525	3299575		8		3299525	3299575	0,204,0
chr2L	3301775	3301825		8		3301775	3301825	0,204,0
chr2L	3301875	3301925		8		3301875	3301925	0,204,0
chr2L	3301925	3301975		8		3301925	3301975	0,204,0
chr2L	3301975	3302025		8		3301975	3302025	0,204,0
chr2L	3302025	3302075		8		3302025	3302075	0,204,0
chr2L	3302525	3302575		8		3302525	3302575	0,204,0
chr2L	3302575	3302625		8		3302575	3302625	0,204,0
chr2L	3302675	3302725		8		3302675	3302725	0,204,0
chr2L	3302725	3302775		8		3302725	3302775	0,204,0
chr2L	3302775	3302825		8		3302775	3302825	0,204,0
chr2L	3302825	3302875		8		3302825	3302875	0,204,0
chr2L	3303075	3303125		8		3303075	3303125	0,204,0
chr2L	3303625	3303675		8		3303625	3303675	0,204,0
chr2L	3345975	3346025		8		3345975	3346025	0,204,0
chr2L	3346025	3346075		8		3346025	3346075	0,204,0
chr2L	3356075	3356125		8		3356075	3356125	0,204,0
chr2L	3365025	3365075		8		3365025	3365075	0,204,0
chr2L	3365875	3365925		8		3365875	3365925	0,204,0
chr2L	3365925	3365975		8		3365925	3365975	0,204,0
chr2L	3366025	3366075		8		3366025	3366075	0,204,0
chr2L	3366075	3366125		8		3366075	3366125	0,204,0
chr2L	3366125	3366175		8		3366125	3366175	0,204,0
chr2L	3366175	3366225		8		3366175	3366225	0,204,0
chr2L	3366275	3366325		8		3366275	3366325	0,204,0
chr2L	3366325	3366375		8		3366325	3366375	0,204,0
chr2L	3366375	3366425		8		3366375	3366425	0,204,0
chr2L	3366425	3366475		8		3366425	3366475	0,204,0
chr2L	3366475	3366525		8		3366475	3366525	0,204,0
chr2L	3366525	3366575		8		3366525	3366575	0,204,0
chr2L	3366575	3366625		8		3366575	3366625	0,204,0
chr2L	3366625	3366675		8		3366625	3366675	0,204,0
chr2L	3366675	3366725		8		3366675	3366725	0,204,0
chr2L	3366725	3366775		8		3366725	3366775	0,204,0
chr2L	3366775	3366825		8		3366775	3366825	0,204,0
chr2L	3366875	3366925		8		3366875	3366925	0,204,0
chr2L	3413825	3413875		8		3413825	3413875	0,204,0
chr2L	3413875	3413925		8		3413875	3413925	0,204,0
chr2L	3413925	3413975		8		3413925	3413975	0,204,0
chr2L	3413975	3414025		8		3413975	3414025	0,204,0
chr2L	3414475	3414525		8		3414475	3414525	0,204,0
chr2L	3414525	3414575		8		3414525	3414575	0,204,0
chr2L	3414575	3414625		8		3414575	3414625	0,204,0
chr2L	3414625	3414675		8		3414625	3414675	0,204,0
chr2L	3414675	3414725		8		3414675	3414725	0,204,0
chr2L	3414725	3414775		8		3414725	3414775	0,204,0
chr2L	3414775	3414825		8		3414775	3414825	0,204,0
chr2L	3414825	3414875		8		3414825	3414875	0,204,0
chr2L	3414875	3414925		8		3414875	3414925	0,204,0
chr2L	3414925	3414975		8		3414925	3414975	0,204,0
chr2L	3414975	3415025		8		3414975	3415025	0,204,0
chr2L	3415025	3415075		8		3415025	3415075	0,204,0
chr2L	3415075	3415125		8		3415075	3415125	0,204,0
chr2L	3416275	3416325		8		3416275	3416325	0,204,0
chr2L	3475375	3475425		8		3475375	3475425	0,204,0
chr2L	3475425	3475475		8		3475425	3475475	0,204,0
chr2L	3475475	3475525		8		3475475	3475525	0,204,0
chr2L	3475525	3475575		8		3475525	3475575	0,204,0
chr2L	3475675	3475725		8		3475675	3475725	0,204,0
chr2L	3475875	3475925		8		3475875	3475925	0,204,0
chr2L	3475925	3475975		8		3475925	3475975	0,204,0
chr2L	3475975	3476025		8		3475975	3476025	0,204,0
chr2L	3476025	3476075		8		3476025	3476075	0,204,0
chr2L	3476075	3476125		8		3476075	3476125	0,204,0
chr2L	3476125	3476175		8		3476125	3476175	0,204,0
chr2L	3476375	3476425		8		3476375	3476425	0,204,0
chr2L	3476425	3476475		8		3476425	3476475	0,204,0
chr2L	3476475	3476525		8		3476475	3476525	0,204,0
chr2L	3476825	3476875		8		3476825	3476875	0,204,0
chr2L	3476875	3476925		8		3476875	3476925	0,204,0
chr2L	3476925	3476975		8		3476925	3476975	0,204,0
chr2L	3476975	3477025		8		3476975	3477025	0,204,0
chr2L	3477075	3477125		8		3477075	3477125	0,204,0
chr2L	3477225	3477275		8		3477225	3477275	0,204,0
chr2L	3477275	3477325		8		3477275	3477325	0,204,0
chr2L	3477525	3477575		8		3477525	3477575	0,204,0
chr2L	3477575	3477625		8		3477575	3477625	0,204,0
chr2L	3477625	3477675		8		3477625	3477675	0,204,0
chr2L	3477675	3477725		8		3477675	3477725	0,204,0
chr2L	3477725	3477775		8		3477725	3477775	0,204,0
chr2L	3477775	3477825		8		3477775	3477825	0,204,0
chr2L	3477825	3477875		8		3477825	3477875	0,204,0
chr2L	3478075	3478125		8		3478075	3478125	0,204,0
chr2L	3478125	3478175		8		3478125	3478175	0,204,0
chr2L	3478175	3478225		8		3478175	3478225	0,204,0
chr2L	3478225	3478275		8		3478225	3478275	0,204,0
chr2L	3478275	3478325		8		3478275	3478325	0,204,0
chr2L	3478375	3478425		8		3478375	3478425	0,204,0
chr2L	3478425	3478475		8		3478425	3478475	0,204,0
chr2L	3479725	3479775		8		3479725	3479775	0,204,0
chr2L	3524125	3524175		8		3524125	3524175	0,204,0
chr2L	3524225	3524275		8		3524225	3524275	0,204,0
chr2L	3524525	3524575		8		3524525	3524575	0,204,0
chr2L	3524575	3524625		8		3524575	3524625	0,204,0
chr2L	3524725	3524775		8		3524725	3524775	0,204,0
chr2L	3534025	3534075		8		3534025	3534075	0,204,0
chr2L	3534225	3534275		8		3534225	3534275	0,204,0
chr2L	3534275	3534325		8		3534275	3534325	0,204,0
chr2L	3534325	3534375		8		3534325	3534375	0,204,0
chr2L	3534475	3534525		8		3534475	3534525	0,204,0
chr2L	3534525	3534575		8		3534525	3534575	0,204,0
chr2L	3534575	3534625		8		3534575	3534625	0,204,0
chr2L	3534625	3534675		8		3534625	3534675	0,204,0
chr2L	3534675	3534725		8		3534675	3534725	0,204,0
chr2L	3534725	3534775		8		3534725	3534775	0,204,0
chr2L	3534875	3534925		8		3534875	3534925	0,204,0
chr2L	3606925	3606975		8		3606925	3606975	0,204,0
chr2L	3606975	3607025		8		3606975	3607025	0,204,0
chr2L	3632375	3632425		8		3632375	3632425	0,204,0
chr2L	3633075	3633125		8		3633075	3633125	0,204,0
chr2L	3633125	3633175		8		3633125	3633175	0,204,0
chr2L	3633175	3633225		8		3633175	3633225	0,204,0
chr2L	3642875	3642925		8		3642875	3642925	0,204,0
chr2L	3642925	3642975		8		3642925	3642975	0,204,0
chr2L	3642975	3643025		8		3642975	3643025	0,204,0
chr2L	3656725	3656775		8		3656725	3656775	0,204,0
chr2L	3656775	3656825		8		3656775	3656825	0,204,0
chr2L	3662525	3662575		8		3662525	3662575	0,204,0
chr2L	3662575	3662625		8		3662575	3662625	0,204,0
chr2L	3705375	3705425		8		3705375	3705425	0,204,0
chr2L	3705425	3705475		8		3705425	3705475	0,204,0
chr2L	3705475	3705525		8		3705475	3705525	0,204,0
chr2L	3705525	3705575		8		3705525	3705575	0,204,0
chr2L	3705825	3705875		8		3705825	3705875	0,204,0
chr2L	3705875	3705925		8		3705875	3705925	0,204,0
chr2L	3705925	3705975		8		3705925	3705975	0,204,0
chr2L	3705975	3706025		8		3705975	3706025	0,204,0
chr2L	3706025	3706075		8		3706025	3706075	0,204,0
chr2L	3706075	3706125		8		3706075	3706125	0,204,0
chr2L	3706125	3706175		8		3706125	3706175	0,204,0
chr2L	3706275	3706325		8		3706275	3706325	0,204,0
chr2L	3706325	3706375		8		3706325	3706375	0,204,0
chr2L	3706375	3706425		8		3706375	3706425	0,204,0
chr2L	3706425	3706475		8		3706425	3706475	0,204,0
chr2L	3706475	3706525		8		3706475	3706525	0,204,0
chr2L	3706525	3706575		8		3706525	3706575	0,204,0
chr2L	3706575	3706625		8		3706575	3706625	0,204,0
chr2L	3706625	3706675		8		3706625	3706675	0,204,0
chr2L	3706675	3706725		8		3706675	3706725	0,204,0
chr2L	3706725	3706775		8		3706725	3706775	0,204,0
chr2L	3706775	3706825		8		3706775	3706825	0,204,0
chr2L	3770125	3770175		8		3770125	3770175	0,204,0
chr2L	3770175	3770225		8		3770175	3770225	0,204,0
chr2L	3770225	3770275		8		3770225	3770275	0,204,0
chr2L	3770275	3770325		8		3770275	3770325	0,204,0
chr2L	3770325	3770375		8		3770325	3770375	0,204,0
chr2L	3770375	3770425		8		3770375	3770425	0,204,0
chr2L	3770425	3770475		8		3770425	3770475	0,204,0
chr2L	3770475	3770525		8		3770475	3770525	0,204,0
chr2L	3770625	3770675		8		3770625	3770675	0,204,0
chr2L	3770675	3770725		8		3770675	3770725	0,204,0
chr2L	3770725	3770775		8		3770725	3770775	0,204,0
chr2L	3770775	3770825		8		3770775	3770825	0,204,0
chr2L	3770825	3770875		8		3770825	3770875	0,204,0
chr2L	3770875	3770925		8		3770875	3770925	0,204,0
chr2L	3770925	3770975		8		3770925	3770975	0,204,0
chr2L	3770975	3771025		8		3770975	3771025	0,204,0
chr2L	3771275	3771325		8		3771275	3771325	0,204,0
chr2L	3771625	3771675		8		3771625	3771675	0,204,0
chr2L	3771675	3771725		8		3771675	3771725	0,204,0
chr2L	3772075	3772125		8		3772075	3772125	0,204,0
chr2L	3772125	3772175		8		3772125	3772175	0,204,0
chr2L	3776525	3776575		8		3776525	3776575	0,204,0
chr2L	3778425	3778475		8		3778425	3778475	0,204,0
chr2L	3778825	3778875		8		3778825	3778875	0,204,0
chr2L	3778875	3778925		8		3778875	3778925	0,204,0
chr2L	3779125	3779175		8		3779125	3779175	0,204,0
chr2L	3803875	3803925		8		3803875	3803925	0,204,0
chr2L	3803975	3804025		8		3803975	3804025	0,204,0
chr2L	3896025	3896075		8		3896025	3896075	0,204,0
chr2L	3896075	3896125		8		3896075	3896125	0,204,0
chr2L	3896125	3896175		8		3896125	3896175	0,204,0
chr2L	3896225	3896275		8		3896225	3896275	0,204,0
chr2L	3896275	3896325		8		3896275	3896325	0,204,0
chr2L	3896375	3896425		8		3896375	3896425	0,204,0
chr2L	3897025	3897075		8		3897025	3897075	0,204,0
chr2L	3897075	3897125		8		3897075	3897125	0,204,0
chr2L	3897125	3897175		8		3897125	3897175	0,204,0
chr2L	3897175	3897225		8		3897175	3897225	0,204,0
chr2L	3897225	3897275		8		3897225	3897275	0,204,0
chr2L	3897275	3897325		8		3897275	3897325	0,204,0
chr2L	3897325	3897375		8		3897325	3897375	0,204,0
chr2L	3897375	3897425		8		3897375	3897425	0,204,0
chr2L	3897425	3897475		8		3897425	3897475	0,204,0
chr2L	3897475	3897525		8		3897475	3897525	0,204,0
chr2L	3897525	3897575		8		3897525	3897575	0,204,0
chr2L	3897575	3897625		8		3897575	3897625	0,204,0
chr2L	3897625	3897675		8		3897625	3897675	0,204,0
chr2L	3897675	3897725		8		3897675	3897725	0,204,0
chr2L	3897725	3897775		8		3897725	3897775	0,204,0
chr2L	3897775	3897825		8		3897775	3897825	0,204,0
chr2L	3897825	3897875		8		3897825	3897875	0,204,0
chr2L	3897875	3897925		8		3897875	3897925	0,204,0
chr2L	3897975	3898025		8		3897975	3898025	0,204,0
chr2L	3898025	3898075		8		3898025	3898075	0,204,0
chr2L	3898075	3898125		8		3898075	3898125	0,204,0
chr2L	3898125	3898175		8		3898125	3898175	0,204,0
chr2L	3898175	3898225		8		3898175	3898225	0,204,0
chr2L	3898325	3898375		8		3898325	3898375	0,204,0
chr2L	3898375	3898425		8		3898375	3898425	0,204,0
chr2L	3898425	3898475		8		3898425	3898475	0,204,0
chr2L	3898475	3898525		8		3898475	3898525	0,204,0
chr2L	3898725	3898775		8		3898725	3898775	0,204,0
chr2L	3898775	3898825		8		3898775	3898825	0,204,0
chr2L	4118025	4118075		8		4118025	4118075	0,204,0
chr2L	4118075	4118125		8		4118075	4118125	0,204,0
chr2L	4118575	4118625		8		4118575	4118625	0,204,0
chr2L	4118625	4118675		8		4118625	4118675	0,204,0
chr2L	4118675	4118725		8		4118675	4118725	0,204,0
chr2L	4118725	4118775		8		4118725	4118775	0,204,0
chr2L	4118775	4118825		8		4118775	4118825	0,204,0
chr2L	4118825	4118875		8		4118825	4118875	0,204,0
chr2L	4118875	4118925		8		4118875	4118925	0,204,0
chr2L	4118925	4118975		8		4118925	4118975	0,204,0
chr2L	4118975	4119025		8		4118975	4119025	0,204,0
chr2L	4119125	4119175		8		4119125	4119175	0,204,0
chr2L	4119175	4119225		8		4119175	4119225	0,204,0
chr2L	4119225	4119275		8		4119225	4119275	0,204,0
chr2L	4119275	4119325		8		4119275	4119325	0,204,0
chr2L	4119325	4119375		8		4119325	4119375	0,204,0
chr2L	4119375	4119425		8		4119375	4119425	0,204,0
chr2L	4119425	4119475		8		4119425	4119475	0,204,0
chr2L	4119625	4119675		8		4119625	4119675	0,204,0
chr2L	4119675	4119725		8		4119675	4119725	0,204,0
chr2L	4119725	4119775		8		4119725	4119775	0,204,0
chr2L	4119875	4119925		8		4119875	4119925	0,204,0
chr2L	4123775	4123825		8		4123775	4123825	0,204,0
chr2L	4332025	4332075		8		4332025	4332075	0,204,0
chr2L	4332225	4332275		8		4332225	4332275	0,204,0
chr2L	4332275	4332325		8		4332275	4332325	0,204,0
chr2L	4332325	4332375		8		4332325	4332375	0,204,0
chr2L	4332375	4332425		8		4332375	4332425	0,204,0
chr2L	4332425	4332475		8		4332425	4332475	0,204,0
chr2L	4332475	4332525		8		4332475	4332525	0,204,0
chr2L	4332525	4332575		8		4332525	4332575	0,204,0
chr2L	4332575	4332625		8		4332575	4332625	0,204,0
chr2L	4332625	4332675		8		4332625	4332675	0,204,0
chr2L	4332675	4332725		8		4332675	4332725	0,204,0
chr2L	4332725	4332775		8		4332725	4332775	0,204,0
chr2L	4332775	4332825		8		4332775	4332825	0,204,0
chr2L	4332825	4332875		8		4332825	4332875	0,204,0
chr2L	4332875	4332925		8		4332875	4332925	0,204,0
chr2L	4332925	4332975		8		4332925	4332975	0,204,0
chr2L	4333025	4333075		8		4333025	4333075	0,204,0
chr2L	4333125	4333175		8		4333125	4333175	0,204,0
chr2L	4335225	4335275		8		4335225	4335275	0,204,0
chr2L	4335925	4335975		8		4335925	4335975	0,204,0
chr2L	4336225	4336275		8		4336225	4336275	0,204,0
chr2L	4340225	4340275		8		4340225	4340275	0,204,0
chr2L	4340325	4340375		8		4340325	4340375	0,204,0
chr2L	4340375	4340425		8		4340375	4340425	0,204,0
chr2L	4340625	4340675		8		4340625	4340675	0,204,0
chr2L	4369175	4369225		8		4369175	4369225	0,204,0
chr2L	4371675	4371725		8		4371675	4371725	0,204,0
chr2L	4810125	4810175		8		4810125	4810175	0,204,0
chr2L	4810175	4810225		8		4810175	4810225	0,204,0
chr2L	4810225	4810275		8		4810225	4810275	0,204,0
chr2L	4810325	4810375		8		4810325	4810375	0,204,0
chr2L	4810375	4810425		8		4810375	4810425	0,204,0
chr2L	4810475	4810525		8		4810475	4810525	0,204,0
chr2L	4810525	4810575		8		4810525	4810575	0,204,0
chr2L	4810575	4810625		8		4810575	4810625	0,204,0
chr2L	4810625	4810675		8		4810625	4810675	0,204,0
chr2L	4810675	4810725		8		4810675	4810725	0,204,0
chr2L	4811025	4811075		8		4811025	4811075	0,204,0
chr2L	4811075	4811125		8		4811075	4811125	0,204,0
chr2L	4811125	4811175		8		4811125	4811175	0,204,0
chr2L	4811175	4811225		8		4811175	4811225	0,204,0
chr2L	4811225	4811275		8		4811225	4811275	0,204,0
chr2L	4811275	4811325		8		4811275	4811325	0,204,0
chr2L	4811325	4811375		8		4811325	4811375	0,204,0
chr2L	4811375	4811425		8		4811375	4811425	0,204,0
chr2L	4811475	4811525		8		4811475	4811525	0,204,0
chr2L	4811625	4811675		8		4811625	4811675	0,204,0
chr2L	4886775	4886825		8		4886775	4886825	0,204,0
chr2L	4886825	4886875		8		4886825	4886875	0,204,0
chr2L	4886875	4886925		8		4886875	4886925	0,204,0
chr2L	4886925	4886975		8		4886925	4886975	0,204,0
chr2L	4886975	4887025		8		4886975	4887025	0,204,0
chr2L	4887025	4887075		8		4887025	4887075	0,204,0
chr2L	4887175	4887225		8		4887175	4887225	0,204,0
chr2L	4887225	4887275		8		4887225	4887275	0,204,0
chr2L	4887275	4887325		8		4887275	4887325	0,204,0
chr2L	4887325	4887375		8		4887325	4887375	0,204,0
chr2L	4887375	4887425		8		4887375	4887425	0,204,0
chr2L	4887425	4887475		8		4887425	4887475	0,204,0
chr2L	4887475	4887525		8		4887475	4887525	0,204,0
chr2L	4887525	4887575		8		4887525	4887575	0,204,0
chr2L	4887575	4887625		8		4887575	4887625	0,204,0
chr2L	4888125	4888175		8		4888125	4888175	0,204,0
chr2L	4888175	4888225		8		4888175	4888225	0,204,0
chr2L	4888225	4888275		8		4888225	4888275	0,204,0
chr2L	4888275	4888325		8		4888275	4888325	0,204,0
chr2L	4888375	4888425		8		4888375	4888425	0,204,0
chr2L	4888425	4888475		8		4888425	4888475	0,204,0
chr2L	4888475	4888525		8		4888475	4888525	0,204,0
chr2L	4888525	4888575		8		4888525	4888575	0,204,0
chr2L	4888575	4888625		8		4888575	4888625	0,204,0
chr2L	4888625	4888675		8		4888625	4888675	0,204,0
chr2L	4888675	4888725		8		4888675	4888725	0,204,0
chr2L	4891575	4891625		8		4891575	4891625	0,204,0
chr2L	4891625	4891675		8		4891625	4891675	0,204,0
chr2L	4891675	4891725		8		4891675	4891725	0,204,0
chr2L	4892275	4892325		8		4892275	4892325	0,204,0
chr2L	4893175	4893225		8		4893175	4893225	0,204,0
chr2L	4893225	4893275		8		4893225	4893275	0,204,0
chr2L	4893325	4893375		8		4893325	4893375	0,204,0
chr2L	4893375	4893425		8		4893375	4893425	0,204,0
chr2L	4893425	4893475		8		4893425	4893475	0,204,0
chr2L	4893475	4893525		8		4893475	4893525	0,204,0
chr2L	4896125	4896175		8		4896125	4896175	0,204,0
chr2L	4896175	4896225		8		4896175	4896225	0,204,0
chr2L	4896375	4896425		8		4896375	4896425	0,204,0
chr2L	4896425	4896475		8		4896425	4896475	0,204,0
chr2L	4896475	4896525		8		4896475	4896525	0,204,0
chr2L	4896525	4896575		8		4896525	4896575	0,204,0
chr2L	4896575	4896625		8		4896575	4896625	0,204,0
chr2L	4896625	4896675		8		4896625	4896675	0,204,0
chr2L	4996975	4997025		8		4996975	4997025	0,204,0
chr2L	4997175	4997225		8		4997175	4997225	0,204,0
chr2L	4997225	4997275		8		4997225	4997275	0,204,0
chr2L	4997275	4997325		8		4997275	4997325	0,204,0
chr2L	4997325	4997375		8		4997325	4997375	0,204,0
chr2L	4997475	4997525		8		4997475	4997525	0,204,0
chr2L	4997575	4997625		8		4997575	4997625	0,204,0
chr2L	4997625	4997675		8		4997625	4997675	0,204,0
chr2L	4997675	4997725		8		4997675	4997725	0,204,0
chr2L	4997825	4997875		8		4997825	4997875	0,204,0
chr2L	4997875	4997925		8		4997875	4997925	0,204,0
chr2L	4997975	4998025		8		4997975	4998025	0,204,0
chr2L	4998025	4998075		8		4998025	4998075	0,204,0
chr2L	4998075	4998125		8		4998075	4998125	0,204,0
chr2L	4998125	4998175		8		4998125	4998175	0,204,0
chr2L	4998175	4998225		8		4998175	4998225	0,204,0
chr2L	4998225	4998275		8		4998225	4998275	0,204,0
chr2L	4998375	4998425		8		4998375	4998425	0,204,0
chr2L	4998575	4998625		8		4998575	4998625	0,204,0
chr2L	4998725	4998775		8		4998725	4998775	0,204,0
chr2L	4998775	4998825		8		4998775	4998825	0,204,0
chr2L	5000125	5000175		8		5000125	5000175	0,204,0
chr2L	5000775	5000825		8		5000775	5000825	0,204,0
chr2L	5000825	5000875		8		5000825	5000875	0,204,0
chr2L	5000875	5000925		8		5000875	5000925	0,204,0
chr2L	5000925	5000975		8		5000925	5000975	0,204,0
chr2L	5001025	5001075		8		5001025	5001075	0,204,0
chr2L	5001075	5001125		8		5001075	5001125	0,204,0
chr2L	5001125	5001175		8		5001125	5001175	0,204,0
chr2L	5001225	5001275		8		5001225	5001275	0,204,0
chr2L	5001625	5001675		8		5001625	5001675	0,204,0
chr2L	5001675	5001725		8		5001675	5001725	0,204,0
chr2L	5001725	5001775		8		5001725	5001775	0,204,0
chr2L	5001775	5001825		8		5001775	5001825	0,204,0
chr2L	5007175	5007225		8		5007175	5007225	0,204,0
chr2L	5007325	5007375		8		5007325	5007375	0,204,0
chr2L	5007375	5007425		8		5007375	5007425	0,204,0
chr2L	5021675	5021725		8		5021675	5021725	0,204,0
chr2L	5021725	5021775		8		5021725	5021775	0,204,0
chr2L	5021775	5021825		8		5021775	5021825	0,204,0
chr2L	5021825	5021875		8		5021825	5021875	0,204,0
chr2L	5021875	5021925		8		5021875	5021925	0,204,0
chr2L	5021925	5021975		8		5021925	5021975	0,204,0
chr2L	5021975	5022025		8		5021975	5022025	0,204,0
chr2L	5022025	5022075		8		5022025	5022075	0,204,0
chr2L	5022075	5022125		8		5022075	5022125	0,204,0
chr2L	5022125	5022175		8		5022125	5022175	0,204,0
chr2L	5022225	5022275		8		5022225	5022275	0,204,0
chr2L	5022275	5022325		8		5022275	5022325	0,204,0
chr2L	5023625	5023675		8		5023625	5023675	0,204,0
chr2L	5023675	5023725		8		5023675	5023725	0,204,0
chr2L	5023725	5023775		8		5023725	5023775	0,204,0
chr2L	5023775	5023825		8		5023775	5023825	0,204,0
chr2L	5023875	5023925		8		5023875	5023925	0,204,0
chr2L	5024075	5024125		8		5024075	5024125	0,204,0
chr2L	5024125	5024175		8		5024125	5024175	0,204,0
chr2L	5024175	5024225		8		5024175	5024225	0,204,0
chr2L	5024225	5024275		8		5024225	5024275	0,204,0
chr2L	5024275	5024325		8		5024275	5024325	0,204,0
chr2L	5024325	5024375		8		5024325	5024375	0,204,0
chr2L	5024375	5024425		8		5024375	5024425	0,204,0
chr2L	5024425	5024475		8		5024425	5024475	0,204,0
chr2L	5024475	5024525		8		5024475	5024525	0,204,0
chr2L	5024525	5024575		8		5024525	5024575	0,204,0
chr2L	5024875	5024925		8		5024875	5024925	0,204,0
chr2L	5025225	5025275		8		5025225	5025275	0,204,0
chr2L	5025275	5025325		8		5025275	5025325	0,204,0
chr2L	5027625	5027675		8		5027625	5027675	0,204,0
chr2L	5027675	5027725		8		5027675	5027725	0,204,0
chr2L	5027725	5027775		8		5027725	5027775	0,204,0
chr2L	5027775	5027825		8		5027775	5027825	0,204,0
chr2L	5027825	5027875		8		5027825	5027875	0,204,0
chr2L	5027875	5027925		8		5027875	5027925	0,204,0
chr2L	5027925	5027975		8		5027925	5027975	0,204,0
chr2L	5027975	5028025		8		5027975	5028025	0,204,0
chr2L	5028025	5028075		8		5028025	5028075	0,204,0
chr2L	5028075	5028125		8		5028075	5028125	0,204,0
chr2L	5028125	5028175		8		5028125	5028175	0,204,0
chr2L	5028175	5028225		8		5028175	5028225	0,204,0
chr2L	5028225	5028275		8		5028225	5028275	0,204,0
chr2L	5028275	5028325		8		5028275	5028325	0,204,0
chr2L	5028325	5028375		8		5028325	5028375	0,204,0
chr2L	5028375	5028425		8		5028375	5028425	0,204,0
chr2L	5028425	5028475		8		5028425	5028475	0,204,0
chr2L	5028475	5028525		8		5028475	5028525	0,204,0
chr2L	5028525	5028575		8		5028525	5028575	0,204,0
chr2L	5028575	5028625		8		5028575	5028625	0,204,0
chr2L	5028625	5028675		8		5028625	5028675	0,204,0
chr2L	5028675	5028725		8		5028675	5028725	0,204,0
chr2L	5028975	5029025		8		5028975	5029025	0,204,0
chr2L	5029275	5029325		8		5029275	5029325	0,204,0
chr2L	5029325	5029375		8		5029325	5029375	0,204,0
chr2L	5060475	5060525		8		5060475	5060525	0,204,0
chr2L	5060525	5060575		8		5060525	5060575	0,204,0
chr2L	5060925	5060975		8		5060925	5060975	0,204,0
chr2L	5061025	5061075		8		5061025	5061075	0,204,0
chr2L	5061125	5061175		8		5061125	5061175	0,204,0
chr2L	5061175	5061225		8		5061175	5061225	0,204,0
chr2L	5061225	5061275		8		5061225	5061275	0,204,0
chr2L	5061375	5061425		8		5061375	5061425	0,204,0
chr2L	5061425	5061475		8		5061425	5061475	0,204,0
chr2L	5061475	5061525		8		5061475	5061525	0,204,0
chr2L	5061525	5061575		8		5061525	5061575	0,204,0
chr2L	5086875	5086925		8		5086875	5086925	0,204,0
chr2L	5086925	5086975		8		5086925	5086975	0,204,0
chr2L	5087325	5087375		8		5087325	5087375	0,204,0
chr2L	5087375	5087425		8		5087375	5087425	0,204,0
chr2L	5087425	5087475		8		5087425	5087475	0,204,0
chr2L	5087475	5087525		8		5087475	5087525	0,204,0
chr2L	5087525	5087575		8		5087525	5087575	0,204,0
chr2L	5087575	5087625		8		5087575	5087625	0,204,0
chr2L	5087625	5087675		8		5087625	5087675	0,204,0
chr2L	5087675	5087725		8		5087675	5087725	0,204,0
chr2L	5087725	5087775		8		5087725	5087775	0,204,0
chr2L	5087775	5087825		8		5087775	5087825	0,204,0
chr2L	5087825	5087875		8		5087825	5087875	0,204,0
chr2L	5145275	5145325		8		5145275	5145325	0,204,0
chr2L	5145325	5145375		8		5145325	5145375	0,204,0
chr2L	5145375	5145425		8		5145375	5145425	0,204,0
chr2L	5145425	5145475		8		5145425	5145475	0,204,0
chr2L	5145475	5145525		8		5145475	5145525	0,204,0
chr2L	5145525	5145575		8		5145525	5145575	0,204,0
chr2L	5147625	5147675		8		5147625	5147675	0,204,0
chr2L	5147675	5147725		8		5147675	5147725	0,204,0
chr2L	5147875	5147925		8		5147875	5147925	0,204,0
chr2L	5149525	5149575		8		5149525	5149575	0,204,0
chr2L	5149575	5149625		8		5149575	5149625	0,204,0
chr2L	5149625	5149675		8		5149625	5149675	0,204,0
chr2L	5149675	5149725		8		5149675	5149725	0,204,0
chr2L	5149725	5149775		8		5149725	5149775	0,204,0
chr2L	5149775	5149825		8		5149775	5149825	0,204,0
chr2L	5149825	5149875		8		5149825	5149875	0,204,0
chr2L	5149875	5149925		8		5149875	5149925	0,204,0
chr2L	5149925	5149975		8		5149925	5149975	0,204,0
chr2L	5149975	5150025		8		5149975	5150025	0,204,0
chr2L	5197275	5197325		8		5197275	5197325	0,204,0
chr2L	5197325	5197375		8		5197325	5197375	0,204,0
chr2L	5197375	5197425		8		5197375	5197425	0,204,0
chr2L	5197425	5197475		8		5197425	5197475	0,204,0
chr2L	5231625	5231675		8		5231625	5231675	0,204,0
chr2L	5231675	5231725		8		5231675	5231725	0,204,0
chr2L	5242525	5242575		8		5242525	5242575	0,204,0
chr2L	5242675	5242725		8		5242675	5242725	0,204,0
chr2L	5257575	5257625		8		5257575	5257625	0,204,0
chr2L	5289675	5289725		8		5289675	5289725	0,204,0
chr2L	5289725	5289775		8		5289725	5289775	0,204,0
chr2L	5289775	5289825		8		5289775	5289825	0,204,0
chr2L	5290075	5290125		8		5290075	5290125	0,204,0
chr2L	5290125	5290175		8		5290125	5290175	0,204,0
chr2L	5290175	5290225		8		5290175	5290225	0,204,0
chr2L	5290225	5290275		8		5290225	5290275	0,204,0
chr2L	5290275	5290325		8		5290275	5290325	0,204,0
chr2L	5290325	5290375		8		5290325	5290375	0,204,0
chr2L	5290375	5290425		8		5290375	5290425	0,204,0
chr2L	5290425	5290475		8		5290425	5290475	0,204,0
chr2L	5290475	5290525		8		5290475	5290525	0,204,0
chr2L	5290525	5290575		8		5290525	5290575	0,204,0
chr2L	5290625	5290675		8		5290625	5290675	0,204,0
chr2L	5290675	5290725		8		5290675	5290725	0,204,0
chr2L	5290725	5290775		8		5290725	5290775	0,204,0
chr2L	5290775	5290825		8		5290775	5290825	0,204,0
chr2L	5290825	5290875		8		5290825	5290875	0,204,0
chr2L	5290875	5290925		8		5290875	5290925	0,204,0
chr2L	5290925	5290975		8		5290925	5290975	0,204,0
chr2L	5290975	5291025		8		5290975	5291025	0,204,0
chr2L	5291025	5291075		8		5291025	5291075	0,204,0
chr2L	5291075	5291125		8		5291075	5291125	0,204,0
chr2L	5291125	5291175		8		5291125	5291175	0,204,0
chr2L	5291275	5291325		8		5291275	5291325	0,204,0
chr2L	5291325	5291375		8		5291325	5291375	0,204,0
chr2L	5291375	5291425		8		5291375	5291425	0,204,0
chr2L	5291525	5291575		8		5291525	5291575	0,204,0
chr2L	5291575	5291625		8		5291575	5291625	0,204,0
chr2L	5291625	5291675		8		5291625	5291675	0,204,0
chr2L	5291775	5291825		8		5291775	5291825	0,204,0
chr2L	5291825	5291875		8		5291825	5291875	0,204,0
chr2L	5291875	5291925		8		5291875	5291925	0,204,0
chr2L	5291925	5291975		8		5291925	5291975	0,204,0
chr2L	5292125	5292175		8		5292125	5292175	0,204,0
chr2L	5292175	5292225		8		5292175	5292225	0,204,0
chr2L	5292225	5292275		8		5292225	5292275	0,204,0
chr2L	5292275	5292325		8		5292275	5292325	0,204,0
chr2L	5292325	5292375		8		5292325	5292375	0,204,0
chr2L	5292375	5292425		8		5292375	5292425	0,204,0
chr2L	5292425	5292475		8		5292425	5292475	0,204,0
chr2L	5292475	5292525		8		5292475	5292525	0,204,0
chr2L	5292525	5292575		8		5292525	5292575	0,204,0
chr2L	5292575	5292625		8		5292575	5292625	0,204,0
chr2L	5292625	5292675		8		5292625	5292675	0,204,0
chr2L	5292675	5292725		8		5292675	5292725	0,204,0
chr2L	5292775	5292825		8		5292775	5292825	0,204,0
chr2L	5292825	5292875		8		5292825	5292875	0,204,0
chr2L	5292875	5292925		8		5292875	5292925	0,204,0
chr2L	5292925	5292975		8		5292925	5292975	0,204,0
chr2L	5293375	5293425		8		5293375	5293425	0,204,0
chr2L	5293425	5293475		8		5293425	5293475	0,204,0
chr2L	5293475	5293525		8		5293475	5293525	0,204,0
chr2L	5293525	5293575		8		5293525	5293575	0,204,0
chr2L	5293575	5293625		8		5293575	5293625	0,204,0
chr2L	5293625	5293675		8		5293625	5293675	0,204,0
chr2L	5293675	5293725		8		5293675	5293725	0,204,0
chr2L	5293725	5293775		8		5293725	5293775	0,204,0
chr2L	5293775	5293825		8		5293775	5293825	0,204,0
chr2L	5293825	5293875		8		5293825	5293875	0,204,0
chr2L	5293875	5293925		8		5293875	5293925	0,204,0
chr2L	5294075	5294125		8		5294075	5294125	0,204,0
chr2L	5294125	5294175		8		5294125	5294175	0,204,0
chr2L	5294175	5294225		8		5294175	5294225	0,204,0
chr2L	5294275	5294325		8		5294275	5294325	0,204,0
chr2L	5294375	5294425		8		5294375	5294425	0,204,0
chr2L	5294425	5294475		8		5294425	5294475	0,204,0
chr2L	5294475	5294525		8		5294475	5294525	0,204,0
chr2L	5294525	5294575		8		5294525	5294575	0,204,0
chr2L	5294575	5294625		8		5294575	5294625	0,204,0
chr2L	5294625	5294675		8		5294625	5294675	0,204,0
chr2L	5294675	5294725		8		5294675	5294725	0,204,0
chr2L	5294725	5294775		8		5294725	5294775	0,204,0
chr2L	5294775	5294825		8		5294775	5294825	0,204,0
chr2L	5294825	5294875		8		5294825	5294875	0,204,0
chr2L	5294875	5294925		8		5294875	5294925	0,204,0
chr2L	5294925	5294975		8		5294925	5294975	0,204,0
chr2L	5294975	5295025		8		5294975	5295025	0,204,0
chr2L	5295025	5295075		8		5295025	5295075	0,204,0
chr2L	5295075	5295125		8		5295075	5295125	0,204,0
chr2L	5295125	5295175		8		5295125	5295175	0,204,0
chr2L	5295175	5295225		8		5295175	5295225	0,204,0
chr2L	5295225	5295275		8		5295225	5295275	0,204,0
chr2L	5295275	5295325		8		5295275	5295325	0,204,0
chr2L	5295325	5295375		8		5295325	5295375	0,204,0
chr2L	5299075	5299125		8		5299075	5299125	0,204,0
chr2L	5299125	5299175		8		5299125	5299175	0,204,0
chr2L	5299175	5299225		8		5299175	5299225	0,204,0
chr2L	5299225	5299275		8		5299225	5299275	0,204,0
chr2L	5299275	5299325		8		5299275	5299325	0,204,0
chr2L	5299325	5299375		8		5299325	5299375	0,204,0
chr2L	5299375	5299425		8		5299375	5299425	0,204,0
chr2L	5299425	5299475		8		5299425	5299475	0,204,0
chr2L	5299475	5299525		8		5299475	5299525	0,204,0
chr2L	5299525	5299575		8		5299525	5299575	0,204,0
chr2L	5299575	5299625		8		5299575	5299625	0,204,0
chr2L	5299625	5299675		8		5299625	5299675	0,204,0
chr2L	5299675	5299725		8		5299675	5299725	0,204,0
chr2L	5299725	5299775		8		5299725	5299775	0,204,0
chr2L	5299775	5299825		8		5299775	5299825	0,204,0
chr2L	5303125	5303175		8		5303125	5303175	0,204,0
chr2L	5303525	5303575		8		5303525	5303575	0,204,0
chr2L	5303575	5303625		8		5303575	5303625	0,204,0
chr2L	5303625	5303675		8		5303625	5303675	0,204,0
chr2L	5303675	5303725		8		5303675	5303725	0,204,0
chr2L	5303725	5303775		8		5303725	5303775	0,204,0
chr2L	5304275	5304325		8		5304275	5304325	0,204,0
chr2L	5306275	5306325		8		5306275	5306325	0,204,0
chr2L	5306725	5306775		8		5306725	5306775	0,204,0
chr2L	5306975	5307025		8		5306975	5307025	0,204,0
chr2L	5307025	5307075		8		5307025	5307075	0,204,0
chr2L	5342575	5342625		8		5342575	5342625	0,204,0
chr2L	5461275	5461325		8		5461275	5461325	0,204,0
chr2L	5461375	5461425		8		5461375	5461425	0,204,0
chr2L	5461625	5461675		8		5461625	5461675	0,204,0
chr2L	5780225	5780275		8		5780225	5780275	0,204,0
chr2L	5780275	5780325		8		5780275	5780325	0,204,0
chr2L	5780325	5780375		8		5780325	5780375	0,204,0
chr2L	5780375	5780425		8		5780375	5780425	0,204,0
chr2L	5780425	5780475		8		5780425	5780475	0,204,0
chr2L	5780625	5780675		8		5780625	5780675	0,204,0
chr2L	5780675	5780725		8		5780675	5780725	0,204,0
chr2L	5780725	5780775		8		5780725	5780775	0,204,0
chr2L	5780775	5780825		8		5780775	5780825	0,204,0
chr2L	5780825	5780875		8		5780825	5780875	0,204,0
chr2L	5780875	5780925		8		5780875	5780925	0,204,0
chr2L	5780925	5780975		8		5780925	5780975	0,204,0
chr2L	5781125	5781175		8		5781125	5781175	0,204,0
chr2L	5781175	5781225		8		5781175	5781225	0,204,0
chr2L	5781225	5781275		8		5781225	5781275	0,204,0
chr2L	5786775	5786825		8		5786775	5786825	0,204,0
chr2L	5799325	5799375		8		5799325	5799375	0,204,0
chr2L	5799425	5799475		8		5799425	5799475	0,204,0
chr2L	5799975	5800025		8		5799975	5800025	0,204,0
chr2L	5888775	5888825		8		5888775	5888825	0,204,0
chr2L	5888825	5888875		8		5888825	5888875	0,204,0
chr2L	5888875	5888925		8		5888875	5888925	0,204,0
chr2L	5888925	5888975		8		5888925	5888975	0,204,0
chr2L	5888975	5889025		8		5888975	5889025	0,204,0
chr2L	5944125	5944175		8		5944125	5944175	0,204,0
chr2L	5944875	5944925		8		5944875	5944925	0,204,0
chr2L	5944925	5944975		8		5944925	5944975	0,204,0
chr2L	5945025	5945075		8		5945025	5945075	0,204,0
chr2L	5945125	5945175		8		5945125	5945175	0,204,0
chr2L	5945175	5945225		8		5945175	5945225	0,204,0
chr2L	5977425	5977475		8		5977425	5977475	0,204,0
chr2L	5982525	5982575		8		5982525	5982575	0,204,0
chr2L	6082575	6082625		8		6082575	6082625	0,204,0
chr2L	6082625	6082675		8		6082625	6082675	0,204,0
chr2L	6083125	6083175		8		6083125	6083175	0,204,0
chr2L	6083175	6083225		8		6083175	6083225	0,204,0
chr2L	6083225	6083275		8		6083225	6083275	0,204,0
chr2L	6083325	6083375		8		6083325	6083375	0,204,0
chr2L	6083375	6083425		8		6083375	6083425	0,204,0
chr2L	6083425	6083475		8		6083425	6083475	0,204,0
chr2L	6083475	6083525		8		6083475	6083525	0,204,0
chr2L	6085025	6085075		8		6085025	6085075	0,204,0
chr2L	6085075	6085125		8		6085075	6085125	0,204,0
chr2L	6085125	6085175		8		6085125	6085175	0,204,0
chr2L	6085175	6085225		8		6085175	6085225	0,204,0
chr2L	6085325	6085375		8		6085325	6085375	0,204,0
chr2L	6085375	6085425		8		6085375	6085425	0,204,0
chr2L	6085425	6085475		8		6085425	6085475	0,204,0
chr2L	6085525	6085575		8		6085525	6085575	0,204,0
chr2L	6085575	6085625		8		6085575	6085625	0,204,0
chr2L	6085825	6085875		8		6085825	6085875	0,204,0
chr2L	6085875	6085925		8		6085875	6085925	0,204,0
chr2L	6085925	6085975		8		6085925	6085975	0,204,0
chr2L	6085975	6086025		8		6085975	6086025	0,204,0
chr2L	6086025	6086075		8		6086025	6086075	0,204,0
chr2L	6086075	6086125		8		6086075	6086125	0,204,0
chr2L	6086125	6086175		8		6086125	6086175	0,204,0
chr2L	6086175	6086225		8		6086175	6086225	0,204,0
chr2L	6086225	6086275		8		6086225	6086275	0,204,0
chr2L	6086275	6086325		8		6086275	6086325	0,204,0
chr2L	6086325	6086375		8		6086325	6086375	0,204,0
chr2L	6086375	6086425		8		6086375	6086425	0,204,0
chr2L	6086425	6086475		8		6086425	6086475	0,204,0
chr2L	6086475	6086525		8		6086475	6086525	0,204,0
chr2L	6086525	6086575		8		6086525	6086575	0,204,0
chr2L	6086575	6086625		8		6086575	6086625	0,204,0
chr2L	6086725	6086775		8		6086725	6086775	0,204,0
chr2L	6086775	6086825		8		6086775	6086825	0,204,0
chr2L	6086825	6086875		8		6086825	6086875	0,204,0
chr2L	6087875	6087925		8		6087875	6087925	0,204,0
chr2L	6087925	6087975		8		6087925	6087975	0,204,0
chr2L	6088125	6088175		8		6088125	6088175	0,204,0
chr2L	6089025	6089075		8		6089025	6089075	0,204,0
chr2L	6089075	6089125		8		6089075	6089125	0,204,0
chr2L	6089125	6089175		8		6089125	6089175	0,204,0
chr2L	6277825	6277875		8		6277825	6277875	0,204,0
chr2L	6277875	6277925		8		6277875	6277925	0,204,0
chr2L	6277925	6277975		8		6277925	6277975	0,204,0
chr2L	6277975	6278025		8		6277975	6278025	0,204,0
chr2L	6291075	6291125		8		6291075	6291125	0,204,0
chr2L	6291125	6291175		8		6291125	6291175	0,204,0
chr2L	6291175	6291225		8		6291175	6291225	0,204,0
chr2L	6291225	6291275		8		6291225	6291275	0,204,0
chr2L	6291275	6291325		8		6291275	6291325	0,204,0
chr2L	6291325	6291375		8		6291325	6291375	0,204,0
chr2L	6291375	6291425		8		6291375	6291425	0,204,0
chr2L	6291425	6291475		8		6291425	6291475	0,204,0
chr2L	6291475	6291525		8		6291475	6291525	0,204,0
chr2L	6291525	6291575		8		6291525	6291575	0,204,0
chr2L	6291575	6291625		8		6291575	6291625	0,204,0
chr2L	6291625	6291675		8		6291625	6291675	0,204,0
chr2L	6291725	6291775		8		6291725	6291775	0,204,0
chr2L	6291775	6291825		8		6291775	6291825	0,204,0
chr2L	6291825	6291875		8		6291825	6291875	0,204,0
chr2L	6291925	6291975		8		6291925	6291975	0,204,0
chr2L	6291975	6292025		8		6291975	6292025	0,204,0
chr2L	6339325	6339375		8		6339325	6339375	0,204,0
chr2L	6339625	6339675		8		6339625	6339675	0,204,0
chr2L	6339675	6339725		8		6339675	6339725	0,204,0
chr2L	6339725	6339775		8		6339725	6339775	0,204,0
chr2L	6339875	6339925		8		6339875	6339925	0,204,0
chr2L	6340225	6340275		8		6340225	6340275	0,204,0
chr2L	6340275	6340325		8		6340275	6340325	0,204,0
chr2L	6340325	6340375		8		6340325	6340375	0,204,0
chr2L	6340375	6340425		8		6340375	6340425	0,204,0
chr2L	6340425	6340475		8		6340425	6340475	0,204,0
chr2L	6340475	6340525		8		6340475	6340525	0,204,0
chr2L	6340525	6340575		8		6340525	6340575	0,204,0
chr2L	6340575	6340625		8		6340575	6340625	0,204,0
chr2L	6340625	6340675		8		6340625	6340675	0,204,0
chr2L	6340675	6340725		8		6340675	6340725	0,204,0
chr2L	6343525	6343575		8		6343525	6343575	0,204,0
chr2L	6367675	6367725		8		6367675	6367725	0,204,0
chr2L	6367825	6367875		8		6367825	6367875	0,204,0
chr2L	6367875	6367925		8		6367875	6367925	0,204,0
chr2L	6371025	6371075		8		6371025	6371075	0,204,0
chr2L	6411075	6411125		8		6411075	6411125	0,204,0
chr2L	6411125	6411175		8		6411125	6411175	0,204,0
chr2L	6423225	6423275		8		6423225	6423275	0,204,0
chr2L	6423875	6423925		8		6423875	6423925	0,204,0
chr2L	6423925	6423975		8		6423925	6423975	0,204,0
chr2L	6423975	6424025		8		6423975	6424025	0,204,0
chr2L	6424025	6424075		8		6424025	6424075	0,204,0
chr2L	6424125	6424175		8		6424125	6424175	0,204,0
chr2L	6508875	6508925		8		6508875	6508925	0,204,0
chr2L	6508925	6508975		8		6508925	6508975	0,204,0
chr2L	6611775	6611825		8		6611775	6611825	0,204,0
chr2L	6643875	6643925		8		6643875	6643925	0,204,0
chr2L	6644375	6644425		8		6644375	6644425	0,204,0
chr2L	6644475	6644525		8		6644475	6644525	0,204,0
chr2L	6644525	6644575		8		6644525	6644575	0,204,0
chr2L	6644575	6644625		8		6644575	6644625	0,204,0
chr2L	6644825	6644875		8		6644825	6644875	0,204,0
chr2L	6645025	6645075		8		6645025	6645075	0,204,0
chr2L	6645225	6645275		8		6645225	6645275	0,204,0
chr2L	6645325	6645375		8		6645325	6645375	0,204,0
chr2L	6645375	6645425		8		6645375	6645425	0,204,0
chr2L	6648425	6648475		8		6648425	6648475	0,204,0
chr2L	6673475	6673525		8		6673475	6673525	0,204,0
chr2L	6673575	6673625		8		6673575	6673625	0,204,0
chr2L	6787525	6787575		8		6787525	6787575	0,204,0
chr2L	6787625	6787675		8		6787625	6787675	0,204,0
chr2L	6787725	6787775		8		6787725	6787775	0,204,0
chr2L	6787925	6787975		8		6787925	6787975	0,204,0
chr2L	6787975	6788025		8		6787975	6788025	0,204,0
chr2L	6788025	6788075		8		6788025	6788075	0,204,0
chr2L	6788075	6788125		8		6788075	6788125	0,204,0
chr2L	6788125	6788175		8		6788125	6788175	0,204,0
chr2L	6788175	6788225		8		6788175	6788225	0,204,0
chr2L	6788225	6788275		8		6788225	6788275	0,204,0
chr2L	6788275	6788325		8		6788275	6788325	0,204,0
chr2L	6788325	6788375		8		6788325	6788375	0,204,0
chr2L	6788575	6788625		8		6788575	6788625	0,204,0
chr2L	6788675	6788725		8		6788675	6788725	0,204,0
chr2L	6788775	6788825		8		6788775	6788825	0,204,0
chr2L	6788825	6788875		8		6788825	6788875	0,204,0
chr2L	6789025	6789075		8		6789025	6789075	0,204,0
chr2L	6789075	6789125		8		6789075	6789125	0,204,0
chr2L	6789125	6789175		8		6789125	6789175	0,204,0
chr2L	6789175	6789225		8		6789175	6789225	0,204,0
chr2L	6789225	6789275		8		6789225	6789275	0,204,0
chr2L	6789475	6789525		8		6789475	6789525	0,204,0
chr2L	6791775	6791825		8		6791775	6791825	0,204,0
chr2L	6791825	6791875		8		6791825	6791875	0,204,0
chr2L	6791875	6791925		8		6791875	6791925	0,204,0
chr2L	6791925	6791975		8		6791925	6791975	0,204,0
chr2L	6791975	6792025		8		6791975	6792025	0,204,0
chr2L	6793675	6793725		8		6793675	6793725	0,204,0
chr2L	6833375	6833425		8		6833375	6833425	0,204,0
chr2L	6833475	6833525		8		6833475	6833525	0,204,0
chr2L	6833625	6833675		8		6833625	6833675	0,204,0
chr2L	6833775	6833825		8		6833775	6833825	0,204,0
chr2L	6833875	6833925		8		6833875	6833925	0,204,0
chr2L	6833925	6833975		8		6833925	6833975	0,204,0
chr2L	7023675	7023725		8		7023675	7023725	0,204,0
chr2L	7049025	7049075		8		7049025	7049075	0,204,0
chr2L	7049075	7049125		8		7049075	7049125	0,204,0
chr2L	7085275	7085325		8		7085275	7085325	0,204,0
chr2L	7085425	7085475		8		7085425	7085475	0,204,0
chr2L	7085475	7085525		8		7085475	7085525	0,204,0
chr2L	7085525	7085575		8		7085525	7085575	0,204,0
chr2L	7085575	7085625		8		7085575	7085625	0,204,0
chr2L	7085625	7085675		8		7085625	7085675	0,204,0
chr2L	7085675	7085725		8		7085675	7085725	0,204,0
chr2L	7086025	7086075		8		7086025	7086075	0,204,0
chr2L	7086075	7086125		8		7086075	7086125	0,204,0
chr2L	7086425	7086475		8		7086425	7086475	0,204,0
chr2L	7086475	7086525		8		7086475	7086525	0,204,0
chr2L	7086525	7086575		8		7086525	7086575	0,204,0
chr2L	7086825	7086875		8		7086825	7086875	0,204,0
chr2L	7086875	7086925		8		7086875	7086925	0,204,0
chr2L	7086925	7086975		8		7086925	7086975	0,204,0
chr2L	7086975	7087025		8		7086975	7087025	0,204,0
chr2L	7087025	7087075		8		7087025	7087075	0,204,0
chr2L	7087875	7087925		8		7087875	7087925	0,204,0
chr2L	7087925	7087975		8		7087925	7087975	0,204,0
chr2L	7087975	7088025		8		7087975	7088025	0,204,0
chr2L	7088025	7088075		8		7088025	7088075	0,204,0
chr2L	7088075	7088125		8		7088075	7088125	0,204,0
chr2L	7088125	7088175		8		7088125	7088175	0,204,0
chr2L	7088425	7088475		8		7088425	7088475	0,204,0
chr2L	7088475	7088525		8		7088475	7088525	0,204,0
chr2L	7090575	7090625		8		7090575	7090625	0,204,0
chr2L	7090625	7090675		8		7090625	7090675	0,204,0
chr2L	7090675	7090725		8		7090675	7090725	0,204,0
chr2L	7090975	7091025		8		7090975	7091025	0,204,0
chr2L	7091075	7091125		8		7091075	7091125	0,204,0
chr2L	7187975	7188025		8		7187975	7188025	0,204,0
chr2L	7188025	7188075		8		7188025	7188075	0,204,0
chr2L	7188275	7188325		8		7188275	7188325	0,204,0
chr2L	7188325	7188375		8		7188325	7188375	0,204,0
chr2L	7199825	7199875		8		7199825	7199875	0,204,0
chr2L	7199875	7199925		8		7199875	7199925	0,204,0
chr2L	7214825	7214875		8		7214825	7214875	0,204,0
chr2L	7214875	7214925		8		7214875	7214925	0,204,0
chr2L	7214925	7214975		8		7214925	7214975	0,204,0
chr2L	7214975	7215025		8		7214975	7215025	0,204,0
chr2L	7215075	7215125		8		7215075	7215125	0,204,0
chr2L	7215175	7215225		8		7215175	7215225	0,204,0
chr2L	7215225	7215275		8		7215225	7215275	0,204,0
chr2L	7217775	7217825		8		7217775	7217825	0,204,0
chr2L	7239925	7239975		8		7239925	7239975	0,204,0
chr2L	7239975	7240025		8		7239975	7240025	0,204,0
chr2L	7240225	7240275		8		7240225	7240275	0,204,0
chr2L	7240275	7240325		8		7240275	7240325	0,204,0
chr2L	7240325	7240375		8		7240325	7240375	0,204,0
chr2L	7240375	7240425		8		7240375	7240425	0,204,0
chr2L	7240425	7240475		8		7240425	7240475	0,204,0
chr2L	7240475	7240525		8		7240475	7240525	0,204,0
chr2L	7240725	7240775		8		7240725	7240775	0,204,0
chr2L	7240825	7240875		8		7240825	7240875	0,204,0
chr2L	7240875	7240925		8		7240875	7240925	0,204,0
chr2L	7240925	7240975		8		7240925	7240975	0,204,0
chr2L	7306825	7306875		8		7306825	7306875	0,204,0
chr2L	7306875	7306925		8		7306875	7306925	0,204,0
chr2L	7306925	7306975		8		7306925	7306975	0,204,0
chr2L	7306975	7307025		8		7306975	7307025	0,204,0
chr2L	7324875	7324925		8		7324875	7324925	0,204,0
chr2L	7324925	7324975		8		7324925	7324975	0,204,0
chr2L	7325075	7325125		8		7325075	7325125	0,204,0
chr2L	7325125	7325175		8		7325125	7325175	0,204,0
chr2L	7325175	7325225		8		7325175	7325225	0,204,0
chr2L	7325225	7325275		8		7325225	7325275	0,204,0
chr2L	7421875	7421925		8		7421875	7421925	0,204,0
chr2L	7421925	7421975		8		7421925	7421975	0,204,0
chr2L	7421975	7422025		8		7421975	7422025	0,204,0
chr2L	7422025	7422075		8		7422025	7422075	0,204,0
chr2L	7422075	7422125		8		7422075	7422125	0,204,0
chr2L	7422125	7422175		8		7422125	7422175	0,204,0
chr2L	7422175	7422225		8		7422175	7422225	0,204,0
chr2L	7422225	7422275		8		7422225	7422275	0,204,0
chr2L	7422275	7422325		8		7422275	7422325	0,204,0
chr2L	7422325	7422375		8		7422325	7422375	0,204,0
chr2L	7422375	7422425		8		7422375	7422425	0,204,0
chr2L	7422575	7422625		8		7422575	7422625	0,204,0
chr2L	7422625	7422675		8		7422625	7422675	0,204,0
chr2L	7422675	7422725		8		7422675	7422725	0,204,0
chr2L	7422725	7422775		8		7422725	7422775	0,204,0
chr2L	7422825	7422875		8		7422825	7422875	0,204,0
chr2L	7422875	7422925		8		7422875	7422925	0,204,0
chr2L	7422925	7422975		8		7422925	7422975	0,204,0
chr2L	7422975	7423025		8		7422975	7423025	0,204,0
chr2L	7423075	7423125		8		7423075	7423125	0,204,0
chr2L	7423125	7423175		8		7423125	7423175	0,204,0
chr2L	7423175	7423225		8		7423175	7423225	0,204,0
chr2L	7423225	7423275		8		7423225	7423275	0,204,0
chr2L	7423275	7423325		8		7423275	7423325	0,204,0
chr2L	7423575	7423625		8		7423575	7423625	0,204,0
chr2L	7424875	7424925		8		7424875	7424925	0,204,0
chr2L	7424975	7425025		8		7424975	7425025	0,204,0
chr2L	7425375	7425425		8		7425375	7425425	0,204,0
chr2L	7425475	7425525		8		7425475	7425525	0,204,0
chr2L	7425525	7425575		8		7425525	7425575	0,204,0
chr2L	7433475	7433525		8		7433475	7433525	0,204,0
chr2L	7433525	7433575		8		7433525	7433575	0,204,0
chr2L	7433575	7433625		8		7433575	7433625	0,204,0
chr2L	7433625	7433675		8		7433625	7433675	0,204,0
chr2L	7433675	7433725		8		7433675	7433725	0,204,0
chr2L	7433725	7433775		8		7433725	7433775	0,204,0
chr2L	7433775	7433825		8		7433775	7433825	0,204,0
chr2L	7433825	7433875		8		7433825	7433875	0,204,0
chr2L	7433875	7433925		8		7433875	7433925	0,204,0
chr2L	7433925	7433975		8		7433925	7433975	0,204,0
chr2L	7433975	7434025		8		7433975	7434025	0,204,0
chr2L	7434025	7434075		8		7434025	7434075	0,204,0
chr2L	7434075	7434125		8		7434075	7434125	0,204,0
chr2L	7434175	7434225		8		7434175	7434225	0,204,0
chr2L	7434225	7434275		8		7434225	7434275	0,204,0
chr2L	7434275	7434325		8		7434275	7434325	0,204,0
chr2L	7434325	7434375		8		7434325	7434375	0,204,0
chr2L	7434375	7434425		8		7434375	7434425	0,204,0
chr2L	7434425	7434475		8		7434425	7434475	0,204,0
chr2L	7434475	7434525		8		7434475	7434525	0,204,0
chr2L	7434525	7434575		8		7434525	7434575	0,204,0
chr2L	7434575	7434625		8		7434575	7434625	0,204,0
chr2L	7434625	7434675		8		7434625	7434675	0,204,0
chr2L	7434675	7434725		8		7434675	7434725	0,204,0
chr2L	7434725	7434775		8		7434725	7434775	0,204,0
chr2L	7434775	7434825		8		7434775	7434825	0,204,0
chr2L	7434825	7434875		8		7434825	7434875	0,204,0
chr2L	7434925	7434975		8		7434925	7434975	0,204,0
chr2L	7434975	7435025		8		7434975	7435025	0,204,0
chr2L	7435025	7435075		8		7435025	7435075	0,204,0
chr2L	7435075	7435125		8		7435075	7435125	0,204,0
chr2L	7435125	7435175		8		7435125	7435175	0,204,0
chr2L	7435175	7435225		8		7435175	7435225	0,204,0
chr2L	7435225	7435275		8		7435225	7435275	0,204,0
chr2L	7435275	7435325		8		7435275	7435325	0,204,0
chr2L	7435575	7435625		8		7435575	7435625	0,204,0
chr2L	7494225	7494275		8		7494225	7494275	0,204,0
chr2L	7494625	7494675		8		7494625	7494675	0,204,0
chr2L	7494675	7494725		8		7494675	7494725	0,204,0
chr2L	7494725	7494775		8		7494725	7494775	0,204,0
chr2L	7494775	7494825		8		7494775	7494825	0,204,0
chr2L	7494825	7494875		8		7494825	7494875	0,204,0
chr2L	7495375	7495425		8		7495375	7495425	0,204,0
chr2L	7495425	7495475		8		7495425	7495475	0,204,0
chr2L	7525975	7526025		8		7525975	7526025	0,204,0
chr2L	7577175	7577225		8		7577175	7577225	0,204,0
chr2L	7577225	7577275		8		7577225	7577275	0,204,0
chr2L	7577275	7577325		8		7577275	7577325	0,204,0
chr2L	7577825	7577875		8		7577825	7577875	0,204,0
chr2L	7578075	7578125		8		7578075	7578125	0,204,0
chr2L	7578175	7578225		8		7578175	7578225	0,204,0
chr2L	7578975	7579025		8		7578975	7579025	0,204,0
chr2L	7579525	7579575		8		7579525	7579575	0,204,0
chr2L	7579575	7579625		8		7579575	7579625	0,204,0
chr2L	7579625	7579675		8		7579625	7579675	0,204,0
chr2L	7579675	7579725		8		7579675	7579725	0,204,0
chr2L	7579725	7579775		8		7579725	7579775	0,204,0
chr2L	7580075	7580125		8		7580075	7580125	0,204,0
chr2L	7580125	7580175		8		7580125	7580175	0,204,0
chr2L	7580175	7580225		8		7580175	7580225	0,204,0
chr2L	7580225	7580275		8		7580225	7580275	0,204,0
chr2L	7580325	7580375		8		7580325	7580375	0,204,0
chr2L	7580375	7580425		8		7580375	7580425	0,204,0
chr2L	7580425	7580475		8		7580425	7580475	0,204,0
chr2L	7580525	7580575		8		7580525	7580575	0,204,0
chr2L	7580575	7580625		8		7580575	7580625	0,204,0
chr2L	7701725	7701775		8		7701725	7701775	0,204,0
chr2L	7701775	7701825		8		7701775	7701825	0,204,0
chr2L	7702225	7702275		8		7702225	7702275	0,204,0
chr2L	7726125	7726175		8		7726125	7726175	0,204,0
chr2L	7726625	7726675		8		7726625	7726675	0,204,0
chr2L	7726675	7726725		8		7726675	7726725	0,204,0
chr2L	7726725	7726775		8		7726725	7726775	0,204,0
chr2L	7726775	7726825		8		7726775	7726825	0,204,0
chr2L	7790075	7790125		8		7790075	7790125	0,204,0
chr2L	7790425	7790475		8		7790425	7790475	0,204,0
chr2L	7790825	7790875		8		7790825	7790875	0,204,0
chr2L	7790875	7790925		8		7790875	7790925	0,204,0
chr2L	7790925	7790975		8		7790925	7790975	0,204,0
chr2L	7790975	7791025		8		7790975	7791025	0,204,0
chr2L	7791075	7791125		8		7791075	7791125	0,204,0
chr2L	7791125	7791175		8		7791125	7791175	0,204,0
chr2L	7791175	7791225		8		7791175	7791225	0,204,0
chr2L	7812075	7812125		8		7812075	7812125	0,204,0
chr2L	7812775	7812825		8		7812775	7812825	0,204,0
chr2L	7812825	7812875		8		7812825	7812875	0,204,0
chr2L	7812875	7812925		8		7812875	7812925	0,204,0
chr2L	7812925	7812975		8		7812925	7812975	0,204,0
chr2L	7813375	7813425		8		7813375	7813425	0,204,0
chr2L	7813475	7813525		8		7813475	7813525	0,204,0
chr2L	7813525	7813575		8		7813525	7813575	0,204,0
chr2L	7813775	7813825		8		7813775	7813825	0,204,0
chr2L	7813825	7813875		8		7813825	7813875	0,204,0
chr2L	7813875	7813925		8		7813875	7813925	0,204,0
chr2L	7814025	7814075		8		7814025	7814075	0,204,0
chr2L	7814075	7814125		8		7814075	7814125	0,204,0
chr2L	7814125	7814175		8		7814125	7814175	0,204,0
chr2L	7814175	7814225		8		7814175	7814225	0,204,0
chr2L	7814225	7814275		8		7814225	7814275	0,204,0
chr2L	7814275	7814325		8		7814275	7814325	0,204,0
chr2L	7814325	7814375		8		7814325	7814375	0,204,0
chr2L	7814375	7814425		8		7814375	7814425	0,204,0
chr2L	7814425	7814475		8		7814425	7814475	0,204,0
chr2L	7814475	7814525		8		7814475	7814525	0,204,0
chr2L	7814525	7814575		8		7814525	7814575	0,204,0
chr2L	7814575	7814625		8		7814575	7814625	0,204,0
chr2L	7914725	7914775		8		7914725	7914775	0,204,0
chr2L	7914775	7914825		8		7914775	7914825	0,204,0
chr2L	7914825	7914875		8		7914825	7914875	0,204,0
chr2L	7914875	7914925		8		7914875	7914925	0,204,0
chr2L	7914925	7914975		8		7914925	7914975	0,204,0
chr2L	7914975	7915025		8		7914975	7915025	0,204,0
chr2L	7915025	7915075		8		7915025	7915075	0,204,0
chr2L	7915075	7915125		8		7915075	7915125	0,204,0
chr2L	7915125	7915175		8		7915125	7915175	0,204,0
chr2L	7915175	7915225		8		7915175	7915225	0,204,0
chr2L	7915225	7915275		8		7915225	7915275	0,204,0
chr2L	7915275	7915325		8		7915275	7915325	0,204,0
chr2L	7957325	7957375		8		7957325	7957375	0,204,0
chr2L	7957375	7957425		8		7957375	7957425	0,204,0
chr2L	7957425	7957475		8		7957425	7957475	0,204,0
chr2L	7957475	7957525		8		7957475	7957525	0,204,0
chr2L	7960475	7960525		8		7960475	7960525	0,204,0
chr2L	7960575	7960625		8		7960575	7960625	0,204,0
chr2L	7960625	7960675		8		7960625	7960675	0,204,0
chr2L	7960675	7960725		8		7960675	7960725	0,204,0
chr2L	7960775	7960825		8		7960775	7960825	0,204,0
chr2L	7960825	7960875		8		7960825	7960875	0,204,0
chr2L	7960875	7960925		8		7960875	7960925	0,204,0
chr2L	7961175	7961225		8		7961175	7961225	0,204,0
chr2L	7961325	7961375		8		7961325	7961375	0,204,0
chr2L	7961375	7961425		8		7961375	7961425	0,204,0
chr2L	7961675	7961725		8		7961675	7961725	0,204,0
chr2L	7961725	7961775		8		7961725	7961775	0,204,0
chr2L	7961775	7961825		8		7961775	7961825	0,204,0
chr2L	7962025	7962075		8		7962025	7962075	0,204,0
chr2L	7962075	7962125		8		7962075	7962125	0,204,0
chr2L	7962125	7962175		8		7962125	7962175	0,204,0
chr2L	7973425	7973475		8		7973425	7973475	0,204,0
chr2L	7973525	7973575		8		7973525	7973575	0,204,0
chr2L	7985175	7985225		8		7985175	7985225	0,204,0
chr2L	7985225	7985275		8		7985225	7985275	0,204,0
chr2L	7985275	7985325		8		7985275	7985325	0,204,0
chr2L	7985325	7985375		8		7985325	7985375	0,204,0
chr2L	7985375	7985425		8		7985375	7985425	0,204,0
chr2L	7993875	7993925		8		7993875	7993925	0,204,0
chr2L	7994025	7994075		8		7994025	7994075	0,204,0
chr2L	7994375	7994425		8		7994375	7994425	0,204,0
chr2L	7994475	7994525		8		7994475	7994525	0,204,0
chr2L	7994525	7994575		8		7994525	7994575	0,204,0
chr2L	7994575	7994625		8		7994575	7994625	0,204,0
chr2L	7994625	7994675		8		7994625	7994675	0,204,0
chr2L	7994675	7994725		8		7994675	7994725	0,204,0
chr2L	7994725	7994775		8		7994725	7994775	0,204,0
chr2L	8000425	8000475		8		8000425	8000475	0,204,0
chr2L	8000625	8000675		8		8000625	8000675	0,204,0
chr2L	8000875	8000925		8		8000875	8000925	0,204,0
chr2L	8000925	8000975		8		8000925	8000975	0,204,0
chr2L	8000975	8001025		8		8000975	8001025	0,204,0
chr2L	8001025	8001075		8		8001025	8001075	0,204,0
chr2L	8001375	8001425		8		8001375	8001425	0,204,0
chr2L	8001525	8001575		8		8001525	8001575	0,204,0
chr2L	8001575	8001625		8		8001575	8001625	0,204,0
chr2L	8001625	8001675		8		8001625	8001675	0,204,0
chr2L	8001675	8001725		8		8001675	8001725	0,204,0
chr2L	8001725	8001775		8		8001725	8001775	0,204,0
chr2L	8001775	8001825		8		8001775	8001825	0,204,0
chr2L	8001975	8002025		8		8001975	8002025	0,204,0
chr2L	8002025	8002075		8		8002025	8002075	0,204,0
chr2L	8002075	8002125		8		8002075	8002125	0,204,0
chr2L	8002125	8002175		8		8002125	8002175	0,204,0
chr2L	8002175	8002225		8		8002175	8002225	0,204,0
chr2L	8002225	8002275		8		8002225	8002275	0,204,0
chr2L	8002275	8002325		8		8002275	8002325	0,204,0
chr2L	8002325	8002375		8		8002325	8002375	0,204,0
chr2L	8009075	8009125		8		8009075	8009125	0,204,0
chr2L	8009125	8009175		8		8009125	8009175	0,204,0
chr2L	8009175	8009225		8		8009175	8009225	0,204,0
chr2L	8009225	8009275		8		8009225	8009275	0,204,0
chr2L	8009275	8009325		8		8009275	8009325	0,204,0
chr2L	8009325	8009375		8		8009325	8009375	0,204,0
chr2L	8009375	8009425		8		8009375	8009425	0,204,0
chr2L	8009425	8009475		8		8009425	8009475	0,204,0
chr2L	8009725	8009775		8		8009725	8009775	0,204,0
chr2L	8085125	8085175		8		8085125	8085175	0,204,0
chr2L	8085175	8085225		8		8085175	8085225	0,204,0
chr2L	8085225	8085275		8		8085225	8085275	0,204,0
chr2L	8085275	8085325		8		8085275	8085325	0,204,0
chr2L	8085325	8085375		8		8085325	8085375	0,204,0
chr2L	8085425	8085475		8		8085425	8085475	0,204,0
chr2L	8085475	8085525		8		8085475	8085525	0,204,0
chr2L	8085625	8085675		8		8085625	8085675	0,204,0
chr2L	8085725	8085775		8		8085725	8085775	0,204,0
chr2L	8085775	8085825		8		8085775	8085825	0,204,0
chr2L	8085825	8085875		8		8085825	8085875	0,204,0
chr2L	8085875	8085925		8		8085875	8085925	0,204,0
chr2L	8086275	8086325		8		8086275	8086325	0,204,0
chr2L	8086325	8086375		8		8086325	8086375	0,204,0
chr2L	8086525	8086575		8		8086525	8086575	0,204,0
chr2L	8086575	8086625		8		8086575	8086625	0,204,0
chr2L	8086625	8086675		8		8086625	8086675	0,204,0
chr2L	8086775	8086825		8		8086775	8086825	0,204,0
chr2L	8086975	8087025		8		8086975	8087025	0,204,0
chr2L	8087025	8087075		8		8087025	8087075	0,204,0
chr2L	8087075	8087125		8		8087075	8087125	0,204,0
chr2L	8087125	8087175		8		8087125	8087175	0,204,0
chr2L	8087225	8087275		8		8087225	8087275	0,204,0
chr2L	8087275	8087325		8		8087275	8087325	0,204,0
chr2L	8087325	8087375		8		8087325	8087375	0,204,0
chr2L	8087475	8087525		8		8087475	8087525	0,204,0
chr2L	8087525	8087575		8		8087525	8087575	0,204,0
chr2L	8087575	8087625		8		8087575	8087625	0,204,0
chr2L	8087625	8087675		8		8087625	8087675	0,204,0
chr2L	8087675	8087725		8		8087675	8087725	0,204,0
chr2L	8087725	8087775		8		8087725	8087775	0,204,0
chr2L	8087775	8087825		8		8087775	8087825	0,204,0
chr2L	8087825	8087875		8		8087825	8087875	0,204,0
chr2L	8087875	8087925		8		8087875	8087925	0,204,0
chr2L	8087925	8087975		8		8087925	8087975	0,204,0
chr2L	8087975	8088025		8		8087975	8088025	0,204,0
chr2L	8088025	8088075		8		8088025	8088075	0,204,0
chr2L	8088175	8088225		8		8088175	8088225	0,204,0
chr2L	8088225	8088275		8		8088225	8088275	0,204,0
chr2L	8094625	8094675		8		8094625	8094675	0,204,0
chr2L	8095075	8095125		8		8095075	8095125	0,204,0
chr2L	8095125	8095175		8		8095125	8095175	0,204,0
chr2L	8099625	8099675		8		8099625	8099675	0,204,0
chr2L	8099725	8099775		8		8099725	8099775	0,204,0
chr2L	8099775	8099825		8		8099775	8099825	0,204,0
chr2L	8099825	8099875		8		8099825	8099875	0,204,0
chr2L	8099975	8100025		8		8099975	8100025	0,204,0
chr2L	8100175	8100225		8		8100175	8100225	0,204,0
chr2L	8100325	8100375		8		8100325	8100375	0,204,0
chr2L	8100425	8100475		8		8100425	8100475	0,204,0
chr2L	8100575	8100625		8		8100575	8100625	0,204,0
chr2L	8100625	8100675		8		8100625	8100675	0,204,0
chr2L	8100675	8100725		8		8100675	8100725	0,204,0
chr2L	8100725	8100775		8		8100725	8100775	0,204,0
chr2L	8100975	8101025		8		8100975	8101025	0,204,0
chr2L	8101025	8101075		8		8101025	8101075	0,204,0
chr2L	8101075	8101125		8		8101075	8101125	0,204,0
chr2L	8101275	8101325		8		8101275	8101325	0,204,0
chr2L	8101325	8101375		8		8101325	8101375	0,204,0
chr2L	8128675	8128725		8		8128675	8128725	0,204,0
chr2L	8128875	8128925		8		8128875	8128925	0,204,0
chr2L	8128975	8129025		8		8128975	8129025	0,204,0
chr2L	8156025	8156075		8		8156025	8156075	0,204,0
chr2L	8163775	8163825		8		8163775	8163825	0,204,0
chr2L	8163825	8163875		8		8163825	8163875	0,204,0
chr2L	8163875	8163925		8		8163875	8163925	0,204,0
chr2L	8163925	8163975		8		8163925	8163975	0,204,0
chr2L	8170975	8171025		8		8170975	8171025	0,204,0
chr2L	8171025	8171075		8		8171025	8171075	0,204,0
chr2L	8171075	8171125		8		8171075	8171125	0,204,0
chr2L	8171175	8171225		8		8171175	8171225	0,204,0
chr2L	8171225	8171275		8		8171225	8171275	0,204,0
chr2L	8171775	8171825		8		8171775	8171825	0,204,0
chr2L	8171825	8171875		8		8171825	8171875	0,204,0
chr2L	8171875	8171925		8		8171875	8171925	0,204,0
chr2L	8171925	8171975		8		8171925	8171975	0,204,0
chr2L	8171975	8172025		8		8171975	8172025	0,204,0
chr2L	8172025	8172075		8		8172025	8172075	0,204,0
chr2L	8172075	8172125		8		8172075	8172125	0,204,0
chr2L	8172125	8172175		8		8172125	8172175	0,204,0
chr2L	8204925	8204975		8		8204925	8204975	0,204,0
chr2L	8205025	8205075		8		8205025	8205075	0,204,0
chr2L	8205225	8205275		8		8205225	8205275	0,204,0
chr2L	8205475	8205525		8		8205475	8205525	0,204,0
chr2L	8205525	8205575		8		8205525	8205575	0,204,0
chr2L	8205575	8205625		8		8205575	8205625	0,204,0
chr2L	8205625	8205675		8		8205625	8205675	0,204,0
chr2L	8205675	8205725		8		8205675	8205725	0,204,0
chr2L	8229875	8229925		8		8229875	8229925	0,204,0
chr2L	8229975	8230025		8		8229975	8230025	0,204,0
chr2L	8230025	8230075		8		8230025	8230075	0,204,0
chr2L	8230075	8230125		8		8230075	8230125	0,204,0
chr2L	8230125	8230175		8		8230125	8230175	0,204,0
chr2L	8230225	8230275		8		8230225	8230275	0,204,0
chr2L	8230275	8230325		8		8230275	8230325	0,204,0
chr2L	8230475	8230525		8		8230475	8230525	0,204,0
chr2L	8230525	8230575		8		8230525	8230575	0,204,0
chr2L	8230625	8230675		8		8230625	8230675	0,204,0
chr2L	8230675	8230725		8		8230675	8230725	0,204,0
chr2L	8230725	8230775		8		8230725	8230775	0,204,0
chr2L	8230775	8230825		8		8230775	8230825	0,204,0
chr2L	8230825	8230875		8		8230825	8230875	0,204,0
chr2L	8230875	8230925		8		8230875	8230925	0,204,0
chr2L	8230925	8230975		8		8230925	8230975	0,204,0
chr2L	8232175	8232225		8		8232175	8232225	0,204,0
chr2L	8232475	8232525		8		8232475	8232525	0,204,0
chr2L	8290825	8290875		8		8290825	8290875	0,204,0
chr2L	8292075	8292125		8		8292075	8292125	0,204,0
chr2L	8292575	8292625		8		8292575	8292625	0,204,0
chr2L	8299375	8299425		8		8299375	8299425	0,204,0
chr2L	8299425	8299475		8		8299425	8299475	0,204,0
chr2L	8299475	8299525		8		8299475	8299525	0,204,0
chr2L	8299525	8299575		8		8299525	8299575	0,204,0
chr2L	8299575	8299625		8		8299575	8299625	0,204,0
chr2L	8299625	8299675		8		8299625	8299675	0,204,0
chr2L	8299675	8299725		8		8299675	8299725	0,204,0
chr2L	8299725	8299775		8		8299725	8299775	0,204,0
chr2L	8299925	8299975		8		8299925	8299975	0,204,0
chr2L	8300025	8300075		8		8300025	8300075	0,204,0
chr2L	8300075	8300125		8		8300075	8300125	0,204,0
chr2L	8300225	8300275		8		8300225	8300275	0,204,0
chr2L	8326075	8326125		8		8326075	8326125	0,204,0
chr2L	8326125	8326175		8		8326125	8326175	0,204,0
chr2L	8326175	8326225		8		8326175	8326225	0,204,0
chr2L	8326225	8326275		8		8326225	8326275	0,204,0
chr2L	8326275	8326325		8		8326275	8326325	0,204,0
chr2L	8326475	8326525		8		8326475	8326525	0,204,0
chr2L	8326525	8326575		8		8326525	8326575	0,204,0
chr2L	8326575	8326625		8		8326575	8326625	0,204,0
chr2L	8326625	8326675		8		8326625	8326675	0,204,0
chr2L	8342425	8342475		8		8342425	8342475	0,204,0
chr2L	8342475	8342525		8		8342475	8342525	0,204,0
[truncated: 24,194 more rows]
