# Supplementary material for: Probabilistic modelling of chromatin code landscape reveals functional diversity of enhancer-like chromatin states
Source: Nat Commun. 2016 Feb 4;7:10528. doi: 10.1038/ncomms10528 (PMC4742914; doi:10.1038/ncomms10528)
Supplement: Supplementary Data 1 — The 30-chromatin state annotation tracks for Drosophila melanogaster DRSC-S2 cell. [file ncomms10528-s2.zip › Supplementary Data 1/09_SE1.bed]

chr2L	11875	11925		9		11875	11925	0,204,0
chr2L	16825	16875		9		16825	16875	0,204,0
chr2L	17925	17975		9		17925	17975	0,204,0
chr2L	17975	18025		9		17975	18025	0,204,0
chr2L	18025	18075		9		18025	18075	0,204,0
chr2L	18075	18125		9		18075	18125	0,204,0
chr2L	18125	18175		9		18125	18175	0,204,0
chr2L	18175	18225		9		18175	18225	0,204,0
chr2L	18225	18275		9		18225	18275	0,204,0
chr2L	18275	18325		9		18275	18325	0,204,0
chr2L	18375	18425		9		18375	18425	0,204,0
chr2L	19625	19675		9		19625	19675	0,204,0
chr2L	20725	20775		9		20725	20775	0,204,0
chr2L	20775	20825		9		20775	20825	0,204,0
chr2L	20825	20875		9		20825	20875	0,204,0
chr2L	20875	20925		9		20875	20925	0,204,0
chr2L	20925	20975		9		20925	20975	0,204,0
chr2L	20975	21025		9		20975	21025	0,204,0
chr2L	21025	21075		9		21025	21075	0,204,0
chr2L	21075	21125		9		21075	21125	0,204,0
chr2L	66175	66225		9		66175	66225	0,204,0
chr2L	66225	66275		9		66225	66275	0,204,0
chr2L	66275	66325		9		66275	66325	0,204,0
chr2L	66475	66525		9		66475	66525	0,204,0
chr2L	66525	66575		9		66525	66575	0,204,0
chr2L	66575	66625		9		66575	66625	0,204,0
chr2L	66625	66675		9		66625	66675	0,204,0
chr2L	66675	66725		9		66675	66725	0,204,0
chr2L	66725	66775		9		66725	66775	0,204,0
chr2L	66825	66875		9		66825	66875	0,204,0
chr2L	66875	66925		9		66875	66925	0,204,0
chr2L	66975	67025		9		66975	67025	0,204,0
chr2L	67025	67075		9		67025	67075	0,204,0
chr2L	67075	67125		9		67075	67125	0,204,0
chr2L	67125	67175		9		67125	67175	0,204,0
chr2L	67225	67275		9		67225	67275	0,204,0
chr2L	67275	67325		9		67275	67325	0,204,0
chr2L	67325	67375		9		67325	67375	0,204,0
chr2L	67375	67425		9		67375	67425	0,204,0
chr2L	67425	67475		9		67425	67475	0,204,0
chr2L	67475	67525		9		67475	67525	0,204,0
chr2L	67525	67575		9		67525	67575	0,204,0
chr2L	67575	67625		9		67575	67625	0,204,0
chr2L	67625	67675		9		67625	67675	0,204,0
chr2L	72075	72125		9		72075	72125	0,204,0
chr2L	72125	72175		9		72125	72175	0,204,0
chr2L	72175	72225		9		72175	72225	0,204,0
chr2L	72325	72375		9		72325	72375	0,204,0
chr2L	72375	72425		9		72375	72425	0,204,0
chr2L	72425	72475		9		72425	72475	0,204,0
chr2L	72475	72525		9		72475	72525	0,204,0
chr2L	72525	72575		9		72525	72575	0,204,0
chr2L	72625	72675		9		72625	72675	0,204,0
chr2L	72725	72775		9		72725	72775	0,204,0
chr2L	72775	72825		9		72775	72825	0,204,0
chr2L	72825	72875		9		72825	72875	0,204,0
chr2L	72875	72925		9		72875	72925	0,204,0
chr2L	72925	72975		9		72925	72975	0,204,0
chr2L	72975	73025		9		72975	73025	0,204,0
chr2L	73025	73075		9		73025	73075	0,204,0
chr2L	73075	73125		9		73075	73125	0,204,0
chr2L	73125	73175		9		73125	73175	0,204,0
chr2L	73175	73225		9		73175	73225	0,204,0
chr2L	73225	73275		9		73225	73275	0,204,0
chr2L	73275	73325		9		73275	73325	0,204,0
chr2L	73375	73425		9		73375	73425	0,204,0
chr2L	73425	73475		9		73425	73475	0,204,0
chr2L	73475	73525		9		73475	73525	0,204,0
chr2L	73575	73625		9		73575	73625	0,204,0
chr2L	73625	73675		9		73625	73675	0,204,0
chr2L	73675	73725		9		73675	73725	0,204,0
chr2L	73725	73775		9		73725	73775	0,204,0
chr2L	74225	74275		9		74225	74275	0,204,0
chr2L	74325	74375		9		74325	74375	0,204,0
chr2L	74375	74425		9		74375	74425	0,204,0
chr2L	87275	87325		9		87275	87325	0,204,0
chr2L	87325	87375		9		87325	87375	0,204,0
chr2L	87375	87425		9		87375	87425	0,204,0
chr2L	87425	87475		9		87425	87475	0,204,0
chr2L	87575	87625		9		87575	87625	0,204,0
chr2L	93675	93725		9		93675	93725	0,204,0
chr2L	93825	93875		9		93825	93875	0,204,0
chr2L	107025	107075		9		107025	107075	0,204,0
chr2L	108025	108075		9		108025	108075	0,204,0
chr2L	108075	108125		9		108075	108125	0,204,0
chr2L	108125	108175		9		108125	108175	0,204,0
chr2L	108175	108225		9		108175	108225	0,204,0
chr2L	108225	108275		9		108225	108275	0,204,0
chr2L	108275	108325		9		108275	108325	0,204,0
chr2L	108325	108375		9		108325	108375	0,204,0
chr2L	108375	108425		9		108375	108425	0,204,0
chr2L	108425	108475		9		108425	108475	0,204,0
chr2L	108475	108525		9		108475	108525	0,204,0
chr2L	108675	108725		9		108675	108725	0,204,0
chr2L	108725	108775		9		108725	108775	0,204,0
chr2L	108775	108825		9		108775	108825	0,204,0
chr2L	108825	108875		9		108825	108875	0,204,0
chr2L	108875	108925		9		108875	108925	0,204,0
chr2L	108975	109025		9		108975	109025	0,204,0
chr2L	109025	109075		9		109025	109075	0,204,0
chr2L	109075	109125		9		109075	109125	0,204,0
chr2L	109375	109425		9		109375	109425	0,204,0
chr2L	109475	109525		9		109475	109525	0,204,0
chr2L	109525	109575		9		109525	109575	0,204,0
chr2L	109625	109675		9		109625	109675	0,204,0
chr2L	109675	109725		9		109675	109725	0,204,0
chr2L	114775	114825		9		114775	114825	0,204,0
chr2L	120325	120375		9		120325	120375	0,204,0
chr2L	120375	120425		9		120375	120425	0,204,0
chr2L	120425	120475		9		120425	120475	0,204,0
chr2L	120475	120525		9		120475	120525	0,204,0
chr2L	120775	120825		9		120775	120825	0,204,0
chr2L	120825	120875		9		120825	120875	0,204,0
chr2L	120875	120925		9		120875	120925	0,204,0
chr2L	121125	121175		9		121125	121175	0,204,0
chr2L	121175	121225		9		121175	121225	0,204,0
chr2L	121225	121275		9		121225	121275	0,204,0
chr2L	121325	121375		9		121325	121375	0,204,0
chr2L	121425	121475		9		121425	121475	0,204,0
chr2L	121475	121525		9		121475	121525	0,204,0
chr2L	125575	125625		9		125575	125625	0,204,0
chr2L	125625	125675		9		125625	125675	0,204,0
chr2L	126275	126325		9		126275	126325	0,204,0
chr2L	127875	127925		9		127875	127925	0,204,0
chr2L	127925	127975		9		127925	127975	0,204,0
chr2L	128225	128275		9		128225	128275	0,204,0
chr2L	128275	128325		9		128275	128325	0,204,0
chr2L	128325	128375		9		128325	128375	0,204,0
chr2L	128375	128425		9		128375	128425	0,204,0
chr2L	128425	128475		9		128425	128475	0,204,0
chr2L	128475	128525		9		128475	128525	0,204,0
chr2L	128525	128575		9		128525	128575	0,204,0
chr2L	128575	128625		9		128575	128625	0,204,0
chr2L	128625	128675		9		128625	128675	0,204,0
chr2L	128725	128775		9		128725	128775	0,204,0
chr2L	128775	128825		9		128775	128825	0,204,0
chr2L	128825	128875		9		128825	128875	0,204,0
chr2L	128875	128925		9		128875	128925	0,204,0
chr2L	128925	128975		9		128925	128975	0,204,0
chr2L	128975	129025		9		128975	129025	0,204,0
chr2L	129025	129075		9		129025	129075	0,204,0
chr2L	129075	129125		9		129075	129125	0,204,0
chr2L	129125	129175		9		129125	129175	0,204,0
chr2L	129175	129225		9		129175	129225	0,204,0
chr2L	129225	129275		9		129225	129275	0,204,0
chr2L	129375	129425		9		129375	129425	0,204,0
chr2L	130475	130525		9		130475	130525	0,204,0
chr2L	130575	130625		9		130575	130625	0,204,0
chr2L	130675	130725		9		130675	130725	0,204,0
chr2L	130725	130775		9		130725	130775	0,204,0
chr2L	130775	130825		9		130775	130825	0,204,0
chr2L	130825	130875		9		130825	130875	0,204,0
chr2L	130875	130925		9		130875	130925	0,204,0
chr2L	130925	130975		9		130925	130975	0,204,0
chr2L	131075	131125		9		131075	131125	0,204,0
chr2L	131125	131175		9		131125	131175	0,204,0
chr2L	131175	131225		9		131175	131225	0,204,0
chr2L	131225	131275		9		131225	131275	0,204,0
chr2L	131275	131325		9		131275	131325	0,204,0
chr2L	131325	131375		9		131325	131375	0,204,0
chr2L	131425	131475		9		131425	131475	0,204,0
chr2L	136975	137025		9		136975	137025	0,204,0
chr2L	138325	138375		9		138325	138375	0,204,0
chr2L	158975	159025		9		158975	159025	0,204,0
chr2L	159025	159075		9		159025	159075	0,204,0
chr2L	159075	159125		9		159075	159125	0,204,0
chr2L	159125	159175		9		159125	159175	0,204,0
chr2L	159225	159275		9		159225	159275	0,204,0
chr2L	159275	159325		9		159275	159325	0,204,0
chr2L	159325	159375		9		159325	159375	0,204,0
chr2L	159375	159425		9		159375	159425	0,204,0
chr2L	159425	159475		9		159425	159475	0,204,0
chr2L	159475	159525		9		159475	159525	0,204,0
chr2L	159525	159575		9		159525	159575	0,204,0
chr2L	159575	159625		9		159575	159625	0,204,0
chr2L	159625	159675		9		159625	159675	0,204,0
chr2L	159675	159725		9		159675	159725	0,204,0
chr2L	159725	159775		9		159725	159775	0,204,0
chr2L	159775	159825		9		159775	159825	0,204,0
chr2L	159825	159875		9		159825	159875	0,204,0
chr2L	159975	160025		9		159975	160025	0,204,0
chr2L	160075	160125		9		160075	160125	0,204,0
chr2L	160125	160175		9		160125	160175	0,204,0
chr2L	160175	160225		9		160175	160225	0,204,0
chr2L	160325	160375		9		160325	160375	0,204,0
chr2L	160375	160425		9		160375	160425	0,204,0
chr2L	160425	160475		9		160425	160475	0,204,0
chr2L	160475	160525		9		160475	160525	0,204,0
chr2L	160525	160575		9		160525	160575	0,204,0
chr2L	160575	160625		9		160575	160625	0,204,0
chr2L	160625	160675		9		160625	160675	0,204,0
chr2L	160775	160825		9		160775	160825	0,204,0
chr2L	160825	160875		9		160825	160875	0,204,0
chr2L	160875	160925		9		160875	160925	0,204,0
chr2L	160925	160975		9		160925	160975	0,204,0
chr2L	160975	161025		9		160975	161025	0,204,0
chr2L	161025	161075		9		161025	161075	0,204,0
chr2L	161075	161125		9		161075	161125	0,204,0
chr2L	161125	161175		9		161125	161175	0,204,0
chr2L	161175	161225		9		161175	161225	0,204,0
chr2L	161225	161275		9		161225	161275	0,204,0
chr2L	161275	161325		9		161275	161325	0,204,0
chr2L	161325	161375		9		161325	161375	0,204,0
chr2L	161375	161425		9		161375	161425	0,204,0
chr2L	161425	161475		9		161425	161475	0,204,0
chr2L	161475	161525		9		161475	161525	0,204,0
chr2L	161525	161575		9		161525	161575	0,204,0
chr2L	161575	161625		9		161575	161625	0,204,0
chr2L	161625	161675		9		161625	161675	0,204,0
chr2L	161675	161725		9		161675	161725	0,204,0
chr2L	161725	161775		9		161725	161775	0,204,0
chr2L	161775	161825		9		161775	161825	0,204,0
chr2L	161825	161875		9		161825	161875	0,204,0
chr2L	161875	161925		9		161875	161925	0,204,0
chr2L	161925	161975		9		161925	161975	0,204,0
chr2L	161975	162025		9		161975	162025	0,204,0
chr2L	162325	162375		9		162325	162375	0,204,0
chr2L	162375	162425		9		162375	162425	0,204,0
chr2L	164225	164275		9		164225	164275	0,204,0
chr2L	165625	165675		9		165625	165675	0,204,0
chr2L	165725	165775		9		165725	165775	0,204,0
chr2L	165975	166025		9		165975	166025	0,204,0
chr2L	166025	166075		9		166025	166075	0,204,0
chr2L	166075	166125		9		166075	166125	0,204,0
chr2L	166125	166175		9		166125	166175	0,204,0
chr2L	166175	166225		9		166175	166225	0,204,0
chr2L	166225	166275		9		166225	166275	0,204,0
chr2L	166275	166325		9		166275	166325	0,204,0
chr2L	166375	166425		9		166375	166425	0,204,0
chr2L	166425	166475		9		166425	166475	0,204,0
chr2L	166475	166525		9		166475	166525	0,204,0
chr2L	166625	166675		9		166625	166675	0,204,0
chr2L	166825	166875		9		166825	166875	0,204,0
chr2L	166875	166925		9		166875	166925	0,204,0
chr2L	166925	166975		9		166925	166975	0,204,0
chr2L	182675	182725		9		182675	182725	0,204,0
chr2L	182725	182775		9		182725	182775	0,204,0
chr2L	182875	182925		9		182875	182925	0,204,0
chr2L	182925	182975		9		182925	182975	0,204,0
chr2L	247025	247075		9		247025	247075	0,204,0
chr2L	247075	247125		9		247075	247125	0,204,0
chr2L	247125	247175		9		247125	247175	0,204,0
chr2L	247625	247675		9		247625	247675	0,204,0
chr2L	247775	247825		9		247775	247825	0,204,0
chr2L	247975	248025		9		247975	248025	0,204,0
chr2L	248125	248175		9		248125	248175	0,204,0
chr2L	248325	248375		9		248325	248375	0,204,0
chr2L	248375	248425		9		248375	248425	0,204,0
chr2L	248425	248475		9		248425	248475	0,204,0
chr2L	248475	248525		9		248475	248525	0,204,0
chr2L	248525	248575		9		248525	248575	0,204,0
chr2L	248575	248625		9		248575	248625	0,204,0
chr2L	248625	248675		9		248625	248675	0,204,0
chr2L	248725	248775		9		248725	248775	0,204,0
chr2L	248775	248825		9		248775	248825	0,204,0
chr2L	248825	248875		9		248825	248875	0,204,0
chr2L	248875	248925		9		248875	248925	0,204,0
chr2L	248925	248975		9		248925	248975	0,204,0
chr2L	248975	249025		9		248975	249025	0,204,0
chr2L	249025	249075		9		249025	249075	0,204,0
chr2L	249075	249125		9		249075	249125	0,204,0
chr2L	249125	249175		9		249125	249175	0,204,0
chr2L	249175	249225		9		249175	249225	0,204,0
chr2L	249225	249275		9		249225	249275	0,204,0
chr2L	249375	249425		9		249375	249425	0,204,0
chr2L	249425	249475		9		249425	249475	0,204,0
chr2L	249625	249675		9		249625	249675	0,204,0
chr2L	249675	249725		9		249675	249725	0,204,0
chr2L	249775	249825		9		249775	249825	0,204,0
chr2L	249825	249875		9		249825	249875	0,204,0
chr2L	249875	249925		9		249875	249925	0,204,0
chr2L	249925	249975		9		249925	249975	0,204,0
chr2L	249975	250025		9		249975	250025	0,204,0
chr2L	250025	250075		9		250025	250075	0,204,0
chr2L	250075	250125		9		250075	250125	0,204,0
chr2L	250125	250175		9		250125	250175	0,204,0
chr2L	250175	250225		9		250175	250225	0,204,0
chr2L	250225	250275		9		250225	250275	0,204,0
chr2L	250275	250325		9		250275	250325	0,204,0
chr2L	250325	250375		9		250325	250375	0,204,0
chr2L	250375	250425		9		250375	250425	0,204,0
chr2L	250675	250725		9		250675	250725	0,204,0
chr2L	250775	250825		9		250775	250825	0,204,0
chr2L	250825	250875		9		250825	250875	0,204,0
chr2L	273925	273975		9		273925	273975	0,204,0
chr2L	297725	297775		9		297725	297775	0,204,0
chr2L	297825	297875		9		297825	297875	0,204,0
chr2L	298125	298175		9		298125	298175	0,204,0
chr2L	305575	305625		9		305575	305625	0,204,0
chr2L	305675	305725		9		305675	305725	0,204,0
chr2L	306275	306325		9		306275	306325	0,204,0
chr2L	306325	306375		9		306325	306375	0,204,0
chr2L	306375	306425		9		306375	306425	0,204,0
chr2L	414675	414725		9		414675	414725	0,204,0
chr2L	431075	431125		9		431075	431125	0,204,0
chr2L	431125	431175		9		431125	431175	0,204,0
chr2L	431175	431225		9		431175	431225	0,204,0
chr2L	431225	431275		9		431225	431275	0,204,0
chr2L	431275	431325		9		431275	431325	0,204,0
chr2L	431325	431375		9		431325	431375	0,204,0
chr2L	431375	431425		9		431375	431425	0,204,0
chr2L	431425	431475		9		431425	431475	0,204,0
chr2L	431475	431525		9		431475	431525	0,204,0
chr2L	431525	431575		9		431525	431575	0,204,0
chr2L	431575	431625		9		431575	431625	0,204,0
chr2L	431625	431675		9		431625	431675	0,204,0
chr2L	431675	431725		9		431675	431725	0,204,0
chr2L	431725	431775		9		431725	431775	0,204,0
chr2L	431775	431825		9		431775	431825	0,204,0
chr2L	431825	431875		9		431825	431875	0,204,0
chr2L	431875	431925		9		431875	431925	0,204,0
chr2L	431925	431975		9		431925	431975	0,204,0
chr2L	431975	432025		9		431975	432025	0,204,0
chr2L	432025	432075		9		432025	432075	0,204,0
chr2L	432075	432125		9		432075	432125	0,204,0
chr2L	432125	432175		9		432125	432175	0,204,0
chr2L	432175	432225		9		432175	432225	0,204,0
chr2L	432225	432275		9		432225	432275	0,204,0
chr2L	452425	452475		9		452425	452475	0,204,0
chr2L	452525	452575		9		452525	452575	0,204,0
chr2L	457925	457975		9		457925	457975	0,204,0
chr2L	464825	464875		9		464825	464875	0,204,0
chr2L	464875	464925		9		464875	464925	0,204,0
chr2L	467725	467775		9		467725	467775	0,204,0
chr2L	467775	467825		9		467775	467825	0,204,0
chr2L	469575	469625		9		469575	469625	0,204,0
chr2L	469625	469675		9		469625	469675	0,204,0
chr2L	470775	470825		9		470775	470825	0,204,0
chr2L	470825	470875		9		470825	470875	0,204,0
chr2L	470875	470925		9		470875	470925	0,204,0
chr2L	470925	470975		9		470925	470975	0,204,0
chr2L	470975	471025		9		470975	471025	0,204,0
chr2L	471025	471075		9		471025	471075	0,204,0
chr2L	471075	471125		9		471075	471125	0,204,0
chr2L	471175	471225		9		471175	471225	0,204,0
chr2L	471225	471275		9		471225	471275	0,204,0
chr2L	471275	471325		9		471275	471325	0,204,0
chr2L	471325	471375		9		471325	471375	0,204,0
chr2L	471375	471425		9		471375	471425	0,204,0
chr2L	472325	472375		9		472325	472375	0,204,0
chr2L	472375	472425		9		472375	472425	0,204,0
chr2L	472475	472525		9		472475	472525	0,204,0
chr2L	472525	472575		9		472525	472575	0,204,0
chr2L	472575	472625		9		472575	472625	0,204,0
chr2L	472625	472675		9		472625	472675	0,204,0
chr2L	472675	472725		9		472675	472725	0,204,0
chr2L	472725	472775		9		472725	472775	0,204,0
chr2L	472775	472825		9		472775	472825	0,204,0
chr2L	472825	472875		9		472825	472875	0,204,0
chr2L	477975	478025		9		477975	478025	0,204,0
chr2L	478125	478175		9		478125	478175	0,204,0
chr2L	478225	478275		9		478225	478275	0,204,0
chr2L	478425	478475		9		478425	478475	0,204,0
chr2L	478475	478525		9		478475	478525	0,204,0
chr2L	478525	478575		9		478525	478575	0,204,0
chr2L	478575	478625		9		478575	478625	0,204,0
chr2L	478625	478675		9		478625	478675	0,204,0
chr2L	478825	478875		9		478825	478875	0,204,0
chr2L	478925	478975		9		478925	478975	0,204,0
chr2L	478975	479025		9		478975	479025	0,204,0
chr2L	479025	479075		9		479025	479075	0,204,0
chr2L	479075	479125		9		479075	479125	0,204,0
chr2L	479125	479175		9		479125	479175	0,204,0
chr2L	479175	479225		9		479175	479225	0,204,0
chr2L	479225	479275		9		479225	479275	0,204,0
chr2L	479275	479325		9		479275	479325	0,204,0
chr2L	479325	479375		9		479325	479375	0,204,0
chr2L	479375	479425		9		479375	479425	0,204,0
chr2L	479475	479525		9		479475	479525	0,204,0
chr2L	479525	479575		9		479525	479575	0,204,0
chr2L	479575	479625		9		479575	479625	0,204,0
chr2L	479625	479675		9		479625	479675	0,204,0
chr2L	479675	479725		9		479675	479725	0,204,0
chr2L	479725	479775		9		479725	479775	0,204,0
chr2L	479775	479825		9		479775	479825	0,204,0
chr2L	479825	479875		9		479825	479875	0,204,0
chr2L	479875	479925		9		479875	479925	0,204,0
chr2L	479925	479975		9		479925	479975	0,204,0
chr2L	479975	480025		9		479975	480025	0,204,0
chr2L	480025	480075		9		480025	480075	0,204,0
chr2L	480075	480125		9		480075	480125	0,204,0
chr2L	480125	480175		9		480125	480175	0,204,0
chr2L	480175	480225		9		480175	480225	0,204,0
chr2L	480275	480325		9		480275	480325	0,204,0
chr2L	480325	480375		9		480325	480375	0,204,0
chr2L	480525	480575		9		480525	480575	0,204,0
chr2L	480575	480625		9		480575	480625	0,204,0
chr2L	480625	480675		9		480625	480675	0,204,0
chr2L	480675	480725		9		480675	480725	0,204,0
chr2L	480725	480775		9		480725	480775	0,204,0
chr2L	480775	480825		9		480775	480825	0,204,0
chr2L	481175	481225		9		481175	481225	0,204,0
chr2L	481575	481625		9		481575	481625	0,204,0
chr2L	481625	481675		9		481625	481675	0,204,0
chr2L	481675	481725		9		481675	481725	0,204,0
chr2L	481725	481775		9		481725	481775	0,204,0
chr2L	481775	481825		9		481775	481825	0,204,0
chr2L	481825	481875		9		481825	481875	0,204,0
chr2L	484625	484675		9		484625	484675	0,204,0
chr2L	484675	484725		9		484675	484725	0,204,0
chr2L	484725	484775		9		484725	484775	0,204,0
chr2L	484775	484825		9		484775	484825	0,204,0
chr2L	485075	485125		9		485075	485125	0,204,0
chr2L	485125	485175		9		485125	485175	0,204,0
chr2L	485225	485275		9		485225	485275	0,204,0
chr2L	485675	485725		9		485675	485725	0,204,0
chr2L	485725	485775		9		485725	485775	0,204,0
chr2L	485775	485825		9		485775	485825	0,204,0
chr2L	485825	485875		9		485825	485875	0,204,0
chr2L	485875	485925		9		485875	485925	0,204,0
chr2L	485925	485975		9		485925	485975	0,204,0
chr2L	486025	486075		9		486025	486075	0,204,0
chr2L	486125	486175		9		486125	486175	0,204,0
chr2L	486175	486225		9		486175	486225	0,204,0
chr2L	486325	486375		9		486325	486375	0,204,0
chr2L	486375	486425		9		486375	486425	0,204,0
chr2L	486425	486475		9		486425	486475	0,204,0
chr2L	486475	486525		9		486475	486525	0,204,0
chr2L	486525	486575		9		486525	486575	0,204,0
chr2L	486575	486625		9		486575	486625	0,204,0
chr2L	487625	487675		9		487625	487675	0,204,0
chr2L	488875	488925		9		488875	488925	0,204,0
chr2L	489725	489775		9		489725	489775	0,204,0
chr2L	489825	489875		9		489825	489875	0,204,0
chr2L	489875	489925		9		489875	489925	0,204,0
chr2L	489925	489975		9		489925	489975	0,204,0
chr2L	490125	490175		9		490125	490175	0,204,0
chr2L	490175	490225		9		490175	490225	0,204,0
chr2L	490225	490275		9		490225	490275	0,204,0
chr2L	490275	490325		9		490275	490325	0,204,0
chr2L	490325	490375		9		490325	490375	0,204,0
chr2L	490375	490425		9		490375	490425	0,204,0
chr2L	490575	490625		9		490575	490625	0,204,0
chr2L	490625	490675		9		490625	490675	0,204,0
chr2L	490675	490725		9		490675	490725	0,204,0
chr2L	490725	490775		9		490725	490775	0,204,0
chr2L	490775	490825		9		490775	490825	0,204,0
chr2L	490825	490875		9		490825	490875	0,204,0
chr2L	490875	490925		9		490875	490925	0,204,0
chr2L	490925	490975		9		490925	490975	0,204,0
chr2L	490975	491025		9		490975	491025	0,204,0
chr2L	491075	491125		9		491075	491125	0,204,0
chr2L	491125	491175		9		491125	491175	0,204,0
chr2L	491175	491225		9		491175	491225	0,204,0
chr2L	491225	491275		9		491225	491275	0,204,0
chr2L	491275	491325		9		491275	491325	0,204,0
chr2L	491325	491375		9		491325	491375	0,204,0
chr2L	491375	491425		9		491375	491425	0,204,0
chr2L	491425	491475		9		491425	491475	0,204,0
chr2L	491475	491525		9		491475	491525	0,204,0
chr2L	491525	491575		9		491525	491575	0,204,0
chr2L	491575	491625		9		491575	491625	0,204,0
chr2L	491725	491775		9		491725	491775	0,204,0
chr2L	491875	491925		9		491875	491925	0,204,0
chr2L	491925	491975		9		491925	491975	0,204,0
chr2L	491975	492025		9		491975	492025	0,204,0
chr2L	492025	492075		9		492025	492075	0,204,0
chr2L	492075	492125		9		492075	492125	0,204,0
chr2L	492125	492175		9		492125	492175	0,204,0
chr2L	492175	492225		9		492175	492225	0,204,0
chr2L	492225	492275		9		492225	492275	0,204,0
chr2L	492275	492325		9		492275	492325	0,204,0
chr2L	492325	492375		9		492325	492375	0,204,0
chr2L	492375	492425		9		492375	492425	0,204,0
chr2L	492425	492475		9		492425	492475	0,204,0
chr2L	493975	494025		9		493975	494025	0,204,0
chr2L	494075	494125		9		494075	494125	0,204,0
chr2L	494125	494175		9		494125	494175	0,204,0
chr2L	494275	494325		9		494275	494325	0,204,0
chr2L	494375	494425		9		494375	494425	0,204,0
chr2L	494475	494525		9		494475	494525	0,204,0
chr2L	494525	494575		9		494525	494575	0,204,0
chr2L	494575	494625		9		494575	494625	0,204,0
chr2L	495575	495625		9		495575	495625	0,204,0
chr2L	498475	498525		9		498475	498525	0,204,0
chr2L	498575	498625		9		498575	498625	0,204,0
chr2L	498625	498675		9		498625	498675	0,204,0
chr2L	506025	506075		9		506025	506075	0,204,0
chr2L	516775	516825		9		516775	516825	0,204,0
chr2L	519725	519775		9		519725	519775	0,204,0
chr2L	519825	519875		9		519825	519875	0,204,0
chr2L	520525	520575		9		520525	520575	0,204,0
chr2L	520575	520625		9		520575	520625	0,204,0
chr2L	520625	520675		9		520625	520675	0,204,0
chr2L	520725	520775		9		520725	520775	0,204,0
chr2L	520775	520825		9		520775	520825	0,204,0
chr2L	520825	520875		9		520825	520875	0,204,0
chr2L	520875	520925		9		520875	520925	0,204,0
chr2L	521175	521225		9		521175	521225	0,204,0
chr2L	521225	521275		9		521225	521275	0,204,0
chr2L	521475	521525		9		521475	521525	0,204,0
chr2L	522475	522525		9		522475	522525	0,204,0
chr2L	522525	522575		9		522525	522575	0,204,0
chr2L	522575	522625		9		522575	522625	0,204,0
chr2L	522625	522675		9		522625	522675	0,204,0
chr2L	522725	522775		9		522725	522775	0,204,0
chr2L	522875	522925		9		522875	522925	0,204,0
chr2L	522925	522975		9		522925	522975	0,204,0
chr2L	522975	523025		9		522975	523025	0,204,0
chr2L	523025	523075		9		523025	523075	0,204,0
chr2L	523075	523125		9		523075	523125	0,204,0
chr2L	523125	523175		9		523125	523175	0,204,0
chr2L	523275	523325		9		523275	523325	0,204,0
chr2L	523325	523375		9		523325	523375	0,204,0
chr2L	523425	523475		9		523425	523475	0,204,0
chr2L	523475	523525		9		523475	523525	0,204,0
chr2L	523825	523875		9		523825	523875	0,204,0
chr2L	523875	523925		9		523875	523925	0,204,0
chr2L	523925	523975		9		523925	523975	0,204,0
chr2L	523975	524025		9		523975	524025	0,204,0
chr2L	524275	524325		9		524275	524325	0,204,0
chr2L	524325	524375		9		524325	524375	0,204,0
chr2L	524375	524425		9		524375	524425	0,204,0
chr2L	524425	524475		9		524425	524475	0,204,0
chr2L	524475	524525		9		524475	524525	0,204,0
chr2L	524575	524625		9		524575	524625	0,204,0
chr2L	524625	524675		9		524625	524675	0,204,0
chr2L	524875	524925		9		524875	524925	0,204,0
chr2L	524925	524975		9		524925	524975	0,204,0
chr2L	524975	525025		9		524975	525025	0,204,0
chr2L	525025	525075		9		525025	525075	0,204,0
chr2L	525075	525125		9		525075	525125	0,204,0
chr2L	525125	525175		9		525125	525175	0,204,0
chr2L	545275	545325		9		545275	545325	0,204,0
chr2L	545325	545375		9		545325	545375	0,204,0
chr2L	548125	548175		9		548125	548175	0,204,0
chr2L	548175	548225		9		548175	548225	0,204,0
chr2L	548225	548275		9		548225	548275	0,204,0
chr2L	549875	549925		9		549875	549925	0,204,0
chr2L	550025	550075		9		550025	550075	0,204,0
chr2L	550075	550125		9		550075	550125	0,204,0
chr2L	550125	550175		9		550125	550175	0,204,0
chr2L	550175	550225		9		550175	550225	0,204,0
chr2L	550975	551025		9		550975	551025	0,204,0
chr2L	551025	551075		9		551025	551075	0,204,0
chr2L	552325	552375		9		552325	552375	0,204,0
chr2L	552925	552975		9		552925	552975	0,204,0
chr2L	553075	553125		9		553075	553125	0,204,0
chr2L	553125	553175		9		553125	553175	0,204,0
chr2L	553325	553375		9		553325	553375	0,204,0
chr2L	553575	553625		9		553575	553625	0,204,0
chr2L	576275	576325		9		576275	576325	0,204,0
chr2L	576325	576375		9		576325	576375	0,204,0
chr2L	698125	698175		9		698125	698175	0,204,0
chr2L	745925	745975		9		745925	745975	0,204,0
chr2L	753125	753175		9		753125	753175	0,204,0
chr2L	757025	757075		9		757025	757075	0,204,0
chr2L	757075	757125		9		757075	757125	0,204,0
chr2L	757125	757175		9		757125	757175	0,204,0
chr2L	757175	757225		9		757175	757225	0,204,0
chr2L	757225	757275		9		757225	757275	0,204,0
chr2L	757275	757325		9		757275	757325	0,204,0
chr2L	757325	757375		9		757325	757375	0,204,0
chr2L	825975	826025		9		825975	826025	0,204,0
chr2L	826075	826125		9		826075	826125	0,204,0
chr2L	833425	833475		9		833425	833475	0,204,0
chr2L	833675	833725		9		833675	833725	0,204,0
chr2L	833725	833775		9		833725	833775	0,204,0
chr2L	833775	833825		9		833775	833825	0,204,0
chr2L	833825	833875		9		833825	833875	0,204,0
chr2L	834125	834175		9		834125	834175	0,204,0
chr2L	840675	840725		9		840675	840725	0,204,0
chr2L	840725	840775		9		840725	840775	0,204,0
chr2L	840775	840825		9		840775	840825	0,204,0
chr2L	840825	840875		9		840825	840875	0,204,0
chr2L	840875	840925		9		840875	840925	0,204,0
chr2L	840925	840975		9		840925	840975	0,204,0
chr2L	840975	841025		9		840975	841025	0,204,0
chr2L	841625	841675		9		841625	841675	0,204,0
chr2L	846025	846075		9		846025	846075	0,204,0
chr2L	847325	847375		9		847325	847375	0,204,0
chr2L	850425	850475		9		850425	850475	0,204,0
chr2L	850475	850525		9		850475	850525	0,204,0
chr2L	850525	850575		9		850525	850575	0,204,0
chr2L	850575	850625		9		850575	850625	0,204,0
chr2L	850625	850675		9		850625	850675	0,204,0
chr2L	850675	850725		9		850675	850725	0,204,0
chr2L	850725	850775		9		850725	850775	0,204,0
chr2L	850775	850825		9		850775	850825	0,204,0
chr2L	850825	850875		9		850825	850875	0,204,0
chr2L	850875	850925		9		850875	850925	0,204,0
chr2L	850925	850975		9		850925	850975	0,204,0
chr2L	865175	865225		9		865175	865225	0,204,0
chr2L	865225	865275		9		865225	865275	0,204,0
chr2L	865375	865425		9		865375	865425	0,204,0
chr2L	865425	865475		9		865425	865475	0,204,0
chr2L	865475	865525		9		865475	865525	0,204,0
chr2L	865525	865575		9		865525	865575	0,204,0
chr2L	865575	865625		9		865575	865625	0,204,0
chr2L	865625	865675		9		865625	865675	0,204,0
chr2L	865675	865725		9		865675	865725	0,204,0
chr2L	865725	865775		9		865725	865775	0,204,0
chr2L	865775	865825		9		865775	865825	0,204,0
chr2L	866075	866125		9		866075	866125	0,204,0
chr2L	866125	866175		9		866125	866175	0,204,0
chr2L	866175	866225		9		866175	866225	0,204,0
chr2L	866225	866275		9		866225	866275	0,204,0
chr2L	866275	866325		9		866275	866325	0,204,0
chr2L	866325	866375		9		866325	866375	0,204,0
chr2L	866375	866425		9		866375	866425	0,204,0
chr2L	866425	866475		9		866425	866475	0,204,0
chr2L	866475	866525		9		866475	866525	0,204,0
chr2L	866525	866575		9		866525	866575	0,204,0
chr2L	866575	866625		9		866575	866625	0,204,0
chr2L	866825	866875		9		866825	866875	0,204,0
chr2L	866875	866925		9		866875	866925	0,204,0
chr2L	866925	866975		9		866925	866975	0,204,0
chr2L	866975	867025		9		866975	867025	0,204,0
chr2L	867075	867125		9		867075	867125	0,204,0
chr2L	867125	867175		9		867125	867175	0,204,0
chr2L	867175	867225		9		867175	867225	0,204,0
chr2L	867275	867325		9		867275	867325	0,204,0
chr2L	867325	867375		9		867325	867375	0,204,0
chr2L	867375	867425		9		867375	867425	0,204,0
chr2L	867425	867475		9		867425	867475	0,204,0
chr2L	867475	867525		9		867475	867525	0,204,0
chr2L	867525	867575		9		867525	867575	0,204,0
chr2L	867575	867625		9		867575	867625	0,204,0
chr2L	867625	867675		9		867625	867675	0,204,0
chr2L	867675	867725		9		867675	867725	0,204,0
chr2L	867725	867775		9		867725	867775	0,204,0
chr2L	867775	867825		9		867775	867825	0,204,0
chr2L	867825	867875		9		867825	867875	0,204,0
chr2L	867875	867925		9		867875	867925	0,204,0
chr2L	868325	868375		9		868325	868375	0,204,0
chr2L	871075	871125		9		871075	871125	0,204,0
chr2L	871125	871175		9		871125	871175	0,204,0
chr2L	871375	871425		9		871375	871425	0,204,0
chr2L	871425	871475		9		871425	871475	0,204,0
chr2L	871575	871625		9		871575	871625	0,204,0
chr2L	871675	871725		9		871675	871725	0,204,0
chr2L	1049475	1049525		9		1049475	1049525	0,204,0
chr2L	1049575	1049625		9		1049575	1049625	0,204,0
chr2L	1056975	1057025		9		1056975	1057025	0,204,0
chr2L	1057025	1057075		9		1057025	1057075	0,204,0
chr2L	1076875	1076925		9		1076875	1076925	0,204,0
chr2L	1076925	1076975		9		1076925	1076975	0,204,0
chr2L	1076975	1077025		9		1076975	1077025	0,204,0
chr2L	1077025	1077075		9		1077025	1077075	0,204,0
chr2L	1077075	1077125		9		1077075	1077125	0,204,0
chr2L	1077125	1077175		9		1077125	1077175	0,204,0
chr2L	1077175	1077225		9		1077175	1077225	0,204,0
chr2L	1077225	1077275		9		1077225	1077275	0,204,0
chr2L	1077275	1077325		9		1077275	1077325	0,204,0
chr2L	1077325	1077375		9		1077325	1077375	0,204,0
chr2L	1077575	1077625		9		1077575	1077625	0,204,0
chr2L	1077625	1077675		9		1077625	1077675	0,204,0
chr2L	1077675	1077725		9		1077675	1077725	0,204,0
chr2L	1077725	1077775		9		1077725	1077775	0,204,0
chr2L	1077775	1077825		9		1077775	1077825	0,204,0
chr2L	1077825	1077875		9		1077825	1077875	0,204,0
chr2L	1101825	1101875		9		1101825	1101875	0,204,0
chr2L	1101875	1101925		9		1101875	1101925	0,204,0
chr2L	1112975	1113025		9		1112975	1113025	0,204,0
chr2L	1116925	1116975		9		1116925	1116975	0,204,0
chr2L	1116975	1117025		9		1116975	1117025	0,204,0
chr2L	1117025	1117075		9		1117025	1117075	0,204,0
chr2L	1117075	1117125		9		1117075	1117125	0,204,0
chr2L	1117125	1117175		9		1117125	1117175	0,204,0
chr2L	1117175	1117225		9		1117175	1117225	0,204,0
chr2L	1117225	1117275		9		1117225	1117275	0,204,0
chr2L	1117275	1117325		9		1117275	1117325	0,204,0
chr2L	1117325	1117375		9		1117325	1117375	0,204,0
chr2L	1117475	1117525		9		1117475	1117525	0,204,0
chr2L	1117625	1117675		9		1117625	1117675	0,204,0
chr2L	1117675	1117725		9		1117675	1117725	0,204,0
chr2L	1117725	1117775		9		1117725	1117775	0,204,0
chr2L	1117775	1117825		9		1117775	1117825	0,204,0
chr2L	1117825	1117875		9		1117825	1117875	0,204,0
chr2L	1117875	1117925		9		1117875	1117925	0,204,0
chr2L	1117925	1117975		9		1117925	1117975	0,204,0
chr2L	1117975	1118025		9		1117975	1118025	0,204,0
chr2L	1118025	1118075		9		1118025	1118075	0,204,0
chr2L	1118075	1118125		9		1118075	1118125	0,204,0
chr2L	1118125	1118175		9		1118125	1118175	0,204,0
chr2L	1118175	1118225		9		1118175	1118225	0,204,0
chr2L	1118225	1118275		9		1118225	1118275	0,204,0
chr2L	1118275	1118325		9		1118275	1118325	0,204,0
chr2L	1118325	1118375		9		1118325	1118375	0,204,0
chr2L	1118375	1118425		9		1118375	1118425	0,204,0
chr2L	1118425	1118475		9		1118425	1118475	0,204,0
chr2L	1118475	1118525		9		1118475	1118525	0,204,0
chr2L	1118525	1118575		9		1118525	1118575	0,204,0
chr2L	1118575	1118625		9		1118575	1118625	0,204,0
chr2L	1118625	1118675		9		1118625	1118675	0,204,0
chr2L	1118675	1118725		9		1118675	1118725	0,204,0
chr2L	1118725	1118775		9		1118725	1118775	0,204,0
chr2L	1118775	1118825		9		1118775	1118825	0,204,0
chr2L	1118825	1118875		9		1118825	1118875	0,204,0
chr2L	1118875	1118925		9		1118875	1118925	0,204,0
chr2L	1118925	1118975		9		1118925	1118975	0,204,0
chr2L	1118975	1119025		9		1118975	1119025	0,204,0
chr2L	1119025	1119075		9		1119025	1119075	0,204,0
chr2L	1119125	1119175		9		1119125	1119175	0,204,0
chr2L	1119175	1119225		9		1119175	1119225	0,204,0
chr2L	1119225	1119275		9		1119225	1119275	0,204,0
chr2L	1136375	1136425		9		1136375	1136425	0,204,0
chr2L	1136425	1136475		9		1136425	1136475	0,204,0
chr2L	1136475	1136525		9		1136475	1136525	0,204,0
chr2L	1136525	1136575		9		1136525	1136575	0,204,0
chr2L	1142875	1142925		9		1142875	1142925	0,204,0
chr2L	1142925	1142975		9		1142925	1142975	0,204,0
chr2L	1143075	1143125		9		1143075	1143125	0,204,0
chr2L	1143125	1143175		9		1143125	1143175	0,204,0
chr2L	1143225	1143275		9		1143225	1143275	0,204,0
chr2L	1143275	1143325		9		1143275	1143325	0,204,0
chr2L	1143325	1143375		9		1143325	1143375	0,204,0
chr2L	1143375	1143425		9		1143375	1143425	0,204,0
chr2L	1143425	1143475		9		1143425	1143475	0,204,0
chr2L	1143475	1143525		9		1143475	1143525	0,204,0
chr2L	1143575	1143625		9		1143575	1143625	0,204,0
chr2L	1143625	1143675		9		1143625	1143675	0,204,0
chr2L	1143675	1143725		9		1143675	1143725	0,204,0
chr2L	1143725	1143775		9		1143725	1143775	0,204,0
chr2L	1143775	1143825		9		1143775	1143825	0,204,0
chr2L	1143875	1143925		9		1143875	1143925	0,204,0
chr2L	1157275	1157325		9		1157275	1157325	0,204,0
chr2L	1157325	1157375		9		1157325	1157375	0,204,0
chr2L	1157375	1157425		9		1157375	1157425	0,204,0
chr2L	1157475	1157525		9		1157475	1157525	0,204,0
chr2L	1157575	1157625		9		1157575	1157625	0,204,0
chr2L	1157625	1157675		9		1157625	1157675	0,204,0
chr2L	1157675	1157725		9		1157675	1157725	0,204,0
chr2L	1157725	1157775		9		1157725	1157775	0,204,0
chr2L	1157775	1157825		9		1157775	1157825	0,204,0
chr2L	1157825	1157875		9		1157825	1157875	0,204,0
chr2L	1158025	1158075		9		1158025	1158075	0,204,0
chr2L	1185825	1185875		9		1185825	1185875	0,204,0
chr2L	1186475	1186525		9		1186475	1186525	0,204,0
chr2L	1186775	1186825		9		1186775	1186825	0,204,0
chr2L	1200875	1200925		9		1200875	1200925	0,204,0
chr2L	1253475	1253525		9		1253475	1253525	0,204,0
chr2L	1362075	1362125		9		1362075	1362125	0,204,0
chr2L	1382525	1382575		9		1382525	1382575	0,204,0
chr2L	1382575	1382625		9		1382575	1382625	0,204,0
chr2L	1382625	1382675		9		1382625	1382675	0,204,0
chr2L	1382675	1382725		9		1382675	1382725	0,204,0
chr2L	1420275	1420325		9		1420275	1420325	0,204,0
chr2L	1420675	1420725		9		1420675	1420725	0,204,0
chr2L	1420725	1420775		9		1420725	1420775	0,204,0
chr2L	1420775	1420825		9		1420775	1420825	0,204,0
chr2L	1420825	1420875		9		1420825	1420875	0,204,0
chr2L	1434025	1434075		9		1434025	1434075	0,204,0
chr2L	1434075	1434125		9		1434075	1434125	0,204,0
chr2L	1459575	1459625		9		1459575	1459625	0,204,0
chr2L	1617125	1617175		9		1617125	1617175	0,204,0
chr2L	1617175	1617225		9		1617175	1617225	0,204,0
chr2L	1665075	1665125		9		1665075	1665125	0,204,0
chr2L	1665125	1665175		9		1665125	1665175	0,204,0
chr2L	1666975	1667025		9		1666975	1667025	0,204,0
chr2L	1667575	1667625		9		1667575	1667625	0,204,0
chr2L	1667725	1667775		9		1667725	1667775	0,204,0
chr2L	1667875	1667925		9		1667875	1667925	0,204,0
chr2L	1671975	1672025		9		1671975	1672025	0,204,0
chr2L	1692475	1692525		9		1692475	1692525	0,204,0
chr2L	1692675	1692725		9		1692675	1692725	0,204,0
chr2L	1692825	1692875		9		1692825	1692875	0,204,0
chr2L	1692875	1692925		9		1692875	1692925	0,204,0
chr2L	1692975	1693025		9		1692975	1693025	0,204,0
chr2L	1693125	1693175		9		1693125	1693175	0,204,0
chr2L	1693275	1693325		9		1693275	1693325	0,204,0
chr2L	1693325	1693375		9		1693325	1693375	0,204,0
chr2L	1693425	1693475		9		1693425	1693475	0,204,0
chr2L	1722925	1722975		9		1722925	1722975	0,204,0
chr2L	1722975	1723025		9		1722975	1723025	0,204,0
chr2L	1723025	1723075		9		1723025	1723075	0,204,0
chr2L	1723475	1723525		9		1723475	1723525	0,204,0
chr2L	1723525	1723575		9		1723525	1723575	0,204,0
chr2L	1727175	1727225		9		1727175	1727225	0,204,0
chr2L	1727225	1727275		9		1727225	1727275	0,204,0
chr2L	1727275	1727325		9		1727275	1727325	0,204,0
chr2L	1727525	1727575		9		1727525	1727575	0,204,0
chr2L	1727675	1727725		9		1727675	1727725	0,204,0
chr2L	1727925	1727975		9		1727925	1727975	0,204,0
chr2L	1728025	1728075		9		1728025	1728075	0,204,0
chr2L	1739025	1739075		9		1739025	1739075	0,204,0
chr2L	1884725	1884775		9		1884725	1884775	0,204,0
chr2L	1884775	1884825		9		1884775	1884825	0,204,0
chr2L	1884825	1884875		9		1884825	1884875	0,204,0
chr2L	1884875	1884925		9		1884875	1884925	0,204,0
chr2L	1884925	1884975		9		1884925	1884975	0,204,0
chr2L	1885175	1885225		9		1885175	1885225	0,204,0
chr2L	1885225	1885275		9		1885225	1885275	0,204,0
chr2L	1885275	1885325		9		1885275	1885325	0,204,0
chr2L	1885325	1885375		9		1885325	1885375	0,204,0
chr2L	1909825	1909875		9		1909825	1909875	0,204,0
chr2L	1910725	1910775		9		1910725	1910775	0,204,0
chr2L	1911625	1911675		9		1911625	1911675	0,204,0
chr2L	1911675	1911725		9		1911675	1911725	0,204,0
chr2L	1911725	1911775		9		1911725	1911775	0,204,0
chr2L	1911775	1911825		9		1911775	1911825	0,204,0
chr2L	1911825	1911875		9		1911825	1911875	0,204,0
chr2L	1911925	1911975		9		1911925	1911975	0,204,0
chr2L	1911975	1912025		9		1911975	1912025	0,204,0
chr2L	1912025	1912075		9		1912025	1912075	0,204,0
chr2L	1912075	1912125		9		1912075	1912125	0,204,0
chr2L	1912125	1912175		9		1912125	1912175	0,204,0
chr2L	1912175	1912225		9		1912175	1912225	0,204,0
chr2L	1912225	1912275		9		1912225	1912275	0,204,0
chr2L	1912275	1912325		9		1912275	1912325	0,204,0
chr2L	1912325	1912375		9		1912325	1912375	0,204,0
chr2L	1912375	1912425		9		1912375	1912425	0,204,0
chr2L	1912425	1912475		9		1912425	1912475	0,204,0
chr2L	1912475	1912525		9		1912475	1912525	0,204,0
chr2L	1913225	1913275		9		1913225	1913275	0,204,0
chr2L	1913275	1913325		9		1913275	1913325	0,204,0
chr2L	1928075	1928125		9		1928075	1928125	0,204,0
chr2L	1951275	1951325		9		1951275	1951325	0,204,0
chr2L	1951325	1951375		9		1951325	1951375	0,204,0
chr2L	1951375	1951425		9		1951375	1951425	0,204,0
chr2L	1986725	1986775		9		1986725	1986775	0,204,0
chr2L	1987625	1987675		9		1987625	1987675	0,204,0
chr2L	1987775	1987825		9		1987775	1987825	0,204,0
chr2L	1987825	1987875		9		1987825	1987875	0,204,0
chr2L	1988225	1988275		9		1988225	1988275	0,204,0
chr2L	1988275	1988325		9		1988275	1988325	0,204,0
chr2L	1988375	1988425		9		1988375	1988425	0,204,0
chr2L	1988725	1988775		9		1988725	1988775	0,204,0
chr2L	1988775	1988825		9		1988775	1988825	0,204,0
chr2L	1988825	1988875		9		1988825	1988875	0,204,0
chr2L	2009675	2009725		9		2009675	2009725	0,204,0
chr2L	2009775	2009825		9		2009775	2009825	0,204,0
chr2L	2010025	2010075		9		2010025	2010075	0,204,0
chr2L	2010325	2010375		9		2010325	2010375	0,204,0
chr2L	2010375	2010425		9		2010375	2010425	0,204,0
chr2L	2010425	2010475		9		2010425	2010475	0,204,0
chr2L	2038225	2038275		9		2038225	2038275	0,204,0
chr2L	2038275	2038325		9		2038275	2038325	0,204,0
chr2L	2038325	2038375		9		2038325	2038375	0,204,0
chr2L	2038475	2038525		9		2038475	2038525	0,204,0
chr2L	2038525	2038575		9		2038525	2038575	0,204,0
chr2L	2038575	2038625		9		2038575	2038625	0,204,0
chr2L	2038625	2038675		9		2038625	2038675	0,204,0
chr2L	2038675	2038725		9		2038675	2038725	0,204,0
chr2L	2038725	2038775		9		2038725	2038775	0,204,0
chr2L	2038925	2038975		9		2038925	2038975	0,204,0
chr2L	2039075	2039125		9		2039075	2039125	0,204,0
chr2L	2039125	2039175		9		2039125	2039175	0,204,0
chr2L	2039175	2039225		9		2039175	2039225	0,204,0
chr2L	2039275	2039325		9		2039275	2039325	0,204,0
chr2L	2039325	2039375		9		2039325	2039375	0,204,0
chr2L	2039375	2039425		9		2039375	2039425	0,204,0
chr2L	2039425	2039475		9		2039425	2039475	0,204,0
chr2L	2052125	2052175		9		2052125	2052175	0,204,0
chr2L	2129925	2129975		9		2129925	2129975	0,204,0
chr2L	2129975	2130025		9		2129975	2130025	0,204,0
chr2L	2130075	2130125		9		2130075	2130125	0,204,0
chr2L	2130125	2130175		9		2130125	2130175	0,204,0
chr2L	2130275	2130325		9		2130275	2130325	0,204,0
chr2L	2130325	2130375		9		2130325	2130375	0,204,0
chr2L	2130675	2130725		9		2130675	2130725	0,204,0
chr2L	2130725	2130775		9		2130725	2130775	0,204,0
chr2L	2130775	2130825		9		2130775	2130825	0,204,0
chr2L	2130825	2130875		9		2130825	2130875	0,204,0
chr2L	2130875	2130925		9		2130875	2130925	0,204,0
chr2L	2130925	2130975		9		2130925	2130975	0,204,0
chr2L	2130975	2131025		9		2130975	2131025	0,204,0
chr2L	2145225	2145275		9		2145225	2145275	0,204,0
chr2L	2160825	2160875		9		2160825	2160875	0,204,0
chr2L	2160925	2160975		9		2160925	2160975	0,204,0
chr2L	2160975	2161025		9		2160975	2161025	0,204,0
chr2L	2161025	2161075		9		2161025	2161075	0,204,0
chr2L	2161075	2161125		9		2161075	2161125	0,204,0
chr2L	2161125	2161175		9		2161125	2161175	0,204,0
chr2L	2161175	2161225		9		2161175	2161225	0,204,0
chr2L	2161225	2161275		9		2161225	2161275	0,204,0
chr2L	2161275	2161325		9		2161275	2161325	0,204,0
chr2L	2161325	2161375		9		2161325	2161375	0,204,0
chr2L	2161375	2161425		9		2161375	2161425	0,204,0
chr2L	2161425	2161475		9		2161425	2161475	0,204,0
chr2L	2161475	2161525		9		2161475	2161525	0,204,0
chr2L	2161725	2161775		9		2161725	2161775	0,204,0
chr2L	2162475	2162525		9		2162475	2162525	0,204,0
chr2L	2162675	2162725		9		2162675	2162725	0,204,0
chr2L	2162725	2162775		9		2162725	2162775	0,204,0
chr2L	2163175	2163225		9		2163175	2163225	0,204,0
chr2L	2163225	2163275		9		2163225	2163275	0,204,0
chr2L	2163275	2163325		9		2163275	2163325	0,204,0
chr2L	2163325	2163375		9		2163325	2163375	0,204,0
chr2L	2163375	2163425		9		2163375	2163425	0,204,0
chr2L	2163425	2163475		9		2163425	2163475	0,204,0
chr2L	2163475	2163525		9		2163475	2163525	0,204,0
chr2L	2163525	2163575		9		2163525	2163575	0,204,0
chr2L	2163575	2163625		9		2163575	2163625	0,204,0
chr2L	2163625	2163675		9		2163625	2163675	0,204,0
chr2L	2163675	2163725		9		2163675	2163725	0,204,0
chr2L	2170225	2170275		9		2170225	2170275	0,204,0
chr2L	2170275	2170325		9		2170275	2170325	0,204,0
chr2L	2170325	2170375		9		2170325	2170375	0,204,0
chr2L	2174875	2174925		9		2174875	2174925	0,204,0
chr2L	2174925	2174975		9		2174925	2174975	0,204,0
chr2L	2174975	2175025		9		2174975	2175025	0,204,0
chr2L	2175875	2175925		9		2175875	2175925	0,204,0
chr2L	2175975	2176025		9		2175975	2176025	0,204,0
chr2L	2176025	2176075		9		2176025	2176075	0,204,0
chr2L	2176275	2176325		9		2176275	2176325	0,204,0
chr2L	2176325	2176375		9		2176325	2176375	0,204,0
chr2L	2177375	2177425		9		2177375	2177425	0,204,0
chr2L	2177425	2177475		9		2177425	2177475	0,204,0
chr2L	2177925	2177975		9		2177925	2177975	0,204,0
chr2L	2177975	2178025		9		2177975	2178025	0,204,0
chr2L	2178025	2178075		9		2178025	2178075	0,204,0
chr2L	2178125	2178175		9		2178125	2178175	0,204,0
chr2L	2178175	2178225		9		2178175	2178225	0,204,0
chr2L	2178225	2178275		9		2178225	2178275	0,204,0
chr2L	2178275	2178325		9		2178275	2178325	0,204,0
chr2L	2178325	2178375		9		2178325	2178375	0,204,0
chr2L	2178375	2178425		9		2178375	2178425	0,204,0
chr2L	2178425	2178475		9		2178425	2178475	0,204,0
chr2L	2178525	2178575		9		2178525	2178575	0,204,0
chr2L	2178575	2178625		9		2178575	2178625	0,204,0
chr2L	2178625	2178675		9		2178625	2178675	0,204,0
chr2L	2178675	2178725		9		2178675	2178725	0,204,0
chr2L	2178725	2178775		9		2178725	2178775	0,204,0
chr2L	2178775	2178825		9		2178775	2178825	0,204,0
chr2L	2178825	2178875		9		2178825	2178875	0,204,0
chr2L	2179075	2179125		9		2179075	2179125	0,204,0
chr2L	2189675	2189725		9		2189675	2189725	0,204,0
chr2L	2194025	2194075		9		2194025	2194075	0,204,0
chr2L	2194075	2194125		9		2194075	2194125	0,204,0
chr2L	2194375	2194425		9		2194375	2194425	0,204,0
chr2L	2194425	2194475		9		2194425	2194475	0,204,0
chr2L	2195475	2195525		9		2195475	2195525	0,204,0
chr2L	2195675	2195725		9		2195675	2195725	0,204,0
chr2L	2196075	2196125		9		2196075	2196125	0,204,0
chr2L	2196425	2196475		9		2196425	2196475	0,204,0
chr2L	2197025	2197075		9		2197025	2197075	0,204,0
chr2L	2197175	2197225		9		2197175	2197225	0,204,0
chr2L	2197275	2197325		9		2197275	2197325	0,204,0
chr2L	2197325	2197375		9		2197325	2197375	0,204,0
chr2L	2197375	2197425		9		2197375	2197425	0,204,0
chr2L	2197425	2197475		9		2197425	2197475	0,204,0
chr2L	2198075	2198125		9		2198075	2198125	0,204,0
chr2L	2199775	2199825		9		2199775	2199825	0,204,0
chr2L	2199875	2199925		9		2199875	2199925	0,204,0
chr2L	2200675	2200725		9		2200675	2200725	0,204,0
chr2L	2200725	2200775		9		2200725	2200775	0,204,0
chr2L	2200775	2200825		9		2200775	2200825	0,204,0
chr2L	2201275	2201325		9		2201275	2201325	0,204,0
chr2L	2201325	2201375		9		2201325	2201375	0,204,0
chr2L	2201375	2201425		9		2201375	2201425	0,204,0
chr2L	2201825	2201875		9		2201825	2201875	0,204,0
chr2L	2221075	2221125		9		2221075	2221125	0,204,0
chr2L	2221475	2221525		9		2221475	2221525	0,204,0
chr2L	2221525	2221575		9		2221525	2221575	0,204,0
chr2L	2221575	2221625		9		2221575	2221625	0,204,0
chr2L	2221625	2221675		9		2221625	2221675	0,204,0
chr2L	2221675	2221725		9		2221675	2221725	0,204,0
chr2L	2221725	2221775		9		2221725	2221775	0,204,0
chr2L	2221775	2221825		9		2221775	2221825	0,204,0
chr2L	2221825	2221875		9		2221825	2221875	0,204,0
chr2L	2221875	2221925		9		2221875	2221925	0,204,0
chr2L	2221925	2221975		9		2221925	2221975	0,204,0
chr2L	2222075	2222125		9		2222075	2222125	0,204,0
chr2L	2222125	2222175		9		2222125	2222175	0,204,0
chr2L	2226375	2226425		9		2226375	2226425	0,204,0
chr2L	2226925	2226975		9		2226925	2226975	0,204,0
chr2L	2226975	2227025		9		2226975	2227025	0,204,0
chr2L	2227225	2227275		9		2227225	2227275	0,204,0
chr2L	2227325	2227375		9		2227325	2227375	0,204,0
chr2L	2227375	2227425		9		2227375	2227425	0,204,0
chr2L	2227475	2227525		9		2227475	2227525	0,204,0
chr2L	2227525	2227575		9		2227525	2227575	0,204,0
chr2L	2227575	2227625		9		2227575	2227625	0,204,0
chr2L	2227625	2227675		9		2227625	2227675	0,204,0
chr2L	2227675	2227725		9		2227675	2227725	0,204,0
chr2L	2227725	2227775		9		2227725	2227775	0,204,0
chr2L	2227775	2227825		9		2227775	2227825	0,204,0
chr2L	2227825	2227875		9		2227825	2227875	0,204,0
chr2L	2227875	2227925		9		2227875	2227925	0,204,0
chr2L	2227925	2227975		9		2227925	2227975	0,204,0
chr2L	2227975	2228025		9		2227975	2228025	0,204,0
chr2L	2228025	2228075		9		2228025	2228075	0,204,0
chr2L	2228125	2228175		9		2228125	2228175	0,204,0
chr2L	2228175	2228225		9		2228175	2228225	0,204,0
chr2L	2228525	2228575		9		2228525	2228575	0,204,0
chr2L	2228575	2228625		9		2228575	2228625	0,204,0
chr2L	2228625	2228675		9		2228625	2228675	0,204,0
chr2L	2228675	2228725		9		2228675	2228725	0,204,0
chr2L	2228925	2228975		9		2228925	2228975	0,204,0
chr2L	2228975	2229025		9		2228975	2229025	0,204,0
chr2L	2229025	2229075		9		2229025	2229075	0,204,0
chr2L	2229075	2229125		9		2229075	2229125	0,204,0
chr2L	2229125	2229175		9		2229125	2229175	0,204,0
chr2L	2229225	2229275		9		2229225	2229275	0,204,0
chr2L	2279875	2279925		9		2279875	2279925	0,204,0
chr2L	2279925	2279975		9		2279925	2279975	0,204,0
chr2L	2309275	2309325		9		2309275	2309325	0,204,0
chr2L	2309325	2309375		9		2309325	2309375	0,204,0
chr2L	2348275	2348325		9		2348275	2348325	0,204,0
chr2L	2350925	2350975		9		2350925	2350975	0,204,0
chr2L	2362525	2362575		9		2362525	2362575	0,204,0
chr2L	2362575	2362625		9		2362575	2362625	0,204,0
chr2L	2362975	2363025		9		2362975	2363025	0,204,0
chr2L	2363025	2363075		9		2363025	2363075	0,204,0
chr2L	2363075	2363125		9		2363075	2363125	0,204,0
chr2L	2363325	2363375		9		2363325	2363375	0,204,0
chr2L	2363375	2363425		9		2363375	2363425	0,204,0
chr2L	2363625	2363675		9		2363625	2363675	0,204,0
chr2L	2363675	2363725		9		2363675	2363725	0,204,0
chr2L	2363775	2363825		9		2363775	2363825	0,204,0
chr2L	2363825	2363875		9		2363825	2363875	0,204,0
chr2L	2363875	2363925		9		2363875	2363925	0,204,0
chr2L	2363925	2363975		9		2363925	2363975	0,204,0
chr2L	2363975	2364025		9		2363975	2364025	0,204,0
chr2L	2364025	2364075		9		2364025	2364075	0,204,0
chr2L	2364075	2364125		9		2364075	2364125	0,204,0
chr2L	2364175	2364225		9		2364175	2364225	0,204,0
chr2L	2364225	2364275		9		2364225	2364275	0,204,0
chr2L	2364275	2364325		9		2364275	2364325	0,204,0
chr2L	2364325	2364375		9		2364325	2364375	0,204,0
chr2L	2364375	2364425		9		2364375	2364425	0,204,0
chr2L	2364425	2364475		9		2364425	2364475	0,204,0
chr2L	2364475	2364525		9		2364475	2364525	0,204,0
chr2L	2364525	2364575		9		2364525	2364575	0,204,0
chr2L	2364575	2364625		9		2364575	2364625	0,204,0
chr2L	2364675	2364725		9		2364675	2364725	0,204,0
chr2L	2364725	2364775		9		2364725	2364775	0,204,0
chr2L	2364775	2364825		9		2364775	2364825	0,204,0
chr2L	2364875	2364925		9		2364875	2364925	0,204,0
chr2L	2364925	2364975		9		2364925	2364975	0,204,0
chr2L	2365275	2365325		9		2365275	2365325	0,204,0
chr2L	2365375	2365425		9		2365375	2365425	0,204,0
chr2L	2374575	2374625		9		2374575	2374625	0,204,0
chr2L	2398575	2398625		9		2398575	2398625	0,204,0
chr2L	2398625	2398675		9		2398625	2398675	0,204,0
chr2L	2427475	2427525		9		2427475	2427525	0,204,0
chr2L	2427575	2427625		9		2427575	2427625	0,204,0
chr2L	2427925	2427975		9		2427925	2427975	0,204,0
chr2L	2427975	2428025		9		2427975	2428025	0,204,0
chr2L	2428025	2428075		9		2428025	2428075	0,204,0
chr2L	2428425	2428475		9		2428425	2428475	0,204,0
chr2L	2428475	2428525		9		2428475	2428525	0,204,0
chr2L	2428525	2428575		9		2428525	2428575	0,204,0
chr2L	2454625	2454675		9		2454625	2454675	0,204,0
chr2L	2489525	2489575		9		2489525	2489575	0,204,0
chr2L	2730175	2730225		9		2730175	2730225	0,204,0
chr2L	2730475	2730525		9		2730475	2730525	0,204,0
chr2L	2730775	2730825		9		2730775	2730825	0,204,0
chr2L	2730825	2730875		9		2730825	2730875	0,204,0
chr2L	2730875	2730925		9		2730875	2730925	0,204,0
chr2L	2730925	2730975		9		2730925	2730975	0,204,0
chr2L	2730975	2731025		9		2730975	2731025	0,204,0
chr2L	2731025	2731075		9		2731025	2731075	0,204,0
chr2L	2731075	2731125		9		2731075	2731125	0,204,0
chr2L	2731475	2731525		9		2731475	2731525	0,204,0
chr2L	2731525	2731575		9		2731525	2731575	0,204,0
chr2L	2731575	2731625		9		2731575	2731625	0,204,0
chr2L	2731625	2731675		9		2731625	2731675	0,204,0
chr2L	2731925	2731975		9		2731925	2731975	0,204,0
chr2L	2735125	2735175		9		2735125	2735175	0,204,0
chr2L	2735625	2735675		9		2735625	2735675	0,204,0
chr2L	2735725	2735775		9		2735725	2735775	0,204,0
chr2L	2735775	2735825		9		2735775	2735825	0,204,0
chr2L	2735825	2735875		9		2735825	2735875	0,204,0
chr2L	2749625	2749675		9		2749625	2749675	0,204,0
chr2L	2750675	2750725		9		2750675	2750725	0,204,0
chr2L	2750725	2750775		9		2750725	2750775	0,204,0
chr2L	2750775	2750825		9		2750775	2750825	0,204,0
chr2L	2750925	2750975		9		2750925	2750975	0,204,0
chr2L	2750975	2751025		9		2750975	2751025	0,204,0
chr2L	2751475	2751525		9		2751475	2751525	0,204,0
chr2L	2751575	2751625		9		2751575	2751625	0,204,0
chr2L	2751625	2751675		9		2751625	2751675	0,204,0
chr2L	2751675	2751725		9		2751675	2751725	0,204,0
chr2L	2751725	2751775		9		2751725	2751775	0,204,0
chr2L	2752075	2752125		9		2752075	2752125	0,204,0
chr2L	2752175	2752225		9		2752175	2752225	0,204,0
chr2L	2752325	2752375		9		2752325	2752375	0,204,0
chr2L	2752475	2752525		9		2752475	2752525	0,204,0
chr2L	2752525	2752575		9		2752525	2752575	0,204,0
chr2L	2752575	2752625		9		2752575	2752625	0,204,0
chr2L	2752625	2752675		9		2752625	2752675	0,204,0
chr2L	2752675	2752725		9		2752675	2752725	0,204,0
chr2L	2752725	2752775		9		2752725	2752775	0,204,0
chr2L	2752875	2752925		9		2752875	2752925	0,204,0
chr2L	2752925	2752975		9		2752925	2752975	0,204,0
chr2L	2752975	2753025		9		2752975	2753025	0,204,0
chr2L	2753075	2753125		9		2753075	2753125	0,204,0
chr2L	2753125	2753175		9		2753125	2753175	0,204,0
chr2L	2753175	2753225		9		2753175	2753225	0,204,0
chr2L	2753225	2753275		9		2753225	2753275	0,204,0
chr2L	2753275	2753325		9		2753275	2753325	0,204,0
chr2L	2753325	2753375		9		2753325	2753375	0,204,0
chr2L	2753725	2753775		9		2753725	2753775	0,204,0
chr2L	2753775	2753825		9		2753775	2753825	0,204,0
chr2L	2753825	2753875		9		2753825	2753875	0,204,0
chr2L	2753875	2753925		9		2753875	2753925	0,204,0
chr2L	2753925	2753975		9		2753925	2753975	0,204,0
chr2L	2753975	2754025		9		2753975	2754025	0,204,0
chr2L	2754025	2754075		9		2754025	2754075	0,204,0
chr2L	2754075	2754125		9		2754075	2754125	0,204,0
chr2L	2754125	2754175		9		2754125	2754175	0,204,0
chr2L	2754175	2754225		9		2754175	2754225	0,204,0
chr2L	2754225	2754275		9		2754225	2754275	0,204,0
chr2L	2754275	2754325		9		2754275	2754325	0,204,0
chr2L	2754325	2754375		9		2754325	2754375	0,204,0
chr2L	2754375	2754425		9		2754375	2754425	0,204,0
chr2L	2754425	2754475		9		2754425	2754475	0,204,0
chr2L	2754475	2754525		9		2754475	2754525	0,204,0
chr2L	2754575	2754625		9		2754575	2754625	0,204,0
chr2L	2754625	2754675		9		2754625	2754675	0,204,0
chr2L	2754675	2754725		9		2754675	2754725	0,204,0
chr2L	2754725	2754775		9		2754725	2754775	0,204,0
chr2L	2754775	2754825		9		2754775	2754825	0,204,0
chr2L	2754825	2754875		9		2754825	2754875	0,204,0
chr2L	2754875	2754925		9		2754875	2754925	0,204,0
chr2L	2754925	2754975		9		2754925	2754975	0,204,0
chr2L	2754975	2755025		9		2754975	2755025	0,204,0
chr2L	2755025	2755075		9		2755025	2755075	0,204,0
chr2L	2755075	2755125		9		2755075	2755125	0,204,0
chr2L	2755125	2755175		9		2755125	2755175	0,204,0
chr2L	2755325	2755375		9		2755325	2755375	0,204,0
chr2L	2755575	2755625		9		2755575	2755625	0,204,0
chr2L	2755725	2755775		9		2755725	2755775	0,204,0
chr2L	2755825	2755875		9		2755825	2755875	0,204,0
chr2L	2755975	2756025		9		2755975	2756025	0,204,0
chr2L	2756025	2756075		9		2756025	2756075	0,204,0
chr2L	2756075	2756125		9		2756075	2756125	0,204,0
chr2L	2756125	2756175		9		2756125	2756175	0,204,0
chr2L	2756175	2756225		9		2756175	2756225	0,204,0
chr2L	2757275	2757325		9		2757275	2757325	0,204,0
chr2L	2771925	2771975		9		2771925	2771975	0,204,0
chr2L	2801525	2801575		9		2801525	2801575	0,204,0
chr2L	2802825	2802875		9		2802825	2802875	0,204,0
chr2L	2805025	2805075		9		2805025	2805075	0,204,0
chr2L	2805125	2805175		9		2805125	2805175	0,204,0
chr2L	2808075	2808125		9		2808075	2808125	0,204,0
chr2L	2808125	2808175		9		2808125	2808175	0,204,0
chr2L	2808175	2808225		9		2808175	2808225	0,204,0
chr2L	2808225	2808275		9		2808225	2808275	0,204,0
chr2L	2808275	2808325		9		2808275	2808325	0,204,0
chr2L	2808475	2808525		9		2808475	2808525	0,204,0
chr2L	2808575	2808625		9		2808575	2808625	0,204,0
chr2L	2808925	2808975		9		2808925	2808975	0,204,0
chr2L	2811475	2811525		9		2811475	2811525	0,204,0
chr2L	2812325	2812375		9		2812325	2812375	0,204,0
chr2L	2829975	2830025		9		2829975	2830025	0,204,0
chr2L	2830025	2830075		9		2830025	2830075	0,204,0
chr2L	2840975	2841025		9		2840975	2841025	0,204,0
chr2L	2842025	2842075		9		2842025	2842075	0,204,0
chr2L	2842075	2842125		9		2842075	2842125	0,204,0
chr2L	2855175	2855225		9		2855175	2855225	0,204,0
chr2L	2855225	2855275		9		2855225	2855275	0,204,0
chr2L	2855275	2855325		9		2855275	2855325	0,204,0
chr2L	2855325	2855375		9		2855325	2855375	0,204,0
chr2L	2855975	2856025		9		2855975	2856025	0,204,0
chr2L	2857275	2857325		9		2857275	2857325	0,204,0
chr2L	2857425	2857475		9		2857425	2857475	0,204,0
chr2L	2857475	2857525		9		2857475	2857525	0,204,0
chr2L	2857525	2857575		9		2857525	2857575	0,204,0
chr2L	2857625	2857675		9		2857625	2857675	0,204,0
chr2L	2857675	2857725		9		2857675	2857725	0,204,0
chr2L	2857725	2857775		9		2857725	2857775	0,204,0
chr2L	2857775	2857825		9		2857775	2857825	0,204,0
chr2L	2857825	2857875		9		2857825	2857875	0,204,0
chr2L	2858175	2858225		9		2858175	2858225	0,204,0
chr2L	2858375	2858425		9		2858375	2858425	0,204,0
chr2L	2862525	2862575		9		2862525	2862575	0,204,0
chr2L	2862575	2862625		9		2862575	2862625	0,204,0
chr2L	2862625	2862675		9		2862625	2862675	0,204,0
chr2L	2862675	2862725		9		2862675	2862725	0,204,0
chr2L	2872725	2872775		9		2872725	2872775	0,204,0
chr2L	2872825	2872875		9		2872825	2872875	0,204,0
chr2L	2872875	2872925		9		2872875	2872925	0,204,0
chr2L	2872925	2872975		9		2872925	2872975	0,204,0
chr2L	2873225	2873275		9		2873225	2873275	0,204,0
chr2L	2874025	2874075		9		2874025	2874075	0,204,0
chr2L	2874125	2874175		9		2874125	2874175	0,204,0
chr2L	2874175	2874225		9		2874175	2874225	0,204,0
chr2L	2883575	2883625		9		2883575	2883625	0,204,0
chr2L	2883625	2883675		9		2883625	2883675	0,204,0
chr2L	2883675	2883725		9		2883675	2883725	0,204,0
chr2L	2883725	2883775		9		2883725	2883775	0,204,0
chr2L	2883775	2883825		9		2883775	2883825	0,204,0
chr2L	2884275	2884325		9		2884275	2884325	0,204,0
chr2L	2884325	2884375		9		2884325	2884375	0,204,0
chr2L	2884375	2884425		9		2884375	2884425	0,204,0
chr2L	2884425	2884475		9		2884425	2884475	0,204,0
chr2L	2884475	2884525		9		2884475	2884525	0,204,0
chr2L	2884525	2884575		9		2884525	2884575	0,204,0
chr2L	2884575	2884625		9		2884575	2884625	0,204,0
chr2L	2884625	2884675		9		2884625	2884675	0,204,0
chr2L	2884875	2884925		9		2884875	2884925	0,204,0
chr2L	2884925	2884975		9		2884925	2884975	0,204,0
chr2L	2884975	2885025		9		2884975	2885025	0,204,0
chr2L	2885025	2885075		9		2885025	2885075	0,204,0
chr2L	2885075	2885125		9		2885075	2885125	0,204,0
chr2L	2885125	2885175		9		2885125	2885175	0,204,0
chr2L	2885175	2885225		9		2885175	2885225	0,204,0
chr2L	2885925	2885975		9		2885925	2885975	0,204,0
chr2L	2885975	2886025		9		2885975	2886025	0,204,0
chr2L	2886025	2886075		9		2886025	2886075	0,204,0
chr2L	2886075	2886125		9		2886075	2886125	0,204,0
chr2L	2886375	2886425		9		2886375	2886425	0,204,0
chr2L	2886425	2886475		9		2886425	2886475	0,204,0
chr2L	2886475	2886525		9		2886475	2886525	0,204,0
chr2L	2886525	2886575		9		2886525	2886575	0,204,0
chr2L	2886575	2886625		9		2886575	2886625	0,204,0
chr2L	2886675	2886725		9		2886675	2886725	0,204,0
chr2L	2886775	2886825		9		2886775	2886825	0,204,0
chr2L	2886825	2886875		9		2886825	2886875	0,204,0
chr2L	2886925	2886975		9		2886925	2886975	0,204,0
chr2L	2887025	2887075		9		2887025	2887075	0,204,0
chr2L	2887075	2887125		9		2887075	2887125	0,204,0
chr2L	2887125	2887175		9		2887125	2887175	0,204,0
chr2L	2887175	2887225		9		2887175	2887225	0,204,0
chr2L	2887225	2887275		9		2887225	2887275	0,204,0
chr2L	2887275	2887325		9		2887275	2887325	0,204,0
chr2L	2908675	2908725		9		2908675	2908725	0,204,0
chr2L	2908725	2908775		9		2908725	2908775	0,204,0
chr2L	2908775	2908825		9		2908775	2908825	0,204,0
chr2L	2908825	2908875		9		2908825	2908875	0,204,0
chr2L	2908875	2908925		9		2908875	2908925	0,204,0
chr2L	2908925	2908975		9		2908925	2908975	0,204,0
chr2L	2940025	2940075		9		2940025	2940075	0,204,0
chr2L	2944825	2944875		9		2944825	2944875	0,204,0
chr2L	2944875	2944925		9		2944875	2944925	0,204,0
chr2L	2944975	2945025		9		2944975	2945025	0,204,0
chr2L	2945025	2945075		9		2945025	2945075	0,204,0
chr2L	2945375	2945425		9		2945375	2945425	0,204,0
chr2L	2945425	2945475		9		2945425	2945475	0,204,0
chr2L	2945525	2945575		9		2945525	2945575	0,204,0
chr2L	2945875	2945925		9		2945875	2945925	0,204,0
chr2L	2945975	2946025		9		2945975	2946025	0,204,0
chr2L	2999075	2999125		9		2999075	2999125	0,204,0
chr2L	3046725	3046775		9		3046725	3046775	0,204,0
chr2L	3046775	3046825		9		3046775	3046825	0,204,0
chr2L	3055775	3055825		9		3055775	3055825	0,204,0
chr2L	3055875	3055925		9		3055875	3055925	0,204,0
chr2L	3055975	3056025		9		3055975	3056025	0,204,0
chr2L	3056125	3056175		9		3056125	3056175	0,204,0
chr2L	3056175	3056225		9		3056175	3056225	0,204,0
chr2L	3056225	3056275		9		3056225	3056275	0,204,0
chr2L	3056275	3056325		9		3056275	3056325	0,204,0
chr2L	3056425	3056475		9		3056425	3056475	0,204,0
chr2L	3056475	3056525		9		3056475	3056525	0,204,0
chr2L	3056525	3056575		9		3056525	3056575	0,204,0
chr2L	3056625	3056675		9		3056625	3056675	0,204,0
chr2L	3056675	3056725		9		3056675	3056725	0,204,0
chr2L	3056725	3056775		9		3056725	3056775	0,204,0
chr2L	3056775	3056825		9		3056775	3056825	0,204,0
chr2L	3056825	3056875		9		3056825	3056875	0,204,0
chr2L	3056875	3056925		9		3056875	3056925	0,204,0
chr2L	3056925	3056975		9		3056925	3056975	0,204,0
chr2L	3056975	3057025		9		3056975	3057025	0,204,0
chr2L	3057025	3057075		9		3057025	3057075	0,204,0
chr2L	3057075	3057125		9		3057075	3057125	0,204,0
chr2L	3057125	3057175		9		3057125	3057175	0,204,0
chr2L	3057175	3057225		9		3057175	3057225	0,204,0
chr2L	3057225	3057275		9		3057225	3057275	0,204,0
chr2L	3057275	3057325		9		3057275	3057325	0,204,0
chr2L	3057325	3057375		9		3057325	3057375	0,204,0
chr2L	3057375	3057425		9		3057375	3057425	0,204,0
chr2L	3057425	3057475		9		3057425	3057475	0,204,0
chr2L	3057475	3057525		9		3057475	3057525	0,204,0
chr2L	3057525	3057575		9		3057525	3057575	0,204,0
chr2L	3057575	3057625		9		3057575	3057625	0,204,0
chr2L	3057625	3057675		9		3057625	3057675	0,204,0
chr2L	3057675	3057725		9		3057675	3057725	0,204,0
chr2L	3057775	3057825		9		3057775	3057825	0,204,0
chr2L	3057825	3057875		9		3057825	3057875	0,204,0
chr2L	3057875	3057925		9		3057875	3057925	0,204,0
chr2L	3057925	3057975		9		3057925	3057975	0,204,0
chr2L	3057975	3058025		9		3057975	3058025	0,204,0
chr2L	3058025	3058075		9		3058025	3058075	0,204,0
chr2L	3058075	3058125		9		3058075	3058125	0,204,0
chr2L	3058125	3058175		9		3058125	3058175	0,204,0
chr2L	3058275	3058325		9		3058275	3058325	0,204,0
chr2L	3058325	3058375		9		3058325	3058375	0,204,0
chr2L	3058375	3058425		9		3058375	3058425	0,204,0
chr2L	3058425	3058475		9		3058425	3058475	0,204,0
chr2L	3058475	3058525		9		3058475	3058525	0,204,0
chr2L	3058525	3058575		9		3058525	3058575	0,204,0
chr2L	3058575	3058625		9		3058575	3058625	0,204,0
chr2L	3058625	3058675		9		3058625	3058675	0,204,0
chr2L	3058675	3058725		9		3058675	3058725	0,204,0
chr2L	3058725	3058775		9		3058725	3058775	0,204,0
chr2L	3058975	3059025		9		3058975	3059025	0,204,0
chr2L	3059025	3059075		9		3059025	3059075	0,204,0
chr2L	3059075	3059125		9		3059075	3059125	0,204,0
chr2L	3059125	3059175		9		3059125	3059175	0,204,0
chr2L	3059175	3059225		9		3059175	3059225	0,204,0
chr2L	3059225	3059275		9		3059225	3059275	0,204,0
chr2L	3059275	3059325		9		3059275	3059325	0,204,0
chr2L	3059325	3059375		9		3059325	3059375	0,204,0
chr2L	3059375	3059425		9		3059375	3059425	0,204,0
chr2L	3059425	3059475		9		3059425	3059475	0,204,0
chr2L	3059475	3059525		9		3059475	3059525	0,204,0
chr2L	3059525	3059575		9		3059525	3059575	0,204,0
chr2L	3059575	3059625		9		3059575	3059625	0,204,0
chr2L	3059625	3059675		9		3059625	3059675	0,204,0
chr2L	3059675	3059725		9		3059675	3059725	0,204,0
chr2L	3069275	3069325		9		3069275	3069325	0,204,0
chr2L	3085525	3085575		9		3085525	3085575	0,204,0
chr2L	3085625	3085675		9		3085625	3085675	0,204,0
chr2L	3086575	3086625		9		3086575	3086625	0,204,0
chr2L	3086625	3086675		9		3086625	3086675	0,204,0
chr2L	3153275	3153325		9		3153275	3153325	0,204,0
chr2L	3153325	3153375		9		3153325	3153375	0,204,0
chr2L	3153525	3153575		9		3153525	3153575	0,204,0
chr2L	3153575	3153625		9		3153575	3153625	0,204,0
chr2L	3153625	3153675		9		3153625	3153675	0,204,0
chr2L	3153725	3153775		9		3153725	3153775	0,204,0
chr2L	3156525	3156575		9		3156525	3156575	0,204,0
chr2L	3158725	3158775		9		3158725	3158775	0,204,0
chr2L	3158775	3158825		9		3158775	3158825	0,204,0
chr2L	3158825	3158875		9		3158825	3158875	0,204,0
chr2L	3158875	3158925		9		3158875	3158925	0,204,0
chr2L	3159225	3159275		9		3159225	3159275	0,204,0
chr2L	3159275	3159325		9		3159275	3159325	0,204,0
chr2L	3159425	3159475		9		3159425	3159475	0,204,0
chr2L	3164625	3164675		9		3164625	3164675	0,204,0
chr2L	3164875	3164925		9		3164875	3164925	0,204,0
chr2L	3197725	3197775		9		3197725	3197775	0,204,0
chr2L	3298125	3298175		9		3298125	3298175	0,204,0
chr2L	3298225	3298275		9		3298225	3298275	0,204,0
chr2L	3301825	3301875		9		3301825	3301875	0,204,0
chr2L	3302175	3302225		9		3302175	3302225	0,204,0
chr2L	3302225	3302275		9		3302225	3302275	0,204,0
chr2L	3302275	3302325		9		3302275	3302325	0,204,0
chr2L	3302325	3302375		9		3302325	3302375	0,204,0
chr2L	3302375	3302425		9		3302375	3302425	0,204,0
chr2L	3302475	3302525		9		3302475	3302525	0,204,0
chr2L	3302625	3302675		9		3302625	3302675	0,204,0
chr2L	3302875	3302925		9		3302875	3302925	0,204,0
chr2L	3302925	3302975		9		3302925	3302975	0,204,0
chr2L	3302975	3303025		9		3302975	3303025	0,204,0
chr2L	3303025	3303075		9		3303025	3303075	0,204,0
chr2L	3303125	3303175		9		3303125	3303175	0,204,0
chr2L	3303175	3303225		9		3303175	3303225	0,204,0
chr2L	3303225	3303275		9		3303225	3303275	0,204,0
chr2L	3303275	3303325		9		3303275	3303325	0,204,0
chr2L	3303325	3303375		9		3303325	3303375	0,204,0
chr2L	3303375	3303425		9		3303375	3303425	0,204,0
chr2L	3303425	3303475		9		3303425	3303475	0,204,0
chr2L	3303475	3303525		9		3303475	3303525	0,204,0
chr2L	3303525	3303575		9		3303525	3303575	0,204,0
chr2L	3303575	3303625		9		3303575	3303625	0,204,0
chr2L	3303675	3303725		9		3303675	3303725	0,204,0
chr2L	3303725	3303775		9		3303725	3303775	0,204,0
chr2L	3341525	3341575		9		3341525	3341575	0,204,0
chr2L	3341575	3341625		9		3341575	3341625	0,204,0
chr2L	3342625	3342675		9		3342625	3342675	0,204,0
chr2L	3342675	3342725		9		3342675	3342725	0,204,0
chr2L	3345925	3345975		9		3345925	3345975	0,204,0
chr2L	3346375	3346425		9		3346375	3346425	0,204,0
chr2L	3346425	3346475		9		3346425	3346475	0,204,0
chr2L	3346475	3346525		9		3346475	3346525	0,204,0
chr2L	3356225	3356275		9		3356225	3356275	0,204,0
chr2L	3356275	3356325		9		3356275	3356325	0,204,0
chr2L	3356625	3356675		9		3356625	3356675	0,204,0
chr2L	3356725	3356775		9		3356725	3356775	0,204,0
chr2L	3356825	3356875		9		3356825	3356875	0,204,0
chr2L	3356975	3357025		9		3356975	3357025	0,204,0
chr2L	3357025	3357075		9		3357025	3357075	0,204,0
chr2L	3357075	3357125		9		3357075	3357125	0,204,0
chr2L	3357375	3357425		9		3357375	3357425	0,204,0
chr2L	3365975	3366025		9		3365975	3366025	0,204,0
chr2L	3371525	3371575		9		3371525	3371575	0,204,0
chr2L	3371575	3371625		9		3371575	3371625	0,204,0
chr2L	3372075	3372125		9		3372075	3372125	0,204,0
chr2L	3372125	3372175		9		3372125	3372175	0,204,0
chr2L	3372175	3372225		9		3372175	3372225	0,204,0
chr2L	3372225	3372275		9		3372225	3372275	0,204,0
chr2L	3372275	3372325		9		3372275	3372325	0,204,0
chr2L	3372325	3372375		9		3372325	3372375	0,204,0
chr2L	3372375	3372425		9		3372375	3372425	0,204,0
chr2L	3373375	3373425		9		3373375	3373425	0,204,0
chr2L	3416375	3416425		9		3416375	3416425	0,204,0
chr2L	3441375	3441425		9		3441375	3441425	0,204,0
chr2L	3476175	3476225		9		3476175	3476225	0,204,0
chr2L	3476225	3476275		9		3476225	3476275	0,204,0
chr2L	3476275	3476325		9		3476275	3476325	0,204,0
chr2L	3476325	3476375		9		3476325	3476375	0,204,0
chr2L	3477875	3477925		9		3477875	3477925	0,204,0
chr2L	3477925	3477975		9		3477925	3477975	0,204,0
chr2L	3477975	3478025		9		3477975	3478025	0,204,0
chr2L	3478025	3478075		9		3478025	3478075	0,204,0
chr2L	3478325	3478375		9		3478325	3478375	0,204,0
chr2L	3478475	3478525		9		3478475	3478525	0,204,0
chr2L	3478525	3478575		9		3478525	3478575	0,204,0
chr2L	3478575	3478625		9		3478575	3478625	0,204,0
chr2L	3478625	3478675		9		3478625	3478675	0,204,0
chr2L	3478975	3479025		9		3478975	3479025	0,204,0
chr2L	3479025	3479075		9		3479025	3479075	0,204,0
chr2L	3479075	3479125		9		3479075	3479125	0,204,0
chr2L	3479125	3479175		9		3479125	3479175	0,204,0
chr2L	3479375	3479425		9		3479375	3479425	0,204,0
chr2L	3479775	3479825		9		3479775	3479825	0,204,0
chr2L	3479825	3479875		9		3479825	3479875	0,204,0
chr2L	3479875	3479925		9		3479875	3479925	0,204,0
chr2L	3479925	3479975		9		3479925	3479975	0,204,0
chr2L	3479975	3480025		9		3479975	3480025	0,204,0
chr2L	3480025	3480075		9		3480025	3480075	0,204,0
chr2L	3480175	3480225		9		3480175	3480225	0,204,0
chr2L	3480225	3480275		9		3480225	3480275	0,204,0
chr2L	3480275	3480325		9		3480275	3480325	0,204,0
chr2L	3480325	3480375		9		3480325	3480375	0,204,0
chr2L	3480375	3480425		9		3480375	3480425	0,204,0
chr2L	3499475	3499525		9		3499475	3499525	0,204,0
chr2L	3499525	3499575		9		3499525	3499575	0,204,0
chr2L	3499575	3499625		9		3499575	3499625	0,204,0
chr2L	3524475	3524525		9		3524475	3524525	0,204,0
chr2L	3524625	3524675		9		3524625	3524675	0,204,0
chr2L	3524675	3524725		9		3524675	3524725	0,204,0
chr2L	3578925	3578975		9		3578925	3578975	0,204,0
chr2L	3606875	3606925		9		3606875	3606925	0,204,0
chr2L	3618925	3618975		9		3618925	3618975	0,204,0
chr2L	3618975	3619025		9		3618975	3619025	0,204,0
chr2L	3619025	3619075		9		3619025	3619075	0,204,0
chr2L	3631875	3631925		9		3631875	3631925	0,204,0
chr2L	3632025	3632075		9		3632025	3632075	0,204,0
chr2L	3632125	3632175		9		3632125	3632175	0,204,0
chr2L	3632175	3632225		9		3632175	3632225	0,204,0
chr2L	3632225	3632275		9		3632225	3632275	0,204,0
chr2L	3632575	3632625		9		3632575	3632625	0,204,0
chr2L	3632625	3632675		9		3632625	3632675	0,204,0
chr2L	3632725	3632775		9		3632725	3632775	0,204,0
chr2L	3633225	3633275		9		3633225	3633275	0,204,0
chr2L	3633275	3633325		9		3633275	3633325	0,204,0
chr2L	3633325	3633375		9		3633325	3633375	0,204,0
chr2L	3633425	3633475		9		3633425	3633475	0,204,0
chr2L	3633475	3633525		9		3633475	3633525	0,204,0
chr2L	3633525	3633575		9		3633525	3633575	0,204,0
chr2L	3633575	3633625		9		3633575	3633625	0,204,0
chr2L	3634025	3634075		9		3634025	3634075	0,204,0
chr2L	3648425	3648475		9		3648425	3648475	0,204,0
chr2L	3655025	3655075		9		3655025	3655075	0,204,0
chr2L	3655075	3655125		9		3655075	3655125	0,204,0
chr2L	3655375	3655425		9		3655375	3655425	0,204,0
chr2L	3655425	3655475		9		3655425	3655475	0,204,0
chr2L	3655475	3655525		9		3655475	3655525	0,204,0
chr2L	3655525	3655575		9		3655525	3655575	0,204,0
chr2L	3655575	3655625		9		3655575	3655625	0,204,0
chr2L	3655625	3655675		9		3655625	3655675	0,204,0
chr2L	3655675	3655725		9		3655675	3655725	0,204,0
chr2L	3655725	3655775		9		3655725	3655775	0,204,0
chr2L	3655775	3655825		9		3655775	3655825	0,204,0
chr2L	3655925	3655975		9		3655925	3655975	0,204,0
chr2L	3655975	3656025		9		3655975	3656025	0,204,0
chr2L	3656025	3656075		9		3656025	3656075	0,204,0
chr2L	3656075	3656125		9		3656075	3656125	0,204,0
chr2L	3656125	3656175		9		3656125	3656175	0,204,0
chr2L	3656275	3656325		9		3656275	3656325	0,204,0
chr2L	3656375	3656425		9		3656375	3656425	0,204,0
chr2L	3656425	3656475		9		3656425	3656475	0,204,0
chr2L	3656475	3656525		9		3656475	3656525	0,204,0
chr2L	3656525	3656575		9		3656525	3656575	0,204,0
chr2L	3656575	3656625		9		3656575	3656625	0,204,0
chr2L	3656625	3656675		9		3656625	3656675	0,204,0
chr2L	3656675	3656725		9		3656675	3656725	0,204,0
chr2L	3656825	3656875		9		3656825	3656875	0,204,0
chr2L	3656875	3656925		9		3656875	3656925	0,204,0
chr2L	3656925	3656975		9		3656925	3656975	0,204,0
chr2L	3656975	3657025		9		3656975	3657025	0,204,0
chr2L	3682225	3682275		9		3682225	3682275	0,204,0
chr2L	3706825	3706875		9		3706825	3706875	0,204,0
chr2L	3706875	3706925		9		3706875	3706925	0,204,0
chr2L	3706925	3706975		9		3706925	3706975	0,204,0
chr2L	3706975	3707025		9		3706975	3707025	0,204,0
chr2L	3707025	3707075		9		3707025	3707075	0,204,0
chr2L	3707075	3707125		9		3707075	3707125	0,204,0
chr2L	3707125	3707175		9		3707125	3707175	0,204,0
chr2L	3713175	3713225		9		3713175	3713225	0,204,0
chr2L	3713475	3713525		9		3713475	3713525	0,204,0
chr2L	3713775	3713825		9		3713775	3713825	0,204,0
chr2L	3713925	3713975		9		3713925	3713975	0,204,0
chr2L	3748725	3748775		9		3748725	3748775	0,204,0
chr2L	3749025	3749075		9		3749025	3749075	0,204,0
chr2L	3754675	3754725		9		3754675	3754725	0,204,0
chr2L	3756225	3756275		9		3756225	3756275	0,204,0
chr2L	3762025	3762075		9		3762025	3762075	0,204,0
chr2L	3771725	3771775		9		3771725	3771775	0,204,0
chr2L	3771825	3771875		9		3771825	3771875	0,204,0
chr2L	3772175	3772225		9		3772175	3772225	0,204,0
chr2L	3778025	3778075		9		3778025	3778075	0,204,0
chr2L	3779175	3779225		9		3779175	3779225	0,204,0
chr2L	3779375	3779425		9		3779375	3779425	0,204,0
chr2L	3788525	3788575		9		3788525	3788575	0,204,0
chr2L	3789175	3789225		9		3789175	3789225	0,204,0
chr2L	3789275	3789325		9		3789275	3789325	0,204,0
chr2L	3803125	3803175		9		3803125	3803175	0,204,0
chr2L	3803175	3803225		9		3803175	3803225	0,204,0
chr2L	3803225	3803275		9		3803225	3803275	0,204,0
chr2L	3803275	3803325		9		3803275	3803325	0,204,0
chr2L	3803375	3803425		9		3803375	3803425	0,204,0
chr2L	3803425	3803475		9		3803425	3803475	0,204,0
chr2L	3803475	3803525		9		3803475	3803525	0,204,0
chr2L	3803525	3803575		9		3803525	3803575	0,204,0
chr2L	3803575	3803625		9		3803575	3803625	0,204,0
chr2L	3803625	3803675		9		3803625	3803675	0,204,0
chr2L	3803675	3803725		9		3803675	3803725	0,204,0
chr2L	3803725	3803775		9		3803725	3803775	0,204,0
chr2L	3803775	3803825		9		3803775	3803825	0,204,0
chr2L	3803925	3803975		9		3803925	3803975	0,204,0
chr2L	3804025	3804075		9		3804025	3804075	0,204,0
chr2L	3804475	3804525		9		3804475	3804525	0,204,0
chr2L	3888675	3888725		9		3888675	3888725	0,204,0
chr2L	3889775	3889825		9		3889775	3889825	0,204,0
chr2L	3889925	3889975		9		3889925	3889975	0,204,0
chr2L	3890225	3890275		9		3890225	3890275	0,204,0
chr2L	3891625	3891675		9		3891625	3891675	0,204,0
chr2L	3891675	3891725		9		3891675	3891725	0,204,0
chr2L	3895375	3895425		9		3895375	3895425	0,204,0
chr2L	3895425	3895475		9		3895425	3895475	0,204,0
chr2L	3895475	3895525		9		3895475	3895525	0,204,0
chr2L	3895525	3895575		9		3895525	3895575	0,204,0
chr2L	3895625	3895675		9		3895625	3895675	0,204,0
chr2L	3895675	3895725		9		3895675	3895725	0,204,0
chr2L	3895725	3895775		9		3895725	3895775	0,204,0
chr2L	3895775	3895825		9		3895775	3895825	0,204,0
chr2L	3895825	3895875		9		3895825	3895875	0,204,0
chr2L	3895875	3895925		9		3895875	3895925	0,204,0
chr2L	3895925	3895975		9		3895925	3895975	0,204,0
chr2L	3895975	3896025		9		3895975	3896025	0,204,0
chr2L	3896175	3896225		9		3896175	3896225	0,204,0
chr2L	3896325	3896375		9		3896325	3896375	0,204,0
chr2L	4005225	4005275		9		4005225	4005275	0,204,0
chr2L	4008925	4008975		9		4008925	4008975	0,204,0
chr2L	4086075	4086125		9		4086075	4086125	0,204,0
chr2L	4086225	4086275		9		4086225	4086275	0,204,0
chr2L	4109875	4109925		9		4109875	4109925	0,204,0
chr2L	4109925	4109975		9		4109925	4109975	0,204,0
chr2L	4110775	4110825		9		4110775	4110825	0,204,0
chr2L	4119025	4119075		9		4119025	4119075	0,204,0
chr2L	4179675	4179725		9		4179675	4179725	0,204,0
chr2L	4179725	4179775		9		4179725	4179775	0,204,0
chr2L	4179775	4179825		9		4179775	4179825	0,204,0
chr2L	4179825	4179875		9		4179825	4179875	0,204,0
chr2L	4179875	4179925		9		4179875	4179925	0,204,0
chr2L	4196825	4196875		9		4196825	4196875	0,204,0
chr2L	4196875	4196925		9		4196875	4196925	0,204,0
chr2L	4197125	4197175		9		4197125	4197175	0,204,0
chr2L	4197275	4197325		9		4197275	4197325	0,204,0
chr2L	4197375	4197425		9		4197375	4197425	0,204,0
chr2L	4197425	4197475		9		4197425	4197475	0,204,0
chr2L	4197625	4197675		9		4197625	4197675	0,204,0
chr2L	4197675	4197725		9		4197675	4197725	0,204,0
chr2L	4197725	4197775		9		4197725	4197775	0,204,0
chr2L	4198175	4198225		9		4198175	4198225	0,204,0
chr2L	4317325	4317375		9		4317325	4317375	0,204,0
chr2L	4317375	4317425		9		4317375	4317425	0,204,0
chr2L	4317425	4317475		9		4317425	4317475	0,204,0
chr2L	4332075	4332125		9		4332075	4332125	0,204,0
chr2L	4332125	4332175		9		4332125	4332175	0,204,0
chr2L	4332175	4332225		9		4332175	4332225	0,204,0
chr2L	4332975	4333025		9		4332975	4333025	0,204,0
chr2L	4333075	4333125		9		4333075	4333125	0,204,0
chr2L	4333175	4333225		9		4333175	4333225	0,204,0
chr2L	4333225	4333275		9		4333225	4333275	0,204,0
chr2L	4333275	4333325		9		4333275	4333325	0,204,0
chr2L	4333325	4333375		9		4333325	4333375	0,204,0
chr2L	4333375	4333425		9		4333375	4333425	0,204,0
chr2L	4333525	4333575		9		4333525	4333575	0,204,0
chr2L	4333575	4333625		9		4333575	4333625	0,204,0
chr2L	4333625	4333675		9		4333625	4333675	0,204,0
chr2L	4333675	4333725		9		4333675	4333725	0,204,0
chr2L	4334025	4334075		9		4334025	4334075	0,204,0
chr2L	4334075	4334125		9		4334075	4334125	0,204,0
chr2L	4334125	4334175		9		4334125	4334175	0,204,0
chr2L	4334175	4334225		9		4334175	4334225	0,204,0
chr2L	4334225	4334275		9		4334225	4334275	0,204,0
chr2L	4334275	4334325		9		4334275	4334325	0,204,0
chr2L	4334325	4334375		9		4334325	4334375	0,204,0
chr2L	4334375	4334425		9		4334375	4334425	0,204,0
chr2L	4334425	4334475		9		4334425	4334475	0,204,0
chr2L	4334475	4334525		9		4334475	4334525	0,204,0
chr2L	4334575	4334625		9		4334575	4334625	0,204,0
chr2L	4334675	4334725		9		4334675	4334725	0,204,0
chr2L	4334725	4334775		9		4334725	4334775	0,204,0
chr2L	4334775	4334825		9		4334775	4334825	0,204,0
chr2L	4334825	4334875		9		4334825	4334875	0,204,0
chr2L	4334875	4334925		9		4334875	4334925	0,204,0
chr2L	4334925	4334975		9		4334925	4334975	0,204,0
chr2L	4335625	4335675		9		4335625	4335675	0,204,0
chr2L	4335675	4335725		9		4335675	4335725	0,204,0
chr2L	4340275	4340325		9		4340275	4340325	0,204,0
chr2L	4345275	4345325		9		4345275	4345325	0,204,0
chr2L	4345325	4345375		9		4345325	4345375	0,204,0
chr2L	4345375	4345425		9		4345375	4345425	0,204,0
chr2L	4345425	4345475		9		4345425	4345475	0,204,0
chr2L	4345475	4345525		9		4345475	4345525	0,204,0
chr2L	4345525	4345575		9		4345525	4345575	0,204,0
chr2L	4345575	4345625		9		4345575	4345625	0,204,0
chr2L	4345625	4345675		9		4345625	4345675	0,204,0
chr2L	4345675	4345725		9		4345675	4345725	0,204,0
chr2L	4345725	4345775		9		4345725	4345775	0,204,0
chr2L	4345775	4345825		9		4345775	4345825	0,204,0
chr2L	4361575	4361625		9		4361575	4361625	0,204,0
chr2L	4368925	4368975		9		4368925	4368975	0,204,0
chr2L	4371325	4371375		9		4371325	4371375	0,204,0
chr2L	4371475	4371525		9		4371475	4371525	0,204,0
chr2L	4371525	4371575		9		4371525	4371575	0,204,0
chr2L	4371575	4371625		9		4371575	4371625	0,204,0
chr2L	4371625	4371675		9		4371625	4371675	0,204,0
chr2L	4371725	4371775		9		4371725	4371775	0,204,0
chr2L	4371775	4371825		9		4371775	4371825	0,204,0
chr2L	4371825	4371875		9		4371825	4371875	0,204,0
chr2L	4371875	4371925		9		4371875	4371925	0,204,0
chr2L	4371925	4371975		9		4371925	4371975	0,204,0
chr2L	4372025	4372075		9		4372025	4372075	0,204,0
chr2L	4372075	4372125		9		4372075	4372125	0,204,0
chr2L	4372125	4372175		9		4372125	4372175	0,204,0
chr2L	4372175	4372225		9		4372175	4372225	0,204,0
chr2L	4372225	4372275		9		4372225	4372275	0,204,0
chr2L	4372275	4372325		9		4372275	4372325	0,204,0
chr2L	4407325	4407375		9		4407325	4407375	0,204,0
chr2L	4407375	4407425		9		4407375	4407425	0,204,0
chr2L	4407425	4407475		9		4407425	4407475	0,204,0
chr2L	4407475	4407525		9		4407475	4407525	0,204,0
chr2L	4563125	4563175		9		4563125	4563175	0,204,0
chr2L	4563175	4563225		9		4563175	4563225	0,204,0
chr2L	4563825	4563875		9		4563825	4563875	0,204,0
chr2L	4661075	4661125		9		4661075	4661125	0,204,0
chr2L	4661125	4661175		9		4661125	4661175	0,204,0
chr2L	4661175	4661225		9		4661175	4661225	0,204,0
chr2L	4810275	4810325		9		4810275	4810325	0,204,0
chr2L	4810975	4811025		9		4810975	4811025	0,204,0
chr2L	4811425	4811475		9		4811425	4811475	0,204,0
chr2L	4811525	4811575		9		4811525	4811575	0,204,0
chr2L	4811575	4811625		9		4811575	4811625	0,204,0
chr2L	4811725	4811775		9		4811725	4811775	0,204,0
chr2L	4811775	4811825		9		4811775	4811825	0,204,0
chr2L	4811875	4811925		9		4811875	4811925	0,204,0
chr2L	4811925	4811975		9		4811925	4811975	0,204,0
chr2L	4811975	4812025		9		4811975	4812025	0,204,0
chr2L	4812025	4812075		9		4812025	4812075	0,204,0
chr2L	4812075	4812125		9		4812075	4812125	0,204,0
chr2L	4812175	4812225		9		4812175	4812225	0,204,0
chr2L	4812425	4812475		9		4812425	4812475	0,204,0
chr2L	4812475	4812525		9		4812475	4812525	0,204,0
chr2L	4846875	4846925		9		4846875	4846925	0,204,0
chr2L	4887075	4887125		9		4887075	4887125	0,204,0
chr2L	4887125	4887175		9		4887125	4887175	0,204,0
chr2L	4887625	4887675		9		4887625	4887675	0,204,0
chr2L	4887675	4887725		9		4887675	4887725	0,204,0
chr2L	4887725	4887775		9		4887725	4887775	0,204,0
chr2L	4887775	4887825		9		4887775	4887825	0,204,0
chr2L	4888325	4888375		9		4888325	4888375	0,204,0
chr2L	4888775	4888825		9		4888775	4888825	0,204,0
chr2L	4892325	4892375		9		4892325	4892375	0,204,0
chr2L	4892375	4892425		9		4892375	4892425	0,204,0
chr2L	4892425	4892475		9		4892425	4892475	0,204,0
chr2L	4893275	4893325		9		4893275	4893325	0,204,0
chr2L	4896675	4896725		9		4896675	4896725	0,204,0
chr2L	4905025	4905075		9		4905025	4905075	0,204,0
chr2L	4906475	4906525		9		4906475	4906525	0,204,0
chr2L	4908325	4908375		9		4908325	4908375	0,204,0
chr2L	4908375	4908425		9		4908375	4908425	0,204,0
chr2L	4908425	4908475		9		4908425	4908475	0,204,0
chr2L	4908475	4908525		9		4908475	4908525	0,204,0
chr2L	4943375	4943425		9		4943375	4943425	0,204,0
chr2L	4952975	4953025		9		4952975	4953025	0,204,0
chr2L	4953075	4953125		9		4953075	4953125	0,204,0
chr2L	4953125	4953175		9		4953125	4953175	0,204,0
chr2L	4953175	4953225		9		4953175	4953225	0,204,0
chr2L	4981725	4981775		9		4981725	4981775	0,204,0
chr2L	4981775	4981825		9		4981775	4981825	0,204,0
chr2L	4982075	4982125		9		4982075	4982125	0,204,0
chr2L	4982125	4982175		9		4982125	4982175	0,204,0
chr2L	4982175	4982225		9		4982175	4982225	0,204,0
chr2L	4997075	4997125		9		4997075	4997125	0,204,0
chr2L	4997125	4997175		9		4997125	4997175	0,204,0
chr2L	4997375	4997425		9		4997375	4997425	0,204,0
chr2L	4997425	4997475		9		4997425	4997475	0,204,0
chr2L	4997525	4997575		9		4997525	4997575	0,204,0
chr2L	4997725	4997775		9		4997725	4997775	0,204,0
chr2L	4997775	4997825		9		4997775	4997825	0,204,0
chr2L	4997925	4997975		9		4997925	4997975	0,204,0
chr2L	4998275	4998325		9		4998275	4998325	0,204,0
chr2L	4998325	4998375		9		4998325	4998375	0,204,0
chr2L	4998425	4998475		9		4998425	4998475	0,204,0
chr2L	4998475	4998525		9		4998475	4998525	0,204,0
chr2L	4998525	4998575		9		4998525	4998575	0,204,0
chr2L	4998825	4998875		9		4998825	4998875	0,204,0
chr2L	4998875	4998925		9		4998875	4998925	0,204,0
chr2L	5001275	5001325		9		5001275	5001325	0,204,0
chr2L	5002725	5002775		9		5002725	5002775	0,204,0
chr2L	5003625	5003675		9		5003625	5003675	0,204,0
chr2L	5003675	5003725		9		5003675	5003725	0,204,0
chr2L	5007225	5007275		9		5007225	5007275	0,204,0
chr2L	5007275	5007325		9		5007275	5007325	0,204,0
chr2L	5007425	5007475		9		5007425	5007475	0,204,0
chr2L	5007475	5007525		9		5007475	5007525	0,204,0
chr2L	5007525	5007575		9		5007525	5007575	0,204,0
chr2L	5007575	5007625		9		5007575	5007625	0,204,0
chr2L	5007625	5007675		9		5007625	5007675	0,204,0
chr2L	5007675	5007725		9		5007675	5007725	0,204,0
chr2L	5007725	5007775		9		5007725	5007775	0,204,0
chr2L	5007775	5007825		9		5007775	5007825	0,204,0
chr2L	5008075	5008125		9		5008075	5008125	0,204,0
chr2L	5008125	5008175		9		5008125	5008175	0,204,0
chr2L	5022175	5022225		9		5022175	5022225	0,204,0
chr2L	5026425	5026475		9		5026425	5026475	0,204,0
chr2L	5026675	5026725		9		5026675	5026725	0,204,0
chr2L	5026725	5026775		9		5026725	5026775	0,204,0
chr2L	5026775	5026825		9		5026775	5026825	0,204,0
chr2L	5026825	5026875		9		5026825	5026875	0,204,0
chr2L	5026875	5026925		9		5026875	5026925	0,204,0
chr2L	5026925	5026975		9		5026925	5026975	0,204,0
chr2L	5026975	5027025		9		5026975	5027025	0,204,0
chr2L	5027025	5027075		9		5027025	5027075	0,204,0
chr2L	5027075	5027125		9		5027075	5027125	0,204,0
chr2L	5027125	5027175		9		5027125	5027175	0,204,0
chr2L	5027175	5027225		9		5027175	5027225	0,204,0
chr2L	5027225	5027275		9		5027225	5027275	0,204,0
chr2L	5027275	5027325		9		5027275	5027325	0,204,0
chr2L	5027325	5027375		9		5027325	5027375	0,204,0
chr2L	5027375	5027425		9		5027375	5027425	0,204,0
chr2L	5027425	5027475		9		5027425	5027475	0,204,0
chr2L	5027525	5027575		9		5027525	5027575	0,204,0
chr2L	5027575	5027625		9		5027575	5027625	0,204,0
chr2L	5029175	5029225		9		5029175	5029225	0,204,0
chr2L	5029225	5029275		9		5029225	5029275	0,204,0
chr2L	5029375	5029425		9		5029375	5029425	0,204,0
chr2L	5029425	5029475		9		5029425	5029475	0,204,0
chr2L	5029625	5029675		9		5029625	5029675	0,204,0
chr2L	5029675	5029725		9		5029675	5029725	0,204,0
chr2L	5029725	5029775		9		5029725	5029775	0,204,0
chr2L	5029775	5029825		9		5029775	5029825	0,204,0
chr2L	5029825	5029875		9		5029825	5029875	0,204,0
chr2L	5029875	5029925		9		5029875	5029925	0,204,0
chr2L	5029925	5029975		9		5029925	5029975	0,204,0
chr2L	5029975	5030025		9		5029975	5030025	0,204,0
chr2L	5030075	5030125		9		5030075	5030125	0,204,0
chr2L	5030125	5030175		9		5030125	5030175	0,204,0
chr2L	5030225	5030275		9		5030225	5030275	0,204,0
chr2L	5030275	5030325		9		5030275	5030325	0,204,0
chr2L	5060425	5060475		9		5060425	5060475	0,204,0
chr2L	5060625	5060675		9		5060625	5060675	0,204,0
chr2L	5061575	5061625		9		5061575	5061625	0,204,0
chr2L	5071325	5071375		9		5071325	5071375	0,204,0
chr2L	5071375	5071425		9		5071375	5071425	0,204,0
chr2L	5071425	5071475		9		5071425	5071475	0,204,0
chr2L	5071475	5071525		9		5071475	5071525	0,204,0
chr2L	5091825	5091875		9		5091825	5091875	0,204,0
chr2L	5091925	5091975		9		5091925	5091975	0,204,0
chr2L	5091975	5092025		9		5091975	5092025	0,204,0
chr2L	5092025	5092075		9		5092025	5092075	0,204,0
chr2L	5092175	5092225		9		5092175	5092225	0,204,0
chr2L	5092325	5092375		9		5092325	5092375	0,204,0
chr2L	5092475	5092525		9		5092475	5092525	0,204,0
chr2L	5092625	5092675		9		5092625	5092675	0,204,0
chr2L	5092675	5092725		9		5092675	5092725	0,204,0
chr2L	5092725	5092775		9		5092725	5092775	0,204,0
chr2L	5092775	5092825		9		5092775	5092825	0,204,0
chr2L	5092825	5092875		9		5092825	5092875	0,204,0
chr2L	5092875	5092925		9		5092875	5092925	0,204,0
chr2L	5092925	5092975		9		5092925	5092975	0,204,0
chr2L	5092975	5093025		9		5092975	5093025	0,204,0
chr2L	5093025	5093075		9		5093025	5093075	0,204,0
chr2L	5093075	5093125		9		5093075	5093125	0,204,0
chr2L	5093125	5093175		9		5093125	5093175	0,204,0
chr2L	5093175	5093225		9		5093175	5093225	0,204,0
chr2L	5093225	5093275		9		5093225	5093275	0,204,0
chr2L	5093275	5093325		9		5093275	5093325	0,204,0
chr2L	5093325	5093375		9		5093325	5093375	0,204,0
chr2L	5093375	5093425		9		5093375	5093425	0,204,0
chr2L	5093425	5093475		9		5093425	5093475	0,204,0
chr2L	5093475	5093525		9		5093475	5093525	0,204,0
chr2L	5093525	5093575		9		5093525	5093575	0,204,0
chr2L	5108025	5108075		9		5108025	5108075	0,204,0
chr2L	5108075	5108125		9		5108075	5108125	0,204,0
chr2L	5108125	5108175		9		5108125	5108175	0,204,0
chr2L	5108175	5108225		9		5108175	5108225	0,204,0
chr2L	5108225	5108275		9		5108225	5108275	0,204,0
chr2L	5108275	5108325		9		5108275	5108325	0,204,0
chr2L	5108325	5108375		9		5108325	5108375	0,204,0
chr2L	5108375	5108425		9		5108375	5108425	0,204,0
chr2L	5108425	5108475		9		5108425	5108475	0,204,0
chr2L	5108475	5108525		9		5108475	5108525	0,204,0
chr2L	5108525	5108575		9		5108525	5108575	0,204,0
chr2L	5108625	5108675		9		5108625	5108675	0,204,0
chr2L	5108725	5108775		9		5108725	5108775	0,204,0
chr2L	5145225	5145275		9		5145225	5145275	0,204,0
chr2L	5145575	5145625		9		5145575	5145625	0,204,0
chr2L	5145625	5145675		9		5145625	5145675	0,204,0
chr2L	5145675	5145725		9		5145675	5145725	0,204,0
chr2L	5145825	5145875		9		5145825	5145875	0,204,0
chr2L	5145875	5145925		9		5145875	5145925	0,204,0
chr2L	5145925	5145975		9		5145925	5145975	0,204,0
chr2L	5145975	5146025		9		5145975	5146025	0,204,0
chr2L	5146025	5146075		9		5146025	5146075	0,204,0
chr2L	5146075	5146125		9		5146075	5146125	0,204,0
chr2L	5146125	5146175		9		5146125	5146175	0,204,0
chr2L	5146175	5146225		9		5146175	5146225	0,204,0
chr2L	5146275	5146325		9		5146275	5146325	0,204,0
chr2L	5146325	5146375		9		5146325	5146375	0,204,0
chr2L	5146375	5146425		9		5146375	5146425	0,204,0
chr2L	5146425	5146475		9		5146425	5146475	0,204,0
chr2L	5146475	5146525		9		5146475	5146525	0,204,0
chr2L	5146525	5146575		9		5146525	5146575	0,204,0
chr2L	5146575	5146625		9		5146575	5146625	0,204,0
chr2L	5146625	5146675		9		5146625	5146675	0,204,0
chr2L	5146675	5146725		9		5146675	5146725	0,204,0
chr2L	5146725	5146775		9		5146725	5146775	0,204,0
chr2L	5146775	5146825		9		5146775	5146825	0,204,0
chr2L	5146825	5146875		9		5146825	5146875	0,204,0
chr2L	5146875	5146925		9		5146875	5146925	0,204,0
chr2L	5146925	5146975		9		5146925	5146975	0,204,0
chr2L	5146975	5147025		9		5146975	5147025	0,204,0
chr2L	5147225	5147275		9		5147225	5147275	0,204,0
chr2L	5147275	5147325		9		5147275	5147325	0,204,0
chr2L	5147725	5147775		9		5147725	5147775	0,204,0
chr2L	5147775	5147825		9		5147775	5147825	0,204,0
chr2L	5147825	5147875		9		5147825	5147875	0,204,0
chr2L	5148175	5148225		9		5148175	5148225	0,204,0
chr2L	5148225	5148275		9		5148225	5148275	0,204,0
chr2L	5151775	5151825		9		5151775	5151825	0,204,0
chr2L	5196725	5196775		9		5196725	5196775	0,204,0
chr2L	5224575	5224625		9		5224575	5224625	0,204,0
chr2L	5224625	5224675		9		5224625	5224675	0,204,0
chr2L	5231725	5231775		9		5231725	5231775	0,204,0
chr2L	5242475	5242525		9		5242475	5242525	0,204,0
chr2L	5242575	5242625		9		5242575	5242625	0,204,0
chr2L	5242625	5242675		9		5242625	5242675	0,204,0
chr2L	5242725	5242775		9		5242725	5242775	0,204,0
chr2L	5242825	5242875		9		5242825	5242875	0,204,0
chr2L	5270275	5270325		9		5270275	5270325	0,204,0
chr2L	5270325	5270375		9		5270325	5270375	0,204,0
chr2L	5270375	5270425		9		5270375	5270425	0,204,0
chr2L	5270425	5270475		9		5270425	5270475	0,204,0
chr2L	5270475	5270525		9		5270475	5270525	0,204,0
chr2L	5270525	5270575		9		5270525	5270575	0,204,0
chr2L	5291175	5291225		9		5291175	5291225	0,204,0
chr2L	5291225	5291275		9		5291225	5291275	0,204,0
chr2L	5291425	5291475		9		5291425	5291475	0,204,0
chr2L	5291475	5291525		9		5291475	5291525	0,204,0
chr2L	5292025	5292075		9		5292025	5292075	0,204,0
chr2L	5292075	5292125		9		5292075	5292125	0,204,0
chr2L	5292725	5292775		9		5292725	5292775	0,204,0
chr2L	5295375	5295425		9		5295375	5295425	0,204,0
chr2L	5295425	5295475		9		5295425	5295475	0,204,0
chr2L	5295475	5295525		9		5295475	5295525	0,204,0
chr2L	5305475	5305525		9		5305475	5305525	0,204,0
chr2L	5305525	5305575		9		5305525	5305575	0,204,0
chr2L	5305725	5305775		9		5305725	5305775	0,204,0
chr2L	5305775	5305825		9		5305775	5305825	0,204,0
chr2L	5305825	5305875		9		5305825	5305875	0,204,0
chr2L	5305925	5305975		9		5305925	5305975	0,204,0
chr2L	5306075	5306125		9		5306075	5306125	0,204,0
chr2L	5306125	5306175		9		5306125	5306175	0,204,0
chr2L	5306375	5306425		9		5306375	5306425	0,204,0
chr2L	5306425	5306475		9		5306425	5306475	0,204,0
chr2L	5306575	5306625		9		5306575	5306625	0,204,0
chr2L	5306625	5306675		9		5306625	5306675	0,204,0
chr2L	5306775	5306825		9		5306775	5306825	0,204,0
chr2L	5306825	5306875		9		5306825	5306875	0,204,0
chr2L	5306875	5306925		9		5306875	5306925	0,204,0
chr2L	5306925	5306975		9		5306925	5306975	0,204,0
chr2L	5307125	5307175		9		5307125	5307175	0,204,0
chr2L	5307175	5307225		9		5307175	5307225	0,204,0
chr2L	5307225	5307275		9		5307225	5307275	0,204,0
chr2L	5307275	5307325		9		5307275	5307325	0,204,0
chr2L	5307375	5307425		9		5307375	5307425	0,204,0
chr2L	5307425	5307475		9		5307425	5307475	0,204,0
chr2L	5325425	5325475		9		5325425	5325475	0,204,0
chr2L	5325625	5325675		9		5325625	5325675	0,204,0
chr2L	5326175	5326225		9		5326175	5326225	0,204,0
chr2L	5335625	5335675		9		5335625	5335675	0,204,0
chr2L	5342425	5342475		9		5342425	5342475	0,204,0
chr2L	5342475	5342525		9		5342475	5342525	0,204,0
chr2L	5342525	5342575		9		5342525	5342575	0,204,0
chr2L	5366025	5366075		9		5366025	5366075	0,204,0
chr2L	5366075	5366125		9		5366075	5366125	0,204,0
chr2L	5542525	5542575		9		5542525	5542575	0,204,0
chr2L	5546775	5546825		9		5546775	5546825	0,204,0
chr2L	5546925	5546975		9		5546925	5546975	0,204,0
chr2L	5546975	5547025		9		5546975	5547025	0,204,0
chr2L	5547025	5547075		9		5547025	5547075	0,204,0
chr2L	5547125	5547175		9		5547125	5547175	0,204,0
chr2L	5547175	5547225		9		5547175	5547225	0,204,0
chr2L	5615075	5615125		9		5615075	5615125	0,204,0
chr2L	5670225	5670275		9		5670225	5670275	0,204,0
chr2L	5670275	5670325		9		5670275	5670325	0,204,0
chr2L	5670375	5670425		9		5670375	5670425	0,204,0
chr2L	5670525	5670575		9		5670525	5670575	0,204,0
chr2L	5724975	5725025		9		5724975	5725025	0,204,0
chr2L	5725125	5725175		9		5725125	5725175	0,204,0
chr2L	5733925	5733975		9		5733925	5733975	0,204,0
chr2L	5733975	5734025		9		5733975	5734025	0,204,0
chr2L	5756625	5756675		9		5756625	5756675	0,204,0
chr2L	5799275	5799325		9		5799275	5799325	0,204,0
chr2L	5799375	5799425		9		5799375	5799425	0,204,0
chr2L	5799475	5799525		9		5799475	5799525	0,204,0
chr2L	5799525	5799575		9		5799525	5799575	0,204,0
chr2L	5799575	5799625		9		5799575	5799625	0,204,0
chr2L	5799625	5799675		9		5799625	5799675	0,204,0
chr2L	5799725	5799775		9		5799725	5799775	0,204,0
chr2L	5799775	5799825		9		5799775	5799825	0,204,0
chr2L	5799825	5799875		9		5799825	5799875	0,204,0
chr2L	5799875	5799925		9		5799875	5799925	0,204,0
chr2L	5799925	5799975		9		5799925	5799975	0,204,0
chr2L	5800025	5800075		9		5800025	5800075	0,204,0
chr2L	5800075	5800125		9		5800075	5800125	0,204,0
chr2L	5800125	5800175		9		5800125	5800175	0,204,0
chr2L	5878475	5878525		9		5878475	5878525	0,204,0
chr2L	5906975	5907025		9		5906975	5907025	0,204,0
chr2L	5907375	5907425		9		5907375	5907425	0,204,0
chr2L	5907425	5907475		9		5907425	5907475	0,204,0
chr2L	5907475	5907525		9		5907475	5907525	0,204,0
chr2L	5908125	5908175		9		5908125	5908175	0,204,0
chr2L	5923175	5923225		9		5923175	5923225	0,204,0
chr2L	5923225	5923275		9		5923225	5923275	0,204,0
chr2L	5923275	5923325		9		5923275	5923325	0,204,0
chr2L	5923325	5923375		9		5923325	5923375	0,204,0
chr2L	5923375	5923425		9		5923375	5923425	0,204,0
chr2L	5935275	5935325		9		5935275	5935325	0,204,0
chr2L	5943525	5943575		9		5943525	5943575	0,204,0
chr2L	5943625	5943675		9		5943625	5943675	0,204,0
chr2L	5943725	5943775		9		5943725	5943775	0,204,0
chr2L	5943775	5943825		9		5943775	5943825	0,204,0
chr2L	5943825	5943875		9		5943825	5943875	0,204,0
chr2L	5943925	5943975		9		5943925	5943975	0,204,0
chr2L	5943975	5944025		9		5943975	5944025	0,204,0
chr2L	5944025	5944075		9		5944025	5944075	0,204,0
chr2L	5944075	5944125		9		5944075	5944125	0,204,0
chr2L	5944175	5944225		9		5944175	5944225	0,204,0
chr2L	5944725	5944775		9		5944725	5944775	0,204,0
chr2L	5944775	5944825		9		5944775	5944825	0,204,0
chr2L	5945225	5945275		9		5945225	5945275	0,204,0
chr2L	5945275	5945325		9		5945275	5945325	0,204,0
chr2L	5945325	5945375		9		5945325	5945375	0,204,0
chr2L	5948875	5948925		9		5948875	5948925	0,204,0
chr2L	5948925	5948975		9		5948925	5948975	0,204,0
chr2L	5961825	5961875		9		5961825	5961875	0,204,0
chr2L	5975825	5975875		9		5975825	5975875	0,204,0
chr2L	5975975	5976025		9		5975975	5976025	0,204,0
chr2L	5976775	5976825		9		5976775	5976825	0,204,0
chr2L	5976825	5976875		9		5976825	5976875	0,204,0
chr2L	5976875	5976925		9		5976875	5976925	0,204,0
chr2L	5976925	5976975		9		5976925	5976975	0,204,0
chr2L	5976975	5977025		9		5976975	5977025	0,204,0
chr2L	5977125	5977175		9		5977125	5977175	0,204,0
chr2L	5977175	5977225		9		5977175	5977225	0,204,0
chr2L	5977225	5977275		9		5977225	5977275	0,204,0
chr2L	5977275	5977325		9		5977275	5977325	0,204,0
chr2L	5977325	5977375		9		5977325	5977375	0,204,0
chr2L	5977375	5977425		9		5977375	5977425	0,204,0
chr2L	5977475	5977525		9		5977475	5977525	0,204,0
chr2L	5977625	5977675		9		5977625	5977675	0,204,0
chr2L	5977675	5977725		9		5977675	5977725	0,204,0
chr2L	5977775	5977825		9		5977775	5977825	0,204,0
chr2L	5977825	5977875		9		5977825	5977875	0,204,0
chr2L	5977875	5977925		9		5977875	5977925	0,204,0
chr2L	5977925	5977975		9		5977925	5977975	0,204,0
chr2L	5977975	5978025		9		5977975	5978025	0,204,0
chr2L	5978025	5978075		9		5978025	5978075	0,204,0
chr2L	5978075	5978125		9		5978075	5978125	0,204,0
chr2L	5978125	5978175		9		5978125	5978175	0,204,0
chr2L	5978175	5978225		9		5978175	5978225	0,204,0
chr2L	5978225	5978275		9		5978225	5978275	0,204,0
chr2L	5978275	5978325		9		5978275	5978325	0,204,0
chr2L	5978325	5978375		9		5978325	5978375	0,204,0
chr2L	5978375	5978425		9		5978375	5978425	0,204,0
chr2L	5978425	5978475		9		5978425	5978475	0,204,0
chr2L	5978475	5978525		9		5978475	5978525	0,204,0
chr2L	5978525	5978575		9		5978525	5978575	0,204,0
chr2L	5978725	5978775		9		5978725	5978775	0,204,0
chr2L	5978775	5978825		9		5978775	5978825	0,204,0
chr2L	5978825	5978875		9		5978825	5978875	0,204,0
chr2L	5978875	5978925		9		5978875	5978925	0,204,0
chr2L	5978925	5978975		9		5978925	5978975	0,204,0
chr2L	5978975	5979025		9		5978975	5979025	0,204,0
chr2L	5979025	5979075		9		5979025	5979075	0,204,0
chr2L	5979175	5979225		9		5979175	5979225	0,204,0
chr2L	5979225	5979275		9		5979225	5979275	0,204,0
chr2L	5979275	5979325		9		5979275	5979325	0,204,0
chr2L	5979325	5979375		9		5979325	5979375	0,204,0
chr2L	5979375	5979425		9		5979375	5979425	0,204,0
chr2L	5979425	5979475		9		5979425	5979475	0,204,0
chr2L	5979475	5979525		9		5979475	5979525	0,204,0
chr2L	5979525	5979575		9		5979525	5979575	0,204,0
chr2L	5979575	5979625		9		5979575	5979625	0,204,0
chr2L	5979625	5979675		9		5979625	5979675	0,204,0
chr2L	5979675	5979725		9		5979675	5979725	0,204,0
chr2L	5979725	5979775		9		5979725	5979775	0,204,0
chr2L	5979775	5979825		9		5979775	5979825	0,204,0
chr2L	5979825	5979875		9		5979825	5979875	0,204,0
chr2L	5979875	5979925		9		5979875	5979925	0,204,0
chr2L	5979925	5979975		9		5979925	5979975	0,204,0
chr2L	5979975	5980025		9		5979975	5980025	0,204,0
chr2L	5980075	5980125		9		5980075	5980125	0,204,0
chr2L	5980125	5980175		9		5980125	5980175	0,204,0
chr2L	5980475	5980525		9		5980475	5980525	0,204,0
chr2L	5980525	5980575		9		5980525	5980575	0,204,0
chr2L	5980575	5980625		9		5980575	5980625	0,204,0
chr2L	5980625	5980675		9		5980625	5980675	0,204,0
chr2L	5980675	5980725		9		5980675	5980725	0,204,0
chr2L	5980725	5980775		9		5980725	5980775	0,204,0
chr2L	5980775	5980825		9		5980775	5980825	0,204,0
chr2L	5980825	5980875		9		5980825	5980875	0,204,0
chr2L	5980875	5980925		9		5980875	5980925	0,204,0
chr2L	5980925	5980975		9		5980925	5980975	0,204,0
chr2L	5980975	5981025		9		5980975	5981025	0,204,0
chr2L	5981125	5981175		9		5981125	5981175	0,204,0
chr2L	5981225	5981275		9		5981225	5981275	0,204,0
chr2L	5981275	5981325		9		5981275	5981325	0,204,0
chr2L	5981675	5981725		9		5981675	5981725	0,204,0
[truncated: 35,059 more rows]
