# Supplementary material for: Probabilistic modelling of chromatin code landscape reveals functional diversity of enhancer-like chromatin states
Source: Nat Commun. 2016 Feb 4;7:10528. doi: 10.1038/ncomms10528 (PMC4742914; doi:10.1038/ncomms10528)
Supplement: Supplementary Data 1 — The 30-chromatin state annotation tracks for Drosophila melanogaster DRSC-S2 cell. [file ncomms10528-s2.zip › Supplementary Data 1/10_TSS1.bed]

chr2L	18525	18575		10		18525	18575	255,51,51
chr2L	18625	18675		10		18625	18675	255,51,51
chr2L	18675	18725		10		18675	18725	255,51,51
chr2L	18725	18775		10		18725	18775	255,51,51
chr2L	18875	18925		10		18875	18925	255,51,51
chr2L	18925	18975		10		18925	18975	255,51,51
chr2L	18975	19025		10		18975	19025	255,51,51
chr2L	21475	21525		10		21475	21525	255,51,51
chr2L	21575	21625		10		21575	21625	255,51,51
chr2L	21625	21675		10		21625	21675	255,51,51
chr2L	21675	21725		10		21675	21725	255,51,51
chr2L	21775	21825		10		21775	21825	255,51,51
chr2L	21825	21875		10		21825	21875	255,51,51
chr2L	67175	67225		10		67175	67225	255,51,51
chr2L	94825	94875		10		94825	94875	255,51,51
chr2L	102075	102125		10		102075	102125	255,51,51
chr2L	102125	102175		10		102125	102175	255,51,51
chr2L	102175	102225		10		102175	102225	255,51,51
chr2L	102225	102275		10		102225	102275	255,51,51
chr2L	102275	102325		10		102275	102325	255,51,51
chr2L	106725	106775		10		106725	106775	255,51,51
chr2L	106975	107025		10		106975	107025	255,51,51
chr2L	114275	114325		10		114275	114325	255,51,51
chr2L	114375	114425		10		114375	114425	255,51,51
chr2L	114475	114525		10		114475	114525	255,51,51
chr2L	114875	114925		10		114875	114925	255,51,51
chr2L	122475	122525		10		122475	122525	255,51,51
chr2L	122525	122575		10		122525	122575	255,51,51
chr2L	122575	122625		10		122575	122625	255,51,51
chr2L	142875	142925		10		142875	142925	255,51,51
chr2L	142925	142975		10		142925	142975	255,51,51
chr2L	142975	143025		10		142975	143025	255,51,51
chr2L	143025	143075		10		143025	143075	255,51,51
chr2L	159175	159225		10		159175	159225	255,51,51
chr2L	206625	206675		10		206625	206675	255,51,51
chr2L	206725	206775		10		206725	206775	255,51,51
chr2L	206875	206925		10		206875	206925	255,51,51
chr2L	206925	206975		10		206925	206975	255,51,51
chr2L	206975	207025		10		206975	207025	255,51,51
chr2L	207425	207475		10		207425	207475	255,51,51
chr2L	207475	207525		10		207475	207525	255,51,51
chr2L	250425	250475		10		250425	250475	255,51,51
chr2L	251075	251125		10		251075	251125	255,51,51
chr2L	251125	251175		10		251125	251175	255,51,51
chr2L	271975	272025		10		271975	272025	255,51,51
chr2L	283075	283125		10		283075	283125	255,51,51
chr2L	283125	283175		10		283125	283175	255,51,51
chr2L	283175	283225		10		283175	283225	255,51,51
chr2L	283325	283375		10		283325	283375	255,51,51
chr2L	283375	283425		10		283375	283425	255,51,51
chr2L	283475	283525		10		283475	283525	255,51,51
chr2L	283825	283875		10		283825	283875	255,51,51
chr2L	285375	285425		10		285375	285425	255,51,51
chr2L	285425	285475		10		285425	285475	255,51,51
chr2L	285525	285575		10		285525	285575	255,51,51
chr2L	285575	285625		10		285575	285625	255,51,51
chr2L	285875	285925		10		285875	285925	255,51,51
chr2L	285975	286025		10		285975	286025	255,51,51
chr2L	292125	292175		10		292125	292175	255,51,51
chr2L	292175	292225		10		292175	292225	255,51,51
chr2L	292225	292275		10		292225	292275	255,51,51
chr2L	292425	292475		10		292425	292475	255,51,51
chr2L	294625	294675		10		294625	294675	255,51,51
chr2L	294675	294725		10		294675	294725	255,51,51
chr2L	294975	295025		10		294975	295025	255,51,51
chr2L	295025	295075		10		295025	295075	255,51,51
chr2L	295175	295225		10		295175	295225	255,51,51
chr2L	295225	295275		10		295225	295275	255,51,51
chr2L	305425	305475		10		305425	305475	255,51,51
chr2L	305875	305925		10		305875	305925	255,51,51
chr2L	305925	305975		10		305925	305975	255,51,51
chr2L	357875	357925		10		357875	357925	255,51,51
chr2L	357925	357975		10		357925	357975	255,51,51
chr2L	357975	358025		10		357975	358025	255,51,51
chr2L	358025	358075		10		358025	358075	255,51,51
chr2L	358075	358125		10		358075	358125	255,51,51
chr2L	358125	358175		10		358125	358175	255,51,51
chr2L	358175	358225		10		358175	358225	255,51,51
chr2L	358225	358275		10		358225	358275	255,51,51
chr2L	403575	403625		10		403575	403625	255,51,51
chr2L	403625	403675		10		403625	403675	255,51,51
chr2L	403775	403825		10		403775	403825	255,51,51
chr2L	403825	403875		10		403825	403875	255,51,51
chr2L	403875	403925		10		403875	403925	255,51,51
chr2L	419575	419625		10		419575	419625	255,51,51
chr2L	470625	470675		10		470625	470675	255,51,51
chr2L	540475	540525		10		540475	540525	255,51,51
chr2L	540525	540575		10		540525	540575	255,51,51
chr2L	540575	540625		10		540575	540625	255,51,51
chr2L	540625	540675		10		540625	540675	255,51,51
chr2L	540675	540725		10		540675	540725	255,51,51
chr2L	540725	540775		10		540725	540775	255,51,51
chr2L	540775	540825		10		540775	540825	255,51,51
chr2L	540825	540875		10		540825	540875	255,51,51
chr2L	540875	540925		10		540875	540925	255,51,51
chr2L	540925	540975		10		540925	540975	255,51,51
chr2L	540975	541025		10		540975	541025	255,51,51
chr2L	541025	541075		10		541025	541075	255,51,51
chr2L	541075	541125		10		541075	541125	255,51,51
chr2L	541125	541175		10		541125	541175	255,51,51
chr2L	541175	541225		10		541175	541225	255,51,51
chr2L	541325	541375		10		541325	541375	255,51,51
chr2L	560375	560425		10		560375	560425	255,51,51
chr2L	563925	563975		10		563925	563975	255,51,51
chr2L	563975	564025		10		563975	564025	255,51,51
chr2L	567975	568025		10		567975	568025	255,51,51
chr2L	568025	568075		10		568025	568075	255,51,51
chr2L	568075	568125		10		568075	568125	255,51,51
chr2L	568125	568175		10		568125	568175	255,51,51
chr2L	602475	602525		10		602475	602525	255,51,51
chr2L	602525	602575		10		602525	602575	255,51,51
chr2L	602575	602625		10		602575	602625	255,51,51
chr2L	602775	602825		10		602775	602825	255,51,51
chr2L	810575	810625		10		810575	810625	255,51,51
chr2L	820175	820225		10		820175	820225	255,51,51
chr2L	821125	821175		10		821125	821175	255,51,51
chr2L	821175	821225		10		821175	821225	255,51,51
chr2L	821225	821275		10		821225	821275	255,51,51
chr2L	850975	851025		10		850975	851025	255,51,51
chr2L	851025	851075		10		851025	851075	255,51,51
chr2L	851075	851125		10		851075	851125	255,51,51
chr2L	851125	851175		10		851125	851175	255,51,51
chr2L	851225	851275		10		851225	851275	255,51,51
chr2L	851275	851325		10		851275	851325	255,51,51
chr2L	1006625	1006675		10		1006625	1006675	255,51,51
chr2L	1006675	1006725		10		1006675	1006725	255,51,51
chr2L	1006725	1006775		10		1006725	1006775	255,51,51
chr2L	1006775	1006825		10		1006775	1006825	255,51,51
chr2L	1077925	1077975		10		1077925	1077975	255,51,51
chr2L	1077975	1078025		10		1077975	1078025	255,51,51
chr2L	1108275	1108325		10		1108275	1108325	255,51,51
chr2L	1108375	1108425		10		1108375	1108425	255,51,51
chr2L	1108725	1108775		10		1108725	1108775	255,51,51
chr2L	1108775	1108825		10		1108775	1108825	255,51,51
chr2L	1108825	1108875		10		1108825	1108875	255,51,51
chr2L	1108875	1108925		10		1108875	1108925	255,51,51
chr2L	1108925	1108975		10		1108925	1108975	255,51,51
chr2L	1108975	1109025		10		1108975	1109025	255,51,51
chr2L	1142375	1142425		10		1142375	1142425	255,51,51
chr2L	1142425	1142475		10		1142425	1142475	255,51,51
chr2L	1142475	1142525		10		1142475	1142525	255,51,51
chr2L	1142525	1142575		10		1142525	1142575	255,51,51
chr2L	1142575	1142625		10		1142575	1142625	255,51,51
chr2L	1142975	1143025		10		1142975	1143025	255,51,51
chr2L	1143025	1143075		10		1143025	1143075	255,51,51
chr2L	1163875	1163925		10		1163875	1163925	255,51,51
chr2L	1163975	1164025		10		1163975	1164025	255,51,51
chr2L	1164025	1164075		10		1164025	1164075	255,51,51
chr2L	1164125	1164175		10		1164125	1164175	255,51,51
chr2L	1164175	1164225		10		1164175	1164225	255,51,51
chr2L	1164525	1164575		10		1164525	1164575	255,51,51
chr2L	1166175	1166225		10		1166175	1166225	255,51,51
chr2L	1166225	1166275		10		1166225	1166275	255,51,51
chr2L	1166275	1166325		10		1166275	1166325	255,51,51
chr2L	1173125	1173175		10		1173125	1173175	255,51,51
chr2L	1177375	1177425		10		1177375	1177425	255,51,51
chr2L	1492075	1492125		10		1492075	1492125	255,51,51
chr2L	1502675	1502725		10		1502675	1502725	255,51,51
chr2L	1502775	1502825		10		1502775	1502825	255,51,51
chr2L	1502825	1502875		10		1502825	1502875	255,51,51
chr2L	1502875	1502925		10		1502875	1502925	255,51,51
chr2L	1502925	1502975		10		1502925	1502975	255,51,51
chr2L	1502975	1503025		10		1502975	1503025	255,51,51
chr2L	1503025	1503075		10		1503025	1503075	255,51,51
chr2L	1503075	1503125		10		1503075	1503125	255,51,51
chr2L	1503125	1503175		10		1503125	1503175	255,51,51
chr2L	1503275	1503325		10		1503275	1503325	255,51,51
chr2L	1503325	1503375		10		1503325	1503375	255,51,51
chr2L	1503375	1503425		10		1503375	1503425	255,51,51
chr2L	1503425	1503475		10		1503425	1503475	255,51,51
chr2L	1614075	1614125		10		1614075	1614125	255,51,51
chr2L	1614125	1614175		10		1614125	1614175	255,51,51
chr2L	1614175	1614225		10		1614175	1614225	255,51,51
chr2L	1614225	1614275		10		1614225	1614275	255,51,51
chr2L	1614275	1614325		10		1614275	1614325	255,51,51
chr2L	1704575	1704625		10		1704575	1704625	255,51,51
chr2L	1704625	1704675		10		1704625	1704675	255,51,51
chr2L	1715725	1715775		10		1715725	1715775	255,51,51
chr2L	1715975	1716025		10		1715975	1716025	255,51,51
chr2L	1716025	1716075		10		1716025	1716075	255,51,51
chr2L	1724325	1724375		10		1724325	1724375	255,51,51
chr2L	1724375	1724425		10		1724375	1724425	255,51,51
chr2L	1724875	1724925		10		1724875	1724925	255,51,51
chr2L	1732375	1732425		10		1732375	1732425	255,51,51
chr2L	1732675	1732725		10		1732675	1732725	255,51,51
chr2L	1732725	1732775		10		1732725	1732775	255,51,51
chr2L	1732775	1732825		10		1732775	1732825	255,51,51
chr2L	1732825	1732875		10		1732825	1732875	255,51,51
chr2L	1751975	1752025		10		1751975	1752025	255,51,51
chr2L	1752025	1752075		10		1752025	1752075	255,51,51
chr2L	1752075	1752125		10		1752075	1752125	255,51,51
chr2L	1752225	1752275		10		1752225	1752275	255,51,51
chr2L	1884475	1884525		10		1884475	1884525	255,51,51
chr2L	1884675	1884725		10		1884675	1884725	255,51,51
chr2L	1973675	1973725		10		1973675	1973725	255,51,51
chr2L	1973725	1973775		10		1973725	1973775	255,51,51
chr2L	1973775	1973825		10		1973775	1973825	255,51,51
chr2L	1973825	1973875		10		1973825	1973875	255,51,51
chr2L	1973925	1973975		10		1973925	1973975	255,51,51
chr2L	1973975	1974025		10		1973975	1974025	255,51,51
chr2L	1974025	1974075		10		1974025	1974075	255,51,51
chr2L	1974075	1974125		10		1974075	1974125	255,51,51
chr2L	1974175	1974225		10		1974175	1974225	255,51,51
chr2L	1974275	1974325		10		1974275	1974325	255,51,51
chr2L	1980975	1981025		10		1980975	1981025	255,51,51
chr2L	1987575	1987625		10		1987575	1987625	255,51,51
chr2L	1987675	1987725		10		1987675	1987725	255,51,51
chr2L	1987725	1987775		10		1987725	1987775	255,51,51
chr2L	1988325	1988375		10		1988325	1988375	255,51,51
chr2L	2009625	2009675		10		2009625	2009675	255,51,51
chr2L	2009725	2009775		10		2009725	2009775	255,51,51
chr2L	2009825	2009875		10		2009825	2009875	255,51,51
chr2L	2010525	2010575		10		2010525	2010575	255,51,51
chr2L	2010575	2010625		10		2010575	2010625	255,51,51
chr2L	2037475	2037525		10		2037475	2037525	255,51,51
chr2L	2037775	2037825		10		2037775	2037825	255,51,51
chr2L	2037825	2037875		10		2037825	2037875	255,51,51
chr2L	2037875	2037925		10		2037875	2037925	255,51,51
chr2L	2130175	2130225		10		2130175	2130225	255,51,51
chr2L	2130225	2130275		10		2130225	2130275	255,51,51
chr2L	2192225	2192275		10		2192225	2192275	255,51,51
chr2L	2192725	2192775		10		2192725	2192775	255,51,51
chr2L	2192775	2192825		10		2192775	2192825	255,51,51
chr2L	2192825	2192875		10		2192825	2192875	255,51,51
chr2L	2192875	2192925		10		2192875	2192925	255,51,51
chr2L	2192925	2192975		10		2192925	2192975	255,51,51
chr2L	2192975	2193025		10		2192975	2193025	255,51,51
chr2L	2193325	2193375		10		2193325	2193375	255,51,51
chr2L	2193425	2193475		10		2193425	2193475	255,51,51
chr2L	2193475	2193525		10		2193475	2193525	255,51,51
chr2L	2193525	2193575		10		2193525	2193575	255,51,51
chr2L	2193575	2193625		10		2193575	2193625	255,51,51
chr2L	2193625	2193675		10		2193625	2193675	255,51,51
chr2L	2194475	2194525		10		2194475	2194525	255,51,51
chr2L	2194525	2194575		10		2194525	2194575	255,51,51
chr2L	2194575	2194625		10		2194575	2194625	255,51,51
chr2L	2194625	2194675		10		2194625	2194675	255,51,51
chr2L	2195325	2195375		10		2195325	2195375	255,51,51
chr2L	2195375	2195425		10		2195375	2195425	255,51,51
chr2L	2195425	2195475		10		2195425	2195475	255,51,51
chr2L	2195525	2195575		10		2195525	2195575	255,51,51
chr2L	2195575	2195625		10		2195575	2195625	255,51,51
chr2L	2196475	2196525		10		2196475	2196525	255,51,51
chr2L	2196725	2196775		10		2196725	2196775	255,51,51
chr2L	2357425	2357475		10		2357425	2357475	255,51,51
chr2L	2357475	2357525		10		2357475	2357525	255,51,51
chr2L	2357625	2357675		10		2357625	2357675	255,51,51
chr2L	2357925	2357975		10		2357925	2357975	255,51,51
chr2L	2364625	2364675		10		2364625	2364675	255,51,51
chr2L	2376175	2376225		10		2376175	2376225	255,51,51
chr2L	2376225	2376275		10		2376225	2376275	255,51,51
chr2L	2376275	2376325		10		2376275	2376325	255,51,51
chr2L	2376325	2376375		10		2376325	2376375	255,51,51
chr2L	2376375	2376425		10		2376375	2376425	255,51,51
chr2L	2380575	2380625		10		2380575	2380625	255,51,51
chr2L	2380675	2380725		10		2380675	2380725	255,51,51
chr2L	2380725	2380775		10		2380725	2380775	255,51,51
chr2L	2380875	2380925		10		2380875	2380925	255,51,51
chr2L	2380975	2381025		10		2380975	2381025	255,51,51
chr2L	2382775	2382825		10		2382775	2382825	255,51,51
chr2L	2383275	2383325		10		2383275	2383325	255,51,51
chr2L	2420375	2420425		10		2420375	2420425	255,51,51
chr2L	2420525	2420575		10		2420525	2420575	255,51,51
chr2L	2492625	2492675		10		2492625	2492675	255,51,51
chr2L	2493025	2493075		10		2493025	2493075	255,51,51
chr2L	2493375	2493425		10		2493375	2493425	255,51,51
chr2L	2493425	2493475		10		2493425	2493475	255,51,51
chr2L	2493475	2493525		10		2493475	2493525	255,51,51
chr2L	2574625	2574675		10		2574625	2574675	255,51,51
chr2L	2574675	2574725		10		2574675	2574725	255,51,51
chr2L	2575025	2575075		10		2575025	2575075	255,51,51
chr2L	2575075	2575125		10		2575075	2575125	255,51,51
chr2L	2575125	2575175		10		2575125	2575175	255,51,51
chr2L	2575175	2575225		10		2575175	2575225	255,51,51
chr2L	2575225	2575275		10		2575225	2575275	255,51,51
chr2L	2575275	2575325		10		2575275	2575325	255,51,51
chr2L	2585475	2585525		10		2585475	2585525	255,51,51
chr2L	2585525	2585575		10		2585525	2585575	255,51,51
chr2L	2585575	2585625		10		2585575	2585625	255,51,51
chr2L	2724525	2724575		10		2724525	2724575	255,51,51
chr2L	2739775	2739825		10		2739775	2739825	255,51,51
chr2L	2739825	2739875		10		2739825	2739875	255,51,51
chr2L	2739925	2739975		10		2739925	2739975	255,51,51
chr2L	2874275	2874325		10		2874275	2874325	255,51,51
chr2L	2874325	2874375		10		2874325	2874375	255,51,51
chr2L	2886625	2886675		10		2886625	2886675	255,51,51
chr2L	2886725	2886775		10		2886725	2886775	255,51,51
chr2L	2987825	2987875		10		2987825	2987875	255,51,51
chr2L	2998925	2998975		10		2998925	2998975	255,51,51
chr2L	2998975	2999025		10		2998975	2999025	255,51,51
chr2L	2999275	2999325		10		2999275	2999325	255,51,51
chr2L	2999325	2999375		10		2999325	2999375	255,51,51
chr2L	2999425	2999475		10		2999425	2999475	255,51,51
chr2L	2999475	2999525		10		2999475	2999525	255,51,51
chr2L	2999675	2999725		10		2999675	2999725	255,51,51
chr2L	2999725	2999775		10		2999725	2999775	255,51,51
chr2L	2999825	2999875		10		2999825	2999875	255,51,51
chr2L	3023175	3023225		10		3023175	3023225	255,51,51
chr2L	3040075	3040125		10		3040075	3040125	255,51,51
chr2L	3144575	3144625		10		3144575	3144625	255,51,51
chr2L	3144625	3144675		10		3144625	3144675	255,51,51
chr2L	3144675	3144725		10		3144675	3144725	255,51,51
chr2L	3162125	3162175		10		3162125	3162175	255,51,51
chr2L	3162225	3162275		10		3162225	3162275	255,51,51
chr2L	3162275	3162325		10		3162275	3162325	255,51,51
chr2L	3162425	3162475		10		3162425	3162475	255,51,51
chr2L	3162475	3162525		10		3162475	3162525	255,51,51
chr2L	3163225	3163275		10		3163225	3163275	255,51,51
chr2L	3163325	3163375		10		3163325	3163375	255,51,51
chr2L	3163375	3163425		10		3163375	3163425	255,51,51
chr2L	3163525	3163575		10		3163525	3163575	255,51,51
chr2L	3163575	3163625		10		3163575	3163625	255,51,51
chr2L	3171275	3171325		10		3171275	3171325	255,51,51
chr2L	3171375	3171425		10		3171375	3171425	255,51,51
chr2L	3171425	3171475		10		3171425	3171475	255,51,51
chr2L	3171475	3171525		10		3171475	3171525	255,51,51
chr2L	3171525	3171575		10		3171525	3171575	255,51,51
chr2L	3171575	3171625		10		3171575	3171625	255,51,51
chr2L	3171625	3171675		10		3171625	3171675	255,51,51
chr2L	3171675	3171725		10		3171675	3171725	255,51,51
chr2L	3171725	3171775		10		3171725	3171775	255,51,51
chr2L	3171775	3171825		10		3171775	3171825	255,51,51
chr2L	3171825	3171875		10		3171825	3171875	255,51,51
chr2L	3171875	3171925		10		3171875	3171925	255,51,51
chr2L	3171925	3171975		10		3171925	3171975	255,51,51
chr2L	3171975	3172025		10		3171975	3172025	255,51,51
chr2L	3172025	3172075		10		3172025	3172075	255,51,51
chr2L	3172075	3172125		10		3172075	3172125	255,51,51
chr2L	3172125	3172175		10		3172125	3172175	255,51,51
chr2L	3172325	3172375		10		3172325	3172375	255,51,51
chr2L	3172425	3172475		10		3172425	3172475	255,51,51
chr2L	3172675	3172725		10		3172675	3172725	255,51,51
chr2L	3172775	3172825		10		3172775	3172825	255,51,51
chr2L	3291175	3291225		10		3291175	3291225	255,51,51
chr2L	3303825	3303875		10		3303825	3303875	255,51,51
chr2L	3319825	3319875		10		3319825	3319875	255,51,51
chr2L	3320125	3320175		10		3320125	3320175	255,51,51
chr2L	3320175	3320225		10		3320175	3320225	255,51,51
chr2L	3320225	3320275		10		3320225	3320275	255,51,51
chr2L	3320275	3320325		10		3320275	3320325	255,51,51
chr2L	3373575	3373625		10		3373575	3373625	255,51,51
chr2L	3373625	3373675		10		3373625	3373675	255,51,51
chr2L	3373675	3373725		10		3373675	3373725	255,51,51
chr2L	3373925	3373975		10		3373925	3373975	255,51,51
chr2L	3376575	3376625		10		3376575	3376625	255,51,51
chr2L	3449525	3449575		10		3449525	3449575	255,51,51
chr2L	3449575	3449625		10		3449575	3449625	255,51,51
chr2L	3469775	3469825		10		3469775	3469825	255,51,51
chr2L	3469825	3469875		10		3469825	3469875	255,51,51
chr2L	3469875	3469925		10		3469875	3469925	255,51,51
chr2L	3469925	3469975		10		3469925	3469975	255,51,51
chr2L	3469975	3470025		10		3469975	3470025	255,51,51
chr2L	3470125	3470175		10		3470125	3470175	255,51,51
chr2L	3470175	3470225		10		3470175	3470225	255,51,51
chr2L	3470225	3470275		10		3470225	3470275	255,51,51
chr2L	3470325	3470375		10		3470325	3470375	255,51,51
chr2L	3470775	3470825		10		3470775	3470825	255,51,51
chr2L	3530325	3530375		10		3530325	3530375	255,51,51
chr2L	3530375	3530425		10		3530375	3530425	255,51,51
chr2L	3530825	3530875		10		3530825	3530875	255,51,51
chr2L	3632325	3632375		10		3632325	3632375	255,51,51
chr2L	3632425	3632475		10		3632425	3632475	255,51,51
chr2L	3632525	3632575		10		3632525	3632575	255,51,51
chr2L	3632675	3632725		10		3632675	3632725	255,51,51
chr2L	3657325	3657375		10		3657325	3657375	255,51,51
chr2L	3657375	3657425		10		3657375	3657425	255,51,51
chr2L	3657475	3657525		10		3657475	3657525	255,51,51
chr2L	3657525	3657575		10		3657525	3657575	255,51,51
chr2L	3657625	3657675		10		3657625	3657675	255,51,51
chr2L	3712975	3713025		10		3712975	3713025	255,51,51
chr2L	3813425	3813475		10		3813425	3813475	255,51,51
chr2L	3813475	3813525		10		3813475	3813525	255,51,51
chr2L	3813525	3813575		10		3813525	3813575	255,51,51
chr2L	3813575	3813625		10		3813575	3813625	255,51,51
chr2L	3813725	3813775		10		3813725	3813775	255,51,51
chr2L	3813775	3813825		10		3813775	3813825	255,51,51
chr2L	3862625	3862675		10		3862625	3862675	255,51,51
chr2L	3862675	3862725		10		3862675	3862725	255,51,51
chr2L	3862725	3862775		10		3862725	3862775	255,51,51
chr2L	3862775	3862825		10		3862775	3862825	255,51,51
chr2L	3862825	3862875		10		3862825	3862875	255,51,51
chr2L	3862875	3862925		10		3862875	3862925	255,51,51
chr2L	3862925	3862975		10		3862925	3862975	255,51,51
chr2L	3862975	3863025		10		3862975	3863025	255,51,51
chr2L	3863025	3863075		10		3863025	3863075	255,51,51
chr2L	3863075	3863125		10		3863075	3863125	255,51,51
chr2L	3863125	3863175		10		3863125	3863175	255,51,51
chr2L	4187675	4187725		10		4187675	4187725	255,51,51
chr2L	4187725	4187775		10		4187725	4187775	255,51,51
chr2L	4187775	4187825		10		4187775	4187825	255,51,51
chr2L	4187925	4187975		10		4187925	4187975	255,51,51
chr2L	4196625	4196675		10		4196625	4196675	255,51,51
chr2L	4198575	4198625		10		4198575	4198625	255,51,51
chr2L	4224125	4224175		10		4224125	4224175	255,51,51
chr2L	4224175	4224225		10		4224175	4224225	255,51,51
chr2L	4224225	4224275		10		4224225	4224275	255,51,51
chr2L	4224275	4224325		10		4224275	4224325	255,51,51
chr2L	4224325	4224375		10		4224325	4224375	255,51,51
chr2L	4224375	4224425		10		4224375	4224425	255,51,51
chr2L	4331925	4331975		10		4331925	4331975	255,51,51
chr2L	4382675	4382725		10		4382675	4382725	255,51,51
chr2L	4382725	4382775		10		4382725	4382775	255,51,51
chr2L	4382775	4382825		10		4382775	4382825	255,51,51
chr2L	4385975	4386025		10		4385975	4386025	255,51,51
chr2L	4386025	4386075		10		4386025	4386075	255,51,51
chr2L	4386075	4386125		10		4386075	4386125	255,51,51
chr2L	4386125	4386175		10		4386125	4386175	255,51,51
chr2L	4386175	4386225		10		4386175	4386225	255,51,51
chr2L	4387225	4387275		10		4387225	4387275	255,51,51
chr2L	4387275	4387325		10		4387275	4387325	255,51,51
chr2L	4387325	4387375		10		4387325	4387375	255,51,51
chr2L	4387375	4387425		10		4387375	4387425	255,51,51
chr2L	4387425	4387475		10		4387425	4387475	255,51,51
chr2L	4387475	4387525		10		4387475	4387525	255,51,51
chr2L	4387525	4387575		10		4387525	4387575	255,51,51
chr2L	4387575	4387625		10		4387575	4387625	255,51,51
chr2L	4387625	4387675		10		4387625	4387675	255,51,51
chr2L	4387775	4387825		10		4387775	4387825	255,51,51
chr2L	4394025	4394075		10		4394025	4394075	255,51,51
chr2L	4403275	4403325		10		4403275	4403325	255,51,51
chr2L	4442025	4442075		10		4442025	4442075	255,51,51
chr2L	4442125	4442175		10		4442125	4442175	255,51,51
chr2L	4442175	4442225		10		4442175	4442225	255,51,51
chr2L	4442275	4442325		10		4442275	4442325	255,51,51
chr2L	4442325	4442375		10		4442325	4442375	255,51,51
chr2L	4442375	4442425		10		4442375	4442425	255,51,51
chr2L	4442425	4442475		10		4442425	4442475	255,51,51
chr2L	4454825	4454875		10		4454825	4454875	255,51,51
chr2L	4454875	4454925		10		4454875	4454925	255,51,51
chr2L	4454925	4454975		10		4454925	4454975	255,51,51
chr2L	4454975	4455025		10		4454975	4455025	255,51,51
chr2L	4456725	4456775		10		4456725	4456775	255,51,51
chr2L	4463575	4463625		10		4463575	4463625	255,51,51
chr2L	4463625	4463675		10		4463625	4463675	255,51,51
chr2L	4463675	4463725		10		4463675	4463725	255,51,51
chr2L	4463725	4463775		10		4463725	4463775	255,51,51
chr2L	4794275	4794325		10		4794275	4794325	255,51,51
chr2L	4794325	4794375		10		4794325	4794375	255,51,51
chr2L	4794425	4794475		10		4794425	4794475	255,51,51
chr2L	4794525	4794575		10		4794525	4794575	255,51,51
chr2L	4794575	4794625		10		4794575	4794625	255,51,51
chr2L	4811675	4811725		10		4811675	4811725	255,51,51
chr2L	4818125	4818175		10		4818125	4818175	255,51,51
chr2L	4818175	4818225		10		4818175	4818225	255,51,51
chr2L	4818225	4818275		10		4818225	4818275	255,51,51
chr2L	4818325	4818375		10		4818325	4818375	255,51,51
chr2L	4818375	4818425		10		4818375	4818425	255,51,51
chr2L	4818425	4818475		10		4818425	4818475	255,51,51
chr2L	4838475	4838525		10		4838475	4838525	255,51,51
chr2L	4838525	4838575		10		4838525	4838575	255,51,51
chr2L	4838575	4838625		10		4838575	4838625	255,51,51
chr2L	4838675	4838725		10		4838675	4838725	255,51,51
chr2L	4838825	4838875		10		4838825	4838875	255,51,51
chr2L	4838875	4838925		10		4838875	4838925	255,51,51
chr2L	4838925	4838975		10		4838925	4838975	255,51,51
chr2L	4838975	4839025		10		4838975	4839025	255,51,51
chr2L	4839025	4839075		10		4839025	4839075	255,51,51
chr2L	4839075	4839125		10		4839075	4839125	255,51,51
chr2L	4847025	4847075		10		4847025	4847075	255,51,51
chr2L	4949775	4949825		10		4949775	4949825	255,51,51
chr2L	4949875	4949925		10		4949875	4949925	255,51,51
chr2L	4949925	4949975		10		4949925	4949975	255,51,51
chr2L	4950025	4950075		10		4950025	4950075	255,51,51
chr2L	4955075	4955125		10		4955075	4955125	255,51,51
chr2L	4955125	4955175		10		4955125	4955175	255,51,51
chr2L	4955175	4955225		10		4955175	4955225	255,51,51
chr2L	4955225	4955275		10		4955225	4955275	255,51,51
chr2L	4955275	4955325		10		4955275	4955325	255,51,51
chr2L	4955325	4955375		10		4955325	4955375	255,51,51
chr2L	4955375	4955425		10		4955375	4955425	255,51,51
chr2L	4955425	4955475		10		4955425	4955475	255,51,51
chr2L	4971525	4971575		10		4971525	4971575	255,51,51
chr2L	5001325	5001375		10		5001325	5001375	255,51,51
chr2L	5001375	5001425		10		5001375	5001425	255,51,51
chr2L	5009975	5010025		10		5009975	5010025	255,51,51
chr2L	5029475	5029525		10		5029475	5029525	255,51,51
chr2L	5036325	5036375		10		5036325	5036375	255,51,51
chr2L	5036425	5036475		10		5036425	5036475	255,51,51
chr2L	5036475	5036525		10		5036475	5036525	255,51,51
chr2L	5036525	5036575		10		5036525	5036575	255,51,51
chr2L	5036575	5036625		10		5036575	5036625	255,51,51
chr2L	5036625	5036675		10		5036625	5036675	255,51,51
chr2L	5043475	5043525		10		5043475	5043525	255,51,51
chr2L	5043575	5043625		10		5043575	5043625	255,51,51
chr2L	5070425	5070475		10		5070425	5070475	255,51,51
chr2L	5070475	5070525		10		5070475	5070525	255,51,51
chr2L	5070625	5070675		10		5070625	5070675	255,51,51
chr2L	5070775	5070825		10		5070775	5070825	255,51,51
chr2L	5096225	5096275		10		5096225	5096275	255,51,51
chr2L	5096275	5096325		10		5096275	5096325	255,51,51
chr2L	5100325	5100375		10		5100325	5100375	255,51,51
chr2L	5100375	5100425		10		5100375	5100425	255,51,51
chr2L	5100425	5100475		10		5100425	5100475	255,51,51
chr2L	5100475	5100525		10		5100475	5100525	255,51,51
chr2L	5241725	5241775		10		5241725	5241775	255,51,51
chr2L	5241775	5241825		10		5241775	5241825	255,51,51
chr2L	5241875	5241925		10		5241875	5241925	255,51,51
chr2L	5242125	5242175		10		5242125	5242175	255,51,51
chr2L	5242175	5242225		10		5242175	5242225	255,51,51
chr2L	5242225	5242275		10		5242225	5242275	255,51,51
chr2L	5324975	5325025		10		5324975	5325025	255,51,51
chr2L	5325075	5325125		10		5325075	5325125	255,51,51
chr2L	5325375	5325425		10		5325375	5325425	255,51,51
chr2L	5341175	5341225		10		5341175	5341225	255,51,51
chr2L	5341575	5341625		10		5341575	5341625	255,51,51
chr2L	5341625	5341675		10		5341625	5341675	255,51,51
chr2L	5341675	5341725		10		5341675	5341725	255,51,51
chr2L	5542275	5542325		10		5542275	5542325	255,51,51
chr2L	5720975	5721025		10		5720975	5721025	255,51,51
chr2L	5721575	5721625		10		5721575	5721625	255,51,51
chr2L	5722075	5722125		10		5722075	5722125	255,51,51
chr2L	5723775	5723825		10		5723775	5723825	255,51,51
chr2L	5723825	5723875		10		5723825	5723875	255,51,51
chr2L	5723875	5723925		10		5723875	5723925	255,51,51
chr2L	5723925	5723975		10		5723925	5723975	255,51,51
chr2L	5723975	5724025		10		5723975	5724025	255,51,51
chr2L	5724025	5724075		10		5724025	5724075	255,51,51
chr2L	5724075	5724125		10		5724075	5724125	255,51,51
chr2L	5724125	5724175		10		5724125	5724175	255,51,51
chr2L	5724575	5724625		10		5724575	5724625	255,51,51
chr2L	5724625	5724675		10		5724625	5724675	255,51,51
chr2L	5724675	5724725		10		5724675	5724725	255,51,51
chr2L	5724725	5724775		10		5724725	5724775	255,51,51
chr2L	5725075	5725125		10		5725075	5725125	255,51,51
chr2L	5771325	5771375		10		5771325	5771375	255,51,51
chr2L	5771375	5771425		10		5771375	5771425	255,51,51
chr2L	5771475	5771525		10		5771475	5771525	255,51,51
chr2L	5799675	5799725		10		5799675	5799725	255,51,51
chr2L	5800175	5800225		10		5800175	5800225	255,51,51
chr2L	5800225	5800275		10		5800225	5800275	255,51,51
chr2L	5800325	5800375		10		5800325	5800375	255,51,51
chr2L	5802375	5802425		10		5802375	5802425	255,51,51
chr2L	5943275	5943325		10		5943275	5943325	255,51,51
chr2L	5943325	5943375		10		5943325	5943375	255,51,51
chr2L	5943425	5943475		10		5943425	5943475	255,51,51
chr2L	5944975	5945025		10		5944975	5945025	255,51,51
chr2L	5948475	5948525		10		5948475	5948525	255,51,51
chr2L	5948525	5948575		10		5948525	5948575	255,51,51
chr2L	5948575	5948625		10		5948575	5948625	255,51,51
chr2L	5948625	5948675		10		5948625	5948675	255,51,51
chr2L	5948825	5948875		10		5948825	5948875	255,51,51
chr2L	5948975	5949025		10		5948975	5949025	255,51,51
chr2L	5949025	5949075		10		5949025	5949075	255,51,51
chr2L	5949125	5949175		10		5949125	5949175	255,51,51
chr2L	5980025	5980075		10		5980025	5980075	255,51,51
chr2L	5980375	5980425		10		5980375	5980425	255,51,51
chr2L	5980425	5980475		10		5980425	5980475	255,51,51
chr2L	5981825	5981875		10		5981825	5981875	255,51,51
chr2L	5999525	5999575		10		5999525	5999575	255,51,51
chr2L	5999575	5999625		10		5999575	5999625	255,51,51
chr2L	6000175	6000225		10		6000175	6000225	255,51,51
chr2L	6024525	6024575		10		6024525	6024575	255,51,51
chr2L	6037175	6037225		10		6037175	6037225	255,51,51
chr2L	6037225	6037275		10		6037225	6037275	255,51,51
chr2L	6037275	6037325		10		6037275	6037325	255,51,51
chr2L	6037675	6037725		10		6037675	6037725	255,51,51
chr2L	6037775	6037825		10		6037775	6037825	255,51,51
chr2L	6050375	6050425		10		6050375	6050425	255,51,51
chr2L	6050425	6050475		10		6050425	6050475	255,51,51
chr2L	6050475	6050525		10		6050475	6050525	255,51,51
chr2L	6050525	6050575		10		6050525	6050575	255,51,51
chr2L	6050575	6050625		10		6050575	6050625	255,51,51
chr2L	6082525	6082575		10		6082525	6082575	255,51,51
chr2L	6088625	6088675		10		6088625	6088675	255,51,51
chr2L	6099025	6099075		10		6099025	6099075	255,51,51
chr2L	6099075	6099125		10		6099075	6099125	255,51,51
chr2L	6099525	6099575		10		6099525	6099575	255,51,51
chr2L	6099575	6099625		10		6099575	6099625	255,51,51
chr2L	6099825	6099875		10		6099825	6099875	255,51,51
chr2L	6099875	6099925		10		6099875	6099925	255,51,51
chr2L	6099925	6099975		10		6099925	6099975	255,51,51
chr2L	6099975	6100025		10		6099975	6100025	255,51,51
chr2L	6100375	6100425		10		6100375	6100425	255,51,51
chr2L	6100425	6100475		10		6100425	6100475	255,51,51
chr2L	6100475	6100525		10		6100475	6100525	255,51,51
chr2L	6124175	6124225		10		6124175	6124225	255,51,51
chr2L	6124375	6124425		10		6124375	6124425	255,51,51
chr2L	6127875	6127925		10		6127875	6127925	255,51,51
chr2L	6127975	6128025		10		6127975	6128025	255,51,51
chr2L	6324225	6324275		10		6324225	6324275	255,51,51
chr2L	6343575	6343625		10		6343575	6343625	255,51,51
chr2L	6343625	6343675		10		6343625	6343675	255,51,51
chr2L	6343875	6343925		10		6343875	6343925	255,51,51
chr2L	6356625	6356675		10		6356625	6356675	255,51,51
chr2L	6356775	6356825		10		6356775	6356825	255,51,51
chr2L	6448525	6448575		10		6448525	6448575	255,51,51
chr2L	6449225	6449275		10		6449225	6449275	255,51,51
chr2L	6449425	6449475		10		6449425	6449475	255,51,51
chr2L	6449625	6449675		10		6449625	6449675	255,51,51
chr2L	6455175	6455225		10		6455175	6455225	255,51,51
chr2L	6455225	6455275		10		6455225	6455275	255,51,51
chr2L	6465575	6465625		10		6465575	6465625	255,51,51
chr2L	6465875	6465925		10		6465875	6465925	255,51,51
chr2L	6467725	6467775		10		6467725	6467775	255,51,51
chr2L	6467775	6467825		10		6467775	6467825	255,51,51
chr2L	6468075	6468125		10		6468075	6468125	255,51,51
chr2L	6468125	6468175		10		6468125	6468175	255,51,51
chr2L	6473525	6473575		10		6473525	6473575	255,51,51
chr2L	6481225	6481275		10		6481225	6481275	255,51,51
chr2L	6488725	6488775		10		6488725	6488775	255,51,51
chr2L	6494475	6494525		10		6494475	6494525	255,51,51
chr2L	6497875	6497925		10		6497875	6497925	255,51,51
chr2L	6497925	6497975		10		6497925	6497975	255,51,51
chr2L	6497975	6498025		10		6497975	6498025	255,51,51
chr2L	6498025	6498075		10		6498025	6498075	255,51,51
chr2L	6498125	6498175		10		6498125	6498175	255,51,51
chr2L	6498175	6498225		10		6498175	6498225	255,51,51
chr2L	6498225	6498275		10		6498225	6498275	255,51,51
chr2L	6498275	6498325		10		6498275	6498325	255,51,51
chr2L	6498325	6498375		10		6498325	6498375	255,51,51
chr2L	6498375	6498425		10		6498375	6498425	255,51,51
chr2L	6498425	6498475		10		6498425	6498475	255,51,51
chr2L	6498475	6498525		10		6498475	6498525	255,51,51
chr2L	6498525	6498575		10		6498525	6498575	255,51,51
chr2L	6498575	6498625		10		6498575	6498625	255,51,51
chr2L	6498625	6498675		10		6498625	6498675	255,51,51
chr2L	6498675	6498725		10		6498675	6498725	255,51,51
chr2L	6498725	6498775		10		6498725	6498775	255,51,51
chr2L	6498775	6498825		10		6498775	6498825	255,51,51
chr2L	6557225	6557275		10		6557225	6557275	255,51,51
chr2L	6557275	6557325		10		6557275	6557325	255,51,51
chr2L	6557325	6557375		10		6557325	6557375	255,51,51
chr2L	6557375	6557425		10		6557375	6557425	255,51,51
chr2L	6566125	6566175		10		6566125	6566175	255,51,51
chr2L	6566225	6566275		10		6566225	6566275	255,51,51
chr2L	6566275	6566325		10		6566275	6566325	255,51,51
chr2L	6566525	6566575		10		6566525	6566575	255,51,51
chr2L	6566575	6566625		10		6566575	6566625	255,51,51
chr2L	6566625	6566675		10		6566625	6566675	255,51,51
chr2L	6566675	6566725		10		6566675	6566725	255,51,51
chr2L	6566725	6566775		10		6566725	6566775	255,51,51
chr2L	6610825	6610875		10		6610825	6610875	255,51,51
chr2L	6610925	6610975		10		6610925	6610975	255,51,51
chr2L	6610975	6611025		10		6610975	6611025	255,51,51
chr2L	6611025	6611075		10		6611025	6611075	255,51,51
chr2L	6611075	6611125		10		6611075	6611125	255,51,51
chr2L	6622725	6622775		10		6622725	6622775	255,51,51
chr2L	6622775	6622825		10		6622775	6622825	255,51,51
chr2L	6622825	6622875		10		6622825	6622875	255,51,51
chr2L	6622875	6622925		10		6622875	6622925	255,51,51
chr2L	6622925	6622975		10		6622925	6622975	255,51,51
chr2L	6657825	6657875		10		6657825	6657875	255,51,51
chr2L	6657925	6657975		10		6657925	6657975	255,51,51
chr2L	6657975	6658025		10		6657975	6658025	255,51,51
chr2L	6658025	6658075		10		6658025	6658075	255,51,51
chr2L	6658075	6658125		10		6658075	6658125	255,51,51
chr2L	6658125	6658175		10		6658125	6658175	255,51,51
chr2L	6658175	6658225		10		6658175	6658225	255,51,51
chr2L	6658225	6658275		10		6658225	6658275	255,51,51
chr2L	6677975	6678025		10		6677975	6678025	255,51,51
chr2L	6678025	6678075		10		6678025	6678075	255,51,51
chr2L	6678075	6678125		10		6678075	6678125	255,51,51
chr2L	6678125	6678175		10		6678125	6678175	255,51,51
chr2L	6678175	6678225		10		6678175	6678225	255,51,51
chr2L	6678275	6678325		10		6678275	6678325	255,51,51
chr2L	6684675	6684725		10		6684675	6684725	255,51,51
chr2L	6684725	6684775		10		6684725	6684775	255,51,51
chr2L	6717225	6717275		10		6717225	6717275	255,51,51
chr2L	6717675	6717725		10		6717675	6717725	255,51,51
chr2L	6723225	6723275		10		6723225	6723275	255,51,51
chr2L	6723275	6723325		10		6723275	6723325	255,51,51
chr2L	6723875	6723925		10		6723875	6723925	255,51,51
chr2L	6723925	6723975		10		6723925	6723975	255,51,51
chr2L	6724025	6724075		10		6724025	6724075	255,51,51
chr2L	6797525	6797575		10		6797525	6797575	255,51,51
chr2L	6797575	6797625		10		6797575	6797625	255,51,51
chr2L	6797625	6797675		10		6797625	6797675	255,51,51
chr2L	6797725	6797775		10		6797725	6797775	255,51,51
chr2L	6797825	6797875		10		6797825	6797875	255,51,51
chr2L	6851775	6851825		10		6851775	6851825	255,51,51
chr2L	6851825	6851875		10		6851825	6851875	255,51,51
chr2L	6851875	6851925		10		6851875	6851925	255,51,51
chr2L	6851925	6851975		10		6851925	6851975	255,51,51
chr2L	6851975	6852025		10		6851975	6852025	255,51,51
chr2L	6852375	6852425		10		6852375	6852425	255,51,51
chr2L	6853275	6853325		10		6853275	6853325	255,51,51
chr2L	6854175	6854225		10		6854175	6854225	255,51,51
chr2L	6854225	6854275		10		6854225	6854275	255,51,51
chr2L	6854325	6854375		10		6854325	6854375	255,51,51
chr2L	6914025	6914075		10		6914025	6914075	255,51,51
chr2L	6914075	6914125		10		6914075	6914125	255,51,51
chr2L	6914275	6914325		10		6914275	6914325	255,51,51
chr2L	6914325	6914375		10		6914325	6914375	255,51,51
chr2L	6914375	6914425		10		6914375	6914425	255,51,51
chr2L	6914425	6914475		10		6914425	6914475	255,51,51
chr2L	6914475	6914525		10		6914475	6914525	255,51,51
chr2L	6920575	6920625		10		6920575	6920625	255,51,51
chr2L	6945375	6945425		10		6945375	6945425	255,51,51
chr2L	6945425	6945475		10		6945425	6945475	255,51,51
chr2L	6945475	6945525		10		6945475	6945525	255,51,51
chr2L	6945525	6945575		10		6945525	6945575	255,51,51
chr2L	6950125	6950175		10		6950125	6950175	255,51,51
chr2L	6971775	6971825		10		6971775	6971825	255,51,51
chr2L	6971825	6971875		10		6971825	6971875	255,51,51
chr2L	6971875	6971925		10		6971875	6971925	255,51,51
chr2L	6971925	6971975		10		6971925	6971975	255,51,51
chr2L	7012975	7013025		10		7012975	7013025	255,51,51
chr2L	7013025	7013075		10		7013025	7013075	255,51,51
chr2L	7013075	7013125		10		7013075	7013125	255,51,51
chr2L	7013125	7013175		10		7013125	7013175	255,51,51
chr2L	7013175	7013225		10		7013175	7013225	255,51,51
chr2L	7013225	7013275		10		7013225	7013275	255,51,51
chr2L	7013275	7013325		10		7013275	7013325	255,51,51
chr2L	7013325	7013375		10		7013325	7013375	255,51,51
chr2L	7029125	7029175		10		7029125	7029175	255,51,51
chr2L	7029625	7029675		10		7029625	7029675	255,51,51
chr2L	7029675	7029725		10		7029675	7029725	255,51,51
chr2L	7029725	7029775		10		7029725	7029775	255,51,51
chr2L	7029775	7029825		10		7029775	7029825	255,51,51
chr2L	7030525	7030575		10		7030525	7030575	255,51,51
chr2L	7033125	7033175		10		7033125	7033175	255,51,51
chr2L	7033175	7033225		10		7033175	7033225	255,51,51
chr2L	7041875	7041925		10		7041875	7041925	255,51,51
chr2L	7042025	7042075		10		7042025	7042075	255,51,51
chr2L	7042125	7042175		10		7042125	7042175	255,51,51
chr2L	7042175	7042225		10		7042175	7042225	255,51,51
chr2L	7042225	7042275		10		7042225	7042275	255,51,51
chr2L	7042275	7042325		10		7042275	7042325	255,51,51
chr2L	7055775	7055825		10		7055775	7055825	255,51,51
chr2L	7055825	7055875		10		7055825	7055875	255,51,51
chr2L	7055875	7055925		10		7055875	7055925	255,51,51
chr2L	7055925	7055975		10		7055925	7055975	255,51,51
chr2L	7055975	7056025		10		7055975	7056025	255,51,51
chr2L	7056125	7056175		10		7056125	7056175	255,51,51
chr2L	7056175	7056225		10		7056175	7056225	255,51,51
chr2L	7056225	7056275		10		7056225	7056275	255,51,51
chr2L	7056275	7056325		10		7056275	7056325	255,51,51
chr2L	7063075	7063125		10		7063075	7063125	255,51,51
chr2L	7063225	7063275		10		7063225	7063275	255,51,51
chr2L	7063275	7063325		10		7063275	7063325	255,51,51
chr2L	7063475	7063525		10		7063475	7063525	255,51,51
chr2L	7063525	7063575		10		7063525	7063575	255,51,51
chr2L	7063925	7063975		10		7063925	7063975	255,51,51
chr2L	7065675	7065725		10		7065675	7065725	255,51,51
chr2L	7188775	7188825		10		7188775	7188825	255,51,51
chr2L	7188825	7188875		10		7188825	7188875	255,51,51
chr2L	7188875	7188925		10		7188875	7188925	255,51,51
chr2L	7194575	7194625		10		7194575	7194625	255,51,51
chr2L	7204275	7204325		10		7204275	7204325	255,51,51
chr2L	7204325	7204375		10		7204325	7204375	255,51,51
chr2L	7204575	7204625		10		7204575	7204625	255,51,51
chr2L	7204625	7204675		10		7204625	7204675	255,51,51
chr2L	7204675	7204725		10		7204675	7204725	255,51,51
chr2L	7223275	7223325		10		7223275	7223325	255,51,51
chr2L	7258225	7258275		10		7258225	7258275	255,51,51
chr2L	7258275	7258325		10		7258275	7258325	255,51,51
chr2L	7258325	7258375		10		7258325	7258375	255,51,51
chr2L	7281625	7281675		10		7281625	7281675	255,51,51
chr2L	7281725	7281775		10		7281725	7281775	255,51,51
chr2L	7388075	7388125		10		7388075	7388125	255,51,51
chr2L	7388125	7388175		10		7388125	7388175	255,51,51
chr2L	7388175	7388225		10		7388175	7388225	255,51,51
chr2L	7388375	7388425		10		7388375	7388425	255,51,51
chr2L	7388425	7388475		10		7388425	7388475	255,51,51
chr2L	7423825	7423875		10		7423825	7423875	255,51,51
chr2L	7426625	7426675		10		7426625	7426675	255,51,51
chr2L	7426725	7426775		10		7426725	7426775	255,51,51
chr2L	7426775	7426825		10		7426775	7426825	255,51,51
chr2L	7436525	7436575		10		7436525	7436575	255,51,51
chr2L	7436575	7436625		10		7436575	7436625	255,51,51
chr2L	7436625	7436675		10		7436625	7436675	255,51,51
chr2L	7436725	7436775		10		7436725	7436775	255,51,51
chr2L	7436775	7436825		10		7436775	7436825	255,51,51
chr2L	7436875	7436925		10		7436875	7436925	255,51,51
chr2L	7436925	7436975		10		7436925	7436975	255,51,51
chr2L	7436975	7437025		10		7436975	7437025	255,51,51
chr2L	7437375	7437425		10		7437375	7437425	255,51,51
chr2L	7496225	7496275		10		7496225	7496275	255,51,51
chr2L	7496275	7496325		10		7496275	7496325	255,51,51
chr2L	7496325	7496375		10		7496325	7496375	255,51,51
chr2L	7496375	7496425		10		7496375	7496425	255,51,51
chr2L	7496425	7496475		10		7496425	7496475	255,51,51
chr2L	7496475	7496525		10		7496475	7496525	255,51,51
chr2L	7496525	7496575		10		7496525	7496575	255,51,51
chr2L	7496575	7496625		10		7496575	7496625	255,51,51
chr2L	7641675	7641725		10		7641675	7641725	255,51,51
chr2L	7641925	7641975		10		7641925	7641975	255,51,51
chr2L	7782875	7782925		10		7782875	7782925	255,51,51
chr2L	7782925	7782975		10		7782925	7782975	255,51,51
chr2L	7810825	7810875		10		7810825	7810875	255,51,51
chr2L	7827325	7827375		10		7827325	7827375	255,51,51
chr2L	7827475	7827525		10		7827475	7827525	255,51,51
chr2L	7885275	7885325		10		7885275	7885325	255,51,51
chr2L	7885325	7885375		10		7885325	7885375	255,51,51
chr2L	7885375	7885425		10		7885375	7885425	255,51,51
chr2L	7886175	7886225		10		7886175	7886225	255,51,51
chr2L	7886275	7886325		10		7886275	7886325	255,51,51
chr2L	7886375	7886425		10		7886375	7886425	255,51,51
chr2L	7886575	7886625		10		7886575	7886625	255,51,51
chr2L	7886625	7886675		10		7886625	7886675	255,51,51
chr2L	7890925	7890975		10		7890925	7890975	255,51,51
chr2L	7890975	7891025		10		7890975	7891025	255,51,51
chr2L	7984175	7984225		10		7984175	7984225	255,51,51
chr2L	7984225	7984275		10		7984225	7984275	255,51,51
chr2L	7984325	7984375		10		7984325	7984375	255,51,51
chr2L	7998725	7998775		10		7998725	7998775	255,51,51
chr2L	7998775	7998825		10		7998775	7998825	255,51,51
chr2L	7998825	7998875		10		7998825	7998875	255,51,51
chr2L	7998875	7998925		10		7998875	7998925	255,51,51
chr2L	7999025	7999075		10		7999025	7999075	255,51,51
chr2L	8004325	8004375		10		8004325	8004375	255,51,51
chr2L	8011075	8011125		10		8011075	8011125	255,51,51
chr2L	8028875	8028925		10		8028875	8028925	255,51,51
chr2L	8028925	8028975		10		8028925	8028975	255,51,51
chr2L	8029075	8029125		10		8029075	8029125	255,51,51
chr2L	8029125	8029175		10		8029125	8029175	255,51,51
chr2L	8029175	8029225		10		8029175	8029225	255,51,51
chr2L	8029225	8029275		10		8029225	8029275	255,51,51
chr2L	8029275	8029325		10		8029275	8029325	255,51,51
chr2L	8029325	8029375		10		8029325	8029375	255,51,51
chr2L	8029425	8029475		10		8029425	8029475	255,51,51
chr2L	8029475	8029525		10		8029475	8029525	255,51,51
chr2L	8029525	8029575		10		8029525	8029575	255,51,51
chr2L	8030925	8030975		10		8030925	8030975	255,51,51
chr2L	8030975	8031025		10		8030975	8031025	255,51,51
chr2L	8042925	8042975		10		8042925	8042975	255,51,51
chr2L	8042975	8043025		10		8042975	8043025	255,51,51
chr2L	8043025	8043075		10		8043025	8043075	255,51,51
chr2L	8043075	8043125		10		8043075	8043125	255,51,51
chr2L	8043175	8043225		10		8043175	8043225	255,51,51
chr2L	8043225	8043275		10		8043225	8043275	255,51,51
chr2L	8043275	8043325		10		8043275	8043325	255,51,51
chr2L	8043325	8043375		10		8043325	8043375	255,51,51
chr2L	8043425	8043475		10		8043425	8043475	255,51,51
chr2L	8084575	8084625		10		8084575	8084625	255,51,51
chr2L	8124275	8124325		10		8124275	8124325	255,51,51
chr2L	8134075	8134125		10		8134075	8134125	255,51,51
chr2L	8134125	8134175		10		8134125	8134175	255,51,51
chr2L	8134175	8134225		10		8134175	8134225	255,51,51
chr2L	8134225	8134275		10		8134225	8134275	255,51,51
chr2L	8134275	8134325		10		8134275	8134325	255,51,51
chr2L	8162525	8162575		10		8162525	8162575	255,51,51
chr2L	8162675	8162725		10		8162675	8162725	255,51,51
chr2L	8196775	8196825		10		8196775	8196825	255,51,51
chr2L	8196825	8196875		10		8196825	8196875	255,51,51
chr2L	8196875	8196925		10		8196875	8196925	255,51,51
chr2L	8196925	8196975		10		8196925	8196975	255,51,51
chr2L	8197125	8197175		10		8197125	8197175	255,51,51
chr2L	8198525	8198575		10		8198525	8198575	255,51,51
chr2L	8198625	8198675		10		8198625	8198675	255,51,51
chr2L	8198675	8198725		10		8198675	8198725	255,51,51
chr2L	8205425	8205475		10		8205425	8205475	255,51,51
chr2L	8220925	8220975		10		8220925	8220975	255,51,51
chr2L	8220975	8221025		10		8220975	8221025	255,51,51
chr2L	8239775	8239825		10		8239775	8239825	255,51,51
chr2L	8239875	8239925		10		8239875	8239925	255,51,51
chr2L	8239925	8239975		10		8239925	8239975	255,51,51
chr2L	8239975	8240025		10		8239975	8240025	255,51,51
chr2L	8240025	8240075		10		8240025	8240075	255,51,51
chr2L	8240225	8240275		10		8240225	8240275	255,51,51
chr2L	8240275	8240325		10		8240275	8240325	255,51,51
chr2L	8240325	8240375		10		8240325	8240375	255,51,51
chr2L	8240375	8240425		10		8240375	8240425	255,51,51
chr2L	8300975	8301025		10		8300975	8301025	255,51,51
chr2L	8301075	8301125		10		8301075	8301125	255,51,51
chr2L	8301125	8301175		10		8301125	8301175	255,51,51
chr2L	8301175	8301225		10		8301175	8301225	255,51,51
chr2L	8303075	8303125		10		8303075	8303125	255,51,51
chr2L	8303125	8303175		10		8303125	8303175	255,51,51
chr2L	8303275	8303325		10		8303275	8303325	255,51,51
chr2L	8303325	8303375		10		8303325	8303375	255,51,51
chr2L	8303425	8303475		10		8303425	8303475	255,51,51
chr2L	8303475	8303525		10		8303475	8303525	255,51,51
chr2L	8303525	8303575		10		8303525	8303575	255,51,51
chr2L	8303575	8303625		10		8303575	8303625	255,51,51
chr2L	8303825	8303875		10		8303825	8303875	255,51,51
chr2L	8303875	8303925		10		8303875	8303925	255,51,51
chr2L	8304875	8304925		10		8304875	8304925	255,51,51
chr2L	8305175	8305225		10		8305175	8305225	255,51,51
chr2L	8305475	8305525		10		8305475	8305525	255,51,51
chr2L	8308275	8308325		10		8308275	8308325	255,51,51
chr2L	8318975	8319025		10		8318975	8319025	255,51,51
chr2L	8319025	8319075		10		8319025	8319075	255,51,51
chr2L	8320225	8320275		10		8320225	8320275	255,51,51
chr2L	8320275	8320325		10		8320275	8320325	255,51,51
chr2L	8320325	8320375		10		8320325	8320375	255,51,51
chr2L	8320425	8320475		10		8320425	8320475	255,51,51
chr2L	8366225	8366275		10		8366225	8366275	255,51,51
chr2L	8366275	8366325		10		8366275	8366325	255,51,51
chr2L	8370175	8370225		10		8370175	8370225	255,51,51
chr2L	8370425	8370475		10		8370425	8370475	255,51,51
chr2L	8370475	8370525		10		8370475	8370525	255,51,51
chr2L	8403575	8403625		10		8403575	8403625	255,51,51
chr2L	8403625	8403675		10		8403625	8403675	255,51,51
chr2L	8403675	8403725		10		8403675	8403725	255,51,51
chr2L	8403725	8403775		10		8403725	8403775	255,51,51
chr2L	8433675	8433725		10		8433675	8433725	255,51,51
chr2L	8449725	8449775		10		8449725	8449775	255,51,51
chr2L	8477925	8477975		10		8477925	8477975	255,51,51
chr2L	8477975	8478025		10		8477975	8478025	255,51,51
chr2L	8478025	8478075		10		8478025	8478075	255,51,51
chr2L	8478075	8478125		10		8478075	8478125	255,51,51
chr2L	8478125	8478175		10		8478125	8478175	255,51,51
chr2L	8478175	8478225		10		8478175	8478225	255,51,51
chr2L	8478225	8478275		10		8478225	8478275	255,51,51
chr2L	8488675	8488725		10		8488675	8488725	255,51,51
chr2L	8488725	8488775		10		8488725	8488775	255,51,51
chr2L	8488775	8488825		10		8488775	8488825	255,51,51
chr2L	8488925	8488975		10		8488925	8488975	255,51,51
chr2L	8512025	8512075		10		8512025	8512075	255,51,51
chr2L	8512075	8512125		10		8512075	8512125	255,51,51
chr2L	8512125	8512175		10		8512125	8512175	255,51,51
chr2L	8521475	8521525		10		8521475	8521525	255,51,51
chr2L	8521875	8521925		10		8521875	8521925	255,51,51
chr2L	8528525	8528575		10		8528525	8528575	255,51,51
chr2L	8528575	8528625		10		8528575	8528625	255,51,51
chr2L	8528625	8528675		10		8528625	8528675	255,51,51
chr2L	8528725	8528775		10		8528725	8528775	255,51,51
chr2L	8528775	8528825		10		8528775	8528825	255,51,51
chr2L	8528825	8528875		10		8528825	8528875	255,51,51
chr2L	8528875	8528925		10		8528875	8528925	255,51,51
chr2L	8528925	8528975		10		8528925	8528975	255,51,51
chr2L	8528975	8529025		10		8528975	8529025	255,51,51
chr2L	8529025	8529075		10		8529025	8529075	255,51,51
chr2L	8529075	8529125		10		8529075	8529125	255,51,51
chr2L	8529125	8529175		10		8529125	8529175	255,51,51
chr2L	8529175	8529225		10		8529175	8529225	255,51,51
chr2L	8529225	8529275		10		8529225	8529275	255,51,51
chr2L	8619875	8619925		10		8619875	8619925	255,51,51
chr2L	8686075	8686125		10		8686075	8686125	255,51,51
chr2L	8709725	8709775		10		8709725	8709775	255,51,51
chr2L	8709775	8709825		10		8709775	8709825	255,51,51
chr2L	8740675	8740725		10		8740675	8740725	255,51,51
chr2L	8888675	8888725		10		8888675	8888725	255,51,51
chr2L	8888725	8888775		10		8888725	8888775	255,51,51
chr2L	8888775	8888825		10		8888775	8888825	255,51,51
chr2L	8888825	8888875		10		8888825	8888875	255,51,51
chr2L	8888875	8888925		10		8888875	8888925	255,51,51
chr2L	8888925	8888975		10		8888925	8888975	255,51,51
chr2L	8888975	8889025		10		8888975	8889025	255,51,51
chr2L	8889025	8889075		10		8889025	8889075	255,51,51
chr2L	8889125	8889175		10		8889125	8889175	255,51,51
chr2L	8889175	8889225		10		8889175	8889225	255,51,51
chr2L	8889225	8889275		10		8889225	8889275	255,51,51
chr2L	8943175	8943225		10		8943175	8943225	255,51,51
chr2L	8943225	8943275		10		8943225	8943275	255,51,51
chr2L	8943325	8943375		10		8943325	8943375	255,51,51
chr2L	8943375	8943425		10		8943375	8943425	255,51,51
chr2L	8943475	8943525		10		8943475	8943525	255,51,51
chr2L	8943525	8943575		10		8943525	8943575	255,51,51
chr2L	8943575	8943625		10		8943575	8943625	255,51,51
chr2L	8943625	8943675		10		8943625	8943675	255,51,51
chr2L	8952825	8952875		10		8952825	8952875	255,51,51
chr2L	8952875	8952925		10		8952875	8952925	255,51,51
chr2L	8952925	8952975		10		8952925	8952975	255,51,51
chr2L	9089625	9089675		10		9089625	9089675	255,51,51
chr2L	9089675	9089725		10		9089675	9089725	255,51,51
chr2L	9089725	9089775		10		9089725	9089775	255,51,51
chr2L	9089775	9089825		10		9089775	9089825	255,51,51
chr2L	9089825	9089875		10		9089825	9089875	255,51,51
chr2L	9089925	9089975		10		9089925	9089975	255,51,51
chr2L	9089975	9090025		10		9089975	9090025	255,51,51
chr2L	9158275	9158325		10		9158275	9158325	255,51,51
chr2L	9158425	9158475		10		9158425	9158475	255,51,51
chr2L	9158475	9158525		10		9158475	9158525	255,51,51
chr2L	9166625	9166675		10		9166625	9166675	255,51,51
chr2L	9176125	9176175		10		9176125	9176175	255,51,51
chr2L	9252975	9253025		10		9252975	9253025	255,51,51
chr2L	9253225	9253275		10		9253225	9253275	255,51,51
chr2L	9253275	9253325		10		9253275	9253325	255,51,51
chr2L	9330575	9330625		10		9330575	9330625	255,51,51
chr2L	9330625	9330675		10		9330625	9330675	255,51,51
chr2L	9342125	9342175		10		9342125	9342175	255,51,51
chr2L	9342175	9342225		10		9342175	9342225	255,51,51
chr2L	9342225	9342275		10		9342225	9342275	255,51,51
chr2L	9459825	9459875		10		9459825	9459875	255,51,51
chr2L	9494075	9494125		10		9494075	9494125	255,51,51
chr2L	9494125	9494175		10		9494125	9494175	255,51,51
chr2L	9494175	9494225		10		9494175	9494225	255,51,51
chr2L	9494625	9494675		10		9494625	9494675	255,51,51
chr2L	9494725	9494775		10		9494725	9494775	255,51,51
chr2L	9494775	9494825		10		9494775	9494825	255,51,51
chr2L	9495275	9495325		10		9495275	9495325	255,51,51
chr2L	9495425	9495475		10		9495425	9495475	255,51,51
chr2L	9520375	9520425		10		9520375	9520425	255,51,51
chr2L	9520575	9520625		10		9520575	9520625	255,51,51
chr2L	9520625	9520675		10		9520625	9520675	255,51,51
chr2L	9520725	9520775		10		9520725	9520775	255,51,51
chr2L	9520775	9520825		10		9520775	9520825	255,51,51
chr2L	9520825	9520875		10		9520825	9520875	255,51,51
chr2L	9520875	9520925		10		9520875	9520925	255,51,51
chr2L	9520925	9520975		10		9520925	9520975	255,51,51
chr2L	9521025	9521075		10		9521025	9521075	255,51,51
chr2L	9521075	9521125		10		9521075	9521125	255,51,51
chr2L	9521125	9521175		10		9521125	9521175	255,51,51
chr2L	9521625	9521675		10		9521625	9521675	255,51,51
chr2L	9521675	9521725		10		9521675	9521725	255,51,51
chr2L	9576725	9576775		10		9576725	9576775	255,51,51
chr2L	9612725	9612775		10		9612725	9612775	255,51,51
chr2L	9612775	9612825		10		9612775	9612825	255,51,51
chr2L	9612825	9612875		10		9612825	9612875	255,51,51
chr2L	9612875	9612925		10		9612875	9612925	255,51,51
chr2L	9612925	9612975		10		9612925	9612975	255,51,51
chr2L	9612975	9613025		10		9612975	9613025	255,51,51
chr2L	9613025	9613075		10		9613025	9613075	255,51,51
chr2L	9613075	9613125		10		9613075	9613125	255,51,51
chr2L	9613125	9613175		10		9613125	9613175	255,51,51
chr2L	9613175	9613225		10		9613175	9613225	255,51,51
chr2L	9616825	9616875		10		9616825	9616875	255,51,51
chr2L	9657375	9657425		10		9657375	9657425	255,51,51
chr2L	9698675	9698725		10		9698675	9698725	255,51,51
chr2L	9699275	9699325		10		9699275	9699325	255,51,51
chr2L	9699325	9699375		10		9699325	9699375	255,51,51
chr2L	9699575	9699625		10		9699575	9699625	255,51,51
chr2L	9711125	9711175		10		9711125	9711175	255,51,51
chr2L	9711225	9711275		10		9711225	9711275	255,51,51
chr2L	9711325	9711375		10		9711325	9711375	255,51,51
chr2L	9711375	9711425		10		9711375	9711425	255,51,51
chr2L	9711575	9711625		10		9711575	9711625	255,51,51
chr2L	9731375	9731425		10		9731375	9731425	255,51,51
chr2L	9731425	9731475		10		9731425	9731475	255,51,51
chr2L	9757675	9757725		10		9757675	9757725	255,51,51
chr2L	9757775	9757825		10		9757775	9757825	255,51,51
chr2L	9757825	9757875		10		9757825	9757875	255,51,51
chr2L	9757925	9757975		10		9757925	9757975	255,51,51
chr2L	9758975	9759025		10		9758975	9759025	255,51,51
chr2L	9792975	9793025		10		9792975	9793025	255,51,51
chr2L	9793025	9793075		10		9793025	9793075	255,51,51
chr2L	9793075	9793125		10		9793075	9793125	255,51,51
chr2L	9793125	9793175		10		9793125	9793175	255,51,51
chr2L	9793175	9793225		10		9793175	9793225	255,51,51
chr2L	9793225	9793275		10		9793225	9793275	255,51,51
chr2L	9887875	9887925		10		9887875	9887925	255,51,51
chr2L	9888025	9888075		10		9888025	9888075	255,51,51
chr2L	9888075	9888125		10		9888075	9888125	255,51,51
chr2L	9888125	9888175		10		9888125	9888175	255,51,51
chr2L	9888175	9888225		10		9888175	9888225	255,51,51
chr2L	9895125	9895175		10		9895125	9895175	255,51,51
chr2L	9912125	9912175		10		9912125	9912175	255,51,51
chr2L	9918025	9918075		10		9918025	9918075	255,51,51
chr2L	9918075	9918125		10		9918075	9918125	255,51,51
chr2L	9918125	9918175		10		9918125	9918175	255,51,51
chr2L	9918175	9918225		10		9918175	9918225	255,51,51
chr2L	9996975	9997025		10		9996975	9997025	255,51,51
chr2L	10002725	10002775		10		10002725	10002775	255,51,51
chr2L	10003475	10003525		10		10003475	10003525	255,51,51
chr2L	10003525	10003575		10		10003525	10003575	255,51,51
chr2L	10003575	10003625		10		10003575	10003625	255,51,51
chr2L	10003725	10003775		10		10003725	10003775	255,51,51
chr2L	10003775	10003825		10		10003775	10003825	255,51,51
chr2L	10008975	10009025		10		10008975	10009025	255,51,51
chr2L	10009025	10009075		10		10009025	10009075	255,51,51
chr2L	10009075	10009125		10		10009075	10009125	255,51,51
chr2L	10009125	10009175		10		10009125	10009175	255,51,51
chr2L	10009175	10009225		10		10009175	10009225	255,51,51
chr2L	10056625	10056675		10		10056625	10056675	255,51,51
chr2L	10056675	10056725		10		10056675	10056725	255,51,51
chr2L	10056875	10056925		10		10056875	10056925	255,51,51
chr2L	10056925	10056975		10		10056925	10056975	255,51,51
chr2L	10207225	10207275		10		10207225	10207275	255,51,51
chr2L	10208075	10208125		10		10208075	10208125	255,51,51
chr2L	10208125	10208175		10		10208125	10208175	255,51,51
chr2L	10208175	10208225		10		10208175	10208225	255,51,51
chr2L	10208225	10208275		10		10208225	10208275	255,51,51
chr2L	10208375	10208425		10		10208375	10208425	255,51,51
chr2L	10208425	10208475		10		10208425	10208475	255,51,51
chr2L	10208475	10208525		10		10208475	10208525	255,51,51
chr2L	10208575	10208625		10		10208575	10208625	255,51,51
chr2L	10208625	10208675		10		10208625	10208675	255,51,51
chr2L	10208675	10208725		10		10208675	10208725	255,51,51
chr2L	10208775	10208825		10		10208775	10208825	255,51,51
chr2L	10208825	10208875		10		10208825	10208875	255,51,51
chr2L	10208875	10208925		10		10208875	10208925	255,51,51
chr2L	10208925	10208975		10		10208925	10208975	255,51,51
chr2L	10208975	10209025		10		10208975	10209025	255,51,51
chr2L	10209125	10209175		10		10209125	10209175	255,51,51
chr2L	10209225	10209275		10		10209225	10209275	255,51,51
chr2L	10247025	10247075		10		10247025	10247075	255,51,51
chr2L	10247075	10247125		10		10247075	10247125	255,51,51
chr2L	10256175	10256225		10		10256175	10256225	255,51,51
chr2L	10261475	10261525		10		10261475	10261525	255,51,51
chr2L	10268575	10268625		10		10268575	10268625	255,51,51
chr2L	10269925	10269975		10		10269925	10269975	255,51,51
chr2L	10269975	10270025		10		10269975	10270025	255,51,51
chr2L	10272725	10272775		10		10272725	10272775	255,51,51
chr2L	10277925	10277975		10		10277925	10277975	255,51,51
chr2L	10278675	10278725		10		10278675	10278725	255,51,51
chr2L	10298175	10298225		10		10298175	10298225	255,51,51
chr2L	10298225	10298275		10		10298225	10298275	255,51,51
chr2L	10298275	10298325		10		10298275	10298325	255,51,51
chr2L	10298325	10298375		10		10298325	10298375	255,51,51
chr2L	10298425	10298475		10		10298425	10298475	255,51,51
chr2L	10298725	10298775		10		10298725	10298775	255,51,51
chr2L	10298775	10298825		10		10298775	10298825	255,51,51
chr2L	10298825	10298875		10		10298825	10298875	255,51,51
chr2L	10298875	10298925		10		10298875	10298925	255,51,51
chr2L	10304225	10304275		10		10304225	10304275	255,51,51
chr2L	10330975	10331025		10		10330975	10331025	255,51,51
chr2L	10331075	10331125		10		10331075	10331125	255,51,51
chr2L	10333475	10333525		10		10333475	10333525	255,51,51
chr2L	10333525	10333575		10		10333525	10333575	255,51,51
chr2L	10342625	10342675		10		10342625	10342675	255,51,51
chr2L	10364575	10364625		10		10364575	10364625	255,51,51
chr2L	10376825	10376875		10		10376825	10376875	255,51,51
chr2L	10377025	10377075		10		10377025	10377075	255,51,51
chr2L	10377125	10377175		10		10377125	10377175	255,51,51
chr2L	10377175	10377225		10		10377175	10377225	255,51,51
chr2L	10377225	10377275		10		10377225	10377275	255,51,51
chr2L	10377275	10377325		10		10377275	10377325	255,51,51
chr2L	10377325	10377375		10		10377325	10377375	255,51,51
chr2L	10377425	10377475		10		10377425	10377475	255,51,51
chr2L	10377675	10377725		10		10377675	10377725	255,51,51
chr2L	10377725	10377775		10		10377725	10377775	255,51,51
chr2L	10378225	10378275		10		10378225	10378275	255,51,51
chr2L	10379575	10379625		10		10379575	10379625	255,51,51
chr2L	10379625	10379675		10		10379625	10379675	255,51,51
chr2L	10379675	10379725		10		10379675	10379725	255,51,51
chr2L	10379725	10379775		10		10379725	10379775	255,51,51
chr2L	10379925	10379975		10		10379925	10379975	255,51,51
chr2L	10379975	10380025		10		10379975	10380025	255,51,51
chr2L	10403975	10404025		10		10403975	10404025	255,51,51
chr2L	10404075	10404125		10		10404075	10404125	255,51,51
chr2L	10405825	10405875		10		10405825	10405875	255,51,51
chr2L	10426575	10426625		10		10426575	10426625	255,51,51
chr2L	10426625	10426675		10		10426625	10426675	255,51,51
chr2L	10476275	10476325		10		10476275	10476325	255,51,51
chr2L	10476375	10476425		10		10476375	10476425	255,51,51
chr2L	10479275	10479325		10		10479275	10479325	255,51,51
chr2L	10479325	10479375		10		10479325	10479375	255,51,51
chr2L	10479375	10479425		10		10479375	10479425	255,51,51
chr2L	10479575	10479625		10		10479575	10479625	255,51,51
chr2L	10479675	10479725		10		10479675	10479725	255,51,51
chr2L	10479825	10479875		10		10479825	10479875	255,51,51
chr2L	10482975	10483025		10		10482975	10483025	255,51,51
chr2L	10483025	10483075		10		10483025	10483075	255,51,51
chr2L	10488725	10488775		10		10488725	10488775	255,51,51
chr2L	10506675	10506725		10		10506675	10506725	255,51,51
chr2L	10506775	10506825		10		10506775	10506825	255,51,51
chr2L	10506925	10506975		10		10506925	10506975	255,51,51
chr2L	10506975	10507025		10		10506975	10507025	255,51,51
chr2L	10507025	10507075		10		10507025	10507075	255,51,51
chr2L	10507075	10507125		10		10507075	10507125	255,51,51
chr2L	10507125	10507175		10		10507125	10507175	255,51,51
chr2L	10516625	10516675		10		10516625	10516675	255,51,51
chr2L	10721925	10721975		10		10721925	10721975	255,51,51
chr2L	10728925	10728975		10		10728925	10728975	255,51,51
chr2L	10729025	10729075		10		10729025	10729075	255,51,51
chr2L	10735875	10735925		10		10735875	10735925	255,51,51
chr2L	10736375	10736425		10		10736375	10736425	255,51,51
chr2L	10736475	10736525		10		10736475	10736525	255,51,51
chr2L	10736525	10736575		10		10736525	10736575	255,51,51
chr2L	10736575	10736625		10		10736575	10736625	255,51,51
chr2L	10736625	10736675		10		10736625	10736675	255,51,51
chr2L	10736675	10736725		10		10736675	10736725	255,51,51
chr2L	10736725	10736775		10		10736725	10736775	255,51,51
chr2L	10736875	10736925		10		10736875	10736925	255,51,51
chr2L	10736925	10736975		10		10736925	10736975	255,51,51
chr2L	10736975	10737025		10		10736975	10737025	255,51,51
chr2L	10737025	10737075		10		10737025	10737075	255,51,51
chr2L	10737075	10737125		10		10737075	10737125	255,51,51
chr2L	10737125	10737175		10		10737125	10737175	255,51,51
chr2L	10737175	10737225		10		10737175	10737225	255,51,51
chr2L	10737225	10737275		10		10737225	10737275	255,51,51
chr2L	10737325	10737375		10		10737325	10737375	255,51,51
chr2L	10737375	10737425		10		10737375	10737425	255,51,51
chr2L	10737425	10737475		10		10737425	10737475	255,51,51
chr2L	10743825	10743875		10		10743825	10743875	255,51,51
chr2L	10743875	10743925		10		10743875	10743925	255,51,51
chr2L	10744025	10744075		10		10744025	10744075	255,51,51
chr2L	10744075	10744125		10		10744075	10744125	255,51,51
chr2L	10744175	10744225		10		10744175	10744225	255,51,51
chr2L	10761075	10761125		10		10761075	10761125	255,51,51
chr2L	10761125	10761175		10		10761125	10761175	255,51,51
chr2L	10761175	10761225		10		10761175	10761225	255,51,51
chr2L	10761225	10761275		10		10761225	10761275	255,51,51
chr2L	10761275	10761325		10		10761275	10761325	255,51,51
chr2L	10767975	10768025		10		10767975	10768025	255,51,51
chr2L	10770025	10770075		10		10770025	10770075	255,51,51
chr2L	10770075	10770125		10		10770075	10770125	255,51,51
chr2L	10770125	10770175		10		10770125	10770175	255,51,51
chr2L	10842675	10842725		10		10842675	10842725	255,51,51
chr2L	10842725	10842775		10		10842725	10842775	255,51,51
chr2L	10842825	10842875		10		10842825	10842875	255,51,51
chr2L	10842875	10842925		10		10842875	10842925	255,51,51
chr2L	10850925	10850975		10		10850925	10850975	255,51,51
chr2L	10850975	10851025		10		10850975	10851025	255,51,51
chr2L	10964375	10964425		10		10964375	10964425	255,51,51
chr2L	10964475	10964525		10		10964475	10964525	255,51,51
chr2L	10964525	10964575		10		10964525	10964575	255,51,51
chr2L	10964625	10964675		10		10964625	10964675	255,51,51
chr2L	10964825	10964875		10		10964825	10964875	255,51,51
chr2L	10967975	10968025		10		10967975	10968025	255,51,51
chr2L	10968325	10968375		10		10968325	10968375	255,51,51
chr2L	10975675	10975725		10		10975675	10975725	255,51,51
chr2L	10975975	10976025		10		10975975	10976025	255,51,51
chr2L	10986175	10986225		10		10986175	10986225	255,51,51
chr2L	10987875	10987925		10		10987875	10987925	255,51,51
chr2L	10987925	10987975		10		10987925	10987975	255,51,51
chr2L	10988025	10988075		10		10988025	10988075	255,51,51
chr2L	10988425	10988475		10		10988425	10988475	255,51,51
chr2L	10989225	10989275		10		10989225	10989275	255,51,51
chr2L	11004475	11004525		10		11004475	11004525	255,51,51
chr2L	11100925	11100975		10		11100925	11100975	255,51,51
chr2L	11100975	11101025		10		11100975	11101025	255,51,51
chr2L	11101025	11101075		10		11101025	11101075	255,51,51
chr2L	11178825	11178875		10		11178825	11178875	255,51,51
chr2L	11178875	11178925		10		11178875	11178925	255,51,51
chr2L	11178925	11178975		10		11178925	11178975	255,51,51
chr2L	11277775	11277825		10		11277775	11277825	255,51,51
chr2L	11278075	11278125		10		11278075	11278125	255,51,51
chr2L	11278125	11278175		10		11278125	11278175	255,51,51
chr2L	11278175	11278225		10		11278175	11278225	255,51,51
chr2L	11279775	11279825		10		11279775	11279825	255,51,51
chr2L	11279825	11279875		10		11279825	11279875	255,51,51
chr2L	11279925	11279975		10		11279925	11279975	255,51,51
chr2L	11279975	11280025		10		11279975	11280025	255,51,51
chr2L	11280025	11280075		10		11280025	11280075	255,51,51
chr2L	11280075	11280125		10		11280075	11280125	255,51,51
chr2L	11280375	11280425		10		11280375	11280425	255,51,51
chr2L	11498975	11499025		10		11498975	11499025	255,51,51
chr2L	11499125	11499175		10		11499125	11499175	255,51,51
chr2L	11499225	11499275		10		11499225	11499275	255,51,51
chr2L	11499275	11499325		10		11499275	11499325	255,51,51
chr2L	11516775	11516825		10		11516775	11516825	255,51,51
chr2L	11517075	11517125		10		11517075	11517125	255,51,51
chr2L	11517125	11517175		10		11517125	11517175	255,51,51
chr2L	11517175	11517225		10		11517175	11517225	255,51,51
chr2L	11517275	11517325		10		11517275	11517325	255,51,51
chr2L	11517325	11517375		10		11517325	11517375	255,51,51
chr2L	11517375	11517425		10		11517375	11517425	255,51,51
chr2L	11517425	11517475		10		11517425	11517475	255,51,51
chr2L	11517475	11517525		10		11517475	11517525	255,51,51
chr2L	11517525	11517575		10		11517525	11517575	255,51,51
chr2L	11517575	11517625		10		11517575	11517625	255,51,51
chr2L	11807175	11807225		10		11807175	11807225	255,51,51
chr2L	11807275	11807325		10		11807275	11807325	255,51,51
chr2L	11813575	11813625		10		11813575	11813625	255,51,51
chr2L	11813625	11813675		10		11813625	11813675	255,51,51
chr2L	11813675	11813725		10		11813675	11813725	255,51,51
chr2L	11813725	11813775		10		11813725	11813775	255,51,51
chr2L	11813775	11813825		10		11813775	11813825	255,51,51
chr2L	11813825	11813875		10		11813825	11813875	255,51,51
chr2L	11813925	11813975		10		11813925	11813975	255,51,51
chr2L	11813975	11814025		10		11813975	11814025	255,51,51
chr2L	11814025	11814075		10		11814025	11814075	255,51,51
chr2L	11814075	11814125		10		11814075	11814125	255,51,51
chr2L	11814275	11814325		10		11814275	11814325	255,51,51
chr2L	11829275	11829325		10		11829275	11829325	255,51,51
chr2L	11829325	11829375		10		11829325	11829375	255,51,51
chr2L	11829375	11829425		10		11829375	11829425	255,51,51
chr2L	11829425	11829475		10		11829425	11829475	255,51,51
chr2L	11829475	11829525		10		11829475	11829525	255,51,51
chr2L	11829525	11829575		10		11829525	11829575	255,51,51
chr2L	11990725	11990775		10		11990725	11990775	255,51,51
chr2L	12003125	12003175		10		12003125	12003175	255,51,51
chr2L	12003325	12003375		10		12003325	12003375	255,51,51
chr2L	12003375	12003425		10		12003375	12003425	255,51,51
chr2L	12003425	12003475		10		12003425	12003475	255,51,51
chr2L	12004225	12004275		10		12004225	12004275	255,51,51
chr2L	12007475	12007525		10		12007475	12007525	255,51,51
chr2L	12007775	12007825		10		12007775	12007825	255,51,51
chr2L	12020975	12021025		10		12020975	12021025	255,51,51
chr2L	12021025	12021075		10		12021025	12021075	255,51,51
chr2L	12021075	12021125		10		12021075	12021125	255,51,51
chr2L	12040775	12040825		10		12040775	12040825	255,51,51
chr2L	12040825	12040875		10		12040825	12040875	255,51,51
chr2L	12040925	12040975		10		12040925	12040975	255,51,51
chr2L	12040975	12041025		10		12040975	12041025	255,51,51
chr2L	12041025	12041075		10		12041025	12041075	255,51,51
chr2L	12041075	12041125		10		12041075	12041125	255,51,51
chr2L	12045675	12045725		10		12045675	12045725	255,51,51
chr2L	12048975	12049025		10		12048975	12049025	255,51,51
chr2L	12056025	12056075		10		12056025	12056075	255,51,51
chr2L	12063325	12063375		10		12063325	12063375	255,51,51
chr2L	12093625	12093675		10		12093625	12093675	255,51,51
chr2L	12093675	12093725		10		12093675	12093725	255,51,51
chr2L	12109075	12109125		10		12109075	12109125	255,51,51
chr2L	12109175	12109225		10		12109175	12109225	255,51,51
chr2L	12109475	12109525		10		12109475	12109525	255,51,51
chr2L	12109525	12109575		10		12109525	12109575	255,51,51
chr2L	12172575	12172625		10		12172575	12172625	255,51,51
chr2L	12172875	12172925		10		12172875	12172925	255,51,51
chr2L	12173175	12173225		10		12173175	12173225	255,51,51
chr2L	12206975	12207025		10		12206975	12207025	255,51,51
chr2L	12207025	12207075		10		12207025	12207075	255,51,51
chr2L	12207075	12207125		10		12207075	12207125	255,51,51
chr2L	12207175	12207225		10		12207175	12207225	255,51,51
chr2L	12207225	12207275		10		12207225	12207275	255,51,51
chr2L	12207275	12207325		10		12207275	12207325	255,51,51
chr2L	12207325	12207375		10		12207325	12207375	255,51,51
chr2L	12207375	12207425		10		12207375	12207425	255,51,51
chr2L	12207425	12207475		10		12207425	12207475	255,51,51
chr2L	12207475	12207525		10		12207475	12207525	255,51,51
chr2L	12207725	12207775		10		12207725	12207775	255,51,51
chr2L	12404625	12404675		10		12404625	12404675	255,51,51
chr2L	12404675	12404725		10		12404675	12404725	255,51,51
chr2L	12404725	12404775		10		12404725	12404775	255,51,51
chr2L	12404775	12404825		10		12404775	12404825	255,51,51
chr2L	12424575	12424625		10		12424575	12424625	255,51,51
chr2L	12424625	12424675		10		12424625	12424675	255,51,51
chr2L	12424775	12424825		10		12424775	12424825	255,51,51
chr2L	12425125	12425175		10		12425125	12425175	255,51,51
chr2L	12425175	12425225		10		12425175	12425225	255,51,51
chr2L	12520475	12520525		10		12520475	12520525	255,51,51
chr2L	12546675	12546725		10		12546675	12546725	255,51,51
chr2L	12546725	12546775		10		12546725	12546775	255,51,51
chr2L	12546775	12546825		10		12546775	12546825	255,51,51
chr2L	12547125	12547175		10		12547125	12547175	255,51,51
chr2L	12704325	12704375		10		12704325	12704375	255,51,51
chr2L	12712425	12712475		10		12712425	12712475	255,51,51
chr2L	12974225	12974275		10		12974225	12974275	255,51,51
chr2L	12974275	12974325		10		12974275	12974325	255,51,51
chr2L	13000675	13000725		10		13000675	13000725	255,51,51
chr2L	13000725	13000775		10		13000725	13000775	255,51,51
chr2L	13003975	13004025		10		13003975	13004025	255,51,51
chr2L	13021375	13021425		10		13021375	13021425	255,51,51
chr2L	13021425	13021475		10		13021425	13021475	255,51,51
chr2L	13021675	13021725		10		13021675	13021725	255,51,51
chr2L	13165625	13165675		10		13165625	13165675	255,51,51
chr2L	13182575	13182625		10		13182575	13182625	255,51,51
chr2L	13191975	13192025		10		13191975	13192025	255,51,51
chr2L	13192025	13192075		10		13192025	13192075	255,51,51
chr2L	13192075	13192125		10		13192075	13192125	255,51,51
chr2L	13203475	13203525		10		13203475	13203525	255,51,51
chr2L	13216025	13216075		10		13216025	13216075	255,51,51
chr2L	13216075	13216125		10		13216075	13216125	255,51,51
chr2L	13216275	13216325		10		13216275	13216325	255,51,51
chr2L	13289325	13289375		10		13289325	13289375	255,51,51
chr2L	13289425	13289475		10		13289425	13289475	255,51,51
chr2L	13289475	13289525		10		13289475	13289525	255,51,51
chr2L	13289525	13289575		10		13289525	13289575	255,51,51
chr2L	13289575	13289625		10		13289575	13289625	255,51,51
chr2L	13289675	13289725		10		13289675	13289725	255,51,51
chr2L	13289775	13289825		10		13289775	13289825	255,51,51
chr2L	13289825	13289875		10		13289825	13289875	255,51,51
chr2L	13289875	13289925		10		13289875	13289925	255,51,51
chr2L	13289925	13289975		10		13289925	13289975	255,51,51
chr2L	13290625	13290675		10		13290625	13290675	255,51,51
chr2L	13296125	13296175		10		13296125	13296175	255,51,51
chr2L	13296175	13296225		10		13296175	13296225	255,51,51
chr2L	13296225	13296275		10		13296225	13296275	255,51,51
chr2L	13296275	13296325		10		13296275	13296325	255,51,51
chr2L	13296325	13296375		10		13296325	13296375	255,51,51
chr2L	13367575	13367625		10		13367575	13367625	255,51,51
chr2L	13371275	13371325		10		13371275	13371325	255,51,51
chr2L	13382075	13382125		10		13382075	13382125	255,51,51
chr2L	13382325	13382375		10		13382325	13382375	255,51,51
chr2L	13382375	13382425		10		13382375	13382425	255,51,51
chr2L	13387125	13387175		10		13387125	13387175	255,51,51
chr2L	13395125	13395175		10		13395125	13395175	255,51,51
chr2L	13395975	13396025		10		13395975	13396025	255,51,51
chr2L	13398475	13398525		10		13398475	13398525	255,51,51
chr2L	13398525	13398575		10		13398525	13398575	255,51,51
chr2L	13398575	13398625		10		13398575	13398625	255,51,51
chr2L	13398625	13398675		10		13398625	13398675	255,51,51
chr2L	13398675	13398725		10		13398675	13398725	255,51,51
chr2L	13445625	13445675		10		13445625	13445675	255,51,51
chr2L	13445675	13445725		10		13445675	13445725	255,51,51
chr2L	13445725	13445775		10		13445725	13445775	255,51,51
chr2L	13445775	13445825		10		13445775	13445825	255,51,51
chr2L	13458725	13458775		10		13458725	13458775	255,51,51
chr2L	13458775	13458825		10		13458775	13458825	255,51,51
chr2L	13458925	13458975		10		13458925	13458975	255,51,51
chr2L	13458975	13459025		10		13458975	13459025	255,51,51
chr2L	13459025	13459075		10		13459025	13459075	255,51,51
chr2L	13459075	13459125		10		13459075	13459125	255,51,51
chr2L	13500825	13500875		10		13500825	13500875	255,51,51
chr2L	13549275	13549325		10		13549275	13549325	255,51,51
chr2L	13549475	13549525		10		13549475	13549525	255,51,51
chr2L	13549525	13549575		10		13549525	13549575	255,51,51
chr2L	13549575	13549625		10		13549575	13549625	255,51,51
chr2L	13549825	13549875		10		13549825	13549875	255,51,51
chr2L	13549975	13550025		10		13549975	13550025	255,51,51
chr2L	13641425	13641475		10		13641425	13641475	255,51,51
chr2L	13641475	13641525		10		13641475	13641525	255,51,51
chr2L	13641575	13641625		10		13641575	13641625	255,51,51
chr2L	13642025	13642075		10		13642025	13642075	255,51,51
chr2L	13642325	13642375		10		13642325	13642375	255,51,51
chr2L	13770675	13770725		10		13770675	13770725	255,51,51
chr2L	13770725	13770775		10		13770725	13770775	255,51,51
chr2L	13770775	13770825		10		13770775	13770825	255,51,51
chr2L	13779625	13779675		10		13779625	13779675	255,51,51
chr2L	13813275	13813325		10		13813275	13813325	255,51,51
chr2L	13813375	13813425		10		13813375	13813425	255,51,51
chr2L	13813425	13813475		10		13813425	13813475	255,51,51
chr2L	13813475	13813525		10		13813475	13813525	255,51,51
chr2L	13813825	13813875		10		13813825	13813875	255,51,51
chr2L	13813875	13813925		10		13813875	13813925	255,51,51
chr2L	13827975	13828025		10		13827975	13828025	255,51,51
chr2L	13829825	13829875		10		13829825	13829875	255,51,51
chr2L	13904875	13904925		10		13904875	13904925	255,51,51
chr2L	14011575	14011625		10		14011575	14011625	255,51,51
chr2L	14094575	14094625		10		14094575	14094625	255,51,51
chr2L	14094625	14094675		10		14094625	14094675	255,51,51
chr2L	14094675	14094725		10		14094675	14094725	255,51,51
chr2L	14094725	14094775		10		14094725	14094775	255,51,51
chr2L	14094775	14094825		10		14094775	14094825	255,51,51
chr2L	14287525	14287575		10		14287525	14287575	255,51,51
chr2L	14287575	14287625		10		14287575	14287625	255,51,51
chr2L	14287625	14287675		10		14287625	14287675	255,51,51
chr2L	14287675	14287725		10		14287675	14287725	255,51,51
chr2L	14287825	14287875		10		14287825	14287875	255,51,51
chr2L	14287875	14287925		10		14287875	14287925	255,51,51
chr2L	14287925	14287975		10		14287925	14287975	255,51,51
chr2L	14287975	14288025		10		14287975	14288025	255,51,51
chr2L	14288025	14288075		10		14288025	14288075	255,51,51
chr2L	14288075	14288125		10		14288075	14288125	255,51,51
chr2L	14288125	14288175		10		14288125	14288175	255,51,51
chr2L	14288275	14288325		10		14288275	14288325	255,51,51
chr2L	14334075	14334125		10		14334075	14334125	255,51,51
chr2L	14334125	14334175		10		14334125	14334175	255,51,51
chr2L	14334175	14334225		10		14334175	14334225	255,51,51
chr2L	14334225	14334275		10		14334225	14334275	255,51,51
chr2L	14334275	14334325		10		14334275	14334325	255,51,51
chr2L	14334325	14334375		10		14334325	14334375	255,51,51
chr2L	14348475	14348525		10		14348475	14348525	255,51,51
chr2L	14348525	14348575		10		14348525	14348575	255,51,51
chr2L	14348875	14348925		10		14348875	14348925	255,51,51
chr2L	14348925	14348975		10		14348925	14348975	255,51,51
chr2L	14348975	14349025		10		14348975	14349025	255,51,51
chr2L	14349025	14349075		10		14349025	14349075	255,51,51
chr2L	14349075	14349125		10		14349075	14349125	255,51,51
chr2L	14349125	14349175		10		14349125	14349175	255,51,51
chr2L	14349175	14349225		10		14349175	14349225	255,51,51
chr2L	14349225	14349275		10		14349225	14349275	255,51,51
chr2L	14851775	14851825		10		14851775	14851825	255,51,51
chr2L	14851825	14851875		10		14851825	14851875	255,51,51
chr2L	14851875	14851925		10		14851875	14851925	255,51,51
chr2L	14851925	14851975		10		14851925	14851975	255,51,51
chr2L	14972975	14973025		10		14972975	14973025	255,51,51
chr2L	14973025	14973075		10		14973025	14973075	255,51,51
chr2L	14973075	14973125		10		14973075	14973125	255,51,51
chr2L	14973125	14973175		10		14973125	14973175	255,51,51
chr2L	15005525	15005575		10		15005525	15005575	255,51,51
chr2L	15005575	15005625		10		15005575	15005625	255,51,51
chr2L	15005725	15005775		10		15005725	15005775	255,51,51
chr2L	15005775	15005825		10		15005775	15005825	255,51,51
chr2L	15007725	15007775		10		15007725	15007775	255,51,51
chr2L	15056975	15057025		10		15056975	15057025	255,51,51
chr2L	15057675	15057725		10		15057675	15057725	255,51,51
chr2L	15057975	15058025		10		15057975	15058025	255,51,51
chr2L	15058025	15058075		10		15058025	15058075	255,51,51
chr2L	15058125	15058175		10		15058125	15058175	255,51,51
chr2L	15058175	15058225		10		15058175	15058225	255,51,51
chr2L	15058225	15058275		10		15058225	15058275	255,51,51
chr2L	15058275	15058325		10		15058275	15058325	255,51,51
chr2L	15058325	15058375		10		15058325	15058375	255,51,51
chr2L	15060875	15060925		10		15060875	15060925	255,51,51
chr2L	15060925	15060975		10		15060925	15060975	255,51,51
chr2L	15060975	15061025		10		15060975	15061025	255,51,51
chr2L	15061775	15061825		10		15061775	15061825	255,51,51
chr2L	15068125	15068175		10		15068125	15068175	255,51,51
chr2L	15068225	15068275		10		15068225	15068275	255,51,51
chr2L	15068275	15068325		10		15068275	15068325	255,51,51
chr2L	15113225	15113275		10		15113225	15113275	255,51,51
chr2L	15118025	15118075		10		15118025	15118075	255,51,51
chr2L	15118075	15118125		10		15118075	15118125	255,51,51
chr2L	15118125	15118175		10		15118125	15118175	255,51,51
chr2L	15118175	15118225		10		15118175	15118225	255,51,51
chr2L	15118225	15118275		10		15118225	15118275	255,51,51
chr2L	15118275	15118325		10		15118275	15118325	255,51,51
chr2L	15118325	15118375		10		15118325	15118375	255,51,51
chr2L	15248625	15248675		10		15248625	15248675	255,51,51
chr2L	15271625	15271675		10		15271625	15271675	255,51,51
chr2L	15273675	15273725		10		15273675	15273725	255,51,51
chr2L	15275025	15275075		10		15275025	15275075	255,51,51
chr2L	15275375	15275425		10		15275375	15275425	255,51,51
chr2L	15275425	15275475		10		15275425	15275475	255,51,51
chr2L	15275525	15275575		10		15275525	15275575	255,51,51
chr2L	15498875	15498925		10		15498875	15498925	255,51,51
chr2L	15498925	15498975		10		15498925	15498975	255,51,51
chr2L	15504625	15504675		10		15504625	15504675	255,51,51
chr2L	15504725	15504775		10		15504725	15504775	255,51,51
chr2L	15644075	15644125		10		15644075	15644125	255,51,51
chr2L	15644125	15644175		10		15644125	15644175	255,51,51
chr2L	15747475	15747525		10		15747475	15747525	255,51,51
chr2L	15747525	15747575		10		15747525	15747575	255,51,51
chr2L	15748225	15748275		10		15748225	15748275	255,51,51
chr2L	15748325	15748375		10		15748325	15748375	255,51,51
chr2L	15748375	15748425		10		15748375	15748425	255,51,51
chr2L	15748425	15748475		10		15748425	15748475	255,51,51
chr2L	15748525	15748575		10		15748525	15748575	255,51,51
chr2L	15748575	15748625		10		15748575	15748625	255,51,51
chr2L	15748625	15748675		10		15748625	15748675	255,51,51
chr2L	15748675	15748725		10		15748675	15748725	255,51,51
chr2L	15748725	15748775		10		15748725	15748775	255,51,51
chr2L	15748775	15748825		10		15748775	15748825	255,51,51
chr2L	15762675	15762725		10		15762675	15762725	255,51,51
chr2L	15763625	15763675		10		15763625	15763675	255,51,51
chr2L	15763675	15763725		10		15763675	15763725	255,51,51
chr2L	15763725	15763775		10		15763725	15763775	255,51,51
chr2L	15763825	15763875		10		15763825	15763875	255,51,51
chr2L	15764225	15764275		10		15764225	15764275	255,51,51
chr2L	15768525	15768575		10		15768525	15768575	255,51,51
chr2L	15768575	15768625		10		15768575	15768625	255,51,51
chr2L	15771175	15771225		10		15771175	15771225	255,51,51
chr2L	15771225	15771275		10		15771225	15771275	255,51,51
chr2L	15771275	15771325		10		15771275	15771325	255,51,51
chr2L	15771325	15771375		10		15771325	15771375	255,51,51
chr2L	15771375	15771425		10		15771375	15771425	255,51,51
chr2L	15771425	15771475		10		15771425	15771475	255,51,51
chr2L	16257475	16257525		10		16257475	16257525	255,51,51
chr2L	16279275	16279325		10		16279275	16279325	255,51,51
chr2L	16279625	16279675		10		16279625	16279675	255,51,51
chr2L	16287725	16287775		10		16287725	16287775	255,51,51
chr2L	16287775	16287825		10		16287775	16287825	255,51,51
chr2L	16287825	16287875		10		16287825	16287875	255,51,51
chr2L	16287875	16287925		10		16287875	16287925	255,51,51
chr2L	16287925	16287975		10		16287925	16287975	255,51,51
chr2L	16287975	16288025		10		16287975	16288025	255,51,51
chr2L	16288025	16288075		10		16288025	16288075	255,51,51
chr2L	16288075	16288125		10		16288075	16288125	255,51,51
chr2L	16303975	16304025		10		16303975	16304025	255,51,51
chr2L	16304025	16304075		10		16304025	16304075	255,51,51
chr2L	16310875	16310925		10		16310875	16310925	255,51,51
chr2L	16333625	16333675		10		16333625	16333675	255,51,51
chr2L	16333775	16333825		10		16333775	16333825	255,51,51
chr2L	16333825	16333875		10		16333825	16333875	255,51,51
chr2L	16333875	16333925		10		16333875	16333925	255,51,51
chr2L	16333925	16333975		10		16333925	16333975	255,51,51
chr2L	16333975	16334025		10		16333975	16334025	255,51,51
chr2L	16334025	16334075		10		16334025	16334075	255,51,51
chr2L	16356875	16356925		10		16356875	16356925	255,51,51
chr2L	16357075	16357125		10		16357075	16357125	255,51,51
chr2L	16357125	16357175		10		16357125	16357175	255,51,51
chr2L	16357175	16357225		10		16357175	16357225	255,51,51
chr2L	16491325	16491375		10		16491325	16491375	255,51,51
chr2L	16656675	16656725		10		16656675	16656725	255,51,51
chr2L	16656725	16656775		10		16656725	16656775	255,51,51
chr2L	16656775	16656825		10		16656775	16656825	255,51,51
chr2L	16676825	16676875		10		16676825	16676875	255,51,51
chr2L	16676875	16676925		10		16676875	16676925	255,51,51
chr2L	16676925	16676975		10		16676925	16676975	255,51,51
chr2L	16676975	16677025		10		16676975	16677025	255,51,51
chr2L	16679875	16679925		10		16679875	16679925	255,51,51
chr2L	16679925	16679975		10		16679925	16679975	255,51,51
chr2L	16703375	16703425		10		16703375	16703425	255,51,51
chr2L	16703425	16703475		10		16703425	16703475	255,51,51
chr2L	16703475	16703525		10		16703475	16703525	255,51,51
chr2L	16704175	16704225		10		16704175	16704225	255,51,51
chr2L	16704225	16704275		10		16704225	16704275	255,51,51
chr2L	16718875	16718925		10		16718875	16718925	255,51,51
chr2L	16718925	16718975		10		16718925	16718975	255,51,51
chr2L	16719175	16719225		10		16719175	16719225	255,51,51
chr2L	16719225	16719275		10		16719225	16719275	255,51,51
chr2L	16719275	16719325		10		16719275	16719325	255,51,51
chr2L	16738475	16738525		10		16738475	16738525	255,51,51
chr2L	16738525	16738575		10		16738525	16738575	255,51,51
chr2L	16738575	16738625		10		16738575	16738625	255,51,51
chr2L	16738625	16738675		10		16738625	16738675	255,51,51
chr2L	16738675	16738725		10		16738675	16738725	255,51,51
chr2L	16738925	16738975		10		16738925	16738975	255,51,51
chr2L	16739075	16739125		10		16739075	16739125	255,51,51
chr2L	16742975	16743025		10		16742975	16743025	255,51,51
chr2L	16743025	16743075		10		16743025	16743075	255,51,51
chr2L	16743175	16743225		10		16743175	16743225	255,51,51
chr2L	16743275	16743325		10		16743275	16743325	255,51,51
chr2L	16802025	16802075		10		16802025	16802075	255,51,51
chr2L	16802075	16802125		10		16802075	16802125	255,51,51
chr2L	16802125	16802175		10		16802125	16802175	255,51,51
chr2L	16816175	16816225		10		16816175	16816225	255,51,51
chr2L	16816225	16816275		10		16816225	16816275	255,51,51
chr2L	16816275	16816325		10		16816275	16816325	255,51,51
chr2L	16816325	16816375		10		16816325	16816375	255,51,51
chr2L	16816375	16816425		10		16816375	16816425	255,51,51
chr2L	16816425	16816475		10		16816425	16816475	255,51,51
chr2L	16827275	16827325		10		16827275	16827325	255,51,51
chr2L	16827325	16827375		10		16827325	16827375	255,51,51
chr2L	16879125	16879175		10		16879125	16879175	255,51,51
chr2L	16879275	16879325		10		16879275	16879325	255,51,51
chr2L	16879325	16879375		10		16879325	16879375	255,51,51
chr2L	16879375	16879425		10		16879375	16879425	255,51,51
chr2L	16879425	16879475		10		16879425	16879475	255,51,51
chr2L	16887625	16887675		10		16887625	16887675	255,51,51
chr2L	16887675	16887725		10		16887675	16887725	255,51,51
chr2L	17368675	17368725		10		17368675	17368725	255,51,51
chr2L	17368725	17368775		10		17368725	17368775	255,51,51
chr2L	17368775	17368825		10		17368775	17368825	255,51,51
chr2L	17368825	17368875		10		17368825	17368875	255,51,51
chr2L	17368875	17368925		10		17368875	17368925	255,51,51
chr2L	17369375	17369425		10		17369375	17369425	255,51,51
chr2L	17384025	17384075		10		17384025	17384075	255,51,51
chr2L	17385425	17385475		10		17385425	17385475	255,51,51
chr2L	17385475	17385525		10		17385475	17385525	255,51,51
chr2L	17428075	17428125		10		17428075	17428125	255,51,51
chr2L	17478125	17478175		10		17478125	17478175	255,51,51
chr2L	17478175	17478225		10		17478175	17478225	255,51,51
chr2L	17478225	17478275		10		17478225	17478275	255,51,51
chr2L	17478275	17478325		10		17478275	17478325	255,51,51
chr2L	17478325	17478375		10		17478325	17478375	255,51,51
chr2L	17501225	17501275		10		17501225	17501275	255,51,51
chr2L	17501325	17501375		10		17501325	17501375	255,51,51
chr2L	17501375	17501425		10		17501375	17501425	255,51,51
chr2L	17501425	17501475		10		17501425	17501475	255,51,51
chr2L	17501475	17501525		10		17501475	17501525	255,51,51
chr2L	17501525	17501575		10		17501525	17501575	255,51,51
chr2L	17501575	17501625		10		17501575	17501625	255,51,51
chr2L	17501625	17501675		10		17501625	17501675	255,51,51
chr2L	17501675	17501725		10		17501675	17501725	255,51,51
chr2L	17589775	17589825		10		17589775	17589825	255,51,51
chr2L	17589825	17589875		10		17589825	17589875	255,51,51
chr2L	17590075	17590125		10		17590075	17590125	255,51,51
chr2L	17603425	17603475		10		17603425	17603475	255,51,51
chr2L	17603475	17603525		10		17603475	17603525	255,51,51
chr2L	17603525	17603575		10		17603525	17603575	255,51,51
chr2L	17784725	17784775		10		17784725	17784775	255,51,51
chr2L	17784825	17784875		10		17784825	17784875	255,51,51
chr2L	17784875	17784925		10		17784875	17784925	255,51,51
chr2L	17962625	17962675		10		17962625	17962675	255,51,51
chr2L	17962925	17962975		10		17962925	17962975	255,51,51
chr2L	17962975	17963025		10		17962975	17963025	255,51,51
chr2L	17963025	17963075		10		17963025	17963075	255,51,51
chr2L	17963075	17963125		10		17963075	17963125	255,51,51
chr2L	17963125	17963175		10		17963125	17963175	255,51,51
chr2L	17963175	17963225		10		17963175	17963225	255,51,51
chr2L	17963275	17963325		10		17963275	17963325	255,51,51
chr2L	17963525	17963575		10		17963525	17963575	255,51,51
chr2L	17963575	17963625		10		17963575	17963625	255,51,51
chr2L	18119875	18119925		10		18119875	18119925	255,51,51
chr2L	18138225	18138275		10		18138225	18138275	255,51,51
chr2L	18138275	18138325		10		18138275	18138325	255,51,51
chr2L	18152475	18152525		10		18152475	18152525	255,51,51
chr2L	18152525	18152575		10		18152525	18152575	255,51,51
chr2L	18152575	18152625		10		18152575	18152625	255,51,51
chr2L	18152625	18152675		10		18152625	18152675	255,51,51
chr2L	18152675	18152725		10		18152675	18152725	255,51,51
chr2L	18158575	18158625		10		18158575	18158625	255,51,51
chr2L	18158625	18158675		10		18158625	18158675	255,51,51
chr2L	18158675	18158725		10		18158675	18158725	255,51,51
chr2L	18158925	18158975		10		18158925	18158975	255,51,51
chr2L	18441575	18441625		10		18441575	18441625	255,51,51
chr2L	18448825	18448875		10		18448825	18448875	255,51,51
chr2L	18448875	18448925		10		18448875	18448925	255,51,51
chr2L	18448925	18448975		10		18448925	18448975	255,51,51
chr2L	18454325	18454375		10		18454325	18454375	255,51,51
chr2L	18454375	18454425		10		18454375	18454425	255,51,51
chr2L	18454425	18454475		10		18454425	18454475	255,51,51
chr2L	18454475	18454525		10		18454475	18454525	255,51,51
chr2L	18454525	18454575		10		18454525	18454575	255,51,51
chr2L	18454675	18454725		10		18454675	18454725	255,51,51
chr2L	18454825	18454875		10		18454825	18454875	255,51,51
chr2L	18454875	18454925		10		18454875	18454925	255,51,51
chr2L	18454925	18454975		10		18454925	18454975	255,51,51
chr2L	18454975	18455025		10		18454975	18455025	255,51,51
chr2L	18455025	18455075		10		18455025	18455075	255,51,51
chr2L	18455075	18455125		10		18455075	18455125	255,51,51
chr2L	18455125	18455175		10		18455125	18455175	255,51,51
chr2L	18484625	18484675		10		18484625	18484675	255,51,51
chr2L	18484675	18484725		10		18484675	18484725	255,51,51
chr2L	18484775	18484825		10		18484775	18484825	255,51,51
chr2L	18484825	18484875		10		18484825	18484875	255,51,51
chr2L	18590025	18590075		10		18590025	18590075	255,51,51
chr2L	18590075	18590125		10		18590075	18590125	255,51,51
chr2L	18590125	18590175		10		18590125	18590175	255,51,51
chr2L	18590175	18590225		10		18590175	18590225	255,51,51
chr2L	18590225	18590275		10		18590225	18590275	255,51,51
chr2L	18590275	18590325		10		18590275	18590325	255,51,51
chr2L	18590325	18590375		10		18590325	18590375	255,51,51
chr2L	18590425	18590475		10		18590425	18590475	255,51,51
chr2L	18590475	18590525		10		18590475	18590525	255,51,51
chr2L	18590525	18590575		10		18590525	18590575	255,51,51
chr2L	18590675	18590725		10		18590675	18590725	255,51,51
chr2L	18590725	18590775		10		18590725	18590775	255,51,51
chr2L	18590775	18590825		10		18590775	18590825	255,51,51
chr2L	18606625	18606675		10		18606625	18606675	255,51,51
chr2L	18612225	18612275		10		18612225	18612275	255,51,51
chr2L	18612275	18612325		10		18612275	18612325	255,51,51
chr2L	18665225	18665275		10		18665225	18665275	255,51,51
chr2L	18665425	18665475		10		18665425	18665475	255,51,51
chr2L	18665475	18665525		10		18665475	18665525	255,51,51
chr2L	18665675	18665725		10		18665675	18665725	255,51,51
chr2L	18665775	18665825		10		18665775	18665825	255,51,51
chr2L	18665875	18665925		10		18665875	18665925	255,51,51
chr2L	18665975	18666025		10		18665975	18666025	255,51,51
chr2L	18666025	18666075		10		18666025	18666075	255,51,51
chr2L	18666075	18666125		10		18666075	18666125	255,51,51
chr2L	18666125	18666175		10		18666125	18666175	255,51,51
chr2L	18666175	18666225		10		18666175	18666225	255,51,51
chr2L	18666325	18666375		10		18666325	18666375	255,51,51
chr2L	18666375	18666425		10		18666375	18666425	255,51,51
chr2L	18666425	18666475		10		18666425	18666475	255,51,51
chr2L	18676675	18676725		10		18676675	18676725	255,51,51
chr2L	18676775	18676825		10		18676775	18676825	255,51,51
chr2L	18676975	18677025		10		18676975	18677025	255,51,51
chr2L	18677025	18677075		10		18677025	18677075	255,51,51
chr2L	18677225	18677275		10		18677225	18677275	255,51,51
chr2L	18677275	18677325		10		18677275	18677325	255,51,51
chr2L	18706125	18706175		10		18706125	18706175	255,51,51
chr2L	18708275	18708325		10		18708275	18708325	255,51,51
chr2L	18839575	18839625		10		18839575	18839625	255,51,51
chr2L	18839625	18839675		10		18839625	18839675	255,51,51
chr2L	18839675	18839725		10		18839675	18839725	255,51,51
chr2L	18839725	18839775		10		18839725	18839775	255,51,51
chr2L	18839775	18839825		10		18839775	18839825	255,51,51
chr2L	18839825	18839875		10		18839825	18839875	255,51,51
chr2L	18859125	18859175		10		18859125	18859175	255,51,51
chr2L	18859175	18859225		10		18859175	18859225	255,51,51
chr2L	18859225	18859275		10		18859225	18859275	255,51,51
chr2L	18859275	18859325		10		18859275	18859325	255,51,51
chr2L	18859325	18859375		10		18859325	18859375	255,51,51
chr2L	18944125	18944175		10		18944125	18944175	255,51,51
chr2L	18944225	18944275		10		18944225	18944275	255,51,51
chr2L	18944275	18944325		10		18944275	18944325	255,51,51
chr2L	18944375	18944425		10		18944375	18944425	255,51,51
chr2L	18944425	18944475		10		18944425	18944475	255,51,51
chr2L	18944625	18944675		10		18944625	18944675	255,51,51
chr2L	18944975	18945025		10		18944975	18945025	255,51,51
chr2L	18945025	18945075		10		18945025	18945075	255,51,51
chr2L	18945075	18945125		10		18945075	18945125	255,51,51
chr2L	18948575	18948625		10		18948575	18948625	255,51,51
chr2L	18948775	18948825		10		18948775	18948825	255,51,51
chr2L	18948825	18948875		10		18948825	18948875	255,51,51
chr2L	18948875	18948925		10		18948875	18948925	255,51,51
chr2L	18948925	18948975		10		18948925	18948975	255,51,51
chr2L	18951825	18951875		10		18951825	18951875	255,51,51
chr2L	18951875	18951925		10		18951875	18951925	255,51,51
chr2L	18951925	18951975		10		18951925	18951975	255,51,51
chr2L	18951975	18952025		10		18951975	18952025	255,51,51
chr2L	18952025	18952075		10		18952025	18952075	255,51,51
chr2L	18952075	18952125		10		18952075	18952125	255,51,51
chr2L	18968575	18968625		10		18968575	18968625	255,51,51
chr2L	18968625	18968675		10		18968625	18968675	255,51,51
chr2L	18968675	18968725		10		18968675	18968725	255,51,51
chr2L	18968725	18968775		10		18968725	18968775	255,51,51
chr2L	18968775	18968825		10		18968775	18968825	255,51,51
chr2L	18969125	18969175		10		18969125	18969175	255,51,51
chr2L	19003225	19003275		10		19003225	19003275	255,51,51
chr2L	19009375	19009425		10		19009375	19009425	255,51,51
chr2L	19009425	19009475		10		19009425	19009475	255,51,51
chr2L	19009475	19009525		10		19009475	19009525	255,51,51
chr2L	19034975	19035025		10		19034975	19035025	255,51,51
chr2L	19035025	19035075		10		19035025	19035075	255,51,51
chr2L	19035075	19035125		10		19035075	19035125	255,51,51
chr2L	19045375	19045425		10		19045375	19045425	255,51,51
chr2L	19045475	19045525		10		19045475	19045525	255,51,51
chr2L	19048975	19049025		10		19048975	19049025	255,51,51
chr2L	19053625	19053675		10		19053625	19053675	255,51,51
chr2L	19053675	19053725		10		19053675	19053725	255,51,51
chr2L	19054125	19054175		10		19054125	19054175	255,51,51
chr2L	19054175	19054225		10		19054175	19054225	255,51,51
chr2L	19054225	19054275		10		19054225	19054275	255,51,51
chr2L	19054275	19054325		10		19054275	19054325	255,51,51
chr2L	19063075	19063125		10		19063075	19063125	255,51,51
chr2L	19063125	19063175		10		19063125	19063175	255,51,51
chr2L	19063175	19063225		10		19063175	19063225	255,51,51
chr2L	19068675	19068725		10		19068675	19068725	255,51,51
chr2L	19114125	19114175		10		19114125	19114175	255,51,51
chr2L	19114175	19114225		10		19114175	19114225	255,51,51
chr2L	19114225	19114275		10		19114225	19114275	255,51,51
chr2L	19114275	19114325		10		19114275	19114325	255,51,51
chr2L	19114325	19114375		10		19114325	19114375	255,51,51
chr2L	19114375	19114425		10		19114375	19114425	255,51,51
chr2L	19114425	19114475		10		19114425	19114475	255,51,51
chr2L	19114525	19114575		10		19114525	19114575	255,51,51
chr2L	19182425	19182475		10		19182425	19182475	255,51,51
chr2L	19185925	19185975		10		19185925	19185975	255,51,51
chr2L	19393625	19393675		10		19393625	19393675	255,51,51
chr2L	19393675	19393725		10		19393675	19393725	255,51,51
chr2L	19393725	19393775		10		19393725	19393775	255,51,51
chr2L	19393775	19393825		10		19393775	19393825	255,51,51
chr2L	19393825	19393875		10		19393825	19393875	255,51,51
chr2L	19393875	19393925		10		19393875	19393925	255,51,51
chr2L	19393925	19393975		10		19393925	19393975	255,51,51
chr2L	19394025	19394075		10		19394025	19394075	255,51,51
chr2L	19429925	19429975		10		19429925	19429975	255,51,51
chr2L	19429975	19430025		10		19429975	19430025	255,51,51
chr2L	19430025	19430075		10		19430025	19430075	255,51,51
chr2L	19430075	19430125		10		19430075	19430125	255,51,51
chr2L	19430125	19430175		10		19430125	19430175	255,51,51
chr2L	19430175	19430225		10		19430175	19430225	255,51,51
chr2L	19430225	19430275		10		19430225	19430275	255,51,51
chr2L	19430275	19430325		10		19430275	19430325	255,51,51
chr2L	19430325	19430375		10		19430325	19430375	255,51,51
chr2L	19430375	19430425		10		19430375	19430425	255,51,51
chr2L	19430425	19430475		10		19430425	19430475	255,51,51
chr2L	19430475	19430525		10		19430475	19430525	255,51,51
chr2L	19430525	19430575		10		19430525	19430575	255,51,51
chr2L	19430575	19430625		10		19430575	19430625	255,51,51
chr2L	19432375	19432425		10		19432375	19432425	255,51,51
chr2L	19432425	19432475		10		19432425	19432475	255,51,51
chr2L	19453775	19453825		10		19453775	19453825	255,51,51
chr2L	19453825	19453875		10		19453825	19453875	255,51,51
chr2L	19453875	19453925		10		19453875	19453925	255,51,51
chr2L	19453925	19453975		10		19453925	19453975	255,51,51
chr2L	19454125	19454175		10		19454125	19454175	255,51,51
chr2L	19454175	19454225		10		19454175	19454225	255,51,51
chr2L	19484725	19484775		10		19484725	19484775	255,51,51
chr2L	19484775	19484825		10		19484775	19484825	255,51,51
chr2L	19484825	19484875		10		19484825	19484875	255,51,51
chr2L	19484875	19484925		10		19484875	19484925	255,51,51
chr2L	19498025	19498075		10		19498025	19498075	255,51,51
chr2L	19498075	19498125		10		19498075	19498125	255,51,51
chr2L	19498125	19498175		10		19498125	19498175	255,51,51
chr2L	19498175	19498225		10		19498175	19498225	255,51,51
chr2L	19508575	19508625		10		19508575	19508625	255,51,51
chr2L	19509125	19509175		10		19509125	19509175	255,51,51
chr2L	19526475	19526525		10		19526475	19526525	255,51,51
chr2L	19526525	19526575		10		19526525	19526575	255,51,51
chr2L	19530425	19530475		10		19530425	19530475	255,51,51
chr2L	19530725	19530775		10		19530725	19530775	255,51,51
chr2L	19549575	19549625		10		19549575	19549625	255,51,51
chr2L	19549625	19549675		10		19549625	19549675	255,51,51
chr2L	19580325	19580375		10		19580325	19580375	255,51,51
chr2L	19580375	19580425		10		19580375	19580425	255,51,51
chr2L	19580425	19580475		10		19580425	19580475	255,51,51
chr2L	19580475	19580525		10		19580475	19580525	255,51,51
chr2L	19580525	19580575		10		19580525	19580575	255,51,51
chr2L	19580575	19580625		10		19580575	19580625	255,51,51
chr2L	19580625	19580675		10		19580625	19580675	255,51,51
chr2L	19580725	19580775		10		19580725	19580775	255,51,51
chr2L	19582375	19582425		10		19582375	19582425	255,51,51
chr2L	19582425	19582475		10		19582425	19582475	255,51,51
chr2L	19583025	19583075		10		19583025	19583075	255,51,51
chr2L	19583075	19583125		10		19583075	19583125	255,51,51
chr2L	19583925	19583975		10		19583925	19583975	255,51,51
chr2L	19583975	19584025		10		19583975	19584025	255,51,51
chr2L	19584025	19584075		10		19584025	19584075	255,51,51
chr2L	19735775	19735825		10		19735775	19735825	255,51,51
chr2L	19735925	19735975		10		19735925	19735975	255,51,51
chr2L	19757125	19757175		10		19757125	19757175	255,51,51
chr2L	19791975	19792025		10		19791975	19792025	255,51,51
chr2L	19792025	19792075		10		19792025	19792075	255,51,51
chr2L	19792075	19792125		10		19792075	19792125	255,51,51
chr2L	19792125	19792175		10		19792125	19792175	255,51,51
chr2L	19792175	19792225		10		19792175	19792225	255,51,51
chr2L	19792225	19792275		10		19792225	19792275	255,51,51
chr2L	19792275	19792325		10		19792275	19792325	255,51,51
chr2L	19792425	19792475		10		19792425	19792475	255,51,51
chr2L	19795675	19795725		10		19795675	19795725	255,51,51
chr2L	19795725	19795775		10		19795725	19795775	255,51,51
chr2L	19795775	19795825		10		19795775	19795825	255,51,51
chr2L	19796325	19796375		10		19796325	19796375	255,51,51
chr2L	19796375	19796425		10		19796375	19796425	255,51,51
chr2L	19796425	19796475		10		19796425	19796475	255,51,51
chr2L	19796475	19796525		10		19796475	19796525	255,51,51
chr2L	19817325	19817375		10		19817325	19817375	255,51,51
chr2L	19817375	19817425		10		19817375	19817425	255,51,51
chr2L	19817425	19817475		10		19817425	19817475	255,51,51
chr2L	19915275	19915325		10		19915275	19915325	255,51,51
chr2L	19915325	19915375		10		19915325	19915375	255,51,51
chr2L	19915375	19915425		10		19915375	19915425	255,51,51
chr2L	19958425	19958475		10		19958425	19958475	255,51,51
chr2L	19958625	19958675		10		19958625	19958675	255,51,51
chr2L	19958775	19958825		10		19958775	19958825	255,51,51
chr2L	20075775	20075825		10		20075775	20075825	255,51,51
chr2L	20097775	20097825		10		20097775	20097825	255,51,51
chr2L	20097825	20097875		10		20097825	20097875	255,51,51
chr2L	20097875	20097925		10		20097875	20097925	255,51,51
chr2L	20120725	20120775		10		20120725	20120775	255,51,51
chr2L	20120775	20120825		10		20120775	20120825	255,51,51
chr2L	20120925	20120975		10		20120925	20120975	255,51,51
chr2L	20121025	20121075		10		20121025	20121075	255,51,51
chr2L	20223425	20223475		10		20223425	20223475	255,51,51
chr2L	20294175	20294225		10		20294175	20294225	255,51,51
chr2L	20294225	20294275		10		20294225	20294275	255,51,51
chr2L	20414975	20415025		10		20414975	20415025	255,51,51
chr2L	20415025	20415075		10		20415025	20415075	255,51,51
chr2L	20415075	20415125		10		20415075	20415125	255,51,51
chr2L	20415125	20415175		10		20415125	20415175	255,51,51
chr2L	20415175	20415225		10		20415175	20415225	255,51,51
chr2L	20416525	20416575		10		20416525	20416575	255,51,51
chr2L	20416625	20416675		10		20416625	20416675	255,51,51
chr2L	20416725	20416775		10		20416725	20416775	255,51,51
chr2L	20428075	20428125		10		20428075	20428125	255,51,51
chr2L	20428125	20428175		10		20428125	20428175	255,51,51
chr2L	20428275	20428325		10		20428275	20428325	255,51,51
chr2L	20463625	20463675		10		20463625	20463675	255,51,51
chr2L	20464025	20464075		10		20464025	20464075	255,51,51
chr2L	20464125	20464175		10		20464125	20464175	255,51,51
chr2L	20464175	20464225		10		20464175	20464225	255,51,51
chr2L	20464225	20464275		10		20464225	20464275	255,51,51
chr2L	20638575	20638625		10		20638575	20638625	255,51,51
chr2L	20656025	20656075		10		20656025	20656075	255,51,51
chr2L	20770725	20770775		10		20770725	20770775	255,51,51
chr2L	20787375	20787425		10		20787375	20787425	255,51,51
chr2L	20787525	20787575		10		20787525	20787575	255,51,51
chr2L	20794175	20794225		10		20794175	20794225	255,51,51
chr2L	20796625	20796675		10		20796625	20796675	255,51,51
chr2L	20796775	20796825		10		20796775	20796825	255,51,51
chr2L	20796825	20796875		10		20796825	20796875	255,51,51
chr2L	20796875	20796925		10		20796875	20796925	255,51,51
chr2L	20796925	20796975		10		20796925	20796975	255,51,51
chr2L	20797625	20797675		10		20797625	20797675	255,51,51
chr2L	20829825	20829875		10		20829825	20829875	255,51,51
chr2L	20829875	20829925		10		20829875	20829925	255,51,51
chr2L	20835325	20835375		10		20835325	20835375	255,51,51
chr2L	20835375	20835425		10		20835375	20835425	255,51,51
chr2L	20835425	20835475		10		20835425	20835475	255,51,51
chr2L	20835625	20835675		10		20835625	20835675	255,51,51
chr2L	20835675	20835725		10		20835675	20835725	255,51,51
chr2L	20835725	20835775		10		20835725	20835775	255,51,51
chr2L	20836625	20836675		10		20836625	20836675	255,51,51
chr2L	20851725	20851775		10		20851725	20851775	255,51,51
chr2L	20851825	20851875		10		20851825	20851875	255,51,51
chr2L	20851975	20852025		10		20851975	20852025	255,51,51
chr2L	20919025	20919075		10		20919025	20919075	255,51,51
chr2L	20922925	20922975		10		20922925	20922975	255,51,51
chr2L	20922975	20923025		10		20922975	20923025	255,51,51
chr2L	20923925	20923975		10		20923925	20923975	255,51,51
chr2L	20925925	20925975		10		20925925	20925975	255,51,51
chr2L	20928025	20928075		10		20928025	20928075	255,51,51
chr2L	20928925	20928975		10		20928925	20928975	255,51,51
chr2L	21052075	21052125		10		21052075	21052125	255,51,51
chr2L	21053025	21053075		10		21053025	21053075	255,51,51
chr2L	21104375	21104425		10		21104375	21104425	255,51,51
chr2L	21104475	21104525		10		21104475	21104525	255,51,51
chr2L	21104525	21104575		10		21104525	21104575	255,51,51
chr2L	21104575	21104625		10		21104575	21104625	255,51,51
chr2L	21104625	21104675		10		21104625	21104675	255,51,51
chr2L	21104675	21104725		10		21104675	21104725	255,51,51
chr2L	21104725	21104775		10		21104725	21104775	255,51,51
chr2L	21142875	21142925		10		21142875	21142925	255,51,51
chr2L	21142925	21142975		10		21142925	21142975	255,51,51
chr2L	21143025	21143075		10		21143025	21143075	255,51,51
chr2L	21143225	21143275		10		21143225	21143275	255,51,51
chr2L	21153475	21153525		10		21153475	21153525	255,51,51
chr2L	21153525	21153575		10		21153525	21153575	255,51,51
chr2L	21153575	21153625		10		21153575	21153625	255,51,51
chr2L	21153675	21153725		10		21153675	21153725	255,51,51
chr2L	21153725	21153775		10		21153725	21153775	255,51,51
chr2L	21153825	21153875		10		21153825	21153875	255,51,51
chr2L	21153875	21153925		10		21153875	21153925	255,51,51
chr2L	21153925	21153975		10		21153925	21153975	255,51,51
chr2L	21154025	21154075		10		21154025	21154075	255,51,51
chr2L	21154075	21154125		10		21154075	21154125	255,51,51
chr2L	21154175	21154225		10		21154175	21154225	255,51,51
chr2L	21154225	21154275		10		21154225	21154275	255,51,51
chr2L	21214825	21214875		10		21214825	21214875	255,51,51
chr2L	21214875	21214925		10		21214875	21214925	255,51,51
chr2L	21218475	21218525		10		21218475	21218525	255,51,51
chr2L	21218525	21218575		10		21218525	21218575	255,51,51
chr2L	21218575	21218625		10		21218575	21218625	255,51,51
chr2L	21220725	21220775		10		21220725	21220775	255,51,51
chr2L	21236725	21236775		10		21236725	21236775	255,51,51
chr2L	21236775	21236825		10		21236775	21236825	255,51,51
chr2L	21250925	21250975		10		21250925	21250975	255,51,51
chr2L	21250975	21251025		10		21250975	21251025	255,51,51
chr2L	21251125	21251175		10		21251125	21251175	255,51,51
chr2L	21251175	21251225		10		21251175	21251225	255,51,51
chr2L	21251225	21251275		10		21251225	21251275	255,51,51
chr2L	21251325	21251375		10		21251325	21251375	255,51,51
chr2L	21343875	21343925		10		21343875	21343925	255,51,51
chr2L	21343925	21343975		10		21343925	21343975	255,51,51
chr2L	21343975	21344025		10		21343975	21344025	255,51,51
chr2L	21344025	21344075		10		21344025	21344075	255,51,51
chr2L	21344075	21344125		10		21344075	21344125	255,51,51
chr2L	21344125	21344175		10		21344125	21344175	255,51,51
chr2L	21657075	21657125		10		21657075	21657125	255,51,51
chr2L	21677925	21677975		10		21677925	21677975	255,51,51
chr2L	21677975	21678025		10		21677975	21678025	255,51,51
chr2L	21682025	21682075		10		21682025	21682075	255,51,51
chr2L	21682125	21682175		10		21682125	21682175	255,51,51
chr2L	21682725	21682775		10		21682725	21682775	255,51,51
chr2L	21682775	21682825		10		21682775	21682825	255,51,51
chr2L	21682825	21682875		10		21682825	21682875	255,51,51
chr2L	21683925	21683975		10		21683925	21683975	255,51,51
chr2L	21828075	21828125		10		21828075	21828125	255,51,51
chr2L	21828175	21828225		10		21828175	21828225	255,51,51
chr2L	21899225	21899275		10		21899225	21899275	255,51,51
chr2L	21899275	21899325		10		21899275	21899325	255,51,51
chr2L	21939375	21939425		10		21939375	21939425	255,51,51
chr2L	22044175	22044225		10		22044175	22044225	255,51,51
chr2L	22181675	22181725		10		22181675	22181725	255,51,51
chr2L	22181725	22181775		10		22181725	22181775	255,51,51
chr2L	22181775	22181825		10		22181775	22181825	255,51,51
chr2L	22181825	22181875		10		22181825	22181875	255,51,51
chr2L	22353925	22353975		10		22353925	22353975	255,51,51
chr2L	22353975	22354025		10		22353975	22354025	255,51,51
chr2L	22354025	22354075		10		22354025	22354075	255,51,51
chr2L	22354125	22354175		10		22354125	22354175	255,51,51
chr2L	22354225	22354275		10		22354225	22354275	255,51,51
chr2L	22354275	22354325		10		22354275	22354325	255,51,51
chr2L	22354325	22354375		10		22354325	22354375	255,51,51
chr2L	22469075	22469125		10		22469075	22469125	255,51,51
chr2R	76575	76625		10		76575	76625	255,51,51
chr2R	670425	670475		10		670425	670475	255,51,51
chr2R	676125	676175		10		676125	676175	255,51,51
chr2R	712675	712725		10		712675	712725	255,51,51
chr2R	712825	712875		10		712825	712875	255,51,51
chr2R	712875	712925		10		712875	712925	255,51,51
chr2R	1032525	1032575		10		1032525	1032575	255,51,51
chr2R	1138225	1138275		10		1138225	1138275	255,51,51
chr2R	1170325	1170375		10		1170325	1170375	255,51,51
chr2R	1170375	1170425		10		1170375	1170425	255,51,51
chr2R	1193575	1193625		10		1193575	1193625	255,51,51
chr2R	1193625	1193675		10		1193625	1193675	255,51,51
chr2R	1194725	1194775		10		1194725	1194775	255,51,51
chr2R	1194825	1194875		10		1194825	1194875	255,51,51
chr2R	1194875	1194925		10		1194875	1194925	255,51,51
chr2R	1226775	1226825		10		1226775	1226825	255,51,51
chr2R	1242225	1242275		10		1242225	1242275	255,51,51
chr2R	1250575	1250625		10		1250575	1250625	255,51,51
chr2R	1384125	1384175		10		1384125	1384175	255,51,51
chr2R	1424775	1424825		10		1424775	1424825	255,51,51
chr2R	1424825	1424875		10		1424825	1424875	255,51,51
chr2R	1493975	1494025		10		1493975	1494025	255,51,51
chr2R	1495875	1495925		10		1495875	1495925	255,51,51
chr2R	1564375	1564425		10		1564375	1564425	255,51,51
chr2R	1564425	1564475		10		1564425	1564475	255,51,51
chr2R	1564475	1564525		10		1564475	1564525	255,51,51
chr2R	1564525	1564575		10		1564525	1564575	255,51,51
chr2R	1564575	1564625		10		1564575	1564625	255,51,51
chr2R	1564625	1564675		10		1564625	1564675	255,51,51
chr2R	1564675	1564725		10		1564675	1564725	255,51,51
chr2R	1564725	1564775		10		1564725	1564775	255,51,51
chr2R	1564775	1564825		10		1564775	1564825	255,51,51
chr2R	1564825	1564875		10		1564825	1564875	255,51,51
chr2R	1564875	1564925		10		1564875	1564925	255,51,51
chr2R	1579675	1579725		10		1579675	1579725	255,51,51
chr2R	1579725	1579775		10		1579725	1579775	255,51,51
[truncated: 9,229 more rows]
