# Supplementary material for: Probabilistic modelling of chromatin code landscape reveals functional diversity of enhancer-like chromatin states
Source: Nat Commun. 2016 Feb 4;7:10528. doi: 10.1038/ncomms10528 (PMC4742914; doi:10.1038/ncomms10528)
Supplement: Supplementary Data 1 — The 30-chromatin state annotation tracks for Drosophila melanogaster DRSC-S2 cell. [file ncomms10528-s2.zip › Supplementary Data 1/11_TSS2.bed]

chr2L	21375	21425		11		21375	21425	255,51,51
chr2L	94875	94925		11		94875	94925	255,51,51
chr2L	102425	102475		11		102425	102475	255,51,51
chr2L	102475	102525		11		102475	102525	255,51,51
chr2L	102525	102575		11		102525	102575	255,51,51
chr2L	105075	105125		11		105075	105125	255,51,51
chr2L	106825	106875		11		106825	106875	255,51,51
chr2L	114425	114475		11		114425	114475	255,51,51
chr2L	114825	114875		11		114825	114875	255,51,51
chr2L	114925	114975		11		114925	114975	255,51,51
chr2L	115125	115175		11		115125	115175	255,51,51
chr2L	115175	115225		11		115175	115225	255,51,51
chr2L	115225	115275		11		115225	115275	255,51,51
chr2L	153925	153975		11		153925	153975	255,51,51
chr2L	155275	155325		11		155275	155325	255,51,51
chr2L	202575	202625		11		202575	202625	255,51,51
chr2L	202625	202675		11		202625	202675	255,51,51
chr2L	202675	202725		11		202675	202725	255,51,51
chr2L	203025	203075		11		203025	203075	255,51,51
chr2L	203075	203125		11		203075	203125	255,51,51
chr2L	203125	203175		11		203125	203175	255,51,51
chr2L	203175	203225		11		203175	203225	255,51,51
chr2L	203225	203275		11		203225	203275	255,51,51
chr2L	203275	203325		11		203275	203325	255,51,51
chr2L	203325	203375		11		203325	203375	255,51,51
chr2L	203725	203775		11		203725	203775	255,51,51
chr2L	205775	205825		11		205775	205825	255,51,51
chr2L	205825	205875		11		205825	205875	255,51,51
chr2L	206675	206725		11		206675	206725	255,51,51
chr2L	207025	207075		11		207025	207075	255,51,51
chr2L	207325	207375		11		207325	207375	255,51,51
chr2L	207375	207425		11		207375	207425	255,51,51
chr2L	207775	207825		11		207775	207825	255,51,51
chr2L	251575	251625		11		251575	251625	255,51,51
chr2L	252075	252125		11		252075	252125	255,51,51
chr2L	252125	252175		11		252125	252175	255,51,51
chr2L	252175	252225		11		252175	252225	255,51,51
chr2L	252225	252275		11		252225	252275	255,51,51
chr2L	252275	252325		11		252275	252325	255,51,51
chr2L	252525	252575		11		252525	252575	255,51,51
chr2L	252575	252625		11		252575	252625	255,51,51
chr2L	252625	252675		11		252625	252675	255,51,51
chr2L	252675	252725		11		252675	252725	255,51,51
chr2L	252725	252775		11		252725	252775	255,51,51
chr2L	252775	252825		11		252775	252825	255,51,51
chr2L	252825	252875		11		252825	252875	255,51,51
chr2L	252875	252925		11		252875	252925	255,51,51
chr2L	252925	252975		11		252925	252975	255,51,51
chr2L	252975	253025		11		252975	253025	255,51,51
chr2L	271175	271225		11		271175	271225	255,51,51
chr2L	271475	271525		11		271475	271525	255,51,51
chr2L	271525	271575		11		271525	271575	255,51,51
chr2L	273525	273575		11		273525	273575	255,51,51
chr2L	277575	277625		11		277575	277625	255,51,51
chr2L	283025	283075		11		283025	283075	255,51,51
chr2L	292325	292375		11		292325	292375	255,51,51
chr2L	292375	292425		11		292375	292425	255,51,51
chr2L	292475	292525		11		292475	292525	255,51,51
chr2L	292525	292575		11		292525	292575	255,51,51
chr2L	292575	292625		11		292575	292625	255,51,51
chr2L	292825	292875		11		292825	292875	255,51,51
chr2L	293675	293725		11		293675	293725	255,51,51
chr2L	294875	294925		11		294875	294925	255,51,51
chr2L	294925	294975		11		294925	294975	255,51,51
chr2L	305475	305525		11		305475	305525	255,51,51
chr2L	305525	305575		11		305525	305575	255,51,51
chr2L	306625	306675		11		306625	306675	255,51,51
chr2L	419525	419575		11		419525	419575	255,51,51
chr2L	419625	419675		11		419625	419675	255,51,51
chr2L	421325	421375		11		421325	421375	255,51,51
chr2L	472975	473025		11		472975	473025	255,51,51
chr2L	541275	541325		11		541275	541325	255,51,51
chr2L	544625	544675		11		544625	544675	255,51,51
chr2L	544675	544725		11		544675	544725	255,51,51
chr2L	544725	544775		11		544725	544775	255,51,51
chr2L	544775	544825		11		544775	544825	255,51,51
chr2L	544825	544875		11		544825	544875	255,51,51
chr2L	544875	544925		11		544875	544925	255,51,51
chr2L	544925	544975		11		544925	544975	255,51,51
chr2L	558625	558675		11		558625	558675	255,51,51
chr2L	558675	558725		11		558675	558725	255,51,51
chr2L	558725	558775		11		558725	558775	255,51,51
chr2L	559675	559725		11		559675	559725	255,51,51
chr2L	559775	559825		11		559775	559825	255,51,51
chr2L	560625	560675		11		560625	560675	255,51,51
chr2L	560725	560775		11		560725	560775	255,51,51
chr2L	564575	564625		11		564575	564625	255,51,51
chr2L	564625	564675		11		564625	564675	255,51,51
chr2L	567875	567925		11		567875	567925	255,51,51
chr2L	568175	568225		11		568175	568225	255,51,51
chr2L	568225	568275		11		568225	568275	255,51,51
chr2L	575575	575625		11		575575	575625	255,51,51
chr2L	602825	602875		11		602825	602875	255,51,51
chr2L	602875	602925		11		602875	602925	255,51,51
chr2L	602925	602975		11		602925	602975	255,51,51
chr2L	602975	603025		11		602975	603025	255,51,51
chr2L	603025	603075		11		603025	603075	255,51,51
chr2L	603125	603175		11		603125	603175	255,51,51
chr2L	603175	603225		11		603175	603225	255,51,51
chr2L	603225	603275		11		603225	603275	255,51,51
chr2L	603275	603325		11		603275	603325	255,51,51
chr2L	603525	603575		11		603525	603575	255,51,51
chr2L	603575	603625		11		603575	603625	255,51,51
chr2L	603625	603675		11		603625	603675	255,51,51
chr2L	810525	810575		11		810525	810575	255,51,51
chr2L	810625	810675		11		810625	810675	255,51,51
chr2L	810825	810875		11		810825	810875	255,51,51
chr2L	810925	810975		11		810925	810975	255,51,51
chr2L	811325	811375		11		811325	811375	255,51,51
chr2L	811375	811425		11		811375	811425	255,51,51
chr2L	811425	811475		11		811425	811475	255,51,51
chr2L	811475	811525		11		811475	811525	255,51,51
chr2L	811525	811575		11		811525	811575	255,51,51
chr2L	811575	811625		11		811575	811625	255,51,51
chr2L	811625	811675		11		811625	811675	255,51,51
chr2L	811675	811725		11		811675	811725	255,51,51
chr2L	816075	816125		11		816075	816125	255,51,51
chr2L	817775	817825		11		817775	817825	255,51,51
chr2L	820125	820175		11		820125	820175	255,51,51
chr2L	821275	821325		11		821275	821325	255,51,51
chr2L	825925	825975		11		825925	825975	255,51,51
chr2L	826025	826075		11		826025	826075	255,51,51
chr2L	826125	826175		11		826125	826175	255,51,51
chr2L	833075	833125		11		833075	833125	255,51,51
chr2L	851325	851375		11		851325	851375	255,51,51
chr2L	852825	852875		11		852825	852875	255,51,51
chr2L	852875	852925		11		852875	852925	255,51,51
chr2L	852975	853025		11		852975	853025	255,51,51
chr2L	870275	870325		11		870275	870325	255,51,51
chr2L	1080775	1080825		11		1080775	1080825	255,51,51
chr2L	1080875	1080925		11		1080875	1080925	255,51,51
chr2L	1163475	1163525		11		1163475	1163525	255,51,51
chr2L	1163575	1163625		11		1163575	1163625	255,51,51
chr2L	1163625	1163675		11		1163625	1163675	255,51,51
chr2L	1163675	1163725		11		1163675	1163725	255,51,51
chr2L	1163725	1163775		11		1163725	1163775	255,51,51
chr2L	1163825	1163875		11		1163825	1163875	255,51,51
chr2L	1164225	1164275		11		1164225	1164275	255,51,51
chr2L	1164575	1164625		11		1164575	1164625	255,51,51
chr2L	1164625	1164675		11		1164625	1164675	255,51,51
chr2L	1164725	1164775		11		1164725	1164775	255,51,51
chr2L	1164775	1164825		11		1164775	1164825	255,51,51
chr2L	1166075	1166125		11		1166075	1166125	255,51,51
chr2L	1166125	1166175		11		1166125	1166175	255,51,51
chr2L	1166325	1166375		11		1166325	1166375	255,51,51
chr2L	1166375	1166425		11		1166375	1166425	255,51,51
chr2L	1172875	1172925		11		1172875	1172925	255,51,51
chr2L	1183775	1183825		11		1183775	1183825	255,51,51
chr2L	1183825	1183875		11		1183825	1183875	255,51,51
chr2L	1183875	1183925		11		1183875	1183925	255,51,51
chr2L	1183925	1183975		11		1183925	1183975	255,51,51
chr2L	1183975	1184025		11		1183975	1184025	255,51,51
chr2L	1184025	1184075		11		1184025	1184075	255,51,51
chr2L	1502175	1502225		11		1502175	1502225	255,51,51
chr2L	1502225	1502275		11		1502225	1502275	255,51,51
chr2L	1502325	1502375		11		1502325	1502375	255,51,51
chr2L	1502625	1502675		11		1502625	1502675	255,51,51
chr2L	1502725	1502775		11		1502725	1502775	255,51,51
chr2L	1619525	1619575		11		1619525	1619575	255,51,51
chr2L	1619675	1619725		11		1619675	1619725	255,51,51
chr2L	1619775	1619825		11		1619775	1619825	255,51,51
chr2L	1619925	1619975		11		1619925	1619975	255,51,51
chr2L	1620075	1620125		11		1620075	1620125	255,51,51
chr2L	1704675	1704725		11		1704675	1704725	255,51,51
chr2L	1704725	1704775		11		1704725	1704775	255,51,51
chr2L	1710325	1710375		11		1710325	1710375	255,51,51
chr2L	1710375	1710425		11		1710375	1710425	255,51,51
chr2L	1710425	1710475		11		1710425	1710475	255,51,51
chr2L	1710475	1710525		11		1710475	1710525	255,51,51
chr2L	1710525	1710575		11		1710525	1710575	255,51,51
chr2L	1710575	1710625		11		1710575	1710625	255,51,51
chr2L	1710675	1710725		11		1710675	1710725	255,51,51
chr2L	1716075	1716125		11		1716075	1716125	255,51,51
chr2L	1716125	1716175		11		1716125	1716175	255,51,51
chr2L	1716175	1716225		11		1716175	1716225	255,51,51
chr2L	1724575	1724625		11		1724575	1724625	255,51,51
chr2L	1724625	1724675		11		1724625	1724675	255,51,51
chr2L	1724825	1724875		11		1724825	1724875	255,51,51
chr2L	1728475	1728525		11		1728475	1728525	255,51,51
chr2L	1728525	1728575		11		1728525	1728575	255,51,51
chr2L	1728625	1728675		11		1728625	1728675	255,51,51
chr2L	1728675	1728725		11		1728675	1728725	255,51,51
chr2L	1729975	1730025		11		1729975	1730025	255,51,51
chr2L	1730925	1730975		11		1730925	1730975	255,51,51
chr2L	1730975	1731025		11		1730975	1731025	255,51,51
chr2L	1732225	1732275		11		1732225	1732275	255,51,51
chr2L	1973875	1973925		11		1973875	1973925	255,51,51
chr2L	1974125	1974175		11		1974125	1974175	255,51,51
chr2L	1974225	1974275		11		1974225	1974275	255,51,51
chr2L	1974375	1974425		11		1974375	1974425	255,51,51
chr2L	1979475	1979525		11		1979475	1979525	255,51,51
chr2L	1979725	1979775		11		1979725	1979775	255,51,51
chr2L	1979775	1979825		11		1979775	1979825	255,51,51
chr2L	1979925	1979975		11		1979925	1979975	255,51,51
chr2L	1979975	1980025		11		1979975	1980025	255,51,51
chr2L	1980075	1980125		11		1980075	1980125	255,51,51
chr2L	1980475	1980525		11		1980475	1980525	255,51,51
chr2L	1980625	1980675		11		1980625	1980675	255,51,51
chr2L	1980925	1980975		11		1980925	1980975	255,51,51
chr2L	1981275	1981325		11		1981275	1981325	255,51,51
chr2L	1981325	1981375		11		1981325	1981375	255,51,51
chr2L	1982275	1982325		11		1982275	1982325	255,51,51
chr2L	1982325	1982375		11		1982325	1982375	255,51,51
chr2L	2010275	2010325		11		2010275	2010325	255,51,51
chr2L	2045025	2045075		11		2045025	2045075	255,51,51
chr2L	2045075	2045125		11		2045075	2045125	255,51,51
chr2L	2045125	2045175		11		2045125	2045175	255,51,51
chr2L	2045175	2045225		11		2045175	2045225	255,51,51
chr2L	2045225	2045275		11		2045225	2045275	255,51,51
chr2L	2045275	2045325		11		2045275	2045325	255,51,51
chr2L	2045325	2045375		11		2045325	2045375	255,51,51
chr2L	2045375	2045425		11		2045375	2045425	255,51,51
chr2L	2045425	2045475		11		2045425	2045475	255,51,51
chr2L	2045475	2045525		11		2045475	2045525	255,51,51
chr2L	2045525	2045575		11		2045525	2045575	255,51,51
chr2L	2045975	2046025		11		2045975	2046025	255,51,51
chr2L	2046225	2046275		11		2046225	2046275	255,51,51
chr2L	2151525	2151575		11		2151525	2151575	255,51,51
chr2L	2151575	2151625		11		2151575	2151625	255,51,51
chr2L	2151625	2151675		11		2151625	2151675	255,51,51
chr2L	2151775	2151825		11		2151775	2151825	255,51,51
chr2L	2216425	2216475		11		2216425	2216475	255,51,51
chr2L	2216475	2216525		11		2216475	2216525	255,51,51
chr2L	2216575	2216625		11		2216575	2216625	255,51,51
chr2L	2217125	2217175		11		2217125	2217175	255,51,51
chr2L	2217175	2217225		11		2217175	2217225	255,51,51
chr2L	2217275	2217325		11		2217275	2217325	255,51,51
chr2L	2220375	2220425		11		2220375	2220425	255,51,51
chr2L	2220525	2220575		11		2220525	2220575	255,51,51
chr2L	2220575	2220625		11		2220575	2220625	255,51,51
chr2L	2225525	2225575		11		2225525	2225575	255,51,51
chr2L	2225575	2225625		11		2225575	2225625	255,51,51
chr2L	2231075	2231125		11		2231075	2231125	255,51,51
chr2L	2236975	2237025		11		2236975	2237025	255,51,51
chr2L	2237125	2237175		11		2237125	2237175	255,51,51
chr2L	2357275	2357325		11		2357275	2357325	255,51,51
chr2L	2375225	2375275		11		2375225	2375275	255,51,51
chr2L	2375275	2375325		11		2375275	2375325	255,51,51
chr2L	2375375	2375425		11		2375375	2375425	255,51,51
chr2L	2375525	2375575		11		2375525	2375575	255,51,51
chr2L	2375575	2375625		11		2375575	2375625	255,51,51
chr2L	2375625	2375675		11		2375625	2375675	255,51,51
chr2L	2375675	2375725		11		2375675	2375725	255,51,51
chr2L	2375725	2375775		11		2375725	2375775	255,51,51
chr2L	2376625	2376675		11		2376625	2376675	255,51,51
chr2L	2381025	2381075		11		2381025	2381075	255,51,51
chr2L	2382675	2382725		11		2382675	2382725	255,51,51
chr2L	2382725	2382775		11		2382725	2382775	255,51,51
chr2L	2382825	2382875		11		2382825	2382875	255,51,51
chr2L	2382925	2382975		11		2382925	2382975	255,51,51
chr2L	2382975	2383025		11		2382975	2383025	255,51,51
chr2L	2383025	2383075		11		2383025	2383075	255,51,51
chr2L	2383075	2383125		11		2383075	2383125	255,51,51
chr2L	2383125	2383175		11		2383125	2383175	255,51,51
chr2L	2383325	2383375		11		2383325	2383375	255,51,51
chr2L	2383375	2383425		11		2383375	2383425	255,51,51
chr2L	2383525	2383575		11		2383525	2383575	255,51,51
chr2L	2383625	2383675		11		2383625	2383675	255,51,51
chr2L	2383925	2383975		11		2383925	2383975	255,51,51
chr2L	2383975	2384025		11		2383975	2384025	255,51,51
chr2L	2420825	2420875		11		2420825	2420875	255,51,51
chr2L	2492375	2492425		11		2492375	2492425	255,51,51
chr2L	2493325	2493375		11		2493325	2493375	255,51,51
chr2L	2493525	2493575		11		2493525	2493575	255,51,51
chr2L	2574325	2574375		11		2574325	2574375	255,51,51
chr2L	2574475	2574525		11		2574475	2574525	255,51,51
chr2L	2574725	2574775		11		2574725	2574775	255,51,51
chr2L	2574775	2574825		11		2574775	2574825	255,51,51
chr2L	2574825	2574875		11		2574825	2574875	255,51,51
chr2L	2574875	2574925		11		2574875	2574925	255,51,51
chr2L	2574975	2575025		11		2574975	2575025	255,51,51
chr2L	2575325	2575375		11		2575325	2575375	255,51,51
chr2L	2575425	2575475		11		2575425	2575475	255,51,51
chr2L	2575475	2575525		11		2575475	2575525	255,51,51
chr2L	2575725	2575775		11		2575725	2575775	255,51,51
chr2L	2576225	2576275		11		2576225	2576275	255,51,51
chr2L	2576725	2576775		11		2576725	2576775	255,51,51
chr2L	2576775	2576825		11		2576775	2576825	255,51,51
chr2L	2576825	2576875		11		2576825	2576875	255,51,51
chr2L	2580025	2580075		11		2580025	2580075	255,51,51
chr2L	2580075	2580125		11		2580075	2580125	255,51,51
chr2L	2585425	2585475		11		2585425	2585475	255,51,51
chr2L	2739875	2739925		11		2739875	2739925	255,51,51
chr2L	2745075	2745125		11		2745075	2745125	255,51,51
chr2L	2745175	2745225		11		2745175	2745225	255,51,51
chr2L	2752425	2752475		11		2752425	2752475	255,51,51
chr2L	2759475	2759525		11		2759475	2759525	255,51,51
chr2L	2759525	2759575		11		2759525	2759575	255,51,51
chr2L	2763475	2763525		11		2763475	2763525	255,51,51
chr2L	2770925	2770975		11		2770925	2770975	255,51,51
chr2L	2877125	2877175		11		2877125	2877175	255,51,51
chr2L	2877175	2877225		11		2877175	2877225	255,51,51
chr2L	2877225	2877275		11		2877225	2877275	255,51,51
chr2L	2877275	2877325		11		2877275	2877325	255,51,51
chr2L	2877925	2877975		11		2877925	2877975	255,51,51
chr2L	2877975	2878025		11		2877975	2878025	255,51,51
chr2L	2878625	2878675		11		2878625	2878675	255,51,51
chr2L	2878675	2878725		11		2878675	2878725	255,51,51
chr2L	2878725	2878775		11		2878725	2878775	255,51,51
chr2L	2878775	2878825		11		2878775	2878825	255,51,51
chr2L	2878825	2878875		11		2878825	2878875	255,51,51
chr2L	2878875	2878925		11		2878875	2878925	255,51,51
chr2L	2878925	2878975		11		2878925	2878975	255,51,51
chr2L	2884825	2884875		11		2884825	2884875	255,51,51
chr2L	2931525	2931575		11		2931525	2931575	255,51,51
chr2L	2931575	2931625		11		2931575	2931625	255,51,51
chr2L	2968975	2969025		11		2968975	2969025	255,51,51
chr2L	2969025	2969075		11		2969025	2969075	255,51,51
chr2L	2969075	2969125		11		2969075	2969125	255,51,51
chr2L	2969575	2969625		11		2969575	2969625	255,51,51
chr2L	2969625	2969675		11		2969625	2969675	255,51,51
chr2L	2969675	2969725		11		2969675	2969725	255,51,51
chr2L	2969725	2969775		11		2969725	2969775	255,51,51
chr2L	2969775	2969825		11		2969775	2969825	255,51,51
chr2L	2969875	2969925		11		2969875	2969925	255,51,51
chr2L	2969925	2969975		11		2969925	2969975	255,51,51
chr2L	2969975	2970025		11		2969975	2970025	255,51,51
chr2L	2970025	2970075		11		2970025	2970075	255,51,51
chr2L	2976425	2976475		11		2976425	2976475	255,51,51
chr2L	2977375	2977425		11		2977375	2977425	255,51,51
chr2L	2979325	2979375		11		2979325	2979375	255,51,51
chr2L	2992275	2992325		11		2992275	2992325	255,51,51
chr2L	2992325	2992375		11		2992325	2992375	255,51,51
chr2L	2992375	2992425		11		2992375	2992425	255,51,51
chr2L	2992425	2992475		11		2992425	2992475	255,51,51
chr2L	2992475	2992525		11		2992475	2992525	255,51,51
chr2L	2992525	2992575		11		2992525	2992575	255,51,51
chr2L	2992575	2992625		11		2992575	2992625	255,51,51
chr2L	2992625	2992675		11		2992625	2992675	255,51,51
chr2L	2992675	2992725		11		2992675	2992725	255,51,51
chr2L	2992775	2992825		11		2992775	2992825	255,51,51
chr2L	3018475	3018525		11		3018475	3018525	255,51,51
chr2L	3018525	3018575		11		3018525	3018575	255,51,51
chr2L	3018575	3018625		11		3018575	3018625	255,51,51
chr2L	3018975	3019025		11		3018975	3019025	255,51,51
chr2L	3023125	3023175		11		3023125	3023175	255,51,51
chr2L	3023375	3023425		11		3023375	3023425	255,51,51
chr2L	3023425	3023475		11		3023425	3023475	255,51,51
chr2L	3030125	3030175		11		3030125	3030175	255,51,51
chr2L	3037925	3037975		11		3037925	3037975	255,51,51
chr2L	3040125	3040175		11		3040125	3040175	255,51,51
chr2L	3040175	3040225		11		3040175	3040225	255,51,51
chr2L	3040475	3040525		11		3040475	3040525	255,51,51
chr2L	3144975	3145025		11		3144975	3145025	255,51,51
chr2L	3145175	3145225		11		3145175	3145225	255,51,51
chr2L	3145225	3145275		11		3145225	3145275	255,51,51
chr2L	3145275	3145325		11		3145275	3145325	255,51,51
chr2L	3145325	3145375		11		3145325	3145375	255,51,51
chr2L	3145575	3145625		11		3145575	3145625	255,51,51
chr2L	3145625	3145675		11		3145625	3145675	255,51,51
chr2L	3145875	3145925		11		3145875	3145925	255,51,51
chr2L	3145925	3145975		11		3145925	3145975	255,51,51
chr2L	3145975	3146025		11		3145975	3146025	255,51,51
chr2L	3146025	3146075		11		3146025	3146075	255,51,51
chr2L	3161575	3161625		11		3161575	3161625	255,51,51
chr2L	3162325	3162375		11		3162325	3162375	255,51,51
chr2L	3162525	3162575		11		3162525	3162575	255,51,51
chr2L	3163425	3163475		11		3163425	3163475	255,51,51
chr2L	3163625	3163675		11		3163625	3163675	255,51,51
chr2L	3170975	3171025		11		3170975	3171025	255,51,51
chr2L	3171025	3171075		11		3171025	3171075	255,51,51
chr2L	3171125	3171175		11		3171125	3171175	255,51,51
chr2L	3172375	3172425		11		3172375	3172425	255,51,51
chr2L	3172725	3172775		11		3172725	3172775	255,51,51
chr2L	3318875	3318925		11		3318875	3318925	255,51,51
chr2L	3319025	3319075		11		3319025	3319075	255,51,51
chr2L	3319525	3319575		11		3319525	3319575	255,51,51
chr2L	3319625	3319675		11		3319625	3319675	255,51,51
chr2L	3319675	3319725		11		3319675	3319725	255,51,51
chr2L	3319775	3319825		11		3319775	3319825	255,51,51
chr2L	3449375	3449425		11		3449375	3449425	255,51,51
chr2L	3449425	3449475		11		3449425	3449475	255,51,51
chr2L	3449475	3449525		11		3449475	3449525	255,51,51
chr2L	3449825	3449875		11		3449825	3449875	255,51,51
chr2L	3452075	3452125		11		3452075	3452125	255,51,51
chr2L	3452125	3452175		11		3452125	3452175	255,51,51
chr2L	3452175	3452225		11		3452175	3452225	255,51,51
chr2L	3452225	3452275		11		3452225	3452275	255,51,51
chr2L	3466125	3466175		11		3466125	3466175	255,51,51
chr2L	3530275	3530325		11		3530275	3530325	255,51,51
chr2L	3530425	3530475		11		3530425	3530475	255,51,51
chr2L	3530475	3530525		11		3530475	3530525	255,51,51
chr2L	3530525	3530575		11		3530525	3530575	255,51,51
chr2L	3619175	3619225		11		3619175	3619225	255,51,51
chr2L	3619625	3619675		11		3619625	3619675	255,51,51
chr2L	3710975	3711025		11		3710975	3711025	255,51,51
chr2L	3711275	3711325		11		3711275	3711325	255,51,51
chr2L	3711675	3711725		11		3711675	3711725	255,51,51
chr2L	3711775	3711825		11		3711775	3711825	255,51,51
chr2L	3804125	3804175		11		3804125	3804175	255,51,51
chr2L	3813375	3813425		11		3813375	3813425	255,51,51
chr2L	3867775	3867825		11		3867775	3867825	255,51,51
chr2L	3867825	3867875		11		3867825	3867875	255,51,51
chr2L	3868125	3868175		11		3868125	3868175	255,51,51
chr2L	3868175	3868225		11		3868175	3868225	255,51,51
chr2L	3868225	3868275		11		3868225	3868275	255,51,51
chr2L	3868275	3868325		11		3868275	3868325	255,51,51
chr2L	3868325	3868375		11		3868325	3868375	255,51,51
chr2L	3868375	3868425		11		3868375	3868425	255,51,51
chr2L	3868425	3868475		11		3868425	3868475	255,51,51
chr2L	3868475	3868525		11		3868475	3868525	255,51,51
chr2L	4187825	4187875		11		4187825	4187875	255,51,51
chr2L	4187875	4187925		11		4187875	4187925	255,51,51
chr2L	4382525	4382575		11		4382525	4382575	255,51,51
chr2L	4382575	4382625		11		4382575	4382625	255,51,51
chr2L	4382625	4382675		11		4382625	4382675	255,51,51
chr2L	4382825	4382875		11		4382825	4382875	255,51,51
chr2L	4382875	4382925		11		4382875	4382925	255,51,51
chr2L	4382925	4382975		11		4382925	4382975	255,51,51
chr2L	4382975	4383025		11		4382975	4383025	255,51,51
chr2L	4383025	4383075		11		4383025	4383075	255,51,51
chr2L	4386825	4386875		11		4386825	4386875	255,51,51
chr2L	4386875	4386925		11		4386875	4386925	255,51,51
chr2L	4394275	4394325		11		4394275	4394325	255,51,51
chr2L	4394325	4394375		11		4394325	4394375	255,51,51
chr2L	4403325	4403375		11		4403325	4403375	255,51,51
chr2L	4442475	4442525		11		4442475	4442525	255,51,51
chr2L	4442525	4442575		11		4442525	4442575	255,51,51
chr2L	4442925	4442975		11		4442925	4442975	255,51,51
chr2L	4449175	4449225		11		4449175	4449225	255,51,51
chr2L	4449275	4449325		11		4449275	4449325	255,51,51
chr2L	4453025	4453075		11		4453025	4453075	255,51,51
chr2L	4453075	4453125		11		4453075	4453125	255,51,51
chr2L	4453125	4453175		11		4453125	4453175	255,51,51
chr2L	4459025	4459075		11		4459025	4459075	255,51,51
chr2L	4459275	4459325		11		4459275	4459325	255,51,51
chr2L	4462975	4463025		11		4462975	4463025	255,51,51
chr2L	4463025	4463075		11		4463025	4463075	255,51,51
chr2L	4463075	4463125		11		4463075	4463125	255,51,51
chr2L	4463125	4463175		11		4463125	4463175	255,51,51
chr2L	4463175	4463225		11		4463175	4463225	255,51,51
chr2L	4463425	4463475		11		4463425	4463475	255,51,51
chr2L	4463475	4463525		11		4463475	4463525	255,51,51
chr2L	4463775	4463825		11		4463775	4463825	255,51,51
chr2L	4465925	4465975		11		4465925	4465975	255,51,51
chr2L	4794775	4794825		11		4794775	4794825	255,51,51
chr2L	4794825	4794875		11		4794825	4794875	255,51,51
chr2L	4794975	4795025		11		4794975	4795025	255,51,51
chr2L	4795025	4795075		11		4795025	4795075	255,51,51
chr2L	4795675	4795725		11		4795675	4795725	255,51,51
chr2L	4817575	4817625		11		4817575	4817625	255,51,51
chr2L	4818075	4818125		11		4818075	4818125	255,51,51
chr2L	4830675	4830725		11		4830675	4830725	255,51,51
chr2L	4830825	4830875		11		4830825	4830875	255,51,51
chr2L	4883225	4883275		11		4883225	4883275	255,51,51
chr2L	4949125	4949175		11		4949125	4949175	255,51,51
chr2L	4949175	4949225		11		4949175	4949225	255,51,51
chr2L	4949275	4949325		11		4949275	4949325	255,51,51
chr2L	4949825	4949875		11		4949825	4949875	255,51,51
chr2L	4955475	4955525		11		4955475	4955525	255,51,51
chr2L	4955525	4955575		11		4955525	4955575	255,51,51
chr2L	4955575	4955625		11		4955575	4955625	255,51,51
chr2L	4955625	4955675		11		4955625	4955675	255,51,51
chr2L	4964975	4965025		11		4964975	4965025	255,51,51
chr2L	4971575	4971625		11		4971575	4971625	255,51,51
chr2L	4971625	4971675		11		4971625	4971675	255,51,51
chr2L	4979425	4979475		11		4979425	4979475	255,51,51
chr2L	4979525	4979575		11		4979525	4979575	255,51,51
chr2L	5010025	5010075		11		5010025	5010075	255,51,51
chr2L	5010075	5010125		11		5010075	5010125	255,51,51
chr2L	5010125	5010175		11		5010125	5010175	255,51,51
chr2L	5011175	5011225		11		5011175	5011225	255,51,51
chr2L	5042225	5042275		11		5042225	5042275	255,51,51
chr2L	5042975	5043025		11		5042975	5043025	255,51,51
chr2L	5043075	5043125		11		5043075	5043125	255,51,51
chr2L	5043525	5043575		11		5043525	5043575	255,51,51
chr2L	5052775	5052825		11		5052775	5052825	255,51,51
chr2L	5052825	5052875		11		5052825	5052875	255,51,51
chr2L	5054475	5054525		11		5054475	5054525	255,51,51
chr2L	5054525	5054575		11		5054525	5054575	255,51,51
chr2L	5054575	5054625		11		5054575	5054625	255,51,51
chr2L	5054775	5054825		11		5054775	5054825	255,51,51
chr2L	5054825	5054875		11		5054825	5054875	255,51,51
chr2L	5054875	5054925		11		5054875	5054925	255,51,51
chr2L	5055275	5055325		11		5055275	5055325	255,51,51
chr2L	5055875	5055925		11		5055875	5055925	255,51,51
chr2L	5055925	5055975		11		5055925	5055975	255,51,51
chr2L	5070575	5070625		11		5070575	5070625	255,51,51
chr2L	5070675	5070725		11		5070675	5070725	255,51,51
chr2L	5070725	5070775		11		5070725	5070775	255,51,51
chr2L	5095775	5095825		11		5095775	5095825	255,51,51
chr2L	5095825	5095875		11		5095825	5095875	255,51,51
chr2L	5095875	5095925		11		5095875	5095925	255,51,51
chr2L	5099225	5099275		11		5099225	5099275	255,51,51
chr2L	5100075	5100125		11		5100075	5100125	255,51,51
chr2L	5100175	5100225		11		5100175	5100225	255,51,51
chr2L	5100225	5100275		11		5100225	5100275	255,51,51
chr2L	5100275	5100325		11		5100275	5100325	255,51,51
chr2L	5100525	5100575		11		5100525	5100575	255,51,51
chr2L	5195825	5195875		11		5195825	5195875	255,51,51
chr2L	5242275	5242325		11		5242275	5242325	255,51,51
chr2L	5271375	5271425		11		5271375	5271425	255,51,51
chr2L	5324875	5324925		11		5324875	5324925	255,51,51
chr2L	5324925	5324975		11		5324925	5324975	255,51,51
chr2L	5519675	5519725		11		5519675	5519725	255,51,51
chr2L	5519725	5519775		11		5519725	5519775	255,51,51
chr2L	5519775	5519825		11		5519775	5519825	255,51,51
chr2L	5524425	5524475		11		5524425	5524475	255,51,51
chr2L	5524475	5524525		11		5524475	5524525	255,51,51
chr2L	5524575	5524625		11		5524575	5524625	255,51,51
chr2L	5525775	5525825		11		5525775	5525825	255,51,51
chr2L	5525825	5525875		11		5525825	5525875	255,51,51
chr2L	5525875	5525925		11		5525875	5525925	255,51,51
chr2L	5527925	5527975		11		5527925	5527975	255,51,51
chr2L	5528075	5528125		11		5528075	5528125	255,51,51
chr2L	5528125	5528175		11		5528125	5528175	255,51,51
chr2L	5528175	5528225		11		5528175	5528225	255,51,51
chr2L	5532325	5532375		11		5532325	5532375	255,51,51
chr2L	5532375	5532425		11		5532375	5532425	255,51,51
chr2L	5532425	5532475		11		5532425	5532475	255,51,51
chr2L	5532475	5532525		11		5532475	5532525	255,51,51
chr2L	5532525	5532575		11		5532525	5532575	255,51,51
chr2L	5532625	5532675		11		5532625	5532675	255,51,51
chr2L	5532675	5532725		11		5532675	5532725	255,51,51
chr2L	5532725	5532775		11		5532725	5532775	255,51,51
chr2L	5532775	5532825		11		5532775	5532825	255,51,51
chr2L	5532825	5532875		11		5532825	5532875	255,51,51
chr2L	5547275	5547325		11		5547275	5547325	255,51,51
chr2L	5547325	5547375		11		5547325	5547375	255,51,51
chr2L	5547575	5547625		11		5547575	5547625	255,51,51
chr2L	5547725	5547775		11		5547725	5547775	255,51,51
chr2L	5721125	5721175		11		5721125	5721175	255,51,51
chr2L	5721275	5721325		11		5721275	5721325	255,51,51
chr2L	5721325	5721375		11		5721325	5721375	255,51,51
chr2L	5721475	5721525		11		5721475	5721525	255,51,51
chr2L	5724925	5724975		11		5724925	5724975	255,51,51
chr2L	5802075	5802125		11		5802075	5802125	255,51,51
chr2L	5802175	5802225		11		5802175	5802225	255,51,51
chr2L	5982475	5982525		11		5982475	5982525	255,51,51
chr2L	5999875	5999925		11		5999875	5999925	255,51,51
chr2L	6000075	6000125		11		6000075	6000125	255,51,51
chr2L	6000425	6000475		11		6000425	6000475	255,51,51
chr2L	6000475	6000525		11		6000475	6000525	255,51,51
chr2L	6000525	6000575		11		6000525	6000575	255,51,51
chr2L	6024575	6024625		11		6024575	6024625	255,51,51
chr2L	6024625	6024675		11		6024625	6024675	255,51,51
chr2L	6036975	6037025		11		6036975	6037025	255,51,51
chr2L	6037025	6037075		11		6037025	6037075	255,51,51
chr2L	6037075	6037125		11		6037075	6037125	255,51,51
chr2L	6037125	6037175		11		6037125	6037175	255,51,51
chr2L	6048275	6048325		11		6048275	6048325	255,51,51
chr2L	6048325	6048375		11		6048325	6048375	255,51,51
chr2L	6048375	6048425		11		6048375	6048425	255,51,51
chr2L	6048425	6048475		11		6048425	6048475	255,51,51
chr2L	6050325	6050375		11		6050325	6050375	255,51,51
chr2L	6050625	6050675		11		6050625	6050675	255,51,51
chr2L	6050675	6050725		11		6050675	6050725	255,51,51
chr2L	6050725	6050775		11		6050725	6050775	255,51,51
chr2L	6065625	6065675		11		6065625	6065675	255,51,51
chr2L	6066425	6066475		11		6066425	6066475	255,51,51
chr2L	6067225	6067275		11		6067225	6067275	255,51,51
chr2L	6068725	6068775		11		6068725	6068775	255,51,51
chr2L	6068775	6068825		11		6068775	6068825	255,51,51
chr2L	6068875	6068925		11		6068875	6068925	255,51,51
chr2L	6068925	6068975		11		6068925	6068975	255,51,51
chr2L	6070775	6070825		11		6070775	6070825	255,51,51
chr2L	6070825	6070875		11		6070825	6070875	255,51,51
chr2L	6071275	6071325		11		6071275	6071325	255,51,51
chr2L	6124975	6125025		11		6124975	6125025	255,51,51
chr2L	6125225	6125275		11		6125225	6125275	255,51,51
chr2L	6127525	6127575		11		6127525	6127575	255,51,51
chr2L	6127575	6127625		11		6127575	6127625	255,51,51
chr2L	6127625	6127675		11		6127625	6127675	255,51,51
chr2L	6412375	6412425		11		6412375	6412425	255,51,51
chr2L	6412675	6412725		11		6412675	6412725	255,51,51
chr2L	6412725	6412775		11		6412725	6412775	255,51,51
chr2L	6448625	6448675		11		6448625	6448675	255,51,51
chr2L	6448675	6448725		11		6448675	6448725	255,51,51
chr2L	6448725	6448775		11		6448725	6448775	255,51,51
chr2L	6456475	6456525		11		6456475	6456525	255,51,51
chr2L	6465475	6465525		11		6465475	6465525	255,51,51
chr2L	6465525	6465575		11		6465525	6465575	255,51,51
chr2L	6466225	6466275		11		6466225	6466275	255,51,51
chr2L	6466275	6466325		11		6466275	6466325	255,51,51
chr2L	6467575	6467625		11		6467575	6467625	255,51,51
chr2L	6467675	6467725		11		6467675	6467725	255,51,51
chr2L	6477025	6477075		11		6477025	6477075	255,51,51
chr2L	6481825	6481875		11		6481825	6481875	255,51,51
chr2L	6490175	6490225		11		6490175	6490225	255,51,51
chr2L	6561425	6561475		11		6561425	6561475	255,51,51
chr2L	6561525	6561575		11		6561525	6561575	255,51,51
chr2L	6561925	6561975		11		6561925	6561975	255,51,51
chr2L	6656275	6656325		11		6656275	6656325	255,51,51
chr2L	6656325	6656375		11		6656325	6656375	255,51,51
chr2L	6656375	6656425		11		6656375	6656425	255,51,51
chr2L	6656425	6656475		11		6656425	6656475	255,51,51
chr2L	6656475	6656525		11		6656475	6656525	255,51,51
chr2L	6656525	6656575		11		6656525	6656575	255,51,51
chr2L	6657125	6657175		11		6657125	6657175	255,51,51
chr2L	6658425	6658475		11		6658425	6658475	255,51,51
chr2L	6658475	6658525		11		6658475	6658525	255,51,51
chr2L	6662975	6663025		11		6662975	6663025	255,51,51
chr2L	6663325	6663375		11		6663325	6663375	255,51,51
chr2L	6663375	6663425		11		6663375	6663425	255,51,51
chr2L	6663475	6663525		11		6663475	6663525	255,51,51
chr2L	6663525	6663575		11		6663525	6663575	255,51,51
chr2L	6663575	6663625		11		6663575	6663625	255,51,51
chr2L	6663625	6663675		11		6663625	6663675	255,51,51
chr2L	6663675	6663725		11		6663675	6663725	255,51,51
chr2L	6664875	6664925		11		6664875	6664925	255,51,51
chr2L	6668175	6668225		11		6668175	6668225	255,51,51
chr2L	6668225	6668275		11		6668225	6668275	255,51,51
chr2L	6673025	6673075		11		6673025	6673075	255,51,51
chr2L	6674675	6674725		11		6674675	6674725	255,51,51
chr2L	6674725	6674775		11		6674725	6674775	255,51,51
chr2L	6676625	6676675		11		6676625	6676675	255,51,51
chr2L	6677375	6677425		11		6677375	6677425	255,51,51
chr2L	6677675	6677725		11		6677675	6677725	255,51,51
chr2L	6677825	6677875		11		6677825	6677875	255,51,51
chr2L	6677875	6677925		11		6677875	6677925	255,51,51
chr2L	6678325	6678375		11		6678325	6678375	255,51,51
chr2L	6678375	6678425		11		6678375	6678425	255,51,51
chr2L	6678675	6678725		11		6678675	6678725	255,51,51
chr2L	6678775	6678825		11		6678775	6678825	255,51,51
chr2L	6678825	6678875		11		6678825	6678875	255,51,51
chr2L	6717325	6717375		11		6717325	6717375	255,51,51
chr2L	6717375	6717425		11		6717375	6717425	255,51,51
chr2L	6717775	6717825		11		6717775	6717825	255,51,51
chr2L	6723175	6723225		11		6723175	6723225	255,51,51
chr2L	6723325	6723375		11		6723325	6723375	255,51,51
chr2L	6723375	6723425		11		6723375	6723425	255,51,51
chr2L	6723525	6723575		11		6723525	6723575	255,51,51
chr2L	6792025	6792075		11		6792025	6792075	255,51,51
chr2L	6794025	6794075		11		6794025	6794075	255,51,51
chr2L	6853825	6853875		11		6853825	6853875	255,51,51
chr2L	6853925	6853975		11		6853925	6853975	255,51,51
chr2L	6854275	6854325		11		6854275	6854325	255,51,51
chr2L	6906925	6906975		11		6906925	6906975	255,51,51
chr2L	6913775	6913825		11		6913775	6913825	255,51,51
chr2L	6913825	6913875		11		6913825	6913875	255,51,51
chr2L	6913875	6913925		11		6913875	6913925	255,51,51
chr2L	6945575	6945625		11		6945575	6945625	255,51,51
chr2L	6945625	6945675		11		6945625	6945675	255,51,51
chr2L	6945675	6945725		11		6945675	6945725	255,51,51
chr2L	6949575	6949625		11		6949575	6949625	255,51,51
chr2L	6950075	6950125		11		6950075	6950125	255,51,51
chr2L	6955625	6955675		11		6955625	6955675	255,51,51
chr2L	6955675	6955725		11		6955675	6955725	255,51,51
chr2L	6955725	6955775		11		6955725	6955775	255,51,51
chr2L	6955875	6955925		11		6955875	6955925	255,51,51
chr2L	6955925	6955975		11		6955925	6955975	255,51,51
chr2L	6957375	6957425		11		6957375	6957425	255,51,51
chr2L	6959425	6959475		11		6959425	6959475	255,51,51
chr2L	6959825	6959875		11		6959825	6959875	255,51,51
chr2L	6968675	6968725		11		6968675	6968725	255,51,51
chr2L	6971325	6971375		11		6971325	6971375	255,51,51
chr2L	7013375	7013425		11		7013375	7013425	255,51,51
chr2L	7013425	7013475		11		7013425	7013475	255,51,51
chr2L	7013475	7013525		11		7013475	7013525	255,51,51
chr2L	7013525	7013575		11		7013525	7013575	255,51,51
chr2L	7013575	7013625		11		7013575	7013625	255,51,51
chr2L	7013675	7013725		11		7013675	7013725	255,51,51
chr2L	7013725	7013775		11		7013725	7013775	255,51,51
chr2L	7013775	7013825		11		7013775	7013825	255,51,51
chr2L	7028875	7028925		11		7028875	7028925	255,51,51
chr2L	7028925	7028975		11		7028925	7028975	255,51,51
chr2L	7028975	7029025		11		7028975	7029025	255,51,51
chr2L	7029175	7029225		11		7029175	7029225	255,51,51
chr2L	7029225	7029275		11		7029225	7029275	255,51,51
chr2L	7029275	7029325		11		7029275	7029325	255,51,51
chr2L	7033225	7033275		11		7033225	7033275	255,51,51
chr2L	7037675	7037725		11		7037675	7037725	255,51,51
chr2L	7037775	7037825		11		7037775	7037825	255,51,51
chr2L	7041975	7042025		11		7041975	7042025	255,51,51
chr2L	7055075	7055125		11		7055075	7055125	255,51,51
chr2L	7055125	7055175		11		7055125	7055175	255,51,51
chr2L	7055325	7055375		11		7055325	7055375	255,51,51
chr2L	7056075	7056125		11		7056075	7056125	255,51,51
chr2L	7065175	7065225		11		7065175	7065225	255,51,51
chr2L	7065225	7065275		11		7065225	7065275	255,51,51
chr2L	7065275	7065325		11		7065275	7065325	255,51,51
chr2L	7065475	7065525		11		7065475	7065525	255,51,51
chr2L	7065525	7065575		11		7065525	7065575	255,51,51
chr2L	7065575	7065625		11		7065575	7065625	255,51,51
chr2L	7181375	7181425		11		7181375	7181425	255,51,51
chr2L	7181475	7181525		11		7181475	7181525	255,51,51
chr2L	7181525	7181575		11		7181525	7181575	255,51,51
chr2L	7181575	7181625		11		7181575	7181625	255,51,51
chr2L	7181625	7181675		11		7181625	7181675	255,51,51
chr2L	7181875	7181925		11		7181875	7181925	255,51,51
chr2L	7182125	7182175		11		7182125	7182175	255,51,51
chr2L	7182775	7182825		11		7182775	7182825	255,51,51
chr2L	7193675	7193725		11		7193675	7193725	255,51,51
chr2L	7193725	7193775		11		7193725	7193775	255,51,51
chr2L	7220775	7220825		11		7220775	7220825	255,51,51
chr2L	7387675	7387725		11		7387675	7387725	255,51,51
chr2L	7388025	7388075		11		7388025	7388075	255,51,51
chr2L	7408775	7408825		11		7408775	7408825	255,51,51
chr2L	7409425	7409475		11		7409425	7409475	255,51,51
chr2L	7409475	7409525		11		7409475	7409525	255,51,51
chr2L	7795775	7795825		11		7795775	7795825	255,51,51
chr2L	7811025	7811075		11		7811025	7811075	255,51,51
chr2L	7821725	7821775		11		7821725	7821775	255,51,51
chr2L	7822425	7822475		11		7822425	7822475	255,51,51
chr2L	7857225	7857275		11		7857225	7857275	255,51,51
chr2L	7884325	7884375		11		7884325	7884375	255,51,51
chr2L	7885525	7885575		11		7885525	7885575	255,51,51
chr2L	7885775	7885825		11		7885775	7885825	255,51,51
chr2L	7886075	7886125		11		7886075	7886125	255,51,51
chr2L	7886125	7886175		11		7886125	7886175	255,51,51
chr2L	7886325	7886375		11		7886325	7886375	255,51,51
chr2L	7999225	7999275		11		7999225	7999275	255,51,51
chr2L	7999275	7999325		11		7999275	7999325	255,51,51
chr2L	7999525	7999575		11		7999525	7999575	255,51,51
chr2L	8004075	8004125		11		8004075	8004125	255,51,51
chr2L	8004175	8004225		11		8004175	8004225	255,51,51
chr2L	8004225	8004275		11		8004225	8004275	255,51,51
chr2L	8004275	8004325		11		8004275	8004325	255,51,51
chr2L	8030275	8030325		11		8030275	8030325	255,51,51
chr2L	8040825	8040875		11		8040825	8040875	255,51,51
chr2L	8040875	8040925		11		8040875	8040925	255,51,51
chr2L	8040925	8040975		11		8040925	8040975	255,51,51
chr2L	8042725	8042775		11		8042725	8042775	255,51,51
chr2L	8042825	8042875		11		8042825	8042875	255,51,51
chr2L	8043475	8043525		11		8043475	8043525	255,51,51
chr2L	8043525	8043575		11		8043525	8043575	255,51,51
chr2L	8071725	8071775		11		8071725	8071775	255,51,51
chr2L	8072925	8072975		11		8072925	8072975	255,51,51
chr2L	8124025	8124075		11		8124025	8124075	255,51,51
chr2L	8124075	8124125		11		8124075	8124125	255,51,51
chr2L	8124125	8124175		11		8124125	8124175	255,51,51
chr2L	8125925	8125975		11		8125925	8125975	255,51,51
chr2L	8185425	8185475		11		8185425	8185475	255,51,51
chr2L	8197225	8197275		11		8197225	8197275	255,51,51
chr2L	8197275	8197325		11		8197275	8197325	255,51,51
chr2L	8197325	8197375		11		8197325	8197375	255,51,51
chr2L	8197375	8197425		11		8197375	8197425	255,51,51
chr2L	8197575	8197625		11		8197575	8197625	255,51,51
chr2L	8197625	8197675		11		8197625	8197675	255,51,51
chr2L	8198925	8198975		11		8198925	8198975	255,51,51
chr2L	8303375	8303425		11		8303375	8303425	255,51,51
chr2L	8303675	8303725		11		8303675	8303725	255,51,51
chr2L	8303725	8303775		11		8303725	8303775	255,51,51
chr2L	8304725	8304775		11		8304725	8304775	255,51,51
chr2L	8304925	8304975		11		8304925	8304975	255,51,51
chr2L	8304975	8305025		11		8304975	8305025	255,51,51
chr2L	8305125	8305175		11		8305125	8305175	255,51,51
chr2L	8305225	8305275		11		8305225	8305275	255,51,51
chr2L	8305275	8305325		11		8305275	8305325	255,51,51
chr2L	8305325	8305375		11		8305325	8305375	255,51,51
chr2L	8305375	8305425		11		8305375	8305425	255,51,51
chr2L	8308325	8308375		11		8308325	8308375	255,51,51
chr2L	8308375	8308425		11		8308375	8308425	255,51,51
chr2L	8310825	8310875		11		8310825	8310875	255,51,51
chr2L	8311075	8311125		11		8311075	8311125	255,51,51
chr2L	8311125	8311175		11		8311125	8311175	255,51,51
chr2L	8319225	8319275		11		8319225	8319275	255,51,51
chr2L	8319275	8319325		11		8319275	8319325	255,51,51
chr2L	8319325	8319375		11		8319325	8319375	255,51,51
chr2L	8319375	8319425		11		8319375	8319425	255,51,51
chr2L	8319475	8319525		11		8319475	8319525	255,51,51
chr2L	8319675	8319725		11		8319675	8319725	255,51,51
chr2L	8319725	8319775		11		8319725	8319775	255,51,51
chr2L	8319775	8319825		11		8319775	8319825	255,51,51
chr2L	8319825	8319875		11		8319825	8319875	255,51,51
chr2L	8319875	8319925		11		8319875	8319925	255,51,51
chr2L	8319925	8319975		11		8319925	8319975	255,51,51
chr2L	8319975	8320025		11		8319975	8320025	255,51,51
chr2L	8320025	8320075		11		8320025	8320075	255,51,51
chr2L	8320075	8320125		11		8320075	8320125	255,51,51
chr2L	8320125	8320175		11		8320125	8320175	255,51,51
chr2L	8320175	8320225		11		8320175	8320225	255,51,51
chr2L	8321225	8321275		11		8321225	8321275	255,51,51
chr2L	8321275	8321325		11		8321275	8321325	255,51,51
chr2L	8326775	8326825		11		8326775	8326825	255,51,51
chr2L	8365375	8365425		11		8365375	8365425	255,51,51
chr2L	8365525	8365575		11		8365525	8365575	255,51,51
chr2L	8370225	8370275		11		8370225	8370275	255,51,51
chr2L	8370325	8370375		11		8370325	8370375	255,51,51
chr2L	8370375	8370425		11		8370375	8370425	255,51,51
chr2L	8370575	8370625		11		8370575	8370625	255,51,51
chr2L	8374125	8374175		11		8374125	8374175	255,51,51
chr2L	8374175	8374225		11		8374175	8374225	255,51,51
chr2L	8374225	8374275		11		8374225	8374275	255,51,51
chr2L	8381975	8382025		11		8381975	8382025	255,51,51
chr2L	8382025	8382075		11		8382025	8382075	255,51,51
chr2L	8398775	8398825		11		8398775	8398825	255,51,51
chr2L	8401525	8401575		11		8401525	8401575	255,51,51
chr2L	8402875	8402925		11		8402875	8402925	255,51,51
chr2L	8403025	8403075		11		8403025	8403075	255,51,51
chr2L	8403125	8403175		11		8403125	8403175	255,51,51
chr2L	8403175	8403225		11		8403175	8403225	255,51,51
chr2L	8403225	8403275		11		8403225	8403275	255,51,51
chr2L	8411575	8411625		11		8411575	8411625	255,51,51
chr2L	8411625	8411675		11		8411625	8411675	255,51,51
chr2L	8433325	8433375		11		8433325	8433375	255,51,51
chr2L	8433625	8433675		11		8433625	8433675	255,51,51
chr2L	8433725	8433775		11		8433725	8433775	255,51,51
chr2L	8437125	8437175		11		8437125	8437175	255,51,51
chr2L	8438225	8438275		11		8438225	8438275	255,51,51
chr2L	8438275	8438325		11		8438275	8438325	255,51,51
chr2L	8488975	8489025		11		8488975	8489025	255,51,51
chr2L	8489025	8489075		11		8489025	8489075	255,51,51
chr2L	8489075	8489125		11		8489075	8489125	255,51,51
chr2L	8489125	8489175		11		8489125	8489175	255,51,51
chr2L	8489175	8489225		11		8489175	8489225	255,51,51
chr2L	8489475	8489525		11		8489475	8489525	255,51,51
chr2L	8489575	8489625		11		8489575	8489625	255,51,51
chr2L	8512175	8512225		11		8512175	8512225	255,51,51
chr2L	8512225	8512275		11		8512225	8512275	255,51,51
chr2L	8512325	8512375		11		8512325	8512375	255,51,51
chr2L	8515125	8515175		11		8515125	8515175	255,51,51
chr2L	8517225	8517275		11		8517225	8517275	255,51,51
chr2L	8517275	8517325		11		8517275	8517325	255,51,51
chr2L	8684225	8684275		11		8684225	8684275	255,51,51
chr2L	8684875	8684925		11		8684875	8684925	255,51,51
chr2L	8685675	8685725		11		8685675	8685725	255,51,51
chr2L	8685725	8685775		11		8685725	8685775	255,51,51
chr2L	8685775	8685825		11		8685775	8685825	255,51,51
chr2L	8685825	8685875		11		8685825	8685875	255,51,51
chr2L	8686025	8686075		11		8686025	8686075	255,51,51
chr2L	8950425	8950475		11		8950425	8950475	255,51,51
chr2L	8958225	8958275		11		8958225	8958275	255,51,51
chr2L	8958275	8958325		11		8958275	8958325	255,51,51
chr2L	9166475	9166525		11		9166475	9166525	255,51,51
chr2L	9166525	9166575		11		9166525	9166575	255,51,51
chr2L	9166875	9166925		11		9166875	9166925	255,51,51
chr2L	9166925	9166975		11		9166925	9166975	255,51,51
chr2L	9167375	9167425		11		9167375	9167425	255,51,51
chr2L	9430125	9430175		11		9430125	9430175	255,51,51
chr2L	9430175	9430225		11		9430175	9430225	255,51,51
chr2L	9430225	9430275		11		9430225	9430275	255,51,51
chr2L	9430275	9430325		11		9430275	9430325	255,51,51
chr2L	9430325	9430375		11		9430325	9430375	255,51,51
chr2L	9430525	9430575		11		9430525	9430575	255,51,51
chr2L	9430625	9430675		11		9430625	9430675	255,51,51
chr2L	9430675	9430725		11		9430675	9430725	255,51,51
chr2L	9430725	9430775		11		9430725	9430775	255,51,51
chr2L	9430775	9430825		11		9430775	9430825	255,51,51
chr2L	9617025	9617075		11		9617025	9617075	255,51,51
chr2L	9617425	9617475		11		9617425	9617475	255,51,51
chr2L	9711475	9711525		11		9711475	9711525	255,51,51
chr2L	9711525	9711575		11		9711525	9711575	255,51,51
chr2L	9790825	9790875		11		9790825	9790875	255,51,51
chr2L	9791375	9791425		11		9791375	9791425	255,51,51
chr2L	9895025	9895075		11		9895025	9895075	255,51,51
chr2L	9895175	9895225		11		9895175	9895225	255,51,51
chr2L	9897525	9897575		11		9897525	9897575	255,51,51
chr2L	9897575	9897625		11		9897575	9897625	255,51,51
chr2L	9911825	9911875		11		9911825	9911875	255,51,51
chr2L	9912925	9912975		11		9912925	9912975	255,51,51
chr2L	9920075	9920125		11		9920075	9920125	255,51,51
chr2L	9920125	9920175		11		9920125	9920175	255,51,51
chr2L	9920175	9920225		11		9920175	9920225	255,51,51
chr2L	9920225	9920275		11		9920225	9920275	255,51,51
chr2L	9921125	9921175		11		9921125	9921175	255,51,51
chr2L	9921925	9921975		11		9921925	9921975	255,51,51
chr2L	9922125	9922175		11		9922125	9922175	255,51,51
chr2L	9947475	9947525		11		9947475	9947525	255,51,51
chr2L	9956725	9956775		11		9956725	9956775	255,51,51
chr2L	9956875	9956925		11		9956875	9956925	255,51,51
chr2L	9959925	9959975		11		9959925	9959975	255,51,51
chr2L	9960425	9960475		11		9960425	9960475	255,51,51
chr2L	9960475	9960525		11		9960475	9960525	255,51,51
chr2L	9963575	9963625		11		9963575	9963625	255,51,51
chr2L	9969025	9969075		11		9969025	9969075	255,51,51
chr2L	10002125	10002175		11		10002125	10002175	255,51,51
chr2L	10002175	10002225		11		10002175	10002225	255,51,51
chr2L	10002425	10002475		11		10002425	10002475	255,51,51
chr2L	10002625	10002675		11		10002625	10002675	255,51,51
chr2L	10002675	10002725		11		10002675	10002725	255,51,51
chr2L	10003825	10003875		11		10003825	10003875	255,51,51
chr2L	10004275	10004325		11		10004275	10004325	255,51,51
chr2L	10009725	10009775		11		10009725	10009775	255,51,51
chr2L	10009775	10009825		11		10009775	10009825	255,51,51
chr2L	10009825	10009875		11		10009825	10009875	255,51,51
chr2L	10057125	10057175		11		10057125	10057175	255,51,51
chr2L	10057225	10057275		11		10057225	10057275	255,51,51
chr2L	10058075	10058125		11		10058075	10058125	255,51,51
chr2L	10200125	10200175		11		10200125	10200175	255,51,51
chr2L	10200925	10200975		11		10200925	10200975	255,51,51
chr2L	10200975	10201025		11		10200975	10201025	255,51,51
chr2L	10201025	10201075		11		10201025	10201075	255,51,51
chr2L	10204475	10204525		11		10204475	10204525	255,51,51
chr2L	10207025	10207075		11		10207025	10207075	255,51,51
chr2L	10207075	10207125		11		10207075	10207125	255,51,51
chr2L	10207125	10207175		11		10207125	10207175	255,51,51
chr2L	10207175	10207225		11		10207175	10207225	255,51,51
chr2L	10209025	10209075		11		10209025	10209075	255,51,51
chr2L	10209075	10209125		11		10209075	10209125	255,51,51
chr2L	10209625	10209675		11		10209625	10209675	255,51,51
chr2L	10209675	10209725		11		10209675	10209725	255,51,51
chr2L	10209725	10209775		11		10209725	10209775	255,51,51
chr2L	10209775	10209825		11		10209775	10209825	255,51,51
chr2L	10210025	10210075		11		10210025	10210075	255,51,51
chr2L	10210075	10210125		11		10210075	10210125	255,51,51
chr2L	10210125	10210175		11		10210125	10210175	255,51,51
chr2L	10218925	10218975		11		10218925	10218975	255,51,51
chr2L	10219775	10219825		11		10219775	10219825	255,51,51
chr2L	10251825	10251875		11		10251825	10251875	255,51,51
chr2L	10251875	10251925		11		10251875	10251925	255,51,51
chr2L	10251925	10251975		11		10251925	10251975	255,51,51
chr2L	10251975	10252025		11		10251975	10252025	255,51,51
chr2L	10252025	10252075		11		10252025	10252075	255,51,51
chr2L	10252075	10252125		11		10252075	10252125	255,51,51
chr2L	10252125	10252175		11		10252125	10252175	255,51,51
chr2L	10252225	10252275		11		10252225	10252275	255,51,51
chr2L	10252275	10252325		11		10252275	10252325	255,51,51
chr2L	10252325	10252375		11		10252325	10252375	255,51,51
chr2L	10261775	10261825		11		10261775	10261825	255,51,51
chr2L	10261825	10261875		11		10261825	10261875	255,51,51
chr2L	10261875	10261925		11		10261875	10261925	255,51,51
chr2L	10261925	10261975		11		10261925	10261975	255,51,51
chr2L	10261975	10262025		11		10261975	10262025	255,51,51
chr2L	10264025	10264075		11		10264025	10264075	255,51,51
chr2L	10264675	10264725		11		10264675	10264725	255,51,51
chr2L	10265025	10265075		11		10265025	10265075	255,51,51
chr2L	10265225	10265275		11		10265225	10265275	255,51,51
chr2L	10266325	10266375		11		10266325	10266375	255,51,51
chr2L	10266375	10266425		11		10266375	10266425	255,51,51
chr2L	10266425	10266475		11		10266425	10266475	255,51,51
chr2L	10266475	10266525		11		10266475	10266525	255,51,51
chr2L	10267675	10267725		11		10267675	10267725	255,51,51
chr2L	10267875	10267925		11		10267875	10267925	255,51,51
chr2L	10267925	10267975		11		10267925	10267975	255,51,51
chr2L	10267975	10268025		11		10267975	10268025	255,51,51
chr2L	10268125	10268175		11		10268125	10268175	255,51,51
chr2L	10268325	10268375		11		10268325	10268375	255,51,51
chr2L	10268375	10268425		11		10268375	10268425	255,51,51
chr2L	10268425	10268475		11		10268425	10268475	255,51,51
chr2L	10268525	10268575		11		10268525	10268575	255,51,51
chr2L	10268625	10268675		11		10268625	10268675	255,51,51
chr2L	10268775	10268825		11		10268775	10268825	255,51,51
chr2L	10269875	10269925		11		10269875	10269925	255,51,51
chr2L	10272125	10272175		11		10272125	10272175	255,51,51
chr2L	10299625	10299675		11		10299625	10299675	255,51,51
chr2L	10302475	10302525		11		10302475	10302525	255,51,51
chr2L	10304175	10304225		11		10304175	10304225	255,51,51
chr2L	10304325	10304375		11		10304325	10304375	255,51,51
chr2L	10306425	10306475		11		10306425	10306475	255,51,51
chr2L	10306525	10306575		11		10306525	10306575	255,51,51
chr2L	10310225	10310275		11		10310225	10310275	255,51,51
chr2L	10310275	10310325		11		10310275	10310325	255,51,51
chr2L	10310375	10310425		11		10310375	10310425	255,51,51
chr2L	10310425	10310475		11		10310425	10310475	255,51,51
chr2L	10310475	10310525		11		10310475	10310525	255,51,51
chr2L	10310525	10310575		11		10310525	10310575	255,51,51
chr2L	10310575	10310625		11		10310575	10310625	255,51,51
chr2L	10320875	10320925		11		10320875	10320925	255,51,51
chr2L	10320975	10321025		11		10320975	10321025	255,51,51
chr2L	10328325	10328375		11		10328325	10328375	255,51,51
chr2L	10328375	10328425		11		10328375	10328425	255,51,51
chr2L	10329625	10329675		11		10329625	10329675	255,51,51
chr2L	10330325	10330375		11		10330325	10330375	255,51,51
chr2L	10342425	10342475		11		10342425	10342475	255,51,51
chr2L	10342525	10342575		11		10342525	10342575	255,51,51
chr2L	10342575	10342625		11		10342575	10342625	255,51,51
chr2L	10342875	10342925		11		10342875	10342925	255,51,51
chr2L	10342925	10342975		11		10342925	10342975	255,51,51
chr2L	10357025	10357075		11		10357025	10357075	255,51,51
chr2L	10364025	10364075		11		10364025	10364075	255,51,51
chr2L	10364175	10364225		11		10364175	10364225	255,51,51
chr2L	10364275	10364325		11		10364275	10364325	255,51,51
chr2L	10366075	10366125		11		10366075	10366125	255,51,51
chr2L	10366125	10366175		11		10366125	10366175	255,51,51
chr2L	10366375	10366425		11		10366375	10366425	255,51,51
chr2L	10381275	10381325		11		10381275	10381325	255,51,51
chr2L	10387675	10387725		11		10387675	10387725	255,51,51
chr2L	10405175	10405225		11		10405175	10405225	255,51,51
chr2L	10405225	10405275		11		10405225	10405275	255,51,51
chr2L	10405275	10405325		11		10405275	10405325	255,51,51
chr2L	10414075	10414125		11		10414075	10414125	255,51,51
chr2L	10414675	10414725		11		10414675	10414725	255,51,51
chr2L	10414775	10414825		11		10414775	10414825	255,51,51
chr2L	10414975	10415025		11		10414975	10415025	255,51,51
chr2L	10418975	10419025		11		10418975	10419025	255,51,51
chr2L	10419025	10419075		11		10419025	10419075	255,51,51
chr2L	10419175	10419225		11		10419175	10419225	255,51,51
chr2L	10419225	10419275		11		10419225	10419275	255,51,51
chr2L	10419775	10419825		11		10419775	10419825	255,51,51
chr2L	10420625	10420675		11		10420625	10420675	255,51,51
chr2L	10426825	10426875		11		10426825	10426875	255,51,51
chr2L	10432975	10433025		11		10432975	10433025	255,51,51
chr2L	10433025	10433075		11		10433025	10433075	255,51,51
chr2L	10435775	10435825		11		10435775	10435825	255,51,51
chr2L	10435825	10435875		11		10435825	10435875	255,51,51
chr2L	10436025	10436075		11		10436025	10436075	255,51,51
chr2L	10436175	10436225		11		10436175	10436225	255,51,51
chr2L	10437125	10437175		11		10437125	10437175	255,51,51
chr2L	10437175	10437225		11		10437175	10437225	255,51,51
chr2L	10437225	10437275		11		10437225	10437275	255,51,51
chr2L	10437275	10437325		11		10437275	10437325	255,51,51
chr2L	10437325	10437375		11		10437325	10437375	255,51,51
chr2L	10439325	10439375		11		10439325	10439375	255,51,51
chr2L	10440425	10440475		11		10440425	10440475	255,51,51
chr2L	10440475	10440525		11		10440475	10440525	255,51,51
chr2L	10440575	10440625		11		10440575	10440625	255,51,51
chr2L	10440625	10440675		11		10440625	10440675	255,51,51
chr2L	10477025	10477075		11		10477025	10477075	255,51,51
chr2L	10477075	10477125		11		10477075	10477125	255,51,51
chr2L	10480075	10480125		11		10480075	10480125	255,51,51
chr2L	10480125	10480175		11		10480125	10480175	255,51,51
chr2L	10480175	10480225		11		10480175	10480225	255,51,51
chr2L	10480225	10480275		11		10480225	10480275	255,51,51
chr2L	10480275	10480325		11		10480275	10480325	255,51,51
chr2L	10480325	10480375		11		10480325	10480375	255,51,51
chr2L	10480375	10480425		11		10480375	10480425	255,51,51
chr2L	10488625	10488675		11		10488625	10488675	255,51,51
chr2L	10488775	10488825		11		10488775	10488825	255,51,51
chr2L	10515625	10515675		11		10515625	10515675	255,51,51
chr2L	10731225	10731275		11		10731225	10731275	255,51,51
chr2L	10731275	10731325		11		10731275	10731325	255,51,51
chr2L	10732425	10732475		11		10732425	10732475	255,51,51
chr2L	10732575	10732625		11		10732575	10732625	255,51,51
chr2L	10732625	10732675		11		10732625	10732675	255,51,51
chr2L	10736825	10736875		11		10736825	10736875	255,51,51
chr2L	10767875	10767925		11		10767875	10767925	255,51,51
chr2L	10768025	10768075		11		10768025	10768075	255,51,51
chr2L	10768075	10768125		11		10768075	10768125	255,51,51
chr2L	10768125	10768175		11		10768125	10768175	255,51,51
chr2L	10768175	10768225		11		10768175	10768225	255,51,51
chr2L	10842775	10842825		11		10842775	10842825	255,51,51
chr2L	10856725	10856775		11		10856725	10856775	255,51,51
chr2L	10856775	10856825		11		10856775	10856825	255,51,51
chr2L	10856825	10856875		11		10856825	10856875	255,51,51
chr2L	10857375	10857425		11		10857375	10857425	255,51,51
chr2L	10967075	10967125		11		10967075	10967125	255,51,51
chr2L	10968025	10968075		11		10968025	10968075	255,51,51
chr2L	10968275	10968325		11		10968275	10968325	255,51,51
chr2L	10985875	10985925		11		10985875	10985925	255,51,51
chr2L	10985925	10985975		11		10985925	10985975	255,51,51
chr2L	10986025	10986075		11		10986025	10986075	255,51,51
chr2L	10986075	10986125		11		10986075	10986125	255,51,51
chr2L	10986125	10986175		11		10986125	10986175	255,51,51
chr2L	10988825	10988875		11		10988825	10988875	255,51,51
chr2L	10988875	10988925		11		10988875	10988925	255,51,51
chr2L	10988925	10988975		11		10988925	10988975	255,51,51
chr2L	10988975	10989025		11		10988975	10989025	255,51,51
chr2L	10989025	10989075		11		10989025	10989075	255,51,51
chr2L	11001575	11001625		11		11001575	11001625	255,51,51
chr2L	11001775	11001825		11		11001775	11001825	255,51,51
chr2L	11002125	11002175		11		11002125	11002175	255,51,51
chr2L	11011525	11011575		11		11011525	11011575	255,51,51
chr2L	11011575	11011625		11		11011575	11011625	255,51,51
chr2L	11011875	11011925		11		11011875	11011925	255,51,51
chr2L	11011925	11011975		11		11011925	11011975	255,51,51
chr2L	11012025	11012075		11		11012025	11012075	255,51,51
chr2L	11012125	11012175		11		11012125	11012175	255,51,51
chr2L	11012175	11012225		11		11012175	11012225	255,51,51
chr2L	11012325	11012375		11		11012325	11012375	255,51,51
chr2L	11091625	11091675		11		11091625	11091675	255,51,51
chr2L	11091675	11091725		11		11091675	11091725	255,51,51
chr2L	11091725	11091775		11		11091725	11091775	255,51,51
chr2L	11092075	11092125		11		11092075	11092125	255,51,51
chr2L	11101175	11101225		11		11101175	11101225	255,51,51
chr2L	11101225	11101275		11		11101225	11101275	255,51,51
chr2L	11101275	11101325		11		11101275	11101325	255,51,51
chr2L	11101325	11101375		11		11101325	11101375	255,51,51
chr2L	11101425	11101475		11		11101425	11101475	255,51,51
chr2L	11120375	11120425		11		11120375	11120425	255,51,51
chr2L	11120425	11120475		11		11120425	11120475	255,51,51
chr2L	11120475	11120525		11		11120475	11120525	255,51,51
chr2L	11120525	11120575		11		11120525	11120575	255,51,51
chr2L	11120925	11120975		11		11120925	11120975	255,51,51
chr2L	11121025	11121075		11		11121025	11121075	255,51,51
chr2L	11121075	11121125		11		11121075	11121125	255,51,51
chr2L	11121325	11121375		11		11121325	11121375	255,51,51
chr2L	11121375	11121425		11		11121375	11121425	255,51,51
chr2L	11121425	11121475		11		11121425	11121475	255,51,51
chr2L	11121475	11121525		11		11121475	11121525	255,51,51
chr2L	11121525	11121575		11		11121525	11121575	255,51,51
chr2L	11121925	11121975		11		11121925	11121975	255,51,51
chr2L	11122175	11122225		11		11122175	11122225	255,51,51
chr2L	11122225	11122275		11		11122225	11122275	255,51,51
chr2L	11122275	11122325		11		11122275	11122325	255,51,51
chr2L	11130175	11130225		11		11130175	11130225	255,51,51
chr2L	11130225	11130275		11		11130225	11130275	255,51,51
chr2L	11179025	11179075		11		11179025	11179075	255,51,51
chr2L	11277525	11277575		11		11277525	11277575	255,51,51
chr2L	11277625	11277675		11		11277625	11277675	255,51,51
chr2L	11277675	11277725		11		11277675	11277725	255,51,51
chr2L	11277825	11277875		11		11277825	11277875	255,51,51
chr2L	11277875	11277925		11		11277875	11277925	255,51,51
chr2L	11277925	11277975		11		11277925	11277975	255,51,51
chr2L	11279675	11279725		11		11279675	11279725	255,51,51
chr2L	11279725	11279775		11		11279725	11279775	255,51,51
chr2L	11279875	11279925		11		11279875	11279925	255,51,51
chr2L	11280425	11280475		11		11280425	11280475	255,51,51
chr2L	11280475	11280525		11		11280475	11280525	255,51,51
chr2L	11280525	11280575		11		11280525	11280575	255,51,51
chr2L	11280575	11280625		11		11280575	11280625	255,51,51
chr2L	11281625	11281675		11		11281625	11281675	255,51,51
chr2L	11281675	11281725		11		11281675	11281725	255,51,51
chr2L	11281725	11281775		11		11281725	11281775	255,51,51
chr2L	11283225	11283275		11		11283225	11283275	255,51,51
chr2L	11283275	11283325		11		11283275	11283325	255,51,51
chr2L	11498475	11498525		11		11498475	11498525	255,51,51
chr2L	11498825	11498875		11		11498825	11498875	255,51,51
chr2L	11516675	11516725		11		11516675	11516725	255,51,51
chr2L	11829225	11829275		11		11829225	11829275	255,51,51
chr2L	11850025	11850075		11		11850025	11850075	255,51,51
chr2L	11850075	11850125		11		11850075	11850125	255,51,51
chr2L	11988775	11988825		11		11988775	11988825	255,51,51
chr2L	11989525	11989575		11		11989525	11989575	255,51,51
chr2L	11989575	11989625		11		11989575	11989625	255,51,51
chr2L	11989625	11989675		11		11989625	11989675	255,51,51
chr2L	11989675	11989725		11		11989675	11989725	255,51,51
chr2L	11990375	11990425		11		11990375	11990425	255,51,51
chr2L	11990425	11990475		11		11990425	11990475	255,51,51
chr2L	11990475	11990525		11		11990475	11990525	255,51,51
chr2L	11990775	11990825		11		11990775	11990825	255,51,51
chr2L	11990825	11990875		11		11990825	11990875	255,51,51
chr2L	11991425	11991475		11		11991425	11991475	255,51,51
chr2L	11992525	11992575		11		11992525	11992575	255,51,51
chr2L	11992575	11992625		11		11992575	11992625	255,51,51
chr2L	11992625	11992675		11		11992625	11992675	255,51,51
chr2L	11992775	11992825		11		11992775	11992825	255,51,51
chr2L	11996675	11996725		11		11996675	11996725	255,51,51
chr2L	11996725	11996775		11		11996725	11996775	255,51,51
chr2L	11996775	11996825		11		11996775	11996825	255,51,51
chr2L	12020875	12020925		11		12020875	12020925	255,51,51
chr2L	12020925	12020975		11		12020925	12020975	255,51,51
chr2L	12021175	12021225		11		12021175	12021225	255,51,51
chr2L	12040525	12040575		11		12040525	12040575	255,51,51
chr2L	12048325	12048375		11		12048325	12048375	255,51,51
chr2L	12048825	12048875		11		12048825	12048875	255,51,51
chr2L	12048875	12048925		11		12048875	12048925	255,51,51
chr2L	12048925	12048975		11		12048925	12048975	255,51,51
chr2L	12056225	12056275		11		12056225	12056275	255,51,51
chr2L	12093725	12093775		11		12093725	12093775	255,51,51
chr2L	12096525	12096575		11		12096525	12096575	255,51,51
chr2L	12097075	12097125		11		12097075	12097125	255,51,51
chr2L	12097125	12097175		11		12097125	12097175	255,51,51
chr2L	12097425	12097475		11		12097425	12097475	255,51,51
chr2L	12097475	12097525		11		12097475	12097525	255,51,51
chr2L	12097525	12097575		11		12097525	12097575	255,51,51
chr2L	12097575	12097625		11		12097575	12097625	255,51,51
chr2L	12097625	12097675		11		12097625	12097675	255,51,51
chr2L	12102525	12102575		11		12102525	12102575	255,51,51
chr2L	12102625	12102675		11		12102625	12102675	255,51,51
chr2L	12103075	12103125		11		12103075	12103125	255,51,51
chr2L	12207625	12207675		11		12207625	12207675	255,51,51
chr2L	12207675	12207725		11		12207675	12207725	255,51,51
chr2L	12208025	12208075		11		12208025	12208075	255,51,51
chr2L	12208075	12208125		11		12208075	12208125	255,51,51
chr2L	12208125	12208175		11		12208125	12208175	255,51,51
chr2L	12208475	12208525		11		12208475	12208525	255,51,51
chr2L	12404325	12404375		11		12404325	12404375	255,51,51
chr2L	12694725	12694775		11		12694725	12694775	255,51,51
chr2L	12694775	12694825		11		12694775	12694825	255,51,51
chr2L	12694825	12694875		11		12694825	12694875	255,51,51
chr2L	12694875	12694925		11		12694875	12694925	255,51,51
chr2L	12695275	12695325		11		12695275	12695325	255,51,51
chr2L	12695325	12695375		11		12695325	12695375	255,51,51
chr2L	12695375	12695425		11		12695375	12695425	255,51,51
chr2L	12695425	12695475		11		12695425	12695475	255,51,51
chr2L	12695475	12695525		11		12695475	12695525	255,51,51
chr2L	12695525	12695575		11		12695525	12695575	255,51,51
chr2L	12695575	12695625		11		12695575	12695625	255,51,51
chr2L	12695625	12695675		11		12695625	12695675	255,51,51
chr2L	12695675	12695725		11		12695675	12695725	255,51,51
chr2L	12695925	12695975		11		12695925	12695975	255,51,51
chr2L	12706775	12706825		11		12706775	12706825	255,51,51
chr2L	12707375	12707425		11		12707375	12707425	255,51,51
chr2L	12707425	12707475		11		12707425	12707475	255,51,51
chr2L	12712375	12712425		11		12712375	12712425	255,51,51
chr2L	12952375	12952425		11		12952375	12952425	255,51,51
chr2L	13003675	13003725		11		13003675	13003725	255,51,51
chr2L	13003725	13003775		11		13003725	13003775	255,51,51
chr2L	13003775	13003825		11		13003775	13003825	255,51,51
chr2L	13003825	13003875		11		13003825	13003875	255,51,51
chr2L	13003875	13003925		11		13003875	13003925	255,51,51
chr2L	13003925	13003975		11		13003925	13003975	255,51,51
chr2L	13004375	13004425		11		13004375	13004425	255,51,51
chr2L	13004425	13004475		11		13004425	13004475	255,51,51
chr2L	13006125	13006175		11		13006125	13006175	255,51,51
chr2L	13006175	13006225		11		13006175	13006225	255,51,51
chr2L	13006225	13006275		11		13006225	13006275	255,51,51
chr2L	13177275	13177325		11		13177275	13177325	255,51,51
chr2L	13181925	13181975		11		13181925	13181975	255,51,51
chr2L	13191475	13191525		11		13191475	13191525	255,51,51
chr2L	13191525	13191575		11		13191525	13191575	255,51,51
chr2L	13191875	13191925		11		13191875	13191925	255,51,51
chr2L	13191925	13191975		11		13191925	13191975	255,51,51
chr2L	13220275	13220325		11		13220275	13220325	255,51,51
chr2L	13289625	13289675		11		13289625	13289675	255,51,51
chr2L	13289725	13289775		11		13289725	13289775	255,51,51
chr2L	13366925	13366975		11		13366925	13366975	255,51,51
chr2L	13367425	13367475		11		13367425	13367475	255,51,51
chr2L	13367475	13367525		11		13367475	13367525	255,51,51
chr2L	13367625	13367675		11		13367625	13367675	255,51,51
chr2L	13367775	13367825		11		13367775	13367825	255,51,51
chr2L	13367825	13367875		11		13367825	13367875	255,51,51
chr2L	13368125	13368175		11		13368125	13368175	255,51,51
chr2L	13368725	13368775		11		13368725	13368775	255,51,51
chr2L	13368775	13368825		11		13368775	13368825	255,51,51
chr2L	13370825	13370875		11		13370825	13370875	255,51,51
chr2L	13370875	13370925		11		13370875	13370925	255,51,51
chr2L	13371125	13371175		11		13371125	13371175	255,51,51
chr2L	13371175	13371225		11		13371175	13371225	255,51,51
chr2L	13382425	13382475		11		13382425	13382475	255,51,51
chr2L	13384425	13384475		11		13384425	13384475	255,51,51
chr2L	13384475	13384525		11		13384475	13384525	255,51,51
chr2L	13385075	13385125		11		13385075	13385125	255,51,51
chr2L	13385125	13385175		11		13385125	13385175	255,51,51
chr2L	13385225	13385275		11		13385225	13385275	255,51,51
chr2L	13385275	13385325		11		13385275	13385325	255,51,51
chr2L	13385775	13385825		11		13385775	13385825	255,51,51
chr2L	13385825	13385875		11		13385825	13385875	255,51,51
chr2L	13385875	13385925		11		13385875	13385925	255,51,51
chr2L	13395825	13395875		11		13395825	13395875	255,51,51
chr2L	13395875	13395925		11		13395875	13395925	255,51,51
chr2L	13395925	13395975		11		13395925	13395975	255,51,51
chr2L	13444675	13444725		11		13444675	13444725	255,51,51
chr2L	13444725	13444775		11		13444725	13444775	255,51,51
chr2L	13445075	13445125		11		13445075	13445125	255,51,51
chr2L	13445125	13445175		11		13445125	13445175	255,51,51
chr2L	13445175	13445225		11		13445175	13445225	255,51,51
chr2L	13445225	13445275		11		13445225	13445275	255,51,51
chr2L	13445275	13445325		11		13445275	13445325	255,51,51
chr2L	13445325	13445375		11		13445325	13445375	255,51,51
chr2L	13445375	13445425		11		13445375	13445425	255,51,51
chr2L	13445425	13445475		11		13445425	13445475	255,51,51
chr2L	13445475	13445525		11		13445475	13445525	255,51,51
chr2L	13549625	13549675		11		13549625	13549675	255,51,51
chr2L	13549675	13549725		11		13549675	13549725	255,51,51
chr2L	13549925	13549975		11		13549925	13549975	255,51,51
chr2L	13640675	13640725		11		13640675	13640725	255,51,51
chr2L	13641325	13641375		11		13641325	13641375	255,51,51
chr2L	13770925	13770975		11		13770925	13770975	255,51,51
chr2L	13771025	13771075		11		13771025	13771075	255,51,51
chr2L	13790775	13790825		11		13790775	13790825	255,51,51
chr2L	13790825	13790875		11		13790825	13790875	255,51,51
chr2L	13790875	13790925		11		13790875	13790925	255,51,51
chr2L	13790925	13790975		11		13790925	13790975	255,51,51
chr2L	13792475	13792525		11		13792475	13792525	255,51,51
chr2L	13792525	13792575		11		13792525	13792575	255,51,51
chr2L	13792975	13793025		11		13792975	13793025	255,51,51
chr2L	13793025	13793075		11		13793025	13793075	255,51,51
chr2L	13793075	13793125		11		13793075	13793125	255,51,51
chr2L	13793225	13793275		11		13793225	13793275	255,51,51
chr2L	13811175	13811225		11		13811175	13811225	255,51,51
chr2L	13811225	13811275		11		13811225	13811275	255,51,51
chr2L	13813175	13813225		11		13813175	13813225	255,51,51
chr2L	13813225	13813275		11		13813225	13813275	255,51,51
chr2L	13813525	13813575		11		13813525	13813575	255,51,51
chr2L	13827325	13827375		11		13827325	13827375	255,51,51
chr2L	13827375	13827425		11		13827375	13827425	255,51,51
chr2L	13827925	13827975		11		13827925	13827975	255,51,51
chr2L	13829875	13829925		11		13829875	13829925	255,51,51
chr2L	13833425	13833475		11		13833425	13833475	255,51,51
chr2L	13833475	13833525		11		13833475	13833525	255,51,51
chr2L	13833525	13833575		11		13833525	13833575	255,51,51
chr2L	14113725	14113775		11		14113725	14113775	255,51,51
chr2L	14113775	14113825		11		14113775	14113825	255,51,51
chr2L	14113825	14113875		11		14113825	14113875	255,51,51
chr2L	14113875	14113925		11		14113875	14113925	255,51,51
chr2L	14114025	14114075		11		14114025	14114075	255,51,51
chr2L	14114125	14114175		11		14114125	14114175	255,51,51
chr2L	14334525	14334575		11		14334525	14334575	255,51,51
chr2L	14334575	14334625		11		14334575	14334625	255,51,51
chr2L	14347875	14347925		11		14347875	14347925	255,51,51
chr2L	14348175	14348225		11		14348175	14348225	255,51,51
chr2L	14348425	14348475		11		14348425	14348475	255,51,51
chr2L	14348575	14348625		11		14348575	14348625	255,51,51
chr2L	14362175	14362225		11		14362175	14362225	255,51,51
chr2L	15007125	15007175		11		15007125	15007175	255,51,51
chr2L	15007175	15007225		11		15007175	15007225	255,51,51
chr2L	15007225	15007275		11		15007225	15007275	255,51,51
chr2L	15007275	15007325		11		15007275	15007325	255,51,51
chr2L	15007325	15007375		11		15007325	15007375	255,51,51
chr2L	15007375	15007425		11		15007375	15007425	255,51,51
chr2L	15007425	15007475		11		15007425	15007475	255,51,51
chr2L	15007775	15007825		11		15007775	15007825	255,51,51
chr2L	15007975	15008025		11		15007975	15008025	255,51,51
chr2L	15008025	15008075		11		15008025	15008075	255,51,51
chr2L	15009675	15009725		11		15009675	15009725	255,51,51
chr2L	15058725	15058775		11		15058725	15058775	255,51,51
chr2L	15058825	15058875		11		15058825	15058875	255,51,51
chr2L	15059175	15059225		11		15059175	15059225	255,51,51
chr2L	15068075	15068125		11		15068075	15068125	255,51,51
chr2L	15254725	15254775		11		15254725	15254775	255,51,51
chr2L	15254975	15255025		11		15254975	15255025	255,51,51
chr2L	15255025	15255075		11		15255025	15255075	255,51,51
chr2L	15255325	15255375		11		15255325	15255375	255,51,51
chr2L	15255425	15255475		11		15255425	15255475	255,51,51
chr2L	15274325	15274375		11		15274325	15274375	255,51,51
chr2L	15274375	15274425		11		15274375	15274425	255,51,51
chr2L	15274425	15274475		11		15274425	15274475	255,51,51
chr2L	15274475	15274525		11		15274475	15274525	255,51,51
chr2L	15274925	15274975		11		15274925	15274975	255,51,51
chr2L	15274975	15275025		11		15274975	15275025	255,51,51
chr2L	15275125	15275175		11		15275125	15275175	255,51,51
chr2L	15275175	15275225		11		15275175	15275225	255,51,51
chr2L	15275225	15275275		11		15275225	15275275	255,51,51
chr2L	15745025	15745075		11		15745025	15745075	255,51,51
chr2L	15745075	15745125		11		15745075	15745125	255,51,51
chr2L	15763425	15763475		11		15763425	15763475	255,51,51
chr2L	15763875	15763925		11		15763875	15763925	255,51,51
chr2L	15764125	15764175		11		15764125	15764175	255,51,51
chr2L	15764275	15764325		11		15764275	15764325	255,51,51
chr2L	15768325	15768375		11		15768325	15768375	255,51,51
chr2L	15768375	15768425		11		15768375	15768425	255,51,51
chr2L	15768425	15768475		11		15768425	15768475	255,51,51
chr2L	15768475	15768525		11		15768475	15768525	255,51,51
chr2L	15768625	15768675		11		15768625	15768675	255,51,51
chr2L	15771125	15771175		11		15771125	15771175	255,51,51
chr2L	16256725	16256775		11		16256725	16256775	255,51,51
chr2L	16256775	16256825		11		16256775	16256825	255,51,51
chr2L	16261525	16261575		11		16261525	16261575	255,51,51
chr2L	16261575	16261625		11		16261575	16261625	255,51,51
chr2L	16262025	16262075		11		16262025	16262075	255,51,51
chr2L	16262075	16262125		11		16262075	16262125	255,51,51
chr2L	16262125	16262175		11		16262125	16262175	255,51,51
chr2L	16262175	16262225		11		16262175	16262225	255,51,51
chr2L	16262225	16262275		11		16262225	16262275	255,51,51
chr2L	16299625	16299675		11		16299625	16299675	255,51,51
chr2L	16303075	16303125		11		16303075	16303125	255,51,51
chr2L	16303125	16303175		11		16303125	16303175	255,51,51
chr2L	16305275	16305325		11		16305275	16305325	255,51,51
chr2L	16305825	16305875		11		16305825	16305875	255,51,51
chr2L	16305875	16305925		11		16305875	16305925	255,51,51
chr2L	16305975	16306025		11		16305975	16306025	255,51,51
chr2L	16306925	16306975		11		16306925	16306975	255,51,51
chr2L	16306975	16307025		11		16306975	16307025	255,51,51
chr2L	16307025	16307075		11		16307025	16307075	255,51,51
chr2L	16328975	16329025		11		16328975	16329025	255,51,51
chr2L	16329025	16329075		11		16329025	16329075	255,51,51
chr2L	16329275	16329325		11		16329275	16329325	255,51,51
chr2L	16444925	16444975		11		16444925	16444975	255,51,51
chr2L	16729575	16729625		11		16729575	16729625	255,51,51
chr2L	16729625	16729675		11		16729625	16729675	255,51,51
chr2L	16738375	16738425		11		16738375	16738425	255,51,51
chr2L	16738425	16738475		11		16738425	16738475	255,51,51
chr2L	16738825	16738875		11		16738825	16738875	255,51,51
chr2L	16738875	16738925		11		16738875	16738925	255,51,51
chr2L	16739125	16739175		11		16739125	16739175	255,51,51
chr2L	16739325	16739375		11		16739325	16739375	255,51,51
chr2L	16739375	16739425		11		16739375	16739425	255,51,51
chr2L	16884625	16884675		11		16884625	16884675	255,51,51
chr2L	16887575	16887625		11		16887575	16887625	255,51,51
chr2L	16902275	16902325		11		16902275	16902325	255,51,51
chr2L	16910375	16910425		11		16910375	16910425	255,51,51
chr2L	17448875	17448925		11		17448875	17448925	255,51,51
chr2L	17483725	17483775		11		17483725	17483775	255,51,51
chr2L	17483775	17483825		11		17483775	17483825	255,51,51
chr2L	17483825	17483875		11		17483825	17483875	255,51,51
chr2L	17484725	17484775		11		17484725	17484775	255,51,51
chr2L	17485275	17485325		11		17485275	17485325	255,51,51
chr2L	17500975	17501025		11		17500975	17501025	255,51,51
chr2L	18156125	18156175		11		18156125	18156175	255,51,51
chr2L	18156275	18156325		11		18156275	18156325	255,51,51
chr2L	18158525	18158575		11		18158525	18158575	255,51,51
chr2L	18441625	18441675		11		18441625	18441675	255,51,51
chr2L	18441675	18441725		11		18441675	18441725	255,51,51
chr2L	18441925	18441975		11		18441925	18441975	255,51,51
chr2L	18441975	18442025		11		18441975	18442025	255,51,51
chr2L	18442025	18442075		11		18442025	18442075	255,51,51
chr2L	18443025	18443075		11		18443025	18443075	255,51,51
chr2L	18604825	18604875		11		18604825	18604875	255,51,51
chr2L	18665275	18665325		11		18665275	18665325	255,51,51
chr2L	18665525	18665575		11		18665525	18665575	255,51,51
chr2L	18665575	18665625		11		18665575	18665625	255,51,51
chr2L	18665625	18665675		11		18665625	18665675	255,51,51
chr2L	18665725	18665775		11		18665725	18665775	255,51,51
chr2L	18677325	18677375		11		18677325	18677375	255,51,51
chr2L	18678725	18678775		11		18678725	18678775	255,51,51
chr2L	18678775	18678825		11		18678775	18678825	255,51,51
chr2L	18681925	18681975		11		18681925	18681975	255,51,51
chr2L	18681975	18682025		11		18681975	18682025	255,51,51
chr2L	18682125	18682175		11		18682125	18682175	255,51,51
chr2L	18682175	18682225		11		18682175	18682225	255,51,51
chr2L	18682225	18682275		11		18682225	18682275	255,51,51
chr2L	18682275	18682325		11		18682275	18682325	255,51,51
chr2L	18682325	18682375		11		18682325	18682375	255,51,51
chr2L	18682425	18682475		11		18682425	18682475	255,51,51
chr2L	18682475	18682525		11		18682475	18682525	255,51,51
chr2L	18682675	18682725		11		18682675	18682725	255,51,51
chr2L	18683025	18683075		11		18683025	18683075	255,51,51
chr2L	18697975	18698025		11		18697975	18698025	255,51,51
chr2L	18702875	18702925		11		18702875	18702925	255,51,51
chr2L	18706175	18706225		11		18706175	18706225	255,51,51
chr2L	18706225	18706275		11		18706225	18706275	255,51,51
chr2L	18706325	18706375		11		18706325	18706375	255,51,51
chr2L	18706375	18706425		11		18706375	18706425	255,51,51
chr2L	18708975	18709025		11		18708975	18709025	255,51,51
chr2L	18831625	18831675		11		18831625	18831675	255,51,51
chr2L	18858975	18859025		11		18858975	18859025	255,51,51
chr2L	18859025	18859075		11		18859025	18859075	255,51,51
chr2L	18859075	18859125		11		18859075	18859125	255,51,51
chr2L	18943525	18943575		11		18943525	18943575	255,51,51
chr2L	18943625	18943675		11		18943625	18943675	255,51,51
chr2L	18957975	18958025		11		18957975	18958025	255,51,51
chr2L	18958075	18958125		11		18958075	18958125	255,51,51
chr2L	18969375	18969425		11		18969375	18969425	255,51,51
chr2L	18973425	18973475		11		18973425	18973475	255,51,51
chr2L	18973475	18973525		11		18973475	18973525	255,51,51
chr2L	18974125	18974175		11		18974125	18974175	255,51,51
chr2L	18974175	18974225		11		18974175	18974225	255,51,51
chr2L	18974825	18974875		11		18974825	18974875	255,51,51
chr2L	18974875	18974925		11		18974875	18974925	255,51,51
chr2L	18974925	18974975		11		18974925	18974975	255,51,51
chr2L	18974975	18975025		11		18974975	18975025	255,51,51
chr2L	18975025	18975075		11		18975025	18975075	255,51,51
chr2L	18975075	18975125		11		18975075	18975125	255,51,51
chr2L	19002625	19002675		11		19002625	19002675	255,51,51
chr2L	19003325	19003375		11		19003325	19003375	255,51,51
chr2L	19003375	19003425		11		19003375	19003425	255,51,51
chr2L	19004075	19004125		11		19004075	19004125	255,51,51
chr2L	19033125	19033175		11		19033125	19033175	255,51,51
chr2L	19033475	19033525		11		19033475	19033525	255,51,51
chr2L	19033775	19033825		11		19033775	19033825	255,51,51
chr2L	19033825	19033875		11		19033825	19033875	255,51,51
chr2L	19041175	19041225		11		19041175	19041225	255,51,51
chr2L	19041425	19041475		11		19041425	19041475	255,51,51
chr2L	19044925	19044975		11		19044925	19044975	255,51,51
chr2L	19049025	19049075		11		19049025	19049075	255,51,51
chr2L	19049125	19049175		11		19049125	19049175	255,51,51
chr2L	19051725	19051775		11		19051725	19051775	255,51,51
chr2L	19051775	19051825		11		19051775	19051825	255,51,51
chr2L	19063225	19063275		11		19063225	19063275	255,51,51
chr2L	19063275	19063325		11		19063275	19063325	255,51,51
chr2L	19063325	19063375		11		19063325	19063375	255,51,51
chr2L	19114575	19114625		11		19114575	19114625	255,51,51
chr2L	19114625	19114675		11		19114625	19114675	255,51,51
chr2L	19114675	19114725		11		19114675	19114725	255,51,51
chr2L	19114875	19114925		11		19114875	19114925	255,51,51
chr2L	19114925	19114975		11		19114925	19114975	255,51,51
chr2L	19124175	19124225		11		19124175	19124225	255,51,51
chr2L	19124225	19124275		11		19124225	19124275	255,51,51
chr2L	19126825	19126875		11		19126825	19126875	255,51,51
chr2L	19185975	19186025		11		19185975	19186025	255,51,51
chr2L	19186025	19186075		11		19186025	19186075	255,51,51
chr2L	19186075	19186125		11		19186075	19186125	255,51,51
chr2L	19186125	19186175		11		19186125	19186175	255,51,51
chr2L	19432475	19432525		11		19432475	19432525	255,51,51
chr2L	19432525	19432575		11		19432525	19432575	255,51,51
chr2L	19432575	19432625		11		19432575	19432625	255,51,51
chr2L	19432625	19432675		11		19432625	19432675	255,51,51
chr2L	19432675	19432725		11		19432675	19432725	255,51,51
chr2L	19432725	19432775		11		19432725	19432775	255,51,51
chr2L	19432775	19432825		11		19432775	19432825	255,51,51
chr2L	19453425	19453475		11		19453425	19453475	255,51,51
chr2L	19484275	19484325		11		19484275	19484325	255,51,51
chr2L	19484425	19484475		11		19484425	19484475	255,51,51
chr2L	19484475	19484525		11		19484475	19484525	255,51,51
chr2L	19489025	19489075		11		19489025	19489075	255,51,51
chr2L	19489825	19489875		11		19489825	19489875	255,51,51
chr2L	19490975	19491025		11		19490975	19491025	255,51,51
chr2L	19525175	19525225		11		19525175	19525225	255,51,51
chr2L	19525825	19525875		11		19525825	19525875	255,51,51
chr2L	19526325	19526375		11		19526325	19526375	255,51,51
chr2L	19526375	19526425		11		19526375	19526425	255,51,51
chr2L	19526425	19526475		11		19526425	19526475	255,51,51
chr2L	19526725	19526775		11		19526725	19526775	255,51,51
chr2L	19526775	19526825		11		19526775	19526825	255,51,51
chr2L	19526825	19526875		11		19526825	19526875	255,51,51
chr2L	19526875	19526925		11		19526875	19526925	255,51,51
chr2L	19526925	19526975		11		19526925	19526975	255,51,51
chr2L	19526975	19527025		11		19526975	19527025	255,51,51
chr2L	19527025	19527075		11		19527025	19527075	255,51,51
chr2L	19527075	19527125		11		19527075	19527125	255,51,51
chr2L	19527125	19527175		11		19527125	19527175	255,51,51
chr2L	19527275	19527325		11		19527275	19527325	255,51,51
chr2L	19527325	19527375		11		19527325	19527375	255,51,51
chr2L	19527425	19527475		11		19527425	19527475	255,51,51
chr2L	19527475	19527525		11		19527475	19527525	255,51,51
chr2L	19529975	19530025		11		19529975	19530025	255,51,51
chr2L	19530225	19530275		11		19530225	19530275	255,51,51
chr2L	19530275	19530325		11		19530275	19530325	255,51,51
chr2L	19532475	19532525		11		19532475	19532525	255,51,51
chr2L	19541825	19541875		11		19541825	19541875	255,51,51
chr2L	19541875	19541925		11		19541875	19541925	255,51,51
chr2L	19541925	19541975		11		19541925	19541975	255,51,51
chr2L	19542075	19542125		11		19542075	19542125	255,51,51
chr2L	19542125	19542175		11		19542125	19542175	255,51,51
chr2L	19542175	19542225		11		19542175	19542225	255,51,51
chr2L	19542225	19542275		11		19542225	19542275	255,51,51
chr2L	19542275	19542325		11		19542275	19542325	255,51,51
chr2L	19546975	19547025		11		19546975	19547025	255,51,51
chr2L	19547025	19547075		11		19547025	19547075	255,51,51
chr2L	19547075	19547125		11		19547075	19547125	255,51,51
chr2L	19580075	19580125		11		19580075	19580125	255,51,51
chr2L	19580225	19580275		11		19580225	19580275	255,51,51
chr2L	19580275	19580325		11		19580275	19580325	255,51,51
chr2L	19582925	19582975		11		19582925	19582975	255,51,51
chr2L	19583175	19583225		11		19583175	19583225	255,51,51
chr2L	19583225	19583275		11		19583225	19583275	255,51,51
chr2L	19583425	19583475		11		19583425	19583475	255,51,51
chr2L	19583775	19583825		11		19583775	19583825	255,51,51
chr2L	19583825	19583875		11		19583825	19583875	255,51,51
chr2L	19583875	19583925		11		19583875	19583925	255,51,51
chr2L	19584325	19584375		11		19584325	19584375	255,51,51
chr2L	19735975	19736025		11		19735975	19736025	255,51,51
chr2L	19736025	19736075		11		19736025	19736075	255,51,51
chr2L	19736075	19736125		11		19736075	19736125	255,51,51
chr2L	19736825	19736875		11		19736825	19736875	255,51,51
chr2L	19737225	19737275		11		19737225	19737275	255,51,51
chr2L	19741925	19741975		11		19741925	19741975	255,51,51
chr2L	19741975	19742025		11		19741975	19742025	255,51,51
chr2L	19742025	19742075		11		19742025	19742075	255,51,51
chr2L	19742075	19742125		11		19742075	19742125	255,51,51
chr2L	19742125	19742175		11		19742125	19742175	255,51,51
chr2L	19756925	19756975		11		19756925	19756975	255,51,51
chr2L	19756975	19757025		11		19756975	19757025	255,51,51
chr2L	19757075	19757125		11		19757075	19757125	255,51,51
chr2L	19757275	19757325		11		19757275	19757325	255,51,51
chr2L	19757325	19757375		11		19757325	19757375	255,51,51
chr2L	19759025	19759075		11		19759025	19759075	255,51,51
chr2L	19759075	19759125		11		19759075	19759125	255,51,51
chr2L	19759225	19759275		11		19759225	19759275	255,51,51
chr2L	19762675	19762725		11		19762675	19762725	255,51,51
chr2L	19958675	19958725		11		19958675	19958725	255,51,51
chr2L	19958725	19958775		11		19958725	19958775	255,51,51
chr2L	20060675	20060725		11		20060675	20060725	255,51,51
chr2L	20065475	20065525		11		20065475	20065525	255,51,51
chr2L	20065525	20065575		11		20065525	20065575	255,51,51
chr2L	20065575	20065625		11		20065575	20065625	255,51,51
chr2L	20065725	20065775		11		20065725	20065775	255,51,51
chr2L	20066625	20066675		11		20066625	20066675	255,51,51
chr2L	20066675	20066725		11		20066675	20066725	255,51,51
chr2L	20066725	20066775		11		20066725	20066775	255,51,51
chr2L	20066825	20066875		11		20066825	20066875	255,51,51
chr2L	20074675	20074725		11		20074675	20074725	255,51,51
chr2L	20074975	20075025		11		20074975	20075025	255,51,51
chr2L	20075025	20075075		11		20075025	20075075	255,51,51
chr2L	20075075	20075125		11		20075075	20075125	255,51,51
chr2L	20075125	20075175		11		20075125	20075175	255,51,51
chr2L	20090075	20090125		11		20090075	20090125	255,51,51
chr2L	20097175	20097225		11		20097175	20097225	255,51,51
chr2L	20097225	20097275		11		20097225	20097275	255,51,51
chr2L	20097275	20097325		11		20097275	20097325	255,51,51
chr2L	20097325	20097375		11		20097325	20097375	255,51,51
chr2L	20416425	20416475		11		20416425	20416475	255,51,51
chr2L	20416475	20416525		11		20416475	20416525	255,51,51
chr2L	20456175	20456225		11		20456175	20456225	255,51,51
chr2L	20638525	20638575		11		20638525	20638575	255,51,51
chr2L	20647075	20647125		11		20647075	20647125	255,51,51
chr2L	20648775	20648825		11		20648775	20648825	255,51,51
chr2L	20650275	20650325		11		20650275	20650325	255,51,51
chr2L	20650325	20650375		11		20650325	20650375	255,51,51
chr2L	20650375	20650425		11		20650375	20650425	255,51,51
chr2L	20650725	20650775		11		20650725	20650775	255,51,51
chr2L	20683375	20683425		11		20683375	20683425	255,51,51
chr2L	20683575	20683625		11		20683575	20683625	255,51,51
chr2L	20734575	20734625		11		20734575	20734625	255,51,51
chr2L	20752875	20752925		11		20752875	20752925	255,51,51
chr2L	20787675	20787725		11		20787675	20787725	255,51,51
chr2L	20829575	20829625		11		20829575	20829625	255,51,51
chr2L	20829925	20829975		11		20829925	20829975	255,51,51
chr2L	20829975	20830025		11		20829975	20830025	255,51,51
chr2L	20831075	20831125		11		20831075	20831125	255,51,51
chr2L	20831425	20831475		11		20831425	20831475	255,51,51
chr2L	20926025	20926075		11		20926025	20926075	255,51,51
chr2L	20928975	20929025		11		20928975	20929025	255,51,51
chr2L	21052975	21053025		11		21052975	21053025	255,51,51
chr2L	21142175	21142225		11		21142175	21142225	255,51,51
chr2L	21153975	21154025		11		21153975	21154025	255,51,51
chr2L	21154125	21154175		11		21154125	21154175	255,51,51
chr2L	21154275	21154325		11		21154275	21154325	255,51,51
chr2L	21158325	21158375		11		21158325	21158375	255,51,51
chr2L	21166625	21166675		11		21166625	21166675	255,51,51
chr2L	21260475	21260525		11		21260475	21260525	255,51,51
chr2L	21618575	21618625		11		21618575	21618625	255,51,51
chr2L	21618725	21618775		11		21618725	21618775	255,51,51
chr2L	21618825	21618875		11		21618825	21618875	255,51,51
chr2L	21618925	21618975		11		21618925	21618975	255,51,51
chr2L	21625575	21625625		11		21625575	21625625	255,51,51
chr2L	21625625	21625675		11		21625625	21625675	255,51,51
chr2L	21625675	21625725		11		21625675	21625725	255,51,51
chr2L	21631375	21631425		11		21631375	21631425	255,51,51
chr2L	21678025	21678075		11		21678025	21678075	255,51,51
chr2L	21678075	21678125		11		21678075	21678125	255,51,51
chr2L	21794125	21794175		11		21794125	21794175	255,51,51
chr2L	21794525	21794575		11		21794525	21794575	255,51,51
chr2L	21795525	21795575		11		21795525	21795575	255,51,51
chr2L	21825125	21825175		11		21825125	21825175	255,51,51
chr2L	21898625	21898675		11		21898625	21898675	255,51,51
chr2L	21900125	21900175		11		21900125	21900175	255,51,51
chr2L	21939075	21939125		11		21939075	21939125	255,51,51
chr2L	21939125	21939175		11		21939125	21939175	255,51,51
chr2L	21939175	21939225		11		21939175	21939225	255,51,51
chr2L	22131775	22131825		11		22131775	22131825	255,51,51
chr2L	22141075	22141125		11		22141075	22141125	255,51,51
chr2L	22141125	22141175		11		22141125	22141175	255,51,51
chr2L	22170425	22170475		11		22170425	22170475	255,51,51
chr2L	22170725	22170775		11		22170725	22170775	255,51,51
chr2L	22170925	22170975		11		22170925	22170975	255,51,51
chr2L	22180525	22180575		11		22180525	22180575	255,51,51
chr2L	22181375	22181425		11		22181375	22181425	255,51,51
chr2L	22353125	22353175		11		22353125	22353175	255,51,51
chr2L	22354375	22354425		11		22354375	22354425	255,51,51
chr2L	22354775	22354825		11		22354775	22354825	255,51,51
chr2L	22354825	22354875		11		22354825	22354875	255,51,51
chr2L	22432725	22432775		11		22432725	22432775	255,51,51
chr2L	22468525	22468575		11		22468525	22468575	255,51,51
chr2L	22690875	22690925		11		22690875	22690925	255,51,51
chr2L	22735925	22735975		11		22735925	22735975	255,51,51
chr2R	74225	74275		11		74225	74275	255,51,51
chr2R	74375	74425		11		74375	74425	255,51,51
chr2R	74975	75025		11		74975	75025	255,51,51
chr2R	76275	76325		11		76275	76325	255,51,51
chr2R	128975	129025		11		128975	129025	255,51,51
chr2R	129025	129075		11		129025	129075	255,51,51
chr2R	129075	129125		11		129075	129125	255,51,51
chr2R	129125	129175		11		129125	129175	255,51,51
chr2R	129175	129225		11		129175	129225	255,51,51
chr2R	402425	402475		11		402425	402475	255,51,51
chr2R	402475	402525		11		402475	402525	255,51,51
chr2R	402525	402575		11		402525	402575	255,51,51
chr2R	482825	482875		11		482825	482875	255,51,51
chr2R	483375	483425		11		483375	483425	255,51,51
chr2R	505675	505725		11		505675	505725	255,51,51
chr2R	509275	509325		11		509275	509325	255,51,51
chr2R	509575	509625		11		509575	509625	255,51,51
chr2R	617475	617525		11		617475	617525	255,51,51
chr2R	617975	618025		11		617975	618025	255,51,51
chr2R	618975	619025		11		618975	619025	255,51,51
chr2R	619075	619125		11		619075	619125	255,51,51
chr2R	619175	619225		11		619175	619225	255,51,51
chr2R	667875	667925		11		667875	667925	255,51,51
chr2R	667925	667975		11		667925	667975	255,51,51
chr2R	668025	668075		11		668025	668075	255,51,51
chr2R	668075	668125		11		668075	668125	255,51,51
chr2R	668125	668175		11		668125	668175	255,51,51
chr2R	668225	668275		11		668225	668275	255,51,51
chr2R	668275	668325		11		668275	668325	255,51,51
chr2R	668325	668375		11		668325	668375	255,51,51
chr2R	668625	668675		11		668625	668675	255,51,51
chr2R	668775	668825		11		668775	668825	255,51,51
chr2R	670025	670075		11		670025	670075	255,51,51
chr2R	672225	672275		11		672225	672275	255,51,51
chr2R	712575	712625		11		712575	712625	255,51,51
chr2R	712625	712675		11		712625	712675	255,51,51
chr2R	712725	712775		11		712725	712775	255,51,51
chr2R	712775	712825		11		712775	712825	255,51,51
chr2R	712925	712975		11		712925	712975	255,51,51
chr2R	805175	805225		11		805175	805225	255,51,51
chr2R	805575	805625		11		805575	805625	255,51,51
chr2R	805625	805675		11		805625	805675	255,51,51
chr2R	1016075	1016125		11		1016075	1016125	255,51,51
chr2R	1016125	1016175		11		1016125	1016175	255,51,51
chr2R	1016825	1016875		11		1016825	1016875	255,51,51
chr2R	1032825	1032875		11		1032825	1032875	255,51,51
chr2R	1195725	1195775		11		1195725	1195775	255,51,51
chr2R	1195775	1195825		11		1195775	1195825	255,51,51
chr2R	1195825	1195875		11		1195825	1195875	255,51,51
chr2R	1226625	1226675		11		1226625	1226675	255,51,51
chr2R	1226675	1226725		11		1226675	1226725	255,51,51
chr2R	1226725	1226775		11		1226725	1226775	255,51,51
chr2R	1226825	1226875		11		1226825	1226875	255,51,51
chr2R	1227525	1227575		11		1227525	1227575	255,51,51
chr2R	1228175	1228225		11		1228175	1228225	255,51,51
chr2R	1239175	1239225		11		1239175	1239225	255,51,51
chr2R	1239225	1239275		11		1239225	1239275	255,51,51
chr2R	1239275	1239325		11		1239275	1239325	255,51,51
chr2R	1239425	1239475		11		1239425	1239475	255,51,51
chr2R	1239475	1239525		11		1239475	1239525	255,51,51
chr2R	1239525	1239575		11		1239525	1239575	255,51,51
chr2R	1302675	1302725		11		1302675	1302725	255,51,51
chr2R	1303175	1303225		11		1303175	1303225	255,51,51
chr2R	1308475	1308525		11		1308475	1308525	255,51,51
chr2R	1491975	1492025		11		1491975	1492025	255,51,51
chr2R	1495775	1495825		11		1495775	1495825	255,51,51
chr2R	1552225	1552275		11		1552225	1552275	255,51,51
chr2R	1552325	1552375		11		1552325	1552375	255,51,51
chr2R	1560325	1560375		11		1560325	1560375	255,51,51
chr2R	1560375	1560425		11		1560375	1560425	255,51,51
chr2R	1560975	1561025		11		1560975	1561025	255,51,51
chr2R	1569175	1569225		11		1569175	1569225	255,51,51
chr2R	1570375	1570425		11		1570375	1570425	255,51,51
chr2R	1587625	1587675		11		1587625	1587675	255,51,51
chr2R	1647675	1647725		11		1647675	1647725	255,51,51
chr2R	1647725	1647775		11		1647725	1647775	255,51,51
chr2R	1647825	1647875		11		1647825	1647875	255,51,51
chr2R	1647875	1647925		11		1647875	1647925	255,51,51
chr2R	1660725	1660775		11		1660725	1660775	255,51,51
chr2R	1660775	1660825		11		1660775	1660825	255,51,51
chr2R	1854325	1854375		11		1854325	1854375	255,51,51
chr2R	1854875	1854925		11		1854875	1854925	255,51,51
chr2R	1854975	1855025		11		1854975	1855025	255,51,51
chr2R	1855025	1855075		11		1855025	1855075	255,51,51
chr2R	1855075	1855125		11		1855075	1855125	255,51,51
chr2R	1908175	1908225		11		1908175	1908225	255,51,51
chr2R	1922975	1923025		11		1922975	1923025	255,51,51
chr2R	1923025	1923075		11		1923025	1923075	255,51,51
chr2R	1924175	1924225		11		1924175	1924225	255,51,51
chr2R	1965625	1965675		11		1965625	1965675	255,51,51
chr2R	2128325	2128375		11		2128325	2128375	255,51,51
chr2R	2128425	2128475		11		2128425	2128475	255,51,51
chr2R	2159475	2159525		11		2159475	2159525	255,51,51
chr2R	2521175	2521225		11		2521175	2521225	255,51,51
chr2R	2521225	2521275		11		2521225	2521275	255,51,51
chr2R	2521275	2521325		11		2521275	2521325	255,51,51
chr2R	2523875	2523925		11		2523875	2523925	255,51,51
chr2R	2523925	2523975		11		2523925	2523975	255,51,51
chr2R	2532675	2532725		11		2532675	2532725	255,51,51
chr2R	2532725	2532775		11		2532725	2532775	255,51,51
chr2R	2550325	2550375		11		2550325	2550375	255,51,51
chr2R	2555375	2555425		11		2555375	2555425	255,51,51
chr2R	2555425	2555475		11		2555425	2555475	255,51,51
chr2R	2555475	2555525		11		2555475	2555525	255,51,51
chr2R	2555525	2555575		11		2555525	2555575	255,51,51
chr2R	2555575	2555625		11		2555575	2555625	255,51,51
chr2R	2555875	2555925		11		2555875	2555925	255,51,51
chr2R	2555925	2555975		11		2555925	2555975	255,51,51
chr2R	2555975	2556025		11		2555975	2556025	255,51,51
chr2R	2556025	2556075		11		2556025	2556075	255,51,51
chr2R	2563025	2563075		11		2563025	2563075	255,51,51
chr2R	2563225	2563275		11		2563225	2563275	255,51,51
chr2R	2564125	2564175		11		2564125	2564175	255,51,51
chr2R	2564275	2564325		11		2564275	2564325	255,51,51
chr2R	2603425	2603475		11		2603425	2603475	255,51,51
chr2R	2629375	2629425		11		2629375	2629425	255,51,51
chr2R	2629425	2629475		11		2629425	2629475	255,51,51
chr2R	2629975	2630025		11		2629975	2630025	255,51,51
chr2R	2633525	2633575		11		2633525	2633575	255,51,51
chr2R	2633575	2633625		11		2633575	2633625	255,51,51
chr2R	2633975	2634025		11		2633975	2634025	255,51,51
chr2R	2634075	2634125		11		2634075	2634125	255,51,51
chr2R	2634125	2634175		11		2634125	2634175	255,51,51
chr2R	2636075	2636125		11		2636075	2636125	255,51,51
chr2R	2643275	2643325		11		2643275	2643325	255,51,51
chr2R	2643375	2643425		11		2643375	2643425	255,51,51
chr2R	2643425	2643475		11		2643425	2643475	255,51,51
chr2R	2643875	2643925		11		2643875	2643925	255,51,51
chr2R	2645125	2645175		11		2645125	2645175	255,51,51
chr2R	2646075	2646125		11		2646075	2646125	255,51,51
chr2R	2646275	2646325		11		2646275	2646325	255,51,51
chr2R	2646325	2646375		11		2646325	2646375	255,51,51
chr2R	2646375	2646425		11		2646375	2646425	255,51,51
chr2R	2766075	2766125		11		2766075	2766125	255,51,51
chr2R	2810875	2810925		11		2810875	2810925	255,51,51
chr2R	2810925	2810975		11		2810925	2810975	255,51,51
chr2R	2810975	2811025		11		2810975	2811025	255,51,51
chr2R	2811025	2811075		11		2811025	2811075	255,51,51
chr2R	2811075	2811125		11		2811075	2811125	255,51,51
chr2R	2879825	2879875		11		2879825	2879875	255,51,51
chr2R	2880125	2880175		11		2880125	2880175	255,51,51
chr2R	2880175	2880225		11		2880175	2880225	255,51,51
chr2R	2880225	2880275		11		2880225	2880275	255,51,51
chr2R	2880525	2880575		11		2880525	2880575	255,51,51
chr2R	2912225	2912275		11		2912225	2912275	255,51,51
chr2R	3133125	3133175		11		3133125	3133175	255,51,51
chr2R	3133175	3133225		11		3133175	3133225	255,51,51
chr2R	3165475	3165525		11		3165475	3165525	255,51,51
chr2R	3274675	3274725		11		3274675	3274725	255,51,51
chr2R	3274875	3274925		11		3274875	3274925	255,51,51
chr2R	3295175	3295225		11		3295175	3295225	255,51,51
chr2R	3295225	3295275		11		3295225	3295275	255,51,51
chr2R	3328225	3328275		11		3328225	3328275	255,51,51
chr2R	3333275	3333325		11		3333275	3333325	255,51,51
chr2R	3333675	3333725		11		3333675	3333725	255,51,51
chr2R	3351025	3351075		11		3351025	3351075	255,51,51
chr2R	3354275	3354325		11		3354275	3354325	255,51,51
chr2R	3367825	3367875		11		3367825	3367875	255,51,51
chr2R	3368225	3368275		11		3368225	3368275	255,51,51
chr2R	3368275	3368325		11		3368275	3368325	255,51,51
chr2R	3368325	3368375		11		3368325	3368375	255,51,51
chr2R	3368475	3368525		11		3368475	3368525	255,51,51
chr2R	3368875	3368925		11		3368875	3368925	255,51,51
chr2R	3368925	3368975		11		3368925	3368975	255,51,51
chr2R	3383775	3383825		11		3383775	3383825	255,51,51
chr2R	3387275	3387325		11		3387275	3387325	255,51,51
chr2R	3387775	3387825		11		3387775	3387825	255,51,51
chr2R	3397425	3397475		11		3397425	3397475	255,51,51
chr2R	3397475	3397525		11		3397475	3397525	255,51,51
chr2R	3397525	3397575		11		3397525	3397575	255,51,51
chr2R	3400375	3400425		11		3400375	3400425	255,51,51
chr2R	3400425	3400475		11		3400425	3400475	255,51,51
chr2R	3403875	3403925		11		3403875	3403925	255,51,51
chr2R	3403925	3403975		11		3403925	3403975	255,51,51
chr2R	3403975	3404025		11		3403975	3404025	255,51,51
chr2R	3404025	3404075		11		3404025	3404075	255,51,51
chr2R	3404325	3404375		11		3404325	3404375	255,51,51
chr2R	3404375	3404425		11		3404375	3404425	255,51,51
chr2R	3406875	3406925		11		3406875	3406925	255,51,51
chr2R	3412825	3412875		11		3412825	3412875	255,51,51
chr2R	3413475	3413525		11		3413475	3413525	255,51,51
chr2R	3427975	3428025		11		3427975	3428025	255,51,51
chr2R	3428025	3428075		11		3428025	3428075	255,51,51
chr2R	3428175	3428225		11		3428175	3428225	255,51,51
chr2R	3428225	3428275		11		3428225	3428275	255,51,51
chr2R	3452975	3453025		11		3452975	3453025	255,51,51
chr2R	3454275	3454325		11		3454275	3454325	255,51,51
chr2R	3454325	3454375		11		3454325	3454375	255,51,51
chr2R	3454425	3454475		11		3454425	3454475	255,51,51
chr2R	3476925	3476975		11		3476925	3476975	255,51,51
chr2R	3541875	3541925		11		3541875	3541925	255,51,51
chr2R	3542025	3542075		11		3542025	3542075	255,51,51
chr2R	3542075	3542125		11		3542075	3542125	255,51,51
chr2R	3542125	3542175		11		3542125	3542175	255,51,51
chr2R	3542775	3542825		11		3542775	3542825	255,51,51
chr2R	3543775	3543825		11		3543775	3543825	255,51,51
chr2R	3543825	3543875		11		3543825	3543875	255,51,51
chr2R	3544025	3544075		11		3544025	3544075	255,51,51
chr2R	3544075	3544125		11		3544075	3544125	255,51,51
chr2R	3556575	3556625		11		3556575	3556625	255,51,51
chr2R	3556825	3556875		11		3556825	3556875	255,51,51
chr2R	3556875	3556925		11		3556875	3556925	255,51,51
chr2R	3556925	3556975		11		3556925	3556975	255,51,51
chr2R	3559275	3559325		11		3559275	3559325	255,51,51
chr2R	3560475	3560525		11		3560475	3560525	255,51,51
chr2R	3560525	3560575		11		3560525	3560575	255,51,51
chr2R	3560575	3560625		11		3560575	3560625	255,51,51
chr2R	3560625	3560675		11		3560625	3560675	255,51,51
chr2R	3560725	3560775		11		3560725	3560775	255,51,51
chr2R	3560775	3560825		11		3560775	3560825	255,51,51
chr2R	3560825	3560875		11		3560825	3560875	255,51,51
chr2R	3586125	3586175		11		3586125	3586175	255,51,51
chr2R	3587025	3587075		11		3587025	3587075	255,51,51
chr2R	3678575	3678625		11		3678575	3678625	255,51,51
chr2R	3678625	3678675		11		3678625	3678675	255,51,51
chr2R	3678675	3678725		11		3678675	3678725	255,51,51
chr2R	3680725	3680775		11		3680725	3680775	255,51,51
chr2R	3680875	3680925		11		3680875	3680925	255,51,51
chr2R	3680925	3680975		11		3680925	3680975	255,51,51
chr2R	3680975	3681025		11		3680975	3681025	255,51,51
chr2R	3681025	3681075		11		3681025	3681075	255,51,51
chr2R	3681075	3681125		11		3681075	3681125	255,51,51
chr2R	3681125	3681175		11		3681125	3681175	255,51,51
chr2R	3693775	3693825		11		3693775	3693825	255,51,51
chr2R	3699325	3699375		11		3699325	3699375	255,51,51
chr2R	3699375	3699425		11		3699375	3699425	255,51,51
chr2R	3710925	3710975		11		3710925	3710975	255,51,51
chr2R	3710975	3711025		11		3710975	3711025	255,51,51
chr2R	3711025	3711075		11		3711025	3711075	255,51,51
chr2R	3711075	3711125		11		3711075	3711125	255,51,51
chr2R	3711475	3711525		11		3711475	3711525	255,51,51
chr2R	3711525	3711575		11		3711525	3711575	255,51,51
chr2R	3711625	3711675		11		3711625	3711675	255,51,51
chr2R	3712275	3712325		11		3712275	3712325	255,51,51
chr2R	3712325	3712375		11		3712325	3712375	255,51,51
chr2R	3812475	3812525		11		3812475	3812525	255,51,51
chr2R	3812525	3812575		11		3812525	3812575	255,51,51
chr2R	3817875	3817925		11		3817875	3817925	255,51,51
chr2R	3818625	3818675		11		3818625	3818675	255,51,51
chr2R	3818675	3818725		11		3818675	3818725	255,51,51
chr2R	3818725	3818775		11		3818725	3818775	255,51,51
chr2R	3819875	3819925		11		3819875	3819925	255,51,51
chr2R	3819925	3819975		11		3819925	3819975	255,51,51
chr2R	3843575	3843625		11		3843575	3843625	255,51,51
chr2R	3843625	3843675		11		3843625	3843675	255,51,51
chr2R	3847225	3847275		11		3847225	3847275	255,51,51
chr2R	3847275	3847325		11		3847275	3847325	255,51,51
chr2R	3859325	3859375		11		3859325	3859375	255,51,51
chr2R	3876875	3876925		11		3876875	3876925	255,51,51
chr2R	3876925	3876975		11		3876925	3876975	255,51,51
chr2R	3954525	3954575		11		3954525	3954575	255,51,51
chr2R	3954575	3954625		11		3954575	3954625	255,51,51
chr2R	3954625	3954675		11		3954625	3954675	255,51,51
chr2R	3954725	3954775		11		3954725	3954775	255,51,51
chr2R	3954975	3955025		11		3954975	3955025	255,51,51
chr2R	3955025	3955075		11		3955025	3955075	255,51,51
chr2R	3967775	3967825		11		3967775	3967825	255,51,51
chr2R	3967825	3967875		11		3967825	3967875	255,51,51
chr2R	3967875	3967925		11		3967875	3967925	255,51,51
chr2R	3967925	3967975		11		3967925	3967975	255,51,51
chr2R	3967975	3968025		11		3967975	3968025	255,51,51
chr2R	3968025	3968075		11		3968025	3968075	255,51,51
chr2R	3968075	3968125		11		3968075	3968125	255,51,51
chr2R	3969125	3969175		11		3969125	3969175	255,51,51
chr2R	3969175	3969225		11		3969175	3969225	255,51,51
chr2R	3969225	3969275		11		3969225	3969275	255,51,51
chr2R	3969475	3969525		11		3969475	3969525	255,51,51
chr2R	3969525	3969575		11		3969525	3969575	255,51,51
chr2R	3969575	3969625		11		3969575	3969625	255,51,51
chr2R	4019825	4019875		11		4019825	4019875	255,51,51
chr2R	4051075	4051125		11		4051075	4051125	255,51,51
chr2R	4051125	4051175		11		4051125	4051175	255,51,51
chr2R	4051225	4051275		11		4051225	4051275	255,51,51
chr2R	4051275	4051325		11		4051275	4051325	255,51,51
chr2R	4051325	4051375		11		4051325	4051375	255,51,51
chr2R	4051375	4051425		11		4051375	4051425	255,51,51
chr2R	4051525	4051575		11		4051525	4051575	255,51,51
chr2R	4051575	4051625		11		4051575	4051625	255,51,51
chr2R	4051825	4051875		11		4051825	4051875	255,51,51
chr2R	4051875	4051925		11		4051875	4051925	255,51,51
chr2R	4055325	4055375		11		4055325	4055375	255,51,51
chr2R	4055375	4055425		11		4055375	4055425	255,51,51
chr2R	4055425	4055475		11		4055425	4055475	255,51,51
chr2R	4056225	4056275		11		4056225	4056275	255,51,51
chr2R	4057525	4057575		11		4057525	4057575	255,51,51
chr2R	4057575	4057625		11		4057575	4057625	255,51,51
chr2R	4057625	4057675		11		4057625	4057675	255,51,51
chr2R	4057675	4057725		11		4057675	4057725	255,51,51
chr2R	4060075	4060125		11		4060075	4060125	255,51,51
chr2R	4060225	4060275		11		4060225	4060275	255,51,51
chr2R	4060325	4060375		11		4060325	4060375	255,51,51
chr2R	4060725	4060775		11		4060725	4060775	255,51,51
chr2R	4060775	4060825		11		4060775	4060825	255,51,51
chr2R	4060825	4060875		11		4060825	4060875	255,51,51
chr2R	4060875	4060925		11		4060875	4060925	255,51,51
chr2R	4060925	4060975		11		4060925	4060975	255,51,51
chr2R	4308575	4308625		11		4308575	4308625	255,51,51
chr2R	4308625	4308675		11		4308625	4308675	255,51,51
chr2R	4483725	4483775		11		4483725	4483775	255,51,51
chr2R	4487275	4487325		11		4487275	4487325	255,51,51
chr2R	4512775	4512825		11		4512775	4512825	255,51,51
chr2R	4512825	4512875		11		4512825	4512875	255,51,51
chr2R	4519125	4519175		11		4519125	4519175	255,51,51
chr2R	4621325	4621375		11		4621325	4621375	255,51,51
chr2R	4781025	4781075		11		4781025	4781075	255,51,51
chr2R	4781075	4781125		11		4781075	4781125	255,51,51
chr2R	4788725	4788775		11		4788725	4788775	255,51,51
chr2R	4788775	4788825		11		4788775	4788825	255,51,51
chr2R	4788825	4788875		11		4788825	4788875	255,51,51
chr2R	4812975	4813025		11		4812975	4813025	255,51,51
chr2R	4830575	4830625		11		4830575	4830625	255,51,51
chr2R	4830625	4830675		11		4830625	4830675	255,51,51
chr2R	4830825	4830875		11		4830825	4830875	255,51,51
chr2R	4830875	4830925		11		4830875	4830925	255,51,51
chr2R	4831025	4831075		11		4831025	4831075	255,51,51
chr2R	4831075	4831125		11		4831075	4831125	255,51,51
chr2R	4831125	4831175		11		4831125	4831175	255,51,51
chr2R	4831175	4831225		11		4831175	4831225	255,51,51
chr2R	4831375	4831425		11		4831375	4831425	255,51,51
chr2R	4831425	4831475		11		4831425	4831475	255,51,51
chr2R	4831475	4831525		11		4831475	4831525	255,51,51
chr2R	4831525	4831575		11		4831525	4831575	255,51,51
chr2R	4831575	4831625		11		4831575	4831625	255,51,51
chr2R	4831625	4831675		11		4831625	4831675	255,51,51
chr2R	4831675	4831725		11		4831675	4831725	255,51,51
chr2R	4831725	4831775		11		4831725	4831775	255,51,51
chr2R	4834875	4834925		11		4834875	4834925	255,51,51
chr2R	4834925	4834975		11		4834925	4834975	255,51,51
chr2R	4974625	4974675		11		4974625	4974675	255,51,51
chr2R	4980825	4980875		11		4980825	4980875	255,51,51
chr2R	4985375	4985425		11		4985375	4985425	255,51,51
chr2R	4985425	4985475		11		4985425	4985475	255,51,51
chr2R	4986325	4986375		11		4986325	4986375	255,51,51
chr2R	4986625	4986675		11		4986625	4986675	255,51,51
chr2R	4986675	4986725		11		4986675	4986725	255,51,51
chr2R	5003475	5003525		11		5003475	5003525	255,51,51
chr2R	5023925	5023975		11		5023925	5023975	255,51,51
chr2R	5025625	5025675		11		5025625	5025675	255,51,51
chr2R	5025725	5025775		11		5025725	5025775	255,51,51
chr2R	5032725	5032775		11		5032725	5032775	255,51,51
chr2R	5032775	5032825		11		5032775	5032825	255,51,51
chr2R	5032825	5032875		11		5032825	5032875	255,51,51
chr2R	5032875	5032925		11		5032875	5032925	255,51,51
chr2R	5032975	5033025		11		5032975	5033025	255,51,51
chr2R	5036825	5036875		11		5036825	5036875	255,51,51
chr2R	5051975	5052025		11		5051975	5052025	255,51,51
chr2R	5052125	5052175		11		5052125	5052175	255,51,51
chr2R	5052375	5052425		11		5052375	5052425	255,51,51
chr2R	5052425	5052475		11		5052425	5052475	255,51,51
chr2R	5053025	5053075		11		5053025	5053075	255,51,51
chr2R	5053075	5053125		11		5053075	5053125	255,51,51
chr2R	5054575	5054625		11		5054575	5054625	255,51,51
chr2R	5054625	5054675		11		5054625	5054675	255,51,51
chr2R	5054675	5054725		11		5054675	5054725	255,51,51
chr2R	5064625	5064675		11		5064625	5064675	255,51,51
chr2R	5094675	5094725		11		5094675	5094725	255,51,51
chr2R	5094725	5094775		11		5094725	5094775	255,51,51
chr2R	5139825	5139875		11		5139825	5139875	255,51,51
chr2R	5139875	5139925		11		5139875	5139925	255,51,51
chr2R	5139975	5140025		11		5139975	5140025	255,51,51
chr2R	5172925	5172975		11		5172925	5172975	255,51,51
chr2R	5173125	5173175		11		5173125	5173175	255,51,51
chr2R	5311525	5311575		11		5311525	5311575	255,51,51
chr2R	5333775	5333825		11		5333775	5333825	255,51,51
chr2R	5467025	5467075		11		5467025	5467075	255,51,51
chr2R	5467075	5467125		11		5467075	5467125	255,51,51
chr2R	5467175	5467225		11		5467175	5467225	255,51,51
chr2R	5467225	5467275		11		5467225	5467275	255,51,51
chr2R	5471875	5471925		11		5471875	5471925	255,51,51
chr2R	5477675	5477725		11		5477675	5477725	255,51,51
chr2R	5477725	5477775		11		5477725	5477775	255,51,51
chr2R	5480875	5480925		11		5480875	5480925	255,51,51
chr2R	5481175	5481225		11		5481175	5481225	255,51,51
chr2R	5481225	5481275		11		5481225	5481275	255,51,51
chr2R	5481275	5481325		11		5481275	5481325	255,51,51
chr2R	5481325	5481375		11		5481325	5481375	255,51,51
chr2R	5481375	5481425		11		5481375	5481425	255,51,51
chr2R	5481425	5481475		11		5481425	5481475	255,51,51
chr2R	5709225	5709275		11		5709225	5709275	255,51,51
chr2R	5709275	5709325		11		5709275	5709325	255,51,51
chr2R	5709475	5709525		11		5709475	5709525	255,51,51
chr2R	5709525	5709575		11		5709525	5709575	255,51,51
chr2R	5724475	5724525		11		5724475	5724525	255,51,51
chr2R	5727425	5727475		11		5727425	5727475	255,51,51
chr2R	5730425	5730475		11		5730425	5730475	255,51,51
chr2R	5731075	5731125		11		5731075	5731125	255,51,51
chr2R	5731175	5731225		11		5731175	5731225	255,51,51
chr2R	5732775	5732825		11		5732775	5732825	255,51,51
chr2R	5733025	5733075		11		5733025	5733075	255,51,51
chr2R	5733075	5733125		11		5733075	5733125	255,51,51
chr2R	5734625	5734675		11		5734625	5734675	255,51,51
chr2R	5751075	5751125		11		5751075	5751125	255,51,51
chr2R	5751275	5751325		11		5751275	5751325	255,51,51
chr2R	5751325	5751375		11		5751325	5751375	255,51,51
chr2R	5751375	5751425		11		5751375	5751425	255,51,51
chr2R	5751475	5751525		11		5751475	5751525	255,51,51
chr2R	5751525	5751575		11		5751525	5751575	255,51,51
chr2R	5751575	5751625		11		5751575	5751625	255,51,51
chr2R	5754075	5754125		11		5754075	5754125	255,51,51
chr2R	5754125	5754175		11		5754125	5754175	255,51,51
chr2R	5754175	5754225		11		5754175	5754225	255,51,51
chr2R	5763025	5763075		11		5763025	5763075	255,51,51
chr2R	5858325	5858375		11		5858325	5858375	255,51,51
chr2R	5858375	5858425		11		5858375	5858425	255,51,51
chr2R	5858425	5858475		11		5858425	5858475	255,51,51
chr2R	5859925	5859975		11		5859925	5859975	255,51,51
chr2R	5859975	5860025		11		5859975	5860025	255,51,51
chr2R	5860025	5860075		11		5860025	5860075	255,51,51
chr2R	5860075	5860125		11		5860075	5860125	255,51,51
chr2R	5922425	5922475		11		5922425	5922475	255,51,51
chr2R	5922525	5922575		11		5922525	5922575	255,51,51
chr2R	5936525	5936575		11		5936525	5936575	255,51,51
[truncated: 8,309 more rows]
