# Supplementary material for: Probabilistic modelling of chromatin code landscape reveals functional diversity of enhancer-like chromatin states
Source: Nat Commun. 2016 Feb 4;7:10528. doi: 10.1038/ncomms10528 (PMC4742914; doi:10.1038/ncomms10528)
Supplement: Supplementary Data 1 — The 30-chromatin state annotation tracks for Drosophila melanogaster DRSC-S2 cell. [file ncomms10528-s2.zip › Supplementary Data 1/12_TSS3.bed]

chr2L	18575	18625		12		18575	18625	255,51,51
chr2L	18825	18875		12		18825	18875	255,51,51
chr2L	19025	19075		12		19025	19075	255,51,51
chr2L	19075	19125		12		19075	19125	255,51,51
chr2L	19125	19175		12		19125	19175	255,51,51
chr2L	19175	19225		12		19175	19225	255,51,51
chr2L	21425	21475		12		21425	21475	255,51,51
chr2L	21725	21775		12		21725	21775	255,51,51
chr2L	73325	73375		12		73325	73375	255,51,51
chr2L	87475	87525		12		87475	87525	255,51,51
chr2L	87525	87575		12		87525	87575	255,51,51
chr2L	87675	87725		12		87675	87725	255,51,51
chr2L	87725	87775		12		87725	87775	255,51,51
chr2L	94125	94175		12		94125	94175	255,51,51
chr2L	94175	94225		12		94175	94225	255,51,51
chr2L	94225	94275		12		94225	94275	255,51,51
chr2L	94275	94325		12		94275	94325	255,51,51
chr2L	94325	94375		12		94325	94375	255,51,51
chr2L	94375	94425		12		94375	94425	255,51,51
chr2L	94425	94475		12		94425	94475	255,51,51
chr2L	94475	94525		12		94475	94525	255,51,51
chr2L	94625	94675		12		94625	94675	255,51,51
chr2L	94675	94725		12		94675	94725	255,51,51
chr2L	94725	94775		12		94725	94775	255,51,51
chr2L	94775	94825		12		94775	94825	255,51,51
chr2L	107075	107125		12		107075	107125	255,51,51
chr2L	107125	107175		12		107125	107175	255,51,51
chr2L	107175	107225		12		107175	107225	255,51,51
chr2L	107225	107275		12		107225	107275	255,51,51
chr2L	107275	107325		12		107275	107325	255,51,51
chr2L	107325	107375		12		107325	107375	255,51,51
chr2L	107375	107425		12		107375	107425	255,51,51
chr2L	107425	107475		12		107425	107475	255,51,51
chr2L	107475	107525		12		107475	107525	255,51,51
chr2L	107525	107575		12		107525	107575	255,51,51
chr2L	107575	107625		12		107575	107625	255,51,51
chr2L	107625	107675		12		107625	107675	255,51,51
chr2L	107675	107725		12		107675	107725	255,51,51
chr2L	107725	107775		12		107725	107775	255,51,51
chr2L	107775	107825		12		107775	107825	255,51,51
chr2L	107825	107875		12		107825	107875	255,51,51
chr2L	107875	107925		12		107875	107925	255,51,51
chr2L	107925	107975		12		107925	107975	255,51,51
chr2L	107975	108025		12		107975	108025	255,51,51
chr2L	114525	114575		12		114525	114575	255,51,51
chr2L	114575	114625		12		114575	114625	255,51,51
chr2L	114625	114675		12		114625	114675	255,51,51
chr2L	114675	114725		12		114675	114725	255,51,51
chr2L	114725	114775		12		114725	114775	255,51,51
chr2L	121375	121425		12		121375	121425	255,51,51
chr2L	122375	122425		12		122375	122425	255,51,51
chr2L	143075	143125		12		143075	143125	255,51,51
chr2L	143125	143175		12		143125	143175	255,51,51
chr2L	143175	143225		12		143175	143225	255,51,51
chr2L	158675	158725		12		158675	158725	255,51,51
chr2L	158725	158775		12		158725	158775	255,51,51
chr2L	158775	158825		12		158775	158825	255,51,51
chr2L	158825	158875		12		158825	158875	255,51,51
chr2L	182775	182825		12		182775	182825	255,51,51
chr2L	203375	203425		12		203375	203425	255,51,51
chr2L	203425	203475		12		203425	203475	255,51,51
chr2L	203475	203525		12		203475	203525	255,51,51
chr2L	207075	207125		12		207075	207125	255,51,51
chr2L	207225	207275		12		207225	207275	255,51,51
chr2L	207275	207325		12		207275	207325	255,51,51
chr2L	224825	224875		12		224825	224875	255,51,51
chr2L	249475	249525		12		249475	249525	255,51,51
chr2L	249525	249575		12		249525	249575	255,51,51
chr2L	249725	249775		12		249725	249775	255,51,51
chr2L	273625	273675		12		273625	273675	255,51,51
chr2L	277275	277325		12		277275	277325	255,51,51
chr2L	277475	277525		12		277475	277525	255,51,51
chr2L	283525	283575		12		283525	283575	255,51,51
chr2L	283575	283625		12		283575	283625	255,51,51
chr2L	283625	283675		12		283625	283675	255,51,51
chr2L	283675	283725		12		283675	283725	255,51,51
chr2L	283725	283775		12		283725	283775	255,51,51
chr2L	283775	283825		12		283775	283825	255,51,51
chr2L	286075	286125		12		286075	286125	255,51,51
chr2L	286125	286175		12		286125	286175	255,51,51
chr2L	292275	292325		12		292275	292325	255,51,51
chr2L	294725	294775		12		294725	294775	255,51,51
chr2L	297425	297475		12		297425	297475	255,51,51
chr2L	297475	297525		12		297475	297525	255,51,51
chr2L	297525	297575		12		297525	297575	255,51,51
chr2L	297575	297625		12		297575	297625	255,51,51
chr2L	297625	297675		12		297625	297675	255,51,51
chr2L	297675	297725		12		297675	297725	255,51,51
chr2L	297775	297825		12		297775	297825	255,51,51
chr2L	297875	297925		12		297875	297925	255,51,51
chr2L	297925	297975		12		297925	297975	255,51,51
chr2L	298075	298125		12		298075	298125	255,51,51
chr2L	305725	305775		12		305725	305775	255,51,51
chr2L	305775	305825		12		305775	305825	255,51,51
chr2L	305825	305875		12		305825	305875	255,51,51
chr2L	306425	306475		12		306425	306475	255,51,51
chr2L	306475	306525		12		306475	306525	255,51,51
chr2L	306525	306575		12		306525	306575	255,51,51
chr2L	403925	403975		12		403925	403975	255,51,51
chr2L	403975	404025		12		403975	404025	255,51,51
chr2L	404025	404075		12		404025	404075	255,51,51
chr2L	404075	404125		12		404075	404125	255,51,51
chr2L	404125	404175		12		404125	404175	255,51,51
chr2L	404175	404225		12		404175	404225	255,51,51
chr2L	404225	404275		12		404225	404275	255,51,51
chr2L	404275	404325		12		404275	404325	255,51,51
chr2L	404325	404375		12		404325	404375	255,51,51
chr2L	413225	413275		12		413225	413275	255,51,51
chr2L	414625	414675		12		414625	414675	255,51,51
chr2L	414725	414775		12		414725	414775	255,51,51
chr2L	414875	414925		12		414875	414925	255,51,51
chr2L	414925	414975		12		414925	414975	255,51,51
chr2L	414975	415025		12		414975	415025	255,51,51
chr2L	452775	452825		12		452775	452825	255,51,51
chr2L	452975	453025		12		452975	453025	255,51,51
chr2L	491025	491075		12		491025	491075	255,51,51
chr2L	541225	541275		12		541225	541275	255,51,51
chr2L	542775	542825		12		542775	542825	255,51,51
chr2L	553475	553525		12		553475	553525	255,51,51
chr2L	553525	553575		12		553525	553575	255,51,51
chr2L	559375	559425		12		559375	559425	255,51,51
chr2L	560525	560575		12		560525	560575	255,51,51
chr2L	564025	564075		12		564025	564075	255,51,51
chr2L	564075	564125		12		564075	564125	255,51,51
chr2L	564125	564175		12		564125	564175	255,51,51
chr2L	574325	574375		12		574325	574375	255,51,51
chr2L	574375	574425		12		574375	574425	255,51,51
chr2L	574525	574575		12		574525	574575	255,51,51
chr2L	810175	810225		12		810175	810225	255,51,51
chr2L	810225	810275		12		810225	810275	255,51,51
chr2L	810275	810325		12		810275	810325	255,51,51
chr2L	810325	810375		12		810325	810375	255,51,51
chr2L	810375	810425		12		810375	810425	255,51,51
chr2L	810425	810475		12		810425	810475	255,51,51
chr2L	810475	810525		12		810475	810525	255,51,51
chr2L	819725	819775		12		819725	819775	255,51,51
chr2L	819775	819825		12		819775	819825	255,51,51
chr2L	819825	819875		12		819825	819875	255,51,51
chr2L	819875	819925		12		819875	819925	255,51,51
chr2L	819925	819975		12		819925	819975	255,51,51
chr2L	819975	820025		12		819975	820025	255,51,51
chr2L	855525	855575		12		855525	855575	255,51,51
chr2L	855575	855625		12		855575	855625	255,51,51
chr2L	868675	868725		12		868675	868725	255,51,51
chr2L	868725	868775		12		868725	868775	255,51,51
chr2L	869925	869975		12		869925	869975	255,51,51
chr2L	869975	870025		12		869975	870025	255,51,51
chr2L	870025	870075		12		870025	870075	255,51,51
chr2L	870075	870125		12		870075	870125	255,51,51
chr2L	870125	870175		12		870125	870175	255,51,51
chr2L	1077875	1077925		12		1077875	1077925	255,51,51
chr2L	1108325	1108375		12		1108325	1108375	255,51,51
chr2L	1108425	1108475		12		1108425	1108475	255,51,51
chr2L	1108475	1108525		12		1108475	1108525	255,51,51
chr2L	1108525	1108575		12		1108525	1108575	255,51,51
chr2L	1108575	1108625		12		1108575	1108625	255,51,51
chr2L	1108625	1108675		12		1108625	1108675	255,51,51
chr2L	1108675	1108725		12		1108675	1108725	255,51,51
chr2L	1129075	1129125		12		1129075	1129125	255,51,51
chr2L	1129125	1129175		12		1129125	1129175	255,51,51
chr2L	1129175	1129225		12		1129175	1129225	255,51,51
chr2L	1129225	1129275		12		1129225	1129275	255,51,51
chr2L	1158075	1158125		12		1158075	1158125	255,51,51
chr2L	1158325	1158375		12		1158325	1158375	255,51,51
chr2L	1163775	1163825		12		1163775	1163825	255,51,51
chr2L	1164425	1164475		12		1164425	1164475	255,51,51
chr2L	1164475	1164525		12		1164475	1164525	255,51,51
chr2L	1169775	1169825		12		1169775	1169825	255,51,51
chr2L	1169875	1169925		12		1169875	1169925	255,51,51
chr2L	1169975	1170025		12		1169975	1170025	255,51,51
chr2L	1170025	1170075		12		1170025	1170075	255,51,51
chr2L	1170525	1170575		12		1170525	1170575	255,51,51
chr2L	1172775	1172825		12		1172775	1172825	255,51,51
chr2L	1172825	1172875		12		1172825	1172875	255,51,51
chr2L	1172925	1172975		12		1172925	1172975	255,51,51
chr2L	1172975	1173025		12		1172975	1173025	255,51,51
chr2L	1173025	1173075		12		1173025	1173075	255,51,51
chr2L	1173075	1173125		12		1173075	1173125	255,51,51
chr2L	1177325	1177375		12		1177325	1177375	255,51,51
chr2L	1177425	1177475		12		1177425	1177475	255,51,51
chr2L	1177475	1177525		12		1177475	1177525	255,51,51
chr2L	1177525	1177575		12		1177525	1177575	255,51,51
chr2L	1611175	1611225		12		1611175	1611225	255,51,51
chr2L	1715775	1715825		12		1715775	1715825	255,51,51
chr2L	1715875	1715925		12		1715875	1715925	255,51,51
chr2L	1715925	1715975		12		1715925	1715975	255,51,51
chr2L	1724425	1724475		12		1724425	1724475	255,51,51
chr2L	1724475	1724525		12		1724475	1724525	255,51,51
chr2L	1724525	1724575		12		1724525	1724575	255,51,51
chr2L	1727625	1727675		12		1727625	1727675	255,51,51
chr2L	1727725	1727775		12		1727725	1727775	255,51,51
chr2L	1727775	1727825		12		1727775	1727825	255,51,51
chr2L	1727825	1727875		12		1727825	1727875	255,51,51
chr2L	1727875	1727925		12		1727875	1727925	255,51,51
chr2L	1727975	1728025		12		1727975	1728025	255,51,51
chr2L	1729425	1729475		12		1729425	1729475	255,51,51
chr2L	1729475	1729525		12		1729475	1729525	255,51,51
chr2L	1729525	1729575		12		1729525	1729575	255,51,51
chr2L	1729575	1729625		12		1729575	1729625	255,51,51
chr2L	1729625	1729675		12		1729625	1729675	255,51,51
chr2L	1729675	1729725		12		1729675	1729725	255,51,51
chr2L	1729725	1729775		12		1729725	1729775	255,51,51
chr2L	1729775	1729825		12		1729775	1729825	255,51,51
chr2L	1729825	1729875		12		1729825	1729875	255,51,51
chr2L	1729875	1729925		12		1729875	1729925	255,51,51
chr2L	1729925	1729975		12		1729925	1729975	255,51,51
chr2L	1752175	1752225		12		1752175	1752225	255,51,51
chr2L	1884575	1884625		12		1884575	1884625	255,51,51
chr2L	1911875	1911925		12		1911875	1911925	255,51,51
chr2L	1980775	1980825		12		1980775	1980825	255,51,51
chr2L	1980825	1980875		12		1980825	1980875	255,51,51
chr2L	1980875	1980925		12		1980875	1980925	255,51,51
chr2L	1981025	1981075		12		1981025	1981075	255,51,51
chr2L	1981075	1981125		12		1981075	1981125	255,51,51
chr2L	1981225	1981275		12		1981225	1981275	255,51,51
chr2L	1986425	1986475		12		1986425	1986475	255,51,51
chr2L	1986525	1986575		12		1986525	1986575	255,51,51
chr2L	1986775	1986825		12		1986775	1986825	255,51,51
chr2L	1986975	1987025		12		1986975	1987025	255,51,51
chr2L	1987025	1987075		12		1987025	1987075	255,51,51
chr2L	1987325	1987375		12		1987325	1987375	255,51,51
chr2L	1987375	1987425		12		1987375	1987425	255,51,51
chr2L	1987875	1987925		12		1987875	1987925	255,51,51
chr2L	1987925	1987975		12		1987925	1987975	255,51,51
chr2L	2010625	2010675		12		2010625	2010675	255,51,51
chr2L	2038875	2038925		12		2038875	2038925	255,51,51
chr2L	2129225	2129275		12		2129225	2129275	255,51,51
chr2L	2129275	2129325		12		2129275	2129325	255,51,51
chr2L	2129675	2129725		12		2129675	2129725	255,51,51
chr2L	2129725	2129775		12		2129725	2129775	255,51,51
chr2L	2129775	2129825		12		2129775	2129825	255,51,51
chr2L	2129825	2129875		12		2129825	2129875	255,51,51
chr2L	2129875	2129925		12		2129875	2129925	255,51,51
chr2L	2130025	2130075		12		2130025	2130075	255,51,51
chr2L	2145175	2145225		12		2145175	2145225	255,51,51
chr2L	2145275	2145325		12		2145275	2145325	255,51,51
chr2L	2145325	2145375		12		2145325	2145375	255,51,51
chr2L	2145375	2145425		12		2145375	2145425	255,51,51
chr2L	2145425	2145475		12		2145425	2145475	255,51,51
chr2L	2145475	2145525		12		2145475	2145525	255,51,51
chr2L	2145525	2145575		12		2145525	2145575	255,51,51
chr2L	2145575	2145625		12		2145575	2145625	255,51,51
chr2L	2147275	2147325		12		2147275	2147325	255,51,51
chr2L	2147325	2147375		12		2147325	2147375	255,51,51
chr2L	2147375	2147425		12		2147375	2147425	255,51,51
chr2L	2147425	2147475		12		2147425	2147475	255,51,51
chr2L	2147475	2147525		12		2147475	2147525	255,51,51
chr2L	2147525	2147575		12		2147525	2147575	255,51,51
chr2L	2151675	2151725		12		2151675	2151725	255,51,51
chr2L	2151725	2151775		12		2151725	2151775	255,51,51
chr2L	2175075	2175125		12		2175075	2175125	255,51,51
chr2L	2192325	2192375		12		2192325	2192375	255,51,51
chr2L	2192375	2192425		12		2192375	2192425	255,51,51
chr2L	2192425	2192475		12		2192425	2192475	255,51,51
chr2L	2192475	2192525		12		2192475	2192525	255,51,51
chr2L	2192525	2192575		12		2192525	2192575	255,51,51
chr2L	2192575	2192625		12		2192575	2192625	255,51,51
chr2L	2192625	2192675		12		2192625	2192675	255,51,51
chr2L	2193025	2193075		12		2193025	2193075	255,51,51
chr2L	2196025	2196075		12		2196025	2196075	255,51,51
chr2L	2196225	2196275		12		2196225	2196275	255,51,51
chr2L	2221975	2222025		12		2221975	2222025	255,51,51
chr2L	2222025	2222075		12		2222025	2222075	255,51,51
chr2L	2227025	2227075		12		2227025	2227075	255,51,51
chr2L	2230875	2230925		12		2230875	2230925	255,51,51
chr2L	2236825	2236875		12		2236825	2236875	255,51,51
chr2L	2236875	2236925		12		2236875	2236925	255,51,51
chr2L	2236925	2236975		12		2236925	2236975	255,51,51
chr2L	2237175	2237225		12		2237175	2237225	255,51,51
chr2L	2237225	2237275		12		2237225	2237275	255,51,51
chr2L	2237275	2237325		12		2237275	2237325	255,51,51
chr2L	2357525	2357575		12		2357525	2357575	255,51,51
chr2L	2357575	2357625		12		2357575	2357625	255,51,51
chr2L	2365075	2365125		12		2365075	2365125	255,51,51
chr2L	2365125	2365175		12		2365125	2365175	255,51,51
chr2L	2365175	2365225		12		2365175	2365225	255,51,51
chr2L	2365225	2365275		12		2365225	2365275	255,51,51
chr2L	2365325	2365375		12		2365325	2365375	255,51,51
chr2L	2374275	2374325		12		2374275	2374325	255,51,51
chr2L	2374375	2374425		12		2374375	2374425	255,51,51
chr2L	2374425	2374475		12		2374425	2374475	255,51,51
chr2L	2374475	2374525		12		2374475	2374525	255,51,51
chr2L	2374525	2374575		12		2374525	2374575	255,51,51
chr2L	2374625	2374675		12		2374625	2374675	255,51,51
chr2L	2374675	2374725		12		2374675	2374725	255,51,51
chr2L	2374725	2374775		12		2374725	2374775	255,51,51
chr2L	2374775	2374825		12		2374775	2374825	255,51,51
chr2L	2374825	2374875		12		2374825	2374875	255,51,51
chr2L	2374925	2374975		12		2374925	2374975	255,51,51
chr2L	2376575	2376625		12		2376575	2376625	255,51,51
chr2L	2380625	2380675		12		2380625	2380675	255,51,51
chr2L	2380775	2380825		12		2380775	2380825	255,51,51
chr2L	2380925	2380975		12		2380925	2380975	255,51,51
chr2L	2420425	2420475		12		2420425	2420475	255,51,51
chr2L	2420475	2420525		12		2420475	2420525	255,51,51
chr2L	2492675	2492725		12		2492675	2492725	255,51,51
chr2L	2492725	2492775		12		2492725	2492775	255,51,51
chr2L	2492775	2492825		12		2492775	2492825	255,51,51
chr2L	2492825	2492875		12		2492825	2492875	255,51,51
chr2L	2492875	2492925		12		2492875	2492925	255,51,51
chr2L	2492925	2492975		12		2492925	2492975	255,51,51
chr2L	2492975	2493025		12		2492975	2493025	255,51,51
chr2L	2576875	2576925		12		2576875	2576925	255,51,51
chr2L	2576925	2576975		12		2576925	2576975	255,51,51
chr2L	2577075	2577125		12		2577075	2577125	255,51,51
chr2L	2577125	2577175		12		2577125	2577175	255,51,51
chr2L	2577225	2577275		12		2577225	2577275	255,51,51
chr2L	2577275	2577325		12		2577275	2577325	255,51,51
chr2L	2577325	2577375		12		2577325	2577375	255,51,51
chr2L	2577375	2577425		12		2577375	2577425	255,51,51
chr2L	2577425	2577475		12		2577425	2577475	255,51,51
chr2L	2577475	2577525		12		2577475	2577525	255,51,51
chr2L	2577525	2577575		12		2577525	2577575	255,51,51
chr2L	2577575	2577625		12		2577575	2577625	255,51,51
chr2L	2577675	2577725		12		2577675	2577725	255,51,51
chr2L	2577725	2577775		12		2577725	2577775	255,51,51
chr2L	2580125	2580175		12		2580125	2580175	255,51,51
chr2L	2580175	2580225		12		2580175	2580225	255,51,51
chr2L	2744575	2744625		12		2744575	2744625	255,51,51
chr2L	2744775	2744825		12		2744775	2744825	255,51,51
chr2L	2744825	2744875		12		2744825	2744875	255,51,51
chr2L	2744875	2744925		12		2744875	2744925	255,51,51
chr2L	2744925	2744975		12		2744925	2744975	255,51,51
chr2L	2744975	2745025		12		2744975	2745025	255,51,51
chr2L	2745025	2745075		12		2745025	2745075	255,51,51
chr2L	2745125	2745175		12		2745125	2745175	255,51,51
chr2L	2751775	2751825		12		2751775	2751825	255,51,51
chr2L	2759575	2759625		12		2759575	2759625	255,51,51
chr2L	2759625	2759675		12		2759625	2759675	255,51,51
chr2L	2765725	2765775		12		2765725	2765775	255,51,51
chr2L	2765775	2765825		12		2765775	2765825	255,51,51
chr2L	2765825	2765875		12		2765825	2765875	255,51,51
chr2L	2765875	2765925		12		2765875	2765925	255,51,51
chr2L	2765925	2765975		12		2765925	2765975	255,51,51
chr2L	2765975	2766025		12		2765975	2766025	255,51,51
chr2L	2766025	2766075		12		2766025	2766075	255,51,51
chr2L	2766075	2766125		12		2766075	2766125	255,51,51
chr2L	2766125	2766175		12		2766125	2766175	255,51,51
chr2L	2766175	2766225		12		2766175	2766225	255,51,51
chr2L	2766275	2766325		12		2766275	2766325	255,51,51
chr2L	2766325	2766375		12		2766325	2766375	255,51,51
chr2L	2772175	2772225		12		2772175	2772225	255,51,51
chr2L	2855875	2855925		12		2855875	2855925	255,51,51
chr2L	2855925	2855975		12		2855925	2855975	255,51,51
chr2L	2856025	2856075		12		2856025	2856075	255,51,51
chr2L	2873125	2873175		12		2873125	2873175	255,51,51
chr2L	2874375	2874425		12		2874375	2874425	255,51,51
chr2L	2874425	2874475		12		2874425	2874475	255,51,51
chr2L	2874475	2874525		12		2874475	2874525	255,51,51
chr2L	2874725	2874775		12		2874725	2874775	255,51,51
chr2L	2874775	2874825		12		2874775	2874825	255,51,51
chr2L	2874825	2874875		12		2874825	2874875	255,51,51
chr2L	2874875	2874925		12		2874875	2874925	255,51,51
chr2L	2878075	2878125		12		2878075	2878125	255,51,51
chr2L	2878125	2878175		12		2878125	2878175	255,51,51
chr2L	2878175	2878225		12		2878175	2878225	255,51,51
chr2L	2878275	2878325		12		2878275	2878325	255,51,51
chr2L	2878325	2878375		12		2878325	2878375	255,51,51
chr2L	2878425	2878475		12		2878425	2878475	255,51,51
chr2L	2878475	2878525		12		2878475	2878525	255,51,51
chr2L	2878525	2878575		12		2878525	2878575	255,51,51
chr2L	2878575	2878625		12		2878575	2878625	255,51,51
chr2L	2879075	2879125		12		2879075	2879125	255,51,51
chr2L	2879125	2879175		12		2879125	2879175	255,51,51
chr2L	2883175	2883225		12		2883175	2883225	255,51,51
chr2L	2884675	2884725		12		2884675	2884725	255,51,51
chr2L	2885225	2885275		12		2885225	2885275	255,51,51
chr2L	2885275	2885325		12		2885275	2885325	255,51,51
chr2L	2885325	2885375		12		2885325	2885375	255,51,51
chr2L	2885375	2885425		12		2885375	2885425	255,51,51
chr2L	2885425	2885475		12		2885425	2885475	255,51,51
chr2L	2885475	2885525		12		2885475	2885525	255,51,51
chr2L	2885525	2885575		12		2885525	2885575	255,51,51
chr2L	2885575	2885625		12		2885575	2885625	255,51,51
chr2L	2885675	2885725		12		2885675	2885725	255,51,51
chr2L	2885725	2885775		12		2885725	2885775	255,51,51
chr2L	2885775	2885825		12		2885775	2885825	255,51,51
chr2L	2885825	2885875		12		2885825	2885875	255,51,51
chr2L	2885875	2885925		12		2885875	2885925	255,51,51
chr2L	2972425	2972475		12		2972425	2972475	255,51,51
chr2L	2972475	2972525		12		2972475	2972525	255,51,51
chr2L	2972525	2972575		12		2972525	2972575	255,51,51
chr2L	2972575	2972625		12		2972575	2972625	255,51,51
chr2L	2972625	2972675		12		2972625	2972675	255,51,51
chr2L	2972675	2972725		12		2972675	2972725	255,51,51
chr2L	2972725	2972775		12		2972725	2972775	255,51,51
chr2L	2976875	2976925		12		2976875	2976925	255,51,51
chr2L	2976925	2976975		12		2976925	2976975	255,51,51
chr2L	2976975	2977025		12		2976975	2977025	255,51,51
chr2L	2987675	2987725		12		2987675	2987725	255,51,51
chr2L	2987775	2987825		12		2987775	2987825	255,51,51
chr2L	2987875	2987925		12		2987875	2987925	255,51,51
chr2L	2987925	2987975		12		2987925	2987975	255,51,51
chr2L	2987975	2988025		12		2987975	2988025	255,51,51
chr2L	2988025	2988075		12		2988025	2988075	255,51,51
chr2L	2988075	2988125		12		2988075	2988125	255,51,51
chr2L	2988125	2988175		12		2988125	2988175	255,51,51
chr2L	2988175	2988225		12		2988175	2988225	255,51,51
chr2L	3030275	3030325		12		3030275	3030325	255,51,51
chr2L	3030325	3030375		12		3030325	3030375	255,51,51
chr2L	3030375	3030425		12		3030375	3030425	255,51,51
chr2L	3030425	3030475		12		3030425	3030475	255,51,51
chr2L	3030525	3030575		12		3030525	3030575	255,51,51
chr2L	3055725	3055775		12		3055725	3055775	255,51,51
chr2L	3056075	3056125		12		3056075	3056125	255,51,51
chr2L	3058775	3058825		12		3058775	3058825	255,51,51
chr2L	3085475	3085525		12		3085475	3085525	255,51,51
chr2L	3085575	3085625		12		3085575	3085625	255,51,51
chr2L	3144725	3144775		12		3144725	3144775	255,51,51
chr2L	3144775	3144825		12		3144775	3144825	255,51,51
chr2L	3144875	3144925		12		3144875	3144925	255,51,51
chr2L	3144925	3144975		12		3144925	3144975	255,51,51
chr2L	3153075	3153125		12		3153075	3153125	255,51,51
chr2L	3159475	3159525		12		3159475	3159525	255,51,51
chr2L	3159625	3159675		12		3159625	3159675	255,51,51
chr2L	3159675	3159725		12		3159675	3159725	255,51,51
chr2L	3162175	3162225		12		3162175	3162225	255,51,51
chr2L	3163275	3163325		12		3163275	3163325	255,51,51
chr2L	3171075	3171125		12		3171075	3171125	255,51,51
chr2L	3171175	3171225		12		3171175	3171225	255,51,51
chr2L	3171225	3171275		12		3171225	3171275	255,51,51
chr2L	3172475	3172525		12		3172475	3172525	255,51,51
chr2L	3172525	3172575		12		3172525	3172575	255,51,51
chr2L	3172575	3172625		12		3172575	3172625	255,51,51
chr2L	3172625	3172675		12		3172625	3172675	255,51,51
chr2L	3172825	3172875		12		3172825	3172875	255,51,51
chr2L	3302075	3302125		12		3302075	3302125	255,51,51
chr2L	3302125	3302175		12		3302125	3302175	255,51,51
chr2L	3319875	3319925		12		3319875	3319925	255,51,51
chr2L	3319925	3319975		12		3319925	3319975	255,51,51
chr2L	3372475	3372525		12		3372475	3372525	255,51,51
chr2L	3372525	3372575		12		3372525	3372575	255,51,51
chr2L	3373525	3373575		12		3373525	3373575	255,51,51
chr2L	3376725	3376775		12		3376725	3376775	255,51,51
chr2L	3376775	3376825		12		3376775	3376825	255,51,51
chr2L	3376825	3376875		12		3376825	3376875	255,51,51
chr2L	3376875	3376925		12		3376875	3376925	255,51,51
chr2L	3452325	3452375		12		3452325	3452375	255,51,51
chr2L	3457025	3457075		12		3457025	3457075	255,51,51
chr2L	3457075	3457125		12		3457075	3457125	255,51,51
chr2L	3457125	3457175		12		3457125	3457175	255,51,51
chr2L	3457175	3457225		12		3457175	3457225	255,51,51
chr2L	3632275	3632325		12		3632275	3632325	255,51,51
chr2L	3632475	3632525		12		3632475	3632525	255,51,51
chr2L	3632975	3633025		12		3632975	3633025	255,51,51
chr2L	3648275	3648325		12		3648275	3648325	255,51,51
chr2L	3648325	3648375		12		3648325	3648375	255,51,51
chr2L	3711625	3711675		12		3711625	3711675	255,51,51
chr2L	3711825	3711875		12		3711825	3711875	255,51,51
chr2L	3711875	3711925		12		3711875	3711925	255,51,51
chr2L	3711925	3711975		12		3711925	3711975	255,51,51
chr2L	3711975	3712025		12		3711975	3712025	255,51,51
chr2L	3713025	3713075		12		3713025	3713075	255,51,51
chr2L	3713975	3714025		12		3713975	3714025	255,51,51
chr2L	3771325	3771375		12		3771325	3771375	255,51,51
chr2L	3804075	3804125		12		3804075	3804125	255,51,51
chr2L	3867575	3867625		12		3867575	3867625	255,51,51
chr2L	3867625	3867675		12		3867625	3867675	255,51,51
chr2L	3867675	3867725		12		3867675	3867725	255,51,51
chr2L	3872275	3872325		12		3872275	3872325	255,51,51
chr2L	3872325	3872375		12		3872325	3872375	255,51,51
chr2L	3872375	3872425		12		3872375	3872425	255,51,51
chr2L	3872425	3872475		12		3872425	3872475	255,51,51
chr2L	3872475	3872525		12		3872475	3872525	255,51,51
chr2L	3872525	3872575		12		3872525	3872575	255,51,51
chr2L	3896425	3896475		12		3896425	3896475	255,51,51
chr2L	3896475	3896525		12		3896475	3896525	255,51,51
chr2L	3896725	3896775		12		3896725	3896775	255,51,51
chr2L	3896775	3896825		12		3896775	3896825	255,51,51
chr2L	3896825	3896875		12		3896825	3896875	255,51,51
chr2L	3896875	3896925		12		3896875	3896925	255,51,51
chr2L	3896925	3896975		12		3896925	3896975	255,51,51
chr2L	4185725	4185775		12		4185725	4185775	255,51,51
chr2L	4198025	4198075		12		4198025	4198075	255,51,51
chr2L	4198075	4198125		12		4198075	4198125	255,51,51
chr2L	4198125	4198175		12		4198125	4198175	255,51,51
chr2L	4198225	4198275		12		4198225	4198275	255,51,51
chr2L	4198275	4198325		12		4198275	4198325	255,51,51
chr2L	4198325	4198375		12		4198325	4198375	255,51,51
chr2L	4198375	4198425		12		4198375	4198425	255,51,51
chr2L	4227025	4227075		12		4227025	4227075	255,51,51
chr2L	4227425	4227475		12		4227425	4227475	255,51,51
chr2L	4227475	4227525		12		4227475	4227525	255,51,51
chr2L	4227525	4227575		12		4227525	4227575	255,51,51
chr2L	4227625	4227675		12		4227625	4227675	255,51,51
chr2L	4227675	4227725		12		4227675	4227725	255,51,51
chr2L	4333425	4333475		12		4333425	4333475	255,51,51
chr2L	4333475	4333525		12		4333475	4333525	255,51,51
chr2L	4371975	4372025		12		4371975	4372025	255,51,51
chr2L	4387075	4387125		12		4387075	4387125	255,51,51
chr2L	4387125	4387175		12		4387125	4387175	255,51,51
chr2L	4387175	4387225		12		4387175	4387225	255,51,51
chr2L	4393925	4393975		12		4393925	4393975	255,51,51
chr2L	4393975	4394025		12		4393975	4394025	255,51,51
chr2L	4394075	4394125		12		4394075	4394125	255,51,51
chr2L	4394125	4394175		12		4394125	4394175	255,51,51
chr2L	4394175	4394225		12		4394175	4394225	255,51,51
chr2L	4448775	4448825		12		4448775	4448825	255,51,51
chr2L	4448825	4448875		12		4448825	4448875	255,51,51
chr2L	4448875	4448925		12		4448875	4448925	255,51,51
chr2L	4448925	4448975		12		4448925	4448975	255,51,51
chr2L	4448975	4449025		12		4448975	4449025	255,51,51
chr2L	4449025	4449075		12		4449025	4449075	255,51,51
chr2L	4449075	4449125		12		4449075	4449125	255,51,51
chr2L	4449125	4449175		12		4449125	4449175	255,51,51
chr2L	4449225	4449275		12		4449225	4449275	255,51,51
chr2L	4454425	4454475		12		4454425	4454475	255,51,51
chr2L	4454675	4454725		12		4454675	4454725	255,51,51
chr2L	4454725	4454775		12		4454725	4454775	255,51,51
chr2L	4454775	4454825		12		4454775	4454825	255,51,51
chr2L	4456775	4456825		12		4456775	4456825	255,51,51
chr2L	4456825	4456875		12		4456825	4456875	255,51,51
chr2L	4456875	4456925		12		4456875	4456925	255,51,51
chr2L	4456975	4457025		12		4456975	4457025	255,51,51
chr2L	4457025	4457075		12		4457025	4457075	255,51,51
chr2L	4457075	4457125		12		4457075	4457125	255,51,51
chr2L	4458425	4458475		12		4458425	4458475	255,51,51
chr2L	4458475	4458525		12		4458475	4458525	255,51,51
chr2L	4458525	4458575		12		4458525	4458575	255,51,51
chr2L	4458575	4458625		12		4458575	4458625	255,51,51
chr2L	4458625	4458675		12		4458625	4458675	255,51,51
chr2L	4458675	4458725		12		4458675	4458725	255,51,51
chr2L	4458725	4458775		12		4458725	4458775	255,51,51
chr2L	4458975	4459025		12		4458975	4459025	255,51,51
chr2L	4459675	4459725		12		4459675	4459725	255,51,51
chr2L	4459725	4459775		12		4459725	4459775	255,51,51
chr2L	4459775	4459825		12		4459775	4459825	255,51,51
chr2L	4459825	4459875		12		4459825	4459875	255,51,51
chr2L	4463225	4463275		12		4463225	4463275	255,51,51
chr2L	4463275	4463325		12		4463275	4463325	255,51,51
chr2L	4463325	4463375		12		4463325	4463375	255,51,51
chr2L	4463375	4463425		12		4463375	4463425	255,51,51
chr2L	4463525	4463575		12		4463525	4463575	255,51,51
chr2L	4464775	4464825		12		4464775	4464825	255,51,51
chr2L	4464825	4464875		12		4464825	4464875	255,51,51
chr2L	4464875	4464925		12		4464875	4464925	255,51,51
chr2L	4464925	4464975		12		4464925	4464975	255,51,51
chr2L	4464975	4465025		12		4464975	4465025	255,51,51
chr2L	4465025	4465075		12		4465025	4465075	255,51,51
chr2L	4465075	4465125		12		4465075	4465125	255,51,51
chr2L	4810725	4810775		12		4810725	4810775	255,51,51
chr2L	4810925	4810975		12		4810925	4810975	255,51,51
chr2L	4812125	4812175		12		4812125	4812175	255,51,51
chr2L	4818275	4818325		12		4818275	4818325	255,51,51
chr2L	4837925	4837975		12		4837925	4837975	255,51,51
chr2L	4837975	4838025		12		4837975	4838025	255,51,51
chr2L	4838025	4838075		12		4838025	4838075	255,51,51
chr2L	4838075	4838125		12		4838075	4838125	255,51,51
chr2L	4838175	4838225		12		4838175	4838225	255,51,51
chr2L	4838225	4838275		12		4838225	4838275	255,51,51
chr2L	4838275	4838325		12		4838275	4838325	255,51,51
chr2L	4838325	4838375		12		4838325	4838375	255,51,51
chr2L	4838375	4838425		12		4838375	4838425	255,51,51
chr2L	4838425	4838475		12		4838425	4838475	255,51,51
chr2L	4838725	4838775		12		4838725	4838775	255,51,51
chr2L	4838775	4838825		12		4838775	4838825	255,51,51
chr2L	4847125	4847175		12		4847125	4847175	255,51,51
chr2L	4847275	4847325		12		4847275	4847325	255,51,51
chr2L	4847325	4847375		12		4847325	4847375	255,51,51
chr2L	4847375	4847425		12		4847375	4847425	255,51,51
chr2L	4847425	4847475		12		4847425	4847475	255,51,51
chr2L	4847475	4847525		12		4847475	4847525	255,51,51
chr2L	4847525	4847575		12		4847525	4847575	255,51,51
chr2L	4847575	4847625		12		4847575	4847625	255,51,51
chr2L	4847625	4847675		12		4847625	4847675	255,51,51
chr2L	4847675	4847725		12		4847675	4847725	255,51,51
chr2L	4886225	4886275		12		4886225	4886275	255,51,51
chr2L	4887875	4887925		12		4887875	4887925	255,51,51
chr2L	4887925	4887975		12		4887925	4887975	255,51,51
chr2L	4887975	4888025		12		4887975	4888025	255,51,51
chr2L	4888025	4888075		12		4888025	4888075	255,51,51
chr2L	4888075	4888125		12		4888075	4888125	255,51,51
chr2L	4945425	4945475		12		4945425	4945475	255,51,51
chr2L	4965225	4965275		12		4965225	4965275	255,51,51
chr2L	4965275	4965325		12		4965275	4965325	255,51,51
chr2L	4965325	4965375		12		4965325	4965375	255,51,51
chr2L	4965375	4965425		12		4965375	4965425	255,51,51
chr2L	4965425	4965475		12		4965425	4965475	255,51,51
chr2L	4965475	4965525		12		4965475	4965525	255,51,51
chr2L	4965525	4965575		12		4965525	4965575	255,51,51
chr2L	4971475	4971525		12		4971475	4971525	255,51,51
chr2L	4977025	4977075		12		4977025	4977075	255,51,51
chr2L	4977075	4977125		12		4977075	4977125	255,51,51
chr2L	4977125	4977175		12		4977125	4977175	255,51,51
chr2L	4981525	4981575		12		4981525	4981575	255,51,51
chr2L	4981575	4981625		12		4981575	4981625	255,51,51
chr2L	4981625	4981675		12		4981625	4981675	255,51,51
chr2L	4983075	4983125		12		4983075	4983125	255,51,51
chr2L	5001425	5001475		12		5001425	5001475	255,51,51
chr2L	5001475	5001525		12		5001475	5001525	255,51,51
chr2L	5001525	5001575		12		5001525	5001575	255,51,51
chr2L	5001575	5001625		12		5001575	5001625	255,51,51
chr2L	5009625	5009675		12		5009625	5009675	255,51,51
chr2L	5009675	5009725		12		5009675	5009725	255,51,51
chr2L	5009725	5009775		12		5009725	5009775	255,51,51
chr2L	5009775	5009825		12		5009775	5009825	255,51,51
chr2L	5009925	5009975		12		5009925	5009975	255,51,51
chr2L	5011125	5011175		12		5011125	5011175	255,51,51
chr2L	5044075	5044125		12		5044075	5044125	255,51,51
chr2L	5044175	5044225		12		5044175	5044225	255,51,51
chr2L	5044225	5044275		12		5044225	5044275	255,51,51
chr2L	5059825	5059875		12		5059825	5059875	255,51,51
chr2L	5059875	5059925		12		5059875	5059925	255,51,51
chr2L	5059925	5059975		12		5059925	5059975	255,51,51
chr2L	5059975	5060025		12		5059975	5060025	255,51,51
chr2L	5060025	5060075		12		5060025	5060075	255,51,51
chr2L	5060075	5060125		12		5060075	5060125	255,51,51
chr2L	5060125	5060175		12		5060125	5060175	255,51,51
chr2L	5060175	5060225		12		5060175	5060225	255,51,51
chr2L	5060225	5060275		12		5060225	5060275	255,51,51
chr2L	5060275	5060325		12		5060275	5060325	255,51,51
chr2L	5060325	5060375		12		5060325	5060375	255,51,51
chr2L	5060975	5061025		12		5060975	5061025	255,51,51
chr2L	5061075	5061125		12		5061075	5061125	255,51,51
chr2L	5070975	5071025		12		5070975	5071025	255,51,51
chr2L	5092225	5092275		12		5092225	5092275	255,51,51
chr2L	5092375	5092425		12		5092375	5092425	255,51,51
chr2L	5092525	5092575		12		5092525	5092575	255,51,51
chr2L	5093575	5093625		12		5093575	5093625	255,51,51
chr2L	5093625	5093675		12		5093625	5093675	255,51,51
chr2L	5093675	5093725		12		5093675	5093725	255,51,51
chr2L	5093725	5093775		12		5093725	5093775	255,51,51
chr2L	5093775	5093825		12		5093775	5093825	255,51,51
chr2L	5093825	5093875		12		5093825	5093875	255,51,51
chr2L	5094025	5094075		12		5094025	5094075	255,51,51
chr2L	5094075	5094125		12		5094075	5094125	255,51,51
chr2L	5096325	5096375		12		5096325	5096375	255,51,51
chr2L	5145725	5145775		12		5145725	5145775	255,51,51
chr2L	5145775	5145825		12		5145775	5145825	255,51,51
chr2L	5242325	5242375		12		5242325	5242375	255,51,51
chr2L	5242375	5242425		12		5242375	5242425	255,51,51
chr2L	5242425	5242475		12		5242425	5242475	255,51,51
chr2L	5242925	5242975		12		5242925	5242975	255,51,51
chr2L	5271325	5271375		12		5271325	5271375	255,51,51
chr2L	5278425	5278475		12		5278425	5278475	255,51,51
chr2L	5279025	5279075		12		5279025	5279075	255,51,51
chr2L	5325025	5325075		12		5325025	5325075	255,51,51
chr2L	5325125	5325175		12		5325125	5325175	255,51,51
chr2L	5325175	5325225		12		5325175	5325225	255,51,51
chr2L	5326675	5326725		12		5326675	5326725	255,51,51
chr2L	5326725	5326775		12		5326725	5326775	255,51,51
chr2L	5326775	5326825		12		5326775	5326825	255,51,51
chr2L	5326825	5326875		12		5326825	5326875	255,51,51
chr2L	5326875	5326925		12		5326875	5326925	255,51,51
chr2L	5326925	5326975		12		5326925	5326975	255,51,51
chr2L	5326975	5327025		12		5326975	5327025	255,51,51
chr2L	5327025	5327075		12		5327025	5327075	255,51,51
chr2L	5519825	5519875		12		5519825	5519875	255,51,51
chr2L	5519875	5519925		12		5519875	5519925	255,51,51
chr2L	5519925	5519975		12		5519925	5519975	255,51,51
chr2L	5519975	5520025		12		5519975	5520025	255,51,51
chr2L	5520025	5520075		12		5520025	5520075	255,51,51
chr2L	5520075	5520125		12		5520075	5520125	255,51,51
chr2L	5523825	5523875		12		5523825	5523875	255,51,51
chr2L	5523875	5523925		12		5523875	5523925	255,51,51
chr2L	5524025	5524075		12		5524025	5524075	255,51,51
chr2L	5524075	5524125		12		5524075	5524125	255,51,51
chr2L	5524125	5524175		12		5524125	5524175	255,51,51
chr2L	5542325	5542375		12		5542325	5542375	255,51,51
chr2L	5542375	5542425		12		5542375	5542425	255,51,51
chr2L	5546825	5546875		12		5546825	5546875	255,51,51
chr2L	5546875	5546925		12		5546875	5546925	255,51,51
chr2L	5547075	5547125		12		5547075	5547125	255,51,51
chr2L	5724175	5724225		12		5724175	5724225	255,51,51
chr2L	5724525	5724575		12		5724525	5724575	255,51,51
chr2L	5800275	5800325		12		5800275	5800325	255,51,51
chr2L	5800525	5800575		12		5800525	5800575	255,51,51
chr2L	5800575	5800625		12		5800575	5800625	255,51,51
chr2L	5800625	5800675		12		5800625	5800675	255,51,51
chr2L	5800675	5800725		12		5800675	5800725	255,51,51
chr2L	5800725	5800775		12		5800725	5800775	255,51,51
chr2L	5800775	5800825		12		5800775	5800825	255,51,51
chr2L	5802125	5802175		12		5802125	5802175	255,51,51
chr2L	5802225	5802275		12		5802225	5802275	255,51,51
chr2L	5802275	5802325		12		5802275	5802325	255,51,51
chr2L	5907225	5907275		12		5907225	5907275	255,51,51
chr2L	5943475	5943525		12		5943475	5943525	255,51,51
chr2L	5943575	5943625		12		5943575	5943625	255,51,51
chr2L	5943875	5943925		12		5943875	5943925	255,51,51
chr2L	5949175	5949225		12		5949175	5949225	255,51,51
chr2L	5949225	5949275		12		5949225	5949275	255,51,51
chr2L	5949275	5949325		12		5949275	5949325	255,51,51
chr2L	5949325	5949375		12		5949325	5949375	255,51,51
chr2L	5981325	5981375		12		5981325	5981375	255,51,51
chr2L	5981375	5981425		12		5981375	5981425	255,51,51
chr2L	5981425	5981475		12		5981425	5981475	255,51,51
chr2L	5981475	5981525		12		5981475	5981525	255,51,51
chr2L	5981525	5981575		12		5981525	5981575	255,51,51
chr2L	5981575	5981625		12		5981575	5981625	255,51,51
chr2L	5981625	5981675		12		5981625	5981675	255,51,51
chr2L	5985925	5985975		12		5985925	5985975	255,51,51
chr2L	5985975	5986025		12		5985975	5986025	255,51,51
chr2L	5986025	5986075		12		5986025	5986075	255,51,51
chr2L	5986075	5986125		12		5986075	5986125	255,51,51
chr2L	5986125	5986175		12		5986125	5986175	255,51,51
chr2L	5986175	5986225		12		5986175	5986225	255,51,51
chr2L	5986225	5986275		12		5986225	5986275	255,51,51
chr2L	5986275	5986325		12		5986275	5986325	255,51,51
chr2L	5999425	5999475		12		5999425	5999475	255,51,51
chr2L	5999475	5999525		12		5999475	5999525	255,51,51
chr2L	5999625	5999675		12		5999625	5999675	255,51,51
chr2L	5999675	5999725		12		5999675	5999725	255,51,51
chr2L	5999725	5999775		12		5999725	5999775	255,51,51
chr2L	5999925	5999975		12		5999925	5999975	255,51,51
chr2L	5999975	6000025		12		5999975	6000025	255,51,51
chr2L	6000025	6000075		12		6000025	6000075	255,51,51
chr2L	6000125	6000175		12		6000125	6000175	255,51,51
chr2L	6046025	6046075		12		6046025	6046075	255,51,51
chr2L	6046075	6046125		12		6046075	6046125	255,51,51
chr2L	6046125	6046175		12		6046125	6046175	255,51,51
chr2L	6046225	6046275		12		6046225	6046275	255,51,51
chr2L	6046375	6046425		12		6046375	6046425	255,51,51
chr2L	6046425	6046475		12		6046425	6046475	255,51,51
chr2L	6046475	6046525		12		6046475	6046525	255,51,51
chr2L	6050875	6050925		12		6050875	6050925	255,51,51
chr2L	6062925	6062975		12		6062925	6062975	255,51,51
chr2L	6065775	6065825		12		6065775	6065825	255,51,51
chr2L	6065825	6065875		12		6065825	6065875	255,51,51
chr2L	6065975	6066025		12		6065975	6066025	255,51,51
chr2L	6066025	6066075		12		6066025	6066075	255,51,51
chr2L	6066075	6066125		12		6066075	6066125	255,51,51
chr2L	6068975	6069025		12		6068975	6069025	255,51,51
chr2L	6070975	6071025		12		6070975	6071025	255,51,51
chr2L	6071025	6071075		12		6071025	6071075	255,51,51
chr2L	6071075	6071125		12		6071075	6071125	255,51,51
chr2L	6098925	6098975		12		6098925	6098975	255,51,51
chr2L	6098975	6099025		12		6098975	6099025	255,51,51
chr2L	6099225	6099275		12		6099225	6099275	255,51,51
chr2L	6099275	6099325		12		6099275	6099325	255,51,51
chr2L	6099325	6099375		12		6099325	6099375	255,51,51
chr2L	6100025	6100075		12		6100025	6100075	255,51,51
chr2L	6100075	6100125		12		6100075	6100125	255,51,51
chr2L	6100125	6100175		12		6100125	6100175	255,51,51
chr2L	6127675	6127725		12		6127675	6127725	255,51,51
chr2L	6127725	6127775		12		6127725	6127775	255,51,51
chr2L	6127775	6127825		12		6127775	6127825	255,51,51
chr2L	6127825	6127875		12		6127825	6127875	255,51,51
chr2L	6323475	6323525		12		6323475	6323525	255,51,51
chr2L	6323525	6323575		12		6323525	6323575	255,51,51
chr2L	6323575	6323625		12		6323575	6323625	255,51,51
chr2L	6324625	6324675		12		6324625	6324675	255,51,51
chr2L	6324675	6324725		12		6324675	6324725	255,51,51
chr2L	6338925	6338975		12		6338925	6338975	255,51,51
chr2L	6338975	6339025		12		6338975	6339025	255,51,51
chr2L	6339025	6339075		12		6339025	6339075	255,51,51
chr2L	6339775	6339825		12		6339775	6339825	255,51,51
chr2L	6339825	6339875		12		6339825	6339875	255,51,51
chr2L	6339925	6339975		12		6339925	6339975	255,51,51
chr2L	6339975	6340025		12		6339975	6340025	255,51,51
chr2L	6340025	6340075		12		6340025	6340075	255,51,51
chr2L	6340125	6340175		12		6340125	6340175	255,51,51
chr2L	6340175	6340225		12		6340175	6340225	255,51,51
chr2L	6448575	6448625		12		6448575	6448625	255,51,51
chr2L	6449475	6449525		12		6449475	6449525	255,51,51
chr2L	6449525	6449575		12		6449525	6449575	255,51,51
chr2L	6449575	6449625		12		6449575	6449625	255,51,51
chr2L	6455125	6455175		12		6455125	6455175	255,51,51
chr2L	6455275	6455325		12		6455275	6455325	255,51,51
chr2L	6455625	6455675		12		6455625	6455675	255,51,51
chr2L	6455825	6455875		12		6455825	6455875	255,51,51
chr2L	6455875	6455925		12		6455875	6455925	255,51,51
chr2L	6455925	6455975		12		6455925	6455975	255,51,51
chr2L	6455975	6456025		12		6455975	6456025	255,51,51
chr2L	6456025	6456075		12		6456025	6456075	255,51,51
chr2L	6456075	6456125		12		6456075	6456125	255,51,51
chr2L	6456125	6456175		12		6456125	6456175	255,51,51
chr2L	6456175	6456225		12		6456175	6456225	255,51,51
chr2L	6456225	6456275		12		6456225	6456275	255,51,51
chr2L	6473425	6473475		12		6473425	6473475	255,51,51
chr2L	6473825	6473875		12		6473825	6473875	255,51,51
chr2L	6473875	6473925		12		6473875	6473925	255,51,51
chr2L	6474275	6474325		12		6474275	6474325	255,51,51
chr2L	6474325	6474375		12		6474325	6474375	255,51,51
chr2L	6474375	6474425		12		6474375	6474425	255,51,51
chr2L	6480575	6480625		12		6480575	6480625	255,51,51
chr2L	6480675	6480725		12		6480675	6480725	255,51,51
chr2L	6480975	6481025		12		6480975	6481025	255,51,51
chr2L	6481025	6481075		12		6481025	6481075	255,51,51
chr2L	6481075	6481125		12		6481075	6481125	255,51,51
chr2L	6481125	6481175		12		6481125	6481175	255,51,51
chr2L	6481175	6481225		12		6481175	6481225	255,51,51
chr2L	6488775	6488825		12		6488775	6488825	255,51,51
chr2L	6488825	6488875		12		6488825	6488875	255,51,51
chr2L	6488875	6488925		12		6488875	6488925	255,51,51
chr2L	6488925	6488975		12		6488925	6488975	255,51,51
chr2L	6489025	6489075		12		6489025	6489075	255,51,51
chr2L	6490925	6490975		12		6490925	6490975	255,51,51
chr2L	6490975	6491025		12		6490975	6491025	255,51,51
chr2L	6557425	6557475		12		6557425	6557475	255,51,51
chr2L	6561575	6561625		12		6561575	6561625	255,51,51
chr2L	6561625	6561675		12		6561625	6561675	255,51,51
chr2L	6561675	6561725		12		6561675	6561725	255,51,51
chr2L	6561725	6561775		12		6561725	6561775	255,51,51
chr2L	6561775	6561825		12		6561775	6561825	255,51,51
chr2L	6561825	6561875		12		6561825	6561875	255,51,51
chr2L	6561875	6561925		12		6561875	6561925	255,51,51
chr2L	6561975	6562025		12		6561975	6562025	255,51,51
chr2L	6562025	6562075		12		6562025	6562075	255,51,51
chr2L	6562075	6562125		12		6562075	6562125	255,51,51
chr2L	6562125	6562175		12		6562125	6562175	255,51,51
chr2L	6562175	6562225		12		6562175	6562225	255,51,51
chr2L	6566425	6566475		12		6566425	6566475	255,51,51
chr2L	6566925	6566975		12		6566925	6566975	255,51,51
chr2L	6566975	6567025		12		6566975	6567025	255,51,51
chr2L	6612725	6612775		12		6612725	6612775	255,51,51
chr2L	6643925	6643975		12		6643925	6643975	255,51,51
chr2L	6646875	6646925		12		6646875	6646925	255,51,51
chr2L	6647175	6647225		12		6647175	6647225	255,51,51
chr2L	6647225	6647275		12		6647225	6647275	255,51,51
chr2L	6647275	6647325		12		6647275	6647325	255,51,51
chr2L	6648325	6648375		12		6648325	6648375	255,51,51
chr2L	6649125	6649175		12		6649125	6649175	255,51,51
chr2L	6649175	6649225		12		6649175	6649225	255,51,51
chr2L	6649225	6649275		12		6649225	6649275	255,51,51
chr2L	6668025	6668075		12		6668025	6668075	255,51,51
chr2L	6668075	6668125		12		6668075	6668125	255,51,51
chr2L	6668275	6668325		12		6668275	6668325	255,51,51
chr2L	6668325	6668375		12		6668325	6668375	255,51,51
chr2L	6673525	6673575		12		6673525	6673575	255,51,51
chr2L	6673675	6673725		12		6673675	6673725	255,51,51
chr2L	6673725	6673775		12		6673725	6673775	255,51,51
chr2L	6673775	6673825		12		6673775	6673825	255,51,51
chr2L	6673875	6673925		12		6673875	6673925	255,51,51
chr2L	6677725	6677775		12		6677725	6677775	255,51,51
chr2L	6677775	6677825		12		6677775	6677825	255,51,51
chr2L	6677925	6677975		12		6677925	6677975	255,51,51
chr2L	6684375	6684425		12		6684375	6684425	255,51,51
chr2L	6684425	6684475		12		6684425	6684475	255,51,51
chr2L	6684475	6684525		12		6684475	6684525	255,51,51
chr2L	6684525	6684575		12		6684525	6684575	255,51,51
chr2L	6684575	6684625		12		6684575	6684625	255,51,51
chr2L	6684775	6684825		12		6684775	6684825	255,51,51
chr2L	6684825	6684875		12		6684825	6684875	255,51,51
chr2L	6717475	6717525		12		6717475	6717525	255,51,51
chr2L	6723625	6723675		12		6723625	6723675	255,51,51
chr2L	6723825	6723875		12		6723825	6723875	255,51,51
chr2L	6723975	6724025		12		6723975	6724025	255,51,51
chr2L	6852025	6852075		12		6852025	6852075	255,51,51
chr2L	6852075	6852125		12		6852075	6852125	255,51,51
chr2L	6853975	6854025		12		6853975	6854025	255,51,51
chr2L	6854025	6854075		12		6854025	6854075	255,51,51
chr2L	6854075	6854125		12		6854075	6854125	255,51,51
chr2L	6854125	6854175		12		6854125	6854175	255,51,51
chr2L	6907925	6907975		12		6907925	6907975	255,51,51
chr2L	6914225	6914275		12		6914225	6914275	255,51,51
chr2L	6918775	6918825		12		6918775	6918825	255,51,51
chr2L	6918825	6918875		12		6918825	6918875	255,51,51
chr2L	6918875	6918925		12		6918875	6918925	255,51,51
chr2L	6918925	6918975		12		6918925	6918975	255,51,51
chr2L	6918975	6919025		12		6918975	6919025	255,51,51
chr2L	6919025	6919075		12		6919025	6919075	255,51,51
chr2L	6919075	6919125		12		6919075	6919125	255,51,51
chr2L	6919125	6919175		12		6919125	6919175	255,51,51
chr2L	6919175	6919225		12		6919175	6919225	255,51,51
chr2L	6919225	6919275		12		6919225	6919275	255,51,51
chr2L	6919275	6919325		12		6919275	6919325	255,51,51
chr2L	6920175	6920225		12		6920175	6920225	255,51,51
chr2L	6920225	6920275		12		6920225	6920275	255,51,51
chr2L	6920375	6920425		12		6920375	6920425	255,51,51
chr2L	6920425	6920475		12		6920425	6920475	255,51,51
chr2L	6920475	6920525		12		6920475	6920525	255,51,51
chr2L	6920525	6920575		12		6920525	6920575	255,51,51
chr2L	6920625	6920675		12		6920625	6920675	255,51,51
chr2L	6920675	6920725		12		6920675	6920725	255,51,51
chr2L	6948675	6948725		12		6948675	6948725	255,51,51
chr2L	6948775	6948825		12		6948775	6948825	255,51,51
chr2L	6948825	6948875		12		6948825	6948875	255,51,51
chr2L	6948875	6948925		12		6948875	6948925	255,51,51
chr2L	6949125	6949175		12		6949125	6949175	255,51,51
chr2L	6949175	6949225		12		6949175	6949225	255,51,51
chr2L	6949225	6949275		12		6949225	6949275	255,51,51
chr2L	6949325	6949375		12		6949325	6949375	255,51,51
chr2L	6949375	6949425		12		6949375	6949425	255,51,51
chr2L	6949425	6949475		12		6949425	6949475	255,51,51
chr2L	6949475	6949525		12		6949475	6949525	255,51,51
chr2L	6956325	6956375		12		6956325	6956375	255,51,51
chr2L	6956375	6956425		12		6956375	6956425	255,51,51
chr2L	6956425	6956475		12		6956425	6956475	255,51,51
chr2L	6956525	6956575		12		6956525	6956575	255,51,51
chr2L	6956575	6956625		12		6956575	6956625	255,51,51
chr2L	6956625	6956675		12		6956625	6956675	255,51,51
chr2L	6956675	6956725		12		6956675	6956725	255,51,51
chr2L	6956875	6956925		12		6956875	6956925	255,51,51
chr2L	6956925	6956975		12		6956925	6956975	255,51,51
chr2L	6956975	6957025		12		6956975	6957025	255,51,51
chr2L	6957025	6957075		12		6957025	6957075	255,51,51
chr2L	6964175	6964225		12		6964175	6964225	255,51,51
chr2L	6964225	6964275		12		6964225	6964275	255,51,51
chr2L	6964275	6964325		12		6964275	6964325	255,51,51
chr2L	6964325	6964375		12		6964325	6964375	255,51,51
chr2L	6967725	6967775		12		6967725	6967775	255,51,51
chr2L	6967775	6967825		12		6967775	6967825	255,51,51
chr2L	6967825	6967875		12		6967825	6967875	255,51,51
chr2L	6967875	6967925		12		6967875	6967925	255,51,51
chr2L	6967925	6967975		12		6967925	6967975	255,51,51
chr2L	6967975	6968025		12		6967975	6968025	255,51,51
chr2L	6968025	6968075		12		6968025	6968075	255,51,51
chr2L	6968075	6968125		12		6968075	6968125	255,51,51
chr2L	6968125	6968175		12		6968125	6968175	255,51,51
chr2L	6968175	6968225		12		6968175	6968225	255,51,51
chr2L	6968225	6968275		12		6968225	6968275	255,51,51
chr2L	6968275	6968325		12		6968275	6968325	255,51,51
chr2L	6968325	6968375		12		6968325	6968375	255,51,51
chr2L	6968375	6968425		12		6968375	6968425	255,51,51
chr2L	6968425	6968475		12		6968425	6968475	255,51,51
chr2L	6968475	6968525		12		6968475	6968525	255,51,51
chr2L	6968525	6968575		12		6968525	6968575	255,51,51
chr2L	6968625	6968675		12		6968625	6968675	255,51,51
chr2L	7023025	7023075		12		7023025	7023075	255,51,51
chr2L	7023075	7023125		12		7023075	7023125	255,51,51
chr2L	7023875	7023925		12		7023875	7023925	255,51,51
chr2L	7033675	7033725		12		7033675	7033725	255,51,51
chr2L	7033725	7033775		12		7033725	7033775	255,51,51
chr2L	7039325	7039375		12		7039325	7039375	255,51,51
chr2L	7039375	7039425		12		7039375	7039425	255,51,51
chr2L	7042325	7042375		12		7042325	7042375	255,51,51
chr2L	7042725	7042775		12		7042725	7042775	255,51,51
chr2L	7042775	7042825		12		7042775	7042825	255,51,51
chr2L	7042825	7042875		12		7042825	7042875	255,51,51
chr2L	7042875	7042925		12		7042875	7042925	255,51,51
chr2L	7042925	7042975		12		7042925	7042975	255,51,51
chr2L	7050675	7050725		12		7050675	7050725	255,51,51
chr2L	7063725	7063775		12		7063725	7063775	255,51,51
chr2L	7063775	7063825		12		7063775	7063825	255,51,51
chr2L	7063875	7063925		12		7063875	7063925	255,51,51
chr2L	7063975	7064025		12		7063975	7064025	255,51,51
chr2L	7065725	7065775		12		7065725	7065775	255,51,51
chr2L	7065775	7065825		12		7065775	7065825	255,51,51
chr2L	7065825	7065875		12		7065825	7065875	255,51,51
chr2L	7065875	7065925		12		7065875	7065925	255,51,51
chr2L	7065925	7065975		12		7065925	7065975	255,51,51
chr2L	7065975	7066025		12		7065975	7066025	255,51,51
chr2L	7182025	7182075		12		7182025	7182075	255,51,51
chr2L	7182075	7182125		12		7182075	7182125	255,51,51
chr2L	7188725	7188775		12		7188725	7188775	255,51,51
chr2L	7194125	7194175		12		7194125	7194175	255,51,51
chr2L	7194175	7194225		12		7194175	7194225	255,51,51
chr2L	7194325	7194375		12		7194325	7194375	255,51,51
chr2L	7194375	7194425		12		7194375	7194425	255,51,51
chr2L	7194425	7194475		12		7194425	7194475	255,51,51
chr2L	7194475	7194525		12		7194475	7194525	255,51,51
chr2L	7194525	7194575		12		7194525	7194575	255,51,51
chr2L	7194625	7194675		12		7194625	7194675	255,51,51
chr2L	7194675	7194725		12		7194675	7194725	255,51,51
chr2L	7194725	7194775		12		7194725	7194775	255,51,51
chr2L	7194775	7194825		12		7194775	7194825	255,51,51
chr2L	7199975	7200025		12		7199975	7200025	255,51,51
chr2L	7203725	7203775		12		7203725	7203775	255,51,51
chr2L	7204125	7204175		12		7204125	7204175	255,51,51
chr2L	7204175	7204225		12		7204175	7204225	255,51,51
chr2L	7204225	7204275		12		7204225	7204275	255,51,51
chr2L	7215275	7215325		12		7215275	7215325	255,51,51
chr2L	7215325	7215375		12		7215325	7215375	255,51,51
chr2L	7219925	7219975		12		7219925	7219975	255,51,51
chr2L	7219975	7220025		12		7219975	7220025	255,51,51
chr2L	7220025	7220075		12		7220025	7220075	255,51,51
chr2L	7220075	7220125		12		7220075	7220125	255,51,51
chr2L	7220125	7220175		12		7220125	7220175	255,51,51
chr2L	7220175	7220225		12		7220175	7220225	255,51,51
chr2L	7220225	7220275		12		7220225	7220275	255,51,51
chr2L	7220275	7220325		12		7220275	7220325	255,51,51
chr2L	7220575	7220625		12		7220575	7220625	255,51,51
chr2L	7220625	7220675		12		7220625	7220675	255,51,51
chr2L	7220725	7220775		12		7220725	7220775	255,51,51
chr2L	7223325	7223375		12		7223325	7223375	255,51,51
chr2L	7223425	7223475		12		7223425	7223475	255,51,51
chr2L	7223575	7223625		12		7223575	7223625	255,51,51
chr2L	7223625	7223675		12		7223625	7223675	255,51,51
chr2L	7387275	7387325		12		7387275	7387325	255,51,51
chr2L	7387375	7387425		12		7387375	7387425	255,51,51
chr2L	7388225	7388275		12		7388225	7388275	255,51,51
chr2L	7388275	7388325		12		7388275	7388325	255,51,51
chr2L	7388325	7388375		12		7388325	7388375	255,51,51
chr2L	7409675	7409725		12		7409675	7409725	255,51,51
chr2L	7409725	7409775		12		7409725	7409775	255,51,51
chr2L	7409775	7409825		12		7409775	7409825	255,51,51
chr2L	7410025	7410075		12		7410025	7410075	255,51,51
chr2L	7410075	7410125		12		7410075	7410125	255,51,51
chr2L	7410125	7410175		12		7410125	7410175	255,51,51
chr2L	7410175	7410225		12		7410175	7410225	255,51,51
chr2L	7410225	7410275		12		7410225	7410275	255,51,51
chr2L	7410275	7410325		12		7410275	7410325	255,51,51
chr2L	7410325	7410375		12		7410325	7410375	255,51,51
chr2L	7410675	7410725		12		7410675	7410725	255,51,51
chr2L	7410725	7410775		12		7410725	7410775	255,51,51
chr2L	7410775	7410825		12		7410775	7410825	255,51,51
chr2L	7410825	7410875		12		7410825	7410875	255,51,51
chr2L	7410925	7410975		12		7410925	7410975	255,51,51
chr2L	7410975	7411025		12		7410975	7411025	255,51,51
chr2L	7411025	7411075		12		7411025	7411075	255,51,51
chr2L	7411075	7411125		12		7411075	7411125	255,51,51
chr2L	7411125	7411175		12		7411125	7411175	255,51,51
chr2L	7411175	7411225		12		7411175	7411225	255,51,51
chr2L	7411225	7411275		12		7411225	7411275	255,51,51
chr2L	7411625	7411675		12		7411625	7411675	255,51,51
chr2L	7411675	7411725		12		7411675	7411725	255,51,51
chr2L	7411725	7411775		12		7411725	7411775	255,51,51
chr2L	7411775	7411825		12		7411775	7411825	255,51,51
chr2L	7411825	7411875		12		7411825	7411875	255,51,51
chr2L	7411875	7411925		12		7411875	7411925	255,51,51
chr2L	7411925	7411975		12		7411925	7411975	255,51,51
chr2L	7411975	7412025		12		7411975	7412025	255,51,51
chr2L	7412025	7412075		12		7412025	7412075	255,51,51
chr2L	7412075	7412125		12		7412075	7412125	255,51,51
chr2L	7412125	7412175		12		7412125	7412175	255,51,51
chr2L	7412175	7412225		12		7412175	7412225	255,51,51
chr2L	7412225	7412275		12		7412225	7412275	255,51,51
chr2L	7412275	7412325		12		7412275	7412325	255,51,51
chr2L	7412325	7412375		12		7412325	7412375	255,51,51
chr2L	7412375	7412425		12		7412375	7412425	255,51,51
chr2L	7426225	7426275		12		7426225	7426275	255,51,51
chr2L	7426325	7426375		12		7426325	7426375	255,51,51
chr2L	7426375	7426425		12		7426375	7426425	255,51,51
chr2L	7426425	7426475		12		7426425	7426475	255,51,51
chr2L	7426475	7426525		12		7426475	7426525	255,51,51
chr2L	7426525	7426575		12		7426525	7426575	255,51,51
chr2L	7426575	7426625		12		7426575	7426625	255,51,51
chr2L	7426675	7426725		12		7426675	7426725	255,51,51
chr2L	7426825	7426875		12		7426825	7426875	255,51,51
chr2L	7426875	7426925		12		7426875	7426925	255,51,51
chr2L	7426975	7427025		12		7426975	7427025	255,51,51
chr2L	7427125	7427175		12		7427125	7427175	255,51,51
chr2L	7576975	7577025		12		7576975	7577025	255,51,51
chr2L	7702425	7702475		12		7702425	7702475	255,51,51
chr2L	7782975	7783025		12		7782975	7783025	255,51,51
chr2L	7783025	7783075		12		7783025	7783075	255,51,51
chr2L	7783075	7783125		12		7783075	7783125	255,51,51
chr2L	7783125	7783175		12		7783125	7783175	255,51,51
chr2L	7783175	7783225		12		7783175	7783225	255,51,51
chr2L	7799625	7799675		12		7799625	7799675	255,51,51
chr2L	7799825	7799875		12		7799825	7799875	255,51,51
chr2L	7799925	7799975		12		7799925	7799975	255,51,51
chr2L	7799975	7800025		12		7799975	7800025	255,51,51
chr2L	7800025	7800075		12		7800025	7800075	255,51,51
chr2L	7800125	7800175		12		7800125	7800175	255,51,51
chr2L	7800175	7800225		12		7800175	7800225	255,51,51
chr2L	7800225	7800275		12		7800225	7800275	255,51,51
chr2L	7800275	7800325		12		7800275	7800325	255,51,51
chr2L	7800325	7800375		12		7800325	7800375	255,51,51
chr2L	7800375	7800425		12		7800375	7800425	255,51,51
chr2L	7810725	7810775		12		7810725	7810775	255,51,51
chr2L	7810775	7810825		12		7810775	7810825	255,51,51
chr2L	7810875	7810925		12		7810875	7810925	255,51,51
chr2L	7811825	7811875		12		7811825	7811875	255,51,51
chr2L	7811875	7811925		12		7811875	7811925	255,51,51
chr2L	7820875	7820925		12		7820875	7820925	255,51,51
chr2L	7820975	7821025		12		7820975	7821025	255,51,51
chr2L	7821025	7821075		12		7821025	7821075	255,51,51
chr2L	7821075	7821125		12		7821075	7821125	255,51,51
chr2L	7821125	7821175		12		7821125	7821175	255,51,51
chr2L	7821175	7821225		12		7821175	7821225	255,51,51
chr2L	7821225	7821275		12		7821225	7821275	255,51,51
chr2L	7821275	7821325		12		7821275	7821325	255,51,51
chr2L	7821325	7821375		12		7821325	7821375	255,51,51
chr2L	7821375	7821425		12		7821375	7821425	255,51,51
chr2L	7821425	7821475		12		7821425	7821475	255,51,51
chr2L	7821475	7821525		12		7821475	7821525	255,51,51
chr2L	7821525	7821575		12		7821525	7821575	255,51,51
chr2L	7821575	7821625		12		7821575	7821625	255,51,51
chr2L	7827525	7827575		12		7827525	7827575	255,51,51
chr2L	7886225	7886275		12		7886225	7886275	255,51,51
chr2L	7991875	7991925		12		7991875	7991925	255,51,51
chr2L	8030225	8030275		12		8030225	8030275	255,51,51
chr2L	8030325	8030375		12		8030325	8030375	255,51,51
chr2L	8031975	8032025		12		8031975	8032025	255,51,51
chr2L	8032225	8032275		12		8032225	8032275	255,51,51
chr2L	8043125	8043175		12		8043125	8043175	255,51,51
chr2L	8043375	8043425		12		8043375	8043425	255,51,51
chr2L	8071625	8071675		12		8071625	8071675	255,51,51
chr2L	8071675	8071725		12		8071675	8071725	255,51,51
chr2L	8081875	8081925		12		8081875	8081925	255,51,51
chr2L	8081925	8081975		12		8081925	8081975	255,51,51
chr2L	8081975	8082025		12		8081975	8082025	255,51,51
chr2L	8082925	8082975		12		8082925	8082975	255,51,51
chr2L	8082975	8083025		12		8082975	8083025	255,51,51
chr2L	8083025	8083075		12		8083025	8083075	255,51,51
chr2L	8083075	8083125		12		8083075	8083125	255,51,51
chr2L	8083125	8083175		12		8083125	8083175	255,51,51
chr2L	8083275	8083325		12		8083275	8083325	255,51,51
chr2L	8083325	8083375		12		8083325	8083375	255,51,51
chr2L	8087425	8087475		12		8087425	8087475	255,51,51
chr2L	8134375	8134425		12		8134375	8134425	255,51,51
chr2L	8156325	8156375		12		8156325	8156375	255,51,51
chr2L	8156375	8156425		12		8156375	8156425	255,51,51
chr2L	8156425	8156475		12		8156425	8156475	255,51,51
chr2L	8156475	8156525		12		8156475	8156525	255,51,51
chr2L	8156725	8156775		12		8156725	8156775	255,51,51
chr2L	8156775	8156825		12		8156775	8156825	255,51,51
chr2L	8156825	8156875		12		8156825	8156875	255,51,51
chr2L	8156875	8156925		12		8156875	8156925	255,51,51
chr2L	8159775	8159825		12		8159775	8159825	255,51,51
chr2L	8159825	8159875		12		8159825	8159875	255,51,51
chr2L	8196975	8197025		12		8196975	8197025	255,51,51
chr2L	8197025	8197075		12		8197025	8197075	255,51,51
chr2L	8197075	8197125		12		8197075	8197125	255,51,51
chr2L	8197175	8197225		12		8197175	8197225	255,51,51
chr2L	8205325	8205375		12		8205325	8205375	255,51,51
chr2L	8205375	8205425		12		8205375	8205425	255,51,51
chr2L	8205725	8205775		12		8205725	8205775	255,51,51
chr2L	8205775	8205825		12		8205775	8205825	255,51,51
chr2L	8220775	8220825		12		8220775	8220825	255,51,51
chr2L	8220825	8220875		12		8220825	8220875	255,51,51
chr2L	8221075	8221125		12		8221075	8221125	255,51,51
chr2L	8221175	8221225		12		8221175	8221225	255,51,51
chr2L	8230325	8230375		12		8230325	8230375	255,51,51
chr2L	8230375	8230425		12		8230375	8230425	255,51,51
chr2L	8240075	8240125		12		8240075	8240125	255,51,51
chr2L	8240125	8240175		12		8240125	8240175	255,51,51
chr2L	8240175	8240225		12		8240175	8240225	255,51,51
chr2L	8277825	8277875		12		8277825	8277875	255,51,51
chr2L	8277875	8277925		12		8277875	8277925	255,51,51
chr2L	8300175	8300225		12		8300175	8300225	255,51,51
chr2L	8303025	8303075		12		8303025	8303075	255,51,51
chr2L	8319425	8319475		12		8319425	8319475	255,51,51
chr2L	8361375	8361425		12		8361375	8361425	255,51,51
chr2L	8361425	8361475		12		8361425	8361475	255,51,51
chr2L	8362275	8362325		12		8362275	8362325	255,51,51
chr2L	8362625	8362675		12		8362625	8362675	255,51,51
chr2L	8362725	8362775		12		8362725	8362775	255,51,51
chr2L	8362775	8362825		12		8362775	8362825	255,51,51
chr2L	8362825	8362875		12		8362825	8362875	255,51,51
chr2L	8362875	8362925		12		8362875	8362925	255,51,51
chr2L	8362925	8362975		12		8362925	8362975	255,51,51
chr2L	8363025	8363075		12		8363025	8363075	255,51,51
chr2L	8363075	8363125		12		8363075	8363125	255,51,51
chr2L	8365675	8365725		12		8365675	8365725	255,51,51
chr2L	8365775	8365825		12		8365775	8365825	255,51,51
chr2L	8365825	8365875		12		8365825	8365875	255,51,51
chr2L	8365875	8365925		12		8365875	8365925	255,51,51
chr2L	8365925	8365975		12		8365925	8365975	255,51,51
chr2L	8365975	8366025		12		8365975	8366025	255,51,51
chr2L	8366125	8366175		12		8366125	8366175	255,51,51
chr2L	8371525	8371575		12		8371525	8371575	255,51,51
chr2L	8371575	8371625		12		8371575	8371625	255,51,51
chr2L	8371675	8371725		12		8371675	8371725	255,51,51
chr2L	8374275	8374325		12		8374275	8374325	255,51,51
chr2L	8374325	8374375		12		8374325	8374375	255,51,51
chr2L	8376875	8376925		12		8376875	8376925	255,51,51
chr2L	8376925	8376975		12		8376925	8376975	255,51,51
chr2L	8376975	8377025		12		8376975	8377025	255,51,51
chr2L	8381925	8381975		12		8381925	8381975	255,51,51
chr2L	8382675	8382725		12		8382675	8382725	255,51,51
chr2L	8382725	8382775		12		8382725	8382775	255,51,51
chr2L	8384175	8384225		12		8384175	8384225	255,51,51
chr2L	8384425	8384475		12		8384425	8384475	255,51,51
chr2L	8398275	8398325		12		8398275	8398325	255,51,51
chr2L	8398375	8398425		12		8398375	8398425	255,51,51
chr2L	8398625	8398675		12		8398625	8398675	255,51,51
chr2L	8398675	8398725		12		8398675	8398725	255,51,51
chr2L	8398825	8398875		12		8398825	8398875	255,51,51
chr2L	8398875	8398925		12		8398875	8398925	255,51,51
chr2L	8399675	8399725		12		8399675	8399725	255,51,51
chr2L	8400075	8400125		12		8400075	8400125	255,51,51
chr2L	8400125	8400175		12		8400125	8400175	255,51,51
chr2L	8403275	8403325		12		8403275	8403325	255,51,51
chr2L	8403325	8403375		12		8403325	8403375	255,51,51
chr2L	8403375	8403425		12		8403375	8403425	255,51,51
chr2L	8403425	8403475		12		8403425	8403475	255,51,51
chr2L	8403475	8403525		12		8403475	8403525	255,51,51
chr2L	8403525	8403575		12		8403525	8403575	255,51,51
chr2L	8411975	8412025		12		8411975	8412025	255,51,51
chr2L	8415125	8415175		12		8415125	8415175	255,51,51
chr2L	8415375	8415425		12		8415375	8415425	255,51,51
chr2L	8415425	8415475		12		8415425	8415475	255,51,51
chr2L	8415525	8415575		12		8415525	8415575	255,51,51
chr2L	8415725	8415775		12		8415725	8415775	255,51,51
chr2L	8416025	8416075		12		8416025	8416075	255,51,51
chr2L	8433075	8433125		12		8433075	8433125	255,51,51
chr2L	8433275	8433325		12		8433275	8433325	255,51,51
chr2L	8449575	8449625		12		8449575	8449625	255,51,51
chr2L	8449625	8449675		12		8449625	8449675	255,51,51
chr2L	8449675	8449725		12		8449675	8449725	255,51,51
chr2L	8463675	8463725		12		8463675	8463725	255,51,51
chr2L	8463775	8463825		12		8463775	8463825	255,51,51
chr2L	8463825	8463875		12		8463825	8463875	255,51,51
chr2L	8463925	8463975		12		8463925	8463975	255,51,51
chr2L	8463975	8464025		12		8463975	8464025	255,51,51
chr2L	8464025	8464075		12		8464025	8464075	255,51,51
chr2L	8464075	8464125		12		8464075	8464125	255,51,51
chr2L	8464125	8464175		12		8464125	8464175	255,51,51
chr2L	8464175	8464225		12		8464175	8464225	255,51,51
chr2L	8464225	8464275		12		8464225	8464275	255,51,51
chr2L	8464275	8464325		12		8464275	8464325	255,51,51
chr2L	8464325	8464375		12		8464325	8464375	255,51,51
chr2L	8488825	8488875		12		8488825	8488875	255,51,51
chr2L	8488875	8488925		12		8488875	8488925	255,51,51
chr2L	8511975	8512025		12		8511975	8512025	255,51,51
chr2L	8514875	8514925		12		8514875	8514925	255,51,51
chr2L	8514975	8515025		12		8514975	8515025	255,51,51
chr2L	8515025	8515075		12		8515025	8515075	255,51,51
chr2L	8515075	8515125		12		8515075	8515125	255,51,51
chr2L	8521525	8521575		12		8521525	8521575	255,51,51
chr2L	8521575	8521625		12		8521575	8521625	255,51,51
chr2L	8521625	8521675		12		8521625	8521675	255,51,51
chr2L	8521675	8521725		12		8521675	8521725	255,51,51
chr2L	8521925	8521975		12		8521925	8521975	255,51,51
chr2L	8535275	8535325		12		8535275	8535325	255,51,51
chr2L	8535325	8535375		12		8535325	8535375	255,51,51
chr2L	8535625	8535675		12		8535625	8535675	255,51,51
chr2L	8541625	8541675		12		8541625	8541675	255,51,51
chr2L	8541675	8541725		12		8541675	8541725	255,51,51
chr2L	8542075	8542125		12		8542075	8542125	255,51,51
chr2L	8619825	8619875		12		8619825	8619875	255,51,51
chr2L	8685875	8685925		12		8685875	8685925	255,51,51
chr2L	8685925	8685975		12		8685925	8685975	255,51,51
chr2L	8685975	8686025		12		8685975	8686025	255,51,51
chr2L	8691325	8691375		12		8691325	8691375	255,51,51
chr2L	8691425	8691475		12		8691425	8691475	255,51,51
chr2L	8709475	8709525		12		8709475	8709525	255,51,51
chr2L	8709525	8709575		12		8709525	8709575	255,51,51
chr2L	8709575	8709625		12		8709575	8709625	255,51,51
chr2L	8709625	8709675		12		8709625	8709675	255,51,51
chr2L	8740375	8740425		12		8740375	8740425	255,51,51
chr2L	8740775	8740825		12		8740775	8740825	255,51,51
chr2L	8740825	8740875		12		8740825	8740875	255,51,51
chr2L	8740875	8740925		12		8740875	8740925	255,51,51
chr2L	8958175	8958225		12		8958175	8958225	255,51,51
chr2L	8958325	8958375		12		8958325	8958375	255,51,51
chr2L	8958875	8958925		12		8958875	8958925	255,51,51
chr2L	8959175	8959225		12		8959175	8959225	255,51,51
chr2L	8990875	8990925		12		8990875	8990925	255,51,51
chr2L	8990925	8990975		12		8990925	8990975	255,51,51
chr2L	8997275	8997325		12		8997275	8997325	255,51,51
chr2L	8997325	8997375		12		8997325	8997375	255,51,51
chr2L	8997375	8997425		12		8997375	8997425	255,51,51
chr2L	8997425	8997475		12		8997425	8997475	255,51,51
chr2L	8997475	8997525		12		8997475	8997525	255,51,51
chr2L	9166675	9166725		12		9166675	9166725	255,51,51
chr2L	9166775	9166825		12		9166775	9166825	255,51,51
chr2L	9166825	9166875		12		9166825	9166875	255,51,51
chr2L	9253175	9253225		12		9253175	9253225	255,51,51
chr2L	9430875	9430925		12		9430875	9430925	255,51,51
chr2L	9430925	9430975		12		9430925	9430975	255,51,51
chr2L	9430975	9431025		12		9430975	9431025	255,51,51
chr2L	9431025	9431075		12		9431025	9431075	255,51,51
chr2L	9431075	9431125		12		9431075	9431125	255,51,51
chr2L	9431375	9431425		12		9431375	9431425	255,51,51
chr2L	9493375	9493425		12		9493375	9493425	255,51,51
chr2L	9493425	9493475		12		9493425	9493475	255,51,51
chr2L	9493525	9493575		12		9493525	9493575	255,51,51
chr2L	9494025	9494075		12		9494025	9494075	255,51,51
chr2L	9494825	9494875		12		9494825	9494875	255,51,51
chr2L	9494875	9494925		12		9494875	9494925	255,51,51
chr2L	9494925	9494975		12		9494925	9494975	255,51,51
chr2L	9494975	9495025		12		9494975	9495025	255,51,51
chr2L	9495025	9495075		12		9495025	9495075	255,51,51
chr2L	9495075	9495125		12		9495075	9495125	255,51,51
chr2L	9495125	9495175		12		9495125	9495175	255,51,51
chr2L	9495475	9495525		12		9495475	9495525	255,51,51
chr2L	9520525	9520575		12		9520525	9520575	255,51,51
chr2L	9520675	9520725		12		9520675	9520725	255,51,51
chr2L	9520975	9521025		12		9520975	9521025	255,51,51
chr2L	9521425	9521475		12		9521425	9521475	255,51,51
chr2L	9569675	9569725		12		9569675	9569725	255,51,51
chr2L	9570125	9570175		12		9570125	9570175	255,51,51
chr2L	9613575	9613625		12		9613575	9613625	255,51,51
chr2L	9613925	9613975		12		9613925	9613975	255,51,51
chr2L	9698325	9698375		12		9698325	9698375	255,51,51
chr2L	9698375	9698425		12		9698375	9698425	255,51,51
chr2L	9698425	9698475		12		9698425	9698475	255,51,51
chr2L	9698475	9698525		12		9698475	9698525	255,51,51
chr2L	9698525	9698575		12		9698525	9698575	255,51,51
chr2L	9698575	9698625		12		9698575	9698625	255,51,51
chr2L	9699625	9699675		12		9699625	9699675	255,51,51
chr2L	9699675	9699725		12		9699675	9699725	255,51,51
chr2L	9700525	9700575		12		9700525	9700575	255,51,51
chr2L	9700575	9700625		12		9700575	9700625	255,51,51
chr2L	9700725	9700775		12		9700725	9700775	255,51,51
chr2L	9711275	9711325		12		9711275	9711325	255,51,51
chr2L	9735975	9736025		12		9735975	9736025	255,51,51
chr2L	9736525	9736575		12		9736525	9736575	255,51,51
chr2L	9757975	9758025		12		9757975	9758025	255,51,51
chr2L	9758075	9758125		12		9758075	9758125	255,51,51
chr2L	9758125	9758175		12		9758125	9758175	255,51,51
chr2L	9758175	9758225		12		9758175	9758225	255,51,51
chr2L	9758225	9758275		12		9758225	9758275	255,51,51
chr2L	9758275	9758325		12		9758275	9758325	255,51,51
chr2L	9758325	9758375		12		9758325	9758375	255,51,51
chr2L	9759025	9759075		12		9759025	9759075	255,51,51
chr2L	9759075	9759125		12		9759075	9759125	255,51,51
chr2L	9759125	9759175		12		9759125	9759175	255,51,51
chr2L	9759175	9759225		12		9759175	9759225	255,51,51
chr2L	9759225	9759275		12		9759225	9759275	255,51,51
chr2L	9759275	9759325		12		9759275	9759325	255,51,51
chr2L	9759325	9759375		12		9759325	9759375	255,51,51
chr2L	9759375	9759425		12		9759375	9759425	255,51,51
chr2L	9759425	9759475		12		9759425	9759475	255,51,51
chr2L	9759475	9759525		12		9759475	9759525	255,51,51
chr2L	9759525	9759575		12		9759525	9759575	255,51,51
chr2L	9759575	9759625		12		9759575	9759625	255,51,51
chr2L	9763325	9763375		12		9763325	9763375	255,51,51
chr2L	9763375	9763425		12		9763375	9763425	255,51,51
chr2L	9895075	9895125		12		9895075	9895125	255,51,51
chr2L	9908675	9908725		12		9908675	9908725	255,51,51
chr2L	9911975	9912025		12		9911975	9912025	255,51,51
chr2L	9912875	9912925		12		9912875	9912925	255,51,51
chr2L	9914975	9915025		12		9914975	9915025	255,51,51
chr2L	9915025	9915075		12		9915025	9915075	255,51,51
chr2L	9915075	9915125		12		9915075	9915125	255,51,51
chr2L	9915125	9915175		12		9915125	9915175	255,51,51
chr2L	9918225	9918275		12		9918225	9918275	255,51,51
chr2L	9918275	9918325		12		9918275	9918325	255,51,51
chr2L	9918325	9918375		12		9918325	9918375	255,51,51
chr2L	9918475	9918525		12		9918475	9918525	255,51,51
chr2L	9918525	9918575		12		9918525	9918575	255,51,51
chr2L	9918575	9918625		12		9918575	9918625	255,51,51
chr2L	9918625	9918675		12		9918625	9918675	255,51,51
chr2L	9920275	9920325		12		9920275	9920325	255,51,51
chr2L	9921175	9921225		12		9921175	9921225	255,51,51
chr2L	9921225	9921275		12		9921225	9921275	255,51,51
chr2L	9921275	9921325		12		9921275	9921325	255,51,51
chr2L	9921325	9921375		12		9921325	9921375	255,51,51
chr2L	9921425	9921475		12		9921425	9921475	255,51,51
chr2L	9921475	9921525		12		9921475	9921525	255,51,51
chr2L	9921525	9921575		12		9921525	9921575	255,51,51
chr2L	9921575	9921625		12		9921575	9921625	255,51,51
chr2L	9945975	9946025		12		9945975	9946025	255,51,51
chr2L	9947625	9947675		12		9947625	9947675	255,51,51
chr2L	9947675	9947725		12		9947675	9947725	255,51,51
chr2L	9947725	9947775		12		9947725	9947775	255,51,51
chr2L	9947775	9947825		12		9947775	9947825	255,51,51
chr2L	9947825	9947875		12		9947825	9947875	255,51,51
chr2L	9947875	9947925		12		9947875	9947925	255,51,51
chr2L	9947925	9947975		12		9947925	9947975	255,51,51
chr2L	9947975	9948025		12		9947975	9948025	255,51,51
chr2L	9948025	9948075		12		9948025	9948075	255,51,51
chr2L	9954125	9954175		12		9954125	9954175	255,51,51
chr2L	9954175	9954225		12		9954175	9954225	255,51,51
chr2L	9954225	9954275		12		9954225	9954275	255,51,51
chr2L	9954275	9954325		12		9954275	9954325	255,51,51
chr2L	9954325	9954375		12		9954325	9954375	255,51,51
chr2L	9954375	9954425		12		9954375	9954425	255,51,51
chr2L	9954525	9954575		12		9954525	9954575	255,51,51
chr2L	9956925	9956975		12		9956925	9956975	255,51,51
chr2L	9963725	9963775		12		9963725	9963775	255,51,51
chr2L	9963925	9963975		12		9963925	9963975	255,51,51
chr2L	10002775	10002825		12		10002775	10002825	255,51,51
chr2L	10002825	10002875		12		10002825	10002875	255,51,51
chr2L	10002875	10002925		12		10002875	10002925	255,51,51
chr2L	10002925	10002975		12		10002925	10002975	255,51,51
chr2L	10002975	10003025		12		10002975	10003025	255,51,51
chr2L	10003025	10003075		12		10003025	10003075	255,51,51
chr2L	10003075	10003125		12		10003075	10003125	255,51,51
chr2L	10003125	10003175		12		10003125	10003175	255,51,51
chr2L	10003175	10003225		12		10003175	10003225	255,51,51
chr2L	10003225	10003275		12		10003225	10003275	255,51,51
chr2L	10003275	10003325		12		10003275	10003325	255,51,51
chr2L	10003325	10003375		12		10003325	10003375	255,51,51
chr2L	10003375	10003425		12		10003375	10003425	255,51,51
chr2L	10003425	10003475		12		10003425	10003475	255,51,51
chr2L	10003625	10003675		12		10003625	10003675	255,51,51
chr2L	10003675	10003725		12		10003675	10003725	255,51,51
chr2L	10009225	10009275		12		10009225	10009275	255,51,51
chr2L	10009325	10009375		12		10009325	10009375	255,51,51
chr2L	10009375	10009425		12		10009375	10009425	255,51,51
chr2L	10057375	10057425		12		10057375	10057425	255,51,51
chr2L	10210675	10210725		12		10210675	10210725	255,51,51
chr2L	10210725	10210775		12		10210725	10210775	255,51,51
chr2L	10210775	10210825		12		10210775	10210825	255,51,51
chr2L	10210825	10210875		12		10210825	10210875	255,51,51
chr2L	10210875	10210925		12		10210875	10210925	255,51,51
chr2L	10210925	10210975		12		10210925	10210975	255,51,51
chr2L	10210975	10211025		12		10210975	10211025	255,51,51
chr2L	10211025	10211075		12		10211025	10211075	255,51,51
chr2L	10211125	10211175		12		10211125	10211175	255,51,51
chr2L	10220925	10220975		12		10220925	10220975	255,51,51
chr2L	10220975	10221025		12		10220975	10221025	255,51,51
chr2L	10221025	10221075		12		10221025	10221075	255,51,51
chr2L	10221075	10221125		12		10221075	10221125	255,51,51
chr2L	10221125	10221175		12		10221125	10221175	255,51,51
chr2L	10221175	10221225		12		10221175	10221225	255,51,51
chr2L	10221225	10221275		12		10221225	10221275	255,51,51
chr2L	10221275	10221325		12		10221275	10221325	255,51,51
chr2L	10226825	10226875		12		10226825	10226875	255,51,51
chr2L	10226875	10226925		12		10226875	10226925	255,51,51
chr2L	10226925	10226975		12		10226925	10226975	255,51,51
chr2L	10226975	10227025		12		10226975	10227025	255,51,51
chr2L	10227025	10227075		12		10227025	10227075	255,51,51
chr2L	10227075	10227125		12		10227075	10227125	255,51,51
chr2L	10227175	10227225		12		10227175	10227225	255,51,51
chr2L	10227225	10227275		12		10227225	10227275	255,51,51
chr2L	10227325	10227375		12		10227325	10227375	255,51,51
chr2L	10227375	10227425		12		10227375	10227425	255,51,51
chr2L	10227425	10227475		12		10227425	10227475	255,51,51
chr2L	10230575	10230625		12		10230575	10230625	255,51,51
chr2L	10231625	10231675		12		10231625	10231675	255,51,51
chr2L	10231675	10231725		12		10231675	10231725	255,51,51
chr2L	10231725	10231775		12		10231725	10231775	255,51,51
chr2L	10231775	10231825		12		10231775	10231825	255,51,51
chr2L	10231825	10231875		12		10231825	10231875	255,51,51
chr2L	10231875	10231925		12		10231875	10231925	255,51,51
chr2L	10231925	10231975		12		10231925	10231975	255,51,51
chr2L	10231975	10232025		12		10231975	10232025	255,51,51
chr2L	10232025	10232075		12		10232025	10232075	255,51,51
chr2L	10232075	10232125		12		10232075	10232125	255,51,51
chr2L	10232125	10232175		12		10232125	10232175	255,51,51
chr2L	10232175	10232225		12		10232175	10232225	255,51,51
chr2L	10232225	10232275		12		10232225	10232275	255,51,51
chr2L	10232275	10232325		12		10232275	10232325	255,51,51
chr2L	10232325	10232375		12		10232325	10232375	255,51,51
chr2L	10232375	10232425		12		10232375	10232425	255,51,51
chr2L	10232425	10232475		12		10232425	10232475	255,51,51
chr2L	10232475	10232525		12		10232475	10232525	255,51,51
chr2L	10237375	10237425		12		10237375	10237425	255,51,51
chr2L	10237425	10237475		12		10237425	10237475	255,51,51
chr2L	10237475	10237525		12		10237475	10237525	255,51,51
chr2L	10237575	10237625		12		10237575	10237625	255,51,51
chr2L	10237625	10237675		12		10237625	10237675	255,51,51
chr2L	10237675	10237725		12		10237675	10237725	255,51,51
chr2L	10237725	10237775		12		10237725	10237775	255,51,51
chr2L	10237775	10237825		12		10237775	10237825	255,51,51
chr2L	10237825	10237875		12		10237825	10237875	255,51,51
chr2L	10237875	10237925		12		10237875	10237925	255,51,51
chr2L	10237925	10237975		12		10237925	10237975	255,51,51
chr2L	10237975	10238025		12		10237975	10238025	255,51,51
chr2L	10238025	10238075		12		10238025	10238075	255,51,51
chr2L	10238075	10238125		12		10238075	10238125	255,51,51
chr2L	10238125	10238175		12		10238125	10238175	255,51,51
chr2L	10238175	10238225		12		10238175	10238225	255,51,51
chr2L	10238225	10238275		12		10238225	10238275	255,51,51
chr2L	10238275	10238325		12		10238275	10238325	255,51,51
chr2L	10238325	10238375		12		10238325	10238375	255,51,51
chr2L	10238375	10238425		12		10238375	10238425	255,51,51
chr2L	10238425	10238475		12		10238425	10238475	255,51,51
chr2L	10238475	10238525		12		10238475	10238525	255,51,51
chr2L	10238525	10238575		12		10238525	10238575	255,51,51
chr2L	10238575	10238625		12		10238575	10238625	255,51,51
chr2L	10238825	10238875		12		10238825	10238875	255,51,51
chr2L	10238875	10238925		12		10238875	10238925	255,51,51
chr2L	10238925	10238975		12		10238925	10238975	255,51,51
chr2L	10238975	10239025		12		10238975	10239025	255,51,51
chr2L	10239125	10239175		12		10239125	10239175	255,51,51
chr2L	10239175	10239225		12		10239175	10239225	255,51,51
chr2L	10239225	10239275		12		10239225	10239275	255,51,51
chr2L	10239275	10239325		12		10239275	10239325	255,51,51
chr2L	10239325	10239375		12		10239325	10239375	255,51,51
chr2L	10255975	10256025		12		10255975	10256025	255,51,51
chr2L	10256075	10256125		12		10256075	10256125	255,51,51
chr2L	10256125	10256175		12		10256125	10256175	255,51,51
chr2L	10260975	10261025		12		10260975	10261025	255,51,51
chr2L	10261025	10261075		12		10261025	10261075	255,51,51
chr2L	10261075	10261125		12		10261075	10261125	255,51,51
chr2L	10261125	10261175		12		10261125	10261175	255,51,51
chr2L	10261175	10261225		12		10261175	10261225	255,51,51
chr2L	10261225	10261275		12		10261225	10261275	255,51,51
chr2L	10261275	10261325		12		10261275	10261325	255,51,51
chr2L	10261325	10261375		12		10261325	10261375	255,51,51
chr2L	10261675	10261725		12		10261675	10261725	255,51,51
chr2L	10261725	10261775		12		10261725	10261775	255,51,51
chr2L	10263525	10263575		12		10263525	10263575	255,51,51
chr2L	10263675	10263725		12		10263675	10263725	255,51,51
chr2L	10263725	10263775		12		10263725	10263775	255,51,51
chr2L	10264075	10264125		12		10264075	10264125	255,51,51
chr2L	10264125	10264175		12		10264125	10264175	255,51,51
chr2L	10264975	10265025		12		10264975	10265025	255,51,51
chr2L	10268075	10268125		12		10268075	10268125	255,51,51
chr2L	10268175	10268225		12		10268175	10268225	255,51,51
chr2L	10268225	10268275		12		10268225	10268275	255,51,51
chr2L	10268275	10268325		12		10268275	10268325	255,51,51
chr2L	10269725	10269775		12		10269725	10269775	255,51,51
chr2L	10269775	10269825		12		10269775	10269825	255,51,51
chr2L	10269825	10269875		12		10269825	10269875	255,51,51
chr2L	10272225	10272275		12		10272225	10272275	255,51,51
chr2L	10272275	10272325		12		10272275	10272325	255,51,51
chr2L	10272525	10272575		12		10272525	10272575	255,51,51
chr2L	10272575	10272625		12		10272575	10272625	255,51,51
chr2L	10277475	10277525		12		10277475	10277525	255,51,51
chr2L	10277525	10277575		12		10277525	10277575	255,51,51
chr2L	10277575	10277625		12		10277575	10277625	255,51,51
chr2L	10277625	10277675		12		10277625	10277675	255,51,51
chr2L	10277675	10277725		12		10277675	10277725	255,51,51
chr2L	10277725	10277775		12		10277725	10277775	255,51,51
chr2L	10277775	10277825		12		10277775	10277825	255,51,51
chr2L	10277825	10277875		12		10277825	10277875	255,51,51
chr2L	10277875	10277925		12		10277875	10277925	255,51,51
chr2L	10278725	10278775		12		10278725	10278775	255,51,51
chr2L	10278775	10278825		12		10278775	10278825	255,51,51
chr2L	10278825	10278875		12		10278825	10278875	255,51,51
chr2L	10278875	10278925		12		10278875	10278925	255,51,51
chr2L	10278925	10278975		12		10278925	10278975	255,51,51
chr2L	10292325	10292375		12		10292325	10292375	255,51,51
chr2L	10292375	10292425		12		10292375	10292425	255,51,51
chr2L	10292425	10292475		12		10292425	10292475	255,51,51
chr2L	10292475	10292525		12		10292475	10292525	255,51,51
chr2L	10292525	10292575		12		10292525	10292575	255,51,51
chr2L	10292575	10292625		12		10292575	10292625	255,51,51
chr2L	10292625	10292675		12		10292625	10292675	255,51,51
chr2L	10292675	10292725		12		10292675	10292725	255,51,51
chr2L	10292725	10292775		12		10292725	10292775	255,51,51
chr2L	10292775	10292825		12		10292775	10292825	255,51,51
chr2L	10292825	10292875		12		10292825	10292875	255,51,51
chr2L	10292875	10292925		12		10292875	10292925	255,51,51
chr2L	10292975	10293025		12		10292975	10293025	255,51,51
chr2L	10299725	10299775		12		10299725	10299775	255,51,51
chr2L	10299775	10299825		12		10299775	10299825	255,51,51
chr2L	10299825	10299875		12		10299825	10299875	255,51,51
chr2L	10299875	10299925		12		10299875	10299925	255,51,51
chr2L	10299925	10299975		12		10299925	10299975	255,51,51
chr2L	10303975	10304025		12		10303975	10304025	255,51,51
chr2L	10304025	10304075		12		10304025	10304075	255,51,51
chr2L	10304075	10304125		12		10304075	10304125	255,51,51
chr2L	10304125	10304175		12		10304125	10304175	255,51,51
chr2L	10306575	10306625		12		10306575	10306625	255,51,51
chr2L	10306625	10306675		12		10306625	10306675	255,51,51
chr2L	10310325	10310375		12		10310325	10310375	255,51,51
chr2L	10314275	10314325		12		10314275	10314325	255,51,51
chr2L	10314325	10314375		12		10314325	10314375	255,51,51
chr2L	10314375	10314425		12		10314375	10314425	255,51,51
chr2L	10314425	10314475		12		10314425	10314475	255,51,51
chr2L	10314625	10314675		12		10314625	10314675	255,51,51
chr2L	10314675	10314725		12		10314675	10314725	255,51,51
chr2L	10314725	10314775		12		10314725	10314775	255,51,51
chr2L	10314775	10314825		12		10314775	10314825	255,51,51
chr2L	10314825	10314875		12		10314825	10314875	255,51,51
chr2L	10314875	10314925		12		10314875	10314925	255,51,51
chr2L	10321025	10321075		12		10321025	10321075	255,51,51
chr2L	10321075	10321125		12		10321075	10321125	255,51,51
chr2L	10321125	10321175		12		10321125	10321175	255,51,51
chr2L	10321175	10321225		12		10321175	10321225	255,51,51
chr2L	10321225	10321275		12		10321225	10321275	255,51,51
chr2L	10321275	10321325		12		10321275	10321325	255,51,51
chr2L	10321325	10321375		12		10321325	10321375	255,51,51
chr2L	10321825	10321875		12		10321825	10321875	255,51,51
chr2L	10321875	10321925		12		10321875	10321925	255,51,51
chr2L	10321925	10321975		12		10321925	10321975	255,51,51
chr2L	10321975	10322025		12		10321975	10322025	255,51,51
chr2L	10322075	10322125		12		10322075	10322125	255,51,51
chr2L	10322175	10322225		12		10322175	10322225	255,51,51
chr2L	10328525	10328575		12		10328525	10328575	255,51,51
chr2L	10328575	10328625		12		10328575	10328625	255,51,51
chr2L	10328625	10328675		12		10328625	10328675	255,51,51
chr2L	10328675	10328725		12		10328675	10328725	255,51,51
chr2L	10328725	10328775		12		10328725	10328775	255,51,51
chr2L	10331325	10331375		12		10331325	10331375	255,51,51
chr2L	10331375	10331425		12		10331375	10331425	255,51,51
chr2L	10331425	10331475		12		10331425	10331475	255,51,51
chr2L	10333125	10333175		12		10333125	10333175	255,51,51
chr2L	10333175	10333225		12		10333175	10333225	255,51,51
chr2L	10333225	10333275		12		10333225	10333275	255,51,51
chr2L	10333275	10333325		12		10333275	10333325	255,51,51
chr2L	10333325	10333375		12		10333325	10333375	255,51,51
chr2L	10333375	10333425		12		10333375	10333425	255,51,51
chr2L	10333425	10333475		12		10333425	10333475	255,51,51
chr2L	10333575	10333625		12		10333575	10333625	255,51,51
chr2L	10333625	10333675		12		10333625	10333675	255,51,51
chr2L	10339075	10339125		12		10339075	10339125	255,51,51
chr2L	10339325	10339375		12		10339325	10339375	255,51,51
chr2L	10339375	10339425		12		10339375	10339425	255,51,51
chr2L	10339425	10339475		12		10339425	10339475	255,51,51
chr2L	10339475	10339525		12		10339475	10339525	255,51,51
chr2L	10339875	10339925		12		10339875	10339925	255,51,51
chr2L	10339925	10339975		12		10339925	10339975	255,51,51
chr2L	10339975	10340025		12		10339975	10340025	255,51,51
chr2L	10340025	10340075		12		10340025	10340075	255,51,51
chr2L	10340075	10340125		12		10340075	10340125	255,51,51
chr2L	10340125	10340175		12		10340125	10340175	255,51,51
chr2L	10340175	10340225		12		10340175	10340225	255,51,51
chr2L	10340225	10340275		12		10340225	10340275	255,51,51
chr2L	10340275	10340325		12		10340275	10340325	255,51,51
chr2L	10340325	10340375		12		10340325	10340375	255,51,51
chr2L	10340375	10340425		12		10340375	10340425	255,51,51
chr2L	10340425	10340475		12		10340425	10340475	255,51,51
chr2L	10340475	10340525		12		10340475	10340525	255,51,51
chr2L	10340525	10340575		12		10340525	10340575	255,51,51
chr2L	10340625	10340675		12		10340625	10340675	255,51,51
chr2L	10340675	10340725		12		10340675	10340725	255,51,51
chr2L	10340725	10340775		12		10340725	10340775	255,51,51
chr2L	10341125	10341175		12		10341125	10341175	255,51,51
chr2L	10341225	10341275		12		10341225	10341275	255,51,51
chr2L	10341275	10341325		12		10341275	10341325	255,51,51
chr2L	10341325	10341375		12		10341325	10341375	255,51,51
chr2L	10341375	10341425		12		10341375	10341425	255,51,51
chr2L	10341425	10341475		12		10341425	10341475	255,51,51
chr2L	10341475	10341525		12		10341475	10341525	255,51,51
chr2L	10341525	10341575		12		10341525	10341575	255,51,51
chr2L	10341575	10341625		12		10341575	10341625	255,51,51
chr2L	10341625	10341675		12		10341625	10341675	255,51,51
chr2L	10341675	10341725		12		10341675	10341725	255,51,51
chr2L	10342175	10342225		12		10342175	10342225	255,51,51
chr2L	10342675	10342725		12		10342675	10342725	255,51,51
chr2L	10342775	10342825		12		10342775	10342825	255,51,51
chr2L	10342825	10342875		12		10342825	10342875	255,51,51
chr2L	10356225	10356275		12		10356225	10356275	255,51,51
chr2L	10356275	10356325		12		10356275	10356325	255,51,51
chr2L	10356325	10356375		12		10356325	10356375	255,51,51
chr2L	10356375	10356425		12		10356375	10356425	255,51,51
chr2L	10356425	10356475		12		10356425	10356475	255,51,51
chr2L	10356475	10356525		12		10356475	10356525	255,51,51
chr2L	10356525	10356575		12		10356525	10356575	255,51,51
chr2L	10356575	10356625		12		10356575	10356625	255,51,51
chr2L	10356625	10356675		12		10356625	10356675	255,51,51
chr2L	10356675	10356725		12		10356675	10356725	255,51,51
chr2L	10356725	10356775		12		10356725	10356775	255,51,51
chr2L	10356775	10356825		12		10356775	10356825	255,51,51
chr2L	10356825	10356875		12		10356825	10356875	255,51,51
chr2L	10362725	10362775		12		10362725	10362775	255,51,51
chr2L	10362775	10362825		12		10362775	10362825	255,51,51
chr2L	10362825	10362875		12		10362825	10362875	255,51,51
chr2L	10362875	10362925		12		10362875	10362925	255,51,51
chr2L	10364325	10364375		12		10364325	10364375	255,51,51
chr2L	10364375	10364425		12		10364375	10364425	255,51,51
chr2L	10364425	10364475		12		10364425	10364475	255,51,51
chr2L	10364475	10364525		12		10364475	10364525	255,51,51
chr2L	10364525	10364575		12		10364525	10364575	255,51,51
chr2L	10366175	10366225		12		10366175	10366225	255,51,51
chr2L	10366225	10366275		12		10366225	10366275	255,51,51
chr2L	10366275	10366325		12		10366275	10366325	255,51,51
chr2L	10366325	10366375		12		10366325	10366375	255,51,51
chr2L	10366425	10366475		12		10366425	10366475	255,51,51
chr2L	10366475	10366525		12		10366475	10366525	255,51,51
chr2L	10366525	10366575		12		10366525	10366575	255,51,51
chr2L	10366575	10366625		12		10366575	10366625	255,51,51
chr2L	10376025	10376075		12		10376025	10376075	255,51,51
chr2L	10376075	10376125		12		10376075	10376125	255,51,51
chr2L	10376125	10376175		12		10376125	10376175	255,51,51
chr2L	10376175	10376225		12		10376175	10376225	255,51,51
chr2L	10376225	10376275		12		10376225	10376275	255,51,51
chr2L	10376275	10376325		12		10376275	10376325	255,51,51
chr2L	10376325	10376375		12		10376325	10376375	255,51,51
chr2L	10376375	10376425		12		10376375	10376425	255,51,51
chr2L	10376425	10376475		12		10376425	10376475	255,51,51
chr2L	10376475	10376525		12		10376475	10376525	255,51,51
chr2L	10376525	10376575		12		10376525	10376575	255,51,51
chr2L	10376575	10376625		12		10376575	10376625	255,51,51
chr2L	10376625	10376675		12		10376625	10376675	255,51,51
chr2L	10376675	10376725		12		10376675	10376725	255,51,51
chr2L	10376725	10376775		12		10376725	10376775	255,51,51
chr2L	10376775	10376825		12		10376775	10376825	255,51,51
chr2L	10380025	10380075		12		10380025	10380075	255,51,51
chr2L	10386225	10386275		12		10386225	10386275	255,51,51
chr2L	10386275	10386325		12		10386275	10386325	255,51,51
chr2L	10386325	10386375		12		10386325	10386375	255,51,51
chr2L	10386375	10386425		12		10386375	10386425	255,51,51
chr2L	10386425	10386475		12		10386425	10386475	255,51,51
chr2L	10386475	10386525		12		10386475	10386525	255,51,51
chr2L	10386525	10386575		12		10386525	10386575	255,51,51
chr2L	10386575	10386625		12		10386575	10386625	255,51,51
chr2L	10386625	10386675		12		10386625	10386675	255,51,51
chr2L	10387725	10387775		12		10387725	10387775	255,51,51
chr2L	10387775	10387825		12		10387775	10387825	255,51,51
chr2L	10387825	10387875		12		10387825	10387875	255,51,51
chr2L	10387875	10387925		12		10387875	10387925	255,51,51
chr2L	10387925	10387975		12		10387925	10387975	255,51,51
chr2L	10387975	10388025		12		10387975	10388025	255,51,51
chr2L	10388025	10388075		12		10388025	10388075	255,51,51
chr2L	10396175	10396225		12		10396175	10396225	255,51,51
chr2L	10396225	10396275		12		10396225	10396275	255,51,51
chr2L	10396325	10396375		12		10396325	10396375	255,51,51
chr2L	10396375	10396425		12		10396375	10396425	255,51,51
chr2L	10396575	10396625		12		10396575	10396625	255,51,51
chr2L	10396625	10396675		12		10396625	10396675	255,51,51
chr2L	10396675	10396725		12		10396675	10396725	255,51,51
chr2L	10396925	10396975		12		10396925	10396975	255,51,51
chr2L	10403925	10403975		12		10403925	10403975	255,51,51
chr2L	10404375	10404425		12		10404375	10404425	255,51,51
chr2L	10404425	10404475		12		10404425	10404475	255,51,51
chr2L	10405425	10405475		12		10405425	10405475	255,51,51
chr2L	10405475	10405525		12		10405475	10405525	255,51,51
chr2L	10405525	10405575		12		10405525	10405575	255,51,51
chr2L	10405575	10405625		12		10405575	10405625	255,51,51
chr2L	10405625	10405675		12		10405625	10405675	255,51,51
chr2L	10405675	10405725		12		10405675	10405725	255,51,51
chr2L	10405725	10405775		12		10405725	10405775	255,51,51
chr2L	10405775	10405825		12		10405775	10405825	255,51,51
chr2L	10405875	10405925		12		10405875	10405925	255,51,51
chr2L	10406175	10406225		12		10406175	10406225	255,51,51
chr2L	10406575	10406625		12		10406575	10406625	255,51,51
chr2L	10406625	10406675		12		10406625	10406675	255,51,51
chr2L	10406675	10406725		12		10406675	10406725	255,51,51
chr2L	10406725	10406775		12		10406725	10406775	255,51,51
chr2L	10406775	10406825		12		10406775	10406825	255,51,51
chr2L	10406825	10406875		12		10406825	10406875	255,51,51
chr2L	10407175	10407225		12		10407175	10407225	255,51,51
chr2L	10407225	10407275		12		10407225	10407275	255,51,51
chr2L	10407275	10407325		12		10407275	10407325	255,51,51
chr2L	10407325	10407375		12		10407325	10407375	255,51,51
chr2L	10407375	10407425		12		10407375	10407425	255,51,51
chr2L	10407425	10407475		12		10407425	10407475	255,51,51
chr2L	10407475	10407525		12		10407475	10407525	255,51,51
chr2L	10407525	10407575		12		10407525	10407575	255,51,51
chr2L	10407575	10407625		12		10407575	10407625	255,51,51
chr2L	10407625	10407675		12		10407625	10407675	255,51,51
chr2L	10407675	10407725		12		10407675	10407725	255,51,51
chr2L	10407725	10407775		12		10407725	10407775	255,51,51
chr2L	10407775	10407825		12		10407775	10407825	255,51,51
chr2L	10407825	10407875		12		10407825	10407875	255,51,51
chr2L	10407875	10407925		12		10407875	10407925	255,51,51
chr2L	10407925	10407975		12		10407925	10407975	255,51,51
chr2L	10407975	10408025		12		10407975	10408025	255,51,51
chr2L	10408025	10408075		12		10408025	10408075	255,51,51
chr2L	10408125	10408175		12		10408125	10408175	255,51,51
chr2L	10408175	10408225		12		10408175	10408225	255,51,51
chr2L	10408225	10408275		12		10408225	10408275	255,51,51
chr2L	10413475	10413525		12		10413475	10413525	255,51,51
chr2L	10413525	10413575		12		10413525	10413575	255,51,51
chr2L	10413575	10413625		12		10413575	10413625	255,51,51
chr2L	10413625	10413675		12		10413625	10413675	255,51,51
chr2L	10413675	10413725		12		10413675	10413725	255,51,51
chr2L	10413725	10413775		12		10413725	10413775	255,51,51
chr2L	10413775	10413825		12		10413775	10413825	255,51,51
chr2L	10413825	10413875		12		10413825	10413875	255,51,51
chr2L	10413875	10413925		12		10413875	10413925	255,51,51
chr2L	10413925	10413975		12		10413925	10413975	255,51,51
chr2L	10413975	10414025		12		10413975	10414025	255,51,51
chr2L	10414025	10414075		12		10414025	10414075	255,51,51
chr2L	10419075	10419125		12		10419075	10419125	255,51,51
chr2L	10422675	10422725		12		10422675	10422725	255,51,51
chr2L	10422725	10422775		12		10422725	10422775	255,51,51
chr2L	10422775	10422825		12		10422775	10422825	255,51,51
chr2L	10422825	10422875		12		10422825	10422875	255,51,51
chr2L	10422975	10423025		12		10422975	10423025	255,51,51
chr2L	10423025	10423075		12		10423025	10423075	255,51,51
chr2L	10423075	10423125		12		10423075	10423125	255,51,51
chr2L	10423125	10423175		12		10423125	10423175	255,51,51
chr2L	10423175	10423225		12		10423175	10423225	255,51,51
chr2L	10423225	10423275		12		10423225	10423275	255,51,51
chr2L	10423275	10423325		12		10423275	10423325	255,51,51
chr2L	10423325	10423375		12		10423325	10423375	255,51,51
chr2L	10428275	10428325		12		10428275	10428325	255,51,51
chr2L	10428375	10428425		12		10428375	10428425	255,51,51
chr2L	10428475	10428525		12		10428475	10428525	255,51,51
chr2L	10428525	10428575		12		10428525	10428575	255,51,51
chr2L	10428575	10428625		12		10428575	10428625	255,51,51
chr2L	10428625	10428675		12		10428625	10428675	255,51,51
chr2L	10428675	10428725		12		10428675	10428725	255,51,51
chr2L	10428725	10428775		12		10428725	10428775	255,51,51
chr2L	10428775	10428825		12		10428775	10428825	255,51,51
chr2L	10428825	10428875		12		10428825	10428875	255,51,51
chr2L	10430825	10430875		12		10430825	10430875	255,51,51
chr2L	10430875	10430925		12		10430875	10430925	255,51,51
chr2L	10430925	10430975		12		10430925	10430975	255,51,51
chr2L	10430975	10431025		12		10430975	10431025	255,51,51
chr2L	10431025	10431075		12		10431025	10431075	255,51,51
chr2L	10431075	10431125		12		10431075	10431125	255,51,51
chr2L	10431125	10431175		12		10431125	10431175	255,51,51
chr2L	10431175	10431225		12		10431175	10431225	255,51,51
chr2L	10431225	10431275		12		10431225	10431275	255,51,51
chr2L	10435875	10435925		12		10435875	10435925	255,51,51
chr2L	10439225	10439275		12		10439225	10439275	255,51,51
chr2L	10439275	10439325		12		10439275	10439325	255,51,51
chr2L	10483075	10483125		12		10483075	10483125	255,51,51
chr2L	10483125	10483175		12		10483125	10483175	255,51,51
chr2L	10483175	10483225		12		10483175	10483225	255,51,51
chr2L	10488575	10488625		12		10488575	10488625	255,51,51
chr2L	10488675	10488725		12		10488675	10488725	255,51,51
chr2L	10506575	10506625		12		10506575	10506625	255,51,51
chr2L	10506625	10506675		12		10506625	10506675	255,51,51
chr2L	10506825	10506875		12		10506825	10506875	255,51,51
chr2L	10506875	10506925		12		10506875	10506925	255,51,51
chr2L	10516725	10516775		12		10516725	10516775	255,51,51
chr2L	10516775	10516825		12		10516775	10516825	255,51,51
chr2L	10516825	10516875		12		10516825	10516875	255,51,51
chr2L	10516925	10516975		12		10516925	10516975	255,51,51
chr2L	10516975	10517025		12		10516975	10517025	255,51,51
chr2L	10517025	10517075		12		10517025	10517075	255,51,51
chr2L	10517075	10517125		12		10517075	10517125	255,51,51
chr2L	10517125	10517175		12		10517125	10517175	255,51,51
chr2L	10517175	10517225		12		10517175	10517225	255,51,51
chr2L	10517225	10517275		12		10517225	10517275	255,51,51
chr2L	10736075	10736125		12		10736075	10736125	255,51,51
chr2L	10736125	10736175		12		10736125	10736175	255,51,51
chr2L	10736175	10736225		12		10736175	10736225	255,51,51
chr2L	10736225	10736275		12		10736225	10736275	255,51,51
chr2L	10736275	10736325		12		10736275	10736325	255,51,51
chr2L	10736325	10736375		12		10736325	10736375	255,51,51
chr2L	10736425	10736475		12		10736425	10736475	255,51,51
chr2L	10737275	10737325		12		10737275	10737325	255,51,51
chr2L	10743925	10743975		12		10743925	10743975	255,51,51
chr2L	10743975	10744025		12		10743975	10744025	255,51,51
chr2L	10752575	10752625		12		10752575	10752625	255,51,51
chr2L	10856625	10856675		12		10856625	10856675	255,51,51
chr2L	10856675	10856725		12		10856675	10856725	255,51,51
chr2L	10857975	10858025		12		10857975	10858025	255,51,51
chr2L	10858175	10858225		12		10858175	10858225	255,51,51
chr2L	10858275	10858325		12		10858275	10858325	255,51,51
chr2L	10858325	10858375		12		10858325	10858375	255,51,51
chr2L	10858375	10858425		12		10858375	10858425	255,51,51
chr2L	10858425	10858475		12		10858425	10858475	255,51,51
chr2L	10968375	10968425		12		10968375	10968425	255,51,51
chr2L	10968425	10968475		12		10968425	10968475	255,51,51
chr2L	10968475	10968525		12		10968475	10968525	255,51,51
chr2L	10968525	10968575		12		10968525	10968575	255,51,51
chr2L	10972175	10972225		12		10972175	10972225	255,51,51
chr2L	10976425	10976475		12		10976425	10976475	255,51,51
chr2L	10976525	10976575		12		10976525	10976575	255,51,51
chr2L	10976675	10976725		12		10976675	10976725	255,51,51
chr2L	10976725	10976775		12		10976725	10976775	255,51,51
chr2L	10986275	10986325		12		10986275	10986325	255,51,51
chr2L	10986375	10986425		12		10986375	10986425	255,51,51
chr2L	10986425	10986475		12		10986425	10986475	255,51,51
chr2L	10986475	10986525		12		10986475	10986525	255,51,51
chr2L	10986525	10986575		12		10986525	10986575	255,51,51
chr2L	10986575	10986625		12		10986575	10986625	255,51,51
chr2L	10986875	10986925		12		10986875	10986925	255,51,51
chr2L	10987025	10987075		12		10987025	10987075	255,51,51
chr2L	10987075	10987125		12		10987075	10987125	255,51,51
chr2L	10987125	10987175		12		10987125	10987175	255,51,51
chr2L	10987175	10987225		12		10987175	10987225	255,51,51
chr2L	10987225	10987275		12		10987225	10987275	255,51,51
chr2L	10987275	10987325		12		10987275	10987325	255,51,51
chr2L	10987325	10987375		12		10987325	10987375	255,51,51
chr2L	10987375	10987425		12		10987375	10987425	255,51,51
chr2L	10987425	10987475		12		10987425	10987475	255,51,51
chr2L	10987475	10987525		12		10987475	10987525	255,51,51
chr2L	10987525	10987575		12		10987525	10987575	255,51,51
chr2L	10987725	10987775		12		10987725	10987775	255,51,51
chr2L	10987775	10987825		12		10987775	10987825	255,51,51
chr2L	10987825	10987875		12		10987825	10987875	255,51,51
chr2L	10987975	10988025		12		10987975	10988025	255,51,51
chr2L	10989075	10989125		12		10989075	10989125	255,51,51
chr2L	10989125	10989175		12		10989125	10989175	255,51,51
chr2L	10989175	10989225		12		10989175	10989225	255,51,51
chr2L	10989275	10989325		12		10989275	10989325	255,51,51
chr2L	10989325	10989375		12		10989325	10989375	255,51,51
chr2L	11001525	11001575		12		11001525	11001575	255,51,51
chr2L	11001825	11001875		12		11001825	11001875	255,51,51
chr2L	11002075	11002125		12		11002075	11002125	255,51,51
chr2L	11004225	11004275		12		11004225	11004275	255,51,51
chr2L	11004275	11004325		12		11004275	11004325	255,51,51
chr2L	11004325	11004375		12		11004325	11004375	255,51,51
chr2L	11004375	11004425		12		11004375	11004425	255,51,51
chr2L	11004425	11004475		12		11004425	11004475	255,51,51
chr2L	11057625	11057675		12		11057625	11057675	255,51,51
chr2L	11057675	11057725		12		11057675	11057725	255,51,51
chr2L	11057725	11057775		12		11057725	11057775	255,51,51
chr2L	11091025	11091075		12		11091025	11091075	255,51,51
chr2L	11091075	11091125		12		11091075	11091125	255,51,51
chr2L	11091125	11091175		12		11091125	11091175	255,51,51
chr2L	11091175	11091225		12		11091175	11091225	255,51,51
chr2L	11091225	11091275		12		11091225	11091275	255,51,51
chr2L	11091275	11091325		12		11091275	11091325	255,51,51
chr2L	11091325	11091375		12		11091325	11091375	255,51,51
chr2L	11091375	11091425		12		11091375	11091425	255,51,51
chr2L	11091425	11091475		12		11091425	11091475	255,51,51
chr2L	11123625	11123675		12		11123625	11123675	255,51,51
chr2L	11123675	11123725		12		11123675	11123725	255,51,51
chr2L	11130275	11130325		12		11130275	11130325	255,51,51
chr2L	11130325	11130375		12		11130325	11130375	255,51,51
chr2L	11130475	11130525		12		11130475	11130525	255,51,51
chr2L	11130525	11130575		12		11130525	11130575	255,51,51
chr2L	11130575	11130625		12		11130575	11130625	255,51,51
chr2L	11130625	11130675		12		11130625	11130675	255,51,51
chr2L	11130675	11130725		12		11130675	11130725	255,51,51
chr2L	11178975	11179025		12		11178975	11179025	255,51,51
chr2L	11268975	11269025		12		11268975	11269025	255,51,51
chr2L	11269025	11269075		12		11269025	11269075	255,51,51
chr2L	11269075	11269125		12		11269075	11269125	255,51,51
chr2L	11269125	11269175		12		11269125	11269175	255,51,51
chr2L	11269175	11269225		12		11269175	11269225	255,51,51
chr2L	11269225	11269275		12		11269225	11269275	255,51,51
chr2L	11269275	11269325		12		11269275	11269325	255,51,51
chr2L	11269325	11269375		12		11269325	11269375	255,51,51
chr2L	11269375	11269425		12		11269375	11269425	255,51,51
chr2L	11269425	11269475		12		11269425	11269475	255,51,51
chr2L	11269475	11269525		12		11269475	11269525	255,51,51
chr2L	11269525	11269575		12		11269525	11269575	255,51,51
chr2L	11269575	11269625		12		11269575	11269625	255,51,51
chr2L	11269625	11269675		12		11269625	11269675	255,51,51
chr2L	11269675	11269725		12		11269675	11269725	255,51,51
chr2L	11269725	11269775		12		11269725	11269775	255,51,51
chr2L	11280125	11280175		12		11280125	11280175	255,51,51
chr2L	11280175	11280225		12		11280175	11280225	255,51,51
chr2L	11280275	11280325		12		11280275	11280325	255,51,51
chr2L	11280325	11280375		12		11280325	11280375	255,51,51
chr2L	11498875	11498925		12		11498875	11498925	255,51,51
chr2L	11498925	11498975		12		11498925	11498975	255,51,51
chr2L	11499025	11499075		12		11499025	11499075	255,51,51
chr2L	11499075	11499125		12		11499075	11499125	255,51,51
chr2L	11499175	11499225		12		11499175	11499225	255,51,51
chr2L	11516975	11517025		12		11516975	11517025	255,51,51
chr2L	11517025	11517075		12		11517025	11517075	255,51,51
chr2L	11809475	11809525		12		11809475	11809525	255,51,51
chr2L	11849525	11849575		12		11849525	11849575	255,51,51
chr2L	11849575	11849625		12		11849575	11849625	255,51,51
chr2L	11849625	11849675		12		11849625	11849675	255,51,51
chr2L	11849675	11849725		12		11849675	11849725	255,51,51
chr2L	11849925	11849975		12		11849925	11849975	255,51,51
chr2L	11849975	11850025		12		11849975	11850025	255,51,51
chr2L	11980025	11980075		12		11980025	11980075	255,51,51
chr2L	11980575	11980625		12		11980575	11980625	255,51,51
chr2L	11992675	11992725		12		11992675	11992725	255,51,51
chr2L	11996225	11996275		12		11996225	11996275	255,51,51
chr2L	11996275	11996325		12		11996275	11996325	255,51,51
chr2L	12002325	12002375		12		12002325	12002375	255,51,51
chr2L	12002425	12002475		12		12002425	12002475	255,51,51
chr2L	12002575	12002625		12		12002575	12002625	255,51,51
chr2L	12002625	12002675		12		12002625	12002675	255,51,51
chr2L	12002675	12002725		12		12002675	12002725	255,51,51
chr2L	12002725	12002775		12		12002725	12002775	255,51,51
chr2L	12002925	12002975		12		12002925	12002975	255,51,51
chr2L	12002975	12003025		12		12002975	12003025	255,51,51
chr2L	12003025	12003075		12		12003025	12003075	255,51,51
chr2L	12003075	12003125		12		12003075	12003125	255,51,51
chr2L	12006675	12006725		12		12006675	12006725	255,51,51
chr2L	12006875	12006925		12		12006875	12006925	255,51,51
chr2L	12010625	12010675		12		12010625	12010675	255,51,51
chr2L	12010775	12010825		12		12010775	12010825	255,51,51
chr2L	12010875	12010925		12		12010875	12010925	255,51,51
chr2L	12011425	12011475		12		12011425	12011475	255,51,51
chr2L	12011575	12011625		12		12011575	12011625	255,51,51
chr2L	12011775	12011825		12		12011775	12011825	255,51,51
chr2L	12040625	12040675		12		12040625	12040675	255,51,51
chr2L	12040675	12040725		12		12040675	12040725	255,51,51
chr2L	12040725	12040775		12		12040725	12040775	255,51,51
chr2L	12063125	12063175		12		12063125	12063175	255,51,51
chr2L	12063175	12063225		12		12063175	12063225	255,51,51
chr2L	12063225	12063275		12		12063225	12063275	255,51,51
chr2L	12063275	12063325		12		12063275	12063325	255,51,51
chr2L	12097675	12097725		12		12097675	12097725	255,51,51
chr2L	12103125	12103175		12		12103125	12103175	255,51,51
chr2L	12103175	12103225		12		12103175	12103225	255,51,51
chr2L	12103325	12103375		12		12103325	12103375	255,51,51
chr2L	12103375	12103425		12		12103375	12103425	255,51,51
chr2L	12103425	12103475		12		12103425	12103475	255,51,51
chr2L	12103475	12103525		12		12103475	12103525	255,51,51
chr2L	12103525	12103575		12		12103525	12103575	255,51,51
chr2L	12103575	12103625		12		12103575	12103625	255,51,51
chr2L	12103625	12103675		12		12103625	12103675	255,51,51
chr2L	12103675	12103725		12		12103675	12103725	255,51,51
chr2L	12103875	12103925		12		12103875	12103925	255,51,51
chr2L	12109125	12109175		12		12109125	12109175	255,51,51
chr2L	12405175	12405225		12		12405175	12405225	255,51,51
chr2L	12424475	12424525		12		12424475	12424525	255,51,51
chr2L	12427725	12427775		12		12427725	12427775	255,51,51
chr2L	12427775	12427825		12		12427775	12427825	255,51,51
chr2L	12427825	12427875		12		12427825	12427875	255,51,51
chr2L	12427875	12427925		12		12427875	12427925	255,51,51
chr2L	12427925	12427975		12		12427925	12427975	255,51,51
chr2L	12428025	12428075		12		12428025	12428075	255,51,51
chr2L	12428075	12428125		12		12428075	12428125	255,51,51
chr2L	12435975	12436025		12		12435975	12436025	255,51,51
chr2L	12436175	12436225		12		12436175	12436225	255,51,51
chr2L	12436225	12436275		12		12436225	12436275	255,51,51
chr2L	12436275	12436325		12		12436275	12436325	255,51,51
chr2L	12436325	12436375		12		12436325	12436375	255,51,51
chr2L	12436375	12436425		12		12436375	12436425	255,51,51
chr2L	12436425	12436475		12		12436425	12436475	255,51,51
chr2L	12694925	12694975		12		12694925	12694975	255,51,51
chr2L	12704375	12704425		12		12704375	12704425	255,51,51
chr2L	12704425	12704475		12		12704425	12704475	255,51,51
chr2L	12704475	12704525		12		12704475	12704525	255,51,51
chr2L	12704675	12704725		12		12704675	12704725	255,51,51
chr2L	12712475	12712525		12		12712475	12712525	255,51,51
chr2L	12712525	12712575		12		12712525	12712575	255,51,51
chr2L	12712575	12712625		12		12712575	12712625	255,51,51
chr2L	12712625	12712675		12		12712625	12712675	255,51,51
chr2L	12712675	12712725		12		12712675	12712725	255,51,51
chr2L	12712725	12712775		12		12712725	12712775	255,51,51
chr2L	12712775	12712825		12		12712775	12712825	255,51,51
chr2L	12712825	12712875		12		12712825	12712875	255,51,51
chr2L	12712875	12712925		12		12712875	12712925	255,51,51
chr2L	12712925	12712975		12		12712925	12712975	255,51,51
chr2L	12712975	12713025		12		12712975	12713025	255,51,51
chr2L	12721775	12721825		12		12721775	12721825	255,51,51
chr2L	12721825	12721875		12		12721825	12721875	255,51,51
chr2L	12721875	12721925		12		12721875	12721925	255,51,51
chr2L	12721925	12721975		12		12721925	12721975	255,51,51
chr2L	12721975	12722025		12		12721975	12722025	255,51,51
chr2L	12722025	12722075		12		12722025	12722075	255,51,51
chr2L	12722075	12722125		12		12722075	12722125	255,51,51
chr2L	12722125	12722175		12		12722125	12722175	255,51,51
chr2L	12722175	12722225		12		12722175	12722225	255,51,51
chr2L	12974125	12974175		12		12974125	12974175	255,51,51
chr2L	12974175	12974225		12		12974175	12974225	255,51,51
chr2L	13004025	13004075		12		13004025	13004075	255,51,51
chr2L	13004075	13004125		12		13004075	13004125	255,51,51
chr2L	13004125	13004175		12		13004125	13004175	255,51,51
chr2L	13004175	13004225		12		13004175	13004225	255,51,51
chr2L	13004225	13004275		12		13004225	13004275	255,51,51
chr2L	13004275	13004325		12		13004275	13004325	255,51,51
chr2L	13004325	13004375		12		13004325	13004375	255,51,51
chr2L	13019125	13019175		12		13019125	13019175	255,51,51
chr2L	13019175	13019225		12		13019175	13019225	255,51,51
chr2L	13019225	13019275		12		13019225	13019275	255,51,51
chr2L	13019275	13019325		12		13019275	13019325	255,51,51
chr2L	13019325	13019375		12		13019325	13019375	255,51,51
chr2L	13019375	13019425		12		13019375	13019425	255,51,51
chr2L	13019425	13019475		12		13019425	13019475	255,51,51
chr2L	13019475	13019525		12		13019475	13019525	255,51,51
chr2L	13019525	13019575		12		13019525	13019575	255,51,51
chr2L	13019575	13019625		12		13019575	13019625	255,51,51
chr2L	13019625	13019675		12		13019625	13019675	255,51,51
chr2L	13019675	13019725		12		13019675	13019725	255,51,51
chr2L	13019725	13019775		12		13019725	13019775	255,51,51
chr2L	13021325	13021375		12		13021325	13021375	255,51,51
chr2L	13021475	13021525		12		13021475	13021525	255,51,51
chr2L	13021525	13021575		12		13021525	13021575	255,51,51
chr2L	13021575	13021625		12		13021575	13021625	255,51,51
chr2L	13021625	13021675		12		13021625	13021675	255,51,51
chr2L	13164975	13165025		12		13164975	13165025	255,51,51
chr2L	13165025	13165075		12		13165025	13165075	255,51,51
chr2L	13165075	13165125		12		13165075	13165125	255,51,51
chr2L	13165125	13165175		12		13165125	13165175	255,51,51
chr2L	13165175	13165225		12		13165175	13165225	255,51,51
chr2L	13165225	13165275		12		13165225	13165275	255,51,51
chr2L	13165275	13165325		12		13165275	13165325	255,51,51
chr2L	13165325	13165375		12		13165325	13165375	255,51,51
chr2L	13165375	13165425		12		13165375	13165425	255,51,51
chr2L	13165425	13165475		12		13165425	13165475	255,51,51
chr2L	13165725	13165775		12		13165725	13165775	255,51,51
[truncated: 17,122 more rows]
