# Supplementary material for: Probabilistic modelling of chromatin code landscape reveals functional diversity of enhancer-like chromatin states
Source: Nat Commun. 2016 Feb 4;7:10528. doi: 10.1038/ncomms10528 (PMC4742914; doi:10.1038/ncomms10528)
Supplement: Supplementary Data 1 — The 30-chromatin state annotation tracks for Drosophila melanogaster DRSC-S2 cell. [file ncomms10528-s2.zip › Supplementary Data 1/13_TSS4.bed]

chr2L	21525	21575		13		21525	21575	255,51,51
chr2L	73525	73575		13		73525	73575	255,51,51
chr2L	73775	73825		13		73775	73825	255,51,51
chr2L	73825	73875		13		73825	73875	255,51,51
chr2L	73875	73925		13		73875	73925	255,51,51
chr2L	73925	73975		13		73925	73975	255,51,51
chr2L	73975	74025		13		73975	74025	255,51,51
chr2L	74025	74075		13		74025	74075	255,51,51
chr2L	74075	74125		13		74075	74125	255,51,51
chr2L	74125	74175		13		74125	74175	255,51,51
chr2L	74175	74225		13		74175	74225	255,51,51
chr2L	74275	74325		13		74275	74325	255,51,51
chr2L	102375	102425		13		102375	102425	255,51,51
chr2L	102575	102625		13		102575	102625	255,51,51
chr2L	143225	143275		13		143225	143275	255,51,51
chr2L	143275	143325		13		143275	143325	255,51,51
chr2L	143325	143375		13		143325	143375	255,51,51
chr2L	156025	156075		13		156025	156075	255,51,51
chr2L	156075	156125		13		156075	156125	255,51,51
chr2L	156125	156175		13		156125	156175	255,51,51
chr2L	158625	158675		13		158625	158675	255,51,51
chr2L	158875	158925		13		158875	158925	255,51,51
chr2L	158925	158975		13		158925	158975	255,51,51
chr2L	182575	182625		13		182575	182625	255,51,51
chr2L	182975	183025		13		182975	183025	255,51,51
chr2L	183025	183075		13		183025	183075	255,51,51
chr2L	183075	183125		13		183075	183125	255,51,51
chr2L	183175	183225		13		183175	183225	255,51,51
chr2L	183225	183275		13		183225	183275	255,51,51
chr2L	183275	183325		13		183275	183325	255,51,51
chr2L	183325	183375		13		183325	183375	255,51,51
chr2L	183425	183475		13		183425	183475	255,51,51
chr2L	204525	204575		13		204525	204575	255,51,51
chr2L	207125	207175		13		207125	207175	255,51,51
chr2L	207175	207225		13		207175	207225	255,51,51
chr2L	248675	248725		13		248675	248725	255,51,51
chr2L	250725	250775		13		250725	250775	255,51,51
chr2L	250875	250925		13		250875	250925	255,51,51
chr2L	250925	250975		13		250925	250975	255,51,51
chr2L	250975	251025		13		250975	251025	255,51,51
chr2L	251025	251075		13		251025	251075	255,51,51
chr2L	252325	252375		13		252325	252375	255,51,51
chr2L	252375	252425		13		252375	252425	255,51,51
chr2L	252425	252475		13		252425	252475	255,51,51
chr2L	252475	252525		13		252475	252525	255,51,51
chr2L	271125	271175		13		271125	271175	255,51,51
chr2L	271225	271275		13		271225	271275	255,51,51
chr2L	271625	271675		13		271625	271675	255,51,51
chr2L	271675	271725		13		271675	271725	255,51,51
chr2L	273675	273725		13		273675	273725	255,51,51
chr2L	277225	277275		13		277225	277275	255,51,51
chr2L	277325	277375		13		277325	277375	255,51,51
chr2L	277375	277425		13		277375	277425	255,51,51
chr2L	277425	277475		13		277425	277475	255,51,51
chr2L	277525	277575		13		277525	277575	255,51,51
chr2L	277925	277975		13		277925	277975	255,51,51
chr2L	282975	283025		13		282975	283025	255,51,51
chr2L	294775	294825		13		294775	294825	255,51,51
chr2L	295075	295125		13		295075	295125	255,51,51
chr2L	295125	295175		13		295125	295175	255,51,51
chr2L	297975	298025		13		297975	298025	255,51,51
chr2L	298025	298075		13		298025	298075	255,51,51
chr2L	305975	306025		13		305975	306025	255,51,51
chr2L	306025	306075		13		306025	306075	255,51,51
chr2L	306075	306125		13		306075	306125	255,51,51
chr2L	404375	404425		13		404375	404425	255,51,51
chr2L	404425	404475		13		404425	404475	255,51,51
chr2L	404475	404525		13		404475	404525	255,51,51
chr2L	414475	414525		13		414475	414525	255,51,51
chr2L	414525	414575		13		414525	414575	255,51,51
chr2L	414775	414825		13		414775	414825	255,51,51
chr2L	414825	414875		13		414825	414875	255,51,51
chr2L	415025	415075		13		415025	415075	255,51,51
chr2L	415075	415125		13		415075	415125	255,51,51
chr2L	415125	415175		13		415125	415175	255,51,51
chr2L	415175	415225		13		415175	415225	255,51,51
chr2L	415225	415275		13		415225	415275	255,51,51
chr2L	421425	421475		13		421425	421475	255,51,51
chr2L	421475	421525		13		421475	421525	255,51,51
chr2L	421525	421575		13		421525	421575	255,51,51
chr2L	421575	421625		13		421575	421625	255,51,51
chr2L	421625	421675		13		421625	421675	255,51,51
chr2L	452875	452925		13		452875	452925	255,51,51
chr2L	452925	452975		13		452925	452975	255,51,51
chr2L	453025	453075		13		453025	453075	255,51,51
chr2L	453075	453125		13		453075	453125	255,51,51
chr2L	473075	473125		13		473075	473125	255,51,51
chr2L	473125	473175		13		473125	473175	255,51,51
chr2L	541375	541425		13		541375	541425	255,51,51
chr2L	541425	541475		13		541425	541475	255,51,51
chr2L	542025	542075		13		542025	542075	255,51,51
chr2L	542075	542125		13		542075	542125	255,51,51
chr2L	542125	542175		13		542125	542175	255,51,51
chr2L	542525	542575		13		542525	542575	255,51,51
chr2L	542675	542725		13		542675	542725	255,51,51
chr2L	542725	542775		13		542725	542775	255,51,51
chr2L	542875	542925		13		542875	542925	255,51,51
chr2L	558775	558825		13		558775	558825	255,51,51
chr2L	558825	558875		13		558825	558875	255,51,51
chr2L	559425	559475		13		559425	559475	255,51,51
chr2L	559475	559525		13		559475	559525	255,51,51
chr2L	559525	559575		13		559525	559575	255,51,51
chr2L	559575	559625		13		559575	559625	255,51,51
chr2L	564175	564225		13		564175	564225	255,51,51
chr2L	564225	564275		13		564225	564275	255,51,51
chr2L	564275	564325		13		564275	564325	255,51,51
chr2L	564325	564375		13		564325	564375	255,51,51
chr2L	564375	564425		13		564375	564425	255,51,51
chr2L	567825	567875		13		567825	567875	255,51,51
chr2L	568275	568325		13		568275	568325	255,51,51
chr2L	568325	568375		13		568325	568375	255,51,51
chr2L	568375	568425		13		568375	568425	255,51,51
chr2L	568425	568475		13		568425	568475	255,51,51
chr2L	568475	568525		13		568475	568525	255,51,51
chr2L	568575	568625		13		568575	568625	255,51,51
chr2L	568625	568675		13		568625	568675	255,51,51
chr2L	568875	568925		13		568875	568925	255,51,51
chr2L	568925	568975		13		568925	568975	255,51,51
chr2L	574425	574475		13		574425	574475	255,51,51
chr2L	574475	574525		13		574475	574525	255,51,51
chr2L	574625	574675		13		574625	574675	255,51,51
chr2L	810675	810725		13		810675	810725	255,51,51
chr2L	810725	810775		13		810725	810775	255,51,51
chr2L	810775	810825		13		810775	810825	255,51,51
chr2L	811725	811775		13		811725	811775	255,51,51
chr2L	815775	815825		13		815775	815825	255,51,51
chr2L	815825	815875		13		815825	815875	255,51,51
chr2L	815875	815925		13		815875	815925	255,51,51
chr2L	815925	815975		13		815925	815975	255,51,51
chr2L	815975	816025		13		815975	816025	255,51,51
chr2L	819375	819425		13		819375	819425	255,51,51
chr2L	819425	819475		13		819425	819475	255,51,51
chr2L	819475	819525		13		819475	819525	255,51,51
chr2L	819525	819575		13		819525	819575	255,51,51
chr2L	819575	819625		13		819575	819625	255,51,51
chr2L	819625	819675		13		819625	819675	255,51,51
chr2L	819675	819725		13		819675	819725	255,51,51
chr2L	820025	820075		13		820025	820075	255,51,51
chr2L	820075	820125		13		820075	820125	255,51,51
chr2L	820225	820275		13		820225	820275	255,51,51
chr2L	820625	820675		13		820625	820675	255,51,51
chr2L	820675	820725		13		820675	820725	255,51,51
chr2L	821325	821375		13		821325	821375	255,51,51
chr2L	821375	821425		13		821375	821425	255,51,51
chr2L	821425	821475		13		821425	821475	255,51,51
chr2L	821475	821525		13		821475	821525	255,51,51
chr2L	822025	822075		13		822025	822075	255,51,51
chr2L	852725	852775		13		852725	852775	255,51,51
chr2L	852775	852825		13		852775	852825	255,51,51
chr2L	869775	869825		13		869775	869825	255,51,51
chr2L	869825	869875		13		869825	869875	255,51,51
chr2L	869875	869925		13		869875	869925	255,51,51
chr2L	870375	870425		13		870375	870425	255,51,51
chr2L	870925	870975		13		870925	870975	255,51,51
chr2L	870975	871025		13		870975	871025	255,51,51
chr2L	871725	871775		13		871725	871775	255,51,51
chr2L	871775	871825		13		871775	871825	255,51,51
chr2L	1076825	1076875		13		1076825	1076875	255,51,51
chr2L	1078175	1078225		13		1078175	1078225	255,51,51
chr2L	1080925	1080975		13		1080925	1080975	255,51,51
chr2L	1107975	1108025		13		1107975	1108025	255,51,51
chr2L	1128625	1128675		13		1128625	1128675	255,51,51
chr2L	1128675	1128725		13		1128675	1128725	255,51,51
chr2L	1128875	1128925		13		1128875	1128925	255,51,51
chr2L	1128925	1128975		13		1128925	1128975	255,51,51
chr2L	1128975	1129025		13		1128975	1129025	255,51,51
chr2L	1129025	1129075		13		1129025	1129075	255,51,51
chr2L	1129275	1129325		13		1129275	1129325	255,51,51
chr2L	1129375	1129425		13		1129375	1129425	255,51,51
chr2L	1150575	1150625		13		1150575	1150625	255,51,51
chr2L	1150625	1150675		13		1150625	1150675	255,51,51
chr2L	1150675	1150725		13		1150675	1150725	255,51,51
chr2L	1150725	1150775		13		1150725	1150775	255,51,51
chr2L	1157875	1157925		13		1157875	1157925	255,51,51
chr2L	1157925	1157975		13		1157925	1157975	255,51,51
chr2L	1157975	1158025		13		1157975	1158025	255,51,51
chr2L	1158125	1158175		13		1158125	1158175	255,51,51
chr2L	1158175	1158225		13		1158175	1158225	255,51,51
chr2L	1158225	1158275		13		1158225	1158275	255,51,51
chr2L	1158275	1158325		13		1158275	1158325	255,51,51
chr2L	1158375	1158425		13		1158375	1158425	255,51,51
chr2L	1158425	1158475		13		1158425	1158475	255,51,51
chr2L	1158475	1158525		13		1158475	1158525	255,51,51
chr2L	1159225	1159275		13		1159225	1159275	255,51,51
chr2L	1159325	1159375		13		1159325	1159375	255,51,51
chr2L	1164275	1164325		13		1164275	1164325	255,51,51
chr2L	1164325	1164375		13		1164325	1164375	255,51,51
chr2L	1164375	1164425		13		1164375	1164425	255,51,51
chr2L	1164675	1164725		13		1164675	1164725	255,51,51
chr2L	1169825	1169875		13		1169825	1169875	255,51,51
chr2L	1169925	1169975		13		1169925	1169975	255,51,51
chr2L	1170075	1170125		13		1170075	1170125	255,51,51
chr2L	1170125	1170175		13		1170125	1170175	255,51,51
chr2L	1170175	1170225		13		1170175	1170225	255,51,51
chr2L	1170225	1170275		13		1170225	1170275	255,51,51
chr2L	1170275	1170325		13		1170275	1170325	255,51,51
chr2L	1170325	1170375		13		1170325	1170375	255,51,51
chr2L	1170375	1170425		13		1170375	1170425	255,51,51
chr2L	1170425	1170475		13		1170425	1170475	255,51,51
chr2L	1170475	1170525		13		1170475	1170525	255,51,51
chr2L	1172725	1172775		13		1172725	1172775	255,51,51
chr2L	1177575	1177625		13		1177575	1177625	255,51,51
chr2L	1177625	1177675		13		1177625	1177675	255,51,51
chr2L	1177675	1177725		13		1177675	1177725	255,51,51
chr2L	1177725	1177775		13		1177725	1177775	255,51,51
chr2L	1177775	1177825		13		1177775	1177825	255,51,51
chr2L	1611025	1611075		13		1611025	1611075	255,51,51
chr2L	1611075	1611125		13		1611075	1611125	255,51,51
chr2L	1611125	1611175		13		1611125	1611175	255,51,51
chr2L	1611225	1611275		13		1611225	1611275	255,51,51
chr2L	1611275	1611325		13		1611275	1611325	255,51,51
chr2L	1611325	1611375		13		1611325	1611375	255,51,51
chr2L	1611375	1611425		13		1611375	1611425	255,51,51
chr2L	1611425	1611475		13		1611425	1611475	255,51,51
chr2L	1611475	1611525		13		1611475	1611525	255,51,51
chr2L	1611525	1611575		13		1611525	1611575	255,51,51
chr2L	1619575	1619625		13		1619575	1619625	255,51,51
chr2L	1619625	1619675		13		1619625	1619675	255,51,51
chr2L	1704775	1704825		13		1704775	1704825	255,51,51
chr2L	1704825	1704875		13		1704825	1704875	255,51,51
chr2L	1704875	1704925		13		1704875	1704925	255,51,51
chr2L	1710975	1711025		13		1710975	1711025	255,51,51
chr2L	1715575	1715625		13		1715575	1715625	255,51,51
chr2L	1728725	1728775		13		1728725	1728775	255,51,51
chr2L	1728975	1729025		13		1728975	1729025	255,51,51
chr2L	1729275	1729325		13		1729275	1729325	255,51,51
chr2L	1751825	1751875		13		1751825	1751875	255,51,51
chr2L	1981125	1981175		13		1981125	1981175	255,51,51
chr2L	1981175	1981225		13		1981175	1981225	255,51,51
chr2L	1981425	1981475		13		1981425	1981475	255,51,51
chr2L	1981475	1981525		13		1981475	1981525	255,51,51
chr2L	1982025	1982075		13		1982025	1982075	255,51,51
chr2L	1982125	1982175		13		1982125	1982175	255,51,51
chr2L	1982175	1982225		13		1982175	1982225	255,51,51
chr2L	1982225	1982275		13		1982225	1982275	255,51,51
chr2L	1986275	1986325		13		1986275	1986325	255,51,51
chr2L	1986375	1986425		13		1986375	1986425	255,51,51
chr2L	2009875	2009925		13		2009875	2009925	255,51,51
chr2L	2009925	2009975		13		2009925	2009975	255,51,51
chr2L	2009975	2010025		13		2009975	2010025	255,51,51
chr2L	2010075	2010125		13		2010075	2010125	255,51,51
chr2L	2010125	2010175		13		2010125	2010175	255,51,51
chr2L	2010175	2010225		13		2010175	2010225	255,51,51
chr2L	2037525	2037575		13		2037525	2037575	255,51,51
chr2L	2037575	2037625		13		2037575	2037625	255,51,51
chr2L	2037625	2037675		13		2037625	2037675	255,51,51
chr2L	2037675	2037725		13		2037675	2037725	255,51,51
chr2L	2037725	2037775		13		2037725	2037775	255,51,51
chr2L	2038775	2038825		13		2038775	2038825	255,51,51
chr2L	2144975	2145025		13		2144975	2145025	255,51,51
chr2L	2147175	2147225		13		2147175	2147225	255,51,51
chr2L	2147225	2147275		13		2147225	2147275	255,51,51
chr2L	2147575	2147625		13		2147575	2147625	255,51,51
chr2L	2147625	2147675		13		2147625	2147675	255,51,51
chr2L	2151825	2151875		13		2151825	2151875	255,51,51
chr2L	2192025	2192075		13		2192025	2192075	255,51,51
chr2L	2192075	2192125		13		2192075	2192125	255,51,51
chr2L	2214275	2214325		13		2214275	2214325	255,51,51
chr2L	2214325	2214375		13		2214325	2214375	255,51,51
chr2L	2214375	2214425		13		2214375	2214425	255,51,51
chr2L	2220675	2220725		13		2220675	2220725	255,51,51
chr2L	2220725	2220775		13		2220725	2220775	255,51,51
chr2L	2220775	2220825		13		2220775	2220825	255,51,51
chr2L	2220825	2220875		13		2220825	2220875	255,51,51
chr2L	2220875	2220925		13		2220875	2220925	255,51,51
chr2L	2220925	2220975		13		2220925	2220975	255,51,51
chr2L	2220975	2221025		13		2220975	2221025	255,51,51
chr2L	2236725	2236775		13		2236725	2236775	255,51,51
chr2L	2364825	2364875		13		2364825	2364875	255,51,51
chr2L	2364975	2365025		13		2364975	2365025	255,51,51
chr2L	2365025	2365075		13		2365025	2365075	255,51,51
chr2L	2365425	2365475		13		2365425	2365475	255,51,51
chr2L	2365475	2365525		13		2365475	2365525	255,51,51
chr2L	2365525	2365575		13		2365525	2365575	255,51,51
chr2L	2365575	2365625		13		2365575	2365625	255,51,51
chr2L	2374325	2374375		13		2374325	2374375	255,51,51
chr2L	2374875	2374925		13		2374875	2374925	255,51,51
chr2L	2374975	2375025		13		2374975	2375025	255,51,51
chr2L	2375775	2375825		13		2375775	2375825	255,51,51
chr2L	2375825	2375875		13		2375825	2375875	255,51,51
chr2L	2376425	2376475		13		2376425	2376475	255,51,51
chr2L	2376475	2376525		13		2376475	2376525	255,51,51
chr2L	2376525	2376575		13		2376525	2376575	255,51,51
chr2L	2380825	2380875		13		2380825	2380875	255,51,51
chr2L	2381075	2381125		13		2381075	2381125	255,51,51
chr2L	2381125	2381175		13		2381125	2381175	255,51,51
chr2L	2381175	2381225		13		2381175	2381225	255,51,51
chr2L	2381475	2381525		13		2381475	2381525	255,51,51
chr2L	2381525	2381575		13		2381525	2381575	255,51,51
chr2L	2420775	2420825		13		2420775	2420825	255,51,51
chr2L	2493075	2493125		13		2493075	2493125	255,51,51
chr2L	2493125	2493175		13		2493125	2493175	255,51,51
chr2L	2493175	2493225		13		2493175	2493225	255,51,51
chr2L	2493225	2493275		13		2493225	2493275	255,51,51
chr2L	2493275	2493325		13		2493275	2493325	255,51,51
chr2L	2576975	2577025		13		2576975	2577025	255,51,51
chr2L	2577025	2577075		13		2577025	2577075	255,51,51
chr2L	2577175	2577225		13		2577175	2577225	255,51,51
chr2L	2580225	2580275		13		2580225	2580275	255,51,51
chr2L	2580275	2580325		13		2580275	2580325	255,51,51
chr2L	2580375	2580425		13		2580375	2580425	255,51,51
chr2L	2739975	2740025		13		2739975	2740025	255,51,51
chr2L	2740025	2740075		13		2740025	2740075	255,51,51
chr2L	2740075	2740125		13		2740075	2740125	255,51,51
chr2L	2740125	2740175		13		2740125	2740175	255,51,51
chr2L	2740175	2740225		13		2740175	2740225	255,51,51
chr2L	2748675	2748725		13		2748675	2748725	255,51,51
chr2L	2749125	2749175		13		2749125	2749175	255,51,51
chr2L	2757925	2757975		13		2757925	2757975	255,51,51
chr2L	2759225	2759275		13		2759225	2759275	255,51,51
chr2L	2759875	2759925		13		2759875	2759925	255,51,51
chr2L	2759925	2759975		13		2759925	2759975	255,51,51
chr2L	2759975	2760025		13		2759975	2760025	255,51,51
chr2L	2760025	2760075		13		2760025	2760075	255,51,51
chr2L	2765625	2765675		13		2765625	2765675	255,51,51
chr2L	2765675	2765725		13		2765675	2765725	255,51,51
chr2L	2766225	2766275		13		2766225	2766275	255,51,51
chr2L	2766375	2766425		13		2766375	2766425	255,51,51
chr2L	2856075	2856125		13		2856075	2856125	255,51,51
chr2L	2856125	2856175		13		2856125	2856175	255,51,51
chr2L	2856825	2856875		13		2856825	2856875	255,51,51
chr2L	2857075	2857125		13		2857075	2857125	255,51,51
chr2L	2857125	2857175		13		2857125	2857175	255,51,51
chr2L	2873275	2873325		13		2873275	2873325	255,51,51
chr2L	2873325	2873375		13		2873325	2873375	255,51,51
chr2L	2874925	2874975		13		2874925	2874975	255,51,51
chr2L	2874975	2875025		13		2874975	2875025	255,51,51
chr2L	2878225	2878275		13		2878225	2878275	255,51,51
chr2L	2878375	2878425		13		2878375	2878425	255,51,51
chr2L	2879025	2879075		13		2879025	2879075	255,51,51
chr2L	2879175	2879225		13		2879175	2879225	255,51,51
chr2L	2879375	2879425		13		2879375	2879425	255,51,51
chr2L	2879425	2879475		13		2879425	2879475	255,51,51
chr2L	2883275	2883325		13		2883275	2883325	255,51,51
chr2L	2883325	2883375		13		2883325	2883375	255,51,51
chr2L	2885625	2885675		13		2885625	2885675	255,51,51
chr2L	2969125	2969175		13		2969125	2969175	255,51,51
chr2L	2972325	2972375		13		2972325	2972375	255,51,51
chr2L	2972375	2972425		13		2972375	2972425	255,51,51
chr2L	2972825	2972875		13		2972825	2972875	255,51,51
chr2L	2972875	2972925		13		2972875	2972925	255,51,51
chr2L	2972925	2972975		13		2972925	2972975	255,51,51
chr2L	2972975	2973025		13		2972975	2973025	255,51,51
chr2L	2978875	2978925		13		2978875	2978925	255,51,51
chr2L	2979025	2979075		13		2979025	2979075	255,51,51
chr2L	2979075	2979125		13		2979075	2979125	255,51,51
chr2L	2979375	2979425		13		2979375	2979425	255,51,51
chr2L	2987425	2987475		13		2987425	2987475	255,51,51
chr2L	2987525	2987575		13		2987525	2987575	255,51,51
chr2L	2987575	2987625		13		2987575	2987625	255,51,51
chr2L	2987625	2987675		13		2987625	2987675	255,51,51
chr2L	2992825	2992875		13		2992825	2992875	255,51,51
chr2L	2992875	2992925		13		2992875	2992925	255,51,51
chr2L	2992925	2992975		13		2992925	2992975	255,51,51
chr2L	2999025	2999075		13		2999025	2999075	255,51,51
chr2L	2999125	2999175		13		2999125	2999175	255,51,51
chr2L	2999175	2999225		13		2999175	2999225	255,51,51
chr2L	2999225	2999275		13		2999225	2999275	255,51,51
chr2L	3018625	3018675		13		3018625	3018675	255,51,51
chr2L	3023325	3023375		13		3023325	3023375	255,51,51
chr2L	3028775	3028825		13		3028775	3028825	255,51,51
chr2L	3028825	3028875		13		3028825	3028875	255,51,51
chr2L	3028875	3028925		13		3028875	3028925	255,51,51
chr2L	3029075	3029125		13		3029075	3029125	255,51,51
chr2L	3029125	3029175		13		3029125	3029175	255,51,51
chr2L	3029175	3029225		13		3029175	3029225	255,51,51
chr2L	3029225	3029275		13		3029225	3029275	255,51,51
chr2L	3029275	3029325		13		3029275	3029325	255,51,51
chr2L	3029325	3029375		13		3029325	3029375	255,51,51
chr2L	3029525	3029575		13		3029525	3029575	255,51,51
chr2L	3029725	3029775		13		3029725	3029775	255,51,51
chr2L	3029775	3029825		13		3029775	3029825	255,51,51
chr2L	3030175	3030225		13		3030175	3030225	255,51,51
chr2L	3030225	3030275		13		3030225	3030275	255,51,51
chr2L	3030475	3030525		13		3030475	3030525	255,51,51
chr2L	3030575	3030625		13		3030575	3030625	255,51,51
chr2L	3039725	3039775		13		3039725	3039775	255,51,51
chr2L	3039775	3039825		13		3039775	3039825	255,51,51
chr2L	3039825	3039875		13		3039825	3039875	255,51,51
chr2L	3039875	3039925		13		3039875	3039925	255,51,51
chr2L	3039925	3039975		13		3039925	3039975	255,51,51
chr2L	3039975	3040025		13		3039975	3040025	255,51,51
chr2L	3040025	3040075		13		3040025	3040075	255,51,51
chr2L	3040375	3040425		13		3040375	3040425	255,51,51
chr2L	3144825	3144875		13		3144825	3144875	255,51,51
chr2L	3145675	3145725		13		3145675	3145725	255,51,51
chr2L	3145725	3145775		13		3145725	3145775	255,51,51
chr2L	3145775	3145825		13		3145775	3145825	255,51,51
chr2L	3145825	3145875		13		3145825	3145875	255,51,51
chr2L	3146075	3146125		13		3146075	3146125	255,51,51
chr2L	3159525	3159575		13		3159525	3159575	255,51,51
chr2L	3159575	3159625		13		3159575	3159625	255,51,51
chr2L	3373425	3373475		13		3373425	3373475	255,51,51
chr2L	3373475	3373525		13		3373475	3373525	255,51,51
chr2L	3376625	3376675		13		3376625	3376675	255,51,51
chr2L	3376675	3376725		13		3376675	3376725	255,51,51
chr2L	3376925	3376975		13		3376925	3376975	255,51,51
chr2L	3376975	3377025		13		3376975	3377025	255,51,51
chr2L	3377025	3377075		13		3377025	3377075	255,51,51
chr2L	3377075	3377125		13		3377075	3377125	255,51,51
chr2L	3377125	3377175		13		3377125	3377175	255,51,51
chr2L	3377175	3377225		13		3377175	3377225	255,51,51
chr2L	3449625	3449675		13		3449625	3449675	255,51,51
chr2L	3449675	3449725		13		3449675	3449725	255,51,51
chr2L	3449725	3449775		13		3449725	3449775	255,51,51
chr2L	3449875	3449925		13		3449875	3449925	255,51,51
chr2L	3450975	3451025		13		3450975	3451025	255,51,51
chr2L	3452375	3452425		13		3452375	3452425	255,51,51
chr2L	3452425	3452475		13		3452425	3452475	255,51,51
chr2L	3452475	3452525		13		3452475	3452525	255,51,51
chr2L	3456975	3457025		13		3456975	3457025	255,51,51
chr2L	3457225	3457275		13		3457225	3457275	255,51,51
chr2L	3457275	3457325		13		3457275	3457325	255,51,51
chr2L	3457325	3457375		13		3457325	3457375	255,51,51
chr2L	3457375	3457425		13		3457375	3457425	255,51,51
chr2L	3465525	3465575		13		3465525	3465575	255,51,51
chr2L	3465875	3465925		13		3465875	3465925	255,51,51
chr2L	3465925	3465975		13		3465925	3465975	255,51,51
chr2L	3465975	3466025		13		3465975	3466025	255,51,51
chr2L	3469725	3469775		13		3469725	3469775	255,51,51
chr2L	3514775	3514825		13		3514775	3514825	255,51,51
chr2L	3530225	3530275		13		3530225	3530275	255,51,51
chr2L	3711575	3711625		13		3711575	3711625	255,51,51
chr2L	3713075	3713125		13		3713075	3713125	255,51,51
chr2L	3713125	3713175		13		3713125	3713175	255,51,51
chr2L	3713225	3713275		13		3713225	3713275	255,51,51
chr2L	3713275	3713325		13		3713275	3713325	255,51,51
chr2L	3813025	3813075		13		3813025	3813075	255,51,51
chr2L	3867725	3867775		13		3867725	3867775	255,51,51
chr2L	3872575	3872625		13		3872575	3872625	255,51,51
chr2L	4197175	4197225		13		4197175	4197225	255,51,51
chr2L	4197225	4197275		13		4197225	4197275	255,51,51
chr2L	4197325	4197375		13		4197325	4197375	255,51,51
chr2L	4197525	4197575		13		4197525	4197575	255,51,51
chr2L	4197575	4197625		13		4197575	4197625	255,51,51
chr2L	4197775	4197825		13		4197775	4197825	255,51,51
chr2L	4197825	4197875		13		4197825	4197875	255,51,51
chr2L	4197875	4197925		13		4197875	4197925	255,51,51
chr2L	4197925	4197975		13		4197925	4197975	255,51,51
chr2L	4197975	4198025		13		4197975	4198025	255,51,51
chr2L	4226775	4226825		13		4226775	4226825	255,51,51
chr2L	4226825	4226875		13		4226825	4226875	255,51,51
chr2L	4226875	4226925		13		4226875	4226925	255,51,51
chr2L	4226925	4226975		13		4226925	4226975	255,51,51
chr2L	4226975	4227025		13		4226975	4227025	255,51,51
chr2L	4227725	4227775		13		4227725	4227775	255,51,51
chr2L	4386275	4386325		13		4386275	4386325	255,51,51
chr2L	4386925	4386975		13		4386925	4386975	255,51,51
chr2L	4386975	4387025		13		4386975	4387025	255,51,51
chr2L	4387025	4387075		13		4387025	4387075	255,51,51
chr2L	4393675	4393725		13		4393675	4393725	255,51,51
chr2L	4393725	4393775		13		4393725	4393775	255,51,51
chr2L	4393775	4393825		13		4393775	4393825	255,51,51
chr2L	4393825	4393875		13		4393825	4393875	255,51,51
chr2L	4393875	4393925		13		4393875	4393925	255,51,51
chr2L	4394225	4394275		13		4394225	4394275	255,51,51
chr2L	4394375	4394425		13		4394375	4394425	255,51,51
chr2L	4442675	4442725		13		4442675	4442725	255,51,51
chr2L	4442825	4442875		13		4442825	4442875	255,51,51
chr2L	4448675	4448725		13		4448675	4448725	255,51,51
chr2L	4448725	4448775		13		4448725	4448775	255,51,51
chr2L	4452875	4452925		13		4452875	4452925	255,51,51
chr2L	4452925	4452975		13		4452925	4452975	255,51,51
chr2L	4453175	4453225		13		4453175	4453225	255,51,51
chr2L	4453475	4453525		13		4453475	4453525	255,51,51
chr2L	4453525	4453575		13		4453525	4453575	255,51,51
chr2L	4454325	4454375		13		4454325	4454375	255,51,51
chr2L	4454375	4454425		13		4454375	4454425	255,51,51
chr2L	4454475	4454525		13		4454475	4454525	255,51,51
chr2L	4454525	4454575		13		4454525	4454575	255,51,51
chr2L	4454575	4454625		13		4454575	4454625	255,51,51
chr2L	4454625	4454675		13		4454625	4454675	255,51,51
chr2L	4456925	4456975		13		4456925	4456975	255,51,51
chr2L	4458325	4458375		13		4458325	4458375	255,51,51
chr2L	4458375	4458425		13		4458375	4458425	255,51,51
chr2L	4458775	4458825		13		4458775	4458825	255,51,51
chr2L	4458825	4458875		13		4458825	4458875	255,51,51
chr2L	4458875	4458925		13		4458875	4458925	255,51,51
chr2L	4458925	4458975		13		4458925	4458975	255,51,51
chr2L	4459575	4459625		13		4459575	4459625	255,51,51
chr2L	4459625	4459675		13		4459625	4459675	255,51,51
chr2L	4459875	4459925		13		4459875	4459925	255,51,51
chr2L	4459925	4459975		13		4459925	4459975	255,51,51
chr2L	4463875	4463925		13		4463875	4463925	255,51,51
chr2L	4465125	4465175		13		4465125	4465175	255,51,51
chr2L	4465175	4465225		13		4465175	4465225	255,51,51
chr2L	4465225	4465275		13		4465225	4465275	255,51,51
chr2L	4465275	4465325		13		4465275	4465325	255,51,51
chr2L	4465325	4465375		13		4465325	4465375	255,51,51
chr2L	4795075	4795125		13		4795075	4795125	255,51,51
chr2L	4837675	4837725		13		4837675	4837725	255,51,51
chr2L	4837725	4837775		13		4837725	4837775	255,51,51
chr2L	4837775	4837825		13		4837775	4837825	255,51,51
chr2L	4837825	4837875		13		4837825	4837875	255,51,51
chr2L	4837875	4837925		13		4837875	4837925	255,51,51
chr2L	4838125	4838175		13		4838125	4838175	255,51,51
chr2L	4847075	4847125		13		4847075	4847125	255,51,51
chr2L	4847175	4847225		13		4847175	4847225	255,51,51
chr2L	4847225	4847275		13		4847225	4847275	255,51,51
chr2L	4847725	4847775		13		4847725	4847775	255,51,51
chr2L	4847775	4847825		13		4847775	4847825	255,51,51
chr2L	4847875	4847925		13		4847875	4847925	255,51,51
chr2L	4847925	4847975		13		4847925	4847975	255,51,51
chr2L	4850275	4850325		13		4850275	4850325	255,51,51
chr2L	4850675	4850725		13		4850675	4850725	255,51,51
chr2L	4945175	4945225		13		4945175	4945225	255,51,51
chr2L	4945225	4945275		13		4945225	4945275	255,51,51
chr2L	4945275	4945325		13		4945275	4945325	255,51,51
chr2L	4945325	4945375		13		4945325	4945375	255,51,51
chr2L	4945375	4945425		13		4945375	4945425	255,51,51
chr2L	4945475	4945525		13		4945475	4945525	255,51,51
chr2L	4945525	4945575		13		4945525	4945575	255,51,51
chr2L	4945575	4945625		13		4945575	4945625	255,51,51
chr2L	4948975	4949025		13		4948975	4949025	255,51,51
chr2L	4949075	4949125		13		4949075	4949125	255,51,51
chr2L	4949325	4949375		13		4949325	4949375	255,51,51
chr2L	4949375	4949425		13		4949375	4949425	255,51,51
chr2L	4949425	4949475		13		4949425	4949475	255,51,51
chr2L	4949475	4949525		13		4949475	4949525	255,51,51
chr2L	4949525	4949575		13		4949525	4949575	255,51,51
chr2L	4949575	4949625		13		4949575	4949625	255,51,51
chr2L	4949625	4949675		13		4949625	4949675	255,51,51
chr2L	4949675	4949725		13		4949675	4949725	255,51,51
chr2L	4949725	4949775		13		4949725	4949775	255,51,51
chr2L	4965575	4965625		13		4965575	4965625	255,51,51
chr2L	4967925	4967975		13		4967925	4967975	255,51,51
chr2L	4967975	4968025		13		4967975	4968025	255,51,51
chr2L	4969075	4969125		13		4969075	4969125	255,51,51
chr2L	4971425	4971475		13		4971425	4971475	255,51,51
chr2L	4971675	4971725		13		4971675	4971725	255,51,51
chr2L	4971725	4971775		13		4971725	4971775	255,51,51
chr2L	4971775	4971825		13		4971775	4971825	255,51,51
chr2L	4973525	4973575		13		4973525	4973575	255,51,51
chr2L	4976825	4976875		13		4976825	4976875	255,51,51
chr2L	4976875	4976925		13		4976875	4976925	255,51,51
chr2L	4976975	4977025		13		4976975	4977025	255,51,51
chr2L	4977175	4977225		13		4977175	4977225	255,51,51
chr2L	4977375	4977425		13		4977375	4977425	255,51,51
chr2L	4981025	4981075		13		4981025	4981075	255,51,51
chr2L	4981075	4981125		13		4981075	4981125	255,51,51
chr2L	4981125	4981175		13		4981125	4981175	255,51,51
chr2L	4981175	4981225		13		4981175	4981225	255,51,51
chr2L	4981225	4981275		13		4981225	4981275	255,51,51
chr2L	4981275	4981325		13		4981275	4981325	255,51,51
chr2L	4981325	4981375		13		4981325	4981375	255,51,51
chr2L	4981375	4981425		13		4981375	4981425	255,51,51
chr2L	4981425	4981475		13		4981425	4981475	255,51,51
chr2L	4981475	4981525		13		4981475	4981525	255,51,51
chr2L	4981675	4981725		13		4981675	4981725	255,51,51
chr2L	4982625	4982675		13		4982625	4982675	255,51,51
chr2L	5009575	5009625		13		5009575	5009625	255,51,51
chr2L	5009825	5009875		13		5009825	5009875	255,51,51
chr2L	5009875	5009925		13		5009875	5009925	255,51,51
chr2L	5010475	5010525		13		5010475	5010525	255,51,51
chr2L	5010525	5010575		13		5010525	5010575	255,51,51
chr2L	5010575	5010625		13		5010575	5010625	255,51,51
chr2L	5010625	5010675		13		5010625	5010675	255,51,51
chr2L	5010675	5010725		13		5010675	5010725	255,51,51
chr2L	5010725	5010775		13		5010725	5010775	255,51,51
chr2L	5010775	5010825		13		5010775	5010825	255,51,51
chr2L	5010875	5010925		13		5010875	5010925	255,51,51
chr2L	5010925	5010975		13		5010925	5010975	255,51,51
chr2L	5010975	5011025		13		5010975	5011025	255,51,51
chr2L	5011025	5011075		13		5011025	5011075	255,51,51
chr2L	5011075	5011125		13		5011075	5011125	255,51,51
chr2L	5011525	5011575		13		5011525	5011575	255,51,51
chr2L	5042675	5042725		13		5042675	5042725	255,51,51
chr2L	5043125	5043175		13		5043125	5043175	255,51,51
chr2L	5043175	5043225		13		5043175	5043225	255,51,51
chr2L	5043225	5043275		13		5043225	5043275	255,51,51
chr2L	5043275	5043325		13		5043275	5043325	255,51,51
chr2L	5043325	5043375		13		5043325	5043375	255,51,51
chr2L	5043375	5043425		13		5043375	5043425	255,51,51
chr2L	5052225	5052275		13		5052225	5052275	255,51,51
chr2L	5052475	5052525		13		5052475	5052525	255,51,51
chr2L	5052525	5052575		13		5052525	5052575	255,51,51
chr2L	5052675	5052725		13		5052675	5052725	255,51,51
chr2L	5052925	5052975		13		5052925	5052975	255,51,51
chr2L	5054925	5054975		13		5054925	5054975	255,51,51
chr2L	5054975	5055025		13		5054975	5055025	255,51,51
chr2L	5055025	5055075		13		5055025	5055075	255,51,51
chr2L	5055075	5055125		13		5055075	5055125	255,51,51
chr2L	5055125	5055175		13		5055125	5055175	255,51,51
chr2L	5055175	5055225		13		5055175	5055225	255,51,51
chr2L	5059675	5059725		13		5059675	5059725	255,51,51
chr2L	5059725	5059775		13		5059725	5059775	255,51,51
chr2L	5059775	5059825		13		5059775	5059825	255,51,51
chr2L	5060375	5060425		13		5060375	5060425	255,51,51
chr2L	5070825	5070875		13		5070825	5070875	255,51,51
chr2L	5070875	5070925		13		5070875	5070925	255,51,51
chr2L	5070925	5070975		13		5070925	5070975	255,51,51
chr2L	5071025	5071075		13		5071025	5071075	255,51,51
chr2L	5092425	5092475		13		5092425	5092475	255,51,51
chr2L	5093875	5093925		13		5093875	5093925	255,51,51
chr2L	5093925	5093975		13		5093925	5093975	255,51,51
chr2L	5093975	5094025		13		5093975	5094025	255,51,51
chr2L	5094575	5094625		13		5094575	5094625	255,51,51
chr2L	5096375	5096425		13		5096375	5096425	255,51,51
chr2L	5096425	5096475		13		5096425	5096475	255,51,51
chr2L	5096475	5096525		13		5096475	5096525	255,51,51
chr2L	5243075	5243125		13		5243075	5243125	255,51,51
chr2L	5270675	5270725		13		5270675	5270725	255,51,51
chr2L	5270725	5270775		13		5270725	5270775	255,51,51
chr2L	5270775	5270825		13		5270775	5270825	255,51,51
chr2L	5271025	5271075		13		5271025	5271075	255,51,51
chr2L	5271075	5271125		13		5271075	5271125	255,51,51
chr2L	5271175	5271225		13		5271175	5271225	255,51,51
chr2L	5271225	5271275		13		5271225	5271275	255,51,51
chr2L	5271275	5271325		13		5271275	5271325	255,51,51
chr2L	5278325	5278375		13		5278325	5278375	255,51,51
chr2L	5278375	5278425		13		5278375	5278425	255,51,51
chr2L	5278475	5278525		13		5278475	5278525	255,51,51
chr2L	5278525	5278575		13		5278525	5278575	255,51,51
chr2L	5278575	5278625		13		5278575	5278625	255,51,51
chr2L	5278625	5278675		13		5278625	5278675	255,51,51
chr2L	5278675	5278725		13		5278675	5278725	255,51,51
chr2L	5278725	5278775		13		5278725	5278775	255,51,51
chr2L	5278775	5278825		13		5278775	5278825	255,51,51
chr2L	5278825	5278875		13		5278825	5278875	255,51,51
chr2L	5278875	5278925		13		5278875	5278925	255,51,51
chr2L	5278925	5278975		13		5278925	5278975	255,51,51
chr2L	5278975	5279025		13		5278975	5279025	255,51,51
chr2L	5279075	5279125		13		5279075	5279125	255,51,51
chr2L	5279175	5279225		13		5279175	5279225	255,51,51
chr2L	5279225	5279275		13		5279225	5279275	255,51,51
chr2L	5307325	5307375		13		5307325	5307375	255,51,51
chr2L	5324575	5324625		13		5324575	5324625	255,51,51
chr2L	5324825	5324875		13		5324825	5324875	255,51,51
chr2L	5325225	5325275		13		5325225	5325275	255,51,51
chr2L	5325275	5325325		13		5325275	5325325	255,51,51
chr2L	5325325	5325375		13		5325325	5325375	255,51,51
chr2L	5325475	5325525		13		5325475	5325525	255,51,51
chr2L	5325675	5325725		13		5325675	5325725	255,51,51
chr2L	5325725	5325775		13		5325725	5325775	255,51,51
chr2L	5325775	5325825		13		5325775	5325825	255,51,51
chr2L	5325825	5325875		13		5325825	5325875	255,51,51
chr2L	5325875	5325925		13		5325875	5325925	255,51,51
chr2L	5325975	5326025		13		5325975	5326025	255,51,51
chr2L	5326425	5326475		13		5326425	5326475	255,51,51
chr2L	5326475	5326525		13		5326475	5326525	255,51,51
chr2L	5326525	5326575		13		5326525	5326575	255,51,51
chr2L	5326575	5326625		13		5326575	5326625	255,51,51
chr2L	5326625	5326675		13		5326625	5326675	255,51,51
chr2L	5327275	5327325		13		5327275	5327325	255,51,51
chr2L	5327325	5327375		13		5327325	5327375	255,51,51
chr2L	5520125	5520175		13		5520125	5520175	255,51,51
chr2L	5520175	5520225		13		5520175	5520225	255,51,51
chr2L	5520225	5520275		13		5520225	5520275	255,51,51
chr2L	5520275	5520325		13		5520275	5520325	255,51,51
chr2L	5523625	5523675		13		5523625	5523675	255,51,51
chr2L	5523725	5523775		13		5523725	5523775	255,51,51
chr2L	5523775	5523825		13		5523775	5523825	255,51,51
chr2L	5524175	5524225		13		5524175	5524225	255,51,51
chr2L	5524225	5524275		13		5524225	5524275	255,51,51
chr2L	5524275	5524325		13		5524275	5524325	255,51,51
chr2L	5524325	5524375		13		5524325	5524375	255,51,51
chr2L	5524375	5524425		13		5524375	5524425	255,51,51
chr2L	5524625	5524675		13		5524625	5524675	255,51,51
chr2L	5526875	5526925		13		5526875	5526925	255,51,51
chr2L	5526975	5527025		13		5526975	5527025	255,51,51
chr2L	5527275	5527325		13		5527275	5527325	255,51,51
chr2L	5532175	5532225		13		5532175	5532225	255,51,51
chr2L	5532225	5532275		13		5532225	5532275	255,51,51
chr2L	5532275	5532325		13		5532275	5532325	255,51,51
chr2L	5541775	5541825		13		5541775	5541825	255,51,51
chr2L	5542425	5542475		13		5542425	5542475	255,51,51
chr2L	5542475	5542525		13		5542475	5542525	255,51,51
chr2L	5542575	5542625		13		5542575	5542625	255,51,51
chr2L	5542625	5542675		13		5542625	5542675	255,51,51
chr2L	5542875	5542925		13		5542875	5542925	255,51,51
chr2L	5542975	5543025		13		5542975	5543025	255,51,51
chr2L	5721025	5721075		13		5721025	5721075	255,51,51
chr2L	5721375	5721425		13		5721375	5721425	255,51,51
chr2L	5721425	5721475		13		5721425	5721475	255,51,51
chr2L	5721525	5721575		13		5721525	5721575	255,51,51
chr2L	5724225	5724275		13		5724225	5724275	255,51,51
chr2L	5724275	5724325		13		5724275	5724325	255,51,51
chr2L	5724325	5724375		13		5724325	5724375	255,51,51
chr2L	5724375	5724425		13		5724375	5724425	255,51,51
chr2L	5724825	5724875		13		5724825	5724875	255,51,51
chr2L	5724875	5724925		13		5724875	5724925	255,51,51
chr2L	5725225	5725275		13		5725225	5725275	255,51,51
chr2L	5725275	5725325		13		5725275	5725325	255,51,51
chr2L	5801625	5801675		13		5801625	5801675	255,51,51
chr2L	5801675	5801725		13		5801675	5801725	255,51,51
chr2L	5801725	5801775		13		5801725	5801775	255,51,51
chr2L	5801775	5801825		13		5801775	5801825	255,51,51
chr2L	5802425	5802475		13		5802425	5802475	255,51,51
chr2L	5802475	5802525		13		5802475	5802525	255,51,51
chr2L	5802525	5802575		13		5802525	5802575	255,51,51
chr2L	5802575	5802625		13		5802575	5802625	255,51,51
chr2L	5802675	5802725		13		5802675	5802725	255,51,51
chr2L	5907025	5907075		13		5907025	5907075	255,51,51
chr2L	5907075	5907125		13		5907075	5907125	255,51,51
chr2L	5907125	5907175		13		5907125	5907175	255,51,51
chr2L	5907175	5907225		13		5907175	5907225	255,51,51
chr2L	5907275	5907325		13		5907275	5907325	255,51,51
chr2L	5907325	5907375		13		5907325	5907375	255,51,51
chr2L	5907525	5907575		13		5907525	5907575	255,51,51
chr2L	5907575	5907625		13		5907575	5907625	255,51,51
chr2L	5907625	5907675		13		5907625	5907675	255,51,51
chr2L	5907675	5907725		13		5907675	5907725	255,51,51
chr2L	5907725	5907775		13		5907725	5907775	255,51,51
chr2L	5907975	5908025		13		5907975	5908025	255,51,51
chr2L	5943675	5943725		13		5943675	5943725	255,51,51
chr2L	5949375	5949425		13		5949375	5949425	255,51,51
chr2L	5949425	5949475		13		5949425	5949475	255,51,51
chr2L	5949475	5949525		13		5949475	5949525	255,51,51
chr2L	5949525	5949575		13		5949525	5949575	255,51,51
chr2L	5949575	5949625		13		5949575	5949625	255,51,51
chr2L	5972125	5972175		13		5972125	5972175	255,51,51
chr2L	5981025	5981075		13		5981025	5981075	255,51,51
chr2L	5981075	5981125		13		5981075	5981125	255,51,51
chr2L	5981175	5981225		13		5981175	5981225	255,51,51
chr2L	5986325	5986375		13		5986325	5986375	255,51,51
chr2L	5986375	5986425		13		5986375	5986425	255,51,51
chr2L	5986425	5986475		13		5986425	5986475	255,51,51
chr2L	5999375	5999425		13		5999375	5999425	255,51,51
chr2L	5999775	5999825		13		5999775	5999825	255,51,51
chr2L	6000225	6000275		13		6000225	6000275	255,51,51
chr2L	6024425	6024475		13		6024425	6024475	255,51,51
chr2L	6024475	6024525		13		6024475	6024525	255,51,51
chr2L	6036525	6036575		13		6036525	6036575	255,51,51
chr2L	6036575	6036625		13		6036575	6036625	255,51,51
chr2L	6036725	6036775		13		6036725	6036775	255,51,51
chr2L	6045975	6046025		13		6045975	6046025	255,51,51
chr2L	6046175	6046225		13		6046175	6046225	255,51,51
chr2L	6046275	6046325		13		6046275	6046325	255,51,51
chr2L	6048025	6048075		13		6048025	6048075	255,51,51
chr2L	6050075	6050125		13		6050075	6050125	255,51,51
chr2L	6050775	6050825		13		6050775	6050825	255,51,51
chr2L	6050825	6050875		13		6050825	6050875	255,51,51
chr2L	6050975	6051025		13		6050975	6051025	255,51,51
chr2L	6051025	6051075		13		6051025	6051075	255,51,51
chr2L	6051075	6051125		13		6051075	6051125	255,51,51
chr2L	6051175	6051225		13		6051175	6051225	255,51,51
chr2L	6051225	6051275		13		6051225	6051275	255,51,51
chr2L	6051275	6051325		13		6051275	6051325	255,51,51
chr2L	6051425	6051475		13		6051425	6051475	255,51,51
chr2L	6051475	6051525		13		6051475	6051525	255,51,51
chr2L	6062625	6062675		13		6062625	6062675	255,51,51
chr2L	6062675	6062725		13		6062675	6062725	255,51,51
chr2L	6062725	6062775		13		6062725	6062775	255,51,51
chr2L	6062775	6062825		13		6062775	6062825	255,51,51
chr2L	6062825	6062875		13		6062825	6062875	255,51,51
chr2L	6062875	6062925		13		6062875	6062925	255,51,51
chr2L	6062975	6063025		13		6062975	6063025	255,51,51
chr2L	6065525	6065575		13		6065525	6065575	255,51,51
chr2L	6065575	6065625		13		6065575	6065625	255,51,51
chr2L	6065675	6065725		13		6065675	6065725	255,51,51
chr2L	6065725	6065775		13		6065725	6065775	255,51,51
chr2L	6065875	6065925		13		6065875	6065925	255,51,51
chr2L	6065925	6065975		13		6065925	6065975	255,51,51
chr2L	6066125	6066175		13		6066125	6066175	255,51,51
chr2L	6069025	6069075		13		6069025	6069075	255,51,51
chr2L	6069075	6069125		13		6069075	6069125	255,51,51
chr2L	6070325	6070375		13		6070325	6070375	255,51,51
chr2L	6070375	6070425		13		6070375	6070425	255,51,51
chr2L	6070475	6070525		13		6070475	6070525	255,51,51
chr2L	6070575	6070625		13		6070575	6070625	255,51,51
chr2L	6070625	6070675		13		6070625	6070675	255,51,51
chr2L	6070675	6070725		13		6070675	6070725	255,51,51
chr2L	6070725	6070775		13		6070725	6070775	255,51,51
chr2L	6097025	6097075		13		6097025	6097075	255,51,51
chr2L	6098625	6098675		13		6098625	6098675	255,51,51
chr2L	6125125	6125175		13		6125125	6125175	255,51,51
chr2L	6125175	6125225		13		6125175	6125225	255,51,51
chr2L	6127425	6127475		13		6127425	6127475	255,51,51
chr2L	6323775	6323825		13		6323775	6323825	255,51,51
chr2L	6323825	6323875		13		6323825	6323875	255,51,51
chr2L	6324025	6324075		13		6324025	6324075	255,51,51
chr2L	6324075	6324125		13		6324075	6324125	255,51,51
chr2L	6324125	6324175		13		6324125	6324175	255,51,51
chr2L	6338025	6338075		13		6338025	6338075	255,51,51
chr2L	6338075	6338125		13		6338075	6338125	255,51,51
chr2L	6338175	6338225		13		6338175	6338225	255,51,51
chr2L	6338225	6338275		13		6338225	6338275	255,51,51
chr2L	6338275	6338325		13		6338275	6338325	255,51,51
chr2L	6338325	6338375		13		6338325	6338375	255,51,51
chr2L	6338375	6338425		13		6338375	6338425	255,51,51
chr2L	6338425	6338475		13		6338425	6338475	255,51,51
chr2L	6338475	6338525		13		6338475	6338525	255,51,51
chr2L	6338525	6338575		13		6338525	6338575	255,51,51
chr2L	6338575	6338625		13		6338575	6338625	255,51,51
chr2L	6338625	6338675		13		6338625	6338675	255,51,51
chr2L	6338675	6338725		13		6338675	6338725	255,51,51
chr2L	6338725	6338775		13		6338725	6338775	255,51,51
chr2L	6424475	6424525		13		6424475	6424525	255,51,51
chr2L	6456275	6456325		13		6456275	6456325	255,51,51
chr2L	6456325	6456375		13		6456325	6456375	255,51,51
chr2L	6456375	6456425		13		6456375	6456425	255,51,51
chr2L	6456525	6456575		13		6456525	6456575	255,51,51
chr2L	6472625	6472675		13		6472625	6472675	255,51,51
chr2L	6472725	6472775		13		6472725	6472775	255,51,51
chr2L	6473625	6473675		13		6473625	6473675	255,51,51
chr2L	6473775	6473825		13		6473775	6473825	255,51,51
chr2L	6476425	6476475		13		6476425	6476475	255,51,51
chr2L	6476475	6476525		13		6476475	6476525	255,51,51
chr2L	6476575	6476625		13		6476575	6476625	255,51,51
chr2L	6476625	6476675		13		6476625	6476675	255,51,51
chr2L	6476675	6476725		13		6476675	6476725	255,51,51
chr2L	6480425	6480475		13		6480425	6480475	255,51,51
chr2L	6480475	6480525		13		6480475	6480525	255,51,51
chr2L	6480525	6480575		13		6480525	6480575	255,51,51
chr2L	6480725	6480775		13		6480725	6480775	255,51,51
chr2L	6480775	6480825		13		6480775	6480825	255,51,51
chr2L	6480825	6480875		13		6480825	6480875	255,51,51
chr2L	6480875	6480925		13		6480875	6480925	255,51,51
chr2L	6480925	6480975		13		6480925	6480975	255,51,51
chr2L	6488975	6489025		13		6488975	6489025	255,51,51
chr2L	6489075	6489125		13		6489075	6489125	255,51,51
chr2L	6489125	6489175		13		6489125	6489175	255,51,51
chr2L	6489225	6489275		13		6489225	6489275	255,51,51
chr2L	6490675	6490725		13		6490675	6490725	255,51,51
chr2L	6490725	6490775		13		6490725	6490775	255,51,51
chr2L	6490775	6490825		13		6490775	6490825	255,51,51
chr2L	6490825	6490875		13		6490825	6490875	255,51,51
chr2L	6490875	6490925		13		6490875	6490925	255,51,51
chr2L	6491025	6491075		13		6491025	6491075	255,51,51
chr2L	6491075	6491125		13		6491075	6491125	255,51,51
chr2L	6491125	6491175		13		6491125	6491175	255,51,51
chr2L	6491175	6491225		13		6491175	6491225	255,51,51
chr2L	6491225	6491275		13		6491225	6491275	255,51,51
chr2L	6557475	6557525		13		6557475	6557525	255,51,51
chr2L	6557525	6557575		13		6557525	6557575	255,51,51
chr2L	6557575	6557625		13		6557575	6557625	255,51,51
chr2L	6557625	6557675		13		6557625	6557675	255,51,51
chr2L	6557675	6557725		13		6557675	6557725	255,51,51
chr2L	6557725	6557775		13		6557725	6557775	255,51,51
chr2L	6557775	6557825		13		6557775	6557825	255,51,51
chr2L	6557825	6557875		13		6557825	6557875	255,51,51
chr2L	6557875	6557925		13		6557875	6557925	255,51,51
chr2L	6562225	6562275		13		6562225	6562275	255,51,51
chr2L	6562275	6562325		13		6562275	6562325	255,51,51
chr2L	6562325	6562375		13		6562325	6562375	255,51,51
chr2L	6562375	6562425		13		6562375	6562425	255,51,51
chr2L	6562425	6562475		13		6562425	6562475	255,51,51
chr2L	6647075	6647125		13		6647075	6647125	255,51,51
chr2L	6648275	6648325		13		6648275	6648325	255,51,51
chr2L	6648475	6648525		13		6648475	6648525	255,51,51
chr2L	6648525	6648575		13		6648525	6648575	255,51,51
chr2L	6648575	6648625		13		6648575	6648625	255,51,51
chr2L	6648625	6648675		13		6648625	6648675	255,51,51
chr2L	6648675	6648725		13		6648675	6648725	255,51,51
chr2L	6648925	6648975		13		6648925	6648975	255,51,51
chr2L	6648975	6649025		13		6648975	6649025	255,51,51
chr2L	6649025	6649075		13		6649025	6649075	255,51,51
chr2L	6649075	6649125		13		6649075	6649125	255,51,51
chr2L	6649275	6649325		13		6649275	6649325	255,51,51
chr2L	6649325	6649375		13		6649325	6649375	255,51,51
chr2L	6649375	6649425		13		6649375	6649425	255,51,51
chr2L	6649475	6649525		13		6649475	6649525	255,51,51
chr2L	6663775	6663825		13		6663775	6663825	255,51,51
chr2L	6663825	6663875		13		6663825	6663875	255,51,51
chr2L	6663875	6663925		13		6663875	6663925	255,51,51
chr2L	6663925	6663975		13		6663925	6663975	255,51,51
chr2L	6663975	6664025		13		6663975	6664025	255,51,51
chr2L	6673925	6673975		13		6673925	6673975	255,51,51
chr2L	6673975	6674025		13		6673975	6674025	255,51,51
chr2L	6674025	6674075		13		6674025	6674075	255,51,51
chr2L	6677125	6677175		13		6677125	6677175	255,51,51
chr2L	6677275	6677325		13		6677275	6677325	255,51,51
chr2L	6677425	6677475		13		6677425	6677475	255,51,51
chr2L	6677475	6677525		13		6677475	6677525	255,51,51
chr2L	6677525	6677575		13		6677525	6677575	255,51,51
chr2L	6684275	6684325		13		6684275	6684325	255,51,51
chr2L	6684325	6684375		13		6684325	6684375	255,51,51
chr2L	6684625	6684675		13		6684625	6684675	255,51,51
chr2L	6717625	6717675		13		6717625	6717675	255,51,51
chr2L	6723675	6723725		13		6723675	6723725	255,51,51
chr2L	6723725	6723775		13		6723725	6723775	255,51,51
chr2L	6723775	6723825		13		6723775	6723825	255,51,51
chr2L	6724625	6724675		13		6724625	6724675	255,51,51
chr2L	6793725	6793775		13		6793725	6793775	255,51,51
chr2L	6852125	6852175		13		6852125	6852175	255,51,51
chr2L	6852175	6852225		13		6852175	6852225	255,51,51
chr2L	6852225	6852275		13		6852225	6852275	255,51,51
chr2L	6852275	6852325		13		6852275	6852325	255,51,51
chr2L	6852325	6852375		13		6852325	6852375	255,51,51
chr2L	6852475	6852525		13		6852475	6852525	255,51,51
chr2L	6907775	6907825		13		6907775	6907825	255,51,51
chr2L	6907825	6907875		13		6907825	6907875	255,51,51
chr2L	6907875	6907925		13		6907875	6907925	255,51,51
chr2L	6907975	6908025		13		6907975	6908025	255,51,51
chr2L	6908025	6908075		13		6908025	6908075	255,51,51
chr2L	6908075	6908125		13		6908075	6908125	255,51,51
chr2L	6908125	6908175		13		6908125	6908175	255,51,51
chr2L	6913575	6913625		13		6913575	6913625	255,51,51
chr2L	6913625	6913675		13		6913625	6913675	255,51,51
chr2L	6914125	6914175		13		6914125	6914175	255,51,51
chr2L	6914175	6914225		13		6914175	6914225	255,51,51
chr2L	6919525	6919575		13		6919525	6919575	255,51,51
chr2L	6919575	6919625		13		6919575	6919625	255,51,51
chr2L	6919625	6919675		13		6919625	6919675	255,51,51
chr2L	6919675	6919725		13		6919675	6919725	255,51,51
chr2L	6919725	6919775		13		6919725	6919775	255,51,51
chr2L	6920025	6920075		13		6920025	6920075	255,51,51
chr2L	6920075	6920125		13		6920075	6920125	255,51,51
chr2L	6920125	6920175		13		6920125	6920175	255,51,51
chr2L	6920275	6920325		13		6920275	6920325	255,51,51
chr2L	6920325	6920375		13		6920325	6920375	255,51,51
chr2L	6920725	6920775		13		6920725	6920775	255,51,51
chr2L	6920775	6920825		13		6920775	6920825	255,51,51
chr2L	6920825	6920875		13		6920825	6920875	255,51,51
chr2L	6920875	6920925		13		6920875	6920925	255,51,51
chr2L	6920925	6920975		13		6920925	6920975	255,51,51
chr2L	6920975	6921025		13		6920975	6921025	255,51,51
chr2L	6922025	6922075		13		6922025	6922075	255,51,51
chr2L	6922325	6922375		13		6922325	6922375	255,51,51
chr2L	6948625	6948675		13		6948625	6948675	255,51,51
chr2L	6948725	6948775		13		6948725	6948775	255,51,51
chr2L	6949675	6949725		13		6949675	6949725	255,51,51
chr2L	6949725	6949775		13		6949725	6949775	255,51,51
chr2L	6950425	6950475		13		6950425	6950475	255,51,51
chr2L	6950475	6950525		13		6950475	6950525	255,51,51
chr2L	6950725	6950775		13		6950725	6950775	255,51,51
chr2L	6950775	6950825		13		6950775	6950825	255,51,51
chr2L	6950825	6950875		13		6950825	6950875	255,51,51
chr2L	6950875	6950925		13		6950875	6950925	255,51,51
chr2L	6950925	6950975		13		6950925	6950975	255,51,51
chr2L	6950975	6951025		13		6950975	6951025	255,51,51
chr2L	6956725	6956775		13		6956725	6956775	255,51,51
chr2L	6956775	6956825		13		6956775	6956825	255,51,51
chr2L	6956825	6956875		13		6956825	6956875	255,51,51
chr2L	6957075	6957125		13		6957075	6957125	255,51,51
chr2L	6957125	6957175		13		6957125	6957175	255,51,51
chr2L	6957175	6957225		13		6957175	6957225	255,51,51
chr2L	6957225	6957275		13		6957225	6957275	255,51,51
chr2L	6963975	6964025		13		6963975	6964025	255,51,51
chr2L	6964025	6964075		13		6964025	6964075	255,51,51
chr2L	6964075	6964125		13		6964075	6964125	255,51,51
chr2L	6964125	6964175		13		6964125	6964175	255,51,51
chr2L	6964375	6964425		13		6964375	6964425	255,51,51
chr2L	6964425	6964475		13		6964425	6964475	255,51,51
chr2L	6964475	6964525		13		6964475	6964525	255,51,51
chr2L	6964525	6964575		13		6964525	6964575	255,51,51
chr2L	6967425	6967475		13		6967425	6967475	255,51,51
chr2L	6967675	6967725		13		6967675	6967725	255,51,51
chr2L	6971625	6971675		13		6971625	6971675	255,51,51
chr2L	6971675	6971725		13		6971675	6971725	255,51,51
chr2L	6971725	6971775		13		6971725	6971775	255,51,51
chr2L	7013625	7013675		13		7013625	7013675	255,51,51
chr2L	7027025	7027075		13		7027025	7027075	255,51,51
chr2L	7027075	7027125		13		7027075	7027125	255,51,51
chr2L	7027125	7027175		13		7027125	7027175	255,51,51
chr2L	7027175	7027225		13		7027175	7027225	255,51,51
chr2L	7027225	7027275		13		7027225	7027275	255,51,51
chr2L	7027425	7027475		13		7027425	7027475	255,51,51
chr2L	7032575	7032625		13		7032575	7032625	255,51,51
chr2L	7032625	7032675		13		7032625	7032675	255,51,51
chr2L	7032675	7032725		13		7032675	7032725	255,51,51
chr2L	7032725	7032775		13		7032725	7032775	255,51,51
chr2L	7032775	7032825		13		7032775	7032825	255,51,51
chr2L	7032825	7032875		13		7032825	7032875	255,51,51
chr2L	7032875	7032925		13		7032875	7032925	255,51,51
chr2L	7033325	7033375		13		7033325	7033375	255,51,51
chr2L	7033575	7033625		13		7033575	7033625	255,51,51
chr2L	7033625	7033675		13		7033625	7033675	255,51,51
chr2L	7037875	7037925		13		7037875	7037925	255,51,51
chr2L	7037925	7037975		13		7037925	7037975	255,51,51
chr2L	7037975	7038025		13		7037975	7038025	255,51,51
chr2L	7038025	7038075		13		7038025	7038075	255,51,51
chr2L	7038075	7038125		13		7038075	7038125	255,51,51
chr2L	7038125	7038175		13		7038125	7038175	255,51,51
chr2L	7038175	7038225		13		7038175	7038225	255,51,51
chr2L	7038375	7038425		13		7038375	7038425	255,51,51
chr2L	7038475	7038525		13		7038475	7038525	255,51,51
chr2L	7049275	7049325		13		7049275	7049325	255,51,51
chr2L	7049325	7049375		13		7049325	7049375	255,51,51
chr2L	7064025	7064075		13		7064025	7064075	255,51,51
chr2L	7064075	7064125		13		7064075	7064125	255,51,51
chr2L	7065625	7065675		13		7065625	7065675	255,51,51
chr2L	7181825	7181875		13		7181825	7181875	255,51,51
chr2L	7181925	7181975		13		7181925	7181975	255,51,51
chr2L	7181975	7182025		13		7181975	7182025	255,51,51
chr2L	7194275	7194325		13		7194275	7194325	255,51,51
chr2L	7203675	7203725		13		7203675	7203725	255,51,51
chr2L	7204075	7204125		13		7204075	7204125	255,51,51
chr2L	7204375	7204425		13		7204375	7204425	255,51,51
chr2L	7204425	7204475		13		7204425	7204475	255,51,51
chr2L	7222975	7223025		13		7222975	7223025	255,51,51
chr2L	7223025	7223075		13		7223025	7223075	255,51,51
chr2L	7223075	7223125		13		7223075	7223125	255,51,51
chr2L	7387725	7387775		13		7387725	7387775	255,51,51
chr2L	7409575	7409625		13		7409575	7409625	255,51,51
chr2L	7409625	7409675		13		7409625	7409675	255,51,51
chr2L	7412425	7412475		13		7412425	7412475	255,51,51
chr2L	7412475	7412525		13		7412475	7412525	255,51,51
chr2L	7412525	7412575		13		7412525	7412575	255,51,51
chr2L	7426925	7426975		13		7426925	7426975	255,51,51
chr2L	7427025	7427075		13		7427025	7427075	255,51,51
chr2L	7427075	7427125		13		7427075	7427125	255,51,51
chr2L	7427175	7427225		13		7427175	7427225	255,51,51
chr2L	7494475	7494525		13		7494475	7494525	255,51,51
chr2L	7791225	7791275		13		7791225	7791275	255,51,51
chr2L	7799575	7799625		13		7799575	7799625	255,51,51
chr2L	7799675	7799725		13		7799675	7799725	255,51,51
chr2L	7799725	7799775		13		7799725	7799775	255,51,51
chr2L	7799775	7799825		13		7799775	7799825	255,51,51
chr2L	7799875	7799925		13		7799875	7799925	255,51,51
chr2L	7800075	7800125		13		7800075	7800125	255,51,51
chr2L	7800425	7800475		13		7800425	7800475	255,51,51
chr2L	7800475	7800525		13		7800475	7800525	255,51,51
chr2L	7809975	7810025		13		7809975	7810025	255,51,51
chr2L	7810575	7810625		13		7810575	7810625	255,51,51
chr2L	7810625	7810675		13		7810625	7810675	255,51,51
chr2L	7813925	7813975		13		7813925	7813975	255,51,51
chr2L	7813975	7814025		13		7813975	7814025	255,51,51
chr2L	7814775	7814825		13		7814775	7814825	255,51,51
chr2L	7814875	7814925		13		7814875	7814925	255,51,51
chr2L	7821625	7821675		13		7821625	7821675	255,51,51
chr2L	7821675	7821725		13		7821675	7821725	255,51,51
chr2L	7821825	7821875		13		7821825	7821875	255,51,51
chr2L	7821925	7821975		13		7821925	7821975	255,51,51
chr2L	7822375	7822425		13		7822375	7822425	255,51,51
chr2L	7827625	7827675		13		7827625	7827675	255,51,51
chr2L	7827675	7827725		13		7827675	7827725	255,51,51
chr2L	7827725	7827775		13		7827725	7827775	255,51,51
chr2L	7828025	7828075		13		7828025	7828075	255,51,51
chr2L	7885425	7885475		13		7885425	7885475	255,51,51
chr2L	7885475	7885525		13		7885475	7885525	255,51,51
chr2L	7885625	7885675		13		7885625	7885675	255,51,51
chr2L	7885875	7885925		13		7885875	7885925	255,51,51
chr2L	7998925	7998975		13		7998925	7998975	255,51,51
chr2L	7998975	7999025		13		7998975	7999025	255,51,51
chr2L	7999425	7999475		13		7999425	7999475	255,51,51
chr2L	8030375	8030425		13		8030375	8030425	255,51,51
chr2L	8030425	8030475		13		8030425	8030475	255,51,51
chr2L	8030475	8030525		13		8030475	8030525	255,51,51
chr2L	8030525	8030575		13		8030525	8030575	255,51,51
chr2L	8030725	8030775		13		8030725	8030775	255,51,51
chr2L	8030775	8030825		13		8030775	8030825	255,51,51
chr2L	8030825	8030875		13		8030825	8030875	255,51,51
chr2L	8031325	8031375		13		8031325	8031375	255,51,51
chr2L	8040975	8041025		13		8040975	8041025	255,51,51
chr2L	8041025	8041075		13		8041025	8041075	255,51,51
chr2L	8041075	8041125		13		8041075	8041125	255,51,51
chr2L	8041425	8041475		13		8041425	8041475	255,51,51
chr2L	8071375	8071425		13		8071375	8071425	255,51,51
chr2L	8071425	8071475		13		8071425	8071475	255,51,51
chr2L	8071475	8071525		13		8071475	8071525	255,51,51
chr2L	8071525	8071575		13		8071525	8071575	255,51,51
chr2L	8071575	8071625		13		8071575	8071625	255,51,51
chr2L	8072475	8072525		13		8072475	8072525	255,51,51
chr2L	8072575	8072625		13		8072575	8072625	255,51,51
chr2L	8072825	8072875		13		8072825	8072875	255,51,51
chr2L	8072875	8072925		13		8072875	8072925	255,51,51
chr2L	8072975	8073025		13		8072975	8073025	255,51,51
chr2L	8073275	8073325		13		8073275	8073325	255,51,51
chr2L	8073425	8073475		13		8073425	8073475	255,51,51
chr2L	8087375	8087425		13		8087375	8087425	255,51,51
chr2L	8123925	8123975		13		8123925	8123975	255,51,51
chr2L	8123975	8124025		13		8123975	8124025	255,51,51
chr2L	8124175	8124225		13		8124175	8124225	255,51,51
chr2L	8124225	8124275		13		8124225	8124275	255,51,51
chr2L	8156575	8156625		13		8156575	8156625	255,51,51
chr2L	8156625	8156675		13		8156625	8156675	255,51,51
chr2L	8156675	8156725		13		8156675	8156725	255,51,51
chr2L	8156925	8156975		13		8156925	8156975	255,51,51
chr2L	8156975	8157025		13		8156975	8157025	255,51,51
chr2L	8157025	8157075		13		8157025	8157075	255,51,51
chr2L	8157075	8157125		13		8157075	8157125	255,51,51
chr2L	8157125	8157175		13		8157125	8157175	255,51,51
chr2L	8157175	8157225		13		8157175	8157225	255,51,51
chr2L	8159575	8159625		13		8159575	8159625	255,51,51
chr2L	8159625	8159675		13		8159625	8159675	255,51,51
chr2L	8159675	8159725		13		8159675	8159725	255,51,51
chr2L	8159725	8159775		13		8159725	8159775	255,51,51
chr2L	8159925	8159975		13		8159925	8159975	255,51,51
chr2L	8160025	8160075		13		8160025	8160075	255,51,51
chr2L	8162175	8162225		13		8162175	8162225	255,51,51
chr2L	8162225	8162275		13		8162225	8162275	255,51,51
chr2L	8162325	8162375		13		8162325	8162375	255,51,51
chr2L	8162375	8162425		13		8162375	8162425	255,51,51
chr2L	8162425	8162475		13		8162425	8162475	255,51,51
chr2L	8162475	8162525		13		8162475	8162525	255,51,51
chr2L	8197425	8197475		13		8197425	8197475	255,51,51
chr2L	8211375	8211425		13		8211375	8211425	255,51,51
chr2L	8212825	8212875		13		8212825	8212875	255,51,51
chr2L	8212925	8212975		13		8212925	8212975	255,51,51
chr2L	8212975	8213025		13		8212975	8213025	255,51,51
chr2L	8213025	8213075		13		8213025	8213075	255,51,51
chr2L	8302775	8302825		13		8302775	8302825	255,51,51
chr2L	8302825	8302875		13		8302825	8302875	255,51,51
chr2L	8302875	8302925		13		8302875	8302925	255,51,51
chr2L	8302925	8302975		13		8302925	8302975	255,51,51
chr2L	8302975	8303025		13		8302975	8303025	255,51,51
chr2L	8320375	8320425		13		8320375	8320425	255,51,51
chr2L	8364575	8364625		13		8364575	8364625	255,51,51
chr2L	8364875	8364925		13		8364875	8364925	255,51,51
chr2L	8365025	8365075		13		8365025	8365075	255,51,51
chr2L	8365175	8365225		13		8365175	8365225	255,51,51
chr2L	8365225	8365275		13		8365225	8365275	255,51,51
chr2L	8365575	8365625		13		8365575	8365625	255,51,51
chr2L	8365725	8365775		13		8365725	8365775	255,51,51
chr2L	8366025	8366075		13		8366025	8366075	255,51,51
chr2L	8366075	8366125		13		8366075	8366125	255,51,51
chr2L	8366175	8366225		13		8366175	8366225	255,51,51
chr2L	8374375	8374425		13		8374375	8374425	255,51,51
chr2L	8374425	8374475		13		8374425	8374475	255,51,51
chr2L	8376775	8376825		13		8376775	8376825	255,51,51
chr2L	8376825	8376875		13		8376825	8376875	255,51,51
chr2L	8377025	8377075		13		8377025	8377075	255,51,51
chr2L	8381875	8381925		13		8381875	8381925	255,51,51
chr2L	8382775	8382825		13		8382775	8382825	255,51,51
chr2L	8382825	8382875		13		8382825	8382875	255,51,51
chr2L	8382875	8382925		13		8382875	8382925	255,51,51
chr2L	8382925	8382975		13		8382925	8382975	255,51,51
chr2L	8384125	8384175		13		8384125	8384175	255,51,51
chr2L	8400325	8400375		13		8400325	8400375	255,51,51
chr2L	8403825	8403875		13		8403825	8403875	255,51,51
chr2L	8403875	8403925		13		8403875	8403925	255,51,51
chr2L	8414675	8414725		13		8414675	8414725	255,51,51
chr2L	8415075	8415125		13		8415075	8415125	255,51,51
chr2L	8415175	8415225		13		8415175	8415225	255,51,51
chr2L	8415225	8415275		13		8415225	8415275	255,51,51
chr2L	8415275	8415325		13		8415275	8415325	255,51,51
chr2L	8415625	8415675		13		8415625	8415675	255,51,51
chr2L	8415675	8415725		13		8415675	8415725	255,51,51
chr2L	8415775	8415825		13		8415775	8415825	255,51,51
chr2L	8415925	8415975		13		8415925	8415975	255,51,51
chr2L	8433025	8433075		13		8433025	8433075	255,51,51
chr2L	8433125	8433175		13		8433125	8433175	255,51,51
chr2L	8437175	8437225		13		8437175	8437225	255,51,51
chr2L	8449475	8449525		13		8449475	8449525	255,51,51
chr2L	8449525	8449575		13		8449525	8449575	255,51,51
chr2L	8464375	8464425		13		8464375	8464425	255,51,51
chr2L	8511775	8511825		13		8511775	8511825	255,51,51
chr2L	8511825	8511875		13		8511825	8511875	255,51,51
chr2L	8511875	8511925		13		8511875	8511925	255,51,51
chr2L	8511925	8511975		13		8511925	8511975	255,51,51
chr2L	8514825	8514875		13		8514825	8514875	255,51,51
chr2L	8514925	8514975		13		8514925	8514975	255,51,51
chr2L	8517075	8517125		13		8517075	8517125	255,51,51
chr2L	8517325	8517375		13		8517325	8517375	255,51,51
chr2L	8517425	8517475		13		8517425	8517475	255,51,51
chr2L	8517475	8517525		13		8517475	8517525	255,51,51
chr2L	8686125	8686175		13		8686125	8686175	255,51,51
chr2L	8686175	8686225		13		8686175	8686225	255,51,51
chr2L	8686225	8686275		13		8686225	8686275	255,51,51
chr2L	8686275	8686325		13		8686275	8686325	255,51,51
chr2L	8686325	8686375		13		8686325	8686375	255,51,51
chr2L	8686375	8686425		13		8686375	8686425	255,51,51
chr2L	8709225	8709275		13		8709225	8709275	255,51,51
chr2L	8997525	8997575		13		8997525	8997575	255,51,51
chr2L	8997575	8997625		13		8997575	8997625	255,51,51
chr2L	8997625	8997675		13		8997625	8997675	255,51,51
chr2L	8997675	8997725		13		8997675	8997725	255,51,51
chr2L	9166375	9166425		13		9166375	9166425	255,51,51
chr2L	9166425	9166475		13		9166425	9166475	255,51,51
chr2L	9253025	9253075		13		9253025	9253075	255,51,51
chr2L	9253075	9253125		13		9253075	9253125	255,51,51
chr2L	9253125	9253175		13		9253125	9253175	255,51,51
chr2L	9330675	9330725		13		9330675	9330725	255,51,51
chr2L	9330725	9330775		13		9330725	9330775	255,51,51
chr2L	9330775	9330825		13		9330775	9330825	255,51,51
chr2L	9330825	9330875		13		9330825	9330875	255,51,51
chr2L	9330875	9330925		13		9330875	9330925	255,51,51
chr2L	9430825	9430875		13		9430825	9430875	255,51,51
chr2L	9431425	9431475		13		9431425	9431475	255,51,51
chr2L	9431475	9431525		13		9431475	9431525	255,51,51
chr2L	9431525	9431575		13		9431525	9431575	255,51,51
chr2L	9431575	9431625		13		9431575	9431625	255,51,51
chr2L	9494275	9494325		13		9494275	9494325	255,51,51
chr2L	9494325	9494375		13		9494325	9494375	255,51,51
chr2L	9495525	9495575		13		9495525	9495575	255,51,51
chr2L	9495625	9495675		13		9495625	9495675	255,51,51
chr2L	9495675	9495725		13		9495675	9495725	255,51,51
chr2L	9613425	9613475		13		9613425	9613475	255,51,51
chr2L	9613975	9614025		13		9613975	9614025	255,51,51
chr2L	9614425	9614475		13		9614425	9614475	255,51,51
chr2L	9614475	9614525		13		9614475	9614525	255,51,51
chr2L	9699725	9699775		13		9699725	9699775	255,51,51
chr2L	9699775	9699825		13		9699775	9699825	255,51,51
chr2L	9700375	9700425		13		9700375	9700425	255,51,51
chr2L	9700425	9700475		13		9700425	9700475	255,51,51
chr2L	9700475	9700525		13		9700475	9700525	255,51,51
chr2L	9700775	9700825		13		9700775	9700825	255,51,51
chr2L	9700825	9700875		13		9700825	9700875	255,51,51
chr2L	9758375	9758425		13		9758375	9758425	255,51,51
chr2L	9758425	9758475		13		9758425	9758475	255,51,51
chr2L	9758475	9758525		13		9758475	9758525	255,51,51
chr2L	9758575	9758625		13		9758575	9758625	255,51,51
chr2L	9758925	9758975		13		9758925	9758975	255,51,51
chr2L	9762675	9762725		13		9762675	9762725	255,51,51
chr2L	9763025	9763075		13		9763025	9763075	255,51,51
chr2L	9763075	9763125		13		9763075	9763125	255,51,51
chr2L	9763125	9763175		13		9763125	9763175	255,51,51
chr2L	9763175	9763225		13		9763175	9763225	255,51,51
chr2L	9763225	9763275		13		9763225	9763275	255,51,51
chr2L	9763275	9763325		13		9763275	9763325	255,51,51
chr2L	9763425	9763475		13		9763425	9763475	255,51,51
chr2L	9763475	9763525		13		9763475	9763525	255,51,51
chr2L	9763525	9763575		13		9763525	9763575	255,51,51
chr2L	9763575	9763625		13		9763575	9763625	255,51,51
chr2L	9763625	9763675		13		9763625	9763675	255,51,51
chr2L	9790875	9790925		13		9790875	9790925	255,51,51
chr2L	9790925	9790975		13		9790925	9790975	255,51,51
chr2L	9790975	9791025		13		9790975	9791025	255,51,51
chr2L	9791025	9791075		13		9791025	9791075	255,51,51
chr2L	9890775	9890825		13		9890775	9890825	255,51,51
chr2L	9911875	9911925		13		9911875	9911925	255,51,51
chr2L	9911925	9911975		13		9911925	9911975	255,51,51
chr2L	9912025	9912075		13		9912025	9912075	255,51,51
chr2L	9912075	9912125		13		9912075	9912125	255,51,51
chr2L	9912175	9912225		13		9912175	9912225	255,51,51
chr2L	9912225	9912275		13		9912225	9912275	255,51,51
chr2L	9912275	9912325		13		9912275	9912325	255,51,51
chr2L	9912375	9912425		13		9912375	9912425	255,51,51
chr2L	9912475	9912525		13		9912475	9912525	255,51,51
chr2L	9912525	9912575		13		9912525	9912575	255,51,51
chr2L	9912575	9912625		13		9912575	9912625	255,51,51
chr2L	9912625	9912675		13		9912625	9912675	255,51,51
chr2L	9912675	9912725		13		9912675	9912725	255,51,51
chr2L	9912775	9912825		13		9912775	9912825	255,51,51
chr2L	9912825	9912875		13		9912825	9912875	255,51,51
chr2L	9915175	9915225		13		9915175	9915225	255,51,51
chr2L	9915225	9915275		13		9915225	9915275	255,51,51
chr2L	9915275	9915325		13		9915275	9915325	255,51,51
chr2L	9918675	9918725		13		9918675	9918725	255,51,51
chr2L	9921625	9921675		13		9921625	9921675	255,51,51
chr2L	9921775	9921825		13		9921775	9921825	255,51,51
chr2L	9921825	9921875		13		9921825	9921875	255,51,51
chr2L	9921875	9921925		13		9921875	9921925	255,51,51
chr2L	9937975	9938025		13		9937975	9938025	255,51,51
chr2L	9938025	9938075		13		9938025	9938075	255,51,51
chr2L	9938075	9938125		13		9938075	9938125	255,51,51
chr2L	9938475	9938525		13		9938475	9938525	255,51,51
chr2L	9938525	9938575		13		9938525	9938575	255,51,51
chr2L	9938575	9938625		13		9938575	9938625	255,51,51
chr2L	9938625	9938675		13		9938625	9938675	255,51,51
chr2L	9938675	9938725		13		9938675	9938725	255,51,51
chr2L	9938725	9938775		13		9938725	9938775	255,51,51
chr2L	9938775	9938825		13		9938775	9938825	255,51,51
chr2L	9938825	9938875		13		9938825	9938875	255,51,51
chr2L	9938875	9938925		13		9938875	9938925	255,51,51
chr2L	9938925	9938975		13		9938925	9938975	255,51,51
chr2L	9953975	9954025		13		9953975	9954025	255,51,51
chr2L	9954075	9954125		13		9954075	9954125	255,51,51
chr2L	9954475	9954525		13		9954475	9954525	255,51,51
chr2L	9957175	9957225		13		9957175	9957225	255,51,51
chr2L	9957225	9957275		13		9957225	9957275	255,51,51
chr2L	9957275	9957325		13		9957275	9957325	255,51,51
chr2L	9963675	9963725		13		9963675	9963725	255,51,51
chr2L	9968425	9968475		13		9968425	9968475	255,51,51
chr2L	9968475	9968525		13		9968475	9968525	255,51,51
chr2L	10002525	10002575		13		10002525	10002575	255,51,51
chr2L	10003875	10003925		13		10003875	10003925	255,51,51
chr2L	10003975	10004025		13		10003975	10004025	255,51,51
chr2L	10009425	10009475		13		10009425	10009475	255,51,51
chr2L	10009525	10009575		13		10009525	10009575	255,51,51
chr2L	10009575	10009625		13		10009575	10009625	255,51,51
chr2L	10009625	10009675		13		10009625	10009675	255,51,51
chr2L	10009675	10009725		13		10009675	10009725	255,51,51
chr2L	10009875	10009925		13		10009875	10009925	255,51,51
chr2L	10009925	10009975		13		10009925	10009975	255,51,51
chr2L	10009975	10010025		13		10009975	10010025	255,51,51
chr2L	10010025	10010075		13		10010025	10010075	255,51,51
chr2L	10010075	10010125		13		10010075	10010125	255,51,51
chr2L	10010125	10010175		13		10010125	10010175	255,51,51
chr2L	10010175	10010225		13		10010175	10010225	255,51,51
chr2L	10010225	10010275		13		10010225	10010275	255,51,51
chr2L	10010275	10010325		13		10010275	10010325	255,51,51
chr2L	10010325	10010375		13		10010325	10010375	255,51,51
chr2L	10057025	10057075		13		10057025	10057075	255,51,51
chr2L	10057075	10057125		13		10057075	10057125	255,51,51
chr2L	10204075	10204125		13		10204075	10204125	255,51,51
chr2L	10204125	10204175		13		10204125	10204175	255,51,51
chr2L	10204225	10204275		13		10204225	10204275	255,51,51
chr2L	10204275	10204325		13		10204275	10204325	255,51,51
chr2L	10204375	10204425		13		10204375	10204425	255,51,51
chr2L	10210475	10210525		13		10210475	10210525	255,51,51
chr2L	10210525	10210575		13		10210525	10210575	255,51,51
chr2L	10210575	10210625		13		10210575	10210625	255,51,51
chr2L	10210625	10210675		13		10210625	10210675	255,51,51
chr2L	10211175	10211225		13		10211175	10211225	255,51,51
chr2L	10211225	10211275		13		10211225	10211275	255,51,51
chr2L	10220675	10220725		13		10220675	10220725	255,51,51
chr2L	10220775	10220825		13		10220775	10220825	255,51,51
chr2L	10220825	10220875		13		10220825	10220875	255,51,51
chr2L	10221325	10221375		13		10221325	10221375	255,51,51
chr2L	10221425	10221475		13		10221425	10221475	255,51,51
chr2L	10221475	10221525		13		10221475	10221525	255,51,51
chr2L	10222625	10222675		13		10222625	10222675	255,51,51
chr2L	10222675	10222725		13		10222675	10222725	255,51,51
chr2L	10226625	10226675		13		10226625	10226675	255,51,51
chr2L	10226675	10226725		13		10226675	10226725	255,51,51
chr2L	10226725	10226775		13		10226725	10226775	255,51,51
chr2L	10226775	10226825		13		10226775	10226825	255,51,51
chr2L	10227125	10227175		13		10227125	10227175	255,51,51
chr2L	10227275	10227325		13		10227275	10227325	255,51,51
chr2L	10230675	10230725		13		10230675	10230725	255,51,51
chr2L	10231375	10231425		13		10231375	10231425	255,51,51
chr2L	10231425	10231475		13		10231425	10231475	255,51,51
chr2L	10231525	10231575		13		10231525	10231575	255,51,51
chr2L	10231575	10231625		13		10231575	10231625	255,51,51
chr2L	10232525	10232575		13		10232525	10232575	255,51,51
chr2L	10239375	10239425		13		10239375	10239425	255,51,51
chr2L	10239425	10239475		13		10239425	10239475	255,51,51
chr2L	10239475	10239525		13		10239475	10239525	255,51,51
chr2L	10239525	10239575		13		10239525	10239575	255,51,51
chr2L	10246825	10246875		13		10246825	10246875	255,51,51
chr2L	10246875	10246925		13		10246875	10246925	255,51,51
chr2L	10246925	10246975		13		10246925	10246975	255,51,51
chr2L	10246975	10247025		13		10246975	10247025	255,51,51
chr2L	10250275	10250325		13		10250275	10250325	255,51,51
chr2L	10250325	10250375		13		10250325	10250375	255,51,51
chr2L	10250425	10250475		13		10250425	10250475	255,51,51
chr2L	10250475	10250525		13		10250475	10250525	255,51,51
chr2L	10250525	10250575		13		10250525	10250575	255,51,51
chr2L	10250575	10250625		13		10250575	10250625	255,51,51
chr2L	10250625	10250675		13		10250625	10250675	255,51,51
chr2L	10250675	10250725		13		10250675	10250725	255,51,51
chr2L	10260725	10260775		13		10260725	10260775	255,51,51
chr2L	10260825	10260875		13		10260825	10260875	255,51,51
chr2L	10260875	10260925		13		10260875	10260925	255,51,51
chr2L	10260925	10260975		13		10260925	10260975	255,51,51
chr2L	10263575	10263625		13		10263575	10263625	255,51,51
chr2L	10263625	10263675		13		10263625	10263675	255,51,51
chr2L	10264175	10264225		13		10264175	10264225	255,51,51
chr2L	10264225	10264275		13		10264225	10264275	255,51,51
chr2L	10264275	10264325		13		10264275	10264325	255,51,51
chr2L	10264325	10264375		13		10264325	10264375	255,51,51
chr2L	10264375	10264425		13		10264375	10264425	255,51,51
chr2L	10265375	10265425		13		10265375	10265425	255,51,51
chr2L	10265425	10265475		13		10265425	10265475	255,51,51
chr2L	10266975	10267025		13		10266975	10267025	255,51,51
chr2L	10270025	10270075		13		10270025	10270075	255,51,51
chr2L	10270075	10270125		13		10270075	10270125	255,51,51
chr2L	10276925	10276975		13		10276925	10276975	255,51,51
chr2L	10277125	10277175		13		10277125	10277175	255,51,51
chr2L	10277225	10277275		13		10277225	10277275	255,51,51
chr2L	10277275	10277325		13		10277275	10277325	255,51,51
chr2L	10277375	10277425		13		10277375	10277425	255,51,51
chr2L	10277425	10277475		13		10277425	10277475	255,51,51
chr2L	10278475	10278525		13		10278475	10278525	255,51,51
chr2L	10278525	10278575		13		10278525	10278575	255,51,51
chr2L	10278575	10278625		13		10278575	10278625	255,51,51
chr2L	10292275	10292325		13		10292275	10292325	255,51,51
chr2L	10299675	10299725		13		10299675	10299725	255,51,51
chr2L	10303825	10303875		13		10303825	10303875	255,51,51
chr2L	10303875	10303925		13		10303875	10303925	255,51,51
chr2L	10303925	10303975		13		10303925	10303975	255,51,51
chr2L	10304275	10304325		13		10304275	10304325	255,51,51
chr2L	10304375	10304425		13		10304375	10304425	255,51,51
chr2L	10306825	10306875		13		10306825	10306875	255,51,51
chr2L	10306875	10306925		13		10306875	10306925	255,51,51
chr2L	10311975	10312025		13		10311975	10312025	255,51,51
chr2L	10312025	10312075		13		10312025	10312075	255,51,51
chr2L	10312075	10312125		13		10312075	10312125	255,51,51
chr2L	10312175	10312225		13		10312175	10312225	255,51,51
chr2L	10312225	10312275		13		10312225	10312275	255,51,51
chr2L	10312275	10312325		13		10312275	10312325	255,51,51
chr2L	10314925	10314975		13		10314925	10314975	255,51,51
chr2L	10314975	10315025		13		10314975	10315025	255,51,51
chr2L	10315025	10315075		13		10315025	10315075	255,51,51
chr2L	10315075	10315125		13		10315075	10315125	255,51,51
chr2L	10321475	10321525		13		10321475	10321525	255,51,51
chr2L	10321525	10321575		13		10321525	10321575	255,51,51
chr2L	10321775	10321825		13		10321775	10321825	255,51,51
chr2L	10327875	10327925		13		10327875	10327925	255,51,51
chr2L	10327925	10327975		13		10327925	10327975	255,51,51
chr2L	10327975	10328025		13		10327975	10328025	255,51,51
chr2L	10328025	10328075		13		10328025	10328075	255,51,51
chr2L	10331475	10331525		13		10331475	10331525	255,51,51
chr2L	10331525	10331575		13		10331525	10331575	255,51,51
chr2L	10333675	10333725		13		10333675	10333725	255,51,51
chr2L	10333725	10333775		13		10333725	10333775	255,51,51
chr2L	10333775	10333825		13		10333775	10333825	255,51,51
chr2L	10333825	10333875		13		10333825	10333875	255,51,51
chr2L	10339525	10339575		13		10339525	10339575	255,51,51
chr2L	10339575	10339625		13		10339575	10339625	255,51,51
chr2L	10339625	10339675		13		10339625	10339675	255,51,51
chr2L	10339775	10339825		13		10339775	10339825	255,51,51
chr2L	10341725	10341775		13		10341725	10341775	255,51,51
chr2L	10341775	10341825		13		10341775	10341825	255,51,51
chr2L	10341825	10341875		13		10341825	10341875	255,51,51
chr2L	10341875	10341925		13		10341875	10341925	255,51,51
chr2L	10342025	10342075		13		10342025	10342075	255,51,51
chr2L	10342725	10342775		13		10342725	10342775	255,51,51
chr2L	10356875	10356925		13		10356875	10356925	255,51,51
chr2L	10356925	10356975		13		10356925	10356975	255,51,51
chr2L	10356975	10357025		13		10356975	10357025	255,51,51
chr2L	10357075	10357125		13		10357075	10357125	255,51,51
chr2L	10362625	10362675		13		10362625	10362675	255,51,51
chr2L	10362675	10362725		13		10362675	10362725	255,51,51
chr2L	10362925	10362975		13		10362925	10362975	255,51,51
chr2L	10362975	10363025		13		10362975	10363025	255,51,51
chr2L	10363025	10363075		13		10363025	10363075	255,51,51
chr2L	10363075	10363125		13		10363075	10363125	255,51,51
chr2L	10363125	10363175		13		10363125	10363175	255,51,51
chr2L	10363175	10363225		13		10363175	10363225	255,51,51
chr2L	10366625	10366675		13		10366625	10366675	255,51,51
chr2L	10366675	10366725		13		10366675	10366725	255,51,51
chr2L	10366725	10366775		13		10366725	10366775	255,51,51
chr2L	10366775	10366825		13		10366775	10366825	255,51,51
chr2L	10366825	10366875		13		10366825	10366875	255,51,51
chr2L	10366875	10366925		13		10366875	10366925	255,51,51
chr2L	10366925	10366975		13		10366925	10366975	255,51,51
chr2L	10375775	10375825		13		10375775	10375825	255,51,51
chr2L	10380075	10380125		13		10380075	10380125	255,51,51
chr2L	10380125	10380175		13		10380125	10380175	255,51,51
chr2L	10386125	10386175		13		10386125	10386175	255,51,51
chr2L	10386175	10386225		13		10386175	10386225	255,51,51
chr2L	10386675	10386725		13		10386675	10386725	255,51,51
chr2L	10386725	10386775		13		10386725	10386775	255,51,51
chr2L	10388075	10388125		13		10388075	10388125	255,51,51
chr2L	10388125	10388175		13		10388125	10388175	255,51,51
chr2L	10396125	10396175		13		10396125	10396175	255,51,51
chr2L	10396275	10396325		13		10396275	10396325	255,51,51
chr2L	10396725	10396775		13		10396725	10396775	255,51,51
chr2L	10396775	10396825		13		10396775	10396825	255,51,51
chr2L	10396825	10396875		13		10396825	10396875	255,51,51
chr2L	10396875	10396925		13		10396875	10396925	255,51,51
chr2L	10396975	10397025		13		10396975	10397025	255,51,51
chr2L	10403425	10403475		13		10403425	10403475	255,51,51
chr2L	10404975	10405025		13		10404975	10405025	255,51,51
chr2L	10405025	10405075		13		10405025	10405075	255,51,51
chr2L	10405075	10405125		13		10405075	10405125	255,51,51
chr2L	10408275	10408325		13		10408275	10408325	255,51,51
chr2L	10408325	10408375		13		10408325	10408375	255,51,51
chr2L	10408375	10408425		13		10408375	10408425	255,51,51
chr2L	10412975	10413025		13		10412975	10413025	255,51,51
chr2L	10413325	10413375		13		10413325	10413375	255,51,51
chr2L	10413375	10413425		13		10413375	10413425	255,51,51
chr2L	10413425	10413475		13		10413425	10413475	255,51,51
chr2L	10414575	10414625		13		10414575	10414625	255,51,51
chr2L	10422525	10422575		13		10422525	10422575	255,51,51
chr2L	10422575	10422625		13		10422575	10422625	255,51,51
chr2L	10422625	10422675		13		10422625	10422675	255,51,51
chr2L	10423375	10423425		13		10423375	10423425	255,51,51
chr2L	10423425	10423475		13		10423425	10423475	255,51,51
chr2L	10425925	10425975		13		10425925	10425975	255,51,51
chr2L	10426525	10426575		13		10426525	10426575	255,51,51
chr2L	10429325	10429375		13		10429325	10429375	255,51,51
chr2L	10430725	10430775		13		10430725	10430775	255,51,51
chr2L	10430775	10430825		13		10430775	10430825	255,51,51
chr2L	10431275	10431325		13		10431275	10431325	255,51,51
chr2L	10431325	10431375		13		10431325	10431375	255,51,51
chr2L	10431375	10431425		13		10431375	10431425	255,51,51
chr2L	10431425	10431475		13		10431425	10431475	255,51,51
chr2L	10437525	10437575		13		10437525	10437575	255,51,51
chr2L	10437575	10437625		13		10437575	10437625	255,51,51
chr2L	10437625	10437675		13		10437625	10437675	255,51,51
chr2L	10437675	10437725		13		10437675	10437725	255,51,51
chr2L	10437725	10437775		13		10437725	10437775	255,51,51
chr2L	10437775	10437825		13		10437775	10437825	255,51,51
chr2L	10439175	10439225		13		10439175	10439225	255,51,51
chr2L	10479425	10479475		13		10479425	10479475	255,51,51
chr2L	10479475	10479525		13		10479475	10479525	255,51,51
chr2L	10479525	10479575		13		10479525	10479575	255,51,51
chr2L	10483225	10483275		13		10483225	10483275	255,51,51
chr2L	10483275	10483325		13		10483275	10483325	255,51,51
chr2L	10483325	10483375		13		10483325	10483375	255,51,51
chr2L	10488175	10488225		13		10488175	10488225	255,51,51
chr2L	10488875	10488925		13		10488875	10488925	255,51,51
chr2L	10489075	10489125		13		10489075	10489125	255,51,51
chr2L	10489125	10489175		13		10489125	10489175	255,51,51
chr2L	10506725	10506775		13		10506725	10506775	255,51,51
chr2L	10507425	10507475		13		10507425	10507475	255,51,51
chr2L	10516875	10516925		13		10516875	10516925	255,51,51
chr2L	10517275	10517325		13		10517275	10517325	255,51,51
chr2L	10517325	10517375		13		10517325	10517375	255,51,51
chr2L	10517375	10517425		13		10517375	10517425	255,51,51
chr2L	10517425	10517475		13		10517425	10517475	255,51,51
chr2L	10517475	10517525		13		10517475	10517525	255,51,51
chr2L	10517525	10517575		13		10517525	10517575	255,51,51
chr2L	10517575	10517625		13		10517575	10517625	255,51,51
chr2L	10517875	10517925		13		10517875	10517925	255,51,51
chr2L	10732675	10732725		13		10732675	10732725	255,51,51
chr2L	10732725	10732775		13		10732725	10732775	255,51,51
chr2L	10732875	10732925		13		10732875	10732925	255,51,51
chr2L	10735925	10735975		13		10735925	10735975	255,51,51
chr2L	10735975	10736025		13		10735975	10736025	255,51,51
chr2L	10736025	10736075		13		10736025	10736075	255,51,51
chr2L	10743725	10743775		13		10743725	10743775	255,51,51
chr2L	10743775	10743825		13		10743775	10743825	255,51,51
chr2L	10768225	10768275		13		10768225	10768275	255,51,51
chr2L	10768275	10768325		13		10768275	10768325	255,51,51
chr2L	10769125	10769175		13		10769125	10769175	255,51,51
chr2L	10769425	10769475		13		10769425	10769475	255,51,51
chr2L	10769475	10769525		13		10769475	10769525	255,51,51
chr2L	10769825	10769875		13		10769825	10769875	255,51,51
chr2L	10769875	10769925		13		10769875	10769925	255,51,51
chr2L	10769975	10770025		13		10769975	10770025	255,51,51
chr2L	10841975	10842025		13		10841975	10842025	255,51,51
chr2L	10842025	10842075		13		10842025	10842075	255,51,51
chr2L	10842075	10842125		13		10842075	10842125	255,51,51
chr2L	10842525	10842575		13		10842525	10842575	255,51,51
chr2L	10842575	10842625		13		10842575	10842625	255,51,51
chr2L	10850725	10850775		13		10850725	10850775	255,51,51
chr2L	10850775	10850825		13		10850775	10850825	255,51,51
chr2L	10850825	10850875		13		10850825	10850875	255,51,51
chr2L	10850875	10850925		13		10850875	10850925	255,51,51
chr2L	10856525	10856575		13		10856525	10856575	255,51,51
chr2L	10858025	10858075		13		10858025	10858075	255,51,51
chr2L	10858075	10858125		13		10858075	10858125	255,51,51
chr2L	10858125	10858175		13		10858125	10858175	255,51,51
chr2L	10858225	10858275		13		10858225	10858275	255,51,51
chr2L	10858475	10858525		13		10858475	10858525	255,51,51
chr2L	10858525	10858575		13		10858525	10858575	255,51,51
chr2L	10968075	10968125		13		10968075	10968125	255,51,51
chr2L	10968125	10968175		13		10968125	10968175	255,51,51
chr2L	10970375	10970425		13		10970375	10970425	255,51,51
chr2L	10970425	10970475		13		10970425	10970475	255,51,51
chr2L	10970475	10970525		13		10970475	10970525	255,51,51
chr2L	10976075	10976125		13		10976075	10976125	255,51,51
chr2L	10976175	10976225		13		10976175	10976225	255,51,51
chr2L	10976325	10976375		13		10976325	10976375	255,51,51
chr2L	10976375	10976425		13		10976375	10976425	255,51,51
chr2L	10976775	10976825		13		10976775	10976825	255,51,51
chr2L	10976825	10976875		13		10976825	10976875	255,51,51
chr2L	10989375	10989425		13		10989375	10989425	255,51,51
chr2L	10989425	10989475		13		10989425	10989475	255,51,51
chr2L	11001225	11001275		13		11001225	11001275	255,51,51
chr2L	11001275	11001325		13		11001275	11001325	255,51,51
chr2L	11001425	11001475		13		11001425	11001475	255,51,51
chr2L	11001475	11001525		13		11001475	11001525	255,51,51
chr2L	11004175	11004225		13		11004175	11004225	255,51,51
chr2L	11004625	11004675		13		11004625	11004675	255,51,51
chr2L	11004925	11004975		13		11004925	11004975	255,51,51
chr2L	11011025	11011075		13		11011025	11011075	255,51,51
chr2L	11011075	11011125		13		11011075	11011125	255,51,51
chr2L	11011125	11011175		13		11011125	11011175	255,51,51
chr2L	11011175	11011225		13		11011175	11011225	255,51,51
chr2L	11011275	11011325		13		11011275	11011325	255,51,51
chr2L	11011425	11011475		13		11011425	11011475	255,51,51
chr2L	11011475	11011525		13		11011475	11011525	255,51,51
chr2L	11011625	11011675		13		11011625	11011675	255,51,51
chr2L	11011675	11011725		13		11011675	11011725	255,51,51
chr2L	11011825	11011875		13		11011825	11011875	255,51,51
chr2L	11091475	11091525		13		11091475	11091525	255,51,51
chr2L	11091525	11091575		13		11091525	11091575	255,51,51
chr2L	11106325	11106375		13		11106325	11106375	255,51,51
chr2L	11106375	11106425		13		11106375	11106425	255,51,51
chr2L	11106475	11106525		13		11106475	11106525	255,51,51
chr2L	11106525	11106575		13		11106525	11106575	255,51,51
chr2L	11106575	11106625		13		11106575	11106625	255,51,51
chr2L	11106625	11106675		13		11106625	11106675	255,51,51
chr2L	11106675	11106725		13		11106675	11106725	255,51,51
chr2L	11106725	11106775		13		11106725	11106775	255,51,51
chr2L	11106775	11106825		13		11106775	11106825	255,51,51
chr2L	11106825	11106875		13		11106825	11106875	255,51,51
chr2L	11106875	11106925		13		11106875	11106925	255,51,51
chr2L	11106925	11106975		13		11106925	11106975	255,51,51
chr2L	11106975	11107025		13		11106975	11107025	255,51,51
chr2L	11107025	11107075		13		11107025	11107075	255,51,51
chr2L	11107075	11107125		13		11107075	11107125	255,51,51
chr2L	11120075	11120125		13		11120075	11120125	255,51,51
chr2L	11120125	11120175		13		11120125	11120175	255,51,51
chr2L	11120275	11120325		13		11120275	11120325	255,51,51
chr2L	11120325	11120375		13		11120325	11120375	255,51,51
chr2L	11120575	11120625		13		11120575	11120625	255,51,51
chr2L	11120625	11120675		13		11120625	11120675	255,51,51
chr2L	11120675	11120725		13		11120675	11120725	255,51,51
chr2L	11121125	11121175		13		11121125	11121175	255,51,51
chr2L	11123225	11123275		13		11123225	11123275	255,51,51
chr2L	11123575	11123625		13		11123575	11123625	255,51,51
chr2L	11123725	11123775		13		11123725	11123775	255,51,51
chr2L	11123825	11123875		13		11123825	11123875	255,51,51
chr2L	11123925	11123975		13		11123925	11123975	255,51,51
chr2L	11130375	11130425		13		11130375	11130425	255,51,51
chr2L	11130425	11130475		13		11130425	11130475	255,51,51
chr2L	11130725	11130775		13		11130725	11130775	255,51,51
chr2L	11130775	11130825		13		11130775	11130825	255,51,51
chr2L	11130975	11131025		13		11130975	11131025	255,51,51
chr2L	11131025	11131075		13		11131025	11131075	255,51,51
chr2L	11131075	11131125		13		11131075	11131125	255,51,51
chr2L	11269775	11269825		13		11269775	11269825	255,51,51
chr2L	11269825	11269875		13		11269825	11269875	255,51,51
chr2L	11269875	11269925		13		11269875	11269925	255,51,51
chr2L	11270075	11270125		13		11270075	11270125	255,51,51
chr2L	11277975	11278025		13		11277975	11278025	255,51,51
chr2L	11278025	11278075		13		11278025	11278075	255,51,51
chr2L	11278275	11278325		13		11278275	11278325	255,51,51
chr2L	11280225	11280275		13		11280225	11280275	255,51,51
chr2L	11498725	11498775		13		11498725	11498775	255,51,51
chr2L	11516325	11516375		13		11516325	11516375	255,51,51
chr2L	11516475	11516525		13		11516475	11516525	255,51,51
chr2L	11516825	11516875		13		11516825	11516875	255,51,51
chr2L	11516925	11516975		13		11516925	11516975	255,51,51
chr2L	11527525	11527575		13		11527525	11527575	255,51,51
chr2L	11807325	11807375		13		11807325	11807375	255,51,51
chr2L	11807825	11807875		13		11807825	11807875	255,51,51
chr2L	11813525	11813575		13		11813525	11813575	255,51,51
chr2L	11829025	11829075		13		11829025	11829075	255,51,51
chr2L	11829075	11829125		13		11829075	11829125	255,51,51
chr2L	11987575	11987625		13		11987575	11987625	255,51,51
chr2L	11987675	11987725		13		11987675	11987725	255,51,51
chr2L	11987725	11987775		13		11987725	11987775	255,51,51
chr2L	11987825	11987875		13		11987825	11987875	255,51,51
chr2L	11988125	11988175		13		11988125	11988175	255,51,51
chr2L	11988325	11988375		13		11988325	11988375	255,51,51
chr2L	11988375	11988425		13		11988375	11988425	255,51,51
chr2L	11988425	11988475		13		11988425	11988475	255,51,51
chr2L	11989975	11990025		13		11989975	11990025	255,51,51
chr2L	11990575	11990625		13		11990575	11990625	255,51,51
chr2L	11990625	11990675		13		11990625	11990675	255,51,51
chr2L	11990675	11990725		13		11990675	11990725	255,51,51
chr2L	11992725	11992775		13		11992725	11992775	255,51,51
chr2L	11995275	11995325		13		11995275	11995325	255,51,51
chr2L	11995375	11995425		13		11995375	11995425	255,51,51
chr2L	11995425	11995475		13		11995425	11995475	255,51,51
chr2L	11995475	11995525		13		11995475	11995525	255,51,51
chr2L	11995525	11995575		13		11995525	11995575	255,51,51
chr2L	11995575	11995625		13		11995575	11995625	255,51,51
chr2L	11995625	11995675		13		11995625	11995675	255,51,51
chr2L	11995675	11995725		13		11995675	11995725	255,51,51
chr2L	11995725	11995775		13		11995725	11995775	255,51,51
chr2L	11996625	11996675		13		11996625	11996675	255,51,51
chr2L	11999275	11999325		13		11999275	11999325	255,51,51
chr2L	11999325	11999375		13		11999325	11999375	255,51,51
chr2L	11999375	11999425		13		11999375	11999425	255,51,51
chr2L	11999425	11999475		13		11999425	11999475	255,51,51
chr2L	11999475	11999525		13		11999475	11999525	255,51,51
chr2L	11999525	11999575		13		11999525	11999575	255,51,51
chr2L	11999575	11999625		13		11999575	11999625	255,51,51
chr2L	11999625	11999675		13		11999625	11999675	255,51,51
chr2L	12002525	12002575		13		12002525	12002575	255,51,51
chr2L	12011325	12011375		13		12011325	12011375	255,51,51
chr2L	12020825	12020875		13		12020825	12020875	255,51,51
chr2L	12040575	12040625		13		12040575	12040625	255,51,51
chr2L	12054825	12054875		13		12054825	12054875	255,51,51
chr2L	12056325	12056375		13		12056325	12056375	255,51,51
chr2L	12097275	12097325		13		12097275	12097325	255,51,51
chr2L	12097725	12097775		13		12097725	12097775	255,51,51
chr2L	12097775	12097825		13		12097775	12097825	255,51,51
chr2L	12097825	12097875		13		12097825	12097875	255,51,51
chr2L	12097925	12097975		13		12097925	12097975	255,51,51
chr2L	12103225	12103275		13		12103225	12103275	255,51,51
chr2L	12103275	12103325		13		12103275	12103325	255,51,51
chr2L	12103725	12103775		13		12103725	12103775	255,51,51
chr2L	12103775	12103825		13		12103775	12103825	255,51,51
chr2L	12109025	12109075		13		12109025	12109075	255,51,51
chr2L	12172925	12172975		13		12172925	12172975	255,51,51
chr2L	12172975	12173025		13		12172975	12173025	255,51,51
chr2L	12173025	12173075		13		12173025	12173075	255,51,51
chr2L	12173075	12173125		13		12173075	12173125	255,51,51
chr2L	12173125	12173175		13		12173125	12173175	255,51,51
chr2L	12173275	12173325		13		12173275	12173325	255,51,51
chr2L	12207825	12207875		13		12207825	12207875	255,51,51
chr2L	12207875	12207925		13		12207875	12207925	255,51,51
chr2L	12207975	12208025		13		12207975	12208025	255,51,51
chr2L	12427625	12427675		13		12427625	12427675	255,51,51
chr2L	12427675	12427725		13		12427675	12427725	255,51,51
chr2L	12427975	12428025		13		12427975	12428025	255,51,51
chr2L	12428125	12428175		13		12428125	12428175	255,51,51
chr2L	12428175	12428225		13		12428175	12428225	255,51,51
chr2L	12433975	12434025		13		12433975	12434025	255,51,51
chr2L	12434025	12434075		13		12434025	12434075	255,51,51
chr2L	12434075	12434125		13		12434075	12434125	255,51,51
chr2L	12434125	12434175		13		12434125	12434175	255,51,51
chr2L	12434175	12434225		13		12434175	12434225	255,51,51
chr2L	12434225	12434275		13		12434225	12434275	255,51,51
chr2L	12434275	12434325		13		12434275	12434325	255,51,51
chr2L	12434375	12434425		13		12434375	12434425	255,51,51
chr2L	12434425	12434475		13		12434425	12434475	255,51,51
chr2L	12434475	12434525		13		12434475	12434525	255,51,51
chr2L	12434525	12434575		13		12434525	12434575	255,51,51
chr2L	12435275	12435325		13		12435275	12435325	255,51,51
chr2L	12435775	12435825		13		12435775	12435825	255,51,51
chr2L	12435825	12435875		13		12435825	12435875	255,51,51
chr2L	12436125	12436175		13		12436125	12436175	255,51,51
chr2L	12692925	12692975		13		12692925	12692975	255,51,51
chr2L	12694975	12695025		13		12694975	12695025	255,51,51
chr2L	12695025	12695075		13		12695025	12695075	255,51,51
chr2L	12695075	12695125		13		12695075	12695125	255,51,51
chr2L	12695125	12695175		13		12695125	12695175	255,51,51
chr2L	12695175	12695225		13		12695175	12695225	255,51,51
chr2L	12695225	12695275		13		12695225	12695275	255,51,51
chr2L	12704725	12704775		13		12704725	12704775	255,51,51
chr2L	12707275	12707325		13		12707275	12707325	255,51,51
chr2L	12720975	12721025		13		12720975	12721025	255,51,51
chr2L	12721425	12721475		13		12721425	12721475	255,51,51
chr2L	12722225	12722275		13		12722225	12722275	255,51,51
chr2L	12722275	12722325		13		12722275	12722325	255,51,51
chr2L	12722325	12722375		13		12722325	12722375	255,51,51
chr2L	12722375	12722425		13		12722375	12722425	255,51,51
chr2L	12722425	12722475		13		12722425	12722475	255,51,51
chr2L	12974325	12974375		13		12974325	12974375	255,51,51
chr2L	13018925	13018975		13		13018925	13018975	255,51,51
chr2L	13019075	13019125		13		13019075	13019125	255,51,51
chr2L	13021225	13021275		13		13021225	13021275	255,51,51
chr2L	13021275	13021325		13		13021275	13021325	255,51,51
chr2L	13166425	13166475		13		13166425	13166475	255,51,51
chr2L	13176575	13176625		13		13176575	13176625	255,51,51
chr2L	13176625	13176675		13		13176625	13176675	255,51,51
chr2L	13176675	13176725		13		13176675	13176725	255,51,51
chr2L	13176725	13176775		13		13176725	13176775	255,51,51
chr2L	13176775	13176825		13		13176775	13176825	255,51,51
chr2L	13176825	13176875		13		13176825	13176875	255,51,51
chr2L	13176875	13176925		13		13176875	13176925	255,51,51
chr2L	13179525	13179575		13		13179525	13179575	255,51,51
chr2L	13182075	13182125		13		13182075	13182125	255,51,51
chr2L	13182125	13182175		13		13182125	13182175	255,51,51
chr2L	13182175	13182225		13		13182175	13182225	255,51,51
chr2L	13190575	13190625		13		13190575	13190625	255,51,51
chr2L	13203125	13203175		13		13203125	13203175	255,51,51
chr2L	13203175	13203225		13		13203175	13203225	255,51,51
chr2L	13203225	13203275		13		13203225	13203275	255,51,51
chr2L	13203275	13203325		13		13203275	13203325	255,51,51
chr2L	13203825	13203875		13		13203825	13203875	255,51,51
chr2L	13219775	13219825		13		13219775	13219825	255,51,51
chr2L	13219825	13219875		13		13219825	13219875	255,51,51
chr2L	13219875	13219925		13		13219875	13219925	255,51,51
chr2L	13219925	13219975		13		13219925	13219975	255,51,51
chr2L	13220625	13220675		13		13220625	13220675	255,51,51
chr2L	13222025	13222075		13		13222025	13222075	255,51,51
chr2L	13222075	13222125		13		13222075	13222125	255,51,51
chr2L	13222275	13222325		13		13222275	13222325	255,51,51
chr2L	13222325	13222375		13		13222325	13222375	255,51,51
chr2L	13222375	13222425		13		13222375	13222425	255,51,51
chr2L	13222425	13222475		13		13222425	13222475	255,51,51
chr2L	13222475	13222525		13		13222475	13222525	255,51,51
chr2L	13222525	13222575		13		13222525	13222575	255,51,51
chr2L	13222575	13222625		13		13222575	13222625	255,51,51
chr2L	13222625	13222675		13		13222625	13222675	255,51,51
chr2L	13222675	13222725		13		13222675	13222725	255,51,51
chr2L	13286325	13286375		13		13286325	13286375	255,51,51
chr2L	13286375	13286425		13		13286375	13286425	255,51,51
chr2L	13286425	13286475		13		13286425	13286475	255,51,51
chr2L	13286475	13286525		13		13286475	13286525	255,51,51
chr2L	13290425	13290475		13		13290425	13290475	255,51,51
chr2L	13366075	13366125		13		13366075	13366125	255,51,51
chr2L	13366125	13366175		13		13366125	13366175	255,51,51
chr2L	13366375	13366425		13		13366375	13366425	255,51,51
chr2L	13366425	13366475		13		13366425	13366475	255,51,51
chr2L	13366475	13366525		13		13366475	13366525	255,51,51
chr2L	13366525	13366575		13		13366525	13366575	255,51,51
chr2L	13367175	13367225		13		13367175	13367225	255,51,51
chr2L	13367225	13367275		13		13367225	13367275	255,51,51
chr2L	13367275	13367325		13		13367275	13367325	255,51,51
chr2L	13369025	13369075		13		13369025	13369075	255,51,51
chr2L	13369075	13369125		13		13369075	13369125	255,51,51
chr2L	13369125	13369175		13		13369125	13369175	255,51,51
chr2L	13369175	13369225		13		13369175	13369225	255,51,51
chr2L	13369225	13369275		13		13369225	13369275	255,51,51
chr2L	13369275	13369325		13		13369275	13369325	255,51,51
chr2L	13369325	13369375		13		13369325	13369375	255,51,51
chr2L	13373825	13373875		13		13373825	13373875	255,51,51
chr2L	13373875	13373925		13		13373875	13373925	255,51,51
chr2L	13374025	13374075		13		13374025	13374075	255,51,51
chr2L	13374075	13374125		13		13374075	13374125	255,51,51
chr2L	13374125	13374175		13		13374125	13374175	255,51,51
chr2L	13374175	13374225		13		13374175	13374225	255,51,51
chr2L	13374225	13374275		13		13374225	13374275	255,51,51
chr2L	13378425	13378475		13		13378425	13378475	255,51,51
chr2L	13378475	13378525		13		13378475	13378525	255,51,51
chr2L	13378925	13378975		13		13378925	13378975	255,51,51
chr2L	13378975	13379025		13		13378975	13379025	255,51,51
chr2L	13379025	13379075		13		13379025	13379075	255,51,51
chr2L	13379225	13379275		13		13379225	13379275	255,51,51
chr2L	13382175	13382225		13		13382175	13382225	255,51,51
chr2L	13382525	13382575		13		13382525	13382575	255,51,51
chr2L	13382575	13382625		13		13382575	13382625	255,51,51
chr2L	13382725	13382775		13		13382725	13382775	255,51,51
chr2L	13382775	13382825		13		13382775	13382825	255,51,51
chr2L	13387275	13387325		13		13387275	13387325	255,51,51
chr2L	13387325	13387375		13		13387325	13387375	255,51,51
chr2L	13387575	13387625		13		13387575	13387625	255,51,51
chr2L	13387625	13387675		13		13387625	13387675	255,51,51
chr2L	13399025	13399075		13		13399025	13399075	255,51,51
chr2L	13399075	13399125		13		13399075	13399125	255,51,51
chr2L	13549025	13549075		13		13549025	13549075	255,51,51
chr2L	13640525	13640575		13		13640525	13640575	255,51,51
chr2L	13771075	13771125		13		13771075	13771125	255,51,51
chr2L	13780575	13780625		13		13780575	13780625	255,51,51
chr2L	13780625	13780675		13		13780625	13780675	255,51,51
chr2L	13780725	13780775		13		13780725	13780775	255,51,51
chr2L	13780775	13780825		13		13780775	13780825	255,51,51
chr2L	13780825	13780875		13		13780825	13780875	255,51,51
chr2L	13780875	13780925		13		13780875	13780925	255,51,51
chr2L	13780925	13780975		13		13780925	13780975	255,51,51
chr2L	13780975	13781025		13		13780975	13781025	255,51,51
chr2L	13781025	13781075		13		13781025	13781075	255,51,51
chr2L	13781075	13781125		13		13781075	13781125	255,51,51
chr2L	13781125	13781175		13		13781125	13781175	255,51,51
chr2L	13783325	13783375		13		13783325	13783375	255,51,51
chr2L	13783375	13783425		13		13783375	13783425	255,51,51
chr2L	13783425	13783475		13		13783425	13783475	255,51,51
chr2L	13783475	13783525		13		13783475	13783525	255,51,51
chr2L	13784025	13784075		13		13784025	13784075	255,51,51
chr2L	13784075	13784125		13		13784075	13784125	255,51,51
chr2L	13791125	13791175		13		13791125	13791175	255,51,51
chr2L	13811275	13811325		13		13811275	13811325	255,51,51
chr2L	13811425	13811475		13		13811425	13811475	255,51,51
chr2L	13811475	13811525		13		13811475	13811525	255,51,51
chr2L	13811525	13811575		13		13811525	13811575	255,51,51
chr2L	13811575	13811625		13		13811575	13811625	255,51,51
chr2L	13811625	13811675		13		13811625	13811675	255,51,51
chr2L	13811725	13811775		13		13811725	13811775	255,51,51
chr2L	13813975	13814025		13		13813975	13814025	255,51,51
chr2L	13814025	13814075		13		13814025	13814075	255,51,51
chr2L	13814075	13814125		13		13814075	13814125	255,51,51
chr2L	13814125	13814175		13		13814125	13814175	255,51,51
chr2L	13828275	13828325		13		13828275	13828325	255,51,51
chr2L	13829675	13829725		13		13829675	13829725	255,51,51
chr2L	13829725	13829775		13		13829725	13829775	255,51,51
chr2L	13829775	13829825		13		13829775	13829825	255,51,51
chr2L	13833125	13833175		13		13833125	13833175	255,51,51
chr2L	13833175	13833225		13		13833175	13833225	255,51,51
chr2L	13833225	13833275		13		13833225	13833275	255,51,51
chr2L	13833275	13833325		13		13833275	13833325	255,51,51
chr2L	13833325	13833375		13		13833325	13833375	255,51,51
chr2L	13833575	13833625		13		13833575	13833625	255,51,51
chr2L	13833625	13833675		13		13833625	13833675	255,51,51
chr2L	13833675	13833725		13		13833675	13833725	255,51,51
chr2L	13834975	13835025		13		13834975	13835025	255,51,51
chr2L	13835225	13835275		13		13835225	13835275	255,51,51
chr2L	13835275	13835325		13		13835275	13835325	255,51,51
chr2L	13835325	13835375		13		13835325	13835375	255,51,51
chr2L	13835375	13835425		13		13835375	13835425	255,51,51
chr2L	13835425	13835475		13		13835425	13835475	255,51,51
chr2L	13835475	13835525		13		13835475	13835525	255,51,51
chr2L	13904275	13904325		13		13904275	13904325	255,51,51
chr2L	13904325	13904375		13		13904325	13904375	255,51,51
chr2L	13904425	13904475		13		13904425	13904475	255,51,51
chr2L	13904525	13904575		13		13904525	13904575	255,51,51
chr2L	13904575	13904625		13		13904575	13904625	255,51,51
chr2L	14348625	14348675		13		14348625	14348675	255,51,51
chr2L	14348675	14348725		13		14348675	14348725	255,51,51
chr2L	14348725	14348775		13		14348725	14348775	255,51,51
chr2L	14355025	14355075		13		14355025	14355075	255,51,51
chr2L	14355075	14355125		13		14355075	14355125	255,51,51
chr2L	14355125	14355175		13		14355125	14355175	255,51,51
chr2L	14355225	14355275		13		14355225	14355275	255,51,51
chr2L	14359275	14359325		13		14359275	14359325	255,51,51
chr2L	14359325	14359375		13		14359325	14359375	255,51,51
chr2L	14359375	14359425		13		14359375	14359425	255,51,51
chr2L	15006975	15007025		13		15006975	15007025	255,51,51
chr2L	15007025	15007075		13		15007025	15007075	255,51,51
chr2L	15007925	15007975		13		15007925	15007975	255,51,51
chr2L	15009725	15009775		13		15009725	15009775	255,51,51
chr2L	15009825	15009875		13		15009825	15009875	255,51,51
chr2L	15009875	15009925		13		15009875	15009925	255,51,51
chr2L	15009925	15009975		13		15009925	15009975	255,51,51
chr2L	15009975	15010025		13		15009975	15010025	255,51,51
chr2L	15010175	15010225		13		15010175	15010225	255,51,51
chr2L	15010225	15010275		13		15010225	15010275	255,51,51
chr2L	15038725	15038775		13		15038725	15038775	255,51,51
chr2L	15038775	15038825		13		15038775	15038825	255,51,51
chr2L	15038875	15038925		13		15038875	15038925	255,51,51
chr2L	15039425	15039475		13		15039425	15039475	255,51,51
chr2L	15039475	15039525		13		15039475	15039525	255,51,51
chr2L	15039525	15039575		13		15039525	15039575	255,51,51
chr2L	15039575	15039625		13		15039575	15039625	255,51,51
chr2L	15039625	15039675		13		15039625	15039675	255,51,51
chr2L	15039675	15039725		13		15039675	15039725	255,51,51
chr2L	15060575	15060625		13		15060575	15060625	255,51,51
chr2L	15060625	15060675		13		15060625	15060675	255,51,51
chr2L	15060675	15060725		13		15060675	15060725	255,51,51
chr2L	15060725	15060775		13		15060725	15060775	255,51,51
chr2L	15060775	15060825		13		15060775	15060825	255,51,51
chr2L	15060825	15060875		13		15060825	15060875	255,51,51
chr2L	15068025	15068075		13		15068025	15068075	255,51,51
chr2L	15113325	15113375		13		15113325	15113375	255,51,51
chr2L	15113425	15113475		13		15113425	15113475	255,51,51
chr2L	15113475	15113525		13		15113475	15113525	255,51,51
chr2L	15113825	15113875		13		15113825	15113875	255,51,51
chr2L	15113875	15113925		13		15113875	15113925	255,51,51
chr2L	15256175	15256225		13		15256175	15256225	255,51,51
chr2L	15256225	15256275		13		15256225	15256275	255,51,51
chr2L	15256275	15256325		13		15256275	15256325	255,51,51
chr2L	15256325	15256375		13		15256325	15256375	255,51,51
chr2L	15256425	15256475		13		15256425	15256475	255,51,51
chr2L	15256475	15256525		13		15256475	15256525	255,51,51
chr2L	15256525	15256575		13		15256525	15256575	255,51,51
chr2L	15256575	15256625		13		15256575	15256625	255,51,51
chr2L	15256625	15256675		13		15256625	15256675	255,51,51
chr2L	15256675	15256725		13		15256675	15256725	255,51,51
chr2L	15256725	15256775		13		15256725	15256775	255,51,51
chr2L	15271825	15271875		13		15271825	15271875	255,51,51
chr2L	15271875	15271925		13		15271875	15271925	255,51,51
chr2L	15271975	15272025		13		15271975	15272025	255,51,51
chr2L	15272025	15272075		13		15272025	15272075	255,51,51
chr2L	15272075	15272125		13		15272075	15272125	255,51,51
chr2L	15746375	15746425		13		15746375	15746425	255,51,51
chr2L	15750725	15750775		13		15750725	15750775	255,51,51
chr2L	15750825	15750875		13		15750825	15750875	255,51,51
chr2L	15750875	15750925		13		15750875	15750925	255,51,51
chr2L	15750925	15750975		13		15750925	15750975	255,51,51
chr2L	15752275	15752325		13		15752275	15752325	255,51,51
chr2L	15764425	15764475		13		15764425	15764475	255,51,51
chr2L	15764475	15764525		13		15764475	15764525	255,51,51
chr2L	15764525	15764575		13		15764525	15764575	255,51,51
chr2L	16251575	16251625		13		16251575	16251625	255,51,51
chr2L	16257625	16257675		13		16257625	16257675	255,51,51
chr2L	16261625	16261675		13		16261625	16261675	255,51,51
chr2L	16261675	16261725		13		16261675	16261725	255,51,51
chr2L	16261725	16261775		13		16261725	16261775	255,51,51
chr2L	16288125	16288175		13		16288125	16288175	255,51,51
chr2L	16288175	16288225		13		16288175	16288225	255,51,51
chr2L	16288225	16288275		13		16288225	16288275	255,51,51
chr2L	16288275	16288325		13		16288275	16288325	255,51,51
chr2L	16288325	16288375		13		16288325	16288375	255,51,51
chr2L	16288375	16288425		13		16288375	16288425	255,51,51
chr2L	16288425	16288475		13		16288425	16288475	255,51,51
chr2L	16288475	16288525		13		16288475	16288525	255,51,51
chr2L	16299525	16299575		13		16299525	16299575	255,51,51
chr2L	16299675	16299725		13		16299675	16299725	255,51,51
chr2L	16300225	16300275		13		16300225	16300275	255,51,51
chr2L	16300275	16300325		13		16300275	16300325	255,51,51
chr2L	16300325	16300375		13		16300325	16300375	255,51,51
chr2L	16300375	16300425		13		16300375	16300425	255,51,51
chr2L	16307475	16307525		13		16307475	16307525	255,51,51
chr2L	16310525	16310575		13		16310525	16310575	255,51,51
chr2L	16310575	16310625		13		16310575	16310625	255,51,51
chr2L	16310625	16310675		13		16310625	16310675	255,51,51
chr2L	16310675	16310725		13		16310675	16310725	255,51,51
chr2L	16310725	16310775		13		16310725	16310775	255,51,51
chr2L	16310775	16310825		13		16310775	16310825	255,51,51
chr2L	16310825	16310875		13		16310825	16310875	255,51,51
chr2L	16326975	16327025		13		16326975	16327025	255,51,51
chr2L	16327025	16327075		13		16327025	16327075	255,51,51
chr2L	16327075	16327125		13		16327075	16327125	255,51,51
chr2L	16328675	16328725		13		16328675	16328725	255,51,51
chr2L	16329075	16329125		13		16329075	16329125	255,51,51
chr2L	16349925	16349975		13		16349925	16349975	255,51,51
chr2L	16350075	16350125		13		16350075	16350125	255,51,51
chr2L	16350125	16350175		13		16350125	16350175	255,51,51
chr2L	16350175	16350225		13		16350175	16350225	255,51,51
chr2L	16350275	16350325		13		16350275	16350325	255,51,51
chr2L	16350325	16350375		13		16350325	16350375	255,51,51
chr2L	16350375	16350425		13		16350375	16350425	255,51,51
chr2L	16350775	16350825		13		16350775	16350825	255,51,51
chr2L	16351275	16351325		13		16351275	16351325	255,51,51
chr2L	16352075	16352125		13		16352075	16352125	255,51,51
chr2L	16352125	16352175		13		16352125	16352175	255,51,51
chr2L	16352375	16352425		13		16352375	16352425	255,51,51
chr2L	16352425	16352475		13		16352425	16352475	255,51,51
chr2L	16352475	16352525		13		16352475	16352525	255,51,51
chr2L	16352575	16352625		13		16352575	16352625	255,51,51
chr2L	16352625	16352675		13		16352625	16352675	255,51,51
chr2L	16352675	16352725		13		16352675	16352725	255,51,51
chr2L	16352725	16352775		13		16352725	16352775	255,51,51
chr2L	16352775	16352825		13		16352775	16352825	255,51,51
chr2L	16352975	16353025		13		16352975	16353025	255,51,51
chr2L	16357025	16357075		13		16357025	16357075	255,51,51
chr2L	16491225	16491275		13		16491225	16491275	255,51,51
chr2L	16491275	16491325		13		16491275	16491325	255,51,51
chr2L	16491475	16491525		13		16491475	16491525	255,51,51
chr2L	16491525	16491575		13		16491525	16491575	255,51,51
chr2L	16491575	16491625		13		16491575	16491625	255,51,51
chr2L	16491675	16491725		13		16491675	16491725	255,51,51
chr2L	16657175	16657225		13		16657175	16657225	255,51,51
chr2L	16657225	16657275		13		16657225	16657275	255,51,51
chr2L	16677075	16677125		13		16677075	16677125	255,51,51
chr2L	16677125	16677175		13		16677125	16677175	255,51,51
chr2L	16677175	16677225		13		16677175	16677225	255,51,51
chr2L	16677225	16677275		13		16677225	16677275	255,51,51
chr2L	16680025	16680075		13		16680025	16680075	255,51,51
chr2L	16680075	16680125		13		16680075	16680125	255,51,51
chr2L	16703225	16703275		13		16703225	16703275	255,51,51
chr2L	16719775	16719825		13		16719775	16719825	255,51,51
chr2L	16719825	16719875		13		16719825	16719875	255,51,51
chr2L	16719875	16719925		13		16719875	16719925	255,51,51
chr2L	16721725	16721775		13		16721725	16721775	255,51,51
chr2L	16721775	16721825		13		16721775	16721825	255,51,51
chr2L	16721825	16721875		13		16721825	16721875	255,51,51
chr2L	16721875	16721925		13		16721875	16721925	255,51,51
chr2L	16727775	16727825		13		16727775	16727825	255,51,51
chr2L	16727825	16727875		13		16727825	16727875	255,51,51
chr2L	16728075	16728125		13		16728075	16728125	255,51,51
chr2L	16728125	16728175		13		16728125	16728175	255,51,51
chr2L	16728175	16728225		13		16728175	16728225	255,51,51
chr2L	16728275	16728325		13		16728275	16728325	255,51,51
chr2L	16729825	16729875		13		16729825	16729875	255,51,51
chr2L	16732075	16732125		13		16732075	16732125	255,51,51
chr2L	16738325	16738375		13		16738325	16738375	255,51,51
chr2L	16742725	16742775		13		16742725	16742775	255,51,51
chr2L	16742775	16742825		13		16742775	16742825	255,51,51
chr2L	16742825	16742875		13		16742825	16742875	255,51,51
chr2L	16742875	16742925		13		16742875	16742925	255,51,51
chr2L	16742925	16742975		13		16742925	16742975	255,51,51
chr2L	16743325	16743375		13		16743325	16743375	255,51,51
chr2L	16743375	16743425		13		16743375	16743425	255,51,51
chr2L	16743425	16743475		13		16743425	16743475	255,51,51
chr2L	16743475	16743525		13		16743475	16743525	255,51,51
chr2L	16743575	16743625		13		16743575	16743625	255,51,51
chr2L	16879475	16879525		13		16879475	16879525	255,51,51
chr2L	16879525	16879575		13		16879525	16879575	255,51,51
chr2L	16879575	16879625		13		16879575	16879625	255,51,51
chr2L	16880125	16880175		13		16880125	16880175	255,51,51
chr2L	16887825	16887875		13		16887825	16887875	255,51,51
chr2L	16887875	16887925		13		16887875	16887925	255,51,51
chr2L	16887975	16888025		13		16887975	16888025	255,51,51
chr2L	16888025	16888075		13		16888025	16888075	255,51,51
chr2L	16888075	16888125		13		16888075	16888125	255,51,51
chr2L	16888525	16888575		13		16888525	16888575	255,51,51
chr2L	16888575	16888625		13		16888575	16888625	255,51,51
chr2L	16888625	16888675		13		16888625	16888675	255,51,51
chr2L	16888675	16888725		13		16888675	16888725	255,51,51
chr2L	16888925	16888975		13		16888925	16888975	255,51,51
chr2L	16902125	16902175		13		16902125	16902175	255,51,51
chr2L	16902175	16902225		13		16902175	16902225	255,51,51
chr2L	17384175	17384225		13		17384175	17384225	255,51,51
chr2L	17384225	17384275		13		17384225	17384275	255,51,51
chr2L	17384275	17384325		13		17384275	17384325	255,51,51
chr2L	17384325	17384375		13		17384325	17384375	255,51,51
chr2L	17384625	17384675		13		17384625	17384675	255,51,51
[truncated: 12,341 more rows]
