# Supplementary material for: Probabilistic modelling of chromatin code landscape reveals functional diversity of enhancer-like chromatin states
Source: Nat Commun. 2016 Feb 4;7:10528. doi: 10.1038/ncomms10528 (PMC4742914; doi:10.1038/ncomms10528)
Supplement: Supplementary Data 1 — The 30-chromatin state annotation tracks for Drosophila melanogaster DRSC-S2 cell. [file ncomms10528-s2.zip › Supplementary Data 1/14_TSS5.bed]

chr2L	17875	17925		14		17875	17925	255,51,51
chr2L	18425	18475		14		18425	18475	255,51,51
chr2L	20625	20675		14		20625	20675	255,51,51
chr2L	21225	21275		14		21225	21275	255,51,51
chr2L	106575	106625		14		106575	106625	255,51,51
chr2L	108525	108575		14		108525	108575	255,51,51
chr2L	108575	108625		14		108575	108625	255,51,51
chr2L	108625	108675		14		108625	108675	255,51,51
chr2L	109425	109475		14		109425	109475	255,51,51
chr2L	121275	121325		14		121275	121325	255,51,51
chr2L	143375	143425		14		143375	143425	255,51,51
chr2L	143425	143475		14		143425	143475	255,51,51
chr2L	203525	203575		14		203525	203575	255,51,51
chr2L	203575	203625		14		203575	203625	255,51,51
chr2L	248275	248325		14		248275	248325	255,51,51
chr2L	271725	271775		14		271725	271775	255,51,51
chr2L	273725	273775		14		273725	273775	255,51,51
chr2L	273775	273825		14		273775	273825	255,51,51
chr2L	273825	273875		14		273825	273875	255,51,51
chr2L	273875	273925		14		273875	273925	255,51,51
chr2L	273975	274025		14		273975	274025	255,51,51
chr2L	274025	274075		14		274025	274075	255,51,51
chr2L	274075	274125		14		274075	274125	255,51,51
chr2L	298275	298325		14		298275	298325	255,51,51
chr2L	306125	306175		14		306125	306175	255,51,51
chr2L	306175	306225		14		306175	306225	255,51,51
chr2L	306225	306275		14		306225	306275	255,51,51
chr2L	413275	413325		14		413275	413325	255,51,51
chr2L	414375	414425		14		414375	414425	255,51,51
chr2L	415375	415425		14		415375	415425	255,51,51
chr2L	415425	415475		14		415425	415475	255,51,51
chr2L	542575	542625		14		542575	542625	255,51,51
chr2L	542625	542675		14		542625	542675	255,51,51
chr2L	558875	558925		14		558875	558925	255,51,51
chr2L	558925	558975		14		558925	558975	255,51,51
chr2L	558975	559025		14		558975	559025	255,51,51
chr2L	559025	559075		14		559025	559075	255,51,51
chr2L	559075	559125		14		559075	559125	255,51,51
chr2L	559125	559175		14		559125	559175	255,51,51
chr2L	559175	559225		14		559175	559225	255,51,51
chr2L	559225	559275		14		559225	559275	255,51,51
chr2L	559275	559325		14		559275	559325	255,51,51
chr2L	559325	559375		14		559325	559375	255,51,51
chr2L	559625	559675		14		559625	559675	255,51,51
chr2L	574575	574625		14		574575	574625	255,51,51
chr2L	574675	574725		14		574675	574725	255,51,51
chr2L	574725	574775		14		574725	574775	255,51,51
chr2L	574775	574825		14		574775	574825	255,51,51
chr2L	852525	852575		14		852525	852575	255,51,51
chr2L	852575	852625		14		852575	852625	255,51,51
chr2L	852625	852675		14		852625	852675	255,51,51
chr2L	852675	852725		14		852675	852725	255,51,51
chr2L	865275	865325		14		865275	865325	255,51,51
chr2L	865325	865375		14		865325	865375	255,51,51
chr2L	866025	866075		14		866025	866075	255,51,51
chr2L	868275	868325		14		868275	868325	255,51,51
chr2L	868375	868425		14		868375	868425	255,51,51
chr2L	868425	868475		14		868425	868475	255,51,51
chr2L	868525	868575		14		868525	868575	255,51,51
chr2L	868575	868625		14		868575	868625	255,51,51
chr2L	868625	868675		14		868625	868675	255,51,51
chr2L	870425	870475		14		870425	870475	255,51,51
chr2L	870475	870525		14		870475	870525	255,51,51
chr2L	870525	870575		14		870525	870575	255,51,51
chr2L	870575	870625		14		870575	870625	255,51,51
chr2L	870625	870675		14		870625	870675	255,51,51
chr2L	870675	870725		14		870675	870725	255,51,51
chr2L	870725	870775		14		870725	870775	255,51,51
chr2L	870775	870825		14		870775	870825	255,51,51
chr2L	870825	870875		14		870825	870875	255,51,51
chr2L	870875	870925		14		870875	870925	255,51,51
chr2L	871025	871075		14		871025	871075	255,51,51
chr2L	871225	871275		14		871225	871275	255,51,51
chr2L	871275	871325		14		871275	871325	255,51,51
chr2L	871325	871375		14		871325	871375	255,51,51
chr2L	871475	871525		14		871475	871525	255,51,51
chr2L	871525	871575		14		871525	871575	255,51,51
chr2L	871625	871675		14		871625	871675	255,51,51
chr2L	1107375	1107425		14		1107375	1107425	255,51,51
chr2L	1117375	1117425		14		1117375	1117425	255,51,51
chr2L	1117425	1117475		14		1117425	1117475	255,51,51
chr2L	1128725	1128775		14		1128725	1128775	255,51,51
chr2L	1128775	1128825		14		1128775	1128825	255,51,51
chr2L	1128825	1128875		14		1128825	1128875	255,51,51
chr2L	1129325	1129375		14		1129325	1129375	255,51,51
chr2L	1129425	1129475		14		1129425	1129475	255,51,51
chr2L	1157525	1157575		14		1157525	1157575	255,51,51
chr2L	1158675	1158725		14		1158675	1158725	255,51,51
chr2L	1158725	1158775		14		1158725	1158775	255,51,51
chr2L	1158775	1158825		14		1158775	1158825	255,51,51
chr2L	1158825	1158875		14		1158825	1158875	255,51,51
chr2L	1172475	1172525		14		1172475	1172525	255,51,51
chr2L	1172525	1172575		14		1172525	1172575	255,51,51
chr2L	1172575	1172625		14		1172575	1172625	255,51,51
chr2L	1172625	1172675		14		1172625	1172675	255,51,51
chr2L	1172675	1172725		14		1172675	1172725	255,51,51
chr2L	1177825	1177875		14		1177825	1177875	255,51,51
chr2L	1704925	1704975		14		1704925	1704975	255,51,51
chr2L	1704975	1705025		14		1704975	1705025	255,51,51
chr2L	1705025	1705075		14		1705025	1705075	255,51,51
chr2L	1705075	1705125		14		1705075	1705125	255,51,51
chr2L	1727375	1727425		14		1727375	1727425	255,51,51
chr2L	1728075	1728125		14		1728075	1728125	255,51,51
chr2L	1728125	1728175		14		1728125	1728175	255,51,51
chr2L	1728175	1728225		14		1728175	1728225	255,51,51
chr2L	1728225	1728275		14		1728225	1728275	255,51,51
chr2L	1728275	1728325		14		1728275	1728325	255,51,51
chr2L	1728325	1728375		14		1728325	1728375	255,51,51
chr2L	1728375	1728425		14		1728375	1728425	255,51,51
chr2L	1728425	1728475		14		1728425	1728475	255,51,51
chr2L	1981925	1981975		14		1981925	1981975	255,51,51
chr2L	1981975	1982025		14		1981975	1982025	255,51,51
chr2L	1982075	1982125		14		1982075	1982125	255,51,51
chr2L	1986325	1986375		14		1986325	1986375	255,51,51
chr2L	1986625	1986675		14		1986625	1986675	255,51,51
chr2L	1986675	1986725		14		1986675	1986725	255,51,51
chr2L	1987075	1987125		14		1987075	1987125	255,51,51
chr2L	1987125	1987175		14		1987125	1987175	255,51,51
chr2L	1987175	1987225		14		1987175	1987225	255,51,51
chr2L	1987225	1987275		14		1987225	1987275	255,51,51
chr2L	1987275	1987325		14		1987275	1987325	255,51,51
chr2L	2038425	2038475		14		2038425	2038475	255,51,51
chr2L	2039025	2039075		14		2039025	2039075	255,51,51
chr2L	2145125	2145175		14		2145125	2145175	255,51,51
chr2L	2147025	2147075		14		2147025	2147075	255,51,51
chr2L	2147075	2147125		14		2147075	2147125	255,51,51
chr2L	2147125	2147175		14		2147125	2147175	255,51,51
chr2L	2147675	2147725		14		2147675	2147725	255,51,51
chr2L	2151875	2151925		14		2151875	2151925	255,51,51
chr2L	2213975	2214025		14		2213975	2214025	255,51,51
chr2L	2214025	2214075		14		2214025	2214075	255,51,51
chr2L	2214075	2214125		14		2214075	2214125	255,51,51
chr2L	2214125	2214175		14		2214125	2214175	255,51,51
chr2L	2214175	2214225		14		2214175	2214225	255,51,51
chr2L	2214225	2214275		14		2214225	2214275	255,51,51
chr2L	2217025	2217075		14		2217025	2217075	255,51,51
chr2L	2221025	2221075		14		2221025	2221075	255,51,51
chr2L	2221125	2221175		14		2221125	2221175	255,51,51
chr2L	2221175	2221225		14		2221175	2221225	255,51,51
chr2L	2221225	2221275		14		2221225	2221275	255,51,51
chr2L	2221275	2221325		14		2221275	2221325	255,51,51
chr2L	2221325	2221375		14		2221325	2221375	255,51,51
chr2L	2221375	2221425		14		2221375	2221425	255,51,51
chr2L	2221425	2221475		14		2221425	2221475	255,51,51
chr2L	2226025	2226075		14		2226025	2226075	255,51,51
chr2L	2226075	2226125		14		2226075	2226125	255,51,51
chr2L	2226125	2226175		14		2226125	2226175	255,51,51
chr2L	2226175	2226225		14		2226175	2226225	255,51,51
chr2L	2226225	2226275		14		2226225	2226275	255,51,51
chr2L	2226275	2226325		14		2226275	2226325	255,51,51
chr2L	2226325	2226375		14		2226325	2226375	255,51,51
chr2L	2226425	2226475		14		2226425	2226475	255,51,51
chr2L	2226475	2226525		14		2226475	2226525	255,51,51
chr2L	2226525	2226575		14		2226525	2226575	255,51,51
chr2L	2226575	2226625		14		2226575	2226625	255,51,51
chr2L	2226625	2226675		14		2226625	2226675	255,51,51
chr2L	2226675	2226725		14		2226675	2226725	255,51,51
chr2L	2226725	2226775		14		2226725	2226775	255,51,51
chr2L	2227275	2227325		14		2227275	2227325	255,51,51
chr2L	2227425	2227475		14		2227425	2227475	255,51,51
chr2L	2229275	2229325		14		2229275	2229325	255,51,51
chr2L	2229375	2229425		14		2229375	2229425	255,51,51
chr2L	2363725	2363775		14		2363725	2363775	255,51,51
chr2L	2364125	2364175		14		2364125	2364175	255,51,51
chr2L	2373725	2373775		14		2373725	2373775	255,51,51
chr2L	2373775	2373825		14		2373775	2373825	255,51,51
chr2L	2373825	2373875		14		2373825	2373875	255,51,51
chr2L	2373875	2373925		14		2373875	2373925	255,51,51
chr2L	2373925	2373975		14		2373925	2373975	255,51,51
chr2L	2373975	2374025		14		2373975	2374025	255,51,51
chr2L	2374025	2374075		14		2374025	2374075	255,51,51
chr2L	2374075	2374125		14		2374075	2374125	255,51,51
chr2L	2374175	2374225		14		2374175	2374225	255,51,51
chr2L	2374225	2374275		14		2374225	2374275	255,51,51
chr2L	2375875	2375925		14		2375875	2375925	255,51,51
chr2L	2381225	2381275		14		2381225	2381275	255,51,51
chr2L	2577625	2577675		14		2577625	2577675	255,51,51
chr2L	2580325	2580375		14		2580325	2580375	255,51,51
chr2L	2584425	2584475		14		2584425	2584475	255,51,51
chr2L	2584475	2584525		14		2584475	2584525	255,51,51
chr2L	2584525	2584575		14		2584525	2584575	255,51,51
chr2L	2584575	2584625		14		2584575	2584625	255,51,51
chr2L	2584625	2584675		14		2584625	2584675	255,51,51
chr2L	2584675	2584725		14		2584675	2584725	255,51,51
chr2L	2584875	2584925		14		2584875	2584925	255,51,51
chr2L	2584925	2584975		14		2584925	2584975	255,51,51
chr2L	2584975	2585025		14		2584975	2585025	255,51,51
chr2L	2744625	2744675		14		2744625	2744675	255,51,51
chr2L	2744675	2744725		14		2744675	2744725	255,51,51
chr2L	2744725	2744775		14		2744725	2744775	255,51,51
chr2L	2748525	2748575		14		2748525	2748575	255,51,51
chr2L	2748575	2748625		14		2748575	2748625	255,51,51
chr2L	2748625	2748675		14		2748625	2748675	255,51,51
chr2L	2749175	2749225		14		2749175	2749225	255,51,51
chr2L	2749225	2749275		14		2749225	2749275	255,51,51
chr2L	2749275	2749325		14		2749275	2749325	255,51,51
chr2L	2749325	2749375		14		2749325	2749375	255,51,51
chr2L	2749375	2749425		14		2749375	2749425	255,51,51
chr2L	2749425	2749475		14		2749425	2749475	255,51,51
chr2L	2749575	2749625		14		2749575	2749625	255,51,51
chr2L	2749675	2749725		14		2749675	2749725	255,51,51
chr2L	2749725	2749775		14		2749725	2749775	255,51,51
chr2L	2750275	2750325		14		2750275	2750325	255,51,51
chr2L	2750475	2750525		14		2750475	2750525	255,51,51
chr2L	2750525	2750575		14		2750525	2750575	255,51,51
chr2L	2750575	2750625		14		2750575	2750625	255,51,51
chr2L	2750625	2750675		14		2750625	2750675	255,51,51
chr2L	2750825	2750875		14		2750825	2750875	255,51,51
chr2L	2750875	2750925		14		2750875	2750925	255,51,51
chr2L	2751375	2751425		14		2751375	2751425	255,51,51
chr2L	2751425	2751475		14		2751425	2751475	255,51,51
chr2L	2751525	2751575		14		2751525	2751575	255,51,51
chr2L	2751825	2751875		14		2751825	2751875	255,51,51
chr2L	2751875	2751925		14		2751875	2751925	255,51,51
chr2L	2751925	2751975		14		2751925	2751975	255,51,51
chr2L	2751975	2752025		14		2751975	2752025	255,51,51
chr2L	2757225	2757275		14		2757225	2757275	255,51,51
chr2L	2759675	2759725		14		2759675	2759725	255,51,51
chr2L	2759725	2759775		14		2759725	2759775	255,51,51
chr2L	2759775	2759825		14		2759775	2759825	255,51,51
chr2L	2759825	2759875		14		2759825	2759875	255,51,51
chr2L	2760075	2760125		14		2760075	2760125	255,51,51
chr2L	2765475	2765525		14		2765475	2765525	255,51,51
chr2L	2765525	2765575		14		2765525	2765575	255,51,51
chr2L	2765575	2765625		14		2765575	2765625	255,51,51
chr2L	2767875	2767925		14		2767875	2767925	255,51,51
chr2L	2769675	2769725		14		2769675	2769725	255,51,51
chr2L	2769725	2769775		14		2769725	2769775	255,51,51
chr2L	2769775	2769825		14		2769775	2769825	255,51,51
chr2L	2769825	2769875		14		2769825	2769875	255,51,51
chr2L	2769875	2769925		14		2769875	2769925	255,51,51
chr2L	2769925	2769975		14		2769925	2769975	255,51,51
chr2L	2769975	2770025		14		2769975	2770025	255,51,51
chr2L	2770025	2770075		14		2770025	2770075	255,51,51
chr2L	2770075	2770125		14		2770075	2770125	255,51,51
chr2L	2770125	2770175		14		2770125	2770175	255,51,51
chr2L	2770175	2770225		14		2770175	2770225	255,51,51
chr2L	2770225	2770275		14		2770225	2770275	255,51,51
chr2L	2770275	2770325		14		2770275	2770325	255,51,51
chr2L	2771825	2771875		14		2771825	2771875	255,51,51
chr2L	2771875	2771925		14		2771875	2771925	255,51,51
chr2L	2856175	2856225		14		2856175	2856225	255,51,51
chr2L	2856225	2856275		14		2856225	2856275	255,51,51
chr2L	2856925	2856975		14		2856925	2856975	255,51,51
chr2L	2857025	2857075		14		2857025	2857075	255,51,51
chr2L	2857175	2857225		14		2857175	2857225	255,51,51
chr2L	2857225	2857275		14		2857225	2857275	255,51,51
chr2L	2857325	2857375		14		2857325	2857375	255,51,51
chr2L	2857375	2857425		14		2857375	2857425	255,51,51
chr2L	2873175	2873225		14		2873175	2873225	255,51,51
chr2L	2873975	2874025		14		2873975	2874025	255,51,51
chr2L	2874075	2874125		14		2874075	2874125	255,51,51
chr2L	2883075	2883125		14		2883075	2883125	255,51,51
chr2L	2883125	2883175		14		2883125	2883175	255,51,51
chr2L	2972225	2972275		14		2972225	2972275	255,51,51
chr2L	2972275	2972325		14		2972275	2972325	255,51,51
chr2L	2972775	2972825		14		2972775	2972825	255,51,51
chr2L	2973025	2973075		14		2973025	2973075	255,51,51
chr2L	2973075	2973125		14		2973075	2973125	255,51,51
chr2L	2976775	2976825		14		2976775	2976825	255,51,51
chr2L	2976825	2976875		14		2976825	2976875	255,51,51
chr2L	2977025	2977075		14		2977025	2977075	255,51,51
chr2L	2977075	2977125		14		2977075	2977125	255,51,51
chr2L	2977125	2977175		14		2977125	2977175	255,51,51
chr2L	2977175	2977225		14		2977175	2977225	255,51,51
chr2L	2977225	2977275		14		2977225	2977275	255,51,51
chr2L	2977275	2977325		14		2977275	2977325	255,51,51
chr2L	2987375	2987425		14		2987375	2987425	255,51,51
chr2L	3018375	3018425		14		3018375	3018425	255,51,51
chr2L	3030625	3030675		14		3030625	3030675	255,51,51
chr2L	3037125	3037175		14		3037125	3037175	255,51,51
chr2L	3037175	3037225		14		3037175	3037225	255,51,51
chr2L	3037225	3037275		14		3037225	3037275	255,51,51
chr2L	3037275	3037325		14		3037275	3037325	255,51,51
chr2L	3037325	3037375		14		3037325	3037375	255,51,51
chr2L	3037375	3037425		14		3037375	3037425	255,51,51
chr2L	3037425	3037475		14		3037425	3037475	255,51,51
chr2L	3037475	3037525		14		3037475	3037525	255,51,51
chr2L	3037525	3037575		14		3037525	3037575	255,51,51
chr2L	3037575	3037625		14		3037575	3037625	255,51,51
chr2L	3037625	3037675		14		3037625	3037675	255,51,51
chr2L	3056575	3056625		14		3056575	3056625	255,51,51
chr2L	3058925	3058975		14		3058925	3058975	255,51,51
chr2L	3158975	3159025		14		3158975	3159025	255,51,51
chr2L	3160075	3160125		14		3160075	3160125	255,51,51
chr2L	3160175	3160225		14		3160175	3160225	255,51,51
chr2L	3372425	3372475		14		3372425	3372475	255,51,51
chr2L	3377225	3377275		14		3377225	3377275	255,51,51
chr2L	3452625	3452675		14		3452625	3452675	255,51,51
chr2L	3514825	3514875		14		3514825	3514875	255,51,51
chr2L	3514875	3514925		14		3514875	3514925	255,51,51
chr2L	3514925	3514975		14		3514925	3514975	255,51,51
chr2L	3514975	3515025		14		3514975	3515025	255,51,51
chr2L	3712025	3712075		14		3712025	3712075	255,51,51
chr2L	3712075	3712125		14		3712075	3712125	255,51,51
chr2L	3712225	3712275		14		3712225	3712275	255,51,51
chr2L	3712275	3712325		14		3712275	3712325	255,51,51
chr2L	3712325	3712375		14		3712325	3712375	255,51,51
chr2L	3712375	3712425		14		3712375	3712425	255,51,51
chr2L	3712525	3712575		14		3712525	3712575	255,51,51
chr2L	3712675	3712725		14		3712675	3712725	255,51,51
chr2L	3712725	3712775		14		3712725	3712775	255,51,51
chr2L	3712775	3712825		14		3712775	3712825	255,51,51
chr2L	3712825	3712875		14		3712825	3712875	255,51,51
chr2L	3713325	3713375		14		3713325	3713375	255,51,51
chr2L	3713375	3713425		14		3713375	3713425	255,51,51
chr2L	3713425	3713475		14		3713425	3713475	255,51,51
chr2L	3713825	3713875		14		3713825	3713875	255,51,51
chr2L	3713875	3713925		14		3713875	3713925	255,51,51
chr2L	3872675	3872725		14		3872675	3872725	255,51,51
chr2L	4196775	4196825		14		4196775	4196825	255,51,51
chr2L	4197075	4197125		14		4197075	4197125	255,51,51
chr2L	4227875	4227925		14		4227875	4227925	255,51,51
chr2L	4227925	4227975		14		4227925	4227975	255,51,51
chr2L	4227975	4228025		14		4227975	4228025	255,51,51
chr2L	4448225	4448275		14		4448225	4448275	255,51,51
chr2L	4448275	4448325		14		4448275	4448325	255,51,51
chr2L	4448325	4448375		14		4448325	4448375	255,51,51
chr2L	4448375	4448425		14		4448375	4448425	255,51,51
chr2L	4448425	4448475		14		4448425	4448475	255,51,51
chr2L	4448475	4448525		14		4448475	4448525	255,51,51
chr2L	4448525	4448575		14		4448525	4448575	255,51,51
chr2L	4448575	4448625		14		4448575	4448625	255,51,51
chr2L	4448625	4448675		14		4448625	4448675	255,51,51
chr2L	4457225	4457275		14		4457225	4457275	255,51,51
chr2L	4457275	4457325		14		4457275	4457325	255,51,51
chr2L	4457325	4457375		14		4457325	4457375	255,51,51
chr2L	4457375	4457425		14		4457375	4457425	255,51,51
chr2L	4458175	4458225		14		4458175	4458225	255,51,51
chr2L	4458225	4458275		14		4458225	4458275	255,51,51
chr2L	4458275	4458325		14		4458275	4458325	255,51,51
chr2L	4459475	4459525		14		4459475	4459525	255,51,51
chr2L	4459525	4459575		14		4459525	4459575	255,51,51
chr2L	4459975	4460025		14		4459975	4460025	255,51,51
chr2L	4460025	4460075		14		4460025	4460075	255,51,51
chr2L	4460075	4460125		14		4460075	4460125	255,51,51
chr2L	4460125	4460175		14		4460125	4460175	255,51,51
chr2L	4463925	4463975		14		4463925	4463975	255,51,51
chr2L	4463975	4464025		14		4463975	4464025	255,51,51
chr2L	4464025	4464075		14		4464025	4464075	255,51,51
chr2L	4464075	4464125		14		4464075	4464125	255,51,51
chr2L	4464125	4464175		14		4464125	4464175	255,51,51
chr2L	4464175	4464225		14		4464175	4464225	255,51,51
chr2L	4464225	4464275		14		4464225	4464275	255,51,51
chr2L	4837625	4837675		14		4837625	4837675	255,51,51
chr2L	4847975	4848025		14		4847975	4848025	255,51,51
chr2L	4850325	4850375		14		4850325	4850375	255,51,51
chr2L	4850375	4850425		14		4850375	4850425	255,51,51
chr2L	4850425	4850475		14		4850425	4850475	255,51,51
chr2L	4850475	4850525		14		4850475	4850525	255,51,51
chr2L	4850525	4850575		14		4850525	4850575	255,51,51
chr2L	4850575	4850625		14		4850575	4850625	255,51,51
chr2L	4850625	4850675		14		4850625	4850675	255,51,51
chr2L	4850725	4850775		14		4850725	4850775	255,51,51
chr2L	4850775	4850825		14		4850775	4850825	255,51,51
chr2L	4882825	4882875		14		4882825	4882875	255,51,51
chr2L	4882875	4882925		14		4882875	4882925	255,51,51
chr2L	4882925	4882975		14		4882925	4882975	255,51,51
chr2L	4882975	4883025		14		4882975	4883025	255,51,51
chr2L	4883025	4883075		14		4883025	4883075	255,51,51
chr2L	4883075	4883125		14		4883075	4883125	255,51,51
chr2L	4883125	4883175		14		4883125	4883175	255,51,51
chr2L	4888725	4888775		14		4888725	4888775	255,51,51
chr2L	4888825	4888875		14		4888825	4888875	255,51,51
chr2L	4888875	4888925		14		4888875	4888925	255,51,51
chr2L	4888925	4888975		14		4888925	4888975	255,51,51
chr2L	4888975	4889025		14		4888975	4889025	255,51,51
chr2L	4889025	4889075		14		4889025	4889075	255,51,51
chr2L	4889075	4889125		14		4889075	4889125	255,51,51
chr2L	4945625	4945675		14		4945625	4945675	255,51,51
chr2L	4945675	4945725		14		4945675	4945725	255,51,51
chr2L	4965625	4965675		14		4965625	4965675	255,51,51
chr2L	4965675	4965725		14		4965675	4965725	255,51,51
chr2L	4965725	4965775		14		4965725	4965775	255,51,51
chr2L	4965775	4965825		14		4965775	4965825	255,51,51
chr2L	4967575	4967625		14		4967575	4967625	255,51,51
chr2L	4967625	4967675		14		4967625	4967675	255,51,51
chr2L	4967675	4967725		14		4967675	4967725	255,51,51
chr2L	4967725	4967775		14		4967725	4967775	255,51,51
chr2L	4967825	4967875		14		4967825	4967875	255,51,51
chr2L	4973975	4974025		14		4973975	4974025	255,51,51
chr2L	4974025	4974075		14		4974025	4974075	255,51,51
chr2L	4974075	4974125		14		4974075	4974125	255,51,51
chr2L	4976925	4976975		14		4976925	4976975	255,51,51
chr2L	4977225	4977275		14		4977225	4977275	255,51,51
chr2L	4977275	4977325		14		4977275	4977325	255,51,51
chr2L	4977325	4977375		14		4977325	4977375	255,51,51
chr2L	4981825	4981875		14		4981825	4981875	255,51,51
chr2L	4981875	4981925		14		4981875	4981925	255,51,51
chr2L	4981925	4981975		14		4981925	4981975	255,51,51
chr2L	4981975	4982025		14		4981975	4982025	255,51,51
chr2L	4982025	4982075		14		4982025	4982075	255,51,51
chr2L	4982225	4982275		14		4982225	4982275	255,51,51
chr2L	4982275	4982325		14		4982275	4982325	255,51,51
chr2L	4982575	4982625		14		4982575	4982625	255,51,51
chr2L	4983025	4983075		14		4983025	4983075	255,51,51
chr2L	5010425	5010475		14		5010425	5010475	255,51,51
chr2L	5010825	5010875		14		5010825	5010875	255,51,51
chr2L	5043975	5044025		14		5043975	5044025	255,51,51
chr2L	5044025	5044075		14		5044025	5044075	255,51,51
chr2L	5052425	5052475		14		5052425	5052475	255,51,51
chr2L	5057975	5058025		14		5057975	5058025	255,51,51
chr2L	5058025	5058075		14		5058025	5058075	255,51,51
chr2L	5058075	5058125		14		5058075	5058125	255,51,51
chr2L	5058125	5058175		14		5058125	5058175	255,51,51
chr2L	5058175	5058225		14		5058175	5058225	255,51,51
chr2L	5058225	5058275		14		5058225	5058275	255,51,51
chr2L	5058275	5058325		14		5058275	5058325	255,51,51
chr2L	5058325	5058375		14		5058325	5058375	255,51,51
chr2L	5058375	5058425		14		5058375	5058425	255,51,51
chr2L	5058425	5058475		14		5058425	5058475	255,51,51
chr2L	5058475	5058525		14		5058475	5058525	255,51,51
chr2L	5058575	5058625		14		5058575	5058625	255,51,51
chr2L	5059525	5059575		14		5059525	5059575	255,51,51
chr2L	5059575	5059625		14		5059575	5059625	255,51,51
chr2L	5059625	5059675		14		5059625	5059675	255,51,51
chr2L	5061275	5061325		14		5061275	5061325	255,51,51
chr2L	5061325	5061375		14		5061325	5061375	255,51,51
chr2L	5071075	5071125		14		5071075	5071125	255,51,51
chr2L	5071125	5071175		14		5071125	5071175	255,51,51
chr2L	5071175	5071225		14		5071175	5071225	255,51,51
chr2L	5071225	5071275		14		5071225	5071275	255,51,51
chr2L	5092575	5092625		14		5092575	5092625	255,51,51
chr2L	5242775	5242825		14		5242775	5242825	255,51,51
chr2L	5242875	5242925		14		5242875	5242925	255,51,51
chr2L	5243025	5243075		14		5243025	5243075	255,51,51
chr2L	5270975	5271025		14		5270975	5271025	255,51,51
chr2L	5271125	5271175		14		5271125	5271175	255,51,51
chr2L	5278275	5278325		14		5278275	5278325	255,51,51
chr2L	5279125	5279175		14		5279125	5279175	255,51,51
chr2L	5325925	5325975		14		5325925	5325975	255,51,51
chr2L	5326025	5326075		14		5326025	5326075	255,51,51
chr2L	5326075	5326125		14		5326075	5326125	255,51,51
chr2L	5326125	5326175		14		5326125	5326175	255,51,51
chr2L	5326225	5326275		14		5326225	5326275	255,51,51
chr2L	5326275	5326325		14		5326275	5326325	255,51,51
chr2L	5326325	5326375		14		5326325	5326375	255,51,51
chr2L	5326375	5326425		14		5326375	5326425	255,51,51
chr2L	5327375	5327425		14		5327375	5327425	255,51,51
chr2L	5327425	5327475		14		5327425	5327475	255,51,51
chr2L	5520325	5520375		14		5520325	5520375	255,51,51
chr2L	5520725	5520775		14		5520725	5520775	255,51,51
chr2L	5520775	5520825		14		5520775	5520825	255,51,51
chr2L	5520825	5520875		14		5520825	5520875	255,51,51
chr2L	5520875	5520925		14		5520875	5520925	255,51,51
chr2L	5520925	5520975		14		5520925	5520975	255,51,51
chr2L	5520975	5521025		14		5520975	5521025	255,51,51
chr2L	5523575	5523625		14		5523575	5523625	255,51,51
chr2L	5523675	5523725		14		5523675	5523725	255,51,51
chr2L	5542675	5542725		14		5542675	5542725	255,51,51
chr2L	5542725	5542775		14		5542725	5542775	255,51,51
chr2L	5542775	5542825		14		5542775	5542825	255,51,51
chr2L	5542825	5542875		14		5542825	5542875	255,51,51
chr2L	5542925	5542975		14		5542925	5542975	255,51,51
chr2L	5543025	5543075		14		5543025	5543075	255,51,51
chr2L	5543075	5543125		14		5543075	5543125	255,51,51
chr2L	5543125	5543175		14		5543125	5543175	255,51,51
chr2L	5543175	5543225		14		5543175	5543225	255,51,51
chr2L	5543225	5543275		14		5543225	5543275	255,51,51
chr2L	5543275	5543325		14		5543275	5543325	255,51,51
chr2L	5800825	5800875		14		5800825	5800875	255,51,51
chr2L	5800875	5800925		14		5800875	5800925	255,51,51
chr2L	5907775	5907825		14		5907775	5907825	255,51,51
chr2L	5907825	5907875		14		5907825	5907875	255,51,51
chr2L	5907875	5907925		14		5907875	5907925	255,51,51
chr2L	5907925	5907975		14		5907925	5907975	255,51,51
chr2L	5908025	5908075		14		5908025	5908075	255,51,51
chr2L	5908075	5908125		14		5908075	5908125	255,51,51
chr2L	5977725	5977775		14		5977725	5977775	255,51,51
chr2L	5987025	5987075		14		5987025	5987075	255,51,51
chr2L	5987075	5987125		14		5987075	5987125	255,51,51
chr2L	5987125	5987175		14		5987125	5987175	255,51,51
chr2L	5987175	5987225		14		5987175	5987225	255,51,51
chr2L	5987225	5987275		14		5987225	5987275	255,51,51
chr2L	5987275	5987325		14		5987275	5987325	255,51,51
chr2L	5987325	5987375		14		5987325	5987375	255,51,51
chr2L	5987375	5987425		14		5987375	5987425	255,51,51
chr2L	5987425	5987475		14		5987425	5987475	255,51,51
chr2L	5987475	5987525		14		5987475	5987525	255,51,51
chr2L	6045775	6045825		14		6045775	6045825	255,51,51
chr2L	6045825	6045875		14		6045825	6045875	255,51,51
chr2L	6045875	6045925		14		6045875	6045925	255,51,51
chr2L	6045925	6045975		14		6045925	6045975	255,51,51
chr2L	6046325	6046375		14		6046325	6046375	255,51,51
chr2L	6046525	6046575		14		6046525	6046575	255,51,51
chr2L	6046625	6046675		14		6046625	6046675	255,51,51
chr2L	6046675	6046725		14		6046675	6046725	255,51,51
chr2L	6046725	6046775		14		6046725	6046775	255,51,51
chr2L	6046775	6046825		14		6046775	6046825	255,51,51
chr2L	6046825	6046875		14		6046825	6046875	255,51,51
chr2L	6046875	6046925		14		6046875	6046925	255,51,51
chr2L	6051125	6051175		14		6051125	6051175	255,51,51
chr2L	6051575	6051625		14		6051575	6051625	255,51,51
chr2L	6062525	6062575		14		6062525	6062575	255,51,51
chr2L	6062575	6062625		14		6062575	6062625	255,51,51
chr2L	6066175	6066225		14		6066175	6066225	255,51,51
chr2L	6066225	6066275		14		6066225	6066275	255,51,51
chr2L	6066275	6066325		14		6066275	6066325	255,51,51
chr2L	6066325	6066375		14		6066325	6066375	255,51,51
chr2L	6070275	6070325		14		6070275	6070325	255,51,51
chr2L	6070425	6070475		14		6070425	6070475	255,51,51
chr2L	6070525	6070575		14		6070525	6070575	255,51,51
chr2L	6100575	6100625		14		6100575	6100625	255,51,51
chr2L	6125025	6125075		14		6125025	6125075	255,51,51
chr2L	6125075	6125125		14		6125075	6125125	255,51,51
chr2L	6337975	6338025		14		6337975	6338025	255,51,51
chr2L	6338125	6338175		14		6338125	6338175	255,51,51
chr2L	6343425	6343475		14		6343425	6343475	255,51,51
chr2L	6422875	6422925		14		6422875	6422925	255,51,51
chr2L	6422925	6422975		14		6422925	6422975	255,51,51
chr2L	6422975	6423025		14		6422975	6423025	255,51,51
chr2L	6423025	6423075		14		6423025	6423075	255,51,51
chr2L	6424175	6424225		14		6424175	6424225	255,51,51
chr2L	6424225	6424275		14		6424225	6424275	255,51,51
chr2L	6424275	6424325		14		6424275	6424325	255,51,51
chr2L	6424325	6424375		14		6424325	6424375	255,51,51
chr2L	6424375	6424425		14		6424375	6424425	255,51,51
chr2L	6424425	6424475		14		6424425	6424475	255,51,51
chr2L	6454925	6454975		14		6454925	6454975	255,51,51
chr2L	6455425	6455475		14		6455425	6455475	255,51,51
chr2L	6455475	6455525		14		6455475	6455525	255,51,51
chr2L	6455575	6455625		14		6455575	6455625	255,51,51
chr2L	6455725	6455775		14		6455725	6455775	255,51,51
chr2L	6455775	6455825		14		6455775	6455825	255,51,51
chr2L	6456425	6456475		14		6456425	6456475	255,51,51
chr2L	6472975	6473025		14		6472975	6473025	255,51,51
chr2L	6473025	6473075		14		6473025	6473075	255,51,51
chr2L	6473125	6473175		14		6473125	6473175	255,51,51
chr2L	6474425	6474475		14		6474425	6474475	255,51,51
chr2L	6479525	6479575		14		6479525	6479575	255,51,51
chr2L	6479625	6479675		14		6479625	6479675	255,51,51
chr2L	6479675	6479725		14		6479675	6479725	255,51,51
chr2L	6479725	6479775		14		6479725	6479775	255,51,51
chr2L	6479775	6479825		14		6479775	6479825	255,51,51
chr2L	6479825	6479875		14		6479825	6479875	255,51,51
chr2L	6479875	6479925		14		6479875	6479925	255,51,51
chr2L	6479925	6479975		14		6479925	6479975	255,51,51
chr2L	6480025	6480075		14		6480025	6480075	255,51,51
chr2L	6480325	6480375		14		6480325	6480375	255,51,51
chr2L	6562475	6562525		14		6562475	6562525	255,51,51
chr2L	6611625	6611675		14		6611625	6611675	255,51,51
chr2L	6611675	6611725		14		6611675	6611725	255,51,51
chr2L	6611725	6611775		14		6611725	6611775	255,51,51
chr2L	6612375	6612425		14		6612375	6612425	255,51,51
chr2L	6612425	6612475		14		6612425	6612475	255,51,51
chr2L	6644275	6644325		14		6644275	6644325	255,51,51
chr2L	6646925	6646975		14		6646925	6646975	255,51,51
chr2L	6647625	6647675		14		6647625	6647675	255,51,51
chr2L	6648725	6648775		14		6648725	6648775	255,51,51
chr2L	6648775	6648825		14		6648775	6648825	255,51,51
chr2L	6648875	6648925		14		6648875	6648925	255,51,51
chr2L	6649425	6649475		14		6649425	6649475	255,51,51
chr2L	6668375	6668425		14		6668375	6668425	255,51,51
chr2L	6668425	6668475		14		6668425	6668475	255,51,51
chr2L	6677625	6677675		14		6677625	6677675	255,51,51
chr2L	6683125	6683175		14		6683125	6683175	255,51,51
chr2L	6683175	6683225		14		6683175	6683225	255,51,51
chr2L	6683225	6683275		14		6683225	6683275	255,51,51
chr2L	6684125	6684175		14		6684125	6684175	255,51,51
chr2L	6684175	6684225		14		6684175	6684225	255,51,51
chr2L	6684225	6684275		14		6684225	6684275	255,51,51
chr2L	6907675	6907725		14		6907675	6907725	255,51,51
chr2L	6907725	6907775		14		6907725	6907775	255,51,51
chr2L	6908175	6908225		14		6908175	6908225	255,51,51
chr2L	6918525	6918575		14		6918525	6918575	255,51,51
chr2L	6918575	6918625		14		6918575	6918625	255,51,51
chr2L	6918625	6918675		14		6918625	6918675	255,51,51
chr2L	6918675	6918725		14		6918675	6918725	255,51,51
chr2L	6918725	6918775		14		6918725	6918775	255,51,51
chr2L	6919975	6920025		14		6919975	6920025	255,51,51
chr2L	6921025	6921075		14		6921025	6921075	255,51,51
chr2L	6921075	6921125		14		6921075	6921125	255,51,51
chr2L	6921125	6921175		14		6921125	6921175	255,51,51
chr2L	6921175	6921225		14		6921175	6921225	255,51,51
chr2L	6921225	6921275		14		6921225	6921275	255,51,51
chr2L	6921525	6921575		14		6921525	6921575	255,51,51
chr2L	6921875	6921925		14		6921875	6921925	255,51,51
chr2L	6922175	6922225		14		6922175	6922225	255,51,51
chr2L	6922225	6922275		14		6922225	6922275	255,51,51
chr2L	6922375	6922425		14		6922375	6922425	255,51,51
chr2L	6922425	6922475		14		6922425	6922475	255,51,51
chr2L	6922475	6922525		14		6922475	6922525	255,51,51
chr2L	6922525	6922575		14		6922525	6922575	255,51,51
chr2L	6945175	6945225		14		6945175	6945225	255,51,51
chr2L	6956025	6956075		14		6956025	6956075	255,51,51
chr2L	6956075	6956125		14		6956075	6956125	255,51,51
chr2L	6956125	6956175		14		6956125	6956175	255,51,51
chr2L	6956175	6956225		14		6956175	6956225	255,51,51
chr2L	6963775	6963825		14		6963775	6963825	255,51,51
chr2L	6963825	6963875		14		6963825	6963875	255,51,51
chr2L	6963875	6963925		14		6963875	6963925	255,51,51
chr2L	6963925	6963975		14		6963925	6963975	255,51,51
chr2L	6966425	6966475		14		6966425	6966475	255,51,51
chr2L	6966475	6966525		14		6966475	6966525	255,51,51
chr2L	6966525	6966575		14		6966525	6966575	255,51,51
chr2L	6966575	6966625		14		6966575	6966625	255,51,51
chr2L	6967275	6967325		14		6967275	6967325	255,51,51
chr2L	6967325	6967375		14		6967325	6967375	255,51,51
chr2L	6967375	6967425		14		6967375	6967425	255,51,51
chr2L	6968575	6968625		14		6968575	6968625	255,51,51
chr2L	6968775	6968825		14		6968775	6968825	255,51,51
chr2L	6968825	6968875		14		6968825	6968875	255,51,51
chr2L	6968875	6968925		14		6968875	6968925	255,51,51
chr2L	6968975	6969025		14		6968975	6969025	255,51,51
chr2L	6969075	6969125		14		6969075	6969125	255,51,51
chr2L	6969125	6969175		14		6969125	6969175	255,51,51
chr2L	7023175	7023225		14		7023175	7023225	255,51,51
chr2L	7023925	7023975		14		7023925	7023975	255,51,51
chr2L	7023975	7024025		14		7023975	7024025	255,51,51
chr2L	7024175	7024225		14		7024175	7024225	255,51,51
chr2L	7024225	7024275		14		7024225	7024275	255,51,51
chr2L	7024275	7024325		14		7024275	7024325	255,51,51
chr2L	7024325	7024375		14		7024325	7024375	255,51,51
chr2L	7024375	7024425		14		7024375	7024425	255,51,51
chr2L	7024425	7024475		14		7024425	7024475	255,51,51
chr2L	7024475	7024525		14		7024475	7024525	255,51,51
chr2L	7026975	7027025		14		7026975	7027025	255,51,51
chr2L	7027475	7027525		14		7027475	7027525	255,51,51
chr2L	7027525	7027575		14		7027525	7027575	255,51,51
chr2L	7027575	7027625		14		7027575	7027625	255,51,51
chr2L	7027625	7027675		14		7027625	7027675	255,51,51
chr2L	7032475	7032525		14		7032475	7032525	255,51,51
chr2L	7032525	7032575		14		7032525	7032575	255,51,51
chr2L	7032925	7032975		14		7032925	7032975	255,51,51
chr2L	7032975	7033025		14		7032975	7033025	255,51,51
chr2L	7033375	7033425		14		7033375	7033425	255,51,51
chr2L	7033425	7033475		14		7033425	7033475	255,51,51
chr2L	7033475	7033525		14		7033475	7033525	255,51,51
chr2L	7033525	7033575		14		7033525	7033575	255,51,51
chr2L	7039125	7039175		14		7039125	7039175	255,51,51
chr2L	7039175	7039225		14		7039175	7039225	255,51,51
chr2L	7039225	7039275		14		7039225	7039275	255,51,51
chr2L	7039275	7039325		14		7039275	7039325	255,51,51
chr2L	7064125	7064175		14		7064125	7064175	255,51,51
chr2L	7181675	7181725		14		7181675	7181725	255,51,51
chr2L	7181775	7181825		14		7181775	7181825	255,51,51
chr2L	7194225	7194275		14		7194225	7194275	255,51,51
chr2L	7203775	7203825		14		7203775	7203825	255,51,51
chr2L	7203975	7204025		14		7203975	7204025	255,51,51
chr2L	7204025	7204075		14		7204025	7204075	255,51,51
chr2L	7219375	7219425		14		7219375	7219425	255,51,51
chr2L	7219525	7219575		14		7219525	7219575	255,51,51
chr2L	7427475	7427525		14		7427475	7427525	255,51,51
chr2L	7427525	7427575		14		7427525	7427575	255,51,51
chr2L	7427575	7427625		14		7427575	7427625	255,51,51
chr2L	7427625	7427675		14		7427625	7427675	255,51,51
chr2L	7427675	7427725		14		7427675	7427725	255,51,51
chr2L	7701375	7701425		14		7701375	7701425	255,51,51
chr2L	7800525	7800575		14		7800525	7800575	255,51,51
chr2L	7800575	7800625		14		7800575	7800625	255,51,51
chr2L	7800625	7800675		14		7800625	7800675	255,51,51
chr2L	7800675	7800725		14		7800675	7800725	255,51,51
chr2L	7810025	7810075		14		7810025	7810075	255,51,51
chr2L	7810325	7810375		14		7810325	7810375	255,51,51
chr2L	7810475	7810525		14		7810475	7810525	255,51,51
chr2L	7810525	7810575		14		7810525	7810575	255,51,51
chr2L	7827975	7828025		14		7827975	7828025	255,51,51
chr2L	8031075	8031125		14		8031075	8031125	255,51,51
chr2L	8031125	8031175		14		8031125	8031175	255,51,51
chr2L	8031175	8031225		14		8031175	8031225	255,51,51
chr2L	8031275	8031325		14		8031275	8031325	255,51,51
chr2L	8031525	8031575		14		8031525	8031575	255,51,51
chr2L	8031575	8031625		14		8031575	8031625	255,51,51
chr2L	8031625	8031675		14		8031625	8031675	255,51,51
chr2L	8081825	8081875		14		8081825	8081875	255,51,51
chr2L	8082375	8082425		14		8082375	8082425	255,51,51
chr2L	8082425	8082475		14		8082425	8082475	255,51,51
chr2L	8082475	8082525		14		8082475	8082525	255,51,51
chr2L	8082875	8082925		14		8082875	8082925	255,51,51
chr2L	8127025	8127075		14		8127025	8127075	255,51,51
chr2L	8127075	8127125		14		8127075	8127125	255,51,51
chr2L	8127125	8127175		14		8127125	8127175	255,51,51
chr2L	8127175	8127225		14		8127175	8127225	255,51,51
chr2L	8127325	8127375		14		8127325	8127375	255,51,51
chr2L	8155925	8155975		14		8155925	8155975	255,51,51
chr2L	8155975	8156025		14		8155975	8156025	255,51,51
chr2L	8156075	8156125		14		8156075	8156125	255,51,51
chr2L	8156125	8156175		14		8156125	8156175	255,51,51
chr2L	8156175	8156225		14		8156175	8156225	255,51,51
chr2L	8156225	8156275		14		8156225	8156275	255,51,51
chr2L	8156275	8156325		14		8156275	8156325	255,51,51
chr2L	8156525	8156575		14		8156525	8156575	255,51,51
chr2L	8157225	8157275		14		8157225	8157275	255,51,51
chr2L	8159325	8159375		14		8159325	8159375	255,51,51
chr2L	8159375	8159425		14		8159375	8159425	255,51,51
chr2L	8159425	8159475		14		8159425	8159475	255,51,51
chr2L	8159475	8159525		14		8159475	8159525	255,51,51
chr2L	8159525	8159575		14		8159525	8159575	255,51,51
chr2L	8160075	8160125		14		8160075	8160125	255,51,51
chr2L	8160125	8160175		14		8160125	8160175	255,51,51
chr2L	8162275	8162325		14		8162275	8162325	255,51,51
chr2L	8210975	8211025		14		8210975	8211025	255,51,51
chr2L	8211025	8211075		14		8211025	8211075	255,51,51
chr2L	8211075	8211125		14		8211075	8211125	255,51,51
chr2L	8211125	8211175		14		8211125	8211175	255,51,51
chr2L	8211425	8211475		14		8211425	8211475	255,51,51
chr2L	8211475	8211525		14		8211475	8211525	255,51,51
chr2L	8212675	8212725		14		8212675	8212725	255,51,51
chr2L	8212725	8212775		14		8212725	8212775	255,51,51
chr2L	8212775	8212825		14		8212775	8212825	255,51,51
chr2L	8212875	8212925		14		8212875	8212925	255,51,51
chr2L	8213075	8213125		14		8213075	8213125	255,51,51
chr2L	8213125	8213175		14		8213125	8213175	255,51,51
chr2L	8213175	8213225		14		8213175	8213225	255,51,51
chr2L	8213225	8213275		14		8213225	8213275	255,51,51
chr2L	8213275	8213325		14		8213275	8213325	255,51,51
chr2L	8213325	8213375		14		8213325	8213375	255,51,51
chr2L	8213375	8213425		14		8213375	8213425	255,51,51
chr2L	8218375	8218425		14		8218375	8218425	255,51,51
chr2L	8218425	8218475		14		8218425	8218475	255,51,51
chr2L	8220625	8220675		14		8220625	8220675	255,51,51
chr2L	8220675	8220725		14		8220675	8220725	255,51,51
chr2L	8220725	8220775		14		8220725	8220775	255,51,51
chr2L	8311425	8311475		14		8311425	8311475	255,51,51
chr2L	8361975	8362025		14		8361975	8362025	255,51,51
chr2L	8362125	8362175		14		8362125	8362175	255,51,51
chr2L	8362975	8363025		14		8362975	8363025	255,51,51
chr2L	8363625	8363675		14		8363625	8363675	255,51,51
chr2L	8364325	8364375		14		8364325	8364375	255,51,51
chr2L	8364375	8364425		14		8364375	8364425	255,51,51
chr2L	8364425	8364475		14		8364425	8364475	255,51,51
chr2L	8364475	8364525		14		8364475	8364525	255,51,51
chr2L	8364525	8364575		14		8364525	8364575	255,51,51
chr2L	8364625	8364675		14		8364625	8364675	255,51,51
chr2L	8364825	8364875		14		8364825	8364875	255,51,51
chr2L	8364925	8364975		14		8364925	8364975	255,51,51
chr2L	8364975	8365025		14		8364975	8365025	255,51,51
chr2L	8365075	8365125		14		8365075	8365125	255,51,51
chr2L	8365125	8365175		14		8365125	8365175	255,51,51
chr2L	8370725	8370775		14		8370725	8370775	255,51,51
chr2L	8370775	8370825		14		8370775	8370825	255,51,51
chr2L	8370875	8370925		14		8370875	8370925	255,51,51
chr2L	8370925	8370975		14		8370925	8370975	255,51,51
chr2L	8371225	8371275		14		8371225	8371275	255,51,51
chr2L	8376625	8376675		14		8376625	8376675	255,51,51
chr2L	8376675	8376725		14		8376675	8376725	255,51,51
chr2L	8376725	8376775		14		8376725	8376775	255,51,51
chr2L	8377075	8377125		14		8377075	8377125	255,51,51
chr2L	8377125	8377175		14		8377125	8377175	255,51,51
chr2L	8377175	8377225		14		8377175	8377225	255,51,51
chr2L	8377225	8377275		14		8377225	8377275	255,51,51
chr2L	8377275	8377325		14		8377275	8377325	255,51,51
chr2L	8381525	8381575		14		8381525	8381575	255,51,51
chr2L	8381575	8381625		14		8381575	8381625	255,51,51
chr2L	8381625	8381675		14		8381625	8381675	255,51,51
chr2L	8381675	8381725		14		8381675	8381725	255,51,51
chr2L	8381725	8381775		14		8381725	8381775	255,51,51
chr2L	8382975	8383025		14		8382975	8383025	255,51,51
chr2L	8383925	8383975		14		8383925	8383975	255,51,51
chr2L	8383975	8384025		14		8383975	8384025	255,51,51
chr2L	8384025	8384075		14		8384025	8384075	255,51,51
chr2L	8384075	8384125		14		8384075	8384125	255,51,51
chr2L	8384475	8384525		14		8384475	8384525	255,51,51
chr2L	8384525	8384575		14		8384525	8384575	255,51,51
chr2L	8384575	8384625		14		8384575	8384625	255,51,51
chr2L	8384625	8384675		14		8384625	8384675	255,51,51
chr2L	8384675	8384725		14		8384675	8384725	255,51,51
chr2L	8384725	8384775		14		8384725	8384775	255,51,51
chr2L	8384775	8384825		14		8384775	8384825	255,51,51
chr2L	8384825	8384875		14		8384825	8384875	255,51,51
chr2L	8384875	8384925		14		8384875	8384925	255,51,51
chr2L	8385925	8385975		14		8385925	8385975	255,51,51
chr2L	8385975	8386025		14		8385975	8386025	255,51,51
chr2L	8398575	8398625		14		8398575	8398625	255,51,51
chr2L	8398925	8398975		14		8398925	8398975	255,51,51
chr2L	8400375	8400425		14		8400375	8400425	255,51,51
chr2L	8400425	8400475		14		8400425	8400475	255,51,51
chr2L	8400475	8400525		14		8400475	8400525	255,51,51
chr2L	8400525	8400575		14		8400525	8400575	255,51,51
chr2L	8432875	8432925		14		8432875	8432925	255,51,51
chr2L	8432925	8432975		14		8432925	8432975	255,51,51
chr2L	8432975	8433025		14		8432975	8433025	255,51,51
chr2L	8433175	8433225		14		8433175	8433225	255,51,51
chr2L	8433225	8433275		14		8433225	8433275	255,51,51
chr2L	8437325	8437375		14		8437325	8437375	255,51,51
chr2L	8437375	8437425		14		8437375	8437425	255,51,51
chr2L	8438025	8438075		14		8438025	8438075	255,51,51
chr2L	8438075	8438125		14		8438075	8438125	255,51,51
chr2L	8438125	8438175		14		8438125	8438175	255,51,51
chr2L	8438175	8438225		14		8438175	8438225	255,51,51
chr2L	8464425	8464475		14		8464425	8464475	255,51,51
chr2L	8464475	8464525		14		8464475	8464525	255,51,51
chr2L	8464525	8464575		14		8464525	8464575	255,51,51
chr2L	8464575	8464625		14		8464575	8464625	255,51,51
chr2L	8464625	8464675		14		8464625	8464675	255,51,51
chr2L	8464675	8464725		14		8464675	8464725	255,51,51
chr2L	8464725	8464775		14		8464725	8464775	255,51,51
chr2L	8464775	8464825		14		8464775	8464825	255,51,51
chr2L	8517525	8517575		14		8517525	8517575	255,51,51
chr2L	8690675	8690725		14		8690675	8690725	255,51,51
chr2L	8709025	8709075		14		8709025	8709075	255,51,51
chr2L	8709325	8709375		14		8709325	8709375	255,51,51
chr2L	8709425	8709475		14		8709425	8709475	255,51,51
chr2L	8958025	8958075		14		8958025	8958075	255,51,51
chr2L	9166125	9166175		14		9166125	9166175	255,51,51
chr2L	9166175	9166225		14		9166175	9166225	255,51,51
chr2L	9576375	9576425		14		9576375	9576425	255,51,51
chr2L	9576575	9576625		14		9576575	9576625	255,51,51
chr2L	9614675	9614725		14		9614675	9614725	255,51,51
chr2L	9699825	9699875		14		9699825	9699875	255,51,51
chr2L	9699875	9699925		14		9699875	9699925	255,51,51
chr2L	9699925	9699975		14		9699925	9699975	255,51,51
chr2L	9699975	9700025		14		9699975	9700025	255,51,51
chr2L	9700625	9700675		14		9700625	9700675	255,51,51
chr2L	9700675	9700725		14		9700675	9700725	255,51,51
chr2L	9758775	9758825		14		9758775	9758825	255,51,51
chr2L	9895275	9895325		14		9895275	9895325	255,51,51
chr2L	9895325	9895375		14		9895325	9895375	255,51,51
chr2L	9897275	9897325		14		9897275	9897325	255,51,51
chr2L	9897475	9897525		14		9897475	9897525	255,51,51
chr2L	9915475	9915525		14		9915475	9915525	255,51,51
chr2L	9915525	9915575		14		9915525	9915575	255,51,51
chr2L	9918725	9918775		14		9918725	9918775	255,51,51
chr2L	9920375	9920425		14		9920375	9920425	255,51,51
chr2L	9920425	9920475		14		9920425	9920475	255,51,51
chr2L	9921675	9921725		14		9921675	9921725	255,51,51
chr2L	9921725	9921775		14		9921725	9921775	255,51,51
chr2L	9938975	9939025		14		9938975	9939025	255,51,51
chr2L	9954425	9954475		14		9954425	9954475	255,51,51
chr2L	9956975	9957025		14		9956975	9957025	255,51,51
chr2L	9957025	9957075		14		9957025	9957075	255,51,51
chr2L	9957075	9957125		14		9957075	9957125	255,51,51
chr2L	9957125	9957175		14		9957125	9957175	255,51,51
chr2L	9957325	9957375		14		9957325	9957375	255,51,51
chr2L	9957375	9957425		14		9957375	9957425	255,51,51
chr2L	9957425	9957475		14		9957425	9957475	255,51,51
chr2L	9957475	9957525		14		9957475	9957525	255,51,51
chr2L	9957525	9957575		14		9957525	9957575	255,51,51
chr2L	9957575	9957625		14		9957575	9957625	255,51,51
chr2L	9967425	9967475		14		9967425	9967475	255,51,51
chr2L	9967475	9967525		14		9967475	9967525	255,51,51
chr2L	10002475	10002525		14		10002475	10002525	255,51,51
chr2L	10004125	10004175		14		10004125	10004175	255,51,51
chr2L	10009475	10009525		14		10009475	10009525	255,51,51
chr2L	10010375	10010425		14		10010375	10010425	255,51,51
chr2L	10010425	10010475		14		10010425	10010475	255,51,51
chr2L	10010475	10010525		14		10010475	10010525	255,51,51
chr2L	10057425	10057475		14		10057425	10057475	255,51,51
chr2L	10057525	10057575		14		10057525	10057575	255,51,51
chr2L	10057575	10057625		14		10057575	10057625	255,51,51
chr2L	10057625	10057675		14		10057625	10057675	255,51,51
chr2L	10057675	10057725		14		10057675	10057725	255,51,51
chr2L	10057725	10057775		14		10057725	10057775	255,51,51
chr2L	10200775	10200825		14		10200775	10200825	255,51,51
chr2L	10204175	10204225		14		10204175	10204225	255,51,51
chr2L	10204325	10204375		14		10204325	10204375	255,51,51
chr2L	10210425	10210475		14		10210425	10210475	255,51,51
chr2L	10211325	10211375		14		10211325	10211375	255,51,51
chr2L	10211375	10211425		14		10211375	10211425	255,51,51
chr2L	10211425	10211475		14		10211425	10211475	255,51,51
chr2L	10211475	10211525		14		10211475	10211525	255,51,51
chr2L	10211525	10211575		14		10211525	10211575	255,51,51
chr2L	10220725	10220775		14		10220725	10220775	255,51,51
chr2L	10220875	10220925		14		10220875	10220925	255,51,51
chr2L	10222175	10222225		14		10222175	10222225	255,51,51
chr2L	10227475	10227525		14		10227475	10227525	255,51,51
chr2L	10227525	10227575		14		10227525	10227575	255,51,51
chr2L	10227575	10227625		14		10227575	10227625	255,51,51
chr2L	10227625	10227675		14		10227625	10227675	255,51,51
chr2L	10230625	10230675		14		10230625	10230675	255,51,51
chr2L	10230725	10230775		14		10230725	10230775	255,51,51
chr2L	10230775	10230825		14		10230775	10230825	255,51,51
chr2L	10230825	10230875		14		10230825	10230875	255,51,51
chr2L	10230875	10230925		14		10230875	10230925	255,51,51
chr2L	10230925	10230975		14		10230925	10230975	255,51,51
chr2L	10230975	10231025		14		10230975	10231025	255,51,51
chr2L	10231025	10231075		14		10231025	10231075	255,51,51
chr2L	10231075	10231125		14		10231075	10231125	255,51,51
chr2L	10231125	10231175		14		10231125	10231175	255,51,51
chr2L	10231175	10231225		14		10231175	10231225	255,51,51
chr2L	10231225	10231275		14		10231225	10231275	255,51,51
chr2L	10231275	10231325		14		10231275	10231325	255,51,51
chr2L	10231325	10231375		14		10231325	10231375	255,51,51
chr2L	10231475	10231525		14		10231475	10231525	255,51,51
chr2L	10232575	10232625		14		10232575	10232625	255,51,51
chr2L	10232625	10232675		14		10232625	10232675	255,51,51
chr2L	10232675	10232725		14		10232675	10232725	255,51,51
chr2L	10232725	10232775		14		10232725	10232775	255,51,51
chr2L	10239575	10239625		14		10239575	10239625	255,51,51
chr2L	10239625	10239675		14		10239625	10239675	255,51,51
chr2L	10239675	10239725		14		10239675	10239725	255,51,51
chr2L	10239725	10239775		14		10239725	10239775	255,51,51
chr2L	10249475	10249525		14		10249475	10249525	255,51,51
chr2L	10249575	10249625		14		10249575	10249625	255,51,51
chr2L	10249625	10249675		14		10249625	10249675	255,51,51
chr2L	10250375	10250425		14		10250375	10250425	255,51,51
chr2L	10250725	10250775		14		10250725	10250775	255,51,51
chr2L	10250825	10250875		14		10250825	10250875	255,51,51
chr2L	10260325	10260375		14		10260325	10260375	255,51,51
chr2L	10260375	10260425		14		10260375	10260425	255,51,51
chr2L	10260425	10260475		14		10260425	10260475	255,51,51
chr2L	10260475	10260525		14		10260475	10260525	255,51,51
chr2L	10260525	10260575		14		10260525	10260575	255,51,51
chr2L	10260575	10260625		14		10260575	10260625	255,51,51
chr2L	10260625	10260675		14		10260625	10260675	255,51,51
chr2L	10260675	10260725		14		10260675	10260725	255,51,51
chr2L	10260775	10260825		14		10260775	10260825	255,51,51
chr2L	10264425	10264475		14		10264425	10264475	255,51,51
chr2L	10264475	10264525		14		10264475	10264525	255,51,51
chr2L	10264525	10264575		14		10264525	10264575	255,51,51
chr2L	10264925	10264975		14		10264925	10264975	255,51,51
chr2L	10276425	10276475		14		10276425	10276475	255,51,51
chr2L	10276475	10276525		14		10276475	10276525	255,51,51
chr2L	10276825	10276875		14		10276825	10276875	255,51,51
chr2L	10276875	10276925		14		10276875	10276925	255,51,51
chr2L	10276975	10277025		14		10276975	10277025	255,51,51
chr2L	10277025	10277075		14		10277025	10277075	255,51,51
chr2L	10277075	10277125		14		10277075	10277125	255,51,51
chr2L	10277175	10277225		14		10277175	10277225	255,51,51
chr2L	10291925	10291975		14		10291925	10291975	255,51,51
chr2L	10291975	10292025		14		10291975	10292025	255,51,51
chr2L	10292025	10292075		14		10292025	10292075	255,51,51
chr2L	10299425	10299475		14		10299425	10299475	255,51,51
chr2L	10299475	10299525		14		10299475	10299525	255,51,51
chr2L	10299525	10299575		14		10299525	10299575	255,51,51
chr2L	10299575	10299625		14		10299575	10299625	255,51,51
chr2L	10303775	10303825		14		10303775	10303825	255,51,51
chr2L	10306925	10306975		14		10306925	10306975	255,51,51
chr2L	10306975	10307025		14		10306975	10307025	255,51,51
chr2L	10307025	10307075		14		10307025	10307075	255,51,51
chr2L	10307075	10307125		14		10307075	10307125	255,51,51
chr2L	10311375	10311425		14		10311375	10311425	255,51,51
chr2L	10311425	10311475		14		10311425	10311475	255,51,51
chr2L	10311475	10311525		14		10311475	10311525	255,51,51
chr2L	10311675	10311725		14		10311675	10311725	255,51,51
chr2L	10311725	10311775		14		10311725	10311775	255,51,51
chr2L	10311775	10311825		14		10311775	10311825	255,51,51
chr2L	10311925	10311975		14		10311925	10311975	255,51,51
chr2L	10321375	10321425		14		10321375	10321425	255,51,51
chr2L	10321425	10321475		14		10321425	10321475	255,51,51
chr2L	10321575	10321625		14		10321575	10321625	255,51,51
chr2L	10321625	10321675		14		10321625	10321675	255,51,51
chr2L	10321675	10321725		14		10321675	10321725	255,51,51
chr2L	10321725	10321775		14		10321725	10321775	255,51,51
chr2L	10327725	10327775		14		10327725	10327775	255,51,51
chr2L	10327775	10327825		14		10327775	10327825	255,51,51
chr2L	10327825	10327875		14		10327825	10327875	255,51,51
chr2L	10332975	10333025		14		10332975	10333025	255,51,51
chr2L	10333025	10333075		14		10333025	10333075	255,51,51
chr2L	10333075	10333125		14		10333075	10333125	255,51,51
chr2L	10333875	10333925		14		10333875	10333925	255,51,51
chr2L	10333925	10333975		14		10333925	10333975	255,51,51
chr2L	10334025	10334075		14		10334025	10334075	255,51,51
chr2L	10334075	10334125		14		10334075	10334125	255,51,51
chr2L	10334125	10334175		14		10334125	10334175	255,51,51
chr2L	10334175	10334225		14		10334175	10334225	255,51,51
chr2L	10335125	10335175		14		10335125	10335175	255,51,51
chr2L	10335175	10335225		14		10335175	10335225	255,51,51
chr2L	10335225	10335275		14		10335225	10335275	255,51,51
chr2L	10341925	10341975		14		10341925	10341975	255,51,51
chr2L	10341975	10342025		14		10341975	10342025	255,51,51
chr2L	10363425	10363475		14		10363425	10363475	255,51,51
chr2L	10375675	10375725		14		10375675	10375725	255,51,51
chr2L	10375725	10375775		14		10375725	10375775	255,51,51
chr2L	10386775	10386825		14		10386775	10386825	255,51,51
chr2L	10386825	10386875		14		10386825	10386875	255,51,51
chr2L	10386875	10386925		14		10386875	10386925	255,51,51
chr2L	10386925	10386975		14		10386925	10386975	255,51,51
chr2L	10386975	10387025		14		10386975	10387025	255,51,51
chr2L	10387025	10387075		14		10387025	10387075	255,51,51
chr2L	10388175	10388225		14		10388175	10388225	255,51,51
chr2L	10388225	10388275		14		10388225	10388275	255,51,51
chr2L	10388275	10388325		14		10388275	10388325	255,51,51
chr2L	10388325	10388375		14		10388325	10388375	255,51,51
chr2L	10395925	10395975		14		10395925	10395975	255,51,51
chr2L	10395975	10396025		14		10395975	10396025	255,51,51
chr2L	10404775	10404825		14		10404775	10404825	255,51,51
chr2L	10404825	10404875		14		10404825	10404875	255,51,51
chr2L	10404875	10404925		14		10404875	10404925	255,51,51
chr2L	10404925	10404975		14		10404925	10404975	255,51,51
chr2L	10408475	10408525		14		10408475	10408525	255,51,51
chr2L	10408525	10408575		14		10408525	10408575	255,51,51
chr2L	10413225	10413275		14		10413225	10413275	255,51,51
chr2L	10423475	10423525		14		10423475	10423525	255,51,51
chr2L	10423525	10423575		14		10423525	10423575	255,51,51
chr2L	10423575	10423625		14		10423575	10423625	255,51,51
chr2L	10428425	10428475		14		10428425	10428475	255,51,51
chr2L	10428875	10428925		14		10428875	10428925	255,51,51
chr2L	10428925	10428975		14		10428925	10428975	255,51,51
chr2L	10428975	10429025		14		10428975	10429025	255,51,51
chr2L	10435475	10435525		14		10435475	10435525	255,51,51
chr2L	10435525	10435575		14		10435525	10435575	255,51,51
chr2L	10435575	10435625		14		10435575	10435625	255,51,51
chr2L	10435625	10435675		14		10435625	10435675	255,51,51
chr2L	10435925	10435975		14		10435925	10435975	255,51,51
chr2L	10436325	10436375		14		10436325	10436375	255,51,51
chr2L	10436375	10436425		14		10436375	10436425	255,51,51
chr2L	10436425	10436475		14		10436425	10436475	255,51,51
chr2L	10436475	10436525		14		10436475	10436525	255,51,51
chr2L	10436525	10436575		14		10436525	10436575	255,51,51
chr2L	10436575	10436625		14		10436575	10436625	255,51,51
chr2L	10437825	10437875		14		10437825	10437875	255,51,51
chr2L	10477225	10477275		14		10477225	10477275	255,51,51
chr2L	10477275	10477325		14		10477275	10477325	255,51,51
chr2L	10477325	10477375		14		10477325	10477375	255,51,51
chr2L	10516175	10516225		14		10516175	10516225	255,51,51
chr2L	10842325	10842375		14		10842325	10842375	255,51,51
chr2L	10842375	10842425		14		10842375	10842425	255,51,51
chr2L	10842425	10842475		14		10842425	10842475	255,51,51
chr2L	10842475	10842525		14		10842475	10842525	255,51,51
chr2L	10849575	10849625		14		10849575	10849625	255,51,51
chr2L	10850025	10850075		14		10850025	10850075	255,51,51
chr2L	10850525	10850575		14		10850525	10850575	255,51,51
chr2L	10850575	10850625		14		10850575	10850625	255,51,51
chr2L	10850625	10850675		14		10850625	10850675	255,51,51
chr2L	10850675	10850725		14		10850675	10850725	255,51,51
chr2L	10856575	10856625		14		10856575	10856625	255,51,51
chr2L	10858575	10858625		14		10858575	10858625	255,51,51
chr2L	10967525	10967575		14		10967525	10967575	255,51,51
chr2L	10967575	10967625		14		10967575	10967625	255,51,51
chr2L	10967625	10967675		14		10967625	10967675	255,51,51
chr2L	10967675	10967725		14		10967675	10967725	255,51,51
chr2L	10967725	10967775		14		10967725	10967775	255,51,51
chr2L	10968175	10968225		14		10968175	10968225	255,51,51
chr2L	10976125	10976175		14		10976125	10976175	255,51,51
chr2L	10976225	10976275		14		10976225	10976275	255,51,51
chr2L	10976275	10976325		14		10976275	10976325	255,51,51
chr2L	10989475	10989525		14		10989475	10989525	255,51,51
chr2L	11001175	11001225		14		11001175	11001225	255,51,51
chr2L	11001875	11001925		14		11001875	11001925	255,51,51
chr2L	11001925	11001975		14		11001925	11001975	255,51,51
chr2L	11001975	11002025		14		11001975	11002025	255,51,51
chr2L	11002025	11002075		14		11002025	11002075	255,51,51
chr2L	11004025	11004075		14		11004025	11004075	255,51,51
chr2L	11004075	11004125		14		11004075	11004125	255,51,51
chr2L	11004125	11004175		14		11004125	11004175	255,51,51
chr2L	11004675	11004725		14		11004675	11004725	255,51,51
chr2L	11004725	11004775		14		11004725	11004775	255,51,51
chr2L	11004775	11004825		14		11004775	11004825	255,51,51
chr2L	11004825	11004875		14		11004825	11004875	255,51,51
chr2L	11004875	11004925		14		11004875	11004925	255,51,51
chr2L	11011325	11011375		14		11011325	11011375	255,51,51
chr2L	11011375	11011425		14		11011375	11011425	255,51,51
chr2L	11091575	11091625		14		11091575	11091625	255,51,51
chr2L	11100675	11100725		14		11100675	11100725	255,51,51
chr2L	11100725	11100775		14		11100725	11100775	255,51,51
chr2L	11123275	11123325		14		11123275	11123325	255,51,51
chr2L	11123325	11123375		14		11123325	11123375	255,51,51
chr2L	11123375	11123425		14		11123375	11123425	255,51,51
chr2L	11123425	11123475		14		11123425	11123475	255,51,51
chr2L	11123525	11123575		14		11123525	11123575	255,51,51
chr2L	11123775	11123825		14		11123775	11123825	255,51,51
chr2L	11123875	11123925		14		11123875	11123925	255,51,51
chr2L	11268875	11268925		14		11268875	11268925	255,51,51
chr2L	11268925	11268975		14		11268925	11268975	255,51,51
chr2L	11516375	11516425		14		11516375	11516425	255,51,51
chr2L	11516425	11516475		14		11516425	11516475	255,51,51
chr2L	11987975	11988025		14		11987975	11988025	255,51,51
chr2L	11988025	11988075		14		11988025	11988075	255,51,51
chr2L	11988075	11988125		14		11988075	11988125	255,51,51
chr2L	11988175	11988225		14		11988175	11988225	255,51,51
chr2L	11988225	11988275		14		11988225	11988275	255,51,51
chr2L	11988275	11988325		14		11988275	11988325	255,51,51
chr2L	11989825	11989875		14		11989825	11989875	255,51,51
chr2L	11989875	11989925		14		11989875	11989925	255,51,51
chr2L	11989925	11989975		14		11989925	11989975	255,51,51
chr2L	11992375	11992425		14		11992375	11992425	255,51,51
chr2L	11992425	11992475		14		11992425	11992475	255,51,51
chr2L	11995025	11995075		14		11995025	11995075	255,51,51
chr2L	11995075	11995125		14		11995075	11995125	255,51,51
chr2L	11995125	11995175		14		11995125	11995175	255,51,51
chr2L	11995175	11995225		14		11995175	11995225	255,51,51
chr2L	11995225	11995275		14		11995225	11995275	255,51,51
chr2L	11995775	11995825		14		11995775	11995825	255,51,51
chr2L	11995825	11995875		14		11995825	11995875	255,51,51
chr2L	11995975	11996025		14		11995975	11996025	255,51,51
chr2L	11996075	11996125		14		11996075	11996125	255,51,51
chr2L	11996125	11996175		14		11996125	11996175	255,51,51
chr2L	11996175	11996225		14		11996175	11996225	255,51,51
chr2L	11996325	11996375		14		11996325	11996375	255,51,51
chr2L	11996375	11996425		14		11996375	11996425	255,51,51
chr2L	11998925	11998975		14		11998925	11998975	255,51,51
chr2L	11998975	11999025		14		11998975	11999025	255,51,51
chr2L	11999025	11999075		14		11999025	11999075	255,51,51
chr2L	11999075	11999125		14		11999075	11999125	255,51,51
chr2L	11999125	11999175		14		11999125	11999175	255,51,51
chr2L	11999175	11999225		14		11999175	11999225	255,51,51
chr2L	11999675	11999725		14		11999675	11999725	255,51,51
chr2L	11999725	11999775		14		11999725	11999775	255,51,51
chr2L	12002075	12002125		14		12002075	12002125	255,51,51
chr2L	12002125	12002175		14		12002125	12002175	255,51,51
chr2L	12002175	12002225		14		12002175	12002225	255,51,51
chr2L	12002225	12002275		14		12002225	12002275	255,51,51
chr2L	12002275	12002325		14		12002275	12002325	255,51,51
chr2L	12044875	12044925		14		12044875	12044925	255,51,51
chr2L	12046275	12046325		14		12046275	12046325	255,51,51
chr2L	12046325	12046375		14		12046325	12046375	255,51,51
chr2L	12046375	12046425		14		12046375	12046425	255,51,51
chr2L	12046425	12046475		14		12046425	12046475	255,51,51
chr2L	12046475	12046525		14		12046475	12046525	255,51,51
chr2L	12046525	12046575		14		12046525	12046575	255,51,51
chr2L	12046575	12046625		14		12046575	12046625	255,51,51
chr2L	12046625	12046675		14		12046625	12046675	255,51,51
chr2L	12046675	12046725		14		12046675	12046725	255,51,51
chr2L	12046725	12046775		14		12046725	12046775	255,51,51
chr2L	12046775	12046825		14		12046775	12046825	255,51,51
chr2L	12046825	12046875		14		12046825	12046875	255,51,51
chr2L	12046875	12046925		14		12046875	12046925	255,51,51
chr2L	12054775	12054825		14		12054775	12054825	255,51,51
chr2L	12054875	12054925		14		12054875	12054925	255,51,51
chr2L	12055775	12055825		14		12055775	12055825	255,51,51
chr2L	12055875	12055925		14		12055875	12055925	255,51,51
chr2L	12096725	12096775		14		12096725	12096775	255,51,51
chr2L	12103825	12103875		14		12103825	12103875	255,51,51
chr2L	12104125	12104175		14		12104125	12104175	255,51,51
chr2L	12104175	12104225		14		12104175	12104225	255,51,51
chr2L	12104225	12104275		14		12104225	12104275	255,51,51
chr2L	12405325	12405375		14		12405325	12405375	255,51,51
chr2L	12427525	12427575		14		12427525	12427575	255,51,51
chr2L	12427575	12427625		14		12427575	12427625	255,51,51
chr2L	12433475	12433525		14		12433475	12433525	255,51,51
chr2L	12433525	12433575		14		12433525	12433575	255,51,51
chr2L	12433575	12433625		14		12433575	12433625	255,51,51
chr2L	12433875	12433925		14		12433875	12433925	255,51,51
chr2L	12433925	12433975		14		12433925	12433975	255,51,51
chr2L	12434625	12434675		14		12434625	12434675	255,51,51
chr2L	12434675	12434725		14		12434675	12434725	255,51,51
chr2L	12434725	12434775		14		12434725	12434775	255,51,51
chr2L	12434875	12434925		14		12434875	12434925	255,51,51
chr2L	12435525	12435575		14		12435525	12435575	255,51,51
chr2L	12435575	12435625		14		12435575	12435625	255,51,51
chr2L	12435725	12435775		14		12435725	12435775	255,51,51
chr2L	12435875	12435925		14		12435875	12435925	255,51,51
chr2L	12435925	12435975		14		12435925	12435975	255,51,51
chr2L	12436025	12436075		14		12436025	12436075	255,51,51
chr2L	12436075	12436125		14		12436075	12436125	255,51,51
chr2L	12436925	12436975		14		12436925	12436975	255,51,51
chr2L	12436975	12437025		14		12436975	12437025	255,51,51
chr2L	12692375	12692425		14		12692375	12692425	255,51,51
chr2L	12692475	12692525		14		12692475	12692525	255,51,51
chr2L	12692525	12692575		14		12692525	12692575	255,51,51
chr2L	12692575	12692625		14		12692575	12692625	255,51,51
chr2L	12692825	12692875		14		12692825	12692875	255,51,51
chr2L	12692875	12692925		14		12692875	12692925	255,51,51
chr2L	12705025	12705075		14		12705025	12705075	255,51,51
chr2L	12705075	12705125		14		12705075	12705125	255,51,51
chr2L	12705125	12705175		14		12705125	12705175	255,51,51
chr2L	12705175	12705225		14		12705175	12705225	255,51,51
chr2L	12705225	12705275		14		12705225	12705275	255,51,51
chr2L	12705275	12705325		14		12705275	12705325	255,51,51
chr2L	12705325	12705375		14		12705325	12705375	255,51,51
chr2L	12705375	12705425		14		12705375	12705425	255,51,51
chr2L	12705425	12705475		14		12705425	12705475	255,51,51
chr2L	12705475	12705525		14		12705475	12705525	255,51,51
chr2L	12707825	12707875		14		12707825	12707875	255,51,51
chr2L	12720925	12720975		14		12720925	12720975	255,51,51
chr2L	12974575	12974625		14		12974575	12974625	255,51,51
chr2L	12974625	12974675		14		12974625	12974675	255,51,51
chr2L	12974675	12974725		14		12974675	12974725	255,51,51
chr2L	12974725	12974775		14		12974725	12974775	255,51,51
chr2L	13018725	13018775		14		13018725	13018775	255,51,51
chr2L	13018775	13018825		14		13018775	13018825	255,51,51
chr2L	13018825	13018875		14		13018825	13018875	255,51,51
chr2L	13072475	13072525		14		13072475	13072525	255,51,51
chr2L	13164675	13164725		14		13164675	13164725	255,51,51
chr2L	13164725	13164775		14		13164725	13164775	255,51,51
chr2L	13164775	13164825		14		13164775	13164825	255,51,51
chr2L	13164825	13164875		14		13164825	13164875	255,51,51
chr2L	13164875	13164925		14		13164875	13164925	255,51,51
chr2L	13164925	13164975		14		13164925	13164975	255,51,51
chr2L	13166075	13166125		14		13166075	13166125	255,51,51
chr2L	13190775	13190825		14		13190775	13190825	255,51,51
chr2L	13190825	13190875		14		13190825	13190875	255,51,51
chr2L	13191075	13191125		14		13191075	13191125	255,51,51
chr2L	13191125	13191175		14		13191125	13191175	255,51,51
chr2L	13191175	13191225		14		13191175	13191225	255,51,51
chr2L	13191225	13191275		14		13191225	13191275	255,51,51
chr2L	13203075	13203125		14		13203075	13203125	255,51,51
chr2L	13203675	13203725		14		13203675	13203725	255,51,51
chr2L	13219475	13219525		14		13219475	13219525	255,51,51
chr2L	13219525	13219575		14		13219525	13219575	255,51,51
chr2L	13219575	13219625		14		13219575	13219625	255,51,51
chr2L	13219625	13219675		14		13219625	13219675	255,51,51
chr2L	13219675	13219725		14		13219675	13219725	255,51,51
chr2L	13219725	13219775		14		13219725	13219775	255,51,51
chr2L	13222725	13222775		14		13222725	13222775	255,51,51
chr2L	13222775	13222825		14		13222775	13222825	255,51,51
chr2L	13286175	13286225		14		13286175	13286225	255,51,51
chr2L	13286225	13286275		14		13286225	13286275	255,51,51
chr2L	13286275	13286325		14		13286275	13286325	255,51,51
chr2L	13296475	13296525		14		13296475	13296525	255,51,51
chr2L	13296525	13296575		14		13296525	13296575	255,51,51
chr2L	13296575	13296625		14		13296575	13296625	255,51,51
chr2L	13296625	13296675		14		13296625	13296675	255,51,51
chr2L	13296675	13296725		14		13296675	13296725	255,51,51
chr2L	13296725	13296775		14		13296725	13296775	255,51,51
chr2L	13296775	13296825		14		13296775	13296825	255,51,51
chr2L	13369375	13369425		14		13369375	13369425	255,51,51
chr2L	13369425	13369475		14		13369425	13369475	255,51,51
chr2L	13373675	13373725		14		13373675	13373725	255,51,51
chr2L	13373725	13373775		14		13373725	13373775	255,51,51
chr2L	13373775	13373825		14		13373775	13373825	255,51,51
chr2L	13374275	13374325		14		13374275	13374325	255,51,51
chr2L	13374325	13374375		14		13374325	13374375	255,51,51
chr2L	13374375	13374425		14		13374375	13374425	255,51,51
chr2L	13378325	13378375		14		13378325	13378375	255,51,51
chr2L	13378375	13378425		14		13378375	13378425	255,51,51
chr2L	13382625	13382675		14		13382625	13382675	255,51,51
chr2L	13382675	13382725		14		13382675	13382725	255,51,51
chr2L	13385575	13385625		14		13385575	13385625	255,51,51
chr2L	13387675	13387725		14		13387675	13387725	255,51,51
chr2L	13387725	13387775		14		13387725	13387775	255,51,51
chr2L	13394925	13394975		14		13394925	13394975	255,51,51
chr2L	13394975	13395025		14		13394975	13395025	255,51,51
chr2L	13395725	13395775		14		13395725	13395775	255,51,51
chr2L	13399125	13399175		14		13399125	13399175	255,51,51
chr2L	13399175	13399225		14		13399175	13399225	255,51,51
chr2L	13399225	13399275		14		13399225	13399275	255,51,51
chr2L	13399925	13399975		14		13399925	13399975	255,51,51
chr2L	13399975	13400025		14		13399975	13400025	255,51,51
chr2L	13640825	13640875		14		13640825	13640875	255,51,51
chr2L	13784125	13784175		14		13784125	13784175	255,51,51
chr2L	13784175	13784225		14		13784175	13784225	255,51,51
chr2L	13784225	13784275		14		13784225	13784275	255,51,51
chr2L	13832925	13832975		14		13832925	13832975	255,51,51
chr2L	13832975	13833025		14		13832975	13833025	255,51,51
chr2L	13833025	13833075		14		13833025	13833075	255,51,51
chr2L	13833075	13833125		14		13833075	13833125	255,51,51
chr2L	13834875	13834925		14		13834875	13834925	255,51,51
chr2L	13834925	13834975		14		13834925	13834975	255,51,51
chr2L	13835725	13835775		14		13835725	13835775	255,51,51
chr2L	13835775	13835825		14		13835775	13835825	255,51,51
chr2L	13835825	13835875		14		13835825	13835875	255,51,51
chr2L	14355175	14355225		14		14355175	14355225	255,51,51
chr2L	14355425	14355475		14		14355425	14355475	255,51,51
chr2L	14355475	14355525		14		14355475	14355525	255,51,51
chr2L	14355525	14355575		14		14355525	14355575	255,51,51
chr2L	14355575	14355625		14		14355575	14355625	255,51,51
chr2L	14355675	14355725		14		14355675	14355725	255,51,51
chr2L	14356175	14356225		14		14356175	14356225	255,51,51
chr2L	14356225	14356275		14		14356225	14356275	255,51,51
chr2L	14356275	14356325		14		14356275	14356325	255,51,51
chr2L	14356325	14356375		14		14356325	14356375	255,51,51
chr2L	14356575	14356625		14		14356575	14356625	255,51,51
chr2L	15010025	15010075		14		15010025	15010075	255,51,51
chr2L	15056625	15056675		14		15056625	15056675	255,51,51
chr2L	15057175	15057225		14		15057175	15057225	255,51,51
chr2L	15057225	15057275		14		15057225	15057275	255,51,51
chr2L	15057275	15057325		14		15057275	15057325	255,51,51
chr2L	15057325	15057375		14		15057325	15057375	255,51,51
chr2L	15057375	15057425		14		15057375	15057425	255,51,51
chr2L	15060525	15060575		14		15060525	15060575	255,51,51
chr2L	15067725	15067775		14		15067725	15067775	255,51,51
chr2L	15067775	15067825		14		15067775	15067825	255,51,51
chr2L	15067825	15067875		14		15067825	15067875	255,51,51
chr2L	15067875	15067925		14		15067875	15067925	255,51,51
chr2L	15067925	15067975		14		15067925	15067975	255,51,51
chr2L	15067975	15068025		14		15067975	15068025	255,51,51
chr2L	15256125	15256175		14		15256125	15256175	255,51,51
chr2L	15271775	15271825		14		15271775	15271825	255,51,51
chr2L	15499825	15499875		14		15499825	15499875	255,51,51
chr2L	15499875	15499925		14		15499875	15499925	255,51,51
chr2L	15499925	15499975		14		15499925	15499975	255,51,51
chr2L	15499975	15500025		14		15499975	15500025	255,51,51
chr2L	15745925	15745975		14		15745925	15745975	255,51,51
chr2L	15752325	15752375		14		15752325	15752375	255,51,51
chr2L	15752375	15752425		14		15752375	15752425	255,51,51
chr2L	16251425	16251475		14		16251425	16251475	255,51,51
chr2L	16257675	16257725		14		16257675	16257725	255,51,51
chr2L	16257825	16257875		14		16257825	16257875	255,51,51
chr2L	16257875	16257925		14		16257875	16257925	255,51,51
chr2L	16257925	16257975		14		16257925	16257975	255,51,51
chr2L	16257975	16258025		14		16257975	16258025	255,51,51
chr2L	16258025	16258075		14		16258025	16258075	255,51,51
chr2L	16258075	16258125		14		16258075	16258125	255,51,51
chr2L	16258125	16258175		14		16258125	16258175	255,51,51
chr2L	16261975	16262025		14		16261975	16262025	255,51,51
chr2L	16300425	16300475		14		16300425	16300475	255,51,51
chr2L	16307125	16307175		14		16307125	16307175	255,51,51
chr2L	16307175	16307225		14		16307175	16307225	255,51,51
chr2L	16307225	16307275		14		16307225	16307275	255,51,51
chr2L	16307275	16307325		14		16307275	16307325	255,51,51
chr2L	16307325	16307375		14		16307325	16307375	255,51,51
chr2L	16307375	16307425		14		16307375	16307425	255,51,51
chr2L	16307425	16307475		14		16307425	16307475	255,51,51
chr2L	16307525	16307575		14		16307525	16307575	255,51,51
chr2L	16307575	16307625		14		16307575	16307625	255,51,51
chr2L	16325125	16325175		14		16325125	16325175	255,51,51
chr2L	16325175	16325225		14		16325175	16325225	255,51,51
chr2L	16325275	16325325		14		16325275	16325325	255,51,51
chr2L	16327125	16327175		14		16327125	16327175	255,51,51
chr2L	16327175	16327225		14		16327175	16327225	255,51,51
chr2L	16351575	16351625		14		16351575	16351625	255,51,51
chr2L	16353025	16353075		14		16353025	16353075	255,51,51
chr2L	16356675	16356725		14		16356675	16356725	255,51,51
chr2L	16356725	16356775		14		16356725	16356775	255,51,51
chr2L	16492225	16492275		14		16492225	16492275	255,51,51
chr2L	16508425	16508475		14		16508425	16508475	255,51,51
chr2L	16657275	16657325		14		16657275	16657325	255,51,51
chr2L	16680125	16680175		14		16680125	16680175	255,51,51
chr2L	16680175	16680225		14		16680175	16680225	255,51,51
chr2L	16680225	16680275		14		16680225	16680275	255,51,51
chr2L	16680375	16680425		14		16680375	16680425	255,51,51
chr2L	16721275	16721325		14		16721275	16721325	255,51,51
chr2L	16721675	16721725		14		16721675	16721725	255,51,51
chr2L	16729875	16729925		14		16729875	16729925	255,51,51
chr2L	16729925	16729975		14		16729925	16729975	255,51,51
chr2L	16729975	16730025		14		16729975	16730025	255,51,51
chr2L	16730025	16730075		14		16730025	16730075	255,51,51
chr2L	16730325	16730375		14		16730325	16730375	255,51,51
chr2L	16730375	16730425		14		16730375	16730425	255,51,51
chr2L	16730925	16730975		14		16730925	16730975	255,51,51
chr2L	16730975	16731025		14		16730975	16731025	255,51,51
chr2L	16731725	16731775		14		16731725	16731775	255,51,51
chr2L	16743525	16743575		14		16743525	16743575	255,51,51
chr2L	16824725	16824775		14		16824725	16824775	255,51,51
chr2L	16824775	16824825		14		16824775	16824825	255,51,51
chr2L	16824825	16824875		14		16824825	16824875	255,51,51
chr2L	16887275	16887325		14		16887275	16887325	255,51,51
chr2L	16888725	16888775		14		16888725	16888775	255,51,51
chr2L	16888875	16888925		14		16888875	16888925	255,51,51
chr2L	16889075	16889125		14		16889075	16889125	255,51,51
chr2L	16889125	16889175		14		16889125	16889175	255,51,51
chr2L	16889175	16889225		14		16889175	16889225	255,51,51
chr2L	16889225	16889275		14		16889225	16889275	255,51,51
chr2L	17410125	17410175		14		17410125	17410175	255,51,51
chr2L	17410175	17410225		14		17410175	17410225	255,51,51
chr2L	17410225	17410275		14		17410225	17410275	255,51,51
chr2L	17410275	17410325		14		17410275	17410325	255,51,51
chr2L	17410675	17410725		14		17410675	17410725	255,51,51
chr2L	17449025	17449075		14		17449025	17449075	255,51,51
chr2L	17449375	17449425		14		17449375	17449425	255,51,51
chr2L	17449425	17449475		14		17449425	17449475	255,51,51
chr2L	17449475	17449525		14		17449475	17449525	255,51,51
chr2L	17472625	17472675		14		17472625	17472675	255,51,51
chr2L	17472675	17472725		14		17472675	17472725	255,51,51
chr2L	17472725	17472775		14		17472725	17472775	255,51,51
chr2L	17472775	17472825		14		17472775	17472825	255,51,51
chr2L	17473125	17473175		14		17473125	17473175	255,51,51
chr2L	17477725	17477775		14		17477725	17477775	255,51,51
chr2L	17477825	17477875		14		17477825	17477875	255,51,51
chr2L	17480775	17480825		14		17480775	17480825	255,51,51
chr2L	17480825	17480875		14		17480825	17480875	255,51,51
chr2L	17480875	17480925		14		17480875	17480925	255,51,51
chr2L	17480925	17480975		14		17480925	17480975	255,51,51
chr2L	17480975	17481025		14		17480975	17481025	255,51,51
chr2L	17481275	17481325		14		17481275	17481325	255,51,51
chr2L	17481325	17481375		14		17481325	17481375	255,51,51
chr2L	17481375	17481425		14		17481375	17481425	255,51,51
chr2L	17484175	17484225		14		17484175	17484225	255,51,51
chr2L	17484225	17484275		14		17484225	17484275	255,51,51
chr2L	17484275	17484325		14		17484275	17484325	255,51,51
chr2L	17484325	17484375		14		17484325	17484375	255,51,51
chr2L	17963775	17963825		14		17963775	17963825	255,51,51
chr2L	17963825	17963875		14		17963825	17963875	255,51,51
chr2L	17963875	17963925		14		17963875	17963925	255,51,51
chr2L	18443175	18443225		14		18443175	18443225	255,51,51
chr2L	18678025	18678075		14		18678025	18678075	255,51,51
chr2L	18688525	18688575		14		18688525	18688575	255,51,51
chr2L	18688575	18688625		14		18688575	18688625	255,51,51
chr2L	18689625	18689675		14		18689625	18689675	255,51,51
chr2L	18689675	18689725		14		18689675	18689725	255,51,51
chr2L	18689775	18689825		14		18689775	18689825	255,51,51
chr2L	18694525	18694575		14		18694525	18694575	255,51,51
chr2L	18694575	18694625		14		18694575	18694625	255,51,51
chr2L	18694625	18694675		14		18694625	18694675	255,51,51
chr2L	18694725	18694775		14		18694725	18694775	255,51,51
chr2L	18694775	18694825		14		18694775	18694825	255,51,51
chr2L	18694825	18694875		14		18694825	18694875	255,51,51
chr2L	18694875	18694925		14		18694875	18694925	255,51,51
chr2L	18694925	18694975		14		18694925	18694975	255,51,51
chr2L	18695025	18695075		14		18695025	18695075	255,51,51
chr2L	18695175	18695225		14		18695175	18695225	255,51,51
chr2L	18695225	18695275		14		18695225	18695275	255,51,51
chr2L	18830475	18830525		14		18830475	18830525	255,51,51
chr2L	18830525	18830575		14		18830525	18830575	255,51,51
chr2L	18831375	18831425		14		18831375	18831425	255,51,51
chr2L	18857275	18857325		14		18857275	18857325	255,51,51
chr2L	18857325	18857375		14		18857325	18857375	255,51,51
chr2L	18857375	18857425		14		18857375	18857425	255,51,51
chr2L	18857425	18857475		14		18857425	18857475	255,51,51
chr2L	18857475	18857525		14		18857475	18857525	255,51,51
chr2L	18857525	18857575		14		18857525	18857575	255,51,51
chr2L	18857575	18857625		14		18857575	18857625	255,51,51
chr2L	18857625	18857675		14		18857625	18857675	255,51,51
chr2L	18858875	18858925		14		18858875	18858925	255,51,51
chr2L	18956925	18956975		14		18956925	18956975	255,51,51
chr2L	18956975	18957025		14		18956975	18957025	255,51,51
chr2L	18957025	18957075		14		18957025	18957075	255,51,51
chr2L	18957075	18957125		14		18957075	18957125	255,51,51
chr2L	18957125	18957175		14		18957125	18957175	255,51,51
chr2L	18965925	18965975		14		18965925	18965975	255,51,51
chr2L	18987975	18988025		14		18987975	18988025	255,51,51
chr2L	18988025	18988075		14		18988025	18988075	255,51,51
chr2L	18988075	18988125		14		18988075	18988125	255,51,51
chr2L	18988125	18988175		14		18988125	18988175	255,51,51
chr2L	18988175	18988225		14		18988175	18988225	255,51,51
chr2L	19003525	19003575		14		19003525	19003575	255,51,51
chr2L	19003625	19003675		14		19003625	19003675	255,51,51
chr2L	19003675	19003725		14		19003675	19003725	255,51,51
chr2L	19009075	19009125		14		19009075	19009125	255,51,51
chr2L	19033925	19033975		14		19033925	19033975	255,51,51
chr2L	19033975	19034025		14		19033975	19034025	255,51,51
chr2L	19034025	19034075		14		19034025	19034075	255,51,51
chr2L	19034075	19034125		14		19034075	19034125	255,51,51
chr2L	19034125	19034175		14		19034125	19034175	255,51,51
chr2L	19034175	19034225		14		19034175	19034225	255,51,51
chr2L	19034225	19034275		14		19034225	19034275	255,51,51
chr2L	19034275	19034325		14		19034275	19034325	255,51,51
chr2L	19034325	19034375		14		19034325	19034375	255,51,51
chr2L	19034375	19034425		14		19034375	19034425	255,51,51
chr2L	19034425	19034475		14		19034425	19034475	255,51,51
chr2L	19034475	19034525		14		19034475	19034525	255,51,51
chr2L	19034525	19034575		14		19034525	19034575	255,51,51
chr2L	19034725	19034775		14		19034725	19034775	255,51,51
chr2L	19034775	19034825		14		19034775	19034825	255,51,51
chr2L	19034825	19034875		14		19034825	19034875	255,51,51
chr2L	19034875	19034925		14		19034875	19034925	255,51,51
chr2L	19034925	19034975		14		19034925	19034975	255,51,51
chr2L	19041775	19041825		14		19041775	19041825	255,51,51
chr2L	19041825	19041875		14		19041825	19041875	255,51,51
chr2L	19045075	19045125		14		19045075	19045125	255,51,51
chr2L	19049275	19049325		14		19049275	19049325	255,51,51
chr2L	19049325	19049375		14		19049325	19049375	255,51,51
chr2L	19049375	19049425		14		19049375	19049425	255,51,51
chr2L	19064825	19064875		14		19064825	19064875	255,51,51
chr2L	19064875	19064925		14		19064875	19064925	255,51,51
chr2L	19064925	19064975		14		19064925	19064975	255,51,51
chr2L	19123675	19123725		14		19123675	19123725	255,51,51
chr2L	19127425	19127475		14		19127425	19127475	255,51,51
chr2L	19127475	19127525		14		19127475	19127525	255,51,51
chr2L	19127525	19127575		14		19127525	19127575	255,51,51
chr2L	19131925	19131975		14		19131925	19131975	255,51,51
chr2L	19133925	19133975		14		19133925	19133975	255,51,51
chr2L	19133975	19134025		14		19133975	19134025	255,51,51
chr2L	19425775	19425825		14		19425775	19425825	255,51,51
chr2L	19425825	19425875		14		19425825	19425875	255,51,51
chr2L	19427125	19427175		14		19427125	19427175	255,51,51
chr2L	19427175	19427225		14		19427175	19427225	255,51,51
chr2L	19452575	19452625		14		19452575	19452625	255,51,51
chr2L	19452625	19452675		14		19452625	19452675	255,51,51
chr2L	19452675	19452725		14		19452675	19452725	255,51,51
chr2L	19490025	19490075		14		19490025	19490075	255,51,51
chr2L	19490075	19490125		14		19490075	19490125	255,51,51
chr2L	19490725	19490775		14		19490725	19490775	255,51,51
chr2L	19490775	19490825		14		19490775	19490825	255,51,51
chr2L	19490825	19490875		14		19490825	19490875	255,51,51
chr2L	19492725	19492775		14		19492725	19492775	255,51,51
chr2L	19492775	19492825		14		19492775	19492825	255,51,51
chr2L	19492825	19492875		14		19492825	19492875	255,51,51
chr2L	19528825	19528875		14		19528825	19528875	255,51,51
chr2L	19528875	19528925		14		19528875	19528925	255,51,51
chr2L	19533125	19533175		14		19533125	19533175	255,51,51
chr2L	19533625	19533675		14		19533625	19533675	255,51,51
chr2L	19533675	19533725		14		19533675	19533725	255,51,51
chr2L	19533725	19533775		14		19533725	19533775	255,51,51
chr2L	19542425	19542475		14		19542425	19542475	255,51,51
chr2L	19542475	19542525		14		19542475	19542525	255,51,51
chr2L	19542525	19542575		14		19542525	19542575	255,51,51
chr2L	19542575	19542625		14		19542575	19542625	255,51,51
chr2L	19542625	19542675		14		19542625	19542675	255,51,51
chr2L	19542975	19543025		14		19542975	19543025	255,51,51
chr2L	19543075	19543125		14		19543075	19543125	255,51,51
chr2L	19586525	19586575		14		19586525	19586575	255,51,51
chr2L	19586575	19586625		14		19586575	19586625	255,51,51
chr2L	19791375	19791425		14		19791375	19791425	255,51,51
chr2L	20061675	20061725		14		20061675	20061725	255,51,51
chr2L	20061725	20061775		14		20061725	20061775	255,51,51
chr2L	20061775	20061825		14		20061775	20061825	255,51,51
chr2L	20061825	20061875		14		20061825	20061875	255,51,51
chr2L	20093225	20093275		14		20093225	20093275	255,51,51
chr2L	20093275	20093325		14		20093275	20093325	255,51,51
chr2L	20093325	20093375		14		20093325	20093375	255,51,51
chr2L	20093375	20093425		14		20093375	20093425	255,51,51
chr2L	20093425	20093475		14		20093425	20093475	255,51,51
chr2L	20093475	20093525		14		20093475	20093525	255,51,51
chr2L	20093525	20093575		14		20093525	20093575	255,51,51
chr2L	20093575	20093625		14		20093575	20093625	255,51,51
chr2L	20093625	20093675		14		20093625	20093675	255,51,51
chr2L	20093675	20093725		14		20093675	20093725	255,51,51
chr2L	20350575	20350625		14		20350575	20350625	255,51,51
chr2L	20350625	20350675		14		20350625	20350675	255,51,51
chr2L	20350675	20350725		14		20350675	20350725	255,51,51
chr2L	20350725	20350775		14		20350725	20350775	255,51,51
chr2L	20351025	20351075		14		20351025	20351075	255,51,51
chr2L	20351425	20351475		14		20351425	20351475	255,51,51
chr2L	20429275	20429325		14		20429275	20429325	255,51,51
chr2L	20449675	20449725		14		20449675	20449725	255,51,51
chr2L	20449725	20449775		14		20449725	20449775	255,51,51
chr2L	20449775	20449825		14		20449775	20449825	255,51,51
chr2L	20449825	20449875		14		20449825	20449875	255,51,51
chr2L	20458775	20458825		14		20458775	20458825	255,51,51
chr2L	20458825	20458875		14		20458825	20458875	255,51,51
chr2L	20458875	20458925		14		20458875	20458925	255,51,51
chr2L	20458925	20458975		14		20458925	20458975	255,51,51
chr2L	20459375	20459425		14		20459375	20459425	255,51,51
chr2L	20463325	20463375		14		20463325	20463375	255,51,51
chr2L	20645225	20645275		14		20645225	20645275	255,51,51
chr2L	20647725	20647775		14		20647725	20647775	255,51,51
chr2L	20647775	20647825		14		20647775	20647825	255,51,51
chr2L	20647825	20647875		14		20647825	20647875	255,51,51
chr2L	20647875	20647925		14		20647875	20647925	255,51,51
chr2L	20647925	20647975		14		20647925	20647975	255,51,51
chr2L	20648425	20648475		14		20648425	20648475	255,51,51
chr2L	20648525	20648575		14		20648525	20648575	255,51,51
chr2L	20648975	20649025		14		20648975	20649025	255,51,51
chr2L	20649875	20649925		14		20649875	20649925	255,51,51
chr2L	20674375	20674425		14		20674375	20674425	255,51,51
chr2L	20674425	20674475		14		20674425	20674475	255,51,51
chr2L	20674575	20674625		14		20674575	20674625	255,51,51
chr2L	20675725	20675775		14		20675725	20675775	255,51,51
chr2L	20676175	20676225		14		20676175	20676225	255,51,51
chr2L	20681225	20681275		14		20681225	20681275	255,51,51
chr2L	20681275	20681325		14		20681275	20681325	255,51,51
chr2L	20681325	20681375		14		20681325	20681375	255,51,51
chr2L	20681375	20681425		14		20681375	20681425	255,51,51
chr2L	20681425	20681475		14		20681425	20681475	255,51,51
chr2L	20681475	20681525		14		20681475	20681525	255,51,51
chr2L	20681525	20681575		14		20681525	20681575	255,51,51
chr2L	20681575	20681625		14		20681575	20681625	255,51,51
chr2L	20681625	20681675		14		20681625	20681675	255,51,51
chr2L	20681675	20681725		14		20681675	20681725	255,51,51
chr2L	20681725	20681775		14		20681725	20681775	255,51,51
chr2L	20681775	20681825		14		20681775	20681825	255,51,51
chr2L	20735075	20735125		14		20735075	20735125	255,51,51
chr2L	20735125	20735175		14		20735125	20735175	255,51,51
chr2L	20735175	20735225		14		20735175	20735225	255,51,51
chr2L	20735225	20735275		14		20735225	20735275	255,51,51
chr2L	20735275	20735325		14		20735275	20735325	255,51,51
chr2L	20751875	20751925		14		20751875	20751925	255,51,51
chr2L	20751925	20751975		14		20751925	20751975	255,51,51
chr2L	20751975	20752025		14		20751975	20752025	255,51,51
chr2L	20752025	20752075		14		20752025	20752075	255,51,51
chr2L	20752075	20752125		14		20752075	20752125	255,51,51
chr2L	20752125	20752175		14		20752125	20752175	255,51,51
chr2L	20752175	20752225		14		20752175	20752225	255,51,51
chr2L	20752225	20752275		14		20752225	20752275	255,51,51
chr2L	20752275	20752325		14		20752275	20752325	255,51,51
chr2L	20752325	20752375		14		20752325	20752375	255,51,51
chr2L	20752375	20752425		14		20752375	20752425	255,51,51
chr2L	20752425	20752475		14		20752425	20752475	255,51,51
chr2L	20752475	20752525		14		20752475	20752525	255,51,51
chr2L	20752525	20752575		14		20752525	20752575	255,51,51
chr2L	20752575	20752625		14		20752575	20752625	255,51,51
chr2L	20758525	20758575		14		20758525	20758575	255,51,51
chr2L	20758575	20758625		14		20758575	20758625	255,51,51
chr2L	20758625	20758675		14		20758625	20758675	255,51,51
chr2L	20758675	20758725		14		20758675	20758725	255,51,51
chr2L	20759075	20759125		14		20759075	20759125	255,51,51
chr2L	20759175	20759225		14		20759175	20759225	255,51,51
chr2L	20759325	20759375		14		20759325	20759375	255,51,51
chr2L	20793625	20793675		14		20793625	20793675	255,51,51
chr2L	20793675	20793725		14		20793675	20793725	255,51,51
chr2L	20793875	20793925		14		20793875	20793925	255,51,51
chr2L	20830175	20830225		14		20830175	20830225	255,51,51
chr2L	20830225	20830275		14		20830225	20830275	255,51,51
chr2L	20830275	20830325		14		20830275	20830325	255,51,51
chr2L	20830325	20830375		14		20830325	20830375	255,51,51
chr2L	20830375	20830425		14		20830375	20830425	255,51,51
chr2L	20830425	20830475		14		20830425	20830475	255,51,51
chr2L	20830475	20830525		14		20830475	20830525	255,51,51
chr2L	20830575	20830625		14		20830575	20830625	255,51,51
chr2L	20830625	20830675		14		20830625	20830675	255,51,51
chr2L	20830725	20830775		14		20830725	20830775	255,51,51
chr2L	20830775	20830825		14		20830775	20830825	255,51,51
chr2L	20830825	20830875		14		20830825	20830875	255,51,51
chr2L	20830925	20830975		14		20830925	20830975	255,51,51
chr2L	20830975	20831025		14		20830975	20831025	255,51,51
chr2L	20918125	20918175		14		20918125	20918175	255,51,51
chr2L	20918175	20918225		14		20918175	20918225	255,51,51
chr2L	20918225	20918275		14		20918225	20918275	255,51,51
chr2L	20922125	20922175		14		20922125	20922175	255,51,51
chr2L	20922175	20922225		14		20922175	20922225	255,51,51
chr2L	20922275	20922325		14		20922275	20922325	255,51,51
chr2L	20922325	20922375		14		20922325	20922375	255,51,51
chr2L	20922375	20922425		14		20922375	20922425	255,51,51
chr2L	20922425	20922475		14		20922425	20922475	255,51,51
chr2L	20922475	20922525		14		20922475	20922525	255,51,51
chr2L	20927575	20927625		14		20927575	20927625	255,51,51
chr2L	20927725	20927775		14		20927725	20927775	255,51,51
chr2L	21102775	21102825		14		21102775	21102825	255,51,51
chr2L	21107625	21107675		14		21107625	21107675	255,51,51
chr2L	21107675	21107725		14		21107675	21107725	255,51,51
chr2L	21108225	21108275		14		21108225	21108275	255,51,51
chr2L	21108325	21108375		14		21108325	21108375	255,51,51
chr2L	21108425	21108475		14		21108425	21108475	255,51,51
chr2L	21141825	21141875		14		21141825	21141875	255,51,51
chr2L	21142075	21142125		14		21142075	21142125	255,51,51
chr2L	21142125	21142175		14		21142125	21142175	255,51,51
chr2L	21148325	21148375		14		21148325	21148375	255,51,51
chr2L	21148375	21148425		14		21148375	21148425	255,51,51
chr2L	21158975	21159025		14		21158975	21159025	255,51,51
chr2L	21159025	21159075		14		21159025	21159075	255,51,51
chr2L	21159075	21159125		14		21159075	21159125	255,51,51
chr2L	21166775	21166825		14		21166775	21166825	255,51,51
chr2L	21166825	21166875		14		21166825	21166875	255,51,51
chr2L	21166875	21166925		14		21166875	21166925	255,51,51
chr2L	21166925	21166975		14		21166925	21166975	255,51,51
chr2L	21166975	21167025		14		21166975	21167025	255,51,51
chr2L	21168675	21168725		14		21168675	21168725	255,51,51
chr2L	21168725	21168775		14		21168725	21168775	255,51,51
chr2L	21168775	21168825		14		21168775	21168825	255,51,51
chr2L	21168825	21168875		14		21168825	21168875	255,51,51
chr2L	21168875	21168925		14		21168875	21168925	255,51,51
chr2L	21168925	21168975		14		21168925	21168975	255,51,51
chr2L	21168975	21169025		14		21168975	21169025	255,51,51
chr2L	21169025	21169075		14		21169025	21169075	255,51,51
chr2L	21169075	21169125		14		21169075	21169125	255,51,51
chr2L	21169125	21169175		14		21169125	21169175	255,51,51
chr2L	21169175	21169225		14		21169175	21169225	255,51,51
chr2L	21169225	21169275		14		21169225	21169275	255,51,51
chr2L	21169275	21169325		14		21169275	21169325	255,51,51
chr2L	21169325	21169375		14		21169325	21169375	255,51,51
chr2L	21178975	21179025		14		21178975	21179025	255,51,51
chr2L	21179025	21179075		14		21179025	21179075	255,51,51
chr2L	21179575	21179625		14		21179575	21179625	255,51,51
chr2L	21180125	21180175		14		21180125	21180175	255,51,51
chr2L	21218825	21218875		14		21218825	21218875	255,51,51
chr2L	21218875	21218925		14		21218875	21218925	255,51,51
chr2L	21218925	21218975		14		21218925	21218975	255,51,51
chr2L	21218975	21219025		14		21218975	21219025	255,51,51
chr2L	21219025	21219075		14		21219025	21219075	255,51,51
chr2L	21219075	21219125		14		21219075	21219125	255,51,51
chr2L	21219125	21219175		14		21219125	21219175	255,51,51
chr2L	21219175	21219225		14		21219175	21219225	255,51,51
chr2L	21219475	21219525		14		21219475	21219525	255,51,51
chr2L	21219525	21219575		14		21219525	21219575	255,51,51
chr2L	21219575	21219625		14		21219575	21219625	255,51,51
chr2L	21219625	21219675		14		21219625	21219675	255,51,51
chr2L	21219675	21219725		14		21219675	21219725	255,51,51
chr2L	21219775	21219825		14		21219775	21219825	255,51,51
chr2L	21219825	21219875		14		21219825	21219875	255,51,51
chr2L	21219975	21220025		14		21219975	21220025	255,51,51
chr2L	21220275	21220325		14		21220275	21220325	255,51,51
chr2L	21261275	21261325		14		21261275	21261325	255,51,51
chr2L	21262575	21262625		14		21262575	21262625	255,51,51
chr2L	21263225	21263275		14		21263225	21263275	255,51,51
chr2L	21263325	21263375		14		21263325	21263375	255,51,51
chr2L	21263375	21263425		14		21263375	21263425	255,51,51
chr2L	21263425	21263475		14		21263425	21263475	255,51,51
chr2L	21263475	21263525		14		21263475	21263525	255,51,51
chr2L	21263625	21263675		14		21263625	21263675	255,51,51
chr2L	21263675	21263725		14		21263675	21263725	255,51,51
chr2L	21263725	21263775		14		21263725	21263775	255,51,51
chr2L	21263775	21263825		14		21263775	21263825	255,51,51
chr2L	21310775	21310825		14		21310775	21310825	255,51,51
chr2L	21310825	21310875		14		21310825	21310875	255,51,51
chr2L	21310875	21310925		14		21310875	21310925	255,51,51
chr2L	21310925	21310975		14		21310925	21310975	255,51,51
chr2L	21310975	21311025		14		21310975	21311025	255,51,51
chr2L	21311225	21311275		14		21311225	21311275	255,51,51
chr2L	21573575	21573625		14		21573575	21573625	255,51,51
chr2L	21573625	21573675		14		21573625	21573675	255,51,51
chr2L	21573675	21573725		14		21573675	21573725	255,51,51
chr2L	21573725	21573775		14		21573725	21573775	255,51,51
chr2L	21573825	21573875		14		21573825	21573875	255,51,51
chr2L	21573875	21573925		14		21573875	21573925	255,51,51
chr2L	21573925	21573975		14		21573925	21573975	255,51,51
chr2L	21573975	21574025		14		21573975	21574025	255,51,51
chr2L	21574025	21574075		14		21574025	21574075	255,51,51
chr2L	21574075	21574125		14		21574075	21574125	255,51,51
chr2L	21574125	21574175		14		21574125	21574175	255,51,51
chr2L	21574175	21574225		14		21574175	21574225	255,51,51
chr2L	21623475	21623525		14		21623475	21623525	255,51,51
chr2L	21623525	21623575		14		21623525	21623575	255,51,51
chr2L	21623575	21623625		14		21623575	21623625	255,51,51
chr2L	21628925	21628975		14		21628925	21628975	255,51,51
chr2L	21628975	21629025		14		21628975	21629025	255,51,51
chr2L	21629025	21629075		14		21629025	21629075	255,51,51
chr2L	21630125	21630175		14		21630125	21630175	255,51,51
chr2L	21630175	21630225		14		21630175	21630225	255,51,51
chr2L	21630225	21630275		14		21630225	21630275	255,51,51
chr2L	21658825	21658875		14		21658825	21658875	255,51,51
chr2L	21676625	21676675		14		21676625	21676675	255,51,51
chr2L	21676675	21676725		14		21676675	21676725	255,51,51
chr2L	21676725	21676775		14		21676725	21676775	255,51,51
chr2L	21676825	21676875		14		21676825	21676875	255,51,51
chr2L	21676875	21676925		14		21676875	21676925	255,51,51
chr2L	21676925	21676975		14		21676925	21676975	255,51,51
chr2L	21676975	21677025		14		21676975	21677025	255,51,51
chr2L	21677075	21677125		14		21677075	21677125	255,51,51
chr2L	21681575	21681625		14		21681575	21681625	255,51,51
chr2L	21685075	21685125		14		21685075	21685125	255,51,51
chr2L	21685525	21685575		14		21685525	21685575	255,51,51
chr2L	21757075	21757125		14		21757075	21757125	255,51,51
chr2L	21757125	21757175		14		21757125	21757175	255,51,51
chr2L	21757175	21757225		14		21757175	21757225	255,51,51
chr2L	21795325	21795375		14		21795325	21795375	255,51,51
chr2L	21795375	21795425		14		21795375	21795425	255,51,51
chr2L	21795475	21795525		14		21795475	21795525	255,51,51
chr2L	21825875	21825925		14		21825875	21825925	255,51,51
chr2L	21825925	21825975		14		21825925	21825975	255,51,51
chr2L	21826025	21826075		14		21826025	21826075	255,51,51
chr2L	21826075	21826125		14		21826075	21826125	255,51,51
chr2L	21826125	21826175		14		21826125	21826175	255,51,51
chr2L	21826175	21826225		14		21826175	21826225	255,51,51
chr2L	21826225	21826275		14		21826225	21826275	255,51,51
chr2L	21826275	21826325		14		21826275	21826325	255,51,51
chr2L	21826325	21826375		14		21826325	21826375	255,51,51
chr2L	21827675	21827725		14		21827675	21827725	255,51,51
chr2L	21827725	21827775		14		21827725	21827775	255,51,51
chr2L	21827775	21827825		14		21827775	21827825	255,51,51
chr2L	21909625	21909675		14		21909625	21909675	255,51,51
chr2L	21909675	21909725		14		21909675	21909725	255,51,51
chr2L	21909725	21909775		14		21909725	21909775	255,51,51
chr2L	21928725	21928775		14		21928725	21928775	255,51,51
chr2L	21928975	21929025		14		21928975	21929025	255,51,51
chr2L	21929025	21929075		14		21929025	21929075	255,51,51
chr2L	21930175	21930225		14		21930175	21930225	255,51,51
chr2L	21930325	21930375		14		21930325	21930375	255,51,51
chr2L	21930375	21930425		14		21930375	21930425	255,51,51
chr2L	21930425	21930475		14		21930425	21930475	255,51,51
chr2L	22129575	22129625		14		22129575	22129625	255,51,51
chr2L	22129675	22129725		14		22129675	22129725	255,51,51
chr2L	22129725	22129775		14		22129725	22129775	255,51,51
chr2L	22129775	22129825		14		22129775	22129825	255,51,51
chr2L	22131625	22131675		14		22131625	22131675	255,51,51
chr2L	22133325	22133375		14		22133325	22133375	255,51,51
chr2L	22134525	22134575		14		22134525	22134575	255,51,51
chr2L	22168775	22168825		14		22168775	22168825	255,51,51
chr2L	22168925	22168975		14		22168925	22168975	255,51,51
chr2L	22168975	22169025		14		22168975	22169025	255,51,51
chr2L	22169025	22169075		14		22169025	22169075	255,51,51
chr2L	22169075	22169125		14		22169075	22169125	255,51,51
chr2L	22169525	22169575		14		22169525	22169575	255,51,51
chr2L	22169575	22169625		14		22169575	22169625	255,51,51
chr2L	22169625	22169675		14		22169625	22169675	255,51,51
chr2L	22169675	22169725		14		22169675	22169725	255,51,51
chr2L	22169725	22169775		14		22169725	22169775	255,51,51
chr2L	22169775	22169825		14		22169775	22169825	255,51,51
chr2L	22240125	22240175		14		22240125	22240175	255,51,51
chr2L	22240475	22240525		14		22240475	22240525	255,51,51
chr2L	22250075	22250125		14		22250075	22250125	255,51,51
chr2L	22250125	22250175		14		22250125	22250175	255,51,51
chr2L	22250175	22250225		14		22250175	22250225	255,51,51
chr2L	22355025	22355075		14		22355025	22355075	255,51,51
chr2L	22428925	22428975		14		22428925	22428975	255,51,51
chr2L	22428975	22429025		14		22428975	22429025	255,51,51
chr2L	22429025	22429075		14		22429025	22429075	255,51,51
chr2L	22429075	22429125		14		22429075	22429125	255,51,51
chr2L	22429125	22429175		14		22429125	22429175	255,51,51
chr2L	22431125	22431175		14		22431125	22431175	255,51,51
chr2L	22431175	22431225		14		22431175	22431225	255,51,51
chr2L	22431225	22431275		14		22431225	22431275	255,51,51
chr2L	22431275	22431325		14		22431275	22431325	255,51,51
chr2L	22431325	22431375		14		22431325	22431375	255,51,51
chr2L	22431375	22431425		14		22431375	22431425	255,51,51
chr2L	22431875	22431925		14		22431875	22431925	255,51,51
chr2L	22432375	22432425		14		22432375	22432425	255,51,51
chr2L	22441575	22441625		14		22441575	22441625	255,51,51
chr2L	22442925	22442975		14		22442925	22442975	255,51,51
chr2L	22442975	22443025		14		22442975	22443025	255,51,51
chr2L	22443025	22443075		14		22443025	22443075	255,51,51
chr2L	22443075	22443125		14		22443075	22443125	255,51,51
chr2L	22443125	22443175		14		22443125	22443175	255,51,51
chr2L	22443175	22443225		14		22443175	22443225	255,51,51
chr2L	22443225	22443275		14		22443225	22443275	255,51,51
chr2L	22443275	22443325		14		22443275	22443325	255,51,51
chr2L	22443325	22443375		14		22443325	22443375	255,51,51
chr2L	22467225	22467275		14		22467225	22467275	255,51,51
chr2L	22467275	22467325		14		22467275	22467325	255,51,51
chr2L	22467325	22467375		14		22467325	22467375	255,51,51
chr2L	22467375	22467425		14		22467375	22467425	255,51,51
chr2L	22467425	22467475		14		22467425	22467475	255,51,51
chr2L	22467475	22467525		14		22467475	22467525	255,51,51
chr2L	22467525	22467575		14		22467525	22467575	255,51,51
chr2L	22467575	22467625		14		22467575	22467625	255,51,51
chr2L	22467625	22467675		14		22467625	22467675	255,51,51
chr2L	22472075	22472125		14		22472075	22472125	255,51,51
chr2L	22472125	22472175		14		22472125	22472175	255,51,51
chr2L	22690625	22690675		14		22690625	22690675	255,51,51
chr2L	22690675	22690725		14		22690675	22690725	255,51,51
chr2L	22690725	22690775		14		22690725	22690775	255,51,51
chr2L	22690775	22690825		14		22690775	22690825	255,51,51
chr2L	22690825	22690875		14		22690825	22690875	255,51,51
chr2L	22736925	22736975		14		22736925	22736975	255,51,51
chr2L	22737075	22737125		14		22737075	22737125	255,51,51
chr2L	22737125	22737175		14		22737125	22737175	255,51,51
chr2L	22817725	22817775		14		22817725	22817775	255,51,51
chr2L	22817775	22817825		14		22817775	22817825	255,51,51
chr2L	22817825	22817875		14		22817825	22817875	255,51,51
chr2L	22817875	22817925		14		22817875	22817925	255,51,51
chr2L	22817925	22817975		14		22817925	22817975	255,51,51
chr2L	22817975	22818025		14		22817975	22818025	255,51,51
chr2L	22874675	22874725		14		22874675	22874725	255,51,51
chr2L	22874725	22874775		14		22874725	22874775	255,51,51
chr2L	22874775	22874825		14		22874775	22874825	255,51,51
chr2L	22875025	22875075		14		22875025	22875075	255,51,51
chr2L	22959575	22959625		14		22959575	22959625	255,51,51
chr2L	22959825	22959875		14		22959825	22959875	255,51,51
chr2L	22959875	22959925		14		22959875	22959925	255,51,51
chr2L	22959925	22959975		14		22959925	22959975	255,51,51
chr2L	22959975	22960025		14		22959975	22960025	255,51,51
chr2L	22960275	22960325		14		22960275	22960325	255,51,51
chr2L	22960625	22960675		14		22960625	22960675	255,51,51
chr2L	22960675	22960725		14		22960675	22960725	255,51,51
chr2L	22960725	22960775		14		22960725	22960775	255,51,51
chr2L	22961775	22961825		14		22961775	22961825	255,51,51
chr2L	22961875	22961925		14		22961875	22961925	255,51,51
chr2L	22961925	22961975		14		22961925	22961975	255,51,51
chr2L	22961975	22962025		14		22961975	22962025	255,51,51
chr2L	22962025	22962075		14		22962025	22962075	255,51,51
chr2R	18475	18525		14		18475	18525	255,51,51
chr2R	18525	18575		14		18525	18575	255,51,51
chr2R	18625	18675		14		18625	18675	255,51,51
chr2R	18675	18725		14		18675	18725	255,51,51
chr2R	54775	54825		14		54775	54825	255,51,51
chr2R	54825	54875		14		54825	54875	255,51,51
chr2R	75225	75275		14		75225	75275	255,51,51
chr2R	75275	75325		14		75275	75325	255,51,51
chr2R	75325	75375		14		75325	75375	255,51,51
chr2R	75375	75425		14		75375	75425	255,51,51
chr2R	76425	76475		14		76425	76475	255,51,51
chr2R	76475	76525		14		76475	76525	255,51,51
chr2R	76525	76575		14		76525	76575	255,51,51
chr2R	130125	130175		14		130125	130175	255,51,51
chr2R	130175	130225		14		130175	130225	255,51,51
chr2R	130225	130275		14		130225	130275	255,51,51
chr2R	130275	130325		14		130275	130325	255,51,51
chr2R	149325	149375		14		149325	149375	255,51,51
chr2R	149975	150025		14		149975	150025	255,51,51
chr2R	359175	359225		14		359175	359225	255,51,51
chr2R	359225	359275		14		359225	359275	255,51,51
chr2R	359275	359325		14		359275	359325	255,51,51
chr2R	359325	359375		14		359325	359375	255,51,51
chr2R	359375	359425		14		359375	359425	255,51,51
chr2R	431725	431775		14		431725	431775	255,51,51
chr2R	434275	434325		14		434275	434325	255,51,51
chr2R	434475	434525		14		434475	434525	255,51,51
chr2R	434525	434575		14		434525	434575	255,51,51
chr2R	434575	434625		14		434575	434625	255,51,51
chr2R	434625	434675		14		434625	434675	255,51,51
chr2R	434725	434775		14		434725	434775	255,51,51
chr2R	482925	482975		14		482925	482975	255,51,51
chr2R	482975	483025		14		482975	483025	255,51,51
chr2R	506625	506675		14		506625	506675	255,51,51
chr2R	506675	506725		14		506675	506725	255,51,51
chr2R	506725	506775		14		506725	506775	255,51,51
chr2R	506775	506825		14		506775	506825	255,51,51
chr2R	506825	506875		14		506825	506875	255,51,51
chr2R	506875	506925		14		506875	506925	255,51,51
chr2R	506925	506975		14		506925	506975	255,51,51
chr2R	507175	507225		14		507175	507225	255,51,51
chr2R	507425	507475		14		507425	507475	255,51,51
chr2R	507475	507525		14		507475	507525	255,51,51
chr2R	507825	507875		14		507825	507875	255,51,51
chr2R	508025	508075		14		508025	508075	255,51,51
chr2R	508075	508125		14		508075	508125	255,51,51
chr2R	508375	508425		14		508375	508425	255,51,51
chr2R	508475	508525		14		508475	508525	255,51,51
chr2R	508525	508575		14		508525	508575	255,51,51
chr2R	508575	508625		14		508575	508625	255,51,51
chr2R	508725	508775		14		508725	508775	255,51,51
chr2R	559425	559475		14		559425	559475	255,51,51
chr2R	559475	559525		14		559475	559525	255,51,51
chr2R	559525	559575		14		559525	559575	255,51,51
chr2R	559575	559625		14		559575	559625	255,51,51
chr2R	559675	559725		14		559675	559725	255,51,51
chr2R	559925	559975		14		559925	559975	255,51,51
chr2R	559975	560025		14		559975	560025	255,51,51
chr2R	560025	560075		14		560025	560075	255,51,51
chr2R	617275	617325		14		617275	617325	255,51,51
chr2R	617375	617425		14		617375	617425	255,51,51
chr2R	671325	671375		14		671325	671375	255,51,51
chr2R	671375	671425		14		671375	671425	255,51,51
chr2R	711025	711075		14		711025	711075	255,51,51
chr2R	711075	711125		14		711075	711125	255,51,51
chr2R	711125	711175		14		711125	711175	255,51,51
chr2R	711175	711225		14		711175	711225	255,51,51
chr2R	711225	711275		14		711225	711275	255,51,51
chr2R	711275	711325		14		711275	711325	255,51,51
chr2R	711325	711375		14		711325	711375	255,51,51
chr2R	711375	711425		14		711375	711425	255,51,51
chr2R	711425	711475		14		711425	711475	255,51,51
chr2R	711475	711525		14		711475	711525	255,51,51
chr2R	711525	711575		14		711525	711575	255,51,51
chr2R	711575	711625		14		711575	711625	255,51,51
chr2R	716975	717025		14		716975	717025	255,51,51
chr2R	717025	717075		14		717025	717075	255,51,51
chr2R	717075	717125		14		717075	717125	255,51,51
chr2R	717125	717175		14		717125	717175	255,51,51
chr2R	978225	978275		14		978225	978275	255,51,51
chr2R	978275	978325		14		978275	978325	255,51,51
chr2R	978325	978375		14		978325	978375	255,51,51
chr2R	978375	978425		14		978375	978425	255,51,51
chr2R	979125	979175		14		979125	979175	255,51,51
chr2R	1008925	1008975		14		1008925	1008975	255,51,51
chr2R	1009025	1009075		14		1009025	1009075	255,51,51
chr2R	1009625	1009675		14		1009625	1009675	255,51,51
chr2R	1015725	1015775		14		1015725	1015775	255,51,51
chr2R	1015775	1015825		14		1015775	1015825	255,51,51
chr2R	1015825	1015875		14		1015825	1015875	255,51,51
chr2R	1015875	1015925		14		1015875	1015925	255,51,51
chr2R	1032675	1032725		14		1032675	1032725	255,51,51
chr2R	1032725	1032775		14		1032725	1032775	255,51,51
chr2R	1032775	1032825		14		1032775	1032825	255,51,51
chr2R	1147025	1147075		14		1147025	1147075	255,51,51
chr2R	1147075	1147125		14		1147075	1147125	255,51,51
chr2R	1147125	1147175		14		1147125	1147175	255,51,51
chr2R	1147175	1147225		14		1147175	1147225	255,51,51
chr2R	1147225	1147275		14		1147225	1147275	255,51,51
chr2R	1147275	1147325		14		1147275	1147325	255,51,51
chr2R	1147325	1147375		14		1147325	1147375	255,51,51
chr2R	1147425	1147475		14		1147425	1147475	255,51,51
chr2R	1147475	1147525		14		1147475	1147525	255,51,51
chr2R	1181775	1181825		14		1181775	1181825	255,51,51
chr2R	1181825	1181875		14		1181825	1181875	255,51,51
chr2R	1181875	1181925		14		1181875	1181925	255,51,51
chr2R	1194975	1195025		14		1194975	1195025	255,51,51
chr2R	1195025	1195075		14		1195025	1195075	255,51,51
chr2R	1195075	1195125		14		1195075	1195125	255,51,51
chr2R	1227125	1227175		14		1227125	1227175	255,51,51
chr2R	1227325	1227375		14		1227325	1227375	255,51,51
chr2R	1227375	1227425		14		1227375	1227425	255,51,51
chr2R	1227425	1227475		14		1227425	1227475	255,51,51
chr2R	1227725	1227775		14		1227725	1227775	255,51,51
chr2R	1227775	1227825		14		1227775	1227825	255,51,51
chr2R	1227825	1227875		14		1227825	1227875	255,51,51
chr2R	1227875	1227925		14		1227875	1227925	255,51,51
chr2R	1227925	1227975		14		1227925	1227975	255,51,51
chr2R	1227975	1228025		14		1227975	1228025	255,51,51
chr2R	1228075	1228125		14		1228075	1228125	255,51,51
chr2R	1228225	1228275		14		1228225	1228275	255,51,51
chr2R	1228275	1228325		14		1228275	1228325	255,51,51
chr2R	1238425	1238475		14		1238425	1238475	255,51,51
chr2R	1238475	1238525		14		1238475	1238525	255,51,51
chr2R	1238525	1238575		14		1238525	1238575	255,51,51
chr2R	1238575	1238625		14		1238575	1238625	255,51,51
chr2R	1304225	1304275		14		1304225	1304275	255,51,51
chr2R	1304275	1304325		14		1304275	1304325	255,51,51
chr2R	1304525	1304575		14		1304525	1304575	255,51,51
chr2R	1304575	1304625		14		1304575	1304625	255,51,51
chr2R	1305425	1305475		14		1305425	1305475	255,51,51
chr2R	1492175	1492225		14		1492175	1492225	255,51,51
chr2R	1496375	1496425		14		1496375	1496425	255,51,51
chr2R	1496425	1496475		14		1496425	1496475	255,51,51
chr2R	1496475	1496525		14		1496475	1496525	255,51,51
chr2R	1539875	1539925		14		1539875	1539925	255,51,51
chr2R	1539925	1539975		14		1539925	1539975	255,51,51
chr2R	1539975	1540025		14		1539975	1540025	255,51,51
chr2R	1540025	1540075		14		1540025	1540075	255,51,51
chr2R	1540075	1540125		14		1540075	1540125	255,51,51
chr2R	1541425	1541475		14		1541425	1541475	255,51,51
chr2R	1541475	1541525		14		1541475	1541525	255,51,51
chr2R	1541525	1541575		14		1541525	1541575	255,51,51
chr2R	1542175	1542225		14		1542175	1542225	255,51,51
chr2R	1550425	1550475		14		1550425	1550475	255,51,51
chr2R	1550475	1550525		14		1550475	1550525	255,51,51
chr2R	1551725	1551775		14		1551725	1551775	255,51,51
chr2R	1551775	1551825		14		1551775	1551825	255,51,51
chr2R	1551825	1551875		14		1551825	1551875	255,51,51
chr2R	1551875	1551925		14		1551875	1551925	255,51,51
chr2R	1559425	1559475		14		1559425	1559475	255,51,51
chr2R	1559475	1559525		14		1559475	1559525	255,51,51
chr2R	1559525	1559575		14		1559525	1559575	255,51,51
chr2R	1569825	1569875		14		1569825	1569875	255,51,51
chr2R	1569925	1569975		14		1569925	1569975	255,51,51
chr2R	1585525	1585575		14		1585525	1585575	255,51,51
chr2R	1589925	1589975		14		1589925	1589975	255,51,51
chr2R	1868075	1868125		14		1868075	1868125	255,51,51
chr2R	1868125	1868175		14		1868125	1868175	255,51,51
chr2R	1869725	1869775		14		1869725	1869775	255,51,51
chr2R	1900775	1900825		14		1900775	1900825	255,51,51
chr2R	1900975	1901025		14		1900975	1901025	255,51,51
chr2R	1923375	1923425		14		1923375	1923425	255,51,51
chr2R	1963675	1963725		14		1963675	1963725	255,51,51
chr2R	1973175	1973225		14		1973175	1973225	255,51,51
chr2R	1973275	1973325		14		1973275	1973325	255,51,51
chr2R	2517075	2517125		14		2517075	2517125	255,51,51
chr2R	2518325	2518375		14		2518325	2518375	255,51,51
chr2R	2518425	2518475		14		2518425	2518475	255,51,51
chr2R	2518725	2518775		14		2518725	2518775	255,51,51
chr2R	2523575	2523625		14		2523575	2523625	255,51,51
chr2R	2523625	2523675		14		2523625	2523675	255,51,51
chr2R	2523675	2523725		14		2523675	2523725	255,51,51
chr2R	2523725	2523775		14		2523725	2523775	255,51,51
chr2R	2524025	2524075		14		2524025	2524075	255,51,51
chr2R	2524075	2524125		14		2524075	2524125	255,51,51
chr2R	2536225	2536275		14		2536225	2536275	255,51,51
chr2R	2536275	2536325		14		2536275	2536325	255,51,51
chr2R	2536325	2536375		14		2536325	2536375	255,51,51
chr2R	2536475	2536525		14		2536475	2536525	255,51,51
chr2R	2544725	2544775		14		2544725	2544775	255,51,51
chr2R	2544775	2544825		14		2544775	2544825	255,51,51
chr2R	2544825	2544875		14		2544825	2544875	255,51,51
chr2R	2544875	2544925		14		2544875	2544925	255,51,51
chr2R	2553875	2553925		14		2553875	2553925	255,51,51
chr2R	2553975	2554025		14		2553975	2554025	255,51,51
chr2R	2554025	2554075		14		2554025	2554075	255,51,51
chr2R	2555675	2555725		14		2555675	2555725	255,51,51
chr2R	2555725	2555775		14		2555725	2555775	255,51,51
chr2R	2555775	2555825		14		2555775	2555825	255,51,51
chr2R	2556275	2556325		14		2556275	2556325	255,51,51
chr2R	2556475	2556525		14		2556475	2556525	255,51,51
chr2R	2556525	2556575		14		2556525	2556575	255,51,51
chr2R	2556575	2556625		14		2556575	2556625	255,51,51
chr2R	2556625	2556675		14		2556625	2556675	255,51,51
chr2R	2556675	2556725		14		2556675	2556725	255,51,51
chr2R	2556725	2556775		14		2556725	2556775	255,51,51
chr2R	2556775	2556825		14		2556775	2556825	255,51,51
chr2R	2556825	2556875		14		2556825	2556875	255,51,51
chr2R	2556875	2556925		14		2556875	2556925	255,51,51
chr2R	2560725	2560775		14		2560725	2560775	255,51,51
chr2R	2560775	2560825		14		2560775	2560825	255,51,51
chr2R	2560825	2560875		14		2560825	2560875	255,51,51
chr2R	2560875	2560925		14		2560875	2560925	255,51,51
chr2R	2563475	2563525		14		2563475	2563525	255,51,51
chr2R	2563825	2563875		14		2563825	2563875	255,51,51
chr2R	2563875	2563925		14		2563875	2563925	255,51,51
chr2R	2584275	2584325		14		2584275	2584325	255,51,51
[truncated: 6,533 more rows]
