# Supplementary material for: Probabilistic modelling of chromatin code landscape reveals functional diversity of enhancer-like chromatin states
Source: Nat Commun. 2016 Feb 4;7:10528. doi: 10.1038/ncomms10528 (PMC4742914; doi:10.1038/ncomms10528)
Supplement: Supplementary Data 1 — The 30-chromatin state annotation tracks for Drosophila melanogaster DRSC-S2 cell. [file ncomms10528-s2.zip › Supplementary Data 1/15_GS1.bed]

chr2L	17775	17825		15		17775	17825	0,204,255
chr2L	17825	17875		15		17825	17875	0,204,255
chr2L	20575	20625		15		20575	20625	0,204,255
chr2L	20675	20725		15		20675	20725	0,204,255
chr2L	21325	21375		15		21325	21375	0,204,255
chr2L	67675	67725		15		67675	67725	0,204,255
chr2L	67725	67775		15		67725	67775	0,204,255
chr2L	72225	72275		15		72225	72275	0,204,255
chr2L	72275	72325		15		72275	72325	0,204,255
chr2L	72575	72625		15		72575	72625	0,204,255
chr2L	74425	74475		15		74425	74475	0,204,255
chr2L	74475	74525		15		74475	74525	0,204,255
chr2L	74525	74575		15		74525	74575	0,204,255
chr2L	74575	74625		15		74575	74625	0,204,255
chr2L	74625	74675		15		74625	74675	0,204,255
chr2L	74675	74725		15		74675	74725	0,204,255
chr2L	94925	94975		15		94925	94975	0,204,255
chr2L	94975	95025		15		94975	95025	0,204,255
chr2L	95025	95075		15		95025	95075	0,204,255
chr2L	95075	95125		15		95075	95125	0,204,255
chr2L	95125	95175		15		95125	95175	0,204,255
chr2L	95175	95225		15		95175	95225	0,204,255
chr2L	95225	95275		15		95225	95275	0,204,255
chr2L	95275	95325		15		95275	95325	0,204,255
chr2L	102325	102375		15		102325	102375	0,204,255
chr2L	102625	102675		15		102625	102675	0,204,255
chr2L	102675	102725		15		102675	102725	0,204,255
chr2L	102725	102775		15		102725	102775	0,204,255
chr2L	102775	102825		15		102775	102825	0,204,255
chr2L	102825	102875		15		102825	102875	0,204,255
chr2L	102875	102925		15		102875	102925	0,204,255
chr2L	102925	102975		15		102925	102975	0,204,255
chr2L	105575	105625		15		105575	105625	0,204,255
chr2L	105625	105675		15		105625	105675	0,204,255
chr2L	105775	105825		15		105775	105825	0,204,255
chr2L	105875	105925		15		105875	105925	0,204,255
chr2L	105925	105975		15		105925	105975	0,204,255
chr2L	105975	106025		15		105975	106025	0,204,255
chr2L	106025	106075		15		106025	106075	0,204,255
chr2L	106075	106125		15		106075	106125	0,204,255
chr2L	106125	106175		15		106125	106175	0,204,255
chr2L	106175	106225		15		106175	106225	0,204,255
chr2L	106225	106275		15		106225	106275	0,204,255
chr2L	106275	106325		15		106275	106325	0,204,255
chr2L	106325	106375		15		106325	106375	0,204,255
chr2L	106375	106425		15		106375	106425	0,204,255
chr2L	106425	106475		15		106425	106475	0,204,255
chr2L	106475	106525		15		106475	106525	0,204,255
chr2L	106525	106575		15		106525	106575	0,204,255
chr2L	106625	106675		15		106625	106675	0,204,255
chr2L	106675	106725		15		106675	106725	0,204,255
chr2L	108925	108975		15		108925	108975	0,204,255
chr2L	109175	109225		15		109175	109225	0,204,255
chr2L	109225	109275		15		109225	109275	0,204,255
chr2L	109275	109325		15		109275	109325	0,204,255
chr2L	109325	109375		15		109325	109375	0,204,255
chr2L	109725	109775		15		109725	109775	0,204,255
chr2L	109925	109975		15		109925	109975	0,204,255
chr2L	128675	128725		15		128675	128725	0,204,255
chr2L	143475	143525		15		143475	143525	0,204,255
chr2L	143525	143575		15		143525	143575	0,204,255
chr2L	143575	143625		15		143575	143625	0,204,255
chr2L	143625	143675		15		143625	143675	0,204,255
chr2L	143675	143725		15		143675	143725	0,204,255
chr2L	143725	143775		15		143725	143775	0,204,255
chr2L	143775	143825		15		143775	143825	0,204,255
chr2L	143825	143875		15		143825	143875	0,204,255
chr2L	143875	143925		15		143875	143925	0,204,255
chr2L	154825	154875		15		154825	154875	0,204,255
chr2L	154875	154925		15		154875	154925	0,204,255
chr2L	154925	154975		15		154925	154975	0,204,255
chr2L	154975	155025		15		154975	155025	0,204,255
chr2L	155025	155075		15		155025	155075	0,204,255
chr2L	155075	155125		15		155075	155125	0,204,255
chr2L	155125	155175		15		155125	155175	0,204,255
chr2L	155175	155225		15		155175	155225	0,204,255
chr2L	155225	155275		15		155225	155275	0,204,255
chr2L	155325	155375		15		155325	155375	0,204,255
chr2L	155375	155425		15		155375	155425	0,204,255
chr2L	155425	155475		15		155425	155475	0,204,255
chr2L	155475	155525		15		155475	155525	0,204,255
chr2L	155525	155575		15		155525	155575	0,204,255
chr2L	155575	155625		15		155575	155625	0,204,255
chr2L	155625	155675		15		155625	155675	0,204,255
chr2L	155675	155725		15		155675	155725	0,204,255
chr2L	155725	155775		15		155725	155775	0,204,255
chr2L	155775	155825		15		155775	155825	0,204,255
chr2L	155825	155875		15		155825	155875	0,204,255
chr2L	155875	155925		15		155875	155925	0,204,255
chr2L	155925	155975		15		155925	155975	0,204,255
chr2L	155975	156025		15		155975	156025	0,204,255
chr2L	156175	156225		15		156175	156225	0,204,255
chr2L	156225	156275		15		156225	156275	0,204,255
chr2L	156275	156325		15		156275	156325	0,204,255
chr2L	156325	156375		15		156325	156375	0,204,255
chr2L	156375	156425		15		156375	156425	0,204,255
chr2L	156475	156525		15		156475	156525	0,204,255
chr2L	156525	156575		15		156525	156575	0,204,255
chr2L	156575	156625		15		156575	156625	0,204,255
chr2L	156625	156675		15		156625	156675	0,204,255
chr2L	156675	156725		15		156675	156725	0,204,255
chr2L	156725	156775		15		156725	156775	0,204,255
chr2L	156775	156825		15		156775	156825	0,204,255
chr2L	156825	156875		15		156825	156875	0,204,255
chr2L	156875	156925		15		156875	156925	0,204,255
chr2L	157025	157075		15		157025	157075	0,204,255
chr2L	157275	157325		15		157275	157325	0,204,255
chr2L	157375	157425		15		157375	157425	0,204,255
chr2L	157425	157475		15		157425	157475	0,204,255
chr2L	157475	157525		15		157475	157525	0,204,255
chr2L	157525	157575		15		157525	157575	0,204,255
chr2L	157875	157925		15		157875	157925	0,204,255
chr2L	157925	157975		15		157925	157975	0,204,255
chr2L	158225	158275		15		158225	158275	0,204,255
chr2L	158275	158325		15		158275	158325	0,204,255
chr2L	158325	158375		15		158325	158375	0,204,255
chr2L	158375	158425		15		158375	158425	0,204,255
chr2L	158425	158475		15		158425	158475	0,204,255
chr2L	158475	158525		15		158475	158525	0,204,255
chr2L	158525	158575		15		158525	158575	0,204,255
chr2L	158575	158625		15		158575	158625	0,204,255
chr2L	183125	183175		15		183125	183175	0,204,255
chr2L	203625	203675		15		203625	203675	0,204,255
chr2L	203675	203725		15		203675	203725	0,204,255
chr2L	203775	203825		15		203775	203825	0,204,255
chr2L	203825	203875		15		203825	203875	0,204,255
chr2L	203875	203925		15		203875	203925	0,204,255
chr2L	203925	203975		15		203925	203975	0,204,255
chr2L	203975	204025		15		203975	204025	0,204,255
chr2L	204025	204075		15		204025	204075	0,204,255
chr2L	204075	204125		15		204075	204125	0,204,255
chr2L	204125	204175		15		204125	204175	0,204,255
chr2L	204175	204225		15		204175	204225	0,204,255
chr2L	207675	207725		15		207675	207725	0,204,255
chr2L	207725	207775		15		207725	207775	0,204,255
chr2L	251725	251775		15		251725	251775	0,204,255
chr2L	251775	251825		15		251775	251825	0,204,255
chr2L	251925	251975		15		251925	251975	0,204,255
chr2L	251975	252025		15		251975	252025	0,204,255
chr2L	252025	252075		15		252025	252075	0,204,255
chr2L	271275	271325		15		271275	271325	0,204,255
chr2L	271325	271375		15		271325	271375	0,204,255
chr2L	271375	271425		15		271375	271425	0,204,255
chr2L	271425	271475		15		271425	271475	0,204,255
chr2L	271575	271625		15		271575	271625	0,204,255
chr2L	271775	271825		15		271775	271825	0,204,255
chr2L	271825	271875		15		271825	271875	0,204,255
chr2L	271925	271975		15		271925	271975	0,204,255
chr2L	272525	272575		15		272525	272575	0,204,255
chr2L	272575	272625		15		272575	272625	0,204,255
chr2L	272625	272675		15		272625	272675	0,204,255
chr2L	272675	272725		15		272675	272725	0,204,255
chr2L	272725	272775		15		272725	272775	0,204,255
chr2L	272775	272825		15		272775	272825	0,204,255
chr2L	272825	272875		15		272825	272875	0,204,255
chr2L	272875	272925		15		272875	272925	0,204,255
chr2L	272925	272975		15		272925	272975	0,204,255
chr2L	272975	273025		15		272975	273025	0,204,255
chr2L	273025	273075		15		273025	273075	0,204,255
chr2L	273075	273125		15		273075	273125	0,204,255
chr2L	273125	273175		15		273125	273175	0,204,255
chr2L	273175	273225		15		273175	273225	0,204,255
chr2L	273225	273275		15		273225	273275	0,204,255
chr2L	273275	273325		15		273275	273325	0,204,255
chr2L	273325	273375		15		273325	273375	0,204,255
chr2L	273375	273425		15		273375	273425	0,204,255
chr2L	273575	273625		15		273575	273625	0,204,255
chr2L	274125	274175		15		274125	274175	0,204,255
chr2L	274175	274225		15		274175	274225	0,204,255
chr2L	274225	274275		15		274225	274275	0,204,255
chr2L	274275	274325		15		274275	274325	0,204,255
chr2L	274325	274375		15		274325	274375	0,204,255
chr2L	274375	274425		15		274375	274425	0,204,255
chr2L	274425	274475		15		274425	274475	0,204,255
chr2L	274475	274525		15		274475	274525	0,204,255
chr2L	274525	274575		15		274525	274575	0,204,255
chr2L	276975	277025		15		276975	277025	0,204,255
chr2L	277025	277075		15		277025	277075	0,204,255
chr2L	277075	277125		15		277075	277125	0,204,255
chr2L	277125	277175		15		277125	277175	0,204,255
chr2L	277175	277225		15		277175	277225	0,204,255
chr2L	277625	277675		15		277625	277675	0,204,255
chr2L	277675	277725		15		277675	277725	0,204,255
chr2L	277725	277775		15		277725	277775	0,204,255
chr2L	277775	277825		15		277775	277825	0,204,255
chr2L	277825	277875		15		277825	277875	0,204,255
chr2L	277875	277925		15		277875	277925	0,204,255
chr2L	278025	278075		15		278025	278075	0,204,255
chr2L	278075	278125		15		278075	278125	0,204,255
chr2L	278125	278175		15		278125	278175	0,204,255
chr2L	282825	282875		15		282825	282875	0,204,255
chr2L	282875	282925		15		282875	282925	0,204,255
chr2L	282925	282975		15		282925	282975	0,204,255
chr2L	292625	292675		15		292625	292675	0,204,255
chr2L	293025	293075		15		293025	293075	0,204,255
chr2L	293475	293525		15		293475	293525	0,204,255
chr2L	293525	293575		15		293525	293575	0,204,255
chr2L	294025	294075		15		294025	294075	0,204,255
chr2L	294075	294125		15		294075	294125	0,204,255
chr2L	294275	294325		15		294275	294325	0,204,255
chr2L	294325	294375		15		294325	294375	0,204,255
chr2L	294375	294425		15		294375	294425	0,204,255
chr2L	294425	294475		15		294425	294475	0,204,255
chr2L	294475	294525		15		294475	294525	0,204,255
chr2L	294525	294575		15		294525	294575	0,204,255
chr2L	294575	294625		15		294575	294625	0,204,255
chr2L	295275	295325		15		295275	295325	0,204,255
chr2L	295325	295375		15		295325	295375	0,204,255
chr2L	295375	295425		15		295375	295425	0,204,255
chr2L	295425	295475		15		295425	295475	0,204,255
chr2L	295475	295525		15		295475	295525	0,204,255
chr2L	295525	295575		15		295525	295575	0,204,255
chr2L	295575	295625		15		295575	295625	0,204,255
chr2L	298175	298225		15		298175	298225	0,204,255
chr2L	298225	298275		15		298225	298275	0,204,255
chr2L	298325	298375		15		298325	298375	0,204,255
chr2L	298375	298425		15		298375	298425	0,204,255
chr2L	298425	298475		15		298425	298475	0,204,255
chr2L	298525	298575		15		298525	298575	0,204,255
chr2L	298625	298675		15		298625	298675	0,204,255
chr2L	298825	298875		15		298825	298875	0,204,255
chr2L	357275	357325		15		357275	357325	0,204,255
chr2L	357325	357375		15		357325	357375	0,204,255
chr2L	357375	357425		15		357375	357425	0,204,255
chr2L	357425	357475		15		357425	357475	0,204,255
chr2L	357475	357525		15		357475	357525	0,204,255
chr2L	357575	357625		15		357575	357625	0,204,255
chr2L	357625	357675		15		357625	357675	0,204,255
chr2L	357675	357725		15		357675	357725	0,204,255
chr2L	357725	357775		15		357725	357775	0,204,255
chr2L	357775	357825		15		357775	357825	0,204,255
chr2L	357825	357875		15		357825	357875	0,204,255
chr2L	404525	404575		15		404525	404575	0,204,255
chr2L	404575	404625		15		404575	404625	0,204,255
chr2L	404625	404675		15		404625	404675	0,204,255
chr2L	404675	404725		15		404675	404725	0,204,255
chr2L	413475	413525		15		413475	413525	0,204,255
chr2L	413725	413775		15		413725	413775	0,204,255
chr2L	413825	413875		15		413825	413875	0,204,255
chr2L	414125	414175		15		414125	414175	0,204,255
chr2L	414425	414475		15		414425	414475	0,204,255
chr2L	414575	414625		15		414575	414625	0,204,255
chr2L	415275	415325		15		415275	415325	0,204,255
chr2L	415325	415375		15		415325	415375	0,204,255
chr2L	415475	415525		15		415475	415525	0,204,255
chr2L	415525	415575		15		415525	415575	0,204,255
chr2L	415575	415625		15		415575	415625	0,204,255
chr2L	415625	415675		15		415625	415675	0,204,255
chr2L	415675	415725		15		415675	415725	0,204,255
chr2L	418725	418775		15		418725	418775	0,204,255
chr2L	419175	419225		15		419175	419225	0,204,255
chr2L	419225	419275		15		419225	419275	0,204,255
chr2L	419275	419325		15		419275	419325	0,204,255
chr2L	419325	419375		15		419325	419375	0,204,255
chr2L	419375	419425		15		419375	419425	0,204,255
chr2L	419425	419475		15		419425	419475	0,204,255
chr2L	419675	419725		15		419675	419725	0,204,255
chr2L	419725	419775		15		419725	419775	0,204,255
chr2L	419775	419825		15		419775	419825	0,204,255
chr2L	419825	419875		15		419825	419875	0,204,255
chr2L	419875	419925		15		419875	419925	0,204,255
chr2L	419925	419975		15		419925	419975	0,204,255
chr2L	419975	420025		15		419975	420025	0,204,255
chr2L	420075	420125		15		420075	420125	0,204,255
chr2L	420125	420175		15		420125	420175	0,204,255
chr2L	420225	420275		15		420225	420275	0,204,255
chr2L	420275	420325		15		420275	420325	0,204,255
chr2L	420575	420625		15		420575	420625	0,204,255
chr2L	420625	420675		15		420625	420675	0,204,255
chr2L	420675	420725		15		420675	420725	0,204,255
chr2L	420725	420775		15		420725	420775	0,204,255
chr2L	420775	420825		15		420775	420825	0,204,255
chr2L	420825	420875		15		420825	420875	0,204,255
chr2L	420875	420925		15		420875	420925	0,204,255
chr2L	420925	420975		15		420925	420975	0,204,255
chr2L	420975	421025		15		420975	421025	0,204,255
chr2L	421025	421075		15		421025	421075	0,204,255
chr2L	421075	421125		15		421075	421125	0,204,255
chr2L	421125	421175		15		421125	421175	0,204,255
chr2L	421175	421225		15		421175	421225	0,204,255
chr2L	421225	421275		15		421225	421275	0,204,255
chr2L	421275	421325		15		421275	421325	0,204,255
chr2L	421375	421425		15		421375	421425	0,204,255
chr2L	421675	421725		15		421675	421725	0,204,255
chr2L	421725	421775		15		421725	421775	0,204,255
chr2L	421775	421825		15		421775	421825	0,204,255
chr2L	421825	421875		15		421825	421875	0,204,255
chr2L	421875	421925		15		421875	421925	0,204,255
chr2L	421925	421975		15		421925	421975	0,204,255
chr2L	421975	422025		15		421975	422025	0,204,255
chr2L	422225	422275		15		422225	422275	0,204,255
chr2L	452025	452075		15		452025	452075	0,204,255
chr2L	452325	452375		15		452325	452375	0,204,255
chr2L	452575	452625		15		452575	452625	0,204,255
chr2L	452625	452675		15		452625	452675	0,204,255
chr2L	452675	452725		15		452675	452725	0,204,255
chr2L	452725	452775		15		452725	452775	0,204,255
chr2L	452825	452875		15		452825	452875	0,204,255
chr2L	453125	453175		15		453125	453175	0,204,255
chr2L	453175	453225		15		453175	453225	0,204,255
chr2L	453225	453275		15		453225	453275	0,204,255
chr2L	453275	453325		15		453275	453325	0,204,255
chr2L	453325	453375		15		453325	453375	0,204,255
chr2L	453375	453425		15		453375	453425	0,204,255
chr2L	453575	453625		15		453575	453625	0,204,255
chr2L	453625	453675		15		453625	453675	0,204,255
chr2L	453675	453725		15		453675	453725	0,204,255
chr2L	473025	473075		15		473025	473075	0,204,255
chr2L	473175	473225		15		473175	473225	0,204,255
chr2L	473225	473275		15		473225	473275	0,204,255
chr2L	473275	473325		15		473275	473325	0,204,255
chr2L	473325	473375		15		473325	473375	0,204,255
chr2L	473375	473425		15		473375	473425	0,204,255
chr2L	541625	541675		15		541625	541675	0,204,255
chr2L	541675	541725		15		541675	541725	0,204,255
chr2L	542175	542225		15		542175	542225	0,204,255
chr2L	542225	542275		15		542225	542275	0,204,255
chr2L	542275	542325		15		542275	542325	0,204,255
chr2L	542325	542375		15		542325	542375	0,204,255
chr2L	542375	542425		15		542375	542425	0,204,255
chr2L	542425	542475		15		542425	542475	0,204,255
chr2L	542475	542525		15		542475	542525	0,204,255
chr2L	542825	542875		15		542825	542875	0,204,255
chr2L	542925	542975		15		542925	542975	0,204,255
chr2L	542975	543025		15		542975	543025	0,204,255
chr2L	544425	544475		15		544425	544475	0,204,255
chr2L	544475	544525		15		544475	544525	0,204,255
chr2L	544525	544575		15		544525	544575	0,204,255
chr2L	544575	544625		15		544575	544625	0,204,255
chr2L	544975	545025		15		544975	545025	0,204,255
chr2L	545025	545075		15		545025	545075	0,204,255
chr2L	545125	545175		15		545125	545175	0,204,255
chr2L	545375	545425		15		545375	545425	0,204,255
chr2L	559725	559775		15		559725	559775	0,204,255
chr2L	559825	559875		15		559825	559875	0,204,255
chr2L	559875	559925		15		559875	559925	0,204,255
chr2L	559925	559975		15		559925	559975	0,204,255
chr2L	559975	560025		15		559975	560025	0,204,255
chr2L	560025	560075		15		560025	560075	0,204,255
chr2L	560325	560375		15		560325	560375	0,204,255
chr2L	560425	560475		15		560425	560475	0,204,255
chr2L	560475	560525		15		560475	560525	0,204,255
chr2L	560575	560625		15		560575	560625	0,204,255
chr2L	564425	564475		15		564425	564475	0,204,255
chr2L	564975	565025		15		564975	565025	0,204,255
chr2L	565025	565075		15		565025	565075	0,204,255
chr2L	565075	565125		15		565075	565125	0,204,255
chr2L	567525	567575		15		567525	567575	0,204,255
chr2L	567575	567625		15		567575	567625	0,204,255
chr2L	567625	567675		15		567625	567675	0,204,255
chr2L	567675	567725		15		567675	567725	0,204,255
chr2L	567725	567775		15		567725	567775	0,204,255
chr2L	567775	567825		15		567775	567825	0,204,255
chr2L	568525	568575		15		568525	568575	0,204,255
chr2L	573125	573175		15		573125	573175	0,204,255
chr2L	573175	573225		15		573175	573225	0,204,255
chr2L	573225	573275		15		573225	573275	0,204,255
chr2L	573275	573325		15		573275	573325	0,204,255
chr2L	573325	573375		15		573325	573375	0,204,255
chr2L	573375	573425		15		573375	573425	0,204,255
chr2L	573425	573475		15		573425	573475	0,204,255
chr2L	574825	574875		15		574825	574875	0,204,255
chr2L	574875	574925		15		574875	574925	0,204,255
chr2L	574925	574975		15		574925	574975	0,204,255
chr2L	574975	575025		15		574975	575025	0,204,255
chr2L	810875	810925		15		810875	810925	0,204,255
chr2L	811025	811075		15		811025	811075	0,204,255
chr2L	815475	815525		15		815475	815525	0,204,255
chr2L	815525	815575		15		815525	815575	0,204,255
chr2L	815625	815675		15		815625	815675	0,204,255
chr2L	815675	815725		15		815675	815725	0,204,255
chr2L	815725	815775		15		815725	815775	0,204,255
chr2L	816025	816075		15		816025	816075	0,204,255
chr2L	816125	816175		15		816125	816175	0,204,255
chr2L	816175	816225		15		816175	816225	0,204,255
chr2L	816225	816275		15		816225	816275	0,204,255
chr2L	816275	816325		15		816275	816325	0,204,255
chr2L	816325	816375		15		816325	816375	0,204,255
chr2L	816375	816425		15		816375	816425	0,204,255
chr2L	816425	816475		15		816425	816475	0,204,255
chr2L	816475	816525		15		816475	816525	0,204,255
chr2L	818375	818425		15		818375	818425	0,204,255
chr2L	818425	818475		15		818425	818475	0,204,255
chr2L	818625	818675		15		818625	818675	0,204,255
chr2L	818675	818725		15		818675	818725	0,204,255
chr2L	818975	819025		15		818975	819025	0,204,255
chr2L	819025	819075		15		819025	819075	0,204,255
chr2L	819075	819125		15		819075	819125	0,204,255
chr2L	819125	819175		15		819125	819175	0,204,255
chr2L	819175	819225		15		819175	819225	0,204,255
chr2L	819225	819275		15		819225	819275	0,204,255
chr2L	819275	819325		15		819275	819325	0,204,255
chr2L	819325	819375		15		819325	819375	0,204,255
chr2L	820275	820325		15		820275	820325	0,204,255
chr2L	821525	821575		15		821525	821575	0,204,255
chr2L	821575	821625		15		821575	821625	0,204,255
chr2L	821625	821675		15		821625	821675	0,204,255
chr2L	821675	821725		15		821675	821725	0,204,255
chr2L	821725	821775		15		821725	821775	0,204,255
chr2L	822125	822175		15		822125	822175	0,204,255
chr2L	822175	822225		15		822175	822225	0,204,255
chr2L	822225	822275		15		822225	822275	0,204,255
chr2L	822375	822425		15		822375	822425	0,204,255
chr2L	822425	822475		15		822425	822475	0,204,255
chr2L	822475	822525		15		822475	822525	0,204,255
chr2L	822725	822775		15		822725	822775	0,204,255
chr2L	823875	823925		15		823875	823925	0,204,255
chr2L	824425	824475		15		824425	824475	0,204,255
chr2L	825275	825325		15		825275	825325	0,204,255
chr2L	825325	825375		15		825325	825375	0,204,255
chr2L	825375	825425		15		825375	825425	0,204,255
chr2L	825425	825475		15		825425	825475	0,204,255
chr2L	825475	825525		15		825475	825525	0,204,255
chr2L	825525	825575		15		825525	825575	0,204,255
chr2L	825575	825625		15		825575	825625	0,204,255
chr2L	825625	825675		15		825625	825675	0,204,255
chr2L	825675	825725		15		825675	825725	0,204,255
chr2L	825725	825775		15		825725	825775	0,204,255
chr2L	825775	825825		15		825775	825825	0,204,255
chr2L	825825	825875		15		825825	825875	0,204,255
chr2L	825875	825925		15		825875	825925	0,204,255
chr2L	826175	826225		15		826175	826225	0,204,255
chr2L	826225	826275		15		826225	826275	0,204,255
chr2L	826275	826325		15		826275	826325	0,204,255
chr2L	826325	826375		15		826325	826375	0,204,255
chr2L	826375	826425		15		826375	826425	0,204,255
chr2L	826425	826475		15		826425	826475	0,204,255
chr2L	826475	826525		15		826475	826525	0,204,255
chr2L	826525	826575		15		826525	826575	0,204,255
chr2L	850325	850375		15		850325	850375	0,204,255
chr2L	852475	852525		15		852475	852525	0,204,255
chr2L	853225	853275		15		853225	853275	0,204,255
chr2L	853275	853325		15		853275	853325	0,204,255
chr2L	853325	853375		15		853325	853375	0,204,255
chr2L	853375	853425		15		853375	853425	0,204,255
chr2L	853425	853475		15		853425	853475	0,204,255
chr2L	865125	865175		15		865125	865175	0,204,255
chr2L	867975	868025		15		867975	868025	0,204,255
chr2L	869075	869125		15		869075	869125	0,204,255
chr2L	869325	869375		15		869325	869375	0,204,255
chr2L	869375	869425		15		869375	869425	0,204,255
chr2L	869425	869475		15		869425	869475	0,204,255
chr2L	869475	869525		15		869475	869525	0,204,255
chr2L	869525	869575		15		869525	869575	0,204,255
chr2L	869575	869625		15		869575	869625	0,204,255
chr2L	869625	869675		15		869625	869675	0,204,255
chr2L	869675	869725		15		869675	869725	0,204,255
chr2L	869725	869775		15		869725	869775	0,204,255
chr2L	870325	870375		15		870325	870375	0,204,255
chr2L	871175	871225		15		871175	871225	0,204,255
chr2L	871825	871875		15		871825	871875	0,204,255
chr2L	871875	871925		15		871875	871925	0,204,255
chr2L	871925	871975		15		871925	871975	0,204,255
chr2L	871975	872025		15		871975	872025	0,204,255
chr2L	872025	872075		15		872025	872075	0,204,255
chr2L	872075	872125		15		872075	872125	0,204,255
chr2L	872125	872175		15		872125	872175	0,204,255
chr2L	872175	872225		15		872175	872225	0,204,255
chr2L	872225	872275		15		872225	872275	0,204,255
chr2L	872275	872325		15		872275	872325	0,204,255
chr2L	872325	872375		15		872325	872375	0,204,255
chr2L	1078025	1078075		15		1078025	1078075	0,204,255
chr2L	1078075	1078125		15		1078075	1078125	0,204,255
chr2L	1078125	1078175		15		1078125	1078175	0,204,255
chr2L	1078225	1078275		15		1078225	1078275	0,204,255
chr2L	1078275	1078325		15		1078275	1078325	0,204,255
chr2L	1078325	1078375		15		1078325	1078375	0,204,255
chr2L	1078375	1078425		15		1078375	1078425	0,204,255
chr2L	1078425	1078475		15		1078425	1078475	0,204,255
chr2L	1078475	1078525		15		1078475	1078525	0,204,255
chr2L	1078525	1078575		15		1078525	1078575	0,204,255
chr2L	1078575	1078625		15		1078575	1078625	0,204,255
chr2L	1078625	1078675		15		1078625	1078675	0,204,255
chr2L	1080525	1080575		15		1080525	1080575	0,204,255
chr2L	1080625	1080675		15		1080625	1080675	0,204,255
chr2L	1080675	1080725		15		1080675	1080725	0,204,255
chr2L	1080725	1080775		15		1080725	1080775	0,204,255
chr2L	1080825	1080875		15		1080825	1080875	0,204,255
chr2L	1080975	1081025		15		1080975	1081025	0,204,255
chr2L	1081025	1081075		15		1081025	1081075	0,204,255
chr2L	1081075	1081125		15		1081075	1081125	0,204,255
chr2L	1081225	1081275		15		1081225	1081275	0,204,255
chr2L	1107225	1107275		15		1107225	1107275	0,204,255
chr2L	1107275	1107325		15		1107275	1107325	0,204,255
chr2L	1107325	1107375		15		1107325	1107375	0,204,255
chr2L	1107425	1107475		15		1107425	1107475	0,204,255
chr2L	1107475	1107525		15		1107475	1107525	0,204,255
chr2L	1107525	1107575		15		1107525	1107575	0,204,255
chr2L	1107725	1107775		15		1107725	1107775	0,204,255
chr2L	1107875	1107925		15		1107875	1107925	0,204,255
chr2L	1107925	1107975		15		1107925	1107975	0,204,255
chr2L	1108025	1108075		15		1108025	1108075	0,204,255
chr2L	1108075	1108125		15		1108075	1108125	0,204,255
chr2L	1108125	1108175		15		1108125	1108175	0,204,255
chr2L	1108175	1108225		15		1108175	1108225	0,204,255
chr2L	1108225	1108275		15		1108225	1108275	0,204,255
chr2L	1128375	1128425		15		1128375	1128425	0,204,255
chr2L	1128475	1128525		15		1128475	1128525	0,204,255
chr2L	1128525	1128575		15		1128525	1128575	0,204,255
chr2L	1128575	1128625		15		1128575	1128625	0,204,255
chr2L	1129475	1129525		15		1129475	1129525	0,204,255
chr2L	1129575	1129625		15		1129575	1129625	0,204,255
chr2L	1129625	1129675		15		1129625	1129675	0,204,255
chr2L	1129675	1129725		15		1129675	1129725	0,204,255
chr2L	1129725	1129775		15		1129725	1129775	0,204,255
chr2L	1130025	1130075		15		1130025	1130075	0,204,255
chr2L	1143525	1143575		15		1143525	1143575	0,204,255
chr2L	1143825	1143875		15		1143825	1143875	0,204,255
chr2L	1143925	1143975		15		1143925	1143975	0,204,255
chr2L	1147825	1147875		15		1147825	1147875	0,204,255
chr2L	1147875	1147925		15		1147875	1147925	0,204,255
chr2L	1147925	1147975		15		1147925	1147975	0,204,255
chr2L	1147975	1148025		15		1147975	1148025	0,204,255
chr2L	1148025	1148075		15		1148025	1148075	0,204,255
chr2L	1148075	1148125		15		1148075	1148125	0,204,255
chr2L	1148125	1148175		15		1148125	1148175	0,204,255
chr2L	1148175	1148225		15		1148175	1148225	0,204,255
chr2L	1148475	1148525		15		1148475	1148525	0,204,255
chr2L	1148525	1148575		15		1148525	1148575	0,204,255
chr2L	1150175	1150225		15		1150175	1150225	0,204,255
chr2L	1150275	1150325		15		1150275	1150325	0,204,255
chr2L	1150325	1150375		15		1150325	1150375	0,204,255
chr2L	1150375	1150425		15		1150375	1150425	0,204,255
chr2L	1150425	1150475		15		1150425	1150475	0,204,255
chr2L	1150475	1150525		15		1150475	1150525	0,204,255
chr2L	1150525	1150575		15		1150525	1150575	0,204,255
chr2L	1150775	1150825		15		1150775	1150825	0,204,255
chr2L	1150825	1150875		15		1150825	1150875	0,204,255
chr2L	1150875	1150925		15		1150875	1150925	0,204,255
chr2L	1150925	1150975		15		1150925	1150975	0,204,255
chr2L	1150975	1151025		15		1150975	1151025	0,204,255
chr2L	1151025	1151075		15		1151025	1151075	0,204,255
chr2L	1151225	1151275		15		1151225	1151275	0,204,255
chr2L	1151275	1151325		15		1151275	1151325	0,204,255
chr2L	1151325	1151375		15		1151325	1151375	0,204,255
chr2L	1151375	1151425		15		1151375	1151425	0,204,255
chr2L	1151425	1151475		15		1151425	1151475	0,204,255
chr2L	1151475	1151525		15		1151475	1151525	0,204,255
chr2L	1151525	1151575		15		1151525	1151575	0,204,255
chr2L	1151575	1151625		15		1151575	1151625	0,204,255
chr2L	1156075	1156125		15		1156075	1156125	0,204,255
chr2L	1157075	1157125		15		1157075	1157125	0,204,255
chr2L	1157125	1157175		15		1157125	1157175	0,204,255
chr2L	1157175	1157225		15		1157175	1157225	0,204,255
chr2L	1157425	1157475		15		1157425	1157475	0,204,255
chr2L	1158875	1158925		15		1158875	1158925	0,204,255
chr2L	1158925	1158975		15		1158925	1158975	0,204,255
chr2L	1158975	1159025		15		1158975	1159025	0,204,255
chr2L	1166425	1166475		15		1166425	1166475	0,204,255
chr2L	1166475	1166525		15		1166475	1166525	0,204,255
chr2L	1166525	1166575		15		1166525	1166575	0,204,255
chr2L	1166575	1166625		15		1166575	1166625	0,204,255
chr2L	1166625	1166675		15		1166625	1166675	0,204,255
chr2L	1166675	1166725		15		1166675	1166725	0,204,255
chr2L	1166725	1166775		15		1166725	1166775	0,204,255
chr2L	1166775	1166825		15		1166775	1166825	0,204,255
chr2L	1166825	1166875		15		1166825	1166875	0,204,255
chr2L	1166875	1166925		15		1166875	1166925	0,204,255
chr2L	1166925	1166975		15		1166925	1166975	0,204,255
chr2L	1169475	1169525		15		1169475	1169525	0,204,255
chr2L	1169525	1169575		15		1169525	1169575	0,204,255
chr2L	1169575	1169625		15		1169575	1169625	0,204,255
chr2L	1169625	1169675		15		1169625	1169675	0,204,255
chr2L	1169675	1169725		15		1169675	1169725	0,204,255
chr2L	1169725	1169775		15		1169725	1169775	0,204,255
chr2L	1170675	1170725		15		1170675	1170725	0,204,255
chr2L	1171775	1171825		15		1171775	1171825	0,204,255
chr2L	1171825	1171875		15		1171825	1171875	0,204,255
chr2L	1171925	1171975		15		1171925	1171975	0,204,255
chr2L	1171975	1172025		15		1171975	1172025	0,204,255
chr2L	1172125	1172175		15		1172125	1172175	0,204,255
chr2L	1172175	1172225		15		1172175	1172225	0,204,255
chr2L	1172225	1172275		15		1172225	1172275	0,204,255
chr2L	1172275	1172325		15		1172275	1172325	0,204,255
chr2L	1172325	1172375		15		1172325	1172375	0,204,255
chr2L	1172375	1172425		15		1172375	1172425	0,204,255
chr2L	1172425	1172475		15		1172425	1172475	0,204,255
chr2L	1173175	1173225		15		1173175	1173225	0,204,255
chr2L	1173225	1173275		15		1173225	1173275	0,204,255
chr2L	1173275	1173325		15		1173275	1173325	0,204,255
chr2L	1173325	1173375		15		1173325	1173375	0,204,255
chr2L	1173375	1173425		15		1173375	1173425	0,204,255
chr2L	1177875	1177925		15		1177875	1177925	0,204,255
chr2L	1177925	1177975		15		1177925	1177975	0,204,255
chr2L	1177975	1178025		15		1177975	1178025	0,204,255
chr2L	1178025	1178075		15		1178025	1178075	0,204,255
chr2L	1178125	1178175		15		1178125	1178175	0,204,255
chr2L	1178175	1178225		15		1178175	1178225	0,204,255
chr2L	1178425	1178475		15		1178425	1178475	0,204,255
chr2L	1178475	1178525		15		1178475	1178525	0,204,255
chr2L	1183325	1183375		15		1183325	1183375	0,204,255
chr2L	1184075	1184125		15		1184075	1184125	0,204,255
chr2L	1184125	1184175		15		1184125	1184175	0,204,255
chr2L	1184175	1184225		15		1184175	1184225	0,204,255
chr2L	1184225	1184275		15		1184225	1184275	0,204,255
chr2L	1184275	1184325		15		1184275	1184325	0,204,255
chr2L	1610725	1610775		15		1610725	1610775	0,204,255
chr2L	1610775	1610825		15		1610775	1610825	0,204,255
chr2L	1610825	1610875		15		1610825	1610875	0,204,255
chr2L	1610875	1610925		15		1610875	1610925	0,204,255
chr2L	1610975	1611025		15		1610975	1611025	0,204,255
chr2L	1611575	1611625		15		1611575	1611625	0,204,255
chr2L	1611675	1611725		15		1611675	1611725	0,204,255
chr2L	1612125	1612175		15		1612125	1612175	0,204,255
chr2L	1612225	1612275		15		1612225	1612275	0,204,255
chr2L	1613525	1613575		15		1613525	1613575	0,204,255
chr2L	1613575	1613625		15		1613575	1613625	0,204,255
chr2L	1613625	1613675		15		1613625	1613675	0,204,255
chr2L	1613675	1613725		15		1613675	1613725	0,204,255
chr2L	1613725	1613775		15		1613725	1613775	0,204,255
chr2L	1613775	1613825		15		1613775	1613825	0,204,255
chr2L	1613825	1613875		15		1613825	1613875	0,204,255
chr2L	1613875	1613925		15		1613875	1613925	0,204,255
chr2L	1613925	1613975		15		1613925	1613975	0,204,255
chr2L	1613975	1614025		15		1613975	1614025	0,204,255
chr2L	1614025	1614075		15		1614025	1614075	0,204,255
chr2L	1705125	1705175		15		1705125	1705175	0,204,255
chr2L	1705175	1705225		15		1705175	1705225	0,204,255
chr2L	1705275	1705325		15		1705275	1705325	0,204,255
chr2L	1705325	1705375		15		1705325	1705375	0,204,255
chr2L	1705375	1705425		15		1705375	1705425	0,204,255
chr2L	1705425	1705475		15		1705425	1705475	0,204,255
chr2L	1705475	1705525		15		1705475	1705525	0,204,255
chr2L	1705525	1705575		15		1705525	1705575	0,204,255
chr2L	1707675	1707725		15		1707675	1707725	0,204,255
chr2L	1707775	1707825		15		1707775	1707825	0,204,255
chr2L	1707875	1707925		15		1707875	1707925	0,204,255
chr2L	1707975	1708025		15		1707975	1708025	0,204,255
chr2L	1708075	1708125		15		1708075	1708125	0,204,255
chr2L	1708425	1708475		15		1708425	1708475	0,204,255
chr2L	1709625	1709675		15		1709625	1709675	0,204,255
chr2L	1710025	1710075		15		1710025	1710075	0,204,255
chr2L	1710075	1710125		15		1710075	1710125	0,204,255
chr2L	1710125	1710175		15		1710125	1710175	0,204,255
chr2L	1710175	1710225		15		1710175	1710225	0,204,255
chr2L	1710225	1710275		15		1710225	1710275	0,204,255
chr2L	1710275	1710325		15		1710275	1710325	0,204,255
chr2L	1710825	1710875		15		1710825	1710875	0,204,255
chr2L	1710875	1710925		15		1710875	1710925	0,204,255
chr2L	1710925	1710975		15		1710925	1710975	0,204,255
chr2L	1715625	1715675		15		1715625	1715675	0,204,255
chr2L	1715675	1715725		15		1715675	1715725	0,204,255
chr2L	1724175	1724225		15		1724175	1724225	0,204,255
chr2L	1724225	1724275		15		1724225	1724275	0,204,255
chr2L	1724275	1724325		15		1724275	1724325	0,204,255
chr2L	1725075	1725125		15		1725075	1725125	0,204,255
chr2L	1725125	1725175		15		1725125	1725175	0,204,255
chr2L	1725275	1725325		15		1725275	1725325	0,204,255
chr2L	1727025	1727075		15		1727025	1727075	0,204,255
chr2L	1727325	1727375		15		1727325	1727375	0,204,255
chr2L	1727575	1727625		15		1727575	1727625	0,204,255
chr2L	1728775	1728825		15		1728775	1728825	0,204,255
chr2L	1728875	1728925		15		1728875	1728925	0,204,255
chr2L	1729375	1729425		15		1729375	1729425	0,204,255
chr2L	1730025	1730075		15		1730025	1730075	0,204,255
chr2L	1730075	1730125		15		1730075	1730125	0,204,255
chr2L	1730125	1730175		15		1730125	1730175	0,204,255
chr2L	1730475	1730525		15		1730475	1730525	0,204,255
chr2L	1732075	1732125		15		1732075	1732125	0,204,255
chr2L	1732125	1732175		15		1732125	1732175	0,204,255
chr2L	1751425	1751475		15		1751425	1751475	0,204,255
chr2L	1751475	1751525		15		1751475	1751525	0,204,255
chr2L	1751525	1751575		15		1751525	1751575	0,204,255
chr2L	1751575	1751625		15		1751575	1751625	0,204,255
chr2L	1751625	1751675		15		1751625	1751675	0,204,255
chr2L	1751675	1751725		15		1751675	1751725	0,204,255
chr2L	1751725	1751775		15		1751725	1751775	0,204,255
chr2L	1751775	1751825		15		1751775	1751825	0,204,255
chr2L	1751875	1751925		15		1751875	1751925	0,204,255
chr2L	1751925	1751975		15		1751925	1751975	0,204,255
chr2L	1974875	1974925		15		1974875	1974925	0,204,255
chr2L	1979825	1979875		15		1979825	1979875	0,204,255
chr2L	1980125	1980175		15		1980125	1980175	0,204,255
chr2L	1980175	1980225		15		1980175	1980225	0,204,255
chr2L	1980225	1980275		15		1980225	1980275	0,204,255
chr2L	1980275	1980325		15		1980275	1980325	0,204,255
chr2L	1980325	1980375		15		1980325	1980375	0,204,255
chr2L	1980375	1980425		15		1980375	1980425	0,204,255
chr2L	1980425	1980475		15		1980425	1980475	0,204,255
chr2L	1980525	1980575		15		1980525	1980575	0,204,255
chr2L	1980575	1980625		15		1980575	1980625	0,204,255
chr2L	1980675	1980725		15		1980675	1980725	0,204,255
chr2L	1980725	1980775		15		1980725	1980775	0,204,255
chr2L	1981525	1981575		15		1981525	1981575	0,204,255
chr2L	1981575	1981625		15		1981575	1981625	0,204,255
chr2L	1981625	1981675		15		1981625	1981675	0,204,255
chr2L	1981725	1981775		15		1981725	1981775	0,204,255
chr2L	1981775	1981825		15		1981775	1981825	0,204,255
chr2L	1981825	1981875		15		1981825	1981875	0,204,255
chr2L	1981875	1981925		15		1981875	1981925	0,204,255
chr2L	1982375	1982425		15		1982375	1982425	0,204,255
chr2L	1982425	1982475		15		1982425	1982475	0,204,255
chr2L	1982475	1982525		15		1982475	1982525	0,204,255
chr2L	1982525	1982575		15		1982525	1982575	0,204,255
chr2L	1982575	1982625		15		1982575	1982625	0,204,255
chr2L	1982625	1982675		15		1982625	1982675	0,204,255
chr2L	1982875	1982925		15		1982875	1982925	0,204,255
chr2L	1982975	1983025		15		1982975	1983025	0,204,255
chr2L	1988425	1988475		15		1988425	1988475	0,204,255
chr2L	2038375	2038425		15		2038375	2038425	0,204,255
chr2L	2045575	2045625		15		2045575	2045625	0,204,255
chr2L	2045675	2045725		15		2045675	2045725	0,204,255
chr2L	2045725	2045775		15		2045725	2045775	0,204,255
chr2L	2129025	2129075		15		2129025	2129075	0,204,255
chr2L	2129075	2129125		15		2129075	2129125	0,204,255
chr2L	2144275	2144325		15		2144275	2144325	0,204,255
chr2L	2144625	2144675		15		2144625	2144675	0,204,255
chr2L	2144675	2144725		15		2144675	2144725	0,204,255
chr2L	2144725	2144775		15		2144725	2144775	0,204,255
chr2L	2145075	2145125		15		2145075	2145125	0,204,255
chr2L	2145625	2145675		15		2145625	2145675	0,204,255
chr2L	2145675	2145725		15		2145675	2145725	0,204,255
chr2L	2146925	2146975		15		2146925	2146975	0,204,255
chr2L	2146975	2147025		15		2146975	2147025	0,204,255
chr2L	2147725	2147775		15		2147725	2147775	0,204,255
chr2L	2147775	2147825		15		2147775	2147825	0,204,255
chr2L	2147825	2147875		15		2147825	2147875	0,204,255
chr2L	2147875	2147925		15		2147875	2147925	0,204,255
chr2L	2147925	2147975		15		2147925	2147975	0,204,255
chr2L	2147975	2148025		15		2147975	2148025	0,204,255
chr2L	2148025	2148075		15		2148025	2148075	0,204,255
chr2L	2148075	2148125		15		2148075	2148125	0,204,255
chr2L	2148125	2148175		15		2148125	2148175	0,204,255
chr2L	2151925	2151975		15		2151925	2151975	0,204,255
chr2L	2151975	2152025		15		2151975	2152025	0,204,255
chr2L	2152025	2152075		15		2152025	2152075	0,204,255
chr2L	2152075	2152125		15		2152075	2152125	0,204,255
chr2L	2152125	2152175		15		2152125	2152175	0,204,255
chr2L	2152175	2152225		15		2152175	2152225	0,204,255
chr2L	2152225	2152275		15		2152225	2152275	0,204,255
chr2L	2152275	2152325		15		2152275	2152325	0,204,255
chr2L	2152325	2152375		15		2152325	2152375	0,204,255
chr2L	2152375	2152425		15		2152375	2152425	0,204,255
chr2L	2152425	2152475		15		2152425	2152475	0,204,255
chr2L	2152475	2152525		15		2152475	2152525	0,204,255
chr2L	2152525	2152575		15		2152525	2152575	0,204,255
chr2L	2152575	2152625		15		2152575	2152625	0,204,255
chr2L	2152625	2152675		15		2152625	2152675	0,204,255
chr2L	2153125	2153175		15		2153125	2153175	0,204,255
chr2L	2153225	2153275		15		2153225	2153275	0,204,255
chr2L	2191525	2191575		15		2191525	2191575	0,204,255
chr2L	2191575	2191625		15		2191575	2191625	0,204,255
chr2L	2191625	2191675		15		2191625	2191675	0,204,255
chr2L	2191675	2191725		15		2191675	2191725	0,204,255
chr2L	2191725	2191775		15		2191725	2191775	0,204,255
chr2L	2191775	2191825		15		2191775	2191825	0,204,255
chr2L	2191825	2191875		15		2191825	2191875	0,204,255
chr2L	2192125	2192175		15		2192125	2192175	0,204,255
chr2L	2192175	2192225		15		2192175	2192225	0,204,255
chr2L	2192275	2192325		15		2192275	2192325	0,204,255
chr2L	2213375	2213425		15		2213375	2213425	0,204,255
chr2L	2213425	2213475		15		2213425	2213475	0,204,255
chr2L	2213475	2213525		15		2213475	2213525	0,204,255
chr2L	2213525	2213575		15		2213525	2213575	0,204,255
chr2L	2213575	2213625		15		2213575	2213625	0,204,255
chr2L	2213625	2213675		15		2213625	2213675	0,204,255
chr2L	2213675	2213725		15		2213675	2213725	0,204,255
chr2L	2213725	2213775		15		2213725	2213775	0,204,255
chr2L	2213775	2213825		15		2213775	2213825	0,204,255
chr2L	2213825	2213875		15		2213825	2213875	0,204,255
chr2L	2213875	2213925		15		2213875	2213925	0,204,255
chr2L	2213925	2213975		15		2213925	2213975	0,204,255
chr2L	2214425	2214475		15		2214425	2214475	0,204,255
chr2L	2214475	2214525		15		2214475	2214525	0,204,255
chr2L	2214525	2214575		15		2214525	2214575	0,204,255
chr2L	2215725	2215775		15		2215725	2215775	0,204,255
chr2L	2215775	2215825		15		2215775	2215825	0,204,255
chr2L	2216125	2216175		15		2216125	2216175	0,204,255
chr2L	2216175	2216225		15		2216175	2216225	0,204,255
chr2L	2216225	2216275		15		2216225	2216275	0,204,255
chr2L	2216275	2216325		15		2216275	2216325	0,204,255
chr2L	2216325	2216375		15		2216325	2216375	0,204,255
chr2L	2216375	2216425		15		2216375	2216425	0,204,255
chr2L	2216525	2216575		15		2216525	2216575	0,204,255
chr2L	2216625	2216675		15		2216625	2216675	0,204,255
chr2L	2216675	2216725		15		2216675	2216725	0,204,255
chr2L	2216725	2216775		15		2216725	2216775	0,204,255
chr2L	2216775	2216825		15		2216775	2216825	0,204,255
chr2L	2216825	2216875		15		2216825	2216875	0,204,255
chr2L	2216875	2216925		15		2216875	2216925	0,204,255
chr2L	2216925	2216975		15		2216925	2216975	0,204,255
chr2L	2216975	2217025		15		2216975	2217025	0,204,255
chr2L	2217075	2217125		15		2217075	2217125	0,204,255
chr2L	2217225	2217275		15		2217225	2217275	0,204,255
chr2L	2217325	2217375		15		2217325	2217375	0,204,255
chr2L	2217375	2217425		15		2217375	2217425	0,204,255
chr2L	2217425	2217475		15		2217425	2217475	0,204,255
chr2L	2217475	2217525		15		2217475	2217525	0,204,255
chr2L	2217525	2217575		15		2217525	2217575	0,204,255
chr2L	2217575	2217625		15		2217575	2217625	0,204,255
chr2L	2217625	2217675		15		2217625	2217675	0,204,255
chr2L	2220625	2220675		15		2220625	2220675	0,204,255
chr2L	2225725	2225775		15		2225725	2225775	0,204,255
chr2L	2225775	2225825		15		2225775	2225825	0,204,255
chr2L	2225825	2225875		15		2225825	2225875	0,204,255
chr2L	2225875	2225925		15		2225875	2225925	0,204,255
chr2L	2225925	2225975		15		2225925	2225975	0,204,255
chr2L	2225975	2226025		15		2225975	2226025	0,204,255
chr2L	2227075	2227125		15		2227075	2227125	0,204,255
chr2L	2227175	2227225		15		2227175	2227225	0,204,255
chr2L	2229325	2229375		15		2229325	2229375	0,204,255
chr2L	2229425	2229475		15		2229425	2229475	0,204,255
chr2L	2229475	2229525		15		2229475	2229525	0,204,255
chr2L	2229725	2229775		15		2229725	2229775	0,204,255
chr2L	2229775	2229825		15		2229775	2229825	0,204,255
chr2L	2229875	2229925		15		2229875	2229925	0,204,255
chr2L	2230925	2230975		15		2230925	2230975	0,204,255
chr2L	2236475	2236525		15		2236475	2236525	0,204,255
chr2L	2236575	2236625		15		2236575	2236625	0,204,255
chr2L	2356925	2356975		15		2356925	2356975	0,204,255
chr2L	2356975	2357025		15		2356975	2357025	0,204,255
chr2L	2357025	2357075		15		2357025	2357075	0,204,255
chr2L	2357075	2357125		15		2357075	2357125	0,204,255
chr2L	2357175	2357225		15		2357175	2357225	0,204,255
chr2L	2357225	2357275		15		2357225	2357275	0,204,255
chr2L	2357325	2357375		15		2357325	2357375	0,204,255
chr2L	2357375	2357425		15		2357375	2357425	0,204,255
chr2L	2362425	2362475		15		2362425	2362475	0,204,255
chr2L	2365625	2365675		15		2365625	2365675	0,204,255
chr2L	2365675	2365725		15		2365675	2365725	0,204,255
chr2L	2365725	2365775		15		2365725	2365775	0,204,255
chr2L	2365775	2365825		15		2365775	2365825	0,204,255
chr2L	2365825	2365875		15		2365825	2365875	0,204,255
chr2L	2373675	2373725		15		2373675	2373725	0,204,255
chr2L	2375025	2375075		15		2375025	2375075	0,204,255
chr2L	2375075	2375125		15		2375075	2375125	0,204,255
chr2L	2375125	2375175		15		2375125	2375175	0,204,255
chr2L	2375175	2375225		15		2375175	2375225	0,204,255
chr2L	2375325	2375375		15		2375325	2375375	0,204,255
chr2L	2375425	2375475		15		2375425	2375475	0,204,255
chr2L	2381275	2381325		15		2381275	2381325	0,204,255
chr2L	2381325	2381375		15		2381325	2381375	0,204,255
chr2L	2381375	2381425		15		2381375	2381425	0,204,255
chr2L	2381425	2381475		15		2381425	2381475	0,204,255
chr2L	2381925	2381975		15		2381925	2381975	0,204,255
chr2L	2381975	2382025		15		2381975	2382025	0,204,255
chr2L	2382025	2382075		15		2382025	2382075	0,204,255
chr2L	2382325	2382375		15		2382325	2382375	0,204,255
chr2L	2382375	2382425		15		2382375	2382425	0,204,255
chr2L	2383475	2383525		15		2383475	2383525	0,204,255
chr2L	2383575	2383625		15		2383575	2383625	0,204,255
chr2L	2420875	2420925		15		2420875	2420925	0,204,255
chr2L	2492075	2492125		15		2492075	2492125	0,204,255
chr2L	2492125	2492175		15		2492125	2492175	0,204,255
chr2L	2492175	2492225		15		2492175	2492225	0,204,255
chr2L	2492225	2492275		15		2492225	2492275	0,204,255
chr2L	2492425	2492475		15		2492425	2492475	0,204,255
chr2L	2492475	2492525		15		2492475	2492525	0,204,255
chr2L	2492525	2492575		15		2492525	2492575	0,204,255
chr2L	2492575	2492625		15		2492575	2492625	0,204,255
chr2L	2574925	2574975		15		2574925	2574975	0,204,255
chr2L	2577775	2577825		15		2577775	2577825	0,204,255
chr2L	2577825	2577875		15		2577825	2577875	0,204,255
chr2L	2579375	2579425		15		2579375	2579425	0,204,255
chr2L	2579425	2579475		15		2579425	2579475	0,204,255
chr2L	2579475	2579525		15		2579475	2579525	0,204,255
chr2L	2579525	2579575		15		2579525	2579575	0,204,255
chr2L	2579575	2579625		15		2579575	2579625	0,204,255
chr2L	2579625	2579675		15		2579625	2579675	0,204,255
chr2L	2579675	2579725		15		2579675	2579725	0,204,255
chr2L	2579725	2579775		15		2579725	2579775	0,204,255
chr2L	2579775	2579825		15		2579775	2579825	0,204,255
chr2L	2579825	2579875		15		2579825	2579875	0,204,255
chr2L	2579875	2579925		15		2579875	2579925	0,204,255
chr2L	2579925	2579975		15		2579925	2579975	0,204,255
chr2L	2579975	2580025		15		2579975	2580025	0,204,255
chr2L	2580425	2580475		15		2580425	2580475	0,204,255
chr2L	2580475	2580525		15		2580475	2580525	0,204,255
chr2L	2580525	2580575		15		2580525	2580575	0,204,255
chr2L	2580875	2580925		15		2580875	2580925	0,204,255
chr2L	2580925	2580975		15		2580925	2580975	0,204,255
chr2L	2581225	2581275		15		2581225	2581275	0,204,255
chr2L	2584725	2584775		15		2584725	2584775	0,204,255
chr2L	2584775	2584825		15		2584775	2584825	0,204,255
chr2L	2584825	2584875		15		2584825	2584875	0,204,255
chr2L	2585025	2585075		15		2585025	2585075	0,204,255
chr2L	2585075	2585125		15		2585075	2585125	0,204,255
chr2L	2585125	2585175		15		2585125	2585175	0,204,255
chr2L	2585175	2585225		15		2585175	2585225	0,204,255
chr2L	2585225	2585275		15		2585225	2585275	0,204,255
chr2L	2585275	2585325		15		2585275	2585325	0,204,255
chr2L	2585325	2585375		15		2585325	2585375	0,204,255
chr2L	2585375	2585425		15		2585375	2585425	0,204,255
chr2L	2730275	2730325		15		2730275	2730325	0,204,255
chr2L	2730325	2730375		15		2730325	2730375	0,204,255
chr2L	2740225	2740275		15		2740225	2740275	0,204,255
chr2L	2740275	2740325		15		2740275	2740325	0,204,255
chr2L	2740325	2740375		15		2740325	2740375	0,204,255
chr2L	2740375	2740425		15		2740375	2740425	0,204,255
chr2L	2740425	2740475		15		2740425	2740475	0,204,255
chr2L	2740475	2740525		15		2740475	2740525	0,204,255
chr2L	2744125	2744175		15		2744125	2744175	0,204,255
chr2L	2744175	2744225		15		2744175	2744225	0,204,255
chr2L	2745225	2745275		15		2745225	2745275	0,204,255
chr2L	2745475	2745525		15		2745475	2745525	0,204,255
chr2L	2745525	2745575		15		2745525	2745575	0,204,255
chr2L	2745575	2745625		15		2745575	2745625	0,204,255
chr2L	2745625	2745675		15		2745625	2745675	0,204,255
chr2L	2745675	2745725		15		2745675	2745725	0,204,255
chr2L	2745725	2745775		15		2745725	2745775	0,204,255
chr2L	2746275	2746325		15		2746275	2746325	0,204,255
chr2L	2746325	2746375		15		2746325	2746375	0,204,255
chr2L	2748175	2748225		15		2748175	2748225	0,204,255
chr2L	2748225	2748275		15		2748225	2748275	0,204,255
chr2L	2748275	2748325		15		2748275	2748325	0,204,255
chr2L	2748325	2748375		15		2748325	2748375	0,204,255
chr2L	2748375	2748425		15		2748375	2748425	0,204,255
chr2L	2748425	2748475		15		2748425	2748475	0,204,255
chr2L	2748475	2748525		15		2748475	2748525	0,204,255
chr2L	2749525	2749575		15		2749525	2749575	0,204,255
chr2L	2749775	2749825		15		2749775	2749825	0,204,255
chr2L	2750075	2750125		15		2750075	2750125	0,204,255
chr2L	2750125	2750175		15		2750125	2750175	0,204,255
chr2L	2750175	2750225		15		2750175	2750225	0,204,255
chr2L	2750225	2750275		15		2750225	2750275	0,204,255
chr2L	2750325	2750375		15		2750325	2750375	0,204,255
chr2L	2750375	2750425		15		2750375	2750425	0,204,255
chr2L	2750425	2750475		15		2750425	2750475	0,204,255
chr2L	2751225	2751275		15		2751225	2751275	0,204,255
chr2L	2751275	2751325		15		2751275	2751325	0,204,255
chr2L	2751325	2751375		15		2751325	2751375	0,204,255
chr2L	2752775	2752825		15		2752775	2752825	0,204,255
chr2L	2752825	2752875		15		2752825	2752875	0,204,255
chr2L	2758225	2758275		15		2758225	2758275	0,204,255
chr2L	2759275	2759325		15		2759275	2759325	0,204,255
chr2L	2759325	2759375		15		2759325	2759375	0,204,255
chr2L	2760125	2760175		15		2760125	2760175	0,204,255
chr2L	2760175	2760225		15		2760175	2760225	0,204,255
chr2L	2760225	2760275		15		2760225	2760275	0,204,255
chr2L	2760275	2760325		15		2760275	2760325	0,204,255
chr2L	2760325	2760375		15		2760325	2760375	0,204,255
chr2L	2765125	2765175		15		2765125	2765175	0,204,255
chr2L	2765425	2765475		15		2765425	2765475	0,204,255
chr2L	2766625	2766675		15		2766625	2766675	0,204,255
chr2L	2766675	2766725		15		2766675	2766725	0,204,255
chr2L	2766725	2766775		15		2766725	2766775	0,204,255
chr2L	2766775	2766825		15		2766775	2766825	0,204,255
chr2L	2766825	2766875		15		2766825	2766875	0,204,255
chr2L	2766875	2766925		15		2766875	2766925	0,204,255
chr2L	2766925	2766975		15		2766925	2766975	0,204,255
chr2L	2767125	2767175		15		2767125	2767175	0,204,255
chr2L	2767175	2767225		15		2767175	2767225	0,204,255
chr2L	2767225	2767275		15		2767225	2767275	0,204,255
chr2L	2767275	2767325		15		2767275	2767325	0,204,255
chr2L	2767325	2767375		15		2767325	2767375	0,204,255
chr2L	2767375	2767425		15		2767375	2767425	0,204,255
chr2L	2767425	2767475		15		2767425	2767475	0,204,255
chr2L	2767475	2767525		15		2767475	2767525	0,204,255
chr2L	2767525	2767575		15		2767525	2767575	0,204,255
chr2L	2767575	2767625		15		2767575	2767625	0,204,255
chr2L	2767625	2767675		15		2767625	2767675	0,204,255
chr2L	2767675	2767725		15		2767675	2767725	0,204,255
chr2L	2767725	2767775		15		2767725	2767775	0,204,255
chr2L	2767775	2767825		15		2767775	2767825	0,204,255
chr2L	2767825	2767875		15		2767825	2767875	0,204,255
chr2L	2767925	2767975		15		2767925	2767975	0,204,255
chr2L	2767975	2768025		15		2767975	2768025	0,204,255
chr2L	2768075	2768125		15		2768075	2768125	0,204,255
chr2L	2768125	2768175		15		2768125	2768175	0,204,255
chr2L	2768175	2768225		15		2768175	2768225	0,204,255
chr2L	2768225	2768275		15		2768225	2768275	0,204,255
chr2L	2768275	2768325		15		2768275	2768325	0,204,255
chr2L	2769525	2769575		15		2769525	2769575	0,204,255
chr2L	2769575	2769625		15		2769575	2769625	0,204,255
chr2L	2769625	2769675		15		2769625	2769675	0,204,255
chr2L	2770325	2770375		15		2770325	2770375	0,204,255
chr2L	2770375	2770425		15		2770375	2770425	0,204,255
chr2L	2770425	2770475		15		2770425	2770475	0,204,255
chr2L	2770475	2770525		15		2770475	2770525	0,204,255
chr2L	2770525	2770575		15		2770525	2770575	0,204,255
chr2L	2808625	2808675		15		2808625	2808675	0,204,255
chr2L	2856275	2856325		15		2856275	2856325	0,204,255
chr2L	2856325	2856375		15		2856325	2856375	0,204,255
chr2L	2856375	2856425		15		2856375	2856425	0,204,255
chr2L	2856425	2856475		15		2856425	2856475	0,204,255
chr2L	2856575	2856625		15		2856575	2856625	0,204,255
chr2L	2856625	2856675		15		2856625	2856675	0,204,255
chr2L	2856675	2856725		15		2856675	2856725	0,204,255
chr2L	2856725	2856775		15		2856725	2856775	0,204,255
chr2L	2856775	2856825		15		2856775	2856825	0,204,255
chr2L	2856875	2856925		15		2856875	2856925	0,204,255
chr2L	2856975	2857025		15		2856975	2857025	0,204,255
chr2L	2857575	2857625		15		2857575	2857625	0,204,255
chr2L	2873575	2873625		15		2873575	2873625	0,204,255
chr2L	2873625	2873675		15		2873625	2873675	0,204,255
chr2L	2873725	2873775		15		2873725	2873775	0,204,255
chr2L	2873775	2873825		15		2873775	2873825	0,204,255
chr2L	2873825	2873875		15		2873825	2873875	0,204,255
chr2L	2873875	2873925		15		2873875	2873925	0,204,255
chr2L	2873925	2873975		15		2873925	2873975	0,204,255
chr2L	2874225	2874275		15		2874225	2874275	0,204,255
chr2L	2875025	2875075		15		2875025	2875075	0,204,255
chr2L	2875075	2875125		15		2875075	2875125	0,204,255
chr2L	2875125	2875175		15		2875125	2875175	0,204,255
chr2L	2875175	2875225		15		2875175	2875225	0,204,255
chr2L	2875225	2875275		15		2875225	2875275	0,204,255
chr2L	2875275	2875325		15		2875275	2875325	0,204,255
chr2L	2875325	2875375		15		2875325	2875375	0,204,255
chr2L	2878025	2878075		15		2878025	2878075	0,204,255
chr2L	2882925	2882975		15		2882925	2882975	0,204,255
chr2L	2882975	2883025		15		2882975	2883025	0,204,255
chr2L	2883025	2883075		15		2883025	2883075	0,204,255
chr2L	2883225	2883275		15		2883225	2883275	0,204,255
chr2L	2884175	2884225		15		2884175	2884225	0,204,255
chr2L	2884225	2884275		15		2884225	2884275	0,204,255
chr2L	2884725	2884775		15		2884725	2884775	0,204,255
chr2L	2884775	2884825		15		2884775	2884825	0,204,255
chr2L	2969825	2969875		15		2969825	2969875	0,204,255
chr2L	2970075	2970125		15		2970075	2970125	0,204,255
chr2L	2970125	2970175		15		2970125	2970175	0,204,255
chr2L	2971475	2971525		15		2971475	2971525	0,204,255
chr2L	2972175	2972225		15		2972175	2972225	0,204,255
chr2L	2973125	2973175		15		2973125	2973175	0,204,255
chr2L	2973175	2973225		15		2973175	2973225	0,204,255
chr2L	2973225	2973275		15		2973225	2973275	0,204,255
chr2L	2973275	2973325		15		2973275	2973325	0,204,255
chr2L	2973375	2973425		15		2973375	2973425	0,204,255
chr2L	2973425	2973475		15		2973425	2973475	0,204,255
chr2L	2973525	2973575		15		2973525	2973575	0,204,255
chr2L	2973575	2973625		15		2973575	2973625	0,204,255
chr2L	2973625	2973675		15		2973625	2973675	0,204,255
chr2L	2973675	2973725		15		2973675	2973725	0,204,255
chr2L	2975125	2975175		15		2975125	2975175	0,204,255
chr2L	2976475	2976525		15		2976475	2976525	0,204,255
chr2L	2976525	2976575		15		2976525	2976575	0,204,255
chr2L	2976575	2976625		15		2976575	2976625	0,204,255
chr2L	2976625	2976675		15		2976625	2976675	0,204,255
chr2L	2976675	2976725		15		2976675	2976725	0,204,255
chr2L	2976725	2976775		15		2976725	2976775	0,204,255
chr2L	2977325	2977375		15		2977325	2977375	0,204,255
chr2L	2977425	2977475		15		2977425	2977475	0,204,255
chr2L	2977475	2977525		15		2977475	2977525	0,204,255
chr2L	2977525	2977575		15		2977525	2977575	0,204,255
chr2L	2977625	2977675		15		2977625	2977675	0,204,255
chr2L	2977675	2977725		15		2977675	2977725	0,204,255
chr2L	2977725	2977775		15		2977725	2977775	0,204,255
chr2L	2977775	2977825		15		2977775	2977825	0,204,255
chr2L	2977825	2977875		15		2977825	2977875	0,204,255
chr2L	2977875	2977925		15		2977875	2977925	0,204,255
chr2L	2977925	2977975		15		2977925	2977975	0,204,255
chr2L	2977975	2978025		15		2977975	2978025	0,204,255
chr2L	2978025	2978075		15		2978025	2978075	0,204,255
chr2L	2978075	2978125		15		2978075	2978125	0,204,255
chr2L	2978575	2978625		15		2978575	2978625	0,204,255
chr2L	2979125	2979175		15		2979125	2979175	0,204,255
chr2L	2979175	2979225		15		2979175	2979225	0,204,255
chr2L	2979225	2979275		15		2979225	2979275	0,204,255
chr2L	2979275	2979325		15		2979275	2979325	0,204,255
chr2L	2987075	2987125		15		2987075	2987125	0,204,255
chr2L	2987175	2987225		15		2987175	2987225	0,204,255
chr2L	2987225	2987275		15		2987225	2987275	0,204,255
chr2L	2987275	2987325		15		2987275	2987325	0,204,255
chr2L	2987325	2987375		15		2987325	2987375	0,204,255
chr2L	2987475	2987525		15		2987475	2987525	0,204,255
chr2L	2988225	2988275		15		2988225	2988275	0,204,255
chr2L	2988275	2988325		15		2988275	2988325	0,204,255
chr2L	2988325	2988375		15		2988325	2988375	0,204,255
chr2L	2988375	2988425		15		2988375	2988425	0,204,255
chr2L	2988425	2988475		15		2988425	2988475	0,204,255
chr2L	2988475	2988525		15		2988475	2988525	0,204,255
chr2L	2988525	2988575		15		2988525	2988575	0,204,255
chr2L	2992725	2992775		15		2992725	2992775	0,204,255
chr2L	2992975	2993025		15		2992975	2993025	0,204,255
chr2L	2993025	2993075		15		2993025	2993075	0,204,255
chr2L	2993075	2993125		15		2993075	2993125	0,204,255
chr2L	2993125	2993175		15		2993125	2993175	0,204,255
chr2L	2993175	2993225		15		2993175	2993225	0,204,255
chr2L	2993225	2993275		15		2993225	2993275	0,204,255
chr2L	2993275	2993325		15		2993275	2993325	0,204,255
chr2L	2993325	2993375		15		2993325	2993375	0,204,255
chr2L	2993375	2993425		15		2993375	2993425	0,204,255
chr2L	2993425	2993475		15		2993425	2993475	0,204,255
chr2L	2993475	2993525		15		2993475	2993525	0,204,255
chr2L	2993525	2993575		15		2993525	2993575	0,204,255
chr2L	2993575	2993625		15		2993575	2993625	0,204,255
chr2L	2993625	2993675		15		2993625	2993675	0,204,255
chr2L	2993675	2993725		15		2993675	2993725	0,204,255
chr2L	2994275	2994325		15		2994275	2994325	0,204,255
chr2L	3017825	3017875		15		3017825	3017875	0,204,255
chr2L	3017875	3017925		15		3017875	3017925	0,204,255
chr2L	3017925	3017975		15		3017925	3017975	0,204,255
chr2L	3017975	3018025		15		3017975	3018025	0,204,255
chr2L	3018025	3018075		15		3018025	3018075	0,204,255
chr2L	3018075	3018125		15		3018075	3018125	0,204,255
chr2L	3018125	3018175		15		3018125	3018175	0,204,255
chr2L	3018175	3018225		15		3018175	3018225	0,204,255
chr2L	3018225	3018275		15		3018225	3018275	0,204,255
chr2L	3018275	3018325		15		3018275	3018325	0,204,255
chr2L	3018325	3018375		15		3018325	3018375	0,204,255
chr2L	3018425	3018475		15		3018425	3018475	0,204,255
chr2L	3018675	3018725		15		3018675	3018725	0,204,255
chr2L	3018725	3018775		15		3018725	3018775	0,204,255
chr2L	3022675	3022725		15		3022675	3022725	0,204,255
chr2L	3022725	3022775		15		3022725	3022775	0,204,255
chr2L	3022775	3022825		15		3022775	3022825	0,204,255
chr2L	3022825	3022875		15		3022825	3022875	0,204,255
chr2L	3022875	3022925		15		3022875	3022925	0,204,255
chr2L	3022925	3022975		15		3022925	3022975	0,204,255
chr2L	3022975	3023025		15		3022975	3023025	0,204,255
chr2L	3023025	3023075		15		3023025	3023075	0,204,255
chr2L	3023075	3023125		15		3023075	3023125	0,204,255
chr2L	3023225	3023275		15		3023225	3023275	0,204,255
chr2L	3023275	3023325		15		3023275	3023325	0,204,255
chr2L	3028275	3028325		15		3028275	3028325	0,204,255
chr2L	3028325	3028375		15		3028325	3028375	0,204,255
chr2L	3028425	3028475		15		3028425	3028475	0,204,255
chr2L	3028525	3028575		15		3028525	3028575	0,204,255
chr2L	3028575	3028625		15		3028575	3028625	0,204,255
chr2L	3028625	3028675		15		3028625	3028675	0,204,255
chr2L	3028675	3028725		15		3028675	3028725	0,204,255
chr2L	3028725	3028775		15		3028725	3028775	0,204,255
chr2L	3028925	3028975		15		3028925	3028975	0,204,255
chr2L	3028975	3029025		15		3028975	3029025	0,204,255
chr2L	3029025	3029075		15		3029025	3029075	0,204,255
chr2L	3029375	3029425		15		3029375	3029425	0,204,255
chr2L	3029425	3029475		15		3029425	3029475	0,204,255
chr2L	3029475	3029525		15		3029475	3029525	0,204,255
chr2L	3029575	3029625		15		3029575	3029625	0,204,255
chr2L	3029625	3029675		15		3029625	3029675	0,204,255
chr2L	3029675	3029725		15		3029675	3029725	0,204,255
chr2L	3029875	3029925		15		3029875	3029925	0,204,255
chr2L	3029925	3029975		15		3029925	3029975	0,204,255
chr2L	3029975	3030025		15		3029975	3030025	0,204,255
chr2L	3030025	3030075		15		3030025	3030075	0,204,255
chr2L	3030675	3030725		15		3030675	3030725	0,204,255
chr2L	3030725	3030775		15		3030725	3030775	0,204,255
chr2L	3030775	3030825		15		3030775	3030825	0,204,255
chr2L	3030825	3030875		15		3030825	3030875	0,204,255
chr2L	3030875	3030925		15		3030875	3030925	0,204,255
chr2L	3030925	3030975		15		3030925	3030975	0,204,255
chr2L	3030975	3031025		15		3030975	3031025	0,204,255
chr2L	3036825	3036875		15		3036825	3036875	0,204,255
chr2L	3036875	3036925		15		3036875	3036925	0,204,255
chr2L	3036925	3036975		15		3036925	3036975	0,204,255
chr2L	3036975	3037025		15		3036975	3037025	0,204,255
chr2L	3037025	3037075		15		3037025	3037075	0,204,255
chr2L	3037075	3037125		15		3037075	3037125	0,204,255
chr2L	3037675	3037725		15		3037675	3037725	0,204,255
chr2L	3037725	3037775		15		3037725	3037775	0,204,255
chr2L	3037775	3037825		15		3037775	3037825	0,204,255
chr2L	3039125	3039175		15		3039125	3039175	0,204,255
chr2L	3039175	3039225		15		3039175	3039225	0,204,255
chr2L	3039275	3039325		15		3039275	3039325	0,204,255
chr2L	3039325	3039375		15		3039325	3039375	0,204,255
chr2L	3039375	3039425		15		3039375	3039425	0,204,255
chr2L	3039425	3039475		15		3039425	3039475	0,204,255
chr2L	3039475	3039525		15		3039475	3039525	0,204,255
chr2L	3039525	3039575		15		3039525	3039575	0,204,255
chr2L	3039575	3039625		15		3039575	3039625	0,204,255
chr2L	3039625	3039675		15		3039625	3039675	0,204,255
chr2L	3039675	3039725		15		3039675	3039725	0,204,255
chr2L	3040225	3040275		15		3040225	3040275	0,204,255
chr2L	3040275	3040325		15		3040275	3040325	0,204,255
chr2L	3040325	3040375		15		3040325	3040375	0,204,255
chr2L	3058175	3058225		15		3058175	3058225	0,204,255
chr2L	3058225	3058275		15		3058225	3058275	0,204,255
chr2L	3145025	3145075		15		3145025	3145075	0,204,255
chr2L	3145075	3145125		15		3145075	3145125	0,204,255
chr2L	3145125	3145175		15		3145125	3145175	0,204,255
chr2L	3145375	3145425		15		3145375	3145425	0,204,255
chr2L	3145425	3145475		15		3145425	3145475	0,204,255
chr2L	3145475	3145525		15		3145475	3145525	0,204,255
chr2L	3145525	3145575		15		3145525	3145575	0,204,255
chr2L	3159925	3159975		15		3159925	3159975	0,204,255
chr2L	3159975	3160025		15		3159975	3160025	0,204,255
chr2L	3160025	3160075		15		3160025	3160075	0,204,255
chr2L	3160125	3160175		15		3160125	3160175	0,204,255
chr2L	3160225	3160275		15		3160225	3160275	0,204,255
chr2L	3160275	3160325		15		3160275	3160325	0,204,255
chr2L	3160325	3160375		15		3160325	3160375	0,204,255
chr2L	3160375	3160425		15		3160375	3160425	0,204,255
chr2L	3160425	3160475		15		3160425	3160475	0,204,255
chr2L	3163675	3163725		15		3163675	3163725	0,204,255
chr2L	3163725	3163775		15		3163725	3163775	0,204,255
chr2L	3163775	3163825		15		3163775	3163825	0,204,255
chr2L	3163825	3163875		15		3163825	3163875	0,204,255
chr2L	3163875	3163925		15		3163875	3163925	0,204,255
chr2L	3163925	3163975		15		3163925	3163975	0,204,255
chr2L	3163975	3164025		15		3163975	3164025	0,204,255
chr2L	3164025	3164075		15		3164025	3164075	0,204,255
chr2L	3164075	3164125		15		3164075	3164125	0,204,255
chr2L	3164125	3164175		15		3164125	3164175	0,204,255
chr2L	3164175	3164225		15		3164175	3164225	0,204,255
chr2L	3164225	3164275		15		3164225	3164275	0,204,255
chr2L	3164275	3164325		15		3164275	3164325	0,204,255
chr2L	3164525	3164575		15		3164525	3164575	0,204,255
chr2L	3164575	3164625		15		3164575	3164625	0,204,255
chr2L	3165225	3165275		15		3165225	3165275	0,204,255
chr2L	3170675	3170725		15		3170675	3170725	0,204,255
chr2L	3170725	3170775		15		3170725	3170775	0,204,255
chr2L	3170775	3170825		15		3170775	3170825	0,204,255
chr2L	3170925	3170975		15		3170925	3170975	0,204,255
chr2L	3319575	3319625		15		3319575	3319625	0,204,255
chr2L	3319725	3319775		15		3319725	3319775	0,204,255
chr2L	3373025	3373075		15		3373025	3373075	0,204,255
chr2L	3373075	3373125		15		3373075	3373125	0,204,255
chr2L	3373125	3373175		15		3373125	3373175	0,204,255
chr2L	3373175	3373225		15		3373175	3373225	0,204,255
chr2L	3373225	3373275		15		3373225	3373275	0,204,255
chr2L	3373275	3373325		15		3373275	3373325	0,204,255
chr2L	3373325	3373375		15		3373325	3373375	0,204,255
chr2L	3376175	3376225		15		3376175	3376225	0,204,255
chr2L	3376225	3376275		15		3376225	3376275	0,204,255
chr2L	3376275	3376325		15		3376275	3376325	0,204,255
chr2L	3376325	3376375		15		3376325	3376375	0,204,255
chr2L	3376375	3376425		15		3376375	3376425	0,204,255
chr2L	3376425	3376475		15		3376425	3376475	0,204,255
chr2L	3376475	3376525		15		3376475	3376525	0,204,255
chr2L	3376525	3376575		15		3376525	3376575	0,204,255
chr2L	3377275	3377325		15		3377275	3377325	0,204,255
chr2L	3377325	3377375		15		3377325	3377375	0,204,255
chr2L	3377375	3377425		15		3377375	3377425	0,204,255
chr2L	3449775	3449825		15		3449775	3449825	0,204,255
chr2L	3450025	3450075		15		3450025	3450075	0,204,255
chr2L	3450075	3450125		15		3450075	3450125	0,204,255
chr2L	3450125	3450175		15		3450125	3450175	0,204,255
chr2L	3450175	3450225		15		3450175	3450225	0,204,255
chr2L	3450225	3450275		15		3450225	3450275	0,204,255
chr2L	3450275	3450325		15		3450275	3450325	0,204,255
chr2L	3450325	3450375		15		3450325	3450375	0,204,255
chr2L	3451325	3451375		15		3451325	3451375	0,204,255
chr2L	3451375	3451425		15		3451375	3451425	0,204,255
chr2L	3451425	3451475		15		3451425	3451475	0,204,255
chr2L	3451475	3451525		15		3451475	3451525	0,204,255
chr2L	3452275	3452325		15		3452275	3452325	0,204,255
chr2L	3452525	3452575		15		3452525	3452575	0,204,255
chr2L	3452575	3452625		15		3452575	3452625	0,204,255
chr2L	3452675	3452725		15		3452675	3452725	0,204,255
chr2L	3452725	3452775		15		3452725	3452775	0,204,255
chr2L	3452775	3452825		15		3452775	3452825	0,204,255
chr2L	3453225	3453275		15		3453225	3453275	0,204,255
chr2L	3453275	3453325		15		3453275	3453325	0,204,255
chr2L	3453325	3453375		15		3453325	3453375	0,204,255
chr2L	3453375	3453425		15		3453375	3453425	0,204,255
chr2L	3457425	3457475		15		3457425	3457475	0,204,255
chr2L	3457475	3457525		15		3457475	3457525	0,204,255
chr2L	3457525	3457575		15		3457525	3457575	0,204,255
chr2L	3457575	3457625		15		3457575	3457625	0,204,255
chr2L	3465675	3465725		15		3465675	3465725	0,204,255
chr2L	3465725	3465775		15		3465725	3465775	0,204,255
chr2L	3465775	3465825		15		3465775	3465825	0,204,255
chr2L	3465825	3465875		15		3465825	3465875	0,204,255
chr2L	3466025	3466075		15		3466025	3466075	0,204,255
chr2L	3466075	3466125		15		3466075	3466125	0,204,255
chr2L	3466175	3466225		15		3466175	3466225	0,204,255
chr2L	3466275	3466325		15		3466275	3466325	0,204,255
chr2L	3466325	3466375		15		3466325	3466375	0,204,255
chr2L	3466375	3466425		15		3466375	3466425	0,204,255
chr2L	3466425	3466475		15		3466425	3466475	0,204,255
chr2L	3466475	3466525		15		3466475	3466525	0,204,255
chr2L	3466525	3466575		15		3466525	3466575	0,204,255
chr2L	3466575	3466625		15		3466575	3466625	0,204,255
chr2L	3466625	3466675		15		3466625	3466675	0,204,255
chr2L	3466675	3466725		15		3466675	3466725	0,204,255
chr2L	3466725	3466775		15		3466725	3466775	0,204,255
chr2L	3469525	3469575		15		3469525	3469575	0,204,255
chr2L	3469575	3469625		15		3469575	3469625	0,204,255
chr2L	3469625	3469675		15		3469625	3469675	0,204,255
chr2L	3469675	3469725		15		3469675	3469725	0,204,255
chr2L	3514375	3514425		15		3514375	3514425	0,204,255
chr2L	3514425	3514475		15		3514425	3514475	0,204,255
chr2L	3514525	3514575		15		3514525	3514575	0,204,255
chr2L	3514575	3514625		15		3514575	3514625	0,204,255
chr2L	3515025	3515075		15		3515025	3515075	0,204,255
chr2L	3515425	3515475		15		3515425	3515475	0,204,255
chr2L	3530075	3530125		15		3530075	3530125	0,204,255
chr2L	3530125	3530175		15		3530125	3530175	0,204,255
chr2L	3530175	3530225		15		3530175	3530225	0,204,255
chr2L	3619275	3619325		15		3619275	3619325	0,204,255
chr2L	3619325	3619375		15		3619325	3619375	0,204,255
chr2L	3619375	3619425		15		3619375	3619425	0,204,255
chr2L	3619425	3619475		15		3619425	3619475	0,204,255
chr2L	3619475	3619525		15		3619475	3619525	0,204,255
chr2L	3711425	3711475		15		3711425	3711475	0,204,255
chr2L	3711475	3711525		15		3711475	3711525	0,204,255
chr2L	3711525	3711575		15		3711525	3711575	0,204,255
chr2L	3712125	3712175		15		3712125	3712175	0,204,255
chr2L	3712175	3712225		15		3712175	3712225	0,204,255
chr2L	3712425	3712475		15		3712425	3712475	0,204,255
chr2L	3712475	3712525		15		3712475	3712525	0,204,255
chr2L	3712575	3712625		15		3712575	3712625	0,204,255
chr2L	3712625	3712675		15		3712625	3712675	0,204,255
chr2L	3712875	3712925		15		3712875	3712925	0,204,255
chr2L	3712925	3712975		15		3712925	3712975	0,204,255
chr2L	3713625	3713675		15		3713625	3713675	0,204,255
chr2L	3713675	3713725		15		3713675	3713725	0,204,255
chr2L	3713725	3713775		15		3713725	3713775	0,204,255
chr2L	3813075	3813125		15		3813075	3813125	0,204,255
chr2L	3813125	3813175		15		3813125	3813175	0,204,255
chr2L	3813175	3813225		15		3813175	3813225	0,204,255
chr2L	3813225	3813275		15		3813225	3813275	0,204,255
chr2L	3813275	3813325		15		3813275	3813325	0,204,255
chr2L	3813325	3813375		15		3813325	3813375	0,204,255
chr2L	3872175	3872225		15		3872175	3872225	0,204,255
chr2L	3872225	3872275		15		3872225	3872275	0,204,255
chr2L	3872625	3872675		15		3872625	3872675	0,204,255
chr2L	3872725	3872775		15		3872725	3872775	0,204,255
chr2L	3872775	3872825		15		3872775	3872825	0,204,255
chr2L	3872825	3872875		15		3872825	3872875	0,204,255
chr2L	3872875	3872925		15		3872875	3872925	0,204,255
chr2L	3872925	3872975		15		3872925	3872975	0,204,255
chr2L	3872975	3873025		15		3872975	3873025	0,204,255
chr2L	3873025	3873075		15		3873025	3873075	0,204,255
chr2L	3873125	3873175		15		3873125	3873175	0,204,255
chr2L	3873175	3873225		15		3873175	3873225	0,204,255
chr2L	4187475	4187525		15		4187475	4187525	0,204,255
chr2L	4187525	4187575		15		4187525	4187575	0,204,255
chr2L	4187575	4187625		15		4187575	4187625	0,204,255
chr2L	4187625	4187675		15		4187625	4187675	0,204,255
chr2L	4196675	4196725		15		4196675	4196725	0,204,255
chr2L	4196725	4196775		15		4196725	4196775	0,204,255
chr2L	4226275	4226325		15		4226275	4226325	0,204,255
chr2L	4226325	4226375		15		4226325	4226375	0,204,255
chr2L	4226375	4226425		15		4226375	4226425	0,204,255
chr2L	4226425	4226475		15		4226425	4226475	0,204,255
chr2L	4226475	4226525		15		4226475	4226525	0,204,255
chr2L	4226525	4226575		15		4226525	4226575	0,204,255
chr2L	4226575	4226625		15		4226575	4226625	0,204,255
chr2L	4226625	4226675		15		4226625	4226675	0,204,255
chr2L	4226675	4226725		15		4226675	4226725	0,204,255
chr2L	4226725	4226775		15		4226725	4226775	0,204,255
chr2L	4228025	4228075		15		4228025	4228075	0,204,255
chr2L	4228075	4228125		15		4228075	4228125	0,204,255
chr2L	4228275	4228325		15		4228275	4228325	0,204,255
chr2L	4228675	4228725		15		4228675	4228725	0,204,255
chr2L	4228725	4228775		15		4228725	4228775	0,204,255
chr2L	4228825	4228875		15		4228825	4228875	0,204,255
chr2L	4382025	4382075		15		4382025	4382075	0,204,255
chr2L	4382075	4382125		15		4382075	4382125	0,204,255
chr2L	4382325	4382375		15		4382325	4382375	0,204,255
chr2L	4382475	4382525		15		4382475	4382525	0,204,255
chr2L	4385575	4385625		15		4385575	4385625	0,204,255
chr2L	4385625	4385675		15		4385625	4385675	0,204,255
chr2L	4385675	4385725		15		4385675	4385725	0,204,255
chr2L	4385725	4385775		15		4385725	4385775	0,204,255
chr2L	4385775	4385825		15		4385775	4385825	0,204,255
chr2L	4385825	4385875		15		4385825	4385875	0,204,255
chr2L	4385875	4385925		15		4385875	4385925	0,204,255
chr2L	4385925	4385975		15		4385925	4385975	0,204,255
chr2L	4386425	4386475		15		4386425	4386475	0,204,255
chr2L	4386475	4386525		15		4386475	4386525	0,204,255
chr2L	4386525	4386575		15		4386525	4386575	0,204,255
chr2L	4386575	4386625		15		4386575	4386625	0,204,255
chr2L	4386625	4386675		15		4386625	4386675	0,204,255
chr2L	4386675	4386725		15		4386675	4386725	0,204,255
chr2L	4386725	4386775		15		4386725	4386775	0,204,255
chr2L	4386775	4386825		15		4386775	4386825	0,204,255
chr2L	4392975	4393025		15		4392975	4393025	0,204,255
chr2L	4393025	4393075		15		4393025	4393075	0,204,255
chr2L	4393075	4393125		15		4393075	4393125	0,204,255
chr2L	4393225	4393275		15		4393225	4393275	0,204,255
chr2L	4393325	4393375		15		4393325	4393375	0,204,255
chr2L	4393375	4393425		15		4393375	4393425	0,204,255
chr2L	4393425	4393475		15		4393425	4393475	0,204,255
chr2L	4393475	4393525		15		4393475	4393525	0,204,255
chr2L	4393575	4393625		15		4393575	4393625	0,204,255
chr2L	4393625	4393675		15		4393625	4393675	0,204,255
chr2L	4394425	4394475		15		4394425	4394475	0,204,255
chr2L	4394475	4394525		15		4394475	4394525	0,204,255
chr2L	4394525	4394575		15		4394525	4394575	0,204,255
chr2L	4394575	4394625		15		4394575	4394625	0,204,255
chr2L	4394725	4394775		15		4394725	4394775	0,204,255
chr2L	4394775	4394825		15		4394775	4394825	0,204,255
chr2L	4394825	4394875		15		4394825	4394875	0,204,255
chr2L	4394875	4394925		15		4394875	4394925	0,204,255
chr2L	4403375	4403425		15		4403375	4403425	0,204,255
chr2L	4403425	4403475		15		4403425	4403475	0,204,255
chr2L	4403475	4403525		15		4403475	4403525	0,204,255
chr2L	4403525	4403575		15		4403525	4403575	0,204,255
chr2L	4403575	4403625		15		4403575	4403625	0,204,255
chr2L	4403625	4403675		15		4403625	4403675	0,204,255
chr2L	4403675	4403725		15		4403675	4403725	0,204,255
chr2L	4403725	4403775		15		4403725	4403775	0,204,255
chr2L	4442575	4442625		15		4442575	4442625	0,204,255
chr2L	4442725	4442775		15		4442725	4442775	0,204,255
chr2L	4442775	4442825		15		4442775	4442825	0,204,255
chr2L	4443075	4443125		15		4443075	4443125	0,204,255
chr2L	4443375	4443425		15		4443375	4443425	0,204,255
chr2L	4443425	4443475		15		4443425	4443475	0,204,255
chr2L	4443475	4443525		15		4443475	4443525	0,204,255
chr2L	4443525	4443575		15		4443525	4443575	0,204,255
chr2L	4444225	4444275		15		4444225	4444275	0,204,255
chr2L	4444275	4444325		15		4444275	4444325	0,204,255
chr2L	4444325	4444375		15		4444325	4444375	0,204,255
chr2L	4444375	4444425		15		4444375	4444425	0,204,255
chr2L	4444425	4444475		15		4444425	4444475	0,204,255
chr2L	4444475	4444525		15		4444475	4444525	0,204,255
chr2L	4444525	4444575		15		4444525	4444575	0,204,255
chr2L	4444575	4444625		15		4444575	4444625	0,204,255
chr2L	4444625	4444675		15		4444625	4444675	0,204,255
chr2L	4444675	4444725		15		4444675	4444725	0,204,255
chr2L	4444725	4444775		15		4444725	4444775	0,204,255
chr2L	4444775	4444825		15		4444775	4444825	0,204,255
chr2L	4444825	4444875		15		4444825	4444875	0,204,255
chr2L	4444875	4444925		15		4444875	4444925	0,204,255
chr2L	4444925	4444975		15		4444925	4444975	0,204,255
chr2L	4444975	4445025		15		4444975	4445025	0,204,255
chr2L	4445025	4445075		15		4445025	4445075	0,204,255
chr2L	4445075	4445125		15		4445075	4445125	0,204,255
chr2L	4445125	4445175		15		4445125	4445175	0,204,255
chr2L	4445175	4445225		15		4445175	4445225	0,204,255
chr2L	4445225	4445275		15		4445225	4445275	0,204,255
chr2L	4445275	4445325		15		4445275	4445325	0,204,255
chr2L	4445325	4445375		15		4445325	4445375	0,204,255
chr2L	4445375	4445425		15		4445375	4445425	0,204,255
chr2L	4445425	4445475		15		4445425	4445475	0,204,255
chr2L	4445475	4445525		15		4445475	4445525	0,204,255
chr2L	4445725	4445775		15		4445725	4445775	0,204,255
chr2L	4445775	4445825		15		4445775	4445825	0,204,255
chr2L	4445825	4445875		15		4445825	4445875	0,204,255
chr2L	4445875	4445925		15		4445875	4445925	0,204,255
chr2L	4445975	4446025		15		4445975	4446025	0,204,255
chr2L	4446075	4446125		15		4446075	4446125	0,204,255
chr2L	4446125	4446175		15		4446125	4446175	0,204,255
chr2L	4446175	4446225		15		4446175	4446225	0,204,255
chr2L	4446625	4446675		15		4446625	4446675	0,204,255
chr2L	4446675	4446725		15		4446675	4446725	0,204,255
chr2L	4446725	4446775		15		4446725	4446775	0,204,255
chr2L	4446975	4447025		15		4446975	4447025	0,204,255
chr2L	4447025	4447075		15		4447025	4447075	0,204,255
chr2L	4447125	4447175		15		4447125	4447175	0,204,255
chr2L	4447275	4447325		15		4447275	4447325	0,204,255
chr2L	4447325	4447375		15		4447325	4447375	0,204,255
chr2L	4447375	4447425		15		4447375	4447425	0,204,255
chr2L	4447425	4447475		15		4447425	4447475	0,204,255
chr2L	4447475	4447525		15		4447475	4447525	0,204,255
chr2L	4447525	4447575		15		4447525	4447575	0,204,255
chr2L	4447575	4447625		15		4447575	4447625	0,204,255
chr2L	4447625	4447675		15		4447625	4447675	0,204,255
chr2L	4447675	4447725		15		4447675	4447725	0,204,255
chr2L	4447725	4447775		15		4447725	4447775	0,204,255
chr2L	4447775	4447825		15		4447775	4447825	0,204,255
chr2L	4447825	4447875		15		4447825	4447875	0,204,255
chr2L	4447875	4447925		15		4447875	4447925	0,204,255
chr2L	4447925	4447975		15		4447925	4447975	0,204,255
chr2L	4447975	4448025		15		4447975	4448025	0,204,255
chr2L	4448025	4448075		15		4448025	4448075	0,204,255
chr2L	4448075	4448125		15		4448075	4448125	0,204,255
chr2L	4448125	4448175		15		4448125	4448175	0,204,255
chr2L	4448175	4448225		15		4448175	4448225	0,204,255
chr2L	4453225	4453275		15		4453225	4453275	0,204,255
chr2L	4453375	4453425		15		4453375	4453425	0,204,255
chr2L	4453425	4453475		15		4453425	4453475	0,204,255
chr2L	4453575	4453625		15		4453575	4453625	0,204,255
chr2L	4453625	4453675		15		4453625	4453675	0,204,255
chr2L	4453775	4453825		15		4453775	4453825	0,204,255
chr2L	4453825	4453875		15		4453825	4453875	0,204,255
chr2L	4453875	4453925		15		4453875	4453925	0,204,255
chr2L	4454075	4454125		15		4454075	4454125	0,204,255
chr2L	4454125	4454175		15		4454125	4454175	0,204,255
chr2L	4454175	4454225		15		4454175	4454225	0,204,255
chr2L	4454225	4454275		15		4454225	4454275	0,204,255
chr2L	4454275	4454325		15		4454275	4454325	0,204,255
chr2L	4456225	4456275		15		4456225	4456275	0,204,255
chr2L	4456275	4456325		15		4456275	4456325	0,204,255
chr2L	4456325	4456375		15		4456325	4456375	0,204,255
chr2L	4456375	4456425		15		4456375	4456425	0,204,255
chr2L	4456425	4456475		15		4456425	4456475	0,204,255
chr2L	4456475	4456525		15		4456475	4456525	0,204,255
chr2L	4456525	4456575		15		4456525	4456575	0,204,255
chr2L	4456575	4456625		15		4456575	4456625	0,204,255
chr2L	4456625	4456675		15		4456625	4456675	0,204,255
chr2L	4456675	4456725		15		4456675	4456725	0,204,255
chr2L	4457175	4457225		15		4457175	4457225	0,204,255
chr2L	4457425	4457475		15		4457425	4457475	0,204,255
chr2L	4457825	4457875		15		4457825	4457875	0,204,255
chr2L	4457875	4457925		15		4457875	4457925	0,204,255
chr2L	4457925	4457975		15		4457925	4457975	0,204,255
chr2L	4457975	4458025		15		4457975	4458025	0,204,255
chr2L	4458025	4458075		15		4458025	4458075	0,204,255
chr2L	4458075	4458125		15		4458075	4458125	0,204,255
chr2L	4458125	4458175		15		4458125	4458175	0,204,255
chr2L	4459075	4459125		15		4459075	4459125	0,204,255
chr2L	4459125	4459175		15		4459125	4459175	0,204,255
chr2L	4459175	4459225		15		4459175	4459225	0,204,255
chr2L	4459225	4459275		15		4459225	4459275	0,204,255
chr2L	4459325	4459375		15		4459325	4459375	0,204,255
chr2L	4459375	4459425		15		4459375	4459425	0,204,255
chr2L	4459425	4459475		15		4459425	4459475	0,204,255
chr2L	4460175	4460225		15		4460175	4460225	0,204,255
chr2L	4460325	4460375		15		4460325	4460375	0,204,255
chr2L	4460375	4460425		15		4460375	4460425	0,204,255
chr2L	4460425	4460475		15		4460425	4460475	0,204,255
chr2L	4462575	4462625		15		4462575	4462625	0,204,255
chr2L	4462675	4462725		15		4462675	4462725	0,204,255
chr2L	4462725	4462775		15		4462725	4462775	0,204,255
chr2L	4462775	4462825		15		4462775	4462825	0,204,255
chr2L	4462825	4462875		15		4462825	4462875	0,204,255
chr2L	4462875	4462925		15		4462875	4462925	0,204,255
chr2L	4462925	4462975		15		4462925	4462975	0,204,255
chr2L	4463825	4463875		15		4463825	4463875	0,204,255
chr2L	4464275	4464325		15		4464275	4464325	0,204,255
chr2L	4464325	4464375		15		4464325	4464375	0,204,255
chr2L	4464375	4464425		15		4464375	4464425	0,204,255
chr2L	4464425	4464475		15		4464425	4464475	0,204,255
chr2L	4464475	4464525		15		4464475	4464525	0,204,255
chr2L	4464525	4464575		15		4464525	4464575	0,204,255
chr2L	4465375	4465425		15		4465375	4465425	0,204,255
chr2L	4817875	4817925		15		4817875	4817925	0,204,255
chr2L	4817925	4817975		15		4817925	4817975	0,204,255
chr2L	4817975	4818025		15		4817975	4818025	0,204,255
chr2L	4818025	4818075		15		4818025	4818075	0,204,255
chr2L	4830175	4830225		15		4830175	4830225	0,204,255
chr2L	4830225	4830275		15		4830225	4830275	0,204,255
chr2L	4830375	4830425		15		4830375	4830425	0,204,255
chr2L	4830425	4830475		15		4830425	4830475	0,204,255
chr2L	4830625	4830675		15		4830625	4830675	0,204,255
chr2L	4830725	4830775		15		4830725	4830775	0,204,255
chr2L	4830775	4830825		15		4830775	4830825	0,204,255
chr2L	4837325	4837375		15		4837325	4837375	0,204,255
chr2L	4837375	4837425		15		4837375	4837425	0,204,255
chr2L	4837425	4837475		15		4837425	4837475	0,204,255
chr2L	4837475	4837525		15		4837475	4837525	0,204,255
chr2L	4837525	4837575		15		4837525	4837575	0,204,255
chr2L	4837575	4837625		15		4837575	4837625	0,204,255
chr2L	4846175	4846225		15		4846175	4846225	0,204,255
chr2L	4846225	4846275		15		4846225	4846275	0,204,255
chr2L	4846275	4846325		15		4846275	4846325	0,204,255
chr2L	4846325	4846375		15		4846325	4846375	0,204,255
chr2L	4846375	4846425		15		4846375	4846425	0,204,255
chr2L	4846575	4846625		15		4846575	4846625	0,204,255
chr2L	4846625	4846675		15		4846625	4846675	0,204,255
chr2L	4846675	4846725		15		4846675	4846725	0,204,255
chr2L	4846725	4846775		15		4846725	4846775	0,204,255
chr2L	4846925	4846975		15		4846925	4846975	0,204,255
chr2L	4846975	4847025		15		4846975	4847025	0,204,255
chr2L	4847825	4847875		15		4847825	4847875	0,204,255
chr2L	4848025	4848075		15		4848025	4848075	0,204,255
chr2L	4848075	4848125		15		4848075	4848125	0,204,255
chr2L	4850225	4850275		15		4850225	4850275	0,204,255
chr2L	4850825	4850875		15		4850825	4850875	0,204,255
chr2L	4850875	4850925		15		4850875	4850925	0,204,255
chr2L	4882375	4882425		15		4882375	4882425	0,204,255
chr2L	4882425	4882475		15		4882425	4882475	0,204,255
chr2L	4882475	4882525		15		4882475	4882525	0,204,255
chr2L	4882525	4882575		15		4882525	4882575	0,204,255
chr2L	4883175	4883225		15		4883175	4883225	0,204,255
chr2L	4883275	4883325		15		4883275	4883325	0,204,255
chr2L	4883325	4883375		15		4883325	4883375	0,204,255
chr2L	4883375	4883425		15		4883375	4883425	0,204,255
chr2L	4883425	4883475		15		4883425	4883475	0,204,255
chr2L	4883575	4883625		15		4883575	4883625	0,204,255
chr2L	4883675	4883725		15		4883675	4883725	0,204,255
chr2L	4883725	4883775		15		4883725	4883775	0,204,255
chr2L	4883775	4883825		15		4883775	4883825	0,204,255
chr2L	4883825	4883875		15		4883825	4883875	0,204,255
chr2L	4883875	4883925		15		4883875	4883925	0,204,255
chr2L	4883925	4883975		15		4883925	4883975	0,204,255
chr2L	4883975	4884025		15		4883975	4884025	0,204,255
chr2L	4884025	4884075		15		4884025	4884075	0,204,255
chr2L	4889125	4889175		15		4889125	4889175	0,204,255
chr2L	4889175	4889225		15		4889175	4889225	0,204,255
chr2L	4889225	4889275		15		4889225	4889275	0,204,255
chr2L	4889425	4889475		15		4889425	4889475	0,204,255
chr2L	4889475	4889525		15		4889475	4889525	0,204,255
chr2L	4945725	4945775		15		4945725	4945775	0,204,255
chr2L	4945775	4945825		15		4945775	4945825	0,204,255
chr2L	4945825	4945875		15		4945825	4945875	0,204,255
chr2L	4945875	4945925		15		4945875	4945925	0,204,255
chr2L	4945975	4946025		15		4945975	4946025	0,204,255
chr2L	4946025	4946075		15		4946025	4946075	0,204,255
chr2L	4946075	4946125		15		4946075	4946125	0,204,255
chr2L	4946325	4946375		15		4946325	4946375	0,204,255
chr2L	4946575	4946625		15		4946575	4946625	0,204,255
chr2L	4948775	4948825		15		4948775	4948825	0,204,255
chr2L	4966125	4966175		15		4966125	4966175	0,204,255
chr2L	4966175	4966225		15		4966175	4966225	0,204,255
chr2L	4966225	4966275		15		4966225	4966275	0,204,255
chr2L	4966275	4966325		15		4966275	4966325	0,204,255
chr2L	4966325	4966375		15		4966325	4966375	0,204,255
chr2L	4966375	4966425		15		4966375	4966425	0,204,255
chr2L	4966725	4966775		15		4966725	4966775	0,204,255
chr2L	4966775	4966825		15		4966775	4966825	0,204,255
chr2L	4966825	4966875		15		4966825	4966875	0,204,255
chr2L	4966875	4966925		15		4966875	4966925	0,204,255
chr2L	4966925	4966975		15		4966925	4966975	0,204,255
chr2L	4966975	4967025		15		4966975	4967025	0,204,255
chr2L	4967025	4967075		15		4967025	4967075	0,204,255
chr2L	4967075	4967125		15		4967075	4967125	0,204,255
chr2L	4967125	4967175		15		4967125	4967175	0,204,255
chr2L	4967175	4967225		15		4967175	4967225	0,204,255
chr2L	4967225	4967275		15		4967225	4967275	0,204,255
chr2L	4967275	4967325		15		4967275	4967325	0,204,255
chr2L	4967325	4967375		15		4967325	4967375	0,204,255
chr2L	4967375	4967425		15		4967375	4967425	0,204,255
chr2L	4967425	4967475		15		4967425	4967475	0,204,255
chr2L	4967475	4967525		15		4967475	4967525	0,204,255
chr2L	4967525	4967575		15		4967525	4967575	0,204,255
chr2L	4967775	4967825		15		4967775	4967825	0,204,255
chr2L	4967875	4967925		15		4967875	4967925	0,204,255
chr2L	4968025	4968075		15		4968025	4968075	0,204,255
chr2L	4968075	4968125		15		4968075	4968125	0,204,255
chr2L	4968125	4968175		15		4968125	4968175	0,204,255
chr2L	4968175	4968225		15		4968175	4968225	0,204,255
chr2L	4968225	4968275		15		4968225	4968275	0,204,255
chr2L	4968275	4968325		15		4968275	4968325	0,204,255
chr2L	4968325	4968375		15		4968325	4968375	0,204,255
chr2L	4968375	4968425		15		4968375	4968425	0,204,255
chr2L	4968425	4968475		15		4968425	4968475	0,204,255
chr2L	4968475	4968525		15		4968475	4968525	0,204,255
chr2L	4968525	4968575		15		4968525	4968575	0,204,255
chr2L	4968575	4968625		15		4968575	4968625	0,204,255
chr2L	4968625	4968675		15		4968625	4968675	0,204,255
chr2L	4968675	4968725		15		4968675	4968725	0,204,255
chr2L	4968725	4968775		15		4968725	4968775	0,204,255
chr2L	4968775	4968825		15		4968775	4968825	0,204,255
chr2L	4968825	4968875		15		4968825	4968875	0,204,255
chr2L	4968875	4968925		15		4968875	4968925	0,204,255
chr2L	4968925	4968975		15		4968925	4968975	0,204,255
chr2L	4968975	4969025		15		4968975	4969025	0,204,255
chr2L	4969025	4969075		15		4969025	4969075	0,204,255
chr2L	4969125	4969175		15		4969125	4969175	0,204,255
chr2L	4969175	4969225		15		4969175	4969225	0,204,255
chr2L	4969225	4969275		15		4969225	4969275	0,204,255
chr2L	4969275	4969325		15		4969275	4969325	0,204,255
chr2L	4969325	4969375		15		4969325	4969375	0,204,255
chr2L	4969375	4969425		15		4969375	4969425	0,204,255
chr2L	4969425	4969475		15		4969425	4969475	0,204,255
chr2L	4969475	4969525		15		4969475	4969525	0,204,255
chr2L	4969525	4969575		15		4969525	4969575	0,204,255
chr2L	4969575	4969625		15		4969575	4969625	0,204,255
chr2L	4969925	4969975		15		4969925	4969975	0,204,255
chr2L	4970275	4970325		15		4970275	4970325	0,204,255
chr2L	4970325	4970375		15		4970325	4970375	0,204,255
chr2L	4970375	4970425		15		4970375	4970425	0,204,255
chr2L	4970425	4970475		15		4970425	4970475	0,204,255
chr2L	4970475	4970525		15		4970475	4970525	0,204,255
chr2L	4970825	4970875		15		4970825	4970875	0,204,255
chr2L	4970875	4970925		15		4970875	4970925	0,204,255
chr2L	4970925	4970975		15		4970925	4970975	0,204,255
chr2L	4970975	4971025		15		4970975	4971025	0,204,255
chr2L	4971025	4971075		15		4971025	4971075	0,204,255
chr2L	4971075	4971125		15		4971075	4971125	0,204,255
chr2L	4971125	4971175		15		4971125	4971175	0,204,255
chr2L	4971175	4971225		15		4971175	4971225	0,204,255
chr2L	4971225	4971275		15		4971225	4971275	0,204,255
chr2L	4971275	4971325		15		4971275	4971325	0,204,255
chr2L	4971325	4971375		15		4971325	4971375	0,204,255
chr2L	4971375	4971425		15		4971375	4971425	0,204,255
chr2L	4971825	4971875		15		4971825	4971875	0,204,255
chr2L	4971875	4971925		15		4971875	4971925	0,204,255
chr2L	4971925	4971975		15		4971925	4971975	0,204,255
chr2L	4972125	4972175		15		4972125	4972175	0,204,255
chr2L	4972175	4972225		15		4972175	4972225	0,204,255
chr2L	4972225	4972275		15		4972225	4972275	0,204,255
chr2L	4972275	4972325		15		4972275	4972325	0,204,255
chr2L	4972325	4972375		15		4972325	4972375	0,204,255
chr2L	4972875	4972925		15		4972875	4972925	0,204,255
chr2L	4972925	4972975		15		4972925	4972975	0,204,255
chr2L	4972975	4973025		15		4972975	4973025	0,204,255
chr2L	4973025	4973075		15		4973025	4973075	0,204,255
chr2L	4973575	4973625		15		4973575	4973625	0,204,255
chr2L	4973625	4973675		15		4973625	4973675	0,204,255
chr2L	4974125	4974175		15		4974125	4974175	0,204,255
chr2L	4974175	4974225		15		4974175	4974225	0,204,255
chr2L	4974225	4974275		15		4974225	4974275	0,204,255
chr2L	4974675	4974725		15		4974675	4974725	0,204,255
chr2L	4974725	4974775		15		4974725	4974775	0,204,255
chr2L	4974775	4974825		15		4974775	4974825	0,204,255
chr2L	4975025	4975075		15		4975025	4975075	0,204,255
chr2L	4975175	4975225		15		4975175	4975225	0,204,255
chr2L	4975225	4975275		15		4975225	4975275	0,204,255
chr2L	4975275	4975325		15		4975275	4975325	0,204,255
chr2L	4975325	4975375		15		4975325	4975375	0,204,255
chr2L	4975375	4975425		15		4975375	4975425	0,204,255
chr2L	4975525	4975575		15		4975525	4975575	0,204,255
chr2L	4975575	4975625		15		4975575	4975625	0,204,255
chr2L	4975625	4975675		15		4975625	4975675	0,204,255
chr2L	4975675	4975725		15		4975675	4975725	0,204,255
chr2L	4976175	4976225		15		4976175	4976225	0,204,255
chr2L	4976625	4976675		15		4976625	4976675	0,204,255
chr2L	4976675	4976725		15		4976675	4976725	0,204,255
chr2L	4976725	4976775		15		4976725	4976775	0,204,255
chr2L	4976775	4976825		15		4976775	4976825	0,204,255
chr2L	4977425	4977475		15		4977425	4977475	0,204,255
chr2L	4977475	4977525		15		4977475	4977525	0,204,255
chr2L	4977525	4977575		15		4977525	4977575	0,204,255
chr2L	4977575	4977625		15		4977575	4977625	0,204,255
chr2L	4977625	4977675		15		4977625	4977675	0,204,255
chr2L	4977725	4977775		15		4977725	4977775	0,204,255
chr2L	4977775	4977825		15		4977775	4977825	0,204,255
chr2L	4977825	4977875		15		4977825	4977875	0,204,255
chr2L	4977875	4977925		15		4977875	4977925	0,204,255
chr2L	4978025	4978075		15		4978025	4978075	0,204,255
chr2L	4978225	4978275		15		4978225	4978275	0,204,255
chr2L	4978275	4978325		15		4978275	4978325	0,204,255
chr2L	4978325	4978375		15		4978325	4978375	0,204,255
chr2L	4978375	4978425		15		4978375	4978425	0,204,255
chr2L	4978725	4978775		15		4978725	4978775	0,204,255
chr2L	4978775	4978825		15		4978775	4978825	0,204,255
chr2L	4978825	4978875		15		4978825	4978875	0,204,255
chr2L	4978875	4978925		15		4978875	4978925	0,204,255
chr2L	4978925	4978975		15		4978925	4978975	0,204,255
chr2L	4978975	4979025		15		4978975	4979025	0,204,255
chr2L	4979025	4979075		15		4979025	4979075	0,204,255
chr2L	4979075	4979125		15		4979075	4979125	0,204,255
chr2L	4979125	4979175		15		4979125	4979175	0,204,255
chr2L	4979175	4979225		15		4979175	4979225	0,204,255
chr2L	4979225	4979275		15		4979225	4979275	0,204,255
chr2L	4979275	4979325		15		4979275	4979325	0,204,255
chr2L	4979325	4979375		15		4979325	4979375	0,204,255
chr2L	4982325	4982375		15		4982325	4982375	0,204,255
chr2L	5008925	5008975		15		5008925	5008975	0,204,255
chr2L	5009075	5009125		15		5009075	5009125	0,204,255
chr2L	5009125	5009175		15		5009125	5009175	0,204,255
chr2L	5009175	5009225		15		5009175	5009225	0,204,255
chr2L	5009225	5009275		15		5009225	5009275	0,204,255
chr2L	5009275	5009325		15		5009275	5009325	0,204,255
chr2L	5009325	5009375		15		5009325	5009375	0,204,255
chr2L	5009375	5009425		15		5009375	5009425	0,204,255
chr2L	5009425	5009475		15		5009425	5009475	0,204,255
chr2L	5010175	5010225		15		5010175	5010225	0,204,255
chr2L	5010225	5010275		15		5010225	5010275	0,204,255
chr2L	5010275	5010325		15		5010275	5010325	0,204,255
chr2L	5010325	5010375		15		5010325	5010375	0,204,255
chr2L	5010375	5010425		15		5010375	5010425	0,204,255
chr2L	5011225	5011275		15		5011225	5011275	0,204,255
chr2L	5011275	5011325		15		5011275	5011325	0,204,255
chr2L	5011325	5011375		15		5011325	5011375	0,204,255
chr2L	5011375	5011425		15		5011375	5011425	0,204,255
chr2L	5011425	5011475		15		5011425	5011475	0,204,255
chr2L	5011475	5011525		15		5011475	5011525	0,204,255
chr2L	5011575	5011625		15		5011575	5011625	0,204,255
chr2L	5011625	5011675		15		5011625	5011675	0,204,255
chr2L	5011675	5011725		15		5011675	5011725	0,204,255
chr2L	5011725	5011775		15		5011725	5011775	0,204,255
chr2L	5011775	5011825		15		5011775	5011825	0,204,255
chr2L	5011875	5011925		15		5011875	5011925	0,204,255
chr2L	5011925	5011975		15		5011925	5011975	0,204,255
chr2L	5011975	5012025		15		5011975	5012025	0,204,255
chr2L	5042725	5042775		15		5042725	5042775	0,204,255
chr2L	5042775	5042825		15		5042775	5042825	0,204,255
chr2L	5042825	5042875		15		5042825	5042875	0,204,255
chr2L	5042875	5042925		15		5042875	5042925	0,204,255
chr2L	5042925	5042975		15		5042925	5042975	0,204,255
chr2L	5043425	5043475		15		5043425	5043475	0,204,255
chr2L	5043775	5043825		15		5043775	5043825	0,204,255
chr2L	5043825	5043875		15		5043825	5043875	0,204,255
chr2L	5043875	5043925		15		5043875	5043925	0,204,255
chr2L	5052325	5052375		15		5052325	5052375	0,204,255
chr2L	5052375	5052425		15		5052375	5052425	0,204,255
chr2L	5052575	5052625		15		5052575	5052625	0,204,255
chr2L	5052625	5052675		15		5052625	5052675	0,204,255
chr2L	5052725	5052775		15		5052725	5052775	0,204,255
chr2L	5052875	5052925		15		5052875	5052925	0,204,255
chr2L	5052975	5053025		15		5052975	5053025	0,204,255
chr2L	5053025	5053075		15		5053025	5053075	0,204,255
chr2L	5053075	5053125		15		5053075	5053125	0,204,255
chr2L	5053125	5053175		15		5053125	5053175	0,204,255
chr2L	5053175	5053225		15		5053175	5053225	0,204,255
chr2L	5053225	5053275		15		5053225	5053275	0,204,255
chr2L	5053275	5053325		15		5053275	5053325	0,204,255
chr2L	5053325	5053375		15		5053325	5053375	0,204,255
chr2L	5053375	5053425		15		5053375	5053425	0,204,255
chr2L	5053425	5053475		15		5053425	5053475	0,204,255
chr2L	5053475	5053525		15		5053475	5053525	0,204,255
chr2L	5053525	5053575		15		5053525	5053575	0,204,255
chr2L	5053575	5053625		15		5053575	5053625	0,204,255
chr2L	5055225	5055275		15		5055225	5055275	0,204,255
chr2L	5055575	5055625		15		5055575	5055625	0,204,255
chr2L	5055625	5055675		15		5055625	5055675	0,204,255
chr2L	5055725	5055775		15		5055725	5055775	0,204,255
chr2L	5055825	5055875		15		5055825	5055875	0,204,255
chr2L	5056075	5056125		15		5056075	5056125	0,204,255
chr2L	5056325	5056375		15		5056325	5056375	0,204,255
chr2L	5056575	5056625		15		5056575	5056625	0,204,255
chr2L	5056625	5056675		15		5056625	5056675	0,204,255
chr2L	5057225	5057275		15		5057225	5057275	0,204,255
chr2L	5057275	5057325		15		5057275	5057325	0,204,255
chr2L	5057375	5057425		15		5057375	5057425	0,204,255
chr2L	5057425	5057475		15		5057425	5057475	0,204,255
chr2L	5057525	5057575		15		5057525	5057575	0,204,255
chr2L	5057575	5057625		15		5057575	5057625	0,204,255
chr2L	5057625	5057675		15		5057625	5057675	0,204,255
chr2L	5057675	5057725		15		5057675	5057725	0,204,255
chr2L	5057725	5057775		15		5057725	5057775	0,204,255
chr2L	5057775	5057825		15		5057775	5057825	0,204,255
chr2L	5057825	5057875		15		5057825	5057875	0,204,255
chr2L	5057875	5057925		15		5057875	5057925	0,204,255
chr2L	5057925	5057975		15		5057925	5057975	0,204,255
chr2L	5058525	5058575		15		5058525	5058575	0,204,255
chr2L	5058625	5058675		15		5058625	5058675	0,204,255
chr2L	5058675	5058725		15		5058675	5058725	0,204,255
chr2L	5058725	5058775		15		5058725	5058775	0,204,255
chr2L	5058775	5058825		15		5058775	5058825	0,204,255
chr2L	5058825	5058875		15		5058825	5058875	0,204,255
chr2L	5058875	5058925		15		5058875	5058925	0,204,255
chr2L	5058925	5058975		15		5058925	5058975	0,204,255
chr2L	5058975	5059025		15		5058975	5059025	0,204,255
chr2L	5059025	5059075		15		5059025	5059075	0,204,255
chr2L	5059075	5059125		15		5059075	5059125	0,204,255
chr2L	5059125	5059175		15		5059125	5059175	0,204,255
chr2L	5059175	5059225		15		5059175	5059225	0,204,255
chr2L	5059225	5059275		15		5059225	5059275	0,204,255
chr2L	5059275	5059325		15		5059275	5059325	0,204,255
chr2L	5059325	5059375		15		5059325	5059375	0,204,255
chr2L	5059375	5059425		15		5059375	5059425	0,204,255
chr2L	5059425	5059475		15		5059425	5059475	0,204,255
chr2L	5059475	5059525		15		5059475	5059525	0,204,255
chr2L	5071275	5071325		15		5071275	5071325	0,204,255
chr2L	5071575	5071625		15		5071575	5071625	0,204,255
chr2L	5071875	5071925		15		5071875	5071925	0,204,255
chr2L	5071925	5071975		15		5071925	5071975	0,204,255
chr2L	5071975	5072025		15		5071975	5072025	0,204,255
chr2L	5072025	5072075		15		5072025	5072075	0,204,255
chr2L	5096525	5096575		15		5096525	5096575	0,204,255
chr2L	5096575	5096625		15		5096575	5096625	0,204,255
chr2L	5096625	5096675		15		5096625	5096675	0,204,255
chr2L	5096675	5096725		15		5096675	5096725	0,204,255
chr2L	5096725	5096775		15		5096725	5096775	0,204,255
chr2L	5096775	5096825		15		5096775	5096825	0,204,255
chr2L	5096825	5096875		15		5096825	5096875	0,204,255
chr2L	5096875	5096925		15		5096875	5096925	0,204,255
chr2L	5096925	5096975		15		5096925	5096975	0,204,255
chr2L	5096975	5097025		15		5096975	5097025	0,204,255
chr2L	5099425	5099475		15		5099425	5099475	0,204,255
chr2L	5099475	5099525		15		5099475	5099525	0,204,255
chr2L	5099525	5099575		15		5099525	5099575	0,204,255
chr2L	5099575	5099625		15		5099575	5099625	0,204,255
chr2L	5099675	5099725		15		5099675	5099725	0,204,255
chr2L	5099725	5099775		15		5099725	5099775	0,204,255
chr2L	5099775	5099825		15		5099775	5099825	0,204,255
chr2L	5099825	5099875		15		5099825	5099875	0,204,255
chr2L	5099875	5099925		15		5099875	5099925	0,204,255
chr2L	5099925	5099975		15		5099925	5099975	0,204,255
chr2L	5099975	5100025		15		5099975	5100025	0,204,255
chr2L	5100025	5100075		15		5100025	5100075	0,204,255
chr2L	5100125	5100175		15		5100125	5100175	0,204,255
chr2L	5195875	5195925		15		5195875	5195925	0,204,255
chr2L	5195925	5195975		15		5195925	5195975	0,204,255
chr2L	5195975	5196025		15		5195975	5196025	0,204,255
chr2L	5270575	5270625		15		5270575	5270625	0,204,255
chr2L	5270625	5270675		15		5270625	5270675	0,204,255
chr2L	5270825	5270875		15		5270825	5270875	0,204,255
chr2L	5270875	5270925		15		5270875	5270925	0,204,255
chr2L	5270925	5270975		15		5270925	5270975	0,204,255
chr2L	5277725	5277775		15		5277725	5277775	0,204,255
chr2L	5277775	5277825		15		5277775	5277825	0,204,255
chr2L	5277825	5277875		15		5277825	5277875	0,204,255
chr2L	5277875	5277925		15		5277875	5277925	0,204,255
chr2L	5277925	5277975		15		5277925	5277975	0,204,255
chr2L	5278175	5278225		15		5278175	5278225	0,204,255
chr2L	5278225	5278275		15		5278225	5278275	0,204,255
chr2L	5325525	5325575		15		5325525	5325575	0,204,255
chr2L	5325575	5325625		15		5325575	5325625	0,204,255
chr2L	5327475	5327525		15		5327475	5327525	0,204,255
chr2L	5327525	5327575		15		5327525	5327575	0,204,255
chr2L	5327575	5327625		15		5327575	5327625	0,204,255
chr2L	5327625	5327675		15		5327625	5327675	0,204,255
chr2L	5327875	5327925		15		5327875	5327925	0,204,255
chr2L	5327975	5328025		15		5327975	5328025	0,204,255
chr2L	5519575	5519625		15		5519575	5519625	0,204,255
chr2L	5519625	5519675		15		5519625	5519675	0,204,255
chr2L	5520375	5520425		15		5520375	5520425	0,204,255
chr2L	5520425	5520475		15		5520425	5520475	0,204,255
chr2L	5520475	5520525		15		5520475	5520525	0,204,255
chr2L	5520525	5520575		15		5520525	5520575	0,204,255
chr2L	5520575	5520625		15		5520575	5520625	0,204,255
chr2L	5520625	5520675		15		5520625	5520675	0,204,255
chr2L	5520675	5520725		15		5520675	5520725	0,204,255
chr2L	5521025	5521075		15		5521025	5521075	0,204,255
chr2L	5521175	5521225		15		5521175	5521225	0,204,255
chr2L	5521225	5521275		15		5521225	5521275	0,204,255
chr2L	5521375	5521425		15		5521375	5521425	0,204,255
chr2L	5521475	5521525		15		5521475	5521525	0,204,255
chr2L	5521525	5521575		15		5521525	5521575	0,204,255
chr2L	5521625	5521675		15		5521625	5521675	0,204,255
chr2L	5521875	5521925		15		5521875	5521925	0,204,255
chr2L	5521925	5521975		15		5521925	5521975	0,204,255
chr2L	5521975	5522025		15		5521975	5522025	0,204,255
chr2L	5522025	5522075		15		5522025	5522075	0,204,255
chr2L	5522075	5522125		15		5522075	5522125	0,204,255
chr2L	5522125	5522175		15		5522125	5522175	0,204,255
chr2L	5522175	5522225		15		5522175	5522225	0,204,255
chr2L	5522225	5522275		15		5522225	5522275	0,204,255
chr2L	5522325	5522375		15		5522325	5522375	0,204,255
chr2L	5522675	5522725		15		5522675	5522725	0,204,255
chr2L	5522825	5522875		15		5522825	5522875	0,204,255
chr2L	5522875	5522925		15		5522875	5522925	0,204,255
chr2L	5523275	5523325		15		5523275	5523325	0,204,255
chr2L	5523325	5523375		15		5523325	5523375	0,204,255
chr2L	5523375	5523425		15		5523375	5523425	0,204,255
chr2L	5523425	5523475		15		5523425	5523475	0,204,255
chr2L	5523475	5523525		15		5523475	5523525	0,204,255
chr2L	5523525	5523575		15		5523525	5523575	0,204,255
chr2L	5524675	5524725		15		5524675	5524725	0,204,255
chr2L	5524725	5524775		15		5524725	5524775	0,204,255
chr2L	5524775	5524825		15		5524775	5524825	0,204,255
chr2L	5524825	5524875		15		5524825	5524875	0,204,255
chr2L	5524875	5524925		15		5524875	5524925	0,204,255
chr2L	5524925	5524975		15		5524925	5524975	0,204,255
chr2L	5525225	5525275		15		5525225	5525275	0,204,255
chr2L	5525925	5525975		15		5525925	5525975	0,204,255
chr2L	5525975	5526025		15		5525975	5526025	0,204,255
chr2L	5526025	5526075		15		5526025	5526075	0,204,255
chr2L	5526075	5526125		15		5526075	5526125	0,204,255
chr2L	5526125	5526175		15		5526125	5526175	0,204,255
chr2L	5526175	5526225		15		5526175	5526225	0,204,255
chr2L	5526225	5526275		15		5526225	5526275	0,204,255
chr2L	5526275	5526325		15		5526275	5526325	0,204,255
chr2L	5526325	5526375		15		5526325	5526375	0,204,255
chr2L	5526375	5526425		15		5526375	5526425	0,204,255
chr2L	5526425	5526475		15		5526425	5526475	0,204,255
chr2L	5526475	5526525		15		5526475	5526525	0,204,255
chr2L	5526525	5526575		15		5526525	5526575	0,204,255
chr2L	5526575	5526625		15		5526575	5526625	0,204,255
chr2L	5526625	5526675		15		5526625	5526675	0,204,255
chr2L	5526675	5526725		15		5526675	5526725	0,204,255
chr2L	5526725	5526775		15		5526725	5526775	0,204,255
chr2L	5526775	5526825		15		5526775	5526825	0,204,255
chr2L	5526825	5526875		15		5526825	5526875	0,204,255
chr2L	5526925	5526975		15		5526925	5526975	0,204,255
chr2L	5527025	5527075		15		5527025	5527075	0,204,255
chr2L	5527075	5527125		15		5527075	5527125	0,204,255
chr2L	5527125	5527175		15		5527125	5527175	0,204,255
chr2L	5527175	5527225		15		5527175	5527225	0,204,255
chr2L	5527225	5527275		15		5527225	5527275	0,204,255
chr2L	5527325	5527375		15		5527325	5527375	0,204,255
chr2L	5527575	5527625		15		5527575	5527625	0,204,255
chr2L	5527675	5527725		15		5527675	5527725	0,204,255
chr2L	5527725	5527775		15		5527725	5527775	0,204,255
chr2L	5527775	5527825		15		5527775	5527825	0,204,255
chr2L	5527825	5527875		15		5527825	5527875	0,204,255
chr2L	5527875	5527925		15		5527875	5527925	0,204,255
chr2L	5527975	5528025		15		5527975	5528025	0,204,255
chr2L	5528025	5528075		15		5528025	5528075	0,204,255
chr2L	5528275	5528325		15		5528275	5528325	0,204,255
chr2L	5528325	5528375		15		5528325	5528375	0,204,255
chr2L	5528375	5528425		15		5528375	5528425	0,204,255
chr2L	5528425	5528475		15		5528425	5528475	0,204,255
chr2L	5531675	5531725		15		5531675	5531725	0,204,255
chr2L	5531725	5531775		15		5531725	5531775	0,204,255
chr2L	5531775	5531825		15		5531775	5531825	0,204,255
chr2L	5531825	5531875		15		5531825	5531875	0,204,255
chr2L	5531875	5531925		15		5531875	5531925	0,204,255
chr2L	5531925	5531975		15		5531925	5531975	0,204,255
chr2L	5531975	5532025		15		5531975	5532025	0,204,255
chr2L	5532025	5532075		15		5532025	5532075	0,204,255
chr2L	5532075	5532125		15		5532075	5532125	0,204,255
chr2L	5532125	5532175		15		5532125	5532175	0,204,255
chr2L	5532575	5532625		15		5532575	5532625	0,204,255
chr2L	5533575	5533625		15		5533575	5533625	0,204,255
chr2L	5533875	5533925		15		5533875	5533925	0,204,255
chr2L	5533925	5533975		15		5533925	5533975	0,204,255
chr2L	5541075	5541125		15		5541075	5541125	0,204,255
chr2L	5541125	5541175		15		5541125	5541175	0,204,255
chr2L	5541175	5541225		15		5541175	5541225	0,204,255
chr2L	5541825	5541875		15		5541825	5541875	0,204,255
chr2L	5541875	5541925		15		5541875	5541925	0,204,255
chr2L	5541925	5541975		15		5541925	5541975	0,204,255
chr2L	5541975	5542025		15		5541975	5542025	0,204,255
chr2L	5542025	5542075		15		5542025	5542075	0,204,255
chr2L	5542075	5542125		15		5542075	5542125	0,204,255
chr2L	5542125	5542175		15		5542125	5542175	0,204,255
chr2L	5542175	5542225		15		5542175	5542225	0,204,255
chr2L	5542225	5542275		15		5542225	5542275	0,204,255
chr2L	5543325	5543375		15		5543325	5543375	0,204,255
chr2L	5543975	5544025		15		5543975	5544025	0,204,255
chr2L	5721075	5721125		15		5721075	5721125	0,204,255
chr2L	5721175	5721225		15		5721175	5721225	0,204,255
chr2L	5721225	5721275		15		5721225	5721275	0,204,255
chr2L	5724775	5724825		15		5724775	5724825	0,204,255
chr2L	5725025	5725075		15		5725025	5725075	0,204,255
chr2L	5725175	5725225		15		5725175	5725225	0,204,255
chr2L	5801525	5801575		15		5801525	5801575	0,204,255
chr2L	5801825	5801875		15		5801825	5801875	0,204,255
chr2L	5801875	5801925		15		5801875	5801925	0,204,255
chr2L	5801925	5801975		15		5801925	5801975	0,204,255
chr2L	5801975	5802025		15		5801975	5802025	0,204,255
chr2L	5802025	5802075		15		5802025	5802075	0,204,255
chr2L	5802325	5802375		15		5802325	5802375	0,204,255
chr2L	5802725	5802775		15		5802725	5802775	0,204,255
chr2L	5908175	5908225		15		5908175	5908225	0,204,255
chr2L	5908225	5908275		15		5908225	5908275	0,204,255
chr2L	5908275	5908325		15		5908275	5908325	0,204,255
chr2L	5949625	5949675		15		5949625	5949675	0,204,255
chr2L	5949675	5949725		15		5949675	5949725	0,204,255
chr2L	5949725	5949775		15		5949725	5949775	0,204,255
chr2L	5949775	5949825		15		5949775	5949825	0,204,255
chr2L	5949825	5949875		15		5949825	5949875	0,204,255
chr2L	5949875	5949925		15		5949875	5949925	0,204,255
chr2L	5949925	5949975		15		5949925	5949975	0,204,255
chr2L	5950025	5950075		15		5950025	5950075	0,204,255
chr2L	5950075	5950125		15		5950075	5950125	0,204,255
chr2L	5982425	5982475		15		5982425	5982475	0,204,255
chr2L	5982675	5982725		15		5982675	5982725	0,204,255
chr2L	5983325	5983375		15		5983325	5983375	0,204,255
chr2L	5986475	5986525		15		5986475	5986525	0,204,255
chr2L	5986525	5986575		15		5986525	5986575	0,204,255
chr2L	5986575	5986625		15		5986575	5986625	0,204,255
chr2L	5986625	5986675		15		5986625	5986675	0,204,255
chr2L	5986675	5986725		15		5986675	5986725	0,204,255
chr2L	5986725	5986775		15		5986725	5986775	0,204,255
chr2L	5986775	5986825		15		5986775	5986825	0,204,255
chr2L	5987525	5987575		15		5987525	5987575	0,204,255
chr2L	5998225	5998275		15		5998225	5998275	0,204,255
chr2L	5998275	5998325		15		5998275	5998325	0,204,255
chr2L	5998325	5998375		15		5998325	5998375	0,204,255
chr2L	5998375	5998425		15		5998375	5998425	0,204,255
chr2L	5998425	5998475		15		5998425	5998475	0,204,255
[truncated: 33,685 more rows]
