# Supplementary material for: Probabilistic modelling of chromatin code landscape reveals functional diversity of enhancer-like chromatin states
Source: Nat Commun. 2016 Feb 4;7:10528. doi: 10.1038/ncomms10528 (PMC4742914; doi:10.1038/ncomms10528)
Supplement: Supplementary Data 1 — The 30-chromatin state annotation tracks for Drosophila melanogaster DRSC-S2 cell. [file ncomms10528-s2.zip › Supplementary Data 1/16_GS2.bed]

chr2L	95325	95375		16		95325	95375	0,204,255
chr2L	95375	95425		16		95375	95425	0,204,255
chr2L	105025	105075		16		105025	105075	0,204,255
chr2L	144325	144375		16		144325	144375	0,204,255
chr2L	154575	154625		16		154575	154625	0,204,255
chr2L	154625	154675		16		154625	154675	0,204,255
chr2L	154675	154725		16		154675	154725	0,204,255
chr2L	154725	154775		16		154725	154775	0,204,255
chr2L	154775	154825		16		154775	154825	0,204,255
chr2L	156425	156475		16		156425	156475	0,204,255
chr2L	156925	156975		16		156925	156975	0,204,255
chr2L	156975	157025		16		156975	157025	0,204,255
chr2L	207525	207575		16		207525	207575	0,204,255
chr2L	207575	207625		16		207575	207625	0,204,255
chr2L	207625	207675		16		207625	207675	0,204,255
chr2L	251625	251675		16		251625	251675	0,204,255
chr2L	251675	251725		16		251675	251725	0,204,255
chr2L	251825	251875		16		251825	251875	0,204,255
chr2L	251875	251925		16		251875	251925	0,204,255
chr2L	274575	274625		16		274575	274625	0,204,255
chr2L	274625	274675		16		274625	274675	0,204,255
chr2L	277975	278025		16		277975	278025	0,204,255
chr2L	282775	282825		16		282775	282825	0,204,255
chr2L	292675	292725		16		292675	292725	0,204,255
chr2L	292725	292775		16		292725	292775	0,204,255
chr2L	292775	292825		16		292775	292825	0,204,255
chr2L	298675	298725		16		298675	298725	0,204,255
chr2L	306725	306775		16		306725	306775	0,204,255
chr2L	306775	306825		16		306775	306825	0,204,255
chr2L	404725	404775		16		404725	404775	0,204,255
chr2L	404775	404825		16		404775	404825	0,204,255
chr2L	404825	404875		16		404825	404875	0,204,255
chr2L	414075	414125		16		414075	414125	0,204,255
chr2L	419025	419075		16		419025	419075	0,204,255
chr2L	419125	419175		16		419125	419175	0,204,255
chr2L	419475	419525		16		419475	419525	0,204,255
chr2L	422025	422075		16		422025	422075	0,204,255
chr2L	541475	541525		16		541475	541525	0,204,255
chr2L	541525	541575		16		541525	541575	0,204,255
chr2L	541575	541625		16		541575	541625	0,204,255
chr2L	541725	541775		16		541725	541775	0,204,255
chr2L	543425	543475		16		543425	543475	0,204,255
chr2L	564475	564525		16		564475	564525	0,204,255
chr2L	564925	564975		16		564925	564975	0,204,255
chr2L	573475	573525		16		573475	573525	0,204,255
chr2L	573525	573575		16		573525	573575	0,204,255
chr2L	573575	573625		16		573575	573625	0,204,255
chr2L	573625	573675		16		573625	573675	0,204,255
chr2L	573675	573725		16		573675	573725	0,204,255
chr2L	573725	573775		16		573725	573775	0,204,255
chr2L	573775	573825		16		573775	573825	0,204,255
chr2L	573825	573875		16		573825	573875	0,204,255
chr2L	573875	573925		16		573875	573925	0,204,255
chr2L	573925	573975		16		573925	573975	0,204,255
chr2L	573975	574025		16		573975	574025	0,204,255
chr2L	574025	574075		16		574025	574075	0,204,255
chr2L	574125	574175		16		574125	574175	0,204,255
chr2L	574175	574225		16		574175	574225	0,204,255
chr2L	574225	574275		16		574225	574275	0,204,255
chr2L	574275	574325		16		574275	574325	0,204,255
chr2L	575025	575075		16		575025	575075	0,204,255
chr2L	575075	575125		16		575075	575125	0,204,255
chr2L	575125	575175		16		575125	575175	0,204,255
chr2L	575175	575225		16		575175	575225	0,204,255
chr2L	575225	575275		16		575225	575275	0,204,255
chr2L	575475	575525		16		575475	575525	0,204,255
chr2L	575525	575575		16		575525	575575	0,204,255
chr2L	603075	603125		16		603075	603125	0,204,255
chr2L	810975	811025		16		810975	811025	0,204,255
chr2L	811075	811125		16		811075	811125	0,204,255
chr2L	811125	811175		16		811125	811175	0,204,255
chr2L	811175	811225		16		811175	811225	0,204,255
chr2L	811775	811825		16		811775	811825	0,204,255
chr2L	811825	811875		16		811825	811875	0,204,255
chr2L	811875	811925		16		811875	811925	0,204,255
chr2L	812025	812075		16		812025	812075	0,204,255
chr2L	812075	812125		16		812075	812125	0,204,255
chr2L	814925	814975		16		814925	814975	0,204,255
chr2L	814975	815025		16		814975	815025	0,204,255
chr2L	815025	815075		16		815025	815075	0,204,255
chr2L	815225	815275		16		815225	815275	0,204,255
chr2L	815275	815325		16		815275	815325	0,204,255
chr2L	815325	815375		16		815325	815375	0,204,255
chr2L	815375	815425		16		815375	815425	0,204,255
chr2L	818525	818575		16		818525	818575	0,204,255
chr2L	818575	818625		16		818575	818625	0,204,255
chr2L	818725	818775		16		818725	818775	0,204,255
chr2L	818775	818825		16		818775	818825	0,204,255
chr2L	820325	820375		16		820325	820375	0,204,255
chr2L	820375	820425		16		820375	820425	0,204,255
chr2L	821775	821825		16		821775	821825	0,204,255
chr2L	821825	821875		16		821825	821875	0,204,255
chr2L	821875	821925		16		821875	821925	0,204,255
chr2L	821925	821975		16		821925	821975	0,204,255
chr2L	821975	822025		16		821975	822025	0,204,255
chr2L	822075	822125		16		822075	822125	0,204,255
chr2L	822675	822725		16		822675	822725	0,204,255
chr2L	852175	852225		16		852175	852225	0,204,255
chr2L	1081125	1081175		16		1081125	1081175	0,204,255
chr2L	1081275	1081325		16		1081275	1081325	0,204,255
chr2L	1081325	1081375		16		1081325	1081375	0,204,255
chr2L	1081375	1081425		16		1081375	1081425	0,204,255
chr2L	1081425	1081475		16		1081425	1081475	0,204,255
chr2L	1081475	1081525		16		1081475	1081525	0,204,255
chr2L	1107575	1107625		16		1107575	1107625	0,204,255
chr2L	1107775	1107825		16		1107775	1107825	0,204,255
chr2L	1107825	1107875		16		1107825	1107875	0,204,255
chr2L	1129775	1129825		16		1129775	1129825	0,204,255
chr2L	1129975	1130025		16		1129975	1130025	0,204,255
chr2L	1144025	1144075		16		1144025	1144075	0,204,255
chr2L	1148225	1148275		16		1148225	1148275	0,204,255
chr2L	1148575	1148625		16		1148575	1148625	0,204,255
chr2L	1159275	1159325		16		1159275	1159325	0,204,255
chr2L	1164825	1164875		16		1164825	1164875	0,204,255
chr2L	1164875	1164925		16		1164875	1164925	0,204,255
chr2L	1170575	1170625		16		1170575	1170625	0,204,255
chr2L	1170625	1170675		16		1170625	1170675	0,204,255
chr2L	1171725	1171775		16		1171725	1171775	0,204,255
chr2L	1173425	1173475		16		1173425	1173475	0,204,255
chr2L	1173475	1173525		16		1173475	1173525	0,204,255
chr2L	1173525	1173575		16		1173525	1173575	0,204,255
chr2L	1185175	1185225		16		1185175	1185225	0,204,255
chr2L	1502375	1502425		16		1502375	1502425	0,204,255
chr2L	1502425	1502475		16		1502425	1502475	0,204,255
chr2L	1502475	1502525		16		1502475	1502525	0,204,255
chr2L	1502525	1502575		16		1502525	1502575	0,204,255
chr2L	1502575	1502625		16		1502575	1502625	0,204,255
chr2L	1610525	1610575		16		1610525	1610575	0,204,255
chr2L	1610625	1610675		16		1610625	1610675	0,204,255
chr2L	1610675	1610725		16		1610675	1610725	0,204,255
chr2L	1610925	1610975		16		1610925	1610975	0,204,255
chr2L	1611625	1611675		16		1611625	1611675	0,204,255
chr2L	1611725	1611775		16		1611725	1611775	0,204,255
chr2L	1611775	1611825		16		1611775	1611825	0,204,255
chr2L	1611825	1611875		16		1611825	1611875	0,204,255
chr2L	1611875	1611925		16		1611875	1611925	0,204,255
chr2L	1611925	1611975		16		1611925	1611975	0,204,255
chr2L	1611975	1612025		16		1611975	1612025	0,204,255
chr2L	1612025	1612075		16		1612025	1612075	0,204,255
chr2L	1612075	1612125		16		1612075	1612125	0,204,255
chr2L	1613425	1613475		16		1613425	1613475	0,204,255
chr2L	1613475	1613525		16		1613475	1613525	0,204,255
chr2L	1619725	1619775		16		1619725	1619775	0,204,255
chr2L	1619825	1619875		16		1619825	1619875	0,204,255
chr2L	1619875	1619925		16		1619875	1619925	0,204,255
chr2L	1708125	1708175		16		1708125	1708175	0,204,255
chr2L	1708225	1708275		16		1708225	1708275	0,204,255
chr2L	1708775	1708825		16		1708775	1708825	0,204,255
chr2L	1728825	1728875		16		1728825	1728875	0,204,255
chr2L	1728925	1728975		16		1728925	1728975	0,204,255
chr2L	1729025	1729075		16		1729025	1729075	0,204,255
chr2L	1729075	1729125		16		1729075	1729125	0,204,255
chr2L	1729125	1729175		16		1729125	1729175	0,204,255
chr2L	1729175	1729225		16		1729175	1729225	0,204,255
chr2L	1729225	1729275		16		1729225	1729275	0,204,255
chr2L	1729325	1729375		16		1729325	1729375	0,204,255
chr2L	1731675	1731725		16		1731675	1731725	0,204,255
chr2L	1731775	1731825		16		1731775	1731825	0,204,255
chr2L	1731825	1731875		16		1731825	1731875	0,204,255
chr2L	1731875	1731925		16		1731875	1731925	0,204,255
chr2L	1731925	1731975		16		1731925	1731975	0,204,255
chr2L	1731975	1732025		16		1731975	1732025	0,204,255
chr2L	1732025	1732075		16		1732025	1732075	0,204,255
chr2L	1732175	1732225		16		1732175	1732225	0,204,255
chr2L	1981375	1981425		16		1981375	1981425	0,204,255
chr2L	1982675	1982725		16		1982675	1982725	0,204,255
chr2L	1982775	1982825		16		1982775	1982825	0,204,255
chr2L	1982825	1982875		16		1982825	1982875	0,204,255
chr2L	1982925	1982975		16		1982925	1982975	0,204,255
chr2L	2045625	2045675		16		2045625	2045675	0,204,255
chr2L	2045775	2045825		16		2045775	2045825	0,204,255
chr2L	2045825	2045875		16		2045825	2045875	0,204,255
chr2L	2045875	2045925		16		2045875	2045925	0,204,255
chr2L	2045925	2045975		16		2045925	2045975	0,204,255
chr2L	2144325	2144375		16		2144325	2144375	0,204,255
chr2L	2144575	2144625		16		2144575	2144625	0,204,255
chr2L	2144775	2144825		16		2144775	2144825	0,204,255
chr2L	2144825	2144875		16		2144825	2144875	0,204,255
chr2L	2145025	2145075		16		2145025	2145075	0,204,255
chr2L	2145725	2145775		16		2145725	2145775	0,204,255
chr2L	2145775	2145825		16		2145775	2145825	0,204,255
chr2L	2146425	2146475		16		2146425	2146475	0,204,255
chr2L	2146475	2146525		16		2146475	2146525	0,204,255
chr2L	2146625	2146675		16		2146625	2146675	0,204,255
chr2L	2146675	2146725		16		2146675	2146725	0,204,255
chr2L	2146725	2146775		16		2146725	2146775	0,204,255
chr2L	2146775	2146825		16		2146775	2146825	0,204,255
chr2L	2146825	2146875		16		2146825	2146875	0,204,255
chr2L	2146875	2146925		16		2146875	2146925	0,204,255
chr2L	2148175	2148225		16		2148175	2148225	0,204,255
chr2L	2148225	2148275		16		2148225	2148275	0,204,255
chr2L	2152675	2152725		16		2152675	2152725	0,204,255
chr2L	2214925	2214975		16		2214925	2214975	0,204,255
chr2L	2214975	2215025		16		2214975	2215025	0,204,255
chr2L	2215675	2215725		16		2215675	2215725	0,204,255
chr2L	2215825	2215875		16		2215825	2215875	0,204,255
chr2L	2215875	2215925		16		2215875	2215925	0,204,255
chr2L	2215925	2215975		16		2215925	2215975	0,204,255
chr2L	2215975	2216025		16		2215975	2216025	0,204,255
chr2L	2216025	2216075		16		2216025	2216075	0,204,255
chr2L	2216075	2216125		16		2216075	2216125	0,204,255
chr2L	2217675	2217725		16		2217675	2217725	0,204,255
chr2L	2217725	2217775		16		2217725	2217775	0,204,255
chr2L	2223075	2223125		16		2223075	2223125	0,204,255
chr2L	2235675	2235725		16		2235675	2235725	0,204,255
chr2L	2236025	2236075		16		2236025	2236075	0,204,255
chr2L	2236125	2236175		16		2236125	2236175	0,204,255
chr2L	2365875	2365925		16		2365875	2365925	0,204,255
chr2L	2365925	2365975		16		2365925	2365975	0,204,255
chr2L	2365975	2366025		16		2365975	2366025	0,204,255
chr2L	2366075	2366125		16		2366075	2366125	0,204,255
chr2L	2366125	2366175		16		2366125	2366175	0,204,255
chr2L	2366175	2366225		16		2366175	2366225	0,204,255
chr2L	2375475	2375525		16		2375475	2375525	0,204,255
chr2L	2377525	2377575		16		2377525	2377575	0,204,255
chr2L	2381825	2381875		16		2381825	2381875	0,204,255
chr2L	2381875	2381925		16		2381875	2381925	0,204,255
chr2L	2382075	2382125		16		2382075	2382125	0,204,255
chr2L	2382275	2382325		16		2382275	2382325	0,204,255
chr2L	2382425	2382475		16		2382425	2382475	0,204,255
chr2L	2382525	2382575		16		2382525	2382575	0,204,255
chr2L	2383425	2383475		16		2383425	2383475	0,204,255
chr2L	2421025	2421075		16		2421025	2421075	0,204,255
chr2L	2492275	2492325		16		2492275	2492325	0,204,255
chr2L	2577875	2577925		16		2577875	2577925	0,204,255
chr2L	2580575	2580625		16		2580575	2580625	0,204,255
chr2L	2580625	2580675		16		2580625	2580675	0,204,255
chr2L	2580675	2580725		16		2580675	2580725	0,204,255
chr2L	2580775	2580825		16		2580775	2580825	0,204,255
chr2L	2580825	2580875		16		2580825	2580875	0,204,255
chr2L	2740575	2740625		16		2740575	2740625	0,204,255
chr2L	2745275	2745325		16		2745275	2745325	0,204,255
chr2L	2745325	2745375		16		2745325	2745375	0,204,255
chr2L	2745375	2745425		16		2745375	2745425	0,204,255
chr2L	2745425	2745475		16		2745425	2745475	0,204,255
chr2L	2745875	2745925		16		2745875	2745925	0,204,255
chr2L	2745925	2745975		16		2745925	2745975	0,204,255
chr2L	2745975	2746025		16		2745975	2746025	0,204,255
chr2L	2746025	2746075		16		2746025	2746075	0,204,255
chr2L	2770575	2770625		16		2770575	2770625	0,204,255
chr2L	2770625	2770675		16		2770625	2770675	0,204,255
chr2L	2770675	2770725		16		2770675	2770725	0,204,255
chr2L	2877675	2877725		16		2877675	2877725	0,204,255
chr2L	2877725	2877775		16		2877725	2877775	0,204,255
chr2L	2877775	2877825		16		2877775	2877825	0,204,255
chr2L	2877825	2877875		16		2877825	2877875	0,204,255
chr2L	2879225	2879275		16		2879225	2879275	0,204,255
chr2L	2879275	2879325		16		2879275	2879325	0,204,255
chr2L	2879325	2879375		16		2879325	2879375	0,204,255
chr2L	2879475	2879525		16		2879475	2879525	0,204,255
chr2L	2879525	2879575		16		2879525	2879575	0,204,255
chr2L	2879575	2879625		16		2879575	2879625	0,204,255
chr2L	2879625	2879675		16		2879625	2879675	0,204,255
chr2L	2971075	2971125		16		2971075	2971125	0,204,255
chr2L	2971125	2971175		16		2971125	2971175	0,204,255
chr2L	2971225	2971275		16		2971225	2971275	0,204,255
chr2L	2971275	2971325		16		2971275	2971325	0,204,255
chr2L	2971375	2971425		16		2971375	2971425	0,204,255
chr2L	2971425	2971475		16		2971425	2971475	0,204,255
chr2L	2971525	2971575		16		2971525	2971575	0,204,255
chr2L	2971575	2971625		16		2971575	2971625	0,204,255
chr2L	2971725	2971775		16		2971725	2971775	0,204,255
chr2L	2971775	2971825		16		2971775	2971825	0,204,255
chr2L	2971825	2971875		16		2971825	2971875	0,204,255
chr2L	2971875	2971925		16		2971875	2971925	0,204,255
chr2L	2971925	2971975		16		2971925	2971975	0,204,255
chr2L	2971975	2972025		16		2971975	2972025	0,204,255
chr2L	2972125	2972175		16		2972125	2972175	0,204,255
chr2L	2973325	2973375		16		2973325	2973375	0,204,255
chr2L	2973475	2973525		16		2973475	2973525	0,204,255
chr2L	2973725	2973775		16		2973725	2973775	0,204,255
chr2L	2973775	2973825		16		2973775	2973825	0,204,255
chr2L	2977575	2977625		16		2977575	2977625	0,204,255
chr2L	2978625	2978675		16		2978625	2978675	0,204,255
chr2L	2978675	2978725		16		2978675	2978725	0,204,255
chr2L	2978925	2978975		16		2978925	2978975	0,204,255
chr2L	2978975	2979025		16		2978975	2979025	0,204,255
chr2L	2986725	2986775		16		2986725	2986775	0,204,255
chr2L	2986825	2986875		16		2986825	2986875	0,204,255
chr2L	2986875	2986925		16		2986875	2986925	0,204,255
chr2L	2986925	2986975		16		2986925	2986975	0,204,255
chr2L	2986975	2987025		16		2986975	2987025	0,204,255
chr2L	2987025	2987075		16		2987025	2987075	0,204,255
chr2L	2987125	2987175		16		2987125	2987175	0,204,255
chr2L	2988575	2988625		16		2988575	2988625	0,204,255
chr2L	2994225	2994275		16		2994225	2994275	0,204,255
chr2L	2994325	2994375		16		2994325	2994375	0,204,255
chr2L	2994375	2994425		16		2994375	2994425	0,204,255
chr2L	3022625	3022675		16		3022625	3022675	0,204,255
chr2L	3035175	3035225		16		3035175	3035225	0,204,255
chr2L	3037825	3037875		16		3037825	3037875	0,204,255
chr2L	3037875	3037925		16		3037875	3037925	0,204,255
chr2L	3037975	3038025		16		3037975	3038025	0,204,255
chr2L	3038025	3038075		16		3038025	3038075	0,204,255
chr2L	3038225	3038275		16		3038225	3038275	0,204,255
chr2L	3038275	3038325		16		3038275	3038325	0,204,255
chr2L	3038325	3038375		16		3038325	3038375	0,204,255
chr2L	3038375	3038425		16		3038375	3038425	0,204,255
chr2L	3038925	3038975		16		3038925	3038975	0,204,255
chr2L	3038975	3039025		16		3038975	3039025	0,204,255
chr2L	3039025	3039075		16		3039025	3039075	0,204,255
chr2L	3039075	3039125		16		3039075	3039125	0,204,255
chr2L	3039225	3039275		16		3039225	3039275	0,204,255
chr2L	3040425	3040475		16		3040425	3040475	0,204,255
chr2L	3040525	3040575		16		3040525	3040575	0,204,255
chr2L	3170825	3170875		16		3170825	3170875	0,204,255
chr2L	3170875	3170925		16		3170875	3170925	0,204,255
chr2L	3372575	3372625		16		3372575	3372625	0,204,255
chr2L	3376125	3376175		16		3376125	3376175	0,204,255
chr2L	3450375	3450425		16		3450375	3450425	0,204,255
chr2L	3453025	3453075		16		3453025	3453075	0,204,255
chr2L	3456775	3456825		16		3456775	3456825	0,204,255
chr2L	3456825	3456875		16		3456825	3456875	0,204,255
chr2L	3456875	3456925		16		3456875	3456925	0,204,255
chr2L	3456925	3456975		16		3456925	3456975	0,204,255
chr2L	3457625	3457675		16		3457625	3457675	0,204,255
chr2L	3457675	3457725		16		3457675	3457725	0,204,255
chr2L	3465275	3465325		16		3465275	3465325	0,204,255
chr2L	3465625	3465675		16		3465625	3465675	0,204,255
chr2L	3466225	3466275		16		3466225	3466275	0,204,255
chr2L	3466775	3466825		16		3466775	3466825	0,204,255
chr2L	3466825	3466875		16		3466825	3466875	0,204,255
chr2L	3466875	3466925		16		3466875	3466925	0,204,255
chr2L	3466925	3466975		16		3466925	3466975	0,204,255
chr2L	3514025	3514075		16		3514025	3514075	0,204,255
chr2L	3514075	3514125		16		3514075	3514125	0,204,255
chr2L	3514175	3514225		16		3514175	3514225	0,204,255
chr2L	3515225	3515275		16		3515225	3515275	0,204,255
chr2L	3515275	3515325		16		3515275	3515325	0,204,255
chr2L	3515325	3515375		16		3515325	3515375	0,204,255
chr2L	3515475	3515525		16		3515475	3515525	0,204,255
chr2L	3515525	3515575		16		3515525	3515575	0,204,255
chr2L	3515575	3515625		16		3515575	3515625	0,204,255
chr2L	3515625	3515675		16		3515625	3515675	0,204,255
chr2L	3515675	3515725		16		3515675	3515725	0,204,255
chr2L	3710875	3710925		16		3710875	3710925	0,204,255
chr2L	3711225	3711275		16		3711225	3711275	0,204,255
chr2L	3711325	3711375		16		3711325	3711375	0,204,255
chr2L	3711375	3711425		16		3711375	3711425	0,204,255
chr2L	3871825	3871875		16		3871825	3871875	0,204,255
chr2L	3871875	3871925		16		3871875	3871925	0,204,255
chr2L	3873225	3873275		16		3873225	3873275	0,204,255
chr2L	4186975	4187025		16		4186975	4187025	0,204,255
chr2L	4187025	4187075		16		4187025	4187075	0,204,255
chr2L	4187075	4187125		16		4187075	4187125	0,204,255
chr2L	4187125	4187175		16		4187125	4187175	0,204,255
chr2L	4187175	4187225		16		4187175	4187225	0,204,255
chr2L	4187225	4187275		16		4187225	4187275	0,204,255
chr2L	4187275	4187325		16		4187275	4187325	0,204,255
chr2L	4187325	4187375		16		4187325	4187375	0,204,255
chr2L	4187375	4187425		16		4187375	4187425	0,204,255
chr2L	4187425	4187475		16		4187425	4187475	0,204,255
chr2L	4381825	4381875		16		4381825	4381875	0,204,255
chr2L	4381875	4381925		16		4381875	4381925	0,204,255
chr2L	4381925	4381975		16		4381925	4381975	0,204,255
chr2L	4382175	4382225		16		4382175	4382225	0,204,255
chr2L	4382225	4382275		16		4382225	4382275	0,204,255
chr2L	4385525	4385575		16		4385525	4385575	0,204,255
chr2L	4393125	4393175		16		4393125	4393175	0,204,255
chr2L	4393175	4393225		16		4393175	4393225	0,204,255
chr2L	4393275	4393325		16		4393275	4393325	0,204,255
chr2L	4394675	4394725		16		4394675	4394725	0,204,255
chr2L	4395025	4395075		16		4395025	4395075	0,204,255
chr2L	4444175	4444225		16		4444175	4444225	0,204,255
chr2L	4460225	4460275		16		4460225	4460275	0,204,255
chr2L	4460275	4460325		16		4460275	4460325	0,204,255
chr2L	4460475	4460525		16		4460475	4460525	0,204,255
chr2L	4462525	4462575		16		4462525	4462575	0,204,255
chr2L	4462625	4462675		16		4462625	4462675	0,204,255
chr2L	4464575	4464625		16		4464575	4464625	0,204,255
chr2L	4795125	4795175		16		4795125	4795175	0,204,255
chr2L	4795175	4795225		16		4795175	4795225	0,204,255
chr2L	4817625	4817675		16		4817625	4817675	0,204,255
chr2L	4817675	4817725		16		4817675	4817725	0,204,255
chr2L	4817725	4817775		16		4817725	4817775	0,204,255
chr2L	4817775	4817825		16		4817775	4817825	0,204,255
chr2L	4817825	4817875		16		4817825	4817875	0,204,255
chr2L	4837225	4837275		16		4837225	4837275	0,204,255
chr2L	4846025	4846075		16		4846025	4846075	0,204,255
chr2L	4846075	4846125		16		4846075	4846125	0,204,255
chr2L	4846125	4846175		16		4846125	4846175	0,204,255
chr2L	4846525	4846575		16		4846525	4846575	0,204,255
chr2L	4849875	4849925		16		4849875	4849925	0,204,255
chr2L	4849925	4849975		16		4849925	4849975	0,204,255
chr2L	4849975	4850025		16		4849975	4850025	0,204,255
chr2L	4850025	4850075		16		4850025	4850075	0,204,255
chr2L	4850075	4850125		16		4850075	4850125	0,204,255
chr2L	4850125	4850175		16		4850125	4850175	0,204,255
chr2L	4850175	4850225		16		4850175	4850225	0,204,255
chr2L	4850925	4850975		16		4850925	4850975	0,204,255
chr2L	4850975	4851025		16		4850975	4851025	0,204,255
chr2L	4851125	4851175		16		4851125	4851175	0,204,255
chr2L	4851175	4851225		16		4851175	4851225	0,204,255
chr2L	4944475	4944525		16		4944475	4944525	0,204,255
chr2L	4944525	4944575		16		4944525	4944575	0,204,255
chr2L	4944575	4944625		16		4944575	4944625	0,204,255
chr2L	4944625	4944675		16		4944625	4944675	0,204,255
chr2L	4944675	4944725		16		4944675	4944725	0,204,255
chr2L	4944725	4944775		16		4944725	4944775	0,204,255
chr2L	4944775	4944825		16		4944775	4944825	0,204,255
chr2L	4944825	4944875		16		4944825	4944875	0,204,255
chr2L	4944875	4944925		16		4944875	4944925	0,204,255
chr2L	4944925	4944975		16		4944925	4944975	0,204,255
chr2L	4944975	4945025		16		4944975	4945025	0,204,255
chr2L	4945025	4945075		16		4945025	4945075	0,204,255
chr2L	4945075	4945125		16		4945075	4945125	0,204,255
chr2L	4945125	4945175		16		4945125	4945175	0,204,255
chr2L	4946125	4946175		16		4946125	4946175	0,204,255
chr2L	4946175	4946225		16		4946175	4946225	0,204,255
chr2L	4946225	4946275		16		4946225	4946275	0,204,255
chr2L	4946425	4946475		16		4946425	4946475	0,204,255
chr2L	4946475	4946525		16		4946475	4946525	0,204,255
chr2L	4948525	4948575		16		4948525	4948575	0,204,255
chr2L	4948625	4948675		16		4948625	4948675	0,204,255
chr2L	4948675	4948725		16		4948675	4948725	0,204,255
chr2L	4948725	4948775		16		4948725	4948775	0,204,255
chr2L	4955675	4955725		16		4955675	4955725	0,204,255
chr2L	4955725	4955775		16		4955725	4955775	0,204,255
chr2L	4955775	4955825		16		4955775	4955825	0,204,255
chr2L	4955825	4955875		16		4955825	4955875	0,204,255
chr2L	4955875	4955925		16		4955875	4955925	0,204,255
chr2L	4955925	4955975		16		4955925	4955975	0,204,255
chr2L	4955975	4956025		16		4955975	4956025	0,204,255
chr2L	4956025	4956075		16		4956025	4956075	0,204,255
chr2L	4956125	4956175		16		4956125	4956175	0,204,255
chr2L	4965025	4965075		16		4965025	4965075	0,204,255
chr2L	4965075	4965125		16		4965075	4965125	0,204,255
chr2L	4965125	4965175		16		4965125	4965175	0,204,255
chr2L	4965175	4965225		16		4965175	4965225	0,204,255
chr2L	4965875	4965925		16		4965875	4965925	0,204,255
chr2L	4970525	4970575		16		4970525	4970575	0,204,255
chr2L	4970575	4970625		16		4970575	4970625	0,204,255
chr2L	4971975	4972025		16		4971975	4972025	0,204,255
chr2L	4972025	4972075		16		4972025	4972075	0,204,255
chr2L	4972075	4972125		16		4972075	4972125	0,204,255
chr2L	4972375	4972425		16		4972375	4972425	0,204,255
chr2L	4972425	4972475		16		4972425	4972475	0,204,255
chr2L	4972475	4972525		16		4972475	4972525	0,204,255
chr2L	4972525	4972575		16		4972525	4972575	0,204,255
chr2L	4973125	4973175		16		4973125	4973175	0,204,255
chr2L	4973175	4973225		16		4973175	4973225	0,204,255
chr2L	4973225	4973275		16		4973225	4973275	0,204,255
chr2L	4973275	4973325		16		4973275	4973325	0,204,255
chr2L	4973475	4973525		16		4973475	4973525	0,204,255
chr2L	4974275	4974325		16		4974275	4974325	0,204,255
chr2L	4974325	4974375		16		4974325	4974375	0,204,255
chr2L	4974375	4974425		16		4974375	4974425	0,204,255
chr2L	4974425	4974475		16		4974425	4974475	0,204,255
chr2L	4974475	4974525		16		4974475	4974525	0,204,255
chr2L	4974525	4974575		16		4974525	4974575	0,204,255
chr2L	4974575	4974625		16		4974575	4974625	0,204,255
chr2L	4974625	4974675		16		4974625	4974675	0,204,255
chr2L	4974975	4975025		16		4974975	4975025	0,204,255
chr2L	4980025	4980075		16		4980025	4980075	0,204,255
chr2L	4982375	4982425		16		4982375	4982425	0,204,255
chr2L	4982425	4982475		16		4982425	4982475	0,204,255
chr2L	4982475	4982525		16		4982475	4982525	0,204,255
chr2L	4982525	4982575		16		4982525	4982575	0,204,255
chr2L	5043025	5043075		16		5043025	5043075	0,204,255
chr2L	5052275	5052325		16		5052275	5052325	0,204,255
chr2L	5055775	5055825		16		5055775	5055825	0,204,255
chr2L	5057325	5057375		16		5057325	5057375	0,204,255
chr2L	5057475	5057525		16		5057475	5057525	0,204,255
chr2L	5071625	5071675		16		5071625	5071675	0,204,255
chr2L	5099625	5099675		16		5099625	5099675	0,204,255
chr2L	5277625	5277675		16		5277625	5277675	0,204,255
chr2L	5277675	5277725		16		5277675	5277725	0,204,255
chr2L	5279425	5279475		16		5279425	5279475	0,204,255
chr2L	5279525	5279575		16		5279525	5279575	0,204,255
chr2L	5519375	5519425		16		5519375	5519425	0,204,255
chr2L	5519425	5519475		16		5519425	5519475	0,204,255
chr2L	5519475	5519525		16		5519475	5519525	0,204,255
chr2L	5519525	5519575		16		5519525	5519575	0,204,255
chr2L	5527475	5527525		16		5527475	5527525	0,204,255
chr2L	5527525	5527575		16		5527525	5527575	0,204,255
chr2L	5528225	5528275		16		5528225	5528275	0,204,255
chr2L	5528475	5528525		16		5528475	5528525	0,204,255
chr2L	5528525	5528575		16		5528525	5528575	0,204,255
chr2L	5528625	5528675		16		5528625	5528675	0,204,255
chr2L	5528675	5528725		16		5528675	5528725	0,204,255
chr2L	5528725	5528775		16		5528725	5528775	0,204,255
chr2L	5528775	5528825		16		5528775	5528825	0,204,255
chr2L	5528825	5528875		16		5528825	5528875	0,204,255
chr2L	5528875	5528925		16		5528875	5528925	0,204,255
chr2L	5531625	5531675		16		5531625	5531675	0,204,255
chr2L	5543375	5543425		16		5543375	5543425	0,204,255
chr2L	5801575	5801625		16		5801575	5801625	0,204,255
chr2L	5802625	5802675		16		5802625	5802675	0,204,255
chr2L	5802775	5802825		16		5802775	5802825	0,204,255
chr2L	5802825	5802875		16		5802825	5802875	0,204,255
chr2L	5802875	5802925		16		5802875	5802925	0,204,255
chr2L	5997525	5997575		16		5997525	5997575	0,204,255
chr2L	5997575	5997625		16		5997575	5997625	0,204,255
chr2L	5997975	5998025		16		5997975	5998025	0,204,255
chr2L	5998025	5998075		16		5998025	5998075	0,204,255
chr2L	5998075	5998125		16		5998075	5998125	0,204,255
chr2L	5998125	5998175		16		5998125	5998175	0,204,255
chr2L	5998175	5998225		16		5998175	5998225	0,204,255
chr2L	5998775	5998825		16		5998775	5998825	0,204,255
chr2L	6000575	6000625		16		6000575	6000625	0,204,255
chr2L	6000625	6000675		16		6000625	6000675	0,204,255
chr2L	6000725	6000775		16		6000725	6000775	0,204,255
chr2L	6023775	6023825		16		6023775	6023825	0,204,255
chr2L	6024225	6024275		16		6024225	6024275	0,204,255
chr2L	6024275	6024325		16		6024275	6024325	0,204,255
chr2L	6024325	6024375		16		6024325	6024375	0,204,255
chr2L	6024375	6024425		16		6024375	6024425	0,204,255
chr2L	6036625	6036675		16		6036625	6036675	0,204,255
chr2L	6036675	6036725		16		6036675	6036725	0,204,255
chr2L	6047425	6047475		16		6047425	6047475	0,204,255
chr2L	6049225	6049275		16		6049225	6049275	0,204,255
chr2L	6049625	6049675		16		6049625	6049675	0,204,255
chr2L	6049725	6049775		16		6049725	6049775	0,204,255
chr2L	6049775	6049825		16		6049775	6049825	0,204,255
chr2L	6049825	6049875		16		6049825	6049875	0,204,255
chr2L	6049925	6049975		16		6049925	6049975	0,204,255
chr2L	6062275	6062325		16		6062275	6062325	0,204,255
chr2L	6062325	6062375		16		6062325	6062375	0,204,255
chr2L	6063675	6063725		16		6063675	6063725	0,204,255
chr2L	6063725	6063775		16		6063725	6063775	0,204,255
chr2L	6065375	6065425		16		6065375	6065425	0,204,255
chr2L	6065425	6065475		16		6065425	6065475	0,204,255
chr2L	6066475	6066525		16		6066475	6066525	0,204,255
chr2L	6066725	6066775		16		6066725	6066775	0,204,255
chr2L	6071325	6071375		16		6071325	6071375	0,204,255
chr2L	6071375	6071425		16		6071375	6071425	0,204,255
chr2L	6126975	6127025		16		6126975	6127025	0,204,255
chr2L	6127025	6127075		16		6127025	6127075	0,204,255
chr2L	6127075	6127125		16		6127075	6127125	0,204,255
chr2L	6127125	6127175		16		6127125	6127175	0,204,255
chr2L	6127175	6127225		16		6127175	6127225	0,204,255
chr2L	6127325	6127375		16		6127325	6127375	0,204,255
chr2L	6412475	6412525		16		6412475	6412525	0,204,255
chr2L	6412525	6412575		16		6412525	6412575	0,204,255
chr2L	6412575	6412625		16		6412575	6412625	0,204,255
chr2L	6412625	6412675		16		6412625	6412675	0,204,255
chr2L	6447575	6447625		16		6447575	6447625	0,204,255
chr2L	6447625	6447675		16		6447625	6447675	0,204,255
chr2L	6447675	6447725		16		6447675	6447725	0,204,255
chr2L	6447825	6447875		16		6447825	6447875	0,204,255
chr2L	6447875	6447925		16		6447875	6447925	0,204,255
chr2L	6447925	6447975		16		6447925	6447975	0,204,255
chr2L	6456725	6456775		16		6456725	6456775	0,204,255
chr2L	6456775	6456825		16		6456775	6456825	0,204,255
chr2L	6456825	6456875		16		6456825	6456875	0,204,255
chr2L	6456925	6456975		16		6456925	6456975	0,204,255
chr2L	6467225	6467275		16		6467225	6467275	0,204,255
chr2L	6467275	6467325		16		6467275	6467325	0,204,255
chr2L	6476525	6476575		16		6476525	6476575	0,204,255
chr2L	6479025	6479075		16		6479025	6479075	0,204,255
chr2L	6479075	6479125		16		6479075	6479125	0,204,255
chr2L	6490575	6490625		16		6490575	6490625	0,204,255
chr2L	6490625	6490675		16		6490625	6490675	0,204,255
chr2L	6558475	6558525		16		6558475	6558525	0,204,255
chr2L	6558525	6558575		16		6558525	6558575	0,204,255
chr2L	6560575	6560625		16		6560575	6560625	0,204,255
chr2L	6560625	6560675		16		6560625	6560675	0,204,255
chr2L	6561075	6561125		16		6561075	6561125	0,204,255
chr2L	6561125	6561175		16		6561125	6561175	0,204,255
chr2L	6561175	6561225		16		6561175	6561225	0,204,255
chr2L	6561225	6561275		16		6561225	6561275	0,204,255
chr2L	6561275	6561325		16		6561275	6561325	0,204,255
chr2L	6561325	6561375		16		6561325	6561375	0,204,255
chr2L	6561375	6561425		16		6561375	6561425	0,204,255
chr2L	6562625	6562675		16		6562625	6562675	0,204,255
chr2L	6562675	6562725		16		6562675	6562725	0,204,255
chr2L	6562725	6562775		16		6562725	6562775	0,204,255
chr2L	6562775	6562825		16		6562775	6562825	0,204,255
chr2L	6562925	6562975		16		6562925	6562975	0,204,255
chr2L	6562975	6563025		16		6562975	6563025	0,204,255
chr2L	6563025	6563075		16		6563025	6563075	0,204,255
chr2L	6563225	6563275		16		6563225	6563275	0,204,255
chr2L	6563275	6563325		16		6563275	6563325	0,204,255
chr2L	6565575	6565625		16		6565575	6565625	0,204,255
chr2L	6565625	6565675		16		6565625	6565675	0,204,255
chr2L	6565675	6565725		16		6565675	6565725	0,204,255
chr2L	6565725	6565775		16		6565725	6565775	0,204,255
chr2L	6655675	6655725		16		6655675	6655725	0,204,255
chr2L	6656025	6656075		16		6656025	6656075	0,204,255
chr2L	6658775	6658825		16		6658775	6658825	0,204,255
chr2L	6658825	6658875		16		6658825	6658875	0,204,255
chr2L	6658875	6658925		16		6658875	6658925	0,204,255
chr2L	6658925	6658975		16		6658925	6658975	0,204,255
chr2L	6658975	6659025		16		6658975	6659025	0,204,255
chr2L	6659025	6659075		16		6659025	6659075	0,204,255
chr2L	6664225	6664275		16		6664225	6664275	0,204,255
chr2L	6665175	6665225		16		6665175	6665225	0,204,255
chr2L	6668825	6668875		16		6668825	6668875	0,204,255
chr2L	6668875	6668925		16		6668875	6668925	0,204,255
chr2L	6668925	6668975		16		6668925	6668975	0,204,255
chr2L	6676725	6676775		16		6676725	6676775	0,204,255
chr2L	6676775	6676825		16		6676775	6676825	0,204,255
chr2L	6676825	6676875		16		6676825	6676875	0,204,255
chr2L	6677175	6677225		16		6677175	6677225	0,204,255
chr2L	6722475	6722525		16		6722475	6722525	0,204,255
chr2L	6724525	6724575		16		6724525	6724575	0,204,255
chr2L	6724675	6724725		16		6724675	6724725	0,204,255
chr2L	6724725	6724775		16		6724725	6724775	0,204,255
chr2L	6854375	6854425		16		6854375	6854425	0,204,255
chr2L	6854425	6854475		16		6854425	6854475	0,204,255
chr2L	6854475	6854525		16		6854475	6854525	0,204,255
chr2L	6907275	6907325		16		6907275	6907325	0,204,255
chr2L	6907325	6907375		16		6907325	6907375	0,204,255
chr2L	6907475	6907525		16		6907475	6907525	0,204,255
chr2L	6907525	6907575		16		6907525	6907575	0,204,255
chr2L	6913275	6913325		16		6913275	6913325	0,204,255
chr2L	6944775	6944825		16		6944775	6944825	0,204,255
chr2L	6944825	6944875		16		6944825	6944875	0,204,255
chr2L	6955775	6955825		16		6955775	6955825	0,204,255
chr2L	6955825	6955875		16		6955825	6955875	0,204,255
chr2L	6955975	6956025		16		6955975	6956025	0,204,255
chr2L	6957525	6957575		16		6957525	6957575	0,204,255
chr2L	6957675	6957725		16		6957675	6957725	0,204,255
chr2L	6957725	6957775		16		6957725	6957775	0,204,255
chr2L	6957775	6957825		16		6957775	6957825	0,204,255
chr2L	6959775	6959825		16		6959775	6959825	0,204,255
chr2L	6959875	6959925		16		6959875	6959925	0,204,255
chr2L	6960725	6960775		16		6960725	6960775	0,204,255
chr2L	6960775	6960825		16		6960775	6960825	0,204,255
chr2L	6960825	6960875		16		6960825	6960875	0,204,255
chr2L	6963375	6963425		16		6963375	6963425	0,204,255
chr2L	6963475	6963525		16		6963475	6963525	0,204,255
chr2L	6963525	6963575		16		6963525	6963575	0,204,255
chr2L	6963575	6963625		16		6963575	6963625	0,204,255
chr2L	6964775	6964825		16		6964775	6964825	0,204,255
chr2L	6964825	6964875		16		6964825	6964875	0,204,255
chr2L	6966175	6966225		16		6966175	6966225	0,204,255
chr2L	6971275	6971325		16		6971275	6971325	0,204,255
chr2L	7022975	7023025		16		7022975	7023025	0,204,255
chr2L	7026275	7026325		16		7026275	7026325	0,204,255
chr2L	7028825	7028875		16		7028825	7028875	0,204,255
chr2L	7039425	7039475		16		7039425	7039475	0,204,255
chr2L	7182925	7182975		16		7182925	7182975	0,204,255
chr2L	7193775	7193825		16		7193775	7193825	0,204,255
chr2L	7193825	7193875		16		7193825	7193875	0,204,255
chr2L	7193875	7193925		16		7193875	7193925	0,204,255
chr2L	7193925	7193975		16		7193925	7193975	0,204,255
chr2L	7193975	7194025		16		7193975	7194025	0,204,255
chr2L	7409375	7409425		16		7409375	7409425	0,204,255
chr2L	7427825	7427875		16		7427825	7427875	0,204,255
chr2L	7427875	7427925		16		7427875	7427925	0,204,255
chr2L	7798675	7798725		16		7798675	7798725	0,204,255
chr2L	7798875	7798925		16		7798875	7798925	0,204,255
chr2L	7799125	7799175		16		7799125	7799175	0,204,255
chr2L	7799425	7799475		16		7799425	7799475	0,204,255
chr2L	7799475	7799525		16		7799475	7799525	0,204,255
chr2L	7801225	7801275		16		7801225	7801275	0,204,255
chr2L	7999575	7999625		16		7999575	7999625	0,204,255
chr2L	8031925	8031975		16		8031925	8031975	0,204,255
chr2L	8041375	8041425		16		8041375	8041425	0,204,255
chr2L	8070925	8070975		16		8070925	8070975	0,204,255
chr2L	8072325	8072375		16		8072325	8072375	0,204,255
chr2L	8072375	8072425		16		8072375	8072425	0,204,255
chr2L	8072425	8072475		16		8072425	8072475	0,204,255
chr2L	8072675	8072725		16		8072675	8072725	0,204,255
chr2L	8073325	8073375		16		8073325	8073375	0,204,255
chr2L	8073375	8073425		16		8073375	8073425	0,204,255
chr2L	8123225	8123275		16		8123225	8123275	0,204,255
chr2L	8123375	8123425		16		8123375	8123425	0,204,255
chr2L	8123425	8123475		16		8123425	8123475	0,204,255
chr2L	8123475	8123525		16		8123475	8123525	0,204,255
chr2L	8123525	8123575		16		8123525	8123575	0,204,255
chr2L	8123575	8123625		16		8123575	8123625	0,204,255
chr2L	8123625	8123675		16		8123625	8123675	0,204,255
chr2L	8123675	8123725		16		8123675	8123725	0,204,255
chr2L	8123725	8123775		16		8123725	8123775	0,204,255
chr2L	8123775	8123825		16		8123775	8123825	0,204,255
chr2L	8123825	8123875		16		8123825	8123875	0,204,255
chr2L	8126025	8126075		16		8126025	8126075	0,204,255
chr2L	8126125	8126175		16		8126125	8126175	0,204,255
chr2L	8126175	8126225		16		8126175	8126225	0,204,255
chr2L	8126325	8126375		16		8126325	8126375	0,204,255
chr2L	8126375	8126425		16		8126375	8126425	0,204,255
chr2L	8126425	8126475		16		8126425	8126475	0,204,255
chr2L	8126475	8126525		16		8126475	8126525	0,204,255
chr2L	8157275	8157325		16		8157275	8157325	0,204,255
chr2L	8157325	8157375		16		8157325	8157375	0,204,255
chr2L	8157375	8157425		16		8157375	8157425	0,204,255
chr2L	8157525	8157575		16		8157525	8157575	0,204,255
chr2L	8157725	8157775		16		8157725	8157775	0,204,255
chr2L	8158375	8158425		16		8158375	8158425	0,204,255
chr2L	8158425	8158475		16		8158425	8158475	0,204,255
chr2L	8158475	8158525		16		8158475	8158525	0,204,255
chr2L	8158525	8158575		16		8158525	8158575	0,204,255
chr2L	8158575	8158625		16		8158575	8158625	0,204,255
chr2L	8158625	8158675		16		8158625	8158675	0,204,255
chr2L	8158675	8158725		16		8158675	8158725	0,204,255
chr2L	8158725	8158775		16		8158725	8158775	0,204,255
chr2L	8158775	8158825		16		8158775	8158825	0,204,255
chr2L	8158825	8158875		16		8158825	8158875	0,204,255
chr2L	8158875	8158925		16		8158875	8158925	0,204,255
chr2L	8158925	8158975		16		8158925	8158975	0,204,255
chr2L	8158975	8159025		16		8158975	8159025	0,204,255
chr2L	8159025	8159075		16		8159025	8159075	0,204,255
chr2L	8159075	8159125		16		8159075	8159125	0,204,255
chr2L	8159125	8159175		16		8159125	8159175	0,204,255
chr2L	8159175	8159225		16		8159175	8159225	0,204,255
chr2L	8159225	8159275		16		8159225	8159275	0,204,255
chr2L	8160325	8160375		16		8160325	8160375	0,204,255
chr2L	8196325	8196375		16		8196325	8196375	0,204,255
chr2L	8196375	8196425		16		8196375	8196425	0,204,255
chr2L	8196425	8196475		16		8196425	8196475	0,204,255
chr2L	8196525	8196575		16		8196525	8196575	0,204,255
chr2L	8196675	8196725		16		8196675	8196725	0,204,255
chr2L	8198075	8198125		16		8198075	8198125	0,204,255
chr2L	8198125	8198175		16		8198125	8198175	0,204,255
chr2L	8213475	8213525		16		8213475	8213525	0,204,255
chr2L	8213525	8213575		16		8213525	8213575	0,204,255
chr2L	8213625	8213675		16		8213625	8213675	0,204,255
chr2L	8302075	8302125		16		8302075	8302125	0,204,255
chr2L	8310525	8310575		16		8310525	8310575	0,204,255
chr2L	8311775	8311825		16		8311775	8311825	0,204,255
chr2L	8312375	8312425		16		8312375	8312425	0,204,255
chr2L	8320825	8320875		16		8320825	8320875	0,204,255
chr2L	8321125	8321175		16		8321125	8321175	0,204,255
chr2L	8321175	8321225		16		8321175	8321225	0,204,255
chr2L	8367025	8367075		16		8367025	8367075	0,204,255
chr2L	8371475	8371525		16		8371475	8371525	0,204,255
chr2L	8375975	8376025		16		8375975	8376025	0,204,255
chr2L	8376325	8376375		16		8376325	8376375	0,204,255
chr2L	8399975	8400025		16		8399975	8400025	0,204,255
chr2L	8400025	8400075		16		8400025	8400075	0,204,255
chr2L	8400875	8400925		16		8400875	8400925	0,204,255
chr2L	8400925	8400975		16		8400925	8400975	0,204,255
chr2L	8401425	8401475		16		8401425	8401475	0,204,255
chr2L	8404225	8404275		16		8404225	8404275	0,204,255
chr2L	8411475	8411525		16		8411475	8411525	0,204,255
chr2L	8414575	8414625		16		8414575	8414625	0,204,255
chr2L	8414625	8414675		16		8414625	8414675	0,204,255
chr2L	8414725	8414775		16		8414725	8414775	0,204,255
chr2L	8414775	8414825		16		8414775	8414825	0,204,255
chr2L	8414825	8414875		16		8414825	8414875	0,204,255
chr2L	8436625	8436675		16		8436625	8436675	0,204,255
chr2L	8436675	8436725		16		8436675	8436725	0,204,255
chr2L	8436725	8436775		16		8436725	8436775	0,204,255
chr2L	8436775	8436825		16		8436775	8436825	0,204,255
chr2L	8436825	8436875		16		8436825	8436875	0,204,255
chr2L	8436925	8436975		16		8436925	8436975	0,204,255
chr2L	8436975	8437025		16		8436975	8437025	0,204,255
chr2L	8437025	8437075		16		8437025	8437075	0,204,255
chr2L	8437075	8437125		16		8437075	8437125	0,204,255
chr2L	8438925	8438975		16		8438925	8438975	0,204,255
chr2L	8448825	8448875		16		8448825	8448875	0,204,255
chr2L	8448875	8448925		16		8448875	8448925	0,204,255
chr2L	8448925	8448975		16		8448925	8448975	0,204,255
chr2L	8448975	8449025		16		8448975	8449025	0,204,255
chr2L	8449025	8449075		16		8449025	8449075	0,204,255
chr2L	8489325	8489375		16		8489325	8489375	0,204,255
chr2L	8489375	8489425		16		8489375	8489425	0,204,255
chr2L	8489425	8489475		16		8489425	8489475	0,204,255
chr2L	8513825	8513875		16		8513825	8513875	0,204,255
chr2L	8513875	8513925		16		8513875	8513925	0,204,255
chr2L	8514125	8514175		16		8514125	8514175	0,204,255
chr2L	8514175	8514225		16		8514175	8514225	0,204,255
chr2L	8514225	8514275		16		8514225	8514275	0,204,255
chr2L	8514275	8514325		16		8514275	8514325	0,204,255
chr2L	8515675	8515725		16		8515675	8515725	0,204,255
chr2L	8515725	8515775		16		8515725	8515775	0,204,255
chr2L	8515975	8516025		16		8515975	8516025	0,204,255
chr2L	8516025	8516075		16		8516025	8516075	0,204,255
chr2L	8516075	8516125		16		8516075	8516125	0,204,255
chr2L	8516275	8516325		16		8516275	8516325	0,204,255
chr2L	8516325	8516375		16		8516325	8516375	0,204,255
chr2L	8516725	8516775		16		8516725	8516775	0,204,255
chr2L	8517025	8517075		16		8517025	8517075	0,204,255
chr2L	8517125	8517175		16		8517125	8517175	0,204,255
chr2L	8517825	8517875		16		8517825	8517875	0,204,255
chr2L	8517875	8517925		16		8517875	8517925	0,204,255
chr2L	8517925	8517975		16		8517925	8517975	0,204,255
chr2L	8517975	8518025		16		8517975	8518025	0,204,255
chr2L	8518025	8518075		16		8518025	8518075	0,204,255
chr2L	8518125	8518175		16		8518125	8518175	0,204,255
chr2L	8518175	8518225		16		8518175	8518225	0,204,255
chr2L	8518275	8518325		16		8518275	8518325	0,204,255
chr2L	8685125	8685175		16		8685125	8685175	0,204,255
chr2L	8685175	8685225		16		8685175	8685225	0,204,255
chr2L	8685225	8685275		16		8685225	8685275	0,204,255
chr2L	8685275	8685325		16		8685275	8685325	0,204,255
chr2L	8685325	8685375		16		8685325	8685375	0,204,255
chr2L	8685375	8685425		16		8685375	8685425	0,204,255
chr2L	8685425	8685475		16		8685425	8685475	0,204,255
chr2L	8685475	8685525		16		8685475	8685525	0,204,255
chr2L	8685525	8685575		16		8685525	8685575	0,204,255
chr2L	8996525	8996575		16		8996525	8996575	0,204,255
chr2L	8996575	8996625		16		8996575	8996625	0,204,255
chr2L	8996625	8996675		16		8996625	8996675	0,204,255
chr2L	8996675	8996725		16		8996675	8996725	0,204,255
chr2L	9165675	9165725		16		9165675	9165725	0,204,255
chr2L	9252375	9252425		16		9252375	9252425	0,204,255
chr2L	9331175	9331225		16		9331175	9331225	0,204,255
chr2L	9331225	9331275		16		9331225	9331275	0,204,255
chr2L	9331275	9331325		16		9331275	9331325	0,204,255
chr2L	9331325	9331375		16		9331325	9331375	0,204,255
chr2L	9331375	9331425		16		9331375	9331425	0,204,255
chr2L	9431675	9431725		16		9431675	9431725	0,204,255
chr2L	9431775	9431825		16		9431775	9431825	0,204,255
chr2L	9494425	9494475		16		9494425	9494475	0,204,255
chr2L	9888225	9888275		16		9888225	9888275	0,204,255
chr2L	9888825	9888875		16		9888825	9888875	0,204,255
chr2L	9889525	9889575		16		9889525	9889575	0,204,255
chr2L	9892475	9892525		16		9892475	9892525	0,204,255
chr2L	9920925	9920975		16		9920925	9920975	0,204,255
chr2L	9921975	9922025		16		9921975	9922025	0,204,255
chr2L	9937625	9937675		16		9937625	9937675	0,204,255
chr2L	9937675	9937725		16		9937675	9937725	0,204,255
chr2L	9937725	9937775		16		9937725	9937775	0,204,255
chr2L	9939275	9939325		16		9939275	9939325	0,204,255
chr2L	9939325	9939375		16		9939325	9939375	0,204,255
chr2L	9939375	9939425		16		9939375	9939425	0,204,255
chr2L	9939425	9939475		16		9939425	9939475	0,204,255
chr2L	9939475	9939525		16		9939475	9939525	0,204,255
chr2L	9939525	9939575		16		9939525	9939575	0,204,255
chr2L	9939575	9939625		16		9939575	9939625	0,204,255
chr2L	9939625	9939675		16		9939625	9939675	0,204,255
chr2L	9939675	9939725		16		9939675	9939725	0,204,255
chr2L	9953775	9953825		16		9953775	9953825	0,204,255
chr2L	9953825	9953875		16		9953825	9953875	0,204,255
chr2L	9954575	9954625		16		9954575	9954625	0,204,255
chr2L	9954625	9954675		16		9954625	9954675	0,204,255
chr2L	9954675	9954725		16		9954675	9954725	0,204,255
chr2L	9954775	9954825		16		9954775	9954825	0,204,255
chr2L	9954975	9955025		16		9954975	9955025	0,204,255
chr2L	9955025	9955075		16		9955025	9955075	0,204,255
chr2L	9955075	9955125		16		9955075	9955125	0,204,255
chr2L	9955125	9955175		16		9955125	9955175	0,204,255
chr2L	9955175	9955225		16		9955175	9955225	0,204,255
chr2L	9955225	9955275		16		9955225	9955275	0,204,255
chr2L	9955275	9955325		16		9955275	9955325	0,204,255
chr2L	9955375	9955425		16		9955375	9955425	0,204,255
chr2L	9955725	9955775		16		9955725	9955775	0,204,255
chr2L	9955875	9955925		16		9955875	9955925	0,204,255
chr2L	9955925	9955975		16		9955925	9955975	0,204,255
chr2L	9956175	9956225		16		9956175	9956225	0,204,255
chr2L	9956325	9956375		16		9956325	9956375	0,204,255
chr2L	9956375	9956425		16		9956375	9956425	0,204,255
chr2L	9956625	9956675		16		9956625	9956675	0,204,255
chr2L	9956675	9956725		16		9956675	9956725	0,204,255
chr2L	9957675	9957725		16		9957675	9957725	0,204,255
chr2L	9957725	9957775		16		9957725	9957775	0,204,255
chr2L	9962075	9962125		16		9962075	9962125	0,204,255
chr2L	10200325	10200375		16		10200325	10200375	0,204,255
chr2L	10200375	10200425		16		10200375	10200425	0,204,255
chr2L	10203875	10203925		16		10203875	10203925	0,204,255
chr2L	10210275	10210325		16		10210275	10210325	0,204,255
chr2L	10210325	10210375		16		10210325	10210375	0,204,255
chr2L	10211675	10211725		16		10211675	10211725	0,204,255
chr2L	10211725	10211775		16		10211725	10211775	0,204,255
chr2L	10212175	10212225		16		10212175	10212225	0,204,255
chr2L	10223175	10223225		16		10223175	10223225	0,204,255
chr2L	10223225	10223275		16		10223225	10223275	0,204,255
chr2L	10223275	10223325		16		10223275	10223325	0,204,255
chr2L	10223325	10223375		16		10223325	10223375	0,204,255
chr2L	10227875	10227925		16		10227875	10227925	0,204,255
chr2L	10227925	10227975		16		10227925	10227975	0,204,255
chr2L	10233425	10233475		16		10233425	10233475	0,204,255
chr2L	10246075	10246125		16		10246075	10246125	0,204,255
chr2L	10249025	10249075		16		10249025	10249075	0,204,255
chr2L	10254875	10254925		16		10254875	10254925	0,204,255
chr2L	10254925	10254975		16		10254925	10254975	0,204,255
chr2L	10255025	10255075		16		10255025	10255075	0,204,255
chr2L	10255125	10255175		16		10255125	10255175	0,204,255
chr2L	10255275	10255325		16		10255275	10255325	0,204,255
chr2L	10259975	10260025		16		10259975	10260025	0,204,255
chr2L	10260025	10260075		16		10260025	10260075	0,204,255
chr2L	10262725	10262775		16		10262725	10262775	0,204,255
chr2L	10262775	10262825		16		10262775	10262825	0,204,255
chr2L	10263175	10263225		16		10263175	10263225	0,204,255
chr2L	10263225	10263275		16		10263225	10263275	0,204,255
chr2L	10266025	10266075		16		10266025	10266075	0,204,255
chr2L	10267025	10267075		16		10267025	10267075	0,204,255
chr2L	10267075	10267125		16		10267075	10267125	0,204,255
chr2L	10267125	10267175		16		10267125	10267175	0,204,255
chr2L	10267175	10267225		16		10267175	10267225	0,204,255
chr2L	10267225	10267275		16		10267225	10267275	0,204,255
chr2L	10267275	10267325		16		10267275	10267325	0,204,255
chr2L	10267325	10267375		16		10267325	10267375	0,204,255
chr2L	10267375	10267425		16		10267375	10267425	0,204,255
chr2L	10267425	10267475		16		10267425	10267475	0,204,255
chr2L	10269325	10269375		16		10269325	10269375	0,204,255
chr2L	10269375	10269425		16		10269375	10269425	0,204,255
chr2L	10269425	10269475		16		10269425	10269475	0,204,255
chr2L	10269475	10269525		16		10269475	10269525	0,204,255
chr2L	10269525	10269575		16		10269525	10269575	0,204,255
chr2L	10269575	10269625		16		10269575	10269625	0,204,255
chr2L	10269625	10269675		16		10269625	10269675	0,204,255
chr2L	10269675	10269725		16		10269675	10269725	0,204,255
chr2L	10270475	10270525		16		10270475	10270525	0,204,255
chr2L	10270525	10270575		16		10270525	10270575	0,204,255
chr2L	10271975	10272025		16		10271975	10272025	0,204,255
chr2L	10272075	10272125		16		10272075	10272125	0,204,255
chr2L	10276525	10276575		16		10276525	10276575	0,204,255
chr2L	10276575	10276625		16		10276575	10276625	0,204,255
chr2L	10303425	10303475		16		10303425	10303475	0,204,255
chr2L	10315575	10315625		16		10315575	10315625	0,204,255
chr2L	10322125	10322175		16		10322125	10322175	0,204,255
chr2L	10343175	10343225		16		10343175	10343225	0,204,255
chr2L	10343625	10343675		16		10343625	10343675	0,204,255
chr2L	10357125	10357175		16		10357125	10357175	0,204,255
chr2L	10357225	10357275		16		10357225	10357275	0,204,255
chr2L	10357275	10357325		16		10357275	10357325	0,204,255
chr2L	10357375	10357425		16		10357375	10357425	0,204,255
chr2L	10357425	10357475		16		10357425	10357475	0,204,255
chr2L	10357475	10357525		16		10357475	10357525	0,204,255
chr2L	10357525	10357575		16		10357525	10357575	0,204,255
chr2L	10357575	10357625		16		10357575	10357625	0,204,255
chr2L	10357725	10357775		16		10357725	10357775	0,204,255
chr2L	10362025	10362075		16		10362025	10362075	0,204,255
chr2L	10372275	10372325		16		10372275	10372325	0,204,255
chr2L	10372325	10372375		16		10372325	10372375	0,204,255
chr2L	10375125	10375175		16		10375125	10375175	0,204,255
chr2L	10375175	10375225		16		10375175	10375225	0,204,255
chr2L	10380525	10380575		16		10380525	10380575	0,204,255
chr2L	10380575	10380625		16		10380575	10380625	0,204,255
chr2L	10380625	10380675		16		10380625	10380675	0,204,255
chr2L	10380675	10380725		16		10380675	10380725	0,204,255
chr2L	10380775	10380825		16		10380775	10380825	0,204,255
chr2L	10385575	10385625		16		10385575	10385625	0,204,255
chr2L	10385625	10385675		16		10385625	10385675	0,204,255
chr2L	10385675	10385725		16		10385675	10385725	0,204,255
chr2L	10387225	10387275		16		10387225	10387275	0,204,255
chr2L	10387275	10387325		16		10387275	10387325	0,204,255
chr2L	10387475	10387525		16		10387475	10387525	0,204,255
chr2L	10387525	10387575		16		10387525	10387575	0,204,255
chr2L	10389075	10389125		16		10389075	10389125	0,204,255
chr2L	10389125	10389175		16		10389125	10389175	0,204,255
chr2L	10389225	10389275		16		10389225	10389275	0,204,255
chr2L	10397375	10397425		16		10397375	10397425	0,204,255
chr2L	10397425	10397475		16		10397425	10397475	0,204,255
chr2L	10397475	10397525		16		10397475	10397525	0,204,255
chr2L	10414425	10414475		16		10414425	10414475	0,204,255
chr2L	10414475	10414525		16		10414475	10414525	0,204,255
chr2L	10414525	10414575		16		10414525	10414575	0,204,255
chr2L	10419625	10419675		16		10419625	10419675	0,204,255
chr2L	10421525	10421575		16		10421525	10421575	0,204,255
chr2L	10421875	10421925		16		10421875	10421925	0,204,255
chr2L	10421925	10421975		16		10421925	10421975	0,204,255
chr2L	10421975	10422025		16		10421975	10422025	0,204,255
chr2L	10422225	10422275		16		10422225	10422275	0,204,255
chr2L	10422275	10422325		16		10422275	10422325	0,204,255
chr2L	10422425	10422475		16		10422425	10422475	0,204,255
chr2L	10422475	10422525		16		10422475	10422525	0,204,255
chr2L	10424025	10424075		16		10424025	10424075	0,204,255
chr2L	10430075	10430125		16		10430075	10430125	0,204,255
chr2L	10430125	10430175		16		10430125	10430175	0,204,255
chr2L	10431975	10432025		16		10431975	10432025	0,204,255
chr2L	10440075	10440125		16		10440075	10440125	0,204,255
chr2L	10477825	10477875		16		10477825	10477875	0,204,255
chr2L	10477875	10477925		16		10477875	10477925	0,204,255
chr2L	10478275	10478325		16		10478275	10478325	0,204,255
chr2L	10478325	10478375		16		10478325	10478375	0,204,255
chr2L	10478375	10478425		16		10478375	10478425	0,204,255
chr2L	10489175	10489225		16		10489175	10489225	0,204,255
chr2L	10489225	10489275		16		10489225	10489275	0,204,255
chr2L	10489325	10489375		16		10489325	10489375	0,204,255
chr2L	10489375	10489425		16		10489375	10489425	0,204,255
chr2L	10489425	10489475		16		10489425	10489475	0,204,255
chr2L	10489475	10489525		16		10489475	10489525	0,204,255
chr2L	10507375	10507425		16		10507375	10507425	0,204,255
chr2L	10507625	10507675		16		10507625	10507675	0,204,255
chr2L	10507675	10507725		16		10507675	10507725	0,204,255
chr2L	10729425	10729475		16		10729425	10729475	0,204,255
chr2L	10729475	10729525		16		10729475	10729525	0,204,255
chr2L	10729525	10729575		16		10729525	10729575	0,204,255
chr2L	10737825	10737875		16		10737825	10737875	0,204,255
chr2L	10737875	10737925		16		10737875	10737925	0,204,255
chr2L	10743425	10743475		16		10743425	10743475	0,204,255
chr2L	10767025	10767075		16		10767025	10767075	0,204,255
chr2L	10769075	10769125		16		10769075	10769125	0,204,255
chr2L	10769375	10769425		16		10769375	10769425	0,204,255
chr2L	10769525	10769575		16		10769525	10769575	0,204,255
chr2L	10842125	10842175		16		10842125	10842175	0,204,255
chr2L	10849825	10849875		16		10849825	10849875	0,204,255
chr2L	10856025	10856075		16		10856025	10856075	0,204,255
chr2L	10856075	10856125		16		10856075	10856125	0,204,255
chr2L	10856175	10856225		16		10856175	10856225	0,204,255
chr2L	10856375	10856425		16		10856375	10856425	0,204,255
chr2L	10856425	10856475		16		10856425	10856475	0,204,255
chr2L	10856475	10856525		16		10856475	10856525	0,204,255
chr2L	10857525	10857575		16		10857525	10857575	0,204,255
chr2L	10967275	10967325		16		10967275	10967325	0,204,255
chr2L	10968825	10968875		16		10968825	10968875	0,204,255
chr2L	10970975	10971025		16		10970975	10971025	0,204,255
chr2L	10974275	10974325		16		10974275	10974325	0,204,255
chr2L	10977575	10977625		16		10977575	10977625	0,204,255
chr2L	10977625	10977675		16		10977625	10977675	0,204,255
chr2L	10977675	10977725		16		10977675	10977725	0,204,255
chr2L	10985725	10985775		16		10985725	10985775	0,204,255
chr2L	10985775	10985825		16		10985775	10985825	0,204,255
chr2L	10985825	10985875		16		10985825	10985875	0,204,255
chr2L	10985975	10986025		16		10985975	10986025	0,204,255
chr2L	11000925	11000975		16		11000925	11000975	0,204,255
chr2L	11001675	11001725		16		11001675	11001725	0,204,255
chr2L	11091825	11091875		16		11091825	11091875	0,204,255
chr2L	11091925	11091975		16		11091925	11091975	0,204,255
chr2L	11100175	11100225		16		11100175	11100225	0,204,255
chr2L	11106075	11106125		16		11106075	11106125	0,204,255
chr2L	11107475	11107525		16		11107475	11107525	0,204,255
chr2L	11119525	11119575		16		11119525	11119575	0,204,255
chr2L	11122875	11122925		16		11122875	11122925	0,204,255
chr2L	11122975	11123025		16		11122975	11123025	0,204,255
chr2L	11123025	11123075		16		11123025	11123075	0,204,255
chr2L	11123075	11123125		16		11123075	11123125	0,204,255
chr2L	11123175	11123225		16		11123175	11123225	0,204,255
chr2L	11124125	11124175		16		11124125	11124175	0,204,255
chr2L	11124175	11124225		16		11124175	11124225	0,204,255
chr2L	11124225	11124275		16		11124225	11124275	0,204,255
chr2L	11124275	11124325		16		11124275	11124325	0,204,255
chr2L	11124325	11124375		16		11124325	11124375	0,204,255
chr2L	11124375	11124425		16		11124375	11124425	0,204,255
chr2L	11124425	11124475		16		11124425	11124475	0,204,255
chr2L	11124475	11124525		16		11124475	11124525	0,204,255
chr2L	11131125	11131175		16		11131125	11131175	0,204,255
chr2L	11131175	11131225		16		11131175	11131225	0,204,255
chr2L	11131225	11131275		16		11131225	11131275	0,204,255
chr2L	11131275	11131325		16		11131275	11131325	0,204,255
chr2L	11131325	11131375		16		11131325	11131375	0,204,255
chr2L	11179325	11179375		16		11179325	11179375	0,204,255
chr2L	11179375	11179425		16		11179375	11179425	0,204,255
chr2L	11179475	11179525		16		11179475	11179525	0,204,255
chr2L	11268475	11268525		16		11268475	11268525	0,204,255
chr2L	11270225	11270275		16		11270225	11270275	0,204,255
chr2L	11270275	11270325		16		11270275	11270325	0,204,255
chr2L	11278375	11278425		16		11278375	11278425	0,204,255
chr2L	11278425	11278475		16		11278425	11278475	0,204,255
chr2L	11278475	11278525		16		11278475	11278525	0,204,255
chr2L	11278675	11278725		16		11278675	11278725	0,204,255
chr2L	11278775	11278825		16		11278775	11278825	0,204,255
chr2L	11278825	11278875		16		11278825	11278875	0,204,255
chr2L	11280675	11280725		16		11280675	11280725	0,204,255
chr2L	11280725	11280775		16		11280725	11280775	0,204,255
chr2L	11280825	11280875		16		11280825	11280875	0,204,255
chr2L	11282625	11282675		16		11282625	11282675	0,204,255
chr2L	11498575	11498625		16		11498575	11498625	0,204,255
chr2L	11498625	11498675		16		11498625	11498675	0,204,255
chr2L	11498675	11498725		16		11498675	11498725	0,204,255
chr2L	11829125	11829175		16		11829125	11829175	0,204,255
chr2L	11829175	11829225		16		11829175	11829225	0,204,255
chr2L	11987625	11987675		16		11987625	11987675	0,204,255
chr2L	11987775	11987825		16		11987775	11987825	0,204,255
chr2L	11988675	11988725		16		11988675	11988725	0,204,255
chr2L	11988825	11988875		16		11988825	11988875	0,204,255
chr2L	11989325	11989375		16		11989325	11989375	0,204,255
chr2L	11989425	11989475		16		11989425	11989475	0,204,255
chr2L	11990325	11990375		16		11990325	11990375	0,204,255
chr2L	11990525	11990575		16		11990525	11990575	0,204,255
chr2L	11991325	11991375		16		11991325	11991375	0,204,255
chr2L	11993275	11993325		16		11993275	11993325	0,204,255
chr2L	11993475	11993525		16		11993475	11993525	0,204,255
chr2L	11993525	11993575		16		11993525	11993575	0,204,255
chr2L	11993575	11993625		16		11993575	11993625	0,204,255
chr2L	11993625	11993675		16		11993625	11993675	0,204,255
chr2L	11994425	11994475		16		11994425	11994475	0,204,255
chr2L	11994475	11994525		16		11994475	11994525	0,204,255
chr2L	11994525	11994575		16		11994525	11994575	0,204,255
chr2L	11994575	11994625		16		11994575	11994625	0,204,255
chr2L	11994625	11994675		16		11994625	11994675	0,204,255
chr2L	11994875	11994925		16		11994875	11994925	0,204,255
chr2L	11997175	11997225		16		11997175	11997225	0,204,255
chr2L	11997375	11997425		16		11997375	11997425	0,204,255
chr2L	11997425	11997475		16		11997425	11997475	0,204,255
chr2L	11997475	11997525		16		11997475	11997525	0,204,255
chr2L	11997525	11997575		16		11997525	11997575	0,204,255
chr2L	11998325	11998375		16		11998325	11998375	0,204,255
chr2L	11998375	11998425		16		11998375	11998425	0,204,255
chr2L	11998425	11998475		16		11998425	11998475	0,204,255
chr2L	11998475	11998525		16		11998475	11998525	0,204,255
chr2L	11998525	11998575		16		11998525	11998575	0,204,255
chr2L	11998825	11998875		16		11998825	11998875	0,204,255
chr2L	12000275	12000325		16		12000275	12000325	0,204,255
chr2L	12000325	12000375		16		12000325	12000375	0,204,255
chr2L	12000375	12000425		16		12000375	12000425	0,204,255
chr2L	12000875	12000925		16		12000875	12000925	0,204,255
chr2L	12000925	12000975		16		12000925	12000975	0,204,255
chr2L	12000975	12001025		16		12000975	12001025	0,204,255
chr2L	12001025	12001075		16		12001025	12001075	0,204,255
chr2L	12001075	12001125		16		12001075	12001125	0,204,255
chr2L	12001125	12001175		16		12001125	12001175	0,204,255
chr2L	12001175	12001225		16		12001175	12001225	0,204,255
chr2L	12020325	12020375		16		12020325	12020375	0,204,255
chr2L	12020575	12020625		16		12020575	12020625	0,204,255
chr2L	12020675	12020725		16		12020675	12020725	0,204,255
chr2L	12020725	12020775		16		12020725	12020775	0,204,255
chr2L	12037775	12037825		16		12037775	12037825	0,204,255
chr2L	12037825	12037875		16		12037825	12037875	0,204,255
chr2L	12037875	12037925		16		12037875	12037925	0,204,255
chr2L	12039225	12039275		16		12039225	12039275	0,204,255
chr2L	12039625	12039675		16		12039625	12039675	0,204,255
chr2L	12039675	12039725		16		12039675	12039725	0,204,255
chr2L	12039725	12039775		16		12039725	12039775	0,204,255
chr2L	12040175	12040225		16		12040175	12040225	0,204,255
chr2L	12040225	12040275		16		12040225	12040275	0,204,255
chr2L	12040275	12040325		16		12040275	12040325	0,204,255
chr2L	12047475	12047525		16		12047475	12047525	0,204,255
chr2L	12048175	12048225		16		12048175	12048225	0,204,255
chr2L	12048275	12048325		16		12048275	12048325	0,204,255
chr2L	12048425	12048475		16		12048425	12048475	0,204,255
chr2L	12048475	12048525		16		12048475	12048525	0,204,255
chr2L	12048525	12048575		16		12048525	12048575	0,204,255
chr2L	12048575	12048625		16		12048575	12048625	0,204,255
chr2L	12048675	12048725		16		12048675	12048725	0,204,255
chr2L	12048725	12048775		16		12048725	12048775	0,204,255
chr2L	12048775	12048825		16		12048775	12048825	0,204,255
chr2L	12062525	12062575		16		12062525	12062575	0,204,255
chr2L	12062625	12062675		16		12062625	12062675	0,204,255
chr2L	12062675	12062725		16		12062675	12062725	0,204,255
chr2L	12062725	12062775		16		12062725	12062775	0,204,255
chr2L	12062775	12062825		16		12062775	12062825	0,204,255
chr2L	12062825	12062875		16		12062825	12062875	0,204,255
chr2L	12062875	12062925		16		12062875	12062925	0,204,255
chr2L	12062925	12062975		16		12062925	12062975	0,204,255
chr2L	12062975	12063025		16		12062975	12063025	0,204,255
chr2L	12095275	12095325		16		12095275	12095325	0,204,255
chr2L	12095875	12095925		16		12095875	12095925	0,204,255
chr2L	12096925	12096975		16		12096925	12096975	0,204,255
chr2L	12097025	12097075		16		12097025	12097075	0,204,255
chr2L	12097225	12097275		16		12097225	12097275	0,204,255
chr2L	12098425	12098475		16		12098425	12098475	0,204,255
chr2L	12098475	12098525		16		12098475	12098525	0,204,255
chr2L	12098525	12098575		16		12098525	12098575	0,204,255
chr2L	12108575	12108625		16		12108575	12108625	0,204,255
chr2L	12171975	12172025		16		12171975	12172025	0,204,255
chr2L	12172025	12172075		16		12172025	12172075	0,204,255
chr2L	12172075	12172125		16		12172075	12172125	0,204,255
chr2L	12172125	12172175		16		12172125	12172175	0,204,255
chr2L	12172425	12172475		16		12172425	12172475	0,204,255
chr2L	12208425	12208475		16		12208425	12208475	0,204,255
chr2L	12208525	12208575		16		12208525	12208575	0,204,255
chr2L	12208575	12208625		16		12208575	12208625	0,204,255
chr2L	12426975	12427025		16		12426975	12427025	0,204,255
chr2L	12428625	12428675		16		12428625	12428675	0,204,255
chr2L	12435125	12435175		16		12435125	12435175	0,204,255
chr2L	12437375	12437425		16		12437375	12437425	0,204,255
chr2L	12437425	12437475		16		12437425	12437475	0,204,255
chr2L	12437475	12437525		16		12437475	12437525	0,204,255
chr2L	12437525	12437575		16		12437525	12437575	0,204,255
chr2L	12692175	12692225		16		12692175	12692225	0,204,255
chr2L	12693575	12693625		16		12693575	12693625	0,204,255
chr2L	12693625	12693675		16		12693625	12693675	0,204,255
chr2L	12693675	12693725		16		12693675	12693725	0,204,255
chr2L	12694325	12694375		16		12694325	12694375	0,204,255
chr2L	12694375	12694425		16		12694375	12694425	0,204,255
chr2L	12703675	12703725		16		12703675	12703725	0,204,255
chr2L	12703725	12703775		16		12703725	12703775	0,204,255
chr2L	12703775	12703825		16		12703775	12703825	0,204,255
chr2L	12703825	12703875		16		12703825	12703875	0,204,255
chr2L	12703875	12703925		16		12703875	12703925	0,204,255
chr2L	12703925	12703975		16		12703925	12703975	0,204,255
chr2L	12703975	12704025		16		12703975	12704025	0,204,255
chr2L	12704025	12704075		16		12704025	12704075	0,204,255
chr2L	12704075	12704125		16		12704075	12704125	0,204,255
chr2L	12704125	12704175		16		12704125	12704175	0,204,255
chr2L	12704175	12704225		16		12704175	12704225	0,204,255
chr2L	12704225	12704275		16		12704225	12704275	0,204,255
chr2L	12704275	12704325		16		12704275	12704325	0,204,255
chr2L	12708125	12708175		16		12708125	12708175	0,204,255
chr2L	12708175	12708225		16		12708175	12708225	0,204,255
chr2L	12708225	12708275		16		12708225	12708275	0,204,255
chr2L	12708275	12708325		16		12708275	12708325	0,204,255
chr2L	12708325	12708375		16		12708325	12708375	0,204,255
chr2L	12708375	12708425		16		12708375	12708425	0,204,255
chr2L	12708625	12708675		16		12708625	12708675	0,204,255
chr2L	12708675	12708725		16		12708675	12708725	0,204,255
chr2L	12711525	12711575		16		12711525	12711575	0,204,255
chr2L	12711825	12711875		16		12711825	12711875	0,204,255
chr2L	12722625	12722675		16		12722625	12722675	0,204,255
chr2L	12722675	12722725		16		12722675	12722725	0,204,255
chr2L	12975475	12975525		16		12975475	12975525	0,204,255
chr2L	12975525	12975575		16		12975525	12975575	0,204,255
chr2L	12975575	12975625		16		12975575	12975625	0,204,255
chr2L	12975625	12975675		16		12975625	12975675	0,204,255
chr2L	12975675	12975725		16		12975675	12975725	0,204,255
chr2L	12999825	12999875		16		12999825	12999875	0,204,255
chr2L	12999875	12999925		16		12999875	12999925	0,204,255
chr2L	13005025	13005075		16		13005025	13005075	0,204,255
chr2L	13005325	13005375		16		13005325	13005375	0,204,255
chr2L	13019775	13019825		16		13019775	13019825	0,204,255
chr2L	13020125	13020175		16		13020125	13020175	0,204,255
chr2L	13020175	13020225		16		13020175	13020225	0,204,255
chr2L	13020225	13020275		16		13020225	13020275	0,204,255
chr2L	13020925	13020975		16		13020925	13020975	0,204,255
chr2L	13020975	13021025		16		13020975	13021025	0,204,255
chr2L	13164475	13164525		16		13164475	13164525	0,204,255
chr2L	13166275	13166325		16		13166275	13166325	0,204,255
chr2L	13166375	13166425		16		13166375	13166425	0,204,255
chr2L	13176075	13176125		16		13176075	13176125	0,204,255
chr2L	13176125	13176175		16		13176125	13176175	0,204,255
chr2L	13176175	13176225		16		13176175	13176225	0,204,255
chr2L	13176225	13176275		16		13176225	13176275	0,204,255
chr2L	13176275	13176325		16		13176275	13176325	0,204,255
chr2L	13176325	13176375		16		13176325	13176375	0,204,255
chr2L	13178975	13179025		16		13178975	13179025	0,204,255
chr2L	13179425	13179475		16		13179425	13179475	0,204,255
chr2L	13179475	13179525		16		13179475	13179525	0,204,255
chr2L	13179575	13179625		16		13179575	13179625	0,204,255
chr2L	13179625	13179675		16		13179625	13179675	0,204,255
chr2L	13179675	13179725		16		13179675	13179725	0,204,255
chr2L	13179725	13179775		16		13179725	13179775	0,204,255
chr2L	13179775	13179825		16		13179775	13179825	0,204,255
chr2L	13179825	13179875		16		13179825	13179875	0,204,255
chr2L	13179875	13179925		16		13179875	13179925	0,204,255
chr2L	13179925	13179975		16		13179925	13179975	0,204,255
chr2L	13182225	13182275		16		13182225	13182275	0,204,255
chr2L	13182275	13182325		16		13182275	13182325	0,204,255
chr2L	13182325	13182375		16		13182325	13182375	0,204,255
chr2L	13182375	13182425		16		13182375	13182425	0,204,255
chr2L	13182425	13182475		16		13182425	13182475	0,204,255
chr2L	13192825	13192875		16		13192825	13192875	0,204,255
chr2L	13192875	13192925		16		13192875	13192925	0,204,255
chr2L	13202875	13202925		16		13202875	13202925	0,204,255
chr2L	13202925	13202975		16		13202925	13202975	0,204,255
chr2L	13220775	13220825		16		13220775	13220825	0,204,255
chr2L	13221925	13221975		16		13221925	13221975	0,204,255
chr2L	13221975	13222025		16		13221975	13222025	0,204,255
chr2L	13285475	13285525		16		13285475	13285525	0,204,255
chr2L	13285525	13285575		16		13285525	13285575	0,204,255
chr2L	13285625	13285675		16		13285625	13285675	0,204,255
chr2L	13285675	13285725		16		13285675	13285725	0,204,255
chr2L	13285725	13285775		16		13285725	13285775	0,204,255
chr2L	13285775	13285825		16		13285775	13285825	0,204,255
chr2L	13286875	13286925		16		13286875	13286925	0,204,255
chr2L	13287225	13287275		16		13287225	13287275	0,204,255
chr2L	13287325	13287375		16		13287325	13287375	0,204,255
chr2L	13297025	13297075		16		13297025	13297075	0,204,255
chr2L	13297225	13297275		16		13297225	13297275	0,204,255
chr2L	13297275	13297325		16		13297275	13297325	0,204,255
chr2L	13297325	13297375		16		13297325	13297375	0,204,255
chr2L	13297375	13297425		16		13297375	13297425	0,204,255
chr2L	13365525	13365575		16		13365525	13365575	0,204,255
chr2L	13365575	13365625		16		13365575	13365625	0,204,255
chr2L	13365625	13365675		16		13365625	13365675	0,204,255
chr2L	13365825	13365875		16		13365825	13365875	0,204,255
chr2L	13365875	13365925		16		13365875	13365925	0,204,255
chr2L	13365925	13365975		16		13365925	13365975	0,204,255
chr2L	13365975	13366025		16		13365975	13366025	0,204,255
chr2L	13366025	13366075		16		13366025	13366075	0,204,255
chr2L	13366625	13366675		16		13366625	13366675	0,204,255
chr2L	13366675	13366725		16		13366675	13366725	0,204,255
chr2L	13366725	13366775		16		13366725	13366775	0,204,255
chr2L	13366775	13366825		16		13366775	13366825	0,204,255
chr2L	13366825	13366875		16		13366825	13366875	0,204,255
chr2L	13366975	13367025		16		13366975	13367025	0,204,255
chr2L	13367025	13367075		16		13367025	13367075	0,204,255
chr2L	13367125	13367175		16		13367125	13367175	0,204,255
chr2L	13367725	13367775		16		13367725	13367775	0,204,255
chr2L	13367875	13367925		16		13367875	13367925	0,204,255
chr2L	13367925	13367975		16		13367925	13367975	0,204,255
chr2L	13367975	13368025		16		13367975	13368025	0,204,255
chr2L	13368025	13368075		16		13368025	13368075	0,204,255
chr2L	13368075	13368125		16		13368075	13368125	0,204,255
chr2L	13368225	13368275		16		13368225	13368275	0,204,255
chr2L	13369575	13369625		16		13369575	13369625	0,204,255
chr2L	13369625	13369675		16		13369625	13369675	0,204,255
chr2L	13369675	13369725		16		13369675	13369725	0,204,255
chr2L	13370525	13370575		16		13370525	13370575	0,204,255
chr2L	13370575	13370625		16		13370575	13370625	0,204,255
chr2L	13370625	13370675		16		13370625	13370675	0,204,255
chr2L	13370675	13370725		16		13370675	13370725	0,204,255
chr2L	13370725	13370775		16		13370725	13370775	0,204,255
chr2L	13374475	13374525		16		13374475	13374525	0,204,255
chr2L	13374525	13374575		16		13374525	13374575	0,204,255
chr2L	13374575	13374625		16		13374575	13374625	0,204,255
chr2L	13374625	13374675		16		13374625	13374675	0,204,255
chr2L	13374675	13374725		16		13374675	13374725	0,204,255
chr2L	13374725	13374775		16		13374725	13374775	0,204,255
chr2L	13379325	13379375		16		13379325	13379375	0,204,255
chr2L	13385525	13385575		16		13385525	13385575	0,204,255
chr2L	13386625	13386675		16		13386625	13386675	0,204,255
chr2L	13388025	13388075		16		13388025	13388075	0,204,255
chr2L	13791225	13791275		16		13791225	13791275	0,204,255
chr2L	13791275	13791325		16		13791275	13791325	0,204,255
chr2L	13791325	13791375		16		13791325	13791375	0,204,255
chr2L	13791375	13791425		16		13791375	13791425	0,204,255
chr2L	13791425	13791475		16		13791425	13791475	0,204,255
chr2L	13791475	13791525		16		13791475	13791525	0,204,255
chr2L	13791525	13791575		16		13791525	13791575	0,204,255
chr2L	13793625	13793675		16		13793625	13793675	0,204,255
chr2L	13793925	13793975		16		13793925	13793975	0,204,255
chr2L	13810775	13810825		16		13810775	13810825	0,204,255
chr2L	13810875	13810925		16		13810875	13810925	0,204,255
chr2L	13810925	13810975		16		13810925	13810975	0,204,255
chr2L	13810975	13811025		16		13810975	13811025	0,204,255
chr2L	13827425	13827475		16		13827425	13827475	0,204,255
chr2L	13832025	13832075		16		13832025	13832075	0,204,255
chr2L	13832275	13832325		16		13832275	13832325	0,204,255
chr2L	13832325	13832375		16		13832325	13832375	0,204,255
chr2L	13832375	13832425		16		13832375	13832425	0,204,255
chr2L	13832425	13832475		16		13832425	13832475	0,204,255
chr2L	13832475	13832525		16		13832475	13832525	0,204,255
chr2L	13832525	13832575		16		13832525	13832575	0,204,255
chr2L	13832575	13832625		16		13832575	13832625	0,204,255
chr2L	14334975	14335025		16		14334975	14335025	0,204,255
chr2L	14359625	14359675		16		14359625	14359675	0,204,255
chr2L	14362275	14362325		16		14362275	14362325	0,204,255
chr2L	14362325	14362375		16		14362325	14362375	0,204,255
chr2L	14362375	14362425		16		14362375	14362425	0,204,255
chr2L	14362425	14362475		16		14362425	14362475	0,204,255
chr2L	14362475	14362525		16		14362475	14362525	0,204,255
chr2L	15006025	15006075		16		15006025	15006075	0,204,255
chr2L	15007075	15007125		16		15007075	15007125	0,204,255
chr2L	15067275	15067325		16		15067275	15067325	0,204,255
chr2L	15067325	15067375		16		15067325	15067375	0,204,255
chr2L	15067375	15067425		16		15067375	15067425	0,204,255
chr2L	15255525	15255575		16		15255525	15255575	0,204,255
chr2L	15255575	15255625		16		15255575	15255625	0,204,255
chr2L	15255625	15255675		16		15255625	15255675	0,204,255
chr2L	15255675	15255725		16		15255675	15255725	0,204,255
chr2L	15255825	15255875		16		15255825	15255875	0,204,255
chr2L	15257125	15257175		16		15257125	15257175	0,204,255
chr2L	15257175	15257225		16		15257175	15257225	0,204,255
chr2L	15274675	15274725		16		15274675	15274725	0,204,255
chr2L	15750475	15750525		16		15750475	15750525	0,204,255
chr2L	15750525	15750575		16		15750525	15750575	0,204,255
chr2L	15750575	15750625		16		15750575	15750625	0,204,255
chr2L	15750625	15750675		16		15750625	15750675	0,204,255
chr2L	15750675	15750725		16		15750675	15750725	0,204,255
chr2L	15750775	15750825		16		15750775	15750825	0,204,255
chr2L	15764575	15764625		16		15764575	15764625	0,204,255
chr2L	15764625	15764675		16		15764625	15764675	0,204,255
chr2L	15767675	15767725		16		15767675	15767725	0,204,255
chr2L	15767725	15767775		16		15767725	15767775	0,204,255
chr2L	15767775	15767825		16		15767775	15767825	0,204,255
chr2L	15767825	15767875		16		15767825	15767875	0,204,255
chr2L	16260525	16260575		16		16260525	16260575	0,204,255
chr2L	16260575	16260625		16		16260575	16260625	0,204,255
chr2L	16260625	16260675		16		16260625	16260675	0,204,255
chr2L	16261025	16261075		16		16261025	16261075	0,204,255
chr2L	16261075	16261125		16		16261075	16261125	0,204,255
chr2L	16262425	16262475		16		16262425	16262475	0,204,255
chr2L	16262475	16262525		16		16262475	16262525	0,204,255
chr2L	16262575	16262625		16		16262575	16262625	0,204,255
chr2L	16262625	16262675		16		16262625	16262675	0,204,255
chr2L	16288675	16288725		16		16288675	16288725	0,204,255
chr2L	16299325	16299375		16		16299325	16299375	0,204,255
chr2L	16300525	16300575		16		16300525	16300575	0,204,255
chr2L	16300825	16300875		16		16300825	16300875	0,204,255
chr2L	16300875	16300925		16		16300875	16300925	0,204,255
chr2L	16300925	16300975		16		16300925	16300975	0,204,255
chr2L	16300975	16301025		16		16300975	16301025	0,204,255
chr2L	16306325	16306375		16		16306325	16306375	0,204,255
chr2L	16306375	16306425		16		16306375	16306425	0,204,255
chr2L	16307875	16307925		16		16307875	16307925	0,204,255
chr2L	16309475	16309525		16		16309475	16309525	0,204,255
chr2L	16309625	16309675		16		16309625	16309675	0,204,255
chr2L	16309725	16309775		16		16309725	16309775	0,204,255
chr2L	16309875	16309925		16		16309875	16309925	0,204,255
chr2L	16311325	16311375		16		16311325	16311375	0,204,255
chr2L	16311375	16311425		16		16311375	16311425	0,204,255
chr2L	16311425	16311475		16		16311425	16311475	0,204,255
chr2L	16327975	16328025		16		16327975	16328025	0,204,255
chr2L	16444875	16444925		16		16444875	16444925	0,204,255
chr2L	16677725	16677775		16		16677725	16677775	0,204,255
chr2L	16677775	16677825		16		16677775	16677825	0,204,255
chr2L	16677825	16677875		16		16677825	16677875	0,204,255
chr2L	16702625	16702675		16		16702625	16702675	0,204,255
chr2L	16702725	16702775		16		16702725	16702775	0,204,255
chr2L	16702775	16702825		16		16702775	16702825	0,204,255
chr2L	16702825	16702875		16		16702825	16702875	0,204,255
chr2L	16727275	16727325		16		16727275	16727325	0,204,255
chr2L	16737375	16737425		16		16737375	16737425	0,204,255
chr2L	16737425	16737475		16		16737425	16737475	0,204,255
chr2L	16737825	16737875		16		16737825	16737875	0,204,255
chr2L	16737875	16737925		16		16737875	16737925	0,204,255
chr2L	16737925	16737975		16		16737925	16737975	0,204,255
chr2L	16742425	16742475		16		16742425	16742475	0,204,255
chr2L	16742475	16742525		16		16742475	16742525	0,204,255
chr2L	16742525	16742575		16		16742525	16742575	0,204,255
chr2L	16742575	16742625		16		16742575	16742625	0,204,255
chr2L	16742625	16742675		16		16742625	16742675	0,204,255
chr2L	16824325	16824375		16		16824325	16824375	0,204,255
chr2L	16901775	16901825		16		16901775	16901825	0,204,255
chr2L	16909875	16909925		16		16909875	16909925	0,204,255
chr2L	16909975	16910025		16		16909975	16910025	0,204,255
chr2L	16910025	16910075		16		16910025	16910075	0,204,255
chr2L	16910075	16910125		16		16910075	16910125	0,204,255
chr2L	16910125	16910175		16		16910125	16910175	0,204,255
chr2L	16910175	16910225		16		16910175	16910225	0,204,255
chr2L	17411325	17411375		16		17411325	17411375	0,204,255
chr2L	17411425	17411475		16		17411425	17411475	0,204,255
chr2L	17411775	17411825		16		17411775	17411825	0,204,255
chr2L	17448825	17448875		16		17448825	17448875	0,204,255
chr2L	17472325	17472375		16		17472325	17472375	0,204,255
chr2L	17472375	17472425		16		17472375	17472425	0,204,255
chr2L	17480525	17480575		16		17480525	17480575	0,204,255
chr2L	17480575	17480625		16		17480575	17480625	0,204,255
chr2L	17483975	17484025		16		17483975	17484025	0,204,255
chr2L	18137425	18137475		16		18137425	18137475	0,204,255
chr2L	18158225	18158275		16		18158225	18158275	0,204,255
chr2L	18591325	18591375		16		18591325	18591375	0,204,255
chr2L	18607325	18607375		16		18607325	18607375	0,204,255
chr2L	18611575	18611625		16		18611575	18611625	0,204,255
chr2L	18611625	18611675		16		18611625	18611675	0,204,255
chr2L	18611825	18611875		16		18611825	18611875	0,204,255
chr2L	18681325	18681375		16		18681325	18681375	0,204,255
chr2L	18681375	18681425		16		18681375	18681425	0,204,255
chr2L	18681425	18681475		16		18681425	18681475	0,204,255
chr2L	18681825	18681875		16		18681825	18681875	0,204,255
chr2L	18696225	18696275		16		18696225	18696275	0,204,255
chr2L	18696275	18696325		16		18696275	18696325	0,204,255
chr2L	18696375	18696425		16		18696375	18696425	0,204,255
chr2L	18702375	18702425		16		18702375	18702425	0,204,255
chr2L	18702425	18702475		16		18702425	18702475	0,204,255
chr2L	18709375	18709425		16		18709375	18709425	0,204,255
chr2L	18709425	18709475		16		18709425	18709475	0,204,255
chr2L	18709525	18709575		16		18709525	18709575	0,204,255
chr2L	18830275	18830325		16		18830275	18830325	0,204,255
chr2L	18838825	18838875		16		18838825	18838875	0,204,255
chr2L	18838875	18838925		16		18838875	18838925	0,204,255
chr2L	18838925	18838975		16		18838925	18838975	0,204,255
chr2L	18857075	18857125		16		18857075	18857125	0,204,255
chr2L	18858475	18858525		16		18858475	18858525	0,204,255
chr2L	18943025	18943075		16		18943025	18943075	0,204,255
chr2L	18943075	18943125		16		18943075	18943125	0,204,255
chr2L	18943175	18943225		16		18943175	18943225	0,204,255
chr2L	18943225	18943275		16		18943225	18943275	0,204,255
chr2L	18949275	18949325		16		18949275	18949325	0,204,255
chr2L	18949325	18949375		16		18949325	18949375	0,204,255
chr2L	18949425	18949475		16		18949425	18949475	0,204,255
chr2L	18949575	18949625		16		18949575	18949625	0,204,255
chr2L	18950025	18950075		16		18950025	18950075	0,204,255
chr2L	18950075	18950125		16		18950075	18950125	0,204,255
chr2L	18956075	18956125		16		18956075	18956125	0,204,255
chr2L	18956325	18956375		16		18956325	18956375	0,204,255
chr2L	18967425	18967475		16		18967425	18967475	0,204,255
chr2L	18967475	18967525		16		18967475	18967525	0,204,255
chr2L	19042625	19042675		16		19042625	19042675	0,204,255
chr2L	19042675	19042725		16		19042675	19042725	0,204,255
chr2L	19042725	19042775		16		19042725	19042775	0,204,255
chr2L	19044425	19044475		16		19044425	19044475	0,204,255
chr2L	19051075	19051125		16		19051075	19051125	0,204,255
chr2L	19051125	19051175		16		19051125	19051175	0,204,255
chr2L	19063925	19063975		16		19063925	19063975	0,204,255
chr2L	19063975	19064025		16		19063975	19064025	0,204,255
chr2L	19064325	19064375		16		19064325	19064375	0,204,255
chr2L	19064375	19064425		16		19064375	19064425	0,204,255
chr2L	19064425	19064475		16		19064425	19064475	0,204,255
chr2L	19123025	19123075		16		19123025	19123075	0,204,255
chr2L	19126475	19126525		16		19126475	19126525	0,204,255
chr2L	19126525	19126575		16		19126525	19126575	0,204,255
chr2L	19127575	19127625		16		19127575	19127625	0,204,255
chr2L	19127625	19127675		16		19127625	19127675	0,204,255
chr2L	19127675	19127725		16		19127675	19127725	0,204,255
chr2L	19127725	19127775		16		19127725	19127775	0,204,255
chr2L	19127925	19127975		16		19127925	19127975	0,204,255
chr2L	19181075	19181125		16		19181075	19181125	0,204,255
chr2L	19181125	19181175		16		19181125	19181175	0,204,255
chr2L	19181175	19181225		16		19181175	19181225	0,204,255
chr2L	19181225	19181275		16		19181225	19181275	0,204,255
chr2L	19181275	19181325		16		19181275	19181325	0,204,255
chr2L	19181325	19181375		16		19181325	19181375	0,204,255
chr2L	19181375	19181425		16		19181375	19181425	0,204,255
chr2L	19181425	19181475		16		19181425	19181475	0,204,255
chr2L	19181475	19181525		16		19181475	19181525	0,204,255
chr2L	19181525	19181575		16		19181525	19181575	0,204,255
chr2L	19186175	19186225		16		19186175	19186225	0,204,255
chr2L	19186275	19186325		16		19186275	19186325	0,204,255
chr2L	19186325	19186375		16		19186325	19186375	0,204,255
chr2L	19186375	19186425		16		19186375	19186425	0,204,255
chr2L	19186425	19186475		16		19186425	19186475	0,204,255
chr2L	19186475	19186525		16		19186475	19186525	0,204,255
chr2L	19186525	19186575		16		19186525	19186575	0,204,255
chr2L	19431525	19431575		16		19431525	19431575	0,204,255
chr2L	19444125	19444175		16		19444125	19444175	0,204,255
chr2L	19445475	19445525		16		19445475	19445525	0,204,255
chr2L	19445525	19445575		16		19445525	19445575	0,204,255
chr2L	19445575	19445625		16		19445575	19445625	0,204,255
chr2L	19445625	19445675		16		19445625	19445675	0,204,255
chr2L	19445675	19445725		16		19445675	19445725	0,204,255
chr2L	19445775	19445825		16		19445775	19445825	0,204,255
chr2L	19445825	19445875		16		19445825	19445875	0,204,255
chr2L	19445875	19445925		16		19445875	19445925	0,204,255
chr2L	19445925	19445975		16		19445925	19445975	0,204,255
chr2L	19452325	19452375		16		19452325	19452375	0,204,255
chr2L	19492225	19492275		16		19492225	19492275	0,204,255
chr2L	19492275	19492325		16		19492275	19492325	0,204,255
chr2L	19492325	19492375		16		19492325	19492375	0,204,255
chr2L	19492375	19492425		16		19492375	19492425	0,204,255
chr2L	19498625	19498675		16		19498625	19498675	0,204,255
chr2L	19498675	19498725		16		19498675	19498725	0,204,255
chr2L	19498775	19498825		16		19498775	19498825	0,204,255
chr2L	19498825	19498875		16		19498825	19498875	0,204,255
chr2L	19498875	19498925		16		19498875	19498925	0,204,255
chr2L	19507975	19508025		16		19507975	19508025	0,204,255
chr2L	19525775	19525825		16		19525775	19525825	0,204,255
chr2L	19529575	19529625		16		19529575	19529625	0,204,255
chr2L	19529675	19529725		16		19529675	19529725	0,204,255
chr2L	19529775	19529825		16		19529775	19529825	0,204,255
chr2L	19529825	19529875		16		19529825	19529875	0,204,255
chr2L	19529875	19529925		16		19529875	19529925	0,204,255
chr2L	19529925	19529975		16		19529925	19529975	0,204,255
chr2L	19533975	19534025		16		19533975	19534025	0,204,255
chr2L	19534025	19534075		16		19534025	19534075	0,204,255
chr2L	19534325	19534375		16		19534325	19534375	0,204,255
chr2L	19578325	19578375		16		19578325	19578375	0,204,255
chr2L	19578375	19578425		16		19578375	19578425	0,204,255
chr2L	19581925	19581975		16		19581925	19581975	0,204,255
chr2L	19583575	19583625		16		19583575	19583625	0,204,255
chr2L	19583675	19583725		16		19583675	19583725	0,204,255
chr2L	19587875	19587925		16		19587875	19587925	0,204,255
chr2L	19587925	19587975		16		19587925	19587975	0,204,255
chr2L	19587975	19588025		16		19587975	19588025	0,204,255
chr2L	19588025	19588075		16		19588025	19588075	0,204,255
chr2L	19588075	19588125		16		19588075	19588125	0,204,255
chr2L	19588125	19588175		16		19588125	19588175	0,204,255
chr2L	19588175	19588225		16		19588175	19588225	0,204,255
chr2L	19588225	19588275		16		19588225	19588275	0,204,255
chr2L	19757875	19757925		16		19757875	19757925	0,204,255
chr2L	19757925	19757975		16		19757925	19757975	0,204,255
chr2L	19758075	19758125		16		19758075	19758125	0,204,255
chr2L	19759425	19759475		16		19759425	19759475	0,204,255
chr2L	19795125	19795175		16		19795125	19795175	0,204,255
chr2L	20060175	20060225		16		20060175	20060225	0,204,255
chr2L	20060225	20060275		16		20060225	20060275	0,204,255
chr2L	20060275	20060325		16		20060275	20060325	0,204,255
chr2L	20060325	20060375		16		20060325	20060375	0,204,255
chr2L	20060375	20060425		16		20060375	20060425	0,204,255
chr2L	20074725	20074775		16		20074725	20074775	0,204,255
chr2L	20074875	20074925		16		20074875	20074925	0,204,255
chr2L	20090625	20090675		16		20090625	20090675	0,204,255
chr2L	20090675	20090725		16		20090675	20090725	0,204,255
chr2L	20090725	20090775		16		20090725	20090775	0,204,255
chr2L	20090775	20090825		16		20090775	20090825	0,204,255
chr2L	20090825	20090875		16		20090825	20090875	0,204,255
chr2L	20092175	20092225		16		20092175	20092225	0,204,255
chr2L	20092325	20092375		16		20092325	20092375	0,204,255
chr2L	20092375	20092425		16		20092375	20092425	0,204,255
chr2L	20092425	20092475		16		20092425	20092475	0,204,255
chr2L	20092475	20092525		16		20092475	20092525	0,204,255
chr2L	20094775	20094825		16		20094775	20094825	0,204,255
chr2L	20349625	20349675		16		20349625	20349675	0,204,255
chr2L	20349825	20349875		16		20349825	20349875	0,204,255
chr2L	20351275	20351325		16		20351275	20351325	0,204,255
chr2L	20416025	20416075		16		20416025	20416075	0,204,255
chr2L	20449175	20449225		16		20449175	20449225	0,204,255
chr2L	20462675	20462725		16		20462675	20462725	0,204,255
chr2L	20462775	20462825		16		20462775	20462825	0,204,255
chr2L	20462825	20462875		16		20462825	20462875	0,204,255
chr2L	20644625	20644675		16		20644625	20644675	0,204,255
chr2L	20644675	20644725		16		20644675	20644725	0,204,255
chr2L	20644725	20644775		16		20644725	20644775	0,204,255
chr2L	20644925	20644975		16		20644925	20644975	0,204,255
chr2L	20645075	20645125		16		20645075	20645125	0,204,255
chr2L	20646075	20646125		16		20646075	20646125	0,204,255
chr2L	20646125	20646175		16		20646125	20646175	0,204,255
chr2L	20646275	20646325		16		20646275	20646325	0,204,255
chr2L	20650625	20650675		16		20650625	20650675	0,204,255
chr2L	20675125	20675175		16		20675125	20675175	0,204,255
chr2L	20676825	20676875		16		20676825	20676875	0,204,255
chr2L	20680975	20681025		16		20680975	20681025	0,204,255
chr2L	20681125	20681175		16		20681125	20681175	0,204,255
chr2L	20682925	20682975		16		20682925	20682975	0,204,255
chr2L	20683075	20683125		16		20683075	20683125	0,204,255
chr2L	20733625	20733675		16		20733625	20733675	0,204,255
chr2L	20751725	20751775		16		20751725	20751775	0,204,255
chr2L	20751775	20751825		16		20751775	20751825	0,204,255
chr2L	20757125	20757175		16		20757125	20757175	0,204,255
chr2L	20757175	20757225		16		20757175	20757225	0,204,255
chr2L	20757225	20757275		16		20757225	20757275	0,204,255
chr2L	20757275	20757325		16		20757275	20757325	0,204,255
chr2L	20757325	20757375		16		20757325	20757375	0,204,255
chr2L	20757375	20757425		16		20757375	20757425	0,204,255
chr2L	20925175	20925225		16		20925175	20925225	0,204,255
chr2L	20925225	20925275		16		20925225	20925275	0,204,255
chr2L	20925275	20925325		16		20925275	20925325	0,204,255
chr2L	21101675	21101725		16		21101675	21101725	0,204,255
chr2L	21103225	21103275		16		21103225	21103275	0,204,255
chr2L	21103275	21103325		16		21103275	21103325	0,204,255
chr2L	21103525	21103575		16		21103525	21103575	0,204,255
chr2L	21141425	21141475		16		21141425	21141475	0,204,255
chr2L	21141475	21141525		16		21141475	21141525	0,204,255
chr2L	21143725	21143775		16		21143725	21143775	0,204,255
chr2L	21147725	21147775		16		21147725	21147775	0,204,255
chr2L	21147775	21147825		16		21147775	21147825	0,204,255
chr2L	21154575	21154625		16		21154575	21154625	0,204,255
chr2L	21155475	21155525		16		21155475	21155525	0,204,255
chr2L	21155525	21155575		16		21155525	21155575	0,204,255
chr2L	21157775	21157825		16		21157775	21157825	0,204,255
chr2L	21157825	21157875		16		21157825	21157875	0,204,255
chr2L	21157975	21158025		16		21157975	21158025	0,204,255
chr2L	21158075	21158125		16		21158075	21158125	0,204,255
chr2L	21158125	21158175		16		21158125	21158175	0,204,255
chr2L	21158175	21158225		16		21158175	21158225	0,204,255
chr2L	21158375	21158425		16		21158375	21158425	0,204,255
chr2L	21159475	21159525		16		21159475	21159525	0,204,255
chr2L	21164425	21164475		16		21164425	21164475	0,204,255
chr2L	21164525	21164575		16		21164525	21164575	0,204,255
chr2L	21164575	21164625		16		21164575	21164625	0,204,255
chr2L	21166275	21166325		16		21166275	21166325	0,204,255
chr2L	21166325	21166375		16		21166325	21166375	0,204,255
chr2L	21166375	21166425		16		21166375	21166425	0,204,255
chr2L	21166425	21166475		16		21166425	21166475	0,204,255
chr2L	21166475	21166525		16		21166475	21166525	0,204,255
chr2L	21167725	21167775		16		21167725	21167775	0,204,255
chr2L	21167775	21167825		16		21167775	21167825	0,204,255
chr2L	21167825	21167875		16		21167825	21167875	0,204,255
chr2L	21167925	21167975		16		21167925	21167975	0,204,255
chr2L	21167975	21168025		16		21167975	21168025	0,204,255
chr2L	21168025	21168075		16		21168025	21168075	0,204,255
chr2L	21169675	21169725		16		21169675	21169725	0,204,255
chr2L	21169725	21169775		16		21169725	21169775	0,204,255
chr2L	21217925	21217975		16		21217925	21217975	0,204,255
chr2L	21217975	21218025		16		21217975	21218025	0,204,255
chr2L	21218025	21218075		16		21218025	21218075	0,204,255
chr2L	21218075	21218125		16		21218075	21218125	0,204,255
chr2L	21221975	21222025		16		21221975	21222025	0,204,255
chr2L	21345475	21345525		16		21345475	21345525	0,204,255
chr2L	21756275	21756325		16		21756275	21756325	0,204,255
chr2L	21794425	21794475		16		21794425	21794475	0,204,255
chr2L	21830025	21830075		16		21830025	21830075	0,204,255
chr2L	21898525	21898575		16		21898525	21898575	0,204,255
chr2L	21898575	21898625		16		21898575	21898625	0,204,255
chr2L	21898675	21898725		16		21898675	21898725	0,204,255
chr2L	21898725	21898775		16		21898725	21898775	0,204,255
chr2L	21910175	21910225		16		21910175	21910225	0,204,255
chr2L	21938975	21939025		16		21938975	21939025	0,204,255
chr2L	22122325	22122375		16		22122325	22122375	0,204,255
chr2L	22128925	22128975		16		22128925	22128975	0,204,255
chr2L	22472825	22472875		16		22472825	22472875	0,204,255
chr2L	22472925	22472975		16		22472925	22472975	0,204,255
chr2L	22735575	22735625		16		22735575	22735625	0,204,255
chr2L	22735625	22735675		16		22735625	22735675	0,204,255
chr2L	22735725	22735775		16		22735725	22735775	0,204,255
chr2L	22735775	22735825		16		22735775	22735825	0,204,255
chr2L	22735825	22735875		16		22735825	22735875	0,204,255
chr2L	22735875	22735925		16		22735875	22735925	0,204,255
chr2L	22737325	22737375		16		22737325	22737375	0,204,255
chr2L	22737525	22737575		16		22737525	22737575	0,204,255
chr2L	22737575	22737625		16		22737575	22737625	0,204,255
chr2L	22737675	22737725		16		22737675	22737725	0,204,255
chr2L	22875725	22875775		16		22875725	22875775	0,204,255
chr2R	74525	74575		16		74525	74575	0,204,255
chr2R	129775	129825		16		129775	129825	0,204,255
chr2R	129825	129875		16		129825	129875	0,204,255
chr2R	483525	483575		16		483525	483575	0,204,255
chr2R	483575	483625		16		483575	483625	0,204,255
chr2R	483675	483725		16		483675	483725	0,204,255
chr2R	508625	508675		16		508625	508675	0,204,255
chr2R	508675	508725		16		508675	508725	0,204,255
chr2R	560425	560475		16		560425	560475	0,204,255
chr2R	560475	560525		16		560475	560525	0,204,255
chr2R	615575	615625		16		615575	615625	0,204,255
chr2R	616025	616075		16		616025	616075	0,204,255
chr2R	632875	632925		16		632875	632925	0,204,255
chr2R	633025	633075		16		633025	633075	0,204,255
chr2R	633075	633125		16		633075	633125	0,204,255
chr2R	1137875	1137925		16		1137875	1137925	0,204,255
chr2R	1147575	1147625		16		1147575	1147625	0,204,255
chr2R	1182475	1182525		16		1182475	1182525	0,204,255
chr2R	1195425	1195475		16		1195425	1195475	0,204,255
chr2R	1195475	1195525		16		1195475	1195525	0,204,255
chr2R	1195525	1195575		16		1195525	1195575	0,204,255
chr2R	1239125	1239175		16		1239125	1239175	0,204,255
chr2R	1239375	1239425		16		1239375	1239425	0,204,255
chr2R	1308275	1308325		16		1308275	1308325	0,204,255
chr2R	1539475	1539525		16		1539475	1539525	0,204,255
chr2R	1549925	1549975		16		1549925	1549975	0,204,255
chr2R	1549975	1550025		16		1549975	1550025	0,204,255
chr2R	1570425	1570475		16		1570425	1570475	0,204,255
chr2R	1570575	1570625		16		1570575	1570625	0,204,255
chr2R	1586825	1586875		16		1586825	1586875	0,204,255
chr2R	1586875	1586925		16		1586875	1586925	0,204,255
chr2R	1642425	1642475		16		1642425	1642475	0,204,255
chr2R	1646925	1646975		16		1646925	1646975	0,204,255
chr2R	1647425	1647475		16		1647425	1647475	0,204,255
chr2R	1647475	1647525		16		1647475	1647525	0,204,255
chr2R	1647525	1647575		16		1647525	1647575	0,204,255
chr2R	1930675	1930725		16		1930675	1930725	0,204,255
chr2R	1931025	1931075		16		1931025	1931075	0,204,255
chr2R	1972275	1972325		16		1972275	1972325	0,204,255
chr2R	1972325	1972375		16		1972325	1972375	0,204,255
chr2R	1972475	1972525		16		1972475	1972525	0,204,255
chr2R	2522875	2522925		16		2522875	2522925	0,204,255
chr2R	2524525	2524575		16		2524525	2524575	0,204,255
chr2R	2524625	2524675		16		2524625	2524675	0,204,255
chr2R	2541025	2541075		16		2541025	2541075	0,204,255
chr2R	2541075	2541125		16		2541075	2541125	0,204,255
chr2R	2541125	2541175		16		2541125	2541175	0,204,255
chr2R	2541375	2541425		16		2541375	2541425	0,204,255
chr2R	2542675	2542725		16		2542675	2542725	0,204,255
chr2R	2542725	2542775		16		2542725	2542775	0,204,255
chr2R	2542775	2542825		16		2542775	2542825	0,204,255
chr2R	2543275	2543325		16		2543275	2543325	0,204,255
chr2R	2560375	2560425		16		2560375	2560425	0,204,255
chr2R	2561575	2561625		16		2561575	2561625	0,204,255
chr2R	2561675	2561725		16		2561675	2561725	0,204,255
chr2R	2561825	2561875		16		2561825	2561875	0,204,255
chr2R	2561925	2561975		16		2561925	2561975	0,204,255
chr2R	2562075	2562125		16		2562075	2562125	0,204,255
chr2R	2562125	2562175		16		2562125	2562175	0,204,255
chr2R	2562325	2562375		16		2562325	2562375	0,204,255
chr2R	2562375	2562425		16		2562375	2562425	0,204,255
chr2R	2562425	2562475		16		2562425	2562475	0,204,255
chr2R	2564075	2564125		16		2564075	2564125	0,204,255
chr2R	2630325	2630375		16		2630325	2630375	0,204,255
chr2R	2630375	2630425		16		2630375	2630425	0,204,255
chr2R	2630425	2630475		16		2630425	2630475	0,204,255
chr2R	2634325	2634375		16		2634325	2634375	0,204,255
chr2R	2634475	2634525		16		2634475	2634525	0,204,255
chr2R	2634775	2634825		16		2634775	2634825	0,204,255
chr2R	2634825	2634875		16		2634825	2634875	0,204,255
chr2R	2634925	2634975		16		2634925	2634975	0,204,255
chr2R	2635025	2635075		16		2635025	2635075	0,204,255
chr2R	2695375	2695425		16		2695375	2695425	0,204,255
chr2R	2695575	2695625		16		2695575	2695625	0,204,255
chr2R	2695625	2695675		16		2695625	2695675	0,204,255
chr2R	2695775	2695825		16		2695775	2695825	0,204,255
chr2R	2695825	2695875		16		2695825	2695875	0,204,255
chr2R	2765975	2766025		16		2765975	2766025	0,204,255
chr2R	2811175	2811225		16		2811175	2811225	0,204,255
chr2R	2811525	2811575		16		2811525	2811575	0,204,255
chr2R	2811775	2811825		16		2811775	2811825	0,204,255
chr2R	2872425	2872475		16		2872425	2872475	0,204,255
chr2R	2881725	2881775		16		2881725	2881775	0,204,255
chr2R	2881775	2881825		16		2881775	2881825	0,204,255
chr2R	2948025	2948075		16		2948025	2948075	0,204,255
chr2R	2948075	2948125		16		2948075	2948125	0,204,255
chr2R	2948125	2948175		16		2948125	2948175	0,204,255
chr2R	2948425	2948475		16		2948425	2948475	0,204,255
chr2R	2948475	2948525		16		2948475	2948525	0,204,255
chr2R	2948525	2948575		16		2948525	2948575	0,204,255
chr2R	2948575	2948625		16		2948575	2948625	0,204,255
chr2R	2948625	2948675		16		2948625	2948675	0,204,255
chr2R	2948675	2948725		16		2948675	2948725	0,204,255
chr2R	3132725	3132775		16		3132725	3132775	0,204,255
chr2R	3166575	3166625		16		3166575	3166625	0,204,255
chr2R	3274075	3274125		16		3274075	3274125	0,204,255
chr2R	3274175	3274225		16		3274175	3274225	0,204,255
chr2R	3274225	3274275		16		3274225	3274275	0,204,255
chr2R	3274275	3274325		16		3274275	3274325	0,204,255
chr2R	3282825	3282875		16		3282825	3282875	0,204,255
chr2R	3282875	3282925		16		3282875	3282925	0,204,255
chr2R	3282925	3282975		16		3282925	3282975	0,204,255
chr2R	3294375	3294425		16		3294375	3294425	0,204,255
chr2R	3294425	3294475		16		3294425	3294475	0,204,255
chr2R	3328875	3328925		16		3328875	3328925	0,204,255
chr2R	3329175	3329225		16		3329175	3329225	0,204,255
chr2R	3332825	3332875		16		3332825	3332875	0,204,255
chr2R	3332875	3332925		16		3332875	3332925	0,204,255
chr2R	3332925	3332975		16		3332925	3332975	0,204,255
chr2R	3332975	3333025		16		3332975	3333025	0,204,255
chr2R	3333025	3333075		16		3333025	3333075	0,204,255
chr2R	3333075	3333125		16		3333075	3333125	0,204,255
chr2R	3333125	3333175		16		3333125	3333175	0,204,255
chr2R	3333175	3333225		16		3333175	3333225	0,204,255
chr2R	3333225	3333275		16		3333225	3333275	0,204,255
chr2R	3335375	3335425		16		3335375	3335425	0,204,255
chr2R	3335425	3335475		16		3335425	3335475	0,204,255
chr2R	3335475	3335525		16		3335475	3335525	0,204,255
chr2R	3350175	3350225		16		3350175	3350225	0,204,255
chr2R	3350225	3350275		16		3350225	3350275	0,204,255
chr2R	3350275	3350325		16		3350275	3350325	0,204,255
chr2R	3350325	3350375		16		3350325	3350375	0,204,255
chr2R	3350375	3350425		16		3350375	3350425	0,204,255
chr2R	3350425	3350475		16		3350425	3350475	0,204,255
chr2R	3351275	3351325		16		3351275	3351325	0,204,255
chr2R	3351375	3351425		16		3351375	3351425	0,204,255
chr2R	3351425	3351475		16		3351425	3351475	0,204,255
chr2R	3351475	3351525		16		3351475	3351525	0,204,255
chr2R	3351525	3351575		16		3351525	3351575	0,204,255
chr2R	3351575	3351625		16		3351575	3351625	0,204,255
chr2R	3381375	3381425		16		3381375	3381425	0,204,255
chr2R	3383625	3383675		16		3383625	3383675	0,204,255
chr2R	3386825	3386875		16		3386825	3386875	0,204,255
chr2R	3388125	3388175		16		3388125	3388175	0,204,255
chr2R	3388175	3388225		16		3388175	3388225	0,204,255
chr2R	3388225	3388275		16		3388225	3388275	0,204,255
chr2R	3397325	3397375		16		3397325	3397375	0,204,255
chr2R	3399575	3399625		16		3399575	3399625	0,204,255
chr2R	3399625	3399675		16		3399625	3399675	0,204,255
chr2R	3399675	3399725		16		3399675	3399725	0,204,255
chr2R	3403125	3403175		16		3403125	3403175	0,204,255
chr2R	3403175	3403225		16		3403175	3403225	0,204,255
chr2R	3405875	3405925		16		3405875	3405925	0,204,255
chr2R	3405925	3405975		16		3405925	3405975	0,204,255
chr2R	3405975	3406025		16		3405975	3406025	0,204,255
chr2R	3478375	3478425		16		3478375	3478425	0,204,255
chr2R	3478525	3478575		16		3478525	3478575	0,204,255
chr2R	3541975	3542025		16		3541975	3542025	0,204,255
chr2R	3542225	3542275		16		3542225	3542275	0,204,255
chr2R	3542275	3542325		16		3542275	3542325	0,204,255
chr2R	3561025	3561075		16		3561025	3561075	0,204,255
chr2R	3561275	3561325		16		3561275	3561325	0,204,255
chr2R	3561325	3561375		16		3561325	3561375	0,204,255
chr2R	3561375	3561425		16		3561375	3561425	0,204,255
chr2R	3561425	3561475		16		3561425	3561475	0,204,255
chr2R	3561475	3561525		16		3561475	3561525	0,204,255
chr2R	3561525	3561575		16		3561525	3561575	0,204,255
chr2R	3561575	3561625		16		3561575	3561625	0,204,255
chr2R	3562925	3562975		16		3562925	3562975	0,204,255
chr2R	3587075	3587125		16		3587075	3587125	0,204,255
chr2R	3587375	3587425		16		3587375	3587425	0,204,255
chr2R	3587425	3587475		16		3587425	3587475	0,204,255
chr2R	3587475	3587525		16		3587475	3587525	0,204,255
chr2R	3587525	3587575		16		3587525	3587575	0,204,255
chr2R	3713425	3713475		16		3713425	3713475	0,204,255
chr2R	3713475	3713525		16		3713475	3713525	0,204,255
chr2R	3713525	3713575		16		3713525	3713575	0,204,255
chr2R	3713575	3713625		16		3713575	3713625	0,204,255
chr2R	3714125	3714175		16		3714125	3714175	0,204,255
chr2R	3716975	3717025		16		3716975	3717025	0,204,255
chr2R	3717325	3717375		16		3717325	3717375	0,204,255
chr2R	3720125	3720175		16		3720125	3720175	0,204,255
chr2R	3803325	3803375		16		3803325	3803375	0,204,255
chr2R	3803375	3803425		16		3803375	3803425	0,204,255
chr2R	3803425	3803475		16		3803425	3803475	0,204,255
chr2R	3817975	3818025		16		3817975	3818025	0,204,255
chr2R	3818025	3818075		16		3818025	3818075	0,204,255
chr2R	3818075	3818125		16		3818075	3818125	0,204,255
chr2R	3818125	3818175		16		3818125	3818175	0,204,255
chr2R	3818175	3818225		16		3818175	3818225	0,204,255
chr2R	3818475	3818525		16		3818475	3818525	0,204,255
chr2R	3818525	3818575		16		3818525	3818575	0,204,255
chr2R	3820275	3820325		16		3820275	3820325	0,204,255
chr2R	3820325	3820375		16		3820325	3820375	0,204,255
chr2R	3820375	3820425		16		3820375	3820425	0,204,255
chr2R	3820425	3820475		16		3820425	3820475	0,204,255
chr2R	3826125	3826175		16		3826125	3826175	0,204,255
chr2R	3826175	3826225		16		3826175	3826225	0,204,255
chr2R	3826225	3826275		16		3826225	3826275	0,204,255
chr2R	3826325	3826375		16		3826325	3826375	0,204,255
chr2R	3842575	3842625		16		3842575	3842625	0,204,255
chr2R	3842625	3842675		16		3842625	3842675	0,204,255
chr2R	3844175	3844225		16		3844175	3844225	0,204,255
chr2R	3844475	3844525		16		3844475	3844525	0,204,255
chr2R	3844525	3844575		16		3844525	3844575	0,204,255
chr2R	3844625	3844675		16		3844625	3844675	0,204,255
chr2R	3846525	3846575		16		3846525	3846575	0,204,255
chr2R	3847925	3847975		16		3847925	3847975	0,204,255
chr2R	3847975	3848025		16		3847975	3848025	0,204,255
chr2R	3848025	3848075		16		3848025	3848075	0,204,255
chr2R	3848075	3848125		16		3848075	3848125	0,204,255
chr2R	3848125	3848175		16		3848125	3848175	0,204,255
chr2R	3848175	3848225		16		3848175	3848225	0,204,255
chr2R	3848475	3848525		16		3848475	3848525	0,204,255
chr2R	3848525	3848575		16		3848525	3848575	0,204,255
chr2R	3848575	3848625		16		3848575	3848625	0,204,255
chr2R	3848875	3848925		16		3848875	3848925	0,204,255
chr2R	3877725	3877775		16		3877725	3877775	0,204,255
chr2R	3877775	3877825		16		3877775	3877825	0,204,255
chr2R	3956775	3956825		16		3956775	3956825	0,204,255
chr2R	3967075	3967125		16		3967075	3967125	0,204,255
chr2R	3967175	3967225		16		3967175	3967225	0,204,255
chr2R	3985425	3985475		16		3985425	3985475	0,204,255
chr2R	3987125	3987175		16		3987125	3987175	0,204,255
chr2R	3987175	3987225		16		3987175	3987225	0,204,255
chr2R	3987225	3987275		16		3987225	3987275	0,204,255
chr2R	4014225	4014275		16		4014225	4014275	0,204,255
chr2R	4014375	4014425		16		4014375	4014425	0,204,255
chr2R	4015775	4015825		16		4015775	4015825	0,204,255
chr2R	4051425	4051475		16		4051425	4051475	0,204,255
chr2R	4051475	4051525		16		4051475	4051525	0,204,255
chr2R	4055675	4055725		16		4055675	4055725	0,204,255
chr2R	4055725	4055775		16		4055725	4055775	0,204,255
chr2R	4055775	4055825		16		4055775	4055825	0,204,255
chr2R	4055825	4055875		16		4055825	4055875	0,204,255
chr2R	4057975	4058025		16		4057975	4058025	0,204,255
chr2R	4058025	4058075		16		4058025	4058075	0,204,255
chr2R	4058075	4058125		16		4058075	4058125	0,204,255
chr2R	4058125	4058175		16		4058125	4058175	0,204,255
chr2R	4060675	4060725		16		4060675	4060725	0,204,255
chr2R	4308875	4308925		16		4308875	4308925	0,204,255
chr2R	4308925	4308975		16		4308925	4308975	0,204,255
chr2R	4502875	4502925		16		4502875	4502925	0,204,255
chr2R	4513225	4513275		16		4513225	4513275	0,204,255
chr2R	4515825	4515875		16		4515825	4515875	0,204,255
chr2R	4515875	4515925		16		4515875	4515925	0,204,255
chr2R	4515925	4515975		16		4515925	4515975	0,204,255
chr2R	4515975	4516025		16		4515975	4516025	0,204,255
chr2R	4780075	4780125		16		4780075	4780125	0,204,255
chr2R	4781575	4781625		16		4781575	4781625	0,204,255
chr2R	4781675	4781725		16		4781675	4781725	0,204,255
chr2R	4781725	4781775		16		4781725	4781775	0,204,255
chr2R	4787325	4787375		16		4787325	4787375	0,204,255
chr2R	4802325	4802375		16		4802325	4802375	0,204,255
chr2R	4802375	4802425		16		4802375	4802425	0,204,255
chr2R	4802425	4802475		16		4802425	4802475	0,204,255
chr2R	4802475	4802525		16		4802475	4802525	0,204,255
chr2R	4802525	4802575		16		4802525	4802575	0,204,255
chr2R	4802575	4802625		16		4802575	4802625	0,204,255
chr2R	4802625	4802675		16		4802625	4802675	0,204,255
chr2R	4802675	4802725		16		4802675	4802725	0,204,255
chr2R	4802725	4802775		16		4802725	4802775	0,204,255
chr2R	4802775	4802825		16		4802775	4802825	0,204,255
chr2R	4809325	4809375		16		4809325	4809375	0,204,255
chr2R	4809375	4809425		16		4809375	4809425	0,204,255
chr2R	4809425	4809475		16		4809425	4809475	0,204,255
chr2R	4809475	4809525		16		4809475	4809525	0,204,255
chr2R	4809525	4809575		16		4809525	4809575	0,204,255
chr2R	4809575	4809625		16		4809575	4809625	0,204,255
chr2R	4809625	4809675		16		4809625	4809675	0,204,255
chr2R	4809675	4809725		16		4809675	4809725	0,204,255
chr2R	4809725	4809775		16		4809725	4809775	0,204,255
chr2R	4810625	4810675		16		4810625	4810675	0,204,255
chr2R	4813325	4813375		16		4813325	4813375	0,204,255
chr2R	4813375	4813425		16		4813375	4813425	0,204,255
chr2R	4813425	4813475		16		4813425	4813475	0,204,255
chr2R	4813625	4813675		16		4813625	4813675	0,204,255
chr2R	4813675	4813725		16		4813675	4813725	0,204,255
chr2R	4813725	4813775		16		4813725	4813775	0,204,255
chr2R	4813775	4813825		16		4813775	4813825	0,204,255
chr2R	4813825	4813875		16		4813825	4813875	0,204,255
chr2R	4814125	4814175		16		4814125	4814175	0,204,255
chr2R	4814725	4814775		16		4814725	4814775	0,204,255
chr2R	4814775	4814825		16		4814775	4814825	0,204,255
chr2R	4814825	4814875		16		4814825	4814875	0,204,255
chr2R	4814875	4814925		16		4814875	4814925	0,204,255
chr2R	4816075	4816125		16		4816075	4816125	0,204,255
chr2R	4834375	4834425		16		4834375	4834425	0,204,255
chr2R	4834425	4834475		16		4834425	4834475	0,204,255
chr2R	4834475	4834525		16		4834475	4834525	0,204,255
chr2R	4834525	4834575		16		4834525	4834575	0,204,255
chr2R	4837775	4837825		16		4837775	4837825	0,204,255
chr2R	4840225	4840275		16		4840225	4840275	0,204,255
chr2R	4840275	4840325		16		4840275	4840325	0,204,255
chr2R	4840325	4840375		16		4840325	4840375	0,204,255
chr2R	4974525	4974575		16		4974525	4974575	0,204,255
chr2R	4976125	4976175		16		4976125	4976175	0,204,255
chr2R	4976375	4976425		16		4976375	4976425	0,204,255
chr2R	4986425	4986475		16		4986425	4986475	0,204,255
chr2R	4991275	4991325		16		4991275	4991325	0,204,255
chr2R	4991325	4991375		16		4991325	4991375	0,204,255
chr2R	4994075	4994125		16		4994075	4994125	0,204,255
chr2R	5000325	5000375		16		5000325	5000375	0,204,255
chr2R	5000575	5000625		16		5000575	5000625	0,204,255
chr2R	5000625	5000675		16		5000625	5000675	0,204,255
chr2R	5000675	5000725		16		5000675	5000725	0,204,255
chr2R	5000725	5000775		16		5000725	5000775	0,204,255
chr2R	5000775	5000825		16		5000775	5000825	0,204,255
chr2R	5000825	5000875		16		5000825	5000875	0,204,255
chr2R	5000875	5000925		16		5000875	5000925	0,204,255
chr2R	5000925	5000975		16		5000925	5000975	0,204,255
chr2R	5004725	5004775		16		5004725	5004775	0,204,255
chr2R	5004775	5004825		16		5004775	5004825	0,204,255
chr2R	5010225	5010275		16		5010225	5010275	0,204,255
chr2R	5010275	5010325		16		5010275	5010325	0,204,255
chr2R	5010325	5010375		16		5010325	5010375	0,204,255
chr2R	5024675	5024725		16		5024675	5024725	0,204,255
chr2R	5024725	5024775		16		5024725	5024775	0,204,255
chr2R	5024775	5024825		16		5024775	5024825	0,204,255
chr2R	5024825	5024875		16		5024825	5024875	0,204,255
chr2R	5024875	5024925		16		5024875	5024925	0,204,255
chr2R	5033275	5033325		16		5033275	5033325	0,204,255
chr2R	5033975	5034025		16		5033975	5034025	0,204,255
chr2R	5034775	5034825		16		5034775	5034825	0,204,255
chr2R	5054025	5054075		16		5054025	5054075	0,204,255
chr2R	5054075	5054125		16		5054075	5054125	0,204,255
chr2R	5054175	5054225		16		5054175	5054225	0,204,255
chr2R	5054225	5054275		16		5054225	5054275	0,204,255
chr2R	5054275	5054325		16		5054275	5054325	0,204,255
chr2R	5054325	5054375		16		5054325	5054375	0,204,255
chr2R	5054375	5054425		16		5054375	5054425	0,204,255
chr2R	5054425	5054475		16		5054425	5054475	0,204,255
chr2R	5054475	5054525		16		5054475	5054525	0,204,255
chr2R	5054525	5054575		16		5054525	5054575	0,204,255
chr2R	5094175	5094225		16		5094175	5094225	0,204,255
chr2R	5094225	5094275		16		5094225	5094275	0,204,255
chr2R	5094375	5094425		16		5094375	5094425	0,204,255
chr2R	5094425	5094475		16		5094425	5094475	0,204,255
chr2R	5094475	5094525		16		5094475	5094525	0,204,255
chr2R	5095675	5095725		16		5095675	5095725	0,204,255
chr2R	5173375	5173425		16		5173375	5173425	0,204,255
chr2R	5173475	5173525		16		5173475	5173525	0,204,255
chr2R	5173525	5173575		16		5173525	5173575	0,204,255
chr2R	5286625	5286675		16		5286625	5286675	0,204,255
chr2R	5314725	5314775		16		5314725	5314775	0,204,255
chr2R	5467325	5467375		16		5467325	5467375	0,204,255
chr2R	5467375	5467425		16		5467375	5467425	0,204,255
chr2R	5472625	5472675		16		5472625	5472675	0,204,255
chr2R	5472675	5472725		16		5472675	5472725	0,204,255
chr2R	5473975	5474025		16		5473975	5474025	0,204,255
chr2R	5477025	5477075		16		5477025	5477075	0,204,255
chr2R	5482325	5482375		16		5482325	5482375	0,204,255
chr2R	5495375	5495425		16		5495375	5495425	0,204,255
chr2R	5495425	5495475		16		5495425	5495475	0,204,255
chr2R	5495475	5495525		16		5495475	5495525	0,204,255
chr2R	5495525	5495575		16		5495525	5495575	0,204,255
chr2R	5709725	5709775		16		5709725	5709775	0,204,255
chr2R	5709775	5709825		16		5709775	5709825	0,204,255
chr2R	5709825	5709875		16		5709825	5709875	0,204,255
chr2R	5724975	5725025		16		5724975	5725025	0,204,255
chr2R	5725025	5725075		16		5725025	5725075	0,204,255
chr2R	5726175	5726225		16		5726175	5726225	0,204,255
chr2R	5731975	5732025		16		5731975	5732025	0,204,255
chr2R	5734775	5734825		16		5734775	5734825	0,204,255
chr2R	5752325	5752375		16		5752325	5752375	0,204,255
chr2R	5752675	5752725		16		5752675	5752725	0,204,255
chr2R	5753425	5753475		16		5753425	5753475	0,204,255
chr2R	5753475	5753525		16		5753475	5753525	0,204,255
chr2R	5753825	5753875		16		5753825	5753875	0,204,255
chr2R	5753875	5753925		16		5753875	5753925	0,204,255
chr2R	5768875	5768925		16		5768875	5768925	0,204,255
chr2R	5768925	5768975		16		5768925	5768975	0,204,255
chr2R	5768975	5769025		16		5768975	5769025	0,204,255
chr2R	5769025	5769075		16		5769025	5769075	0,204,255
chr2R	5769075	5769125		16		5769075	5769125	0,204,255
chr2R	5769125	5769175		16		5769125	5769175	0,204,255
chr2R	5798925	5798975		16		5798925	5798975	0,204,255
chr2R	5799225	5799275		16		5799225	5799275	0,204,255
chr2R	5847825	5847875		16		5847825	5847875	0,204,255
chr2R	5847875	5847925		16		5847875	5847925	0,204,255
chr2R	5858975	5859025		16		5858975	5859025	0,204,255
[truncated: 5,390 more rows]
