# Supplementary material for: Probabilistic modelling of chromatin code landscape reveals functional diversity of enhancer-like chromatin states
Source: Nat Commun. 2016 Feb 4;7:10528. doi: 10.1038/ncomms10528 (PMC4742914; doi:10.1038/ncomms10528)
Supplement: Supplementary Data 1 — The 30-chromatin state annotation tracks for Drosophila melanogaster DRSC-S2 cell. [file ncomms10528-s2.zip › Supplementary Data 1/17_GE3.bed]

chr2L	17575	17625		17		17575	17625	0,204,255
chr2L	17625	17675		17		17625	17675	0,204,255
chr2L	67775	67825		17		67775	67825	0,204,255
chr2L	67825	67875		17		67825	67875	0,204,255
chr2L	67875	67925		17		67875	67925	0,204,255
chr2L	67925	67975		17		67925	67975	0,204,255
chr2L	74725	74775		17		74725	74775	0,204,255
chr2L	74975	75025		17		74975	75025	0,204,255
chr2L	75025	75075		17		75025	75075	0,204,255
chr2L	104975	105025		17		104975	105025	0,204,255
chr2L	105425	105475		17		105425	105475	0,204,255
chr2L	105675	105725		17		105675	105725	0,204,255
chr2L	105725	105775		17		105725	105775	0,204,255
chr2L	105825	105875		17		105825	105875	0,204,255
chr2L	109575	109625		17		109575	109625	0,204,255
chr2L	109775	109825		17		109775	109825	0,204,255
chr2L	109825	109875		17		109825	109875	0,204,255
chr2L	109875	109925		17		109875	109925	0,204,255
chr2L	118925	118975		17		118925	118975	0,204,255
chr2L	118975	119025		17		118975	119025	0,204,255
chr2L	119075	119125		17		119075	119125	0,204,255
chr2L	119525	119575		17		119525	119575	0,204,255
chr2L	119575	119625		17		119575	119625	0,204,255
chr2L	119625	119675		17		119625	119675	0,204,255
chr2L	119675	119725		17		119675	119725	0,204,255
chr2L	119725	119775		17		119725	119775	0,204,255
chr2L	119775	119825		17		119775	119825	0,204,255
chr2L	119825	119875		17		119825	119875	0,204,255
chr2L	119875	119925		17		119875	119925	0,204,255
chr2L	119925	119975		17		119925	119975	0,204,255
chr2L	119975	120025		17		119975	120025	0,204,255
chr2L	120025	120075		17		120025	120075	0,204,255
chr2L	120075	120125		17		120075	120125	0,204,255
chr2L	120125	120175		17		120125	120175	0,204,255
chr2L	120175	120225		17		120175	120225	0,204,255
chr2L	120225	120275		17		120225	120275	0,204,255
chr2L	120525	120575		17		120525	120575	0,204,255
chr2L	124775	124825		17		124775	124825	0,204,255
chr2L	124875	124925		17		124875	124925	0,204,255
chr2L	124925	124975		17		124925	124975	0,204,255
chr2L	125225	125275		17		125225	125275	0,204,255
chr2L	125375	125425		17		125375	125425	0,204,255
chr2L	157975	158025		17		157975	158025	0,204,255
chr2L	158025	158075		17		158025	158075	0,204,255
chr2L	158075	158125		17		158075	158125	0,204,255
chr2L	158125	158175		17		158125	158175	0,204,255
chr2L	158175	158225		17		158175	158225	0,204,255
chr2L	272375	272425		17		272375	272425	0,204,255
chr2L	272425	272475		17		272425	272475	0,204,255
chr2L	272475	272525		17		272475	272525	0,204,255
chr2L	298725	298775		17		298725	298775	0,204,255
chr2L	298775	298825		17		298775	298825	0,204,255
chr2L	301375	301425		17		301375	301425	0,204,255
chr2L	301675	301725		17		301675	301725	0,204,255
chr2L	304625	304675		17		304625	304675	0,204,255
chr2L	413325	413375		17		413325	413375	0,204,255
chr2L	413375	413425		17		413375	413425	0,204,255
chr2L	413425	413475		17		413425	413475	0,204,255
chr2L	413525	413575		17		413525	413575	0,204,255
chr2L	413575	413625		17		413575	413625	0,204,255
chr2L	413625	413675		17		413625	413675	0,204,255
chr2L	413675	413725		17		413675	413725	0,204,255
chr2L	413775	413825		17		413775	413825	0,204,255
chr2L	422075	422125		17		422075	422125	0,204,255
chr2L	422125	422175		17		422125	422175	0,204,255
chr2L	422175	422225		17		422175	422225	0,204,255
chr2L	452175	452225		17		452175	452225	0,204,255
chr2L	452225	452275		17		452225	452275	0,204,255
chr2L	452275	452325		17		452275	452325	0,204,255
chr2L	524175	524225		17		524175	524225	0,204,255
chr2L	524225	524275		17		524225	524275	0,204,255
chr2L	545425	545475		17		545425	545475	0,204,255
chr2L	545675	545725		17		545675	545725	0,204,255
chr2L	545725	545775		17		545725	545775	0,204,255
chr2L	545775	545825		17		545775	545825	0,204,255
chr2L	545825	545875		17		545825	545875	0,204,255
chr2L	545875	545925		17		545875	545925	0,204,255
chr2L	552125	552175		17		552125	552175	0,204,255
chr2L	552225	552275		17		552225	552275	0,204,255
chr2L	552275	552325		17		552275	552325	0,204,255
chr2L	811925	811975		17		811925	811975	0,204,255
chr2L	811975	812025		17		811975	812025	0,204,255
chr2L	824525	824575		17		824525	824575	0,204,255
chr2L	869125	869175		17		869125	869175	0,204,255
chr2L	869175	869225		17		869175	869225	0,204,255
chr2L	869225	869275		17		869225	869275	0,204,255
chr2L	869275	869325		17		869275	869325	0,204,255
chr2L	874125	874175		17		874125	874175	0,204,255
chr2L	874275	874325		17		874275	874325	0,204,255
chr2L	874325	874375		17		874325	874375	0,204,255
chr2L	874375	874425		17		874375	874425	0,204,255
chr2L	874475	874525		17		874475	874525	0,204,255
chr2L	874525	874575		17		874525	874575	0,204,255
chr2L	1113925	1113975		17		1113925	1113975	0,204,255
chr2L	1113975	1114025		17		1113975	1114025	0,204,255
chr2L	1114025	1114075		17		1114025	1114075	0,204,255
chr2L	1114075	1114125		17		1114075	1114125	0,204,255
chr2L	1114125	1114175		17		1114125	1114175	0,204,255
chr2L	1114175	1114225		17		1114175	1114225	0,204,255
chr2L	1114225	1114275		17		1114225	1114275	0,204,255
chr2L	1114275	1114325		17		1114275	1114325	0,204,255
chr2L	1114975	1115025		17		1114975	1115025	0,204,255
chr2L	1115025	1115075		17		1115025	1115075	0,204,255
chr2L	1126725	1126775		17		1126725	1126775	0,204,255
chr2L	1127175	1127225		17		1127175	1127225	0,204,255
chr2L	1127225	1127275		17		1127225	1127275	0,204,255
chr2L	1127275	1127325		17		1127275	1127325	0,204,255
chr2L	1127325	1127375		17		1127325	1127375	0,204,255
chr2L	1127375	1127425		17		1127375	1127425	0,204,255
chr2L	1127425	1127475		17		1127425	1127475	0,204,255
chr2L	1127475	1127525		17		1127475	1127525	0,204,255
chr2L	1127775	1127825		17		1127775	1127825	0,204,255
chr2L	1127825	1127875		17		1127825	1127875	0,204,255
chr2L	1127875	1127925		17		1127875	1127925	0,204,255
chr2L	1127925	1127975		17		1127925	1127975	0,204,255
chr2L	1127975	1128025		17		1127975	1128025	0,204,255
chr2L	1128025	1128075		17		1128025	1128075	0,204,255
chr2L	1128075	1128125		17		1128075	1128125	0,204,255
chr2L	1128125	1128175		17		1128125	1128175	0,204,255
chr2L	1128425	1128475		17		1128425	1128475	0,204,255
chr2L	1153775	1153825		17		1153775	1153825	0,204,255
chr2L	1153875	1153925		17		1153875	1153925	0,204,255
chr2L	1153925	1153975		17		1153925	1153975	0,204,255
chr2L	1153975	1154025		17		1153975	1154025	0,204,255
chr2L	1154025	1154075		17		1154025	1154075	0,204,255
chr2L	1154075	1154125		17		1154075	1154125	0,204,255
chr2L	1154125	1154175		17		1154125	1154175	0,204,255
chr2L	1156125	1156175		17		1156125	1156175	0,204,255
chr2L	1156175	1156225		17		1156175	1156225	0,204,255
chr2L	1156275	1156325		17		1156275	1156325	0,204,255
chr2L	1156925	1156975		17		1156925	1156975	0,204,255
chr2L	1156975	1157025		17		1156975	1157025	0,204,255
chr2L	1157025	1157075		17		1157025	1157075	0,204,255
chr2L	1157225	1157275		17		1157225	1157275	0,204,255
chr2L	1186575	1186625		17		1186575	1186625	0,204,255
chr2L	1707825	1707875		17		1707825	1707875	0,204,255
chr2L	1708025	1708075		17		1708025	1708075	0,204,255
chr2L	1709675	1709725		17		1709675	1709725	0,204,255
chr2L	1725175	1725225		17		1725175	1725225	0,204,255
chr2L	1725225	1725275		17		1725225	1725275	0,204,255
chr2L	1726875	1726925		17		1726875	1726925	0,204,255
chr2L	1727075	1727125		17		1727075	1727125	0,204,255
chr2L	1727125	1727175		17		1727125	1727175	0,204,255
chr2L	1986225	1986275		17		1986225	1986275	0,204,255
chr2L	1986575	1986625		17		1986575	1986625	0,204,255
chr2L	2039475	2039525		17		2039475	2039525	0,204,255
chr2L	2127625	2127675		17		2127625	2127675	0,204,255
chr2L	2128375	2128425		17		2128375	2128425	0,204,255
chr2L	2128825	2128875		17		2128825	2128875	0,204,255
chr2L	2128875	2128925		17		2128875	2128925	0,204,255
chr2L	2128925	2128975		17		2128925	2128975	0,204,255
chr2L	2128975	2129025		17		2128975	2129025	0,204,255
chr2L	2129125	2129175		17		2129125	2129175	0,204,255
chr2L	2160775	2160825		17		2160775	2160825	0,204,255
chr2L	2160875	2160925		17		2160875	2160925	0,204,255
chr2L	2222425	2222475		17		2222425	2222475	0,204,255
chr2L	2222475	2222525		17		2222475	2222525	0,204,255
chr2L	2223025	2223075		17		2223025	2223075	0,204,255
chr2L	2229525	2229575		17		2229525	2229575	0,204,255
chr2L	2229575	2229625		17		2229575	2229625	0,204,255
chr2L	2229625	2229675		17		2229625	2229675	0,204,255
chr2L	2229675	2229725		17		2229675	2229725	0,204,255
chr2L	2229825	2229875		17		2229825	2229875	0,204,255
chr2L	2230825	2230875		17		2230825	2230875	0,204,255
chr2L	2361625	2361675		17		2361625	2361675	0,204,255
chr2L	2361775	2361825		17		2361775	2361825	0,204,255
chr2L	2361925	2361975		17		2361925	2361975	0,204,255
chr2L	2361975	2362025		17		2361975	2362025	0,204,255
chr2L	2362025	2362075		17		2362025	2362075	0,204,255
chr2L	2362075	2362125		17		2362075	2362125	0,204,255
chr2L	2362375	2362425		17		2362375	2362425	0,204,255
chr2L	2362475	2362525		17		2362475	2362525	0,204,255
chr2L	2362625	2362675		17		2362625	2362675	0,204,255
chr2L	2362675	2362725		17		2362675	2362725	0,204,255
chr2L	2362725	2362775		17		2362725	2362775	0,204,255
chr2L	2730525	2730575		17		2730525	2730575	0,204,255
chr2L	2730725	2730775		17		2730725	2730775	0,204,255
chr2L	2735575	2735625		17		2735575	2735625	0,204,255
chr2L	2745775	2745825		17		2745775	2745825	0,204,255
chr2L	2745825	2745875		17		2745825	2745875	0,204,255
chr2L	2749475	2749525		17		2749475	2749525	0,204,255
chr2L	2750025	2750075		17		2750025	2750075	0,204,255
chr2L	2755675	2755725		17		2755675	2755725	0,204,255
chr2L	2755775	2755825		17		2755775	2755825	0,204,255
chr2L	2755875	2755925		17		2755875	2755925	0,204,255
chr2L	2755925	2755975		17		2755925	2755975	0,204,255
chr2L	2756975	2757025		17		2756975	2757025	0,204,255
chr2L	2757575	2757625		17		2757575	2757625	0,204,255
chr2L	2757625	2757675		17		2757625	2757675	0,204,255
chr2L	2757675	2757725		17		2757675	2757725	0,204,255
chr2L	2757775	2757825		17		2757775	2757825	0,204,255
chr2L	2757825	2757875		17		2757825	2757875	0,204,255
chr2L	2758025	2758075		17		2758025	2758075	0,204,255
chr2L	2758125	2758175		17		2758125	2758175	0,204,255
chr2L	2758175	2758225		17		2758175	2758225	0,204,255
chr2L	2766975	2767025		17		2766975	2767025	0,204,255
chr2L	2767025	2767075		17		2767025	2767075	0,204,255
chr2L	2767075	2767125		17		2767075	2767125	0,204,255
chr2L	2808525	2808575		17		2808525	2808575	0,204,255
chr2L	2872975	2873025		17		2872975	2873025	0,204,255
chr2L	2975175	2975225		17		2975175	2975225	0,204,255
chr2L	2975225	2975275		17		2975225	2975275	0,204,255
chr2L	3017775	3017825		17		3017775	3017825	0,204,255
chr2L	3038875	3038925		17		3038875	3038925	0,204,255
chr2L	3057725	3057775		17		3057725	3057775	0,204,255
chr2L	3059725	3059775		17		3059725	3059775	0,204,255
chr2L	3146125	3146175		17		3146125	3146175	0,204,255
chr2L	3146175	3146225		17		3146175	3146225	0,204,255
chr2L	3158925	3158975		17		3158925	3158975	0,204,255
chr2L	3164325	3164375		17		3164325	3164375	0,204,255
chr2L	3164375	3164425		17		3164375	3164425	0,204,255
chr2L	3164425	3164475		17		3164425	3164475	0,204,255
chr2L	3164475	3164525		17		3164475	3164525	0,204,255
chr2L	3164675	3164725		17		3164675	3164725	0,204,255
chr2L	3164725	3164775		17		3164725	3164775	0,204,255
chr2L	3164825	3164875		17		3164825	3164875	0,204,255
chr2L	3164925	3164975		17		3164925	3164975	0,204,255
chr2L	3165125	3165175		17		3165125	3165175	0,204,255
chr2L	3165175	3165225		17		3165175	3165225	0,204,255
chr2L	3165425	3165475		17		3165425	3165475	0,204,255
chr2L	3166075	3166125		17		3166075	3166125	0,204,255
chr2L	3478675	3478725		17		3478675	3478725	0,204,255
chr2L	3478925	3478975		17		3478925	3478975	0,204,255
chr2L	3479175	3479225		17		3479175	3479225	0,204,255
chr2L	3479225	3479275		17		3479225	3479275	0,204,255
chr2L	3707375	3707425		17		3707375	3707425	0,204,255
chr2L	3707425	3707475		17		3707425	3707475	0,204,255
chr2L	3707475	3707525		17		3707475	3707525	0,204,255
chr2L	3707525	3707575		17		3707525	3707575	0,204,255
chr2L	3873075	3873125		17		3873075	3873125	0,204,255
chr2L	3888375	3888425		17		3888375	3888425	0,204,255
chr2L	4122175	4122225		17		4122175	4122225	0,204,255
chr2L	4122225	4122275		17		4122225	4122275	0,204,255
chr2L	4122375	4122425		17		4122375	4122425	0,204,255
chr2L	4228125	4228175		17		4228125	4228175	0,204,255
chr2L	4228175	4228225		17		4228175	4228225	0,204,255
chr2L	4228225	4228275		17		4228225	4228275	0,204,255
chr2L	4331975	4332025		17		4331975	4332025	0,204,255
chr2L	4372325	4372375		17		4372325	4372375	0,204,255
chr2L	4372575	4372625		17		4372575	4372625	0,204,255
chr2L	4372625	4372675		17		4372625	4372675	0,204,255
chr2L	4372675	4372725		17		4372675	4372725	0,204,255
chr2L	4381975	4382025		17		4381975	4382025	0,204,255
chr2L	4446225	4446275		17		4446225	4446275	0,204,255
chr2L	4446275	4446325		17		4446275	4446325	0,204,255
chr2L	4446325	4446375		17		4446325	4446375	0,204,255
chr2L	4446375	4446425		17		4446375	4446425	0,204,255
chr2L	4446425	4446475		17		4446425	4446475	0,204,255
chr2L	4446475	4446525		17		4446475	4446525	0,204,255
chr2L	4446525	4446575		17		4446525	4446575	0,204,255
chr2L	4446575	4446625		17		4446575	4446625	0,204,255
chr2L	4447225	4447275		17		4447225	4447275	0,204,255
chr2L	4453275	4453325		17		4453275	4453325	0,204,255
chr2L	4846425	4846475		17		4846425	4846475	0,204,255
chr2L	4846475	4846525		17		4846475	4846525	0,204,255
chr2L	4885275	4885325		17		4885275	4885325	0,204,255
chr2L	4885675	4885725		17		4885675	4885725	0,204,255
chr2L	4885725	4885775		17		4885725	4885775	0,204,255
chr2L	4885775	4885825		17		4885775	4885825	0,204,255
chr2L	4885825	4885875		17		4885825	4885875	0,204,255
chr2L	4885875	4885925		17		4885875	4885925	0,204,255
chr2L	4885925	4885975		17		4885925	4885975	0,204,255
chr2L	4886025	4886075		17		4886025	4886075	0,204,255
chr2L	4886075	4886125		17		4886075	4886125	0,204,255
chr2L	4886125	4886175		17		4886125	4886175	0,204,255
chr2L	4886175	4886225		17		4886175	4886225	0,204,255
chr2L	4886275	4886325		17		4886275	4886325	0,204,255
chr2L	4889325	4889375		17		4889325	4889375	0,204,255
chr2L	4945925	4945975		17		4945925	4945975	0,204,255
chr2L	4975075	4975125		17		4975075	4975125	0,204,255
chr2L	4975125	4975175		17		4975125	4975175	0,204,255
chr2L	4975425	4975475		17		4975425	4975475	0,204,255
chr2L	4975475	4975525		17		4975475	4975525	0,204,255
chr2L	4977925	4977975		17		4977925	4977975	0,204,255
chr2L	4977975	4978025		17		4977975	4978025	0,204,255
chr2L	4978075	4978125		17		4978075	4978125	0,204,255
chr2L	4978125	4978175		17		4978125	4978175	0,204,255
chr2L	4978175	4978225		17		4978175	4978225	0,204,255
chr2L	4978425	4978475		17		4978425	4978475	0,204,255
chr2L	4978475	4978525		17		4978475	4978525	0,204,255
chr2L	4978525	4978575		17		4978525	4978575	0,204,255
chr2L	4978575	4978625		17		4978575	4978625	0,204,255
chr2L	4978625	4978675		17		4978625	4978675	0,204,255
chr2L	4978675	4978725		17		4978675	4978725	0,204,255
chr2L	4996775	4996825		17		4996775	4996825	0,204,255
chr2L	4996925	4996975		17		4996925	4996975	0,204,255
chr2L	5008025	5008075		17		5008025	5008075	0,204,255
chr2L	5008175	5008225		17		5008175	5008225	0,204,255
chr2L	5008975	5009025		17		5008975	5009025	0,204,255
chr2L	5030025	5030075		17		5030025	5030075	0,204,255
chr2L	5043925	5043975		17		5043925	5043975	0,204,255
chr2L	5054725	5054775		17		5054725	5054775	0,204,255
chr2L	5055675	5055725		17		5055675	5055725	0,204,255
chr2L	5056375	5056425		17		5056375	5056425	0,204,255
chr2L	5056425	5056475		17		5056425	5056475	0,204,255
chr2L	5056475	5056525		17		5056475	5056525	0,204,255
chr2L	5056525	5056575		17		5056525	5056575	0,204,255
chr2L	5060825	5060875		17		5060825	5060875	0,204,255
chr2L	5072075	5072125		17		5072075	5072125	0,204,255
chr2L	5072125	5072175		17		5072125	5072175	0,204,255
chr2L	5094925	5094975		17		5094925	5094975	0,204,255
chr2L	5094975	5095025		17		5094975	5095025	0,204,255
chr2L	5095025	5095075		17		5095025	5095075	0,204,255
chr2L	5095075	5095125		17		5095075	5095125	0,204,255
chr2L	5095425	5095475		17		5095425	5095475	0,204,255
chr2L	5095525	5095575		17		5095525	5095575	0,204,255
chr2L	5095575	5095625		17		5095575	5095625	0,204,255
chr2L	5197725	5197775		17		5197725	5197775	0,204,255
chr2L	5197775	5197825		17		5197775	5197825	0,204,255
chr2L	5305675	5305725		17		5305675	5305725	0,204,255
chr2L	5521075	5521125		17		5521075	5521125	0,204,255
chr2L	5521125	5521175		17		5521125	5521175	0,204,255
chr2L	5521275	5521325		17		5521275	5521325	0,204,255
chr2L	5521325	5521375		17		5521325	5521375	0,204,255
chr2L	5521425	5521475		17		5521425	5521475	0,204,255
chr2L	5521675	5521725		17		5521675	5521725	0,204,255
chr2L	5521725	5521775		17		5521725	5521775	0,204,255
chr2L	5522925	5522975		17		5522925	5522975	0,204,255
chr2L	5533475	5533525		17		5533475	5533525	0,204,255
chr2L	5533525	5533575		17		5533525	5533575	0,204,255
chr2L	5543875	5543925		17		5543875	5543925	0,204,255
chr2L	5973725	5973775		17		5973725	5973775	0,204,255
chr2L	5973775	5973825		17		5973775	5973825	0,204,255
chr2L	5975875	5975925		17		5975875	5975925	0,204,255
chr2L	5976025	5976075		17		5976025	5976075	0,204,255
chr2L	5976075	5976125		17		5976075	5976125	0,204,255
chr2L	5976125	5976175		17		5976125	5976175	0,204,255
chr2L	5976375	5976425		17		5976375	5976425	0,204,255
chr2L	5976425	5976475		17		5976425	5976475	0,204,255
chr2L	5977025	5977075		17		5977025	5977075	0,204,255
chr2L	5977075	5977125		17		5977075	5977125	0,204,255
chr2L	5987575	5987625		17		5987575	5987625	0,204,255
chr2L	5987625	5987675		17		5987625	5987675	0,204,255
chr2L	5987675	5987725		17		5987675	5987725	0,204,255
chr2L	5987725	5987775		17		5987725	5987775	0,204,255
chr2L	5987775	5987825		17		5987775	5987825	0,204,255
chr2L	5987825	5987875		17		5987825	5987875	0,204,255
chr2L	5987875	5987925		17		5987875	5987925	0,204,255
chr2L	5987925	5987975		17		5987925	5987975	0,204,255
chr2L	5987975	5988025		17		5987975	5988025	0,204,255
chr2L	5988025	5988075		17		5988025	5988075	0,204,255
chr2L	5997425	5997475		17		5997425	5997475	0,204,255
chr2L	5997475	5997525		17		5997475	5997525	0,204,255
chr2L	5997625	5997675		17		5997625	5997675	0,204,255
chr2L	5997675	5997725		17		5997675	5997725	0,204,255
chr2L	6046925	6046975		17		6046925	6046975	0,204,255
chr2L	6046975	6047025		17		6046975	6047025	0,204,255
chr2L	6063475	6063525		17		6063475	6063525	0,204,255
chr2L	6063525	6063575		17		6063525	6063575	0,204,255
chr2L	6071625	6071675		17		6071625	6071675	0,204,255
chr2L	6084225	6084275		17		6084225	6084275	0,204,255
chr2L	6100875	6100925		17		6100875	6100925	0,204,255
chr2L	6126725	6126775		17		6126725	6126775	0,204,255
chr2L	6126775	6126825		17		6126775	6126825	0,204,255
chr2L	6343275	6343325		17		6343275	6343325	0,204,255
chr2L	6371175	6371225		17		6371175	6371225	0,204,255
chr2L	6372125	6372175		17		6372125	6372175	0,204,255
chr2L	6372475	6372525		17		6372475	6372525	0,204,255
chr2L	6422675	6422725		17		6422675	6422725	0,204,255
chr2L	6422725	6422775		17		6422725	6422775	0,204,255
chr2L	6423725	6423775		17		6423725	6423775	0,204,255
chr2L	6472675	6472725		17		6472675	6472725	0,204,255
chr2L	6562825	6562875		17		6562825	6562875	0,204,255
chr2L	6562875	6562925		17		6562875	6562925	0,204,255
chr2L	6613425	6613475		17		6613425	6613475	0,204,255
chr2L	6645575	6645625		17		6645575	6645625	0,204,255
chr2L	6645775	6645825		17		6645775	6645825	0,204,255
chr2L	6645975	6646025		17		6645975	6646025	0,204,255
chr2L	6646025	6646075		17		6646025	6646075	0,204,255
chr2L	6646325	6646375		17		6646325	6646375	0,204,255
chr2L	6646375	6646425		17		6646375	6646425	0,204,255
chr2L	6646425	6646475		17		6646425	6646475	0,204,255
chr2L	6665075	6665125		17		6665075	6665125	0,204,255
chr2L	6667325	6667375		17		6667325	6667375	0,204,255
chr2L	6667375	6667425		17		6667375	6667425	0,204,255
chr2L	6667425	6667475		17		6667425	6667475	0,204,255
chr2L	6667475	6667525		17		6667475	6667525	0,204,255
chr2L	6668675	6668725		17		6668675	6668725	0,204,255
chr2L	6668725	6668775		17		6668725	6668775	0,204,255
chr2L	6668775	6668825		17		6668775	6668825	0,204,255
chr2L	6674325	6674375		17		6674325	6674375	0,204,255
chr2L	6676925	6676975		17		6676925	6676975	0,204,255
chr2L	6677025	6677075		17		6677025	6677075	0,204,255
chr2L	6682825	6682875		17		6682825	6682875	0,204,255
chr2L	6682875	6682925		17		6682875	6682925	0,204,255
chr2L	6682925	6682975		17		6682925	6682975	0,204,255
chr2L	6682975	6683025		17		6682975	6683025	0,204,255
chr2L	6683025	6683075		17		6683025	6683075	0,204,255
chr2L	6683075	6683125		17		6683075	6683125	0,204,255
chr2L	6683275	6683325		17		6683275	6683325	0,204,255
chr2L	6683325	6683375		17		6683325	6683375	0,204,255
chr2L	6683375	6683425		17		6683375	6683425	0,204,255
chr2L	6683525	6683575		17		6683525	6683575	0,204,255
chr2L	6683575	6683625		17		6683575	6683625	0,204,255
chr2L	6683625	6683675		17		6683625	6683675	0,204,255
chr2L	6683675	6683725		17		6683675	6683725	0,204,255
chr2L	6722525	6722575		17		6722525	6722575	0,204,255
chr2L	6722575	6722625		17		6722575	6722625	0,204,255
chr2L	6785675	6785725		17		6785675	6785725	0,204,255
chr2L	6786275	6786325		17		6786275	6786325	0,204,255
chr2L	6922625	6922675		17		6922625	6922675	0,204,255
chr2L	6922675	6922725		17		6922675	6922725	0,204,255
chr2L	6964975	6965025		17		6964975	6965025	0,204,255
chr2L	6965075	6965125		17		6965075	6965125	0,204,255
chr2L	6965925	6965975		17		6965925	6965975	0,204,255
chr2L	6966025	6966075		17		6966025	6966075	0,204,255
chr2L	6966375	6966425		17		6966375	6966425	0,204,255
chr2L	7024625	7024675		17		7024625	7024675	0,204,255
chr2L	7024675	7024725		17		7024675	7024725	0,204,255
chr2L	7024725	7024775		17		7024725	7024775	0,204,255
chr2L	7024775	7024825		17		7024775	7024825	0,204,255
chr2L	7024825	7024875		17		7024825	7024875	0,204,255
chr2L	7024875	7024925		17		7024875	7024925	0,204,255
chr2L	7024975	7025025		17		7024975	7025025	0,204,255
chr2L	7025825	7025875		17		7025825	7025875	0,204,255
chr2L	7026375	7026425		17		7026375	7026425	0,204,255
chr2L	7026425	7026475		17		7026425	7026475	0,204,255
chr2L	7026475	7026525		17		7026475	7026525	0,204,255
chr2L	7028225	7028275		17		7028225	7028275	0,204,255
chr2L	7028275	7028325		17		7028275	7028325	0,204,255
chr2L	7028325	7028375		17		7028325	7028375	0,204,255
chr2L	7028625	7028675		17		7028625	7028675	0,204,255
chr2L	7028675	7028725		17		7028675	7028725	0,204,255
chr2L	7028725	7028775		17		7028725	7028775	0,204,255
chr2L	7028775	7028825		17		7028775	7028825	0,204,255
chr2L	7427925	7427975		17		7427925	7427975	0,204,255
chr2L	7427975	7428025		17		7427975	7428025	0,204,255
chr2L	7431725	7431775		17		7431725	7431775	0,204,255
chr2L	7433175	7433225		17		7433175	7433225	0,204,255
chr2L	7793425	7793475		17		7793425	7793475	0,204,255
chr2L	7794525	7794575		17		7794525	7794575	0,204,255
chr2L	7795175	7795225		17		7795175	7795225	0,204,255
chr2L	7795225	7795275		17		7795225	7795275	0,204,255
chr2L	7795275	7795325		17		7795275	7795325	0,204,255
chr2L	7796125	7796175		17		7796125	7796175	0,204,255
chr2L	7797825	7797875		17		7797825	7797875	0,204,255
chr2L	7799075	7799125		17		7799075	7799125	0,204,255
chr2L	7815075	7815125		17		7815075	7815125	0,204,255
chr2L	7815325	7815375		17		7815325	7815375	0,204,255
chr2L	7815375	7815425		17		7815375	7815425	0,204,255
chr2L	7815425	7815475		17		7815425	7815475	0,204,255
chr2L	7824825	7824875		17		7824825	7824875	0,204,255
chr2L	7824875	7824925		17		7824875	7824925	0,204,255
chr2L	7826275	7826325		17		7826275	7826325	0,204,255
chr2L	7829625	7829675		17		7829625	7829675	0,204,255
chr2L	7829675	7829725		17		7829675	7829725	0,204,255
chr2L	7829725	7829775		17		7829725	7829775	0,204,255
chr2L	7990675	7990725		17		7990675	7990725	0,204,255
chr2L	7992275	7992325		17		7992275	7992325	0,204,255
chr2L	7993725	7993775		17		7993725	7993775	0,204,255
chr2L	7999475	7999525		17		7999475	7999525	0,204,255
chr2L	7999875	7999925		17		7999875	7999925	0,204,255
chr2L	7999925	7999975		17		7999925	7999975	0,204,255
chr2L	8084725	8084775		17		8084725	8084775	0,204,255
chr2L	8127975	8128025		17		8127975	8128025	0,204,255
chr2L	8128075	8128125		17		8128075	8128125	0,204,255
chr2L	8128225	8128275		17		8128225	8128275	0,204,255
chr2L	8133425	8133475		17		8133425	8133475	0,204,255
chr2L	8133475	8133525		17		8133475	8133525	0,204,255
chr2L	8133525	8133575		17		8133525	8133575	0,204,255
chr2L	8157425	8157475		17		8157425	8157475	0,204,255
chr2L	8157475	8157525		17		8157475	8157525	0,204,255
chr2L	8160375	8160425		17		8160375	8160425	0,204,255
chr2L	8161975	8162025		17		8161975	8162025	0,204,255
chr2L	8164025	8164075		17		8164025	8164075	0,204,255
chr2L	8217425	8217475		17		8217425	8217475	0,204,255
chr2L	8217475	8217525		17		8217475	8217525	0,204,255
chr2L	8217525	8217575		17		8217525	8217575	0,204,255
chr2L	8217575	8217625		17		8217575	8217625	0,204,255
chr2L	8217625	8217675		17		8217625	8217675	0,204,255
chr2L	8217675	8217725		17		8217675	8217725	0,204,255
chr2L	8217725	8217775		17		8217725	8217775	0,204,255
chr2L	8217775	8217825		17		8217775	8217825	0,204,255
chr2L	8217825	8217875		17		8217825	8217875	0,204,255
chr2L	8217875	8217925		17		8217875	8217925	0,204,255
chr2L	8217925	8217975		17		8217925	8217975	0,204,255
chr2L	8217975	8218025		17		8217975	8218025	0,204,255
chr2L	8218025	8218075		17		8218025	8218075	0,204,255
chr2L	8218125	8218175		17		8218125	8218175	0,204,255
chr2L	8218675	8218725		17		8218675	8218725	0,204,255
chr2L	8218725	8218775		17		8218725	8218775	0,204,255
chr2L	8218925	8218975		17		8218925	8218975	0,204,255
chr2L	8218975	8219025		17		8218975	8219025	0,204,255
chr2L	8219025	8219075		17		8219025	8219075	0,204,255
chr2L	8219075	8219125		17		8219075	8219125	0,204,255
chr2L	8219125	8219175		17		8219125	8219175	0,204,255
chr2L	8219175	8219225		17		8219175	8219225	0,204,255
chr2L	8219225	8219275		17		8219225	8219275	0,204,255
chr2L	8219275	8219325		17		8219275	8219325	0,204,255
chr2L	8228075	8228125		17		8228075	8228125	0,204,255
chr2L	8228125	8228175		17		8228125	8228175	0,204,255
chr2L	8228175	8228225		17		8228175	8228225	0,204,255
chr2L	8228225	8228275		17		8228225	8228275	0,204,255
chr2L	8228275	8228325		17		8228275	8228325	0,204,255
chr2L	8228525	8228575		17		8228525	8228575	0,204,255
chr2L	8229075	8229125		17		8229075	8229125	0,204,255
chr2L	8229225	8229275		17		8229225	8229275	0,204,255
chr2L	8302375	8302425		17		8302375	8302425	0,204,255
chr2L	8307075	8307125		17		8307075	8307125	0,204,255
chr2L	8312525	8312575		17		8312525	8312575	0,204,255
chr2L	8363125	8363175		17		8363125	8363175	0,204,255
chr2L	8363175	8363225		17		8363175	8363225	0,204,255
chr2L	8363225	8363275		17		8363225	8363275	0,204,255
chr2L	8363275	8363325		17		8363275	8363325	0,204,255
chr2L	8363325	8363375		17		8363325	8363375	0,204,255
chr2L	8363525	8363575		17		8363525	8363575	0,204,255
chr2L	8371075	8371125		17		8371075	8371125	0,204,255
chr2L	8377525	8377575		17		8377525	8377575	0,204,255
chr2L	8385675	8385725		17		8385675	8385725	0,204,255
chr2L	8386075	8386125		17		8386075	8386125	0,204,255
chr2L	8386175	8386225		17		8386175	8386225	0,204,255
chr2L	8386225	8386275		17		8386225	8386275	0,204,255
chr2L	8386425	8386475		17		8386425	8386475	0,204,255
chr2L	8386475	8386525		17		8386475	8386525	0,204,255
chr2L	8386875	8386925		17		8386875	8386925	0,204,255
chr2L	8411325	8411375		17		8411325	8411375	0,204,255
chr2L	8411375	8411425		17		8411375	8411425	0,204,255
chr2L	8412775	8412825		17		8412775	8412825	0,204,255
chr2L	8417575	8417625		17		8417575	8417625	0,204,255
chr2L	8426725	8426775		17		8426725	8426775	0,204,255
chr2L	8426775	8426825		17		8426775	8426825	0,204,255
chr2L	8426875	8426925		17		8426875	8426925	0,204,255
chr2L	8673325	8673375		17		8673325	8673375	0,204,255
chr2L	8673425	8673475		17		8673425	8673475	0,204,255
chr2L	8673475	8673525		17		8673475	8673525	0,204,255
chr2L	8673575	8673625		17		8673575	8673625	0,204,255
chr2L	8673625	8673675		17		8673625	8673675	0,204,255
chr2L	8673675	8673725		17		8673675	8673725	0,204,255
chr2L	8674525	8674575		17		8674525	8674575	0,204,255
chr2L	8690425	8690475		17		8690425	8690475	0,204,255
chr2L	8690475	8690525		17		8690475	8690525	0,204,255
chr2L	8950525	8950575		17		8950525	8950575	0,204,255
chr2L	8988125	8988175		17		8988125	8988175	0,204,255
chr2L	8988175	8988225		17		8988175	8988225	0,204,255
chr2L	8988225	8988275		17		8988225	8988275	0,204,255
chr2L	8988925	8988975		17		8988925	8988975	0,204,255
chr2L	9167425	9167475		17		9167425	9167475	0,204,255
chr2L	9231975	9232025		17		9231975	9232025	0,204,255
chr2L	9389575	9389625		17		9389575	9389625	0,204,255
chr2L	9389625	9389675		17		9389625	9389675	0,204,255
chr2L	9430425	9430475		17		9430425	9430475	0,204,255
chr2L	9493675	9493725		17		9493675	9493725	0,204,255
chr2L	9614925	9614975		17		9614925	9614975	0,204,255
chr2L	9615075	9615125		17		9615075	9615125	0,204,255
chr2L	9615125	9615175		17		9615125	9615175	0,204,255
chr2L	9617325	9617375		17		9617325	9617375	0,204,255
chr2L	9702625	9702675		17		9702625	9702675	0,204,255
chr2L	9702675	9702725		17		9702675	9702725	0,204,255
chr2L	9702775	9702825		17		9702775	9702825	0,204,255
chr2L	9703625	9703675		17		9703625	9703675	0,204,255
chr2L	9703675	9703725		17		9703675	9703725	0,204,255
chr2L	9736925	9736975		17		9736925	9736975	0,204,255
chr2L	9778225	9778275		17		9778225	9778275	0,204,255
chr2L	9889025	9889075		17		9889025	9889075	0,204,255
chr2L	9907175	9907225		17		9907175	9907225	0,204,255
chr2L	9907425	9907475		17		9907425	9907475	0,204,255
chr2L	9947175	9947225		17		9947175	9947225	0,204,255
chr2L	9947425	9947475		17		9947425	9947475	0,204,255
chr2L	9949725	9949775		17		9949725	9949775	0,204,255
chr2L	9960025	9960075		17		9960025	9960075	0,204,255
chr2L	9960075	9960125		17		9960075	9960125	0,204,255
chr2L	9960225	9960275		17		9960225	9960275	0,204,255
chr2L	9960275	9960325		17		9960275	9960325	0,204,255
chr2L	9960375	9960425		17		9960375	9960425	0,204,255
chr2L	9960625	9960675		17		9960625	9960675	0,204,255
chr2L	9960675	9960725		17		9960675	9960725	0,204,255
chr2L	9960825	9960875		17		9960825	9960875	0,204,255
chr2L	9962525	9962575		17		9962525	9962575	0,204,255
chr2L	10005025	10005075		17		10005025	10005075	0,204,255
chr2L	10005125	10005175		17		10005125	10005175	0,204,255
chr2L	10005375	10005425		17		10005375	10005425	0,204,255
chr2L	10005425	10005475		17		10005425	10005475	0,204,255
chr2L	10005475	10005525		17		10005475	10005525	0,204,255
chr2L	10010625	10010675		17		10010625	10010675	0,204,255
chr2L	10010675	10010725		17		10010675	10010725	0,204,255
chr2L	10010725	10010775		17		10010725	10010775	0,204,255
chr2L	10059875	10059925		17		10059875	10059925	0,204,255
chr2L	10202475	10202525		17		10202475	10202525	0,204,255
chr2L	10202525	10202575		17		10202525	10202575	0,204,255
chr2L	10202575	10202625		17		10202575	10202625	0,204,255
chr2L	10202625	10202675		17		10202625	10202675	0,204,255
chr2L	10205125	10205175		17		10205125	10205175	0,204,255
chr2L	10209525	10209575		17		10209525	10209575	0,204,255
chr2L	10209575	10209625		17		10209575	10209625	0,204,255
chr2L	10262225	10262275		17		10262225	10262275	0,204,255
chr2L	10291025	10291075		17		10291025	10291075	0,204,255
chr2L	10305575	10305625		17		10305575	10305625	0,204,255
chr2L	10305625	10305675		17		10305625	10305675	0,204,255
chr2L	10305675	10305725		17		10305675	10305725	0,204,255
chr2L	10305725	10305775		17		10305725	10305775	0,204,255
chr2L	10305775	10305825		17		10305775	10305825	0,204,255
chr2L	10305825	10305875		17		10305825	10305875	0,204,255
chr2L	10388975	10389025		17		10388975	10389025	0,204,255
chr2L	10389175	10389225		17		10389175	10389225	0,204,255
chr2L	10395225	10395275		17		10395225	10395275	0,204,255
chr2L	10395275	10395325		17		10395275	10395325	0,204,255
chr2L	10395325	10395375		17		10395325	10395375	0,204,255
chr2L	10395375	10395425		17		10395375	10395425	0,204,255
chr2L	10395475	10395525		17		10395475	10395525	0,204,255
chr2L	10409525	10409575		17		10409525	10409575	0,204,255
chr2L	10409725	10409775		17		10409725	10409775	0,204,255
chr2L	10409775	10409825		17		10409775	10409825	0,204,255
chr2L	10409825	10409875		17		10409825	10409875	0,204,255
chr2L	10424075	10424125		17		10424075	10424125	0,204,255
chr2L	10424125	10424175		17		10424125	10424175	0,204,255
chr2L	10424225	10424275		17		10424225	10424275	0,204,255
chr2L	10424325	10424375		17		10424325	10424375	0,204,255
chr2L	10424475	10424525		17		10424475	10424525	0,204,255
chr2L	10424625	10424675		17		10424625	10424675	0,204,255
chr2L	10424675	10424725		17		10424675	10424725	0,204,255
chr2L	10424725	10424775		17		10424725	10424775	0,204,255
chr2L	10424775	10424825		17		10424775	10424825	0,204,255
chr2L	10424875	10424925		17		10424875	10424925	0,204,255
chr2L	10424925	10424975		17		10424925	10424975	0,204,255
chr2L	10424975	10425025		17		10424975	10425025	0,204,255
chr2L	10425025	10425075		17		10425025	10425075	0,204,255
chr2L	10515475	10515525		17		10515475	10515525	0,204,255
chr2L	10515525	10515575		17		10515525	10515575	0,204,255
chr2L	10515975	10516025		17		10515975	10516025	0,204,255
chr2L	10529775	10529825		17		10529775	10529825	0,204,255
chr2L	10529875	10529925		17		10529875	10529925	0,204,255
chr2L	10530075	10530125		17		10530075	10530125	0,204,255
chr2L	10530125	10530175		17		10530125	10530175	0,204,255
chr2L	10745675	10745725		17		10745675	10745725	0,204,255
chr2L	10745925	10745975		17		10745925	10745975	0,204,255
chr2L	10850075	10850125		17		10850075	10850125	0,204,255
chr2L	10850125	10850175		17		10850125	10850175	0,204,255
chr2L	10850175	10850225		17		10850175	10850225	0,204,255
chr2L	10971475	10971525		17		10971475	10971525	0,204,255
chr2L	10972475	10972525		17		10972475	10972525	0,204,255
chr2L	10974325	10974375		17		10974325	10974375	0,204,255
chr2L	11000775	11000825		17		11000775	11000825	0,204,255
chr2L	11000825	11000875		17		11000825	11000875	0,204,255
chr2L	11000875	11000925		17		11000875	11000925	0,204,255
chr2L	11527775	11527825		17		11527775	11527825	0,204,255
chr2L	11850375	11850425		17		11850375	11850425	0,204,255
chr2L	11980375	11980425		17		11980375	11980425	0,204,255
chr2L	12001475	12001525		17		12001475	12001525	0,204,255
chr2L	12001825	12001875		17		12001825	12001875	0,204,255
chr2L	12001875	12001925		17		12001875	12001925	0,204,255
chr2L	12001925	12001975		17		12001925	12001975	0,204,255
chr2L	12001975	12002025		17		12001975	12002025	0,204,255
chr2L	12046925	12046975		17		12046925	12046975	0,204,255
chr2L	12053925	12053975		17		12053925	12053975	0,204,255
chr2L	12053975	12054025		17		12053975	12054025	0,204,255
chr2L	12054025	12054075		17		12054025	12054075	0,204,255
chr2L	12054525	12054575		17		12054525	12054575	0,204,255
chr2L	12054625	12054675		17		12054625	12054675	0,204,255
chr2L	12055025	12055075		17		12055025	12055075	0,204,255
chr2L	12055075	12055125		17		12055075	12055125	0,204,255
chr2L	12208375	12208425		17		12208375	12208425	0,204,255
chr2L	12404025	12404075		17		12404025	12404075	0,204,255
chr2L	12404975	12405025		17		12404975	12405025	0,204,255
chr2L	12424425	12424475		17		12424425	12424475	0,204,255
chr2L	12427125	12427175		17		12427125	12427175	0,204,255
chr2L	12437175	12437225		17		12437175	12437225	0,204,255
chr2L	12457225	12457275		17		12457225	12457275	0,204,255
chr2L	12457475	12457525		17		12457475	12457525	0,204,255
chr2L	12705525	12705575		17		12705525	12705575	0,204,255
chr2L	12705625	12705675		17		12705625	12705675	0,204,255
chr2L	12705675	12705725		17		12705675	12705725	0,204,255
chr2L	12705725	12705775		17		12705725	12705775	0,204,255
chr2L	12706575	12706625		17		12706575	12706625	0,204,255
chr2L	12707075	12707125		17		12707075	12707125	0,204,255
chr2L	12707175	12707225		17		12707175	12707225	0,204,255
chr2L	12720575	12720625		17		12720575	12720625	0,204,255
chr2L	12720675	12720725		17		12720675	12720725	0,204,255
chr2L	12721025	12721075		17		12721025	12721075	0,204,255
chr2L	12721075	12721125		17		12721075	12721125	0,204,255
chr2L	12721225	12721275		17		12721225	12721275	0,204,255
chr2L	13190275	13190325		17		13190275	13190325	0,204,255
chr2L	13190325	13190375		17		13190325	13190375	0,204,255
chr2L	13190375	13190425		17		13190375	13190425	0,204,255
chr2L	13190675	13190725		17		13190675	13190725	0,204,255
chr2L	13190925	13190975		17		13190925	13190975	0,204,255
chr2L	13190975	13191025		17		13190975	13191025	0,204,255
chr2L	13191025	13191075		17		13191025	13191075	0,204,255
chr2L	13207625	13207675		17		13207625	13207675	0,204,255
chr2L	13208325	13208375		17		13208325	13208375	0,204,255
chr2L	13208375	13208425		17		13208375	13208425	0,204,255
chr2L	13208425	13208475		17		13208425	13208475	0,204,255
chr2L	13208475	13208525		17		13208475	13208525	0,204,255
chr2L	13208525	13208575		17		13208525	13208575	0,204,255
chr2L	13208575	13208625		17		13208575	13208625	0,204,255
chr2L	13208625	13208675		17		13208625	13208675	0,204,255
chr2L	13208675	13208725		17		13208675	13208725	0,204,255
chr2L	13209125	13209175		17		13209125	13209175	0,204,255
chr2L	13297125	13297175		17		13297125	13297175	0,204,255
chr2L	13297175	13297225		17		13297175	13297225	0,204,255
chr2L	13576525	13576575		17		13576525	13576575	0,204,255
chr2L	13779525	13779575		17		13779525	13779575	0,204,255
chr2L	13779575	13779625		17		13779575	13779625	0,204,255
chr2L	13779675	13779725		17		13779675	13779725	0,204,255
chr2L	13812325	13812375		17		13812325	13812375	0,204,255
chr2L	13812375	13812425		17		13812375	13812425	0,204,255
chr2L	13812425	13812475		17		13812425	13812475	0,204,255
chr2L	13812475	13812525		17		13812475	13812525	0,204,255
chr2L	13903625	13903675		17		13903625	13903675	0,204,255
chr2L	14356475	14356525		17		14356475	14356525	0,204,255
chr2L	15263775	15263825		17		15263775	15263825	0,204,255
chr2L	15263975	15264025		17		15263975	15264025	0,204,255
chr2L	15265675	15265725		17		15265675	15265725	0,204,255
chr2L	15271175	15271225		17		15271175	15271225	0,204,255
chr2L	15271225	15271275		17		15271225	15271275	0,204,255
chr2L	15274725	15274775		17		15274725	15274775	0,204,255
chr2L	15274775	15274825		17		15274775	15274825	0,204,255
chr2L	15500875	15500925		17		15500875	15500925	0,204,255
chr2L	15500925	15500975		17		15500925	15500975	0,204,255
chr2L	15500975	15501025		17		15500975	15501025	0,204,255
chr2L	15501875	15501925		17		15501875	15501925	0,204,255
chr2L	15501925	15501975		17		15501925	15501975	0,204,255
chr2L	15502025	15502075		17		15502025	15502075	0,204,255
chr2L	15502075	15502125		17		15502075	15502125	0,204,255
chr2L	15761975	15762025		17		15761975	15762025	0,204,255
chr2L	15762175	15762225		17		15762175	15762225	0,204,255
chr2L	16250675	16250725		17		16250675	16250725	0,204,255
chr2L	16250725	16250775		17		16250725	16250775	0,204,255
chr2L	16250775	16250825		17		16250775	16250825	0,204,255
chr2L	16250825	16250875		17		16250825	16250875	0,204,255
chr2L	16260975	16261025		17		16260975	16261025	0,204,255
chr2L	16261125	16261175		17		16261125	16261175	0,204,255
chr2L	16261175	16261225		17		16261175	16261225	0,204,255
chr2L	16301275	16301325		17		16301275	16301325	0,204,255
chr2L	16302225	16302275		17		16302225	16302275	0,204,255
chr2L	16309775	16309825		17		16309775	16309825	0,204,255
chr2L	16309925	16309975		17		16309925	16309975	0,204,255
chr2L	16309975	16310025		17		16309975	16310025	0,204,255
chr2L	16315025	16315075		17		16315025	16315075	0,204,255
chr2L	16327525	16327575		17		16327525	16327575	0,204,255
chr2L	16327925	16327975		17		16327925	16327975	0,204,255
chr2L	16353675	16353725		17		16353675	16353725	0,204,255
chr2L	16353725	16353775		17		16353725	16353775	0,204,255
chr2L	16353775	16353825		17		16353775	16353825	0,204,255
chr2L	16354025	16354075		17		16354025	16354075	0,204,255
chr2L	16354075	16354125		17		16354075	16354125	0,204,255
chr2L	16354225	16354275		17		16354225	16354275	0,204,255
chr2L	16354275	16354325		17		16354275	16354325	0,204,255
chr2L	16355775	16355825		17		16355775	16355825	0,204,255
chr2L	16445775	16445825		17		16445775	16445825	0,204,255
chr2L	16446375	16446425		17		16446375	16446425	0,204,255
chr2L	16449975	16450025		17		16449975	16450025	0,204,255
chr2L	16451675	16451725		17		16451675	16451725	0,204,255
chr2L	16451725	16451775		17		16451725	16451775	0,204,255
chr2L	16451775	16451825		17		16451775	16451825	0,204,255
chr2L	16451825	16451875		17		16451825	16451875	0,204,255
chr2L	16452075	16452125		17		16452075	16452125	0,204,255
chr2L	16452125	16452175		17		16452125	16452175	0,204,255
chr2L	16452175	16452225		17		16452175	16452225	0,204,255
chr2L	16452275	16452325		17		16452275	16452325	0,204,255
chr2L	16728325	16728375		17		16728325	16728375	0,204,255
chr2L	16728525	16728575		17		16728525	16728575	0,204,255
chr2L	16728575	16728625		17		16728575	16728625	0,204,255
chr2L	16728725	16728775		17		16728725	16728775	0,204,255
chr2L	16728775	16728825		17		16728775	16728825	0,204,255
chr2L	16728825	16728875		17		16728825	16728875	0,204,255
chr2L	16728875	16728925		17		16728875	16728925	0,204,255
chr2L	16792175	16792225		17		16792175	16792225	0,204,255
chr2L	16824375	16824425		17		16824375	16824425	0,204,255
chr2L	16824425	16824475		17		16824425	16824475	0,204,255
chr2L	16886825	16886875		17		16886825	16886875	0,204,255
chr2L	16886875	16886925		17		16886875	16886925	0,204,255
chr2L	16886925	16886975		17		16886925	16886975	0,204,255
chr2L	16886975	16887025		17		16886975	16887025	0,204,255
chr2L	16887025	16887075		17		16887025	16887075	0,204,255
chr2L	16887075	16887125		17		16887075	16887125	0,204,255
chr2L	16887125	16887175		17		16887125	16887175	0,204,255
chr2L	17427525	17427575		17		17427525	17427575	0,204,255
chr2L	17427625	17427675		17		17427625	17427675	0,204,255
chr2L	17448775	17448825		17		17448775	17448825	0,204,255
chr2L	18561875	18561925		17		18561875	18561925	0,204,255
chr2L	18561925	18561975		17		18561925	18561975	0,204,255
chr2L	18602825	18602875		17		18602825	18602875	0,204,255
chr2L	18691275	18691325		17		18691275	18691325	0,204,255
chr2L	18691375	18691425		17		18691375	18691425	0,204,255
chr2L	18693075	18693125		17		18693075	18693125	0,204,255
chr2L	18696575	18696625		17		18696575	18696625	0,204,255
chr2L	18700775	18700825		17		18700775	18700825	0,204,255
chr2L	18701475	18701525		17		18701475	18701525	0,204,255
chr2L	18702125	18702175		17		18702125	18702175	0,204,255
chr2L	18954925	18954975		17		18954925	18954975	0,204,255
chr2L	18956525	18956575		17		18956525	18956575	0,204,255
chr2L	18956625	18956675		17		18956625	18956675	0,204,255
chr2L	18956675	18956725		17		18956675	18956725	0,204,255
chr2L	18956725	18956775		17		18956725	18956775	0,204,255
chr2L	18956775	18956825		17		18956775	18956825	0,204,255
chr2L	18956875	18956925		17		18956875	18956925	0,204,255
chr2L	18967975	18968025		17		18967975	18968025	0,204,255
chr2L	18975575	18975625		17		18975575	18975625	0,204,255
chr2L	18979225	18979275		17		18979225	18979275	0,204,255
chr2L	18979275	18979325		17		18979275	18979325	0,204,255
chr2L	18984475	18984525		17		18984475	18984525	0,204,255
chr2L	19035625	19035675		17		19035625	19035675	0,204,255
chr2L	19036575	19036625		17		19036575	19036625	0,204,255
chr2L	19036625	19036675		17		19036625	19036675	0,204,255
chr2L	19036725	19036775		17		19036725	19036775	0,204,255
chr2L	19036775	19036825		17		19036775	19036825	0,204,255
chr2L	19036825	19036875		17		19036825	19036875	0,204,255
chr2L	19036875	19036925		17		19036875	19036925	0,204,255
chr2L	19036925	19036975		17		19036925	19036975	0,204,255
chr2L	19037075	19037125		17		19037075	19037125	0,204,255
chr2L	19037375	19037425		17		19037375	19037425	0,204,255
chr2L	19037475	19037525		17		19037475	19037525	0,204,255
chr2L	19037775	19037825		17		19037775	19037825	0,204,255
chr2L	19044375	19044425		17		19044375	19044425	0,204,255
chr2L	19044475	19044525		17		19044475	19044525	0,204,255
chr2L	19044525	19044575		17		19044525	19044575	0,204,255
chr2L	19160525	19160575		17		19160525	19160575	0,204,255
chr2L	19431775	19431825		17		19431775	19431825	0,204,255
chr2L	19431825	19431875		17		19431825	19431875	0,204,255
chr2L	19432925	19432975		17		19432925	19432975	0,204,255
chr2L	19432975	19433025		17		19432975	19433025	0,204,255
chr2L	19433025	19433075		17		19433025	19433075	0,204,255
chr2L	19433125	19433175		17		19433125	19433175	0,204,255
chr2L	19433175	19433225		17		19433175	19433225	0,204,255
chr2L	19433225	19433275		17		19433225	19433275	0,204,255
chr2L	19433375	19433425		17		19433375	19433425	0,204,255
chr2L	19433425	19433475		17		19433425	19433475	0,204,255
chr2L	19527825	19527875		17		19527825	19527875	0,204,255
chr2L	19527925	19527975		17		19527925	19527975	0,204,255
chr2L	19528925	19528975		17		19528925	19528975	0,204,255
chr2L	19528975	19529025		17		19528975	19529025	0,204,255
chr2L	19529025	19529075		17		19529025	19529075	0,204,255
chr2L	19529075	19529125		17		19529075	19529125	0,204,255
chr2L	19529125	19529175		17		19529125	19529175	0,204,255
chr2L	19529175	19529225		17		19529175	19529225	0,204,255
chr2L	19543375	19543425		17		19543375	19543425	0,204,255
chr2L	19544875	19544925		17		19544875	19544925	0,204,255
chr2L	19545725	19545775		17		19545725	19545775	0,204,255
chr2L	19545775	19545825		17		19545775	19545825	0,204,255
chr2L	19545825	19545875		17		19545825	19545875	0,204,255
chr2L	19545875	19545925		17		19545875	19545925	0,204,255
chr2L	19545925	19545975		17		19545925	19545975	0,204,255
chr2L	19546025	19546075		17		19546025	19546075	0,204,255
chr2L	19546075	19546125		17		19546075	19546125	0,204,255
chr2L	19570025	19570075		17		19570025	19570075	0,204,255
chr2L	19570075	19570125		17		19570075	19570125	0,204,255
chr2L	19570325	19570375		17		19570325	19570375	0,204,255
chr2L	19570425	19570475		17		19570425	19570475	0,204,255
chr2L	20092225	20092275		17		20092225	20092275	0,204,255
chr2L	20418275	20418325		17		20418275	20418325	0,204,255
chr2L	20418325	20418375		17		20418325	20418375	0,204,255
chr2L	20418375	20418425		17		20418375	20418425	0,204,255
chr2L	20449375	20449425		17		20449375	20449425	0,204,255
chr2L	20449425	20449475		17		20449425	20449475	0,204,255
chr2L	20455275	20455325		17		20455275	20455325	0,204,255
chr2L	20458225	20458275		17		20458225	20458275	0,204,255
chr2L	20458475	20458525		17		20458475	20458525	0,204,255
chr2L	20458525	20458575		17		20458525	20458575	0,204,255
chr2L	20458575	20458625		17		20458575	20458625	0,204,255
chr2L	20646925	20646975		17		20646925	20646975	0,204,255
chr2L	20674325	20674375		17		20674325	20674375	0,204,255
chr2L	20675175	20675225		17		20675175	20675225	0,204,255
chr2L	20675225	20675275		17		20675225	20675275	0,204,255
chr2L	20735875	20735925		17		20735875	20735925	0,204,255
chr2L	20735975	20736025		17		20735975	20736025	0,204,255
chr2L	20736075	20736125		17		20736075	20736125	0,204,255
chr2L	20749625	20749675		17		20749625	20749675	0,204,255
chr2L	20749675	20749725		17		20749675	20749725	0,204,255
chr2L	20749725	20749775		17		20749725	20749775	0,204,255
chr2L	20750025	20750075		17		20750025	20750075	0,204,255
chr2L	20750375	20750425		17		20750375	20750425	0,204,255
chr2L	20750425	20750475		17		20750425	20750475	0,204,255
chr2L	20750525	20750575		17		20750525	20750575	0,204,255
chr2L	20751025	20751075		17		20751025	20751075	0,204,255
chr2L	20751175	20751225		17		20751175	20751225	0,204,255
chr2L	20751275	20751325		17		20751275	20751325	0,204,255
chr2L	20751325	20751375		17		20751325	20751375	0,204,255
chr2L	20751375	20751425		17		20751375	20751425	0,204,255
chr2L	20751425	20751475		17		20751425	20751475	0,204,255
chr2L	20826075	20826125		17		20826075	20826125	0,204,255
chr2L	20826125	20826175		17		20826125	20826175	0,204,255
chr2L	20826375	20826425		17		20826375	20826425	0,204,255
chr2L	20830875	20830925		17		20830875	20830925	0,204,255
chr2L	20831025	20831075		17		20831025	20831075	0,204,255
chr2L	20831575	20831625		17		20831575	20831625	0,204,255
chr2L	20831625	20831675		17		20831625	20831675	0,204,255
chr2L	20922075	20922125		17		20922075	20922125	0,204,255
chr2L	20926425	20926475		17		20926425	20926475	0,204,255
chr2L	20926475	20926525		17		20926475	20926525	0,204,255
chr2L	20926525	20926575		17		20926525	20926575	0,204,255
chr2L	20926575	20926625		17		20926575	20926625	0,204,255
chr2L	20926625	20926675		17		20926625	20926675	0,204,255
chr2L	20926675	20926725		17		20926675	20926725	0,204,255
chr2L	20926725	20926775		17		20926725	20926775	0,204,255
chr2L	20926775	20926825		17		20926775	20926825	0,204,255
chr2L	20926975	20927025		17		20926975	20927025	0,204,255
chr2L	20927075	20927125		17		20927075	20927125	0,204,255
chr2L	20927125	20927175		17		20927125	20927175	0,204,255
chr2L	21053075	21053125		17		21053075	21053125	0,204,255
chr2L	21109475	21109525		17		21109475	21109525	0,204,255
chr2L	21157875	21157925		17		21157875	21157925	0,204,255
chr2L	21169975	21170025		17		21169975	21170025	0,204,255
chr2L	21178525	21178575		17		21178525	21178575	0,204,255
chr2L	21178575	21178625		17		21178575	21178625	0,204,255
chr2L	21261575	21261625		17		21261575	21261625	0,204,255
chr2L	21261625	21261675		17		21261625	21261675	0,204,255
chr2L	21261725	21261775		17		21261725	21261775	0,204,255
chr2L	21261775	21261825		17		21261775	21261825	0,204,255
chr2L	21262075	21262125		17		21262075	21262125	0,204,255
chr2L	21311675	21311725		17		21311675	21311725	0,204,255
chr2L	21311725	21311775		17		21311725	21311775	0,204,255
chr2L	21311775	21311825		17		21311775	21311825	0,204,255
chr2L	21311825	21311875		17		21311825	21311875	0,204,255
chr2L	21311875	21311925		17		21311875	21311925	0,204,255
chr2L	21311925	21311975		17		21311925	21311975	0,204,255
chr2L	21312075	21312125		17		21312075	21312125	0,204,255
chr2L	21312125	21312175		17		21312125	21312175	0,204,255
chr2L	21312175	21312225		17		21312175	21312225	0,204,255
chr2L	21312225	21312275		17		21312225	21312275	0,204,255
chr2L	21312275	21312325		17		21312275	21312325	0,204,255
chr2L	21312325	21312375		17		21312325	21312375	0,204,255
chr2L	21628225	21628275		17		21628225	21628275	0,204,255
chr2L	21678325	21678375		17		21678325	21678375	0,204,255
chr2L	21678375	21678425		17		21678375	21678425	0,204,255
chr2L	21678425	21678475		17		21678425	21678475	0,204,255
chr2L	21678525	21678575		17		21678525	21678575	0,204,255
chr2L	21679225	21679275		17		21679225	21679275	0,204,255
chr2L	21680875	21680925		17		21680875	21680925	0,204,255
chr2L	21752075	21752125		17		21752075	21752125	0,204,255
chr2L	21752125	21752175		17		21752125	21752175	0,204,255
chr2L	21752325	21752375		17		21752325	21752375	0,204,255
chr2L	21752475	21752525		17		21752475	21752525	0,204,255
chr2L	21753125	21753175		17		21753125	21753175	0,204,255
chr2L	21756325	21756375		17		21756325	21756375	0,204,255
chr2L	21756375	21756425		17		21756375	21756425	0,204,255
chr2L	21756425	21756475		17		21756425	21756475	0,204,255
chr2L	21756475	21756525		17		21756475	21756525	0,204,255
chr2L	21756525	21756575		17		21756525	21756575	0,204,255
chr2L	21756575	21756625		17		21756575	21756625	0,204,255
chr2L	21829475	21829525		17		21829475	21829525	0,204,255
chr2L	21829725	21829775		17		21829725	21829775	0,204,255
chr2L	21909975	21910025		17		21909975	21910025	0,204,255
chr2L	21910025	21910075		17		21910025	21910075	0,204,255
chr2L	22147725	22147775		17		22147725	22147775	0,204,255
chr2L	22147775	22147825		17		22147775	22147825	0,204,255
chr2L	22147825	22147875		17		22147825	22147875	0,204,255
chr2L	22147875	22147925		17		22147875	22147925	0,204,255
chr2L	22149625	22149675		17		22149625	22149675	0,204,255
chr2L	22170225	22170275		17		22170225	22170275	0,204,255
chr2L	22170275	22170325		17		22170275	22170325	0,204,255
chr2L	22170325	22170375		17		22170325	22170375	0,204,255
chr2L	22427625	22427675		17		22427625	22427675	0,204,255
chr2L	22427725	22427775		17		22427725	22427775	0,204,255
chr2L	22432525	22432575		17		22432525	22432575	0,204,255
chr2L	22443525	22443575		17		22443525	22443575	0,204,255
chr2L	22959675	22959725		17		22959675	22959725	0,204,255
chr2L	22959725	22959775		17		22959725	22959775	0,204,255
chr2R	403475	403525		17		403475	403525	0,204,255
chr2R	509125	509175		17		509125	509175	0,204,255
chr2R	1249425	1249475		17		1249425	1249475	0,204,255
chr2R	1568925	1568975		17		1568925	1568975	0,204,255
chr2R	1568975	1569025		17		1568975	1569025	0,204,255
chr2R	1569125	1569175		17		1569125	1569175	0,204,255
chr2R	1569225	1569275		17		1569225	1569275	0,204,255
chr2R	1569625	1569675		17		1569625	1569675	0,204,255
chr2R	1569675	1569725		17		1569675	1569725	0,204,255
chr2R	1570475	1570525		17		1570475	1570525	0,204,255
chr2R	1570525	1570575		17		1570525	1570575	0,204,255
chr2R	1570875	1570925		17		1570875	1570925	0,204,255
chr2R	1570975	1571025		17		1570975	1571025	0,204,255
chr2R	1586175	1586225		17		1586175	1586225	0,204,255
chr2R	1586225	1586275		17		1586225	1586275	0,204,255
chr2R	1586275	1586325		17		1586275	1586325	0,204,255
chr2R	1586325	1586375		17		1586325	1586375	0,204,255
chr2R	1586375	1586425		17		1586375	1586425	0,204,255
chr2R	1586425	1586475		17		1586425	1586475	0,204,255
chr2R	1586475	1586525		17		1586475	1586525	0,204,255
chr2R	1586775	1586825		17		1586775	1586825	0,204,255
chr2R	1645775	1645825		17		1645775	1645825	0,204,255
chr2R	1900225	1900275		17		1900225	1900275	0,204,255
chr2R	1901525	1901575		17		1901525	1901575	0,204,255
chr2R	1901575	1901625		17		1901575	1901625	0,204,255
chr2R	1901625	1901675		17		1901625	1901675	0,204,255
chr2R	1901675	1901725		17		1901675	1901725	0,204,255
chr2R	1901725	1901775		17		1901725	1901775	0,204,255
chr2R	1901775	1901825		17		1901775	1901825	0,204,255
chr2R	1909975	1910025		17		1909975	1910025	0,204,255
chr2R	2515025	2515075		17		2515025	2515075	0,204,255
chr2R	2515425	2515475		17		2515425	2515475	0,204,255
chr2R	2515475	2515525		17		2515475	2515525	0,204,255
chr2R	2531975	2532025		17		2531975	2532025	0,204,255
chr2R	2532375	2532425		17		2532375	2532425	0,204,255
chr2R	2532425	2532475		17		2532425	2532475	0,204,255
chr2R	2532525	2532575		17		2532525	2532575	0,204,255
chr2R	2537325	2537375		17		2537325	2537375	0,204,255
chr2R	2537375	2537425		17		2537375	2537425	0,204,255
chr2R	2537725	2537775		17		2537725	2537775	0,204,255
chr2R	2538325	2538375		17		2538325	2538375	0,204,255
chr2R	2538375	2538425		17		2538375	2538425	0,204,255
chr2R	2554075	2554125		17		2554075	2554125	0,204,255
chr2R	2555025	2555075		17		2555025	2555075	0,204,255
chr2R	2555075	2555125		17		2555075	2555125	0,204,255
chr2R	2562025	2562075		17		2562025	2562075	0,204,255
chr2R	2638025	2638075		17		2638025	2638075	0,204,255
chr2R	2638075	2638125		17		2638075	2638125	0,204,255
chr2R	2639375	2639425		17		2639375	2639425	0,204,255
chr2R	2645075	2645125		17		2645075	2645125	0,204,255
chr2R	2646025	2646075		17		2646025	2646075	0,204,255
chr2R	2699425	2699475		17		2699425	2699475	0,204,255
chr2R	2699525	2699575		17		2699525	2699575	0,204,255
chr2R	2700075	2700125		17		2700075	2700125	0,204,255
chr2R	2700125	2700175		17		2700125	2700175	0,204,255
chr2R	2761075	2761125		17		2761075	2761125	0,204,255
chr2R	2811475	2811525		17		2811475	2811525	0,204,255
chr2R	2871825	2871875		17		2871825	2871875	0,204,255
chr2R	2871875	2871925		17		2871875	2871925	0,204,255
chr2R	2881625	2881675		17		2881625	2881675	0,204,255
chr2R	2881675	2881725		17		2881675	2881725	0,204,255
chr2R	2897725	2897775		17		2897725	2897775	0,204,255
chr2R	2897775	2897825		17		2897775	2897825	0,204,255
chr2R	2897825	2897875		17		2897825	2897875	0,204,255
chr2R	2897975	2898025		17		2897975	2898025	0,204,255
chr2R	2898025	2898075		17		2898025	2898075	0,204,255
chr2R	2898075	2898125		17		2898075	2898125	0,204,255
chr2R	2902775	2902825		17		2902775	2902825	0,204,255
chr2R	2903675	2903725		17		2903675	2903725	0,204,255
chr2R	2913275	2913325		17		2913275	2913325	0,204,255
chr2R	2913325	2913375		17		2913325	2913375	0,204,255
chr2R	2913375	2913425		17		2913375	2913425	0,204,255
chr2R	2913425	2913475		17		2913425	2913475	0,204,255
chr2R	2913475	2913525		17		2913475	2913525	0,204,255
chr2R	3137525	3137575		17		3137525	3137575	0,204,255
chr2R	3344375	3344425		17		3344375	3344425	0,204,255
chr2R	3344425	3344475		17		3344425	3344475	0,204,255
chr2R	3344475	3344525		17		3344475	3344525	0,204,255
chr2R	3344525	3344575		17		3344525	3344575	0,204,255
chr2R	3347975	3348025		17		3347975	3348025	0,204,255
chr2R	3349575	3349625		17		3349575	3349625	0,204,255
chr2R	3349675	3349725		17		3349675	3349725	0,204,255
chr2R	3349725	3349775		17		3349725	3349775	0,204,255
chr2R	3359925	3359975		17		3359925	3359975	0,204,255
chr2R	3359975	3360025		17		3359975	3360025	0,204,255
chr2R	3360075	3360125		17		3360075	3360125	0,204,255
chr2R	3360125	3360175		17		3360125	3360175	0,204,255
chr2R	3360575	3360625		17		3360575	3360625	0,204,255
chr2R	3360625	3360675		17		3360625	3360675	0,204,255
chr2R	3360775	3360825		17		3360775	3360825	0,204,255
chr2R	3368725	3368775		17		3368725	3368775	0,204,255
chr2R	3368775	3368825		17		3368775	3368825	0,204,255
chr2R	3369375	3369425		17		3369375	3369425	0,204,255
chr2R	3369525	3369575		17		3369525	3369575	0,204,255
chr2R	3375325	3375375		17		3375325	3375375	0,204,255
chr2R	3378125	3378175		17		3378125	3378175	0,204,255
chr2R	3378575	3378625		17		3378575	3378625	0,204,255
chr2R	3378625	3378675		17		3378625	3378675	0,204,255
chr2R	3379175	3379225		17		3379175	3379225	0,204,255
chr2R	3379225	3379275		17		3379225	3379275	0,204,255
chr2R	3379275	3379325		17		3379275	3379325	0,204,255
chr2R	3379325	3379375		17		3379325	3379375	0,204,255
chr2R	3379375	3379425		17		3379375	3379425	0,204,255
chr2R	3379825	3379875		17		3379825	3379875	0,204,255
chr2R	3379875	3379925		17		3379875	3379925	0,204,255
chr2R	3381125	3381175		17		3381125	3381175	0,204,255
chr2R	3381175	3381225		17		3381175	3381225	0,204,255
chr2R	3381225	3381275		17		3381225	3381275	0,204,255
chr2R	3413925	3413975		17		3413925	3413975	0,204,255
chr2R	3415475	3415525		17		3415475	3415525	0,204,255
chr2R	3415525	3415575		17		3415525	3415575	0,204,255
chr2R	3415775	3415825		17		3415775	3415825	0,204,255
chr2R	3415825	3415875		17		3415825	3415875	0,204,255
chr2R	3415875	3415925		17		3415875	3415925	0,204,255
chr2R	3415975	3416025		17		3415975	3416025	0,204,255
chr2R	3416275	3416325		17		3416275	3416325	0,204,255
chr2R	3428075	3428125		17		3428075	3428125	0,204,255
chr2R	3428125	3428175		17		3428125	3428175	0,204,255
chr2R	3454725	3454775		17		3454725	3454775	0,204,255
chr2R	3454775	3454825		17		3454775	3454825	0,204,255
chr2R	3454825	3454875		17		3454825	3454875	0,204,255
chr2R	3454975	3455025		17		3454975	3455025	0,204,255
chr2R	3474225	3474275		17		3474225	3474275	0,204,255
chr2R	3553725	3553775		17		3553725	3553775	0,204,255
chr2R	3553775	3553825		17		3553775	3553825	0,204,255
chr2R	3553875	3553925		17		3553875	3553925	0,204,255
chr2R	3553925	3553975		17		3553925	3553975	0,204,255
chr2R	3554475	3554525		17		3554475	3554525	0,204,255
chr2R	3562825	3562875		17		3562825	3562875	0,204,255
chr2R	3606575	3606625		17		3606575	3606625	0,204,255
chr2R	3614675	3614725		17		3614675	3614725	0,204,255
chr2R	3679675	3679725		17		3679675	3679725	0,204,255
chr2R	3692475	3692525		17		3692475	3692525	0,204,255
chr2R	3692525	3692575		17		3692525	3692575	0,204,255
chr2R	3700675	3700725		17		3700675	3700725	0,204,255
chr2R	3700725	3700775		17		3700725	3700775	0,204,255
chr2R	3700775	3700825		17		3700775	3700825	0,204,255
chr2R	3700825	3700875		17		3700825	3700875	0,204,255
chr2R	3700875	3700925		17		3700875	3700925	0,204,255
chr2R	3701375	3701425		17		3701375	3701425	0,204,255
chr2R	3701425	3701475		17		3701425	3701475	0,204,255
chr2R	3701475	3701525		17		3701475	3701525	0,204,255
chr2R	3701525	3701575		17		3701525	3701575	0,204,255
chr2R	3701575	3701625		17		3701575	3701625	0,204,255
chr2R	3709725	3709775		17		3709725	3709775	0,204,255
chr2R	3709875	3709925		17		3709875	3709925	0,204,255
chr2R	3709925	3709975		17		3709925	3709975	0,204,255
chr2R	3709975	3710025		17		3709975	3710025	0,204,255
chr2R	3710025	3710075		17		3710025	3710075	0,204,255
chr2R	3848225	3848275		17		3848225	3848275	0,204,255
chr2R	3848275	3848325		17		3848275	3848325	0,204,255
chr2R	3848325	3848375		17		3848325	3848375	0,204,255
chr2R	3848375	3848425		17		3848375	3848425	0,204,255
chr2R	3848925	3848975		17		3848925	3848975	0,204,255
chr2R	3875575	3875625		17		3875575	3875625	0,204,255
chr2R	3875625	3875675		17		3875625	3875675	0,204,255
chr2R	3956925	3956975		17		3956925	3956975	0,204,255
chr2R	3956975	3957025		17		3956975	3957025	0,204,255
chr2R	3957025	3957075		17		3957025	3957075	0,204,255
chr2R	3994425	3994475		17		3994425	3994475	0,204,255
chr2R	4008725	4008775		17		4008725	4008775	0,204,255
chr2R	4008775	4008825		17		4008775	4008825	0,204,255
chr2R	4008825	4008875		17		4008825	4008875	0,204,255
chr2R	4008875	4008925		17		4008875	4008925	0,204,255
chr2R	4008925	4008975		17		4008925	4008975	0,204,255
chr2R	4009225	4009275		17		4009225	4009275	0,204,255
chr2R	4009375	4009425		17		4009375	4009425	0,204,255
chr2R	4009425	4009475		17		4009425	4009475	0,204,255
chr2R	4009475	4009525		17		4009475	4009525	0,204,255
chr2R	4009525	4009575		17		4009525	4009575	0,204,255
chr2R	4009575	4009625		17		4009575	4009625	0,204,255
chr2R	4009625	4009675		17		4009625	4009675	0,204,255
chr2R	4009675	4009725		17		4009675	4009725	0,204,255
chr2R	4009725	4009775		17		4009725	4009775	0,204,255
chr2R	4009775	4009825		17		4009775	4009825	0,204,255
chr2R	4009825	4009875		17		4009825	4009875	0,204,255
chr2R	4030375	4030425		17		4030375	4030425	0,204,255
chr2R	4030425	4030475		17		4030425	4030475	0,204,255
chr2R	4030475	4030525		17		4030475	4030525	0,204,255
chr2R	4030975	4031025		17		4030975	4031025	0,204,255
chr2R	4332725	4332775		17		4332725	4332775	0,204,255
chr2R	4485525	4485575		17		4485525	4485575	0,204,255
chr2R	4486425	4486475		17		4486425	4486475	0,204,255
chr2R	4486475	4486525		17		4486475	4486525	0,204,255
chr2R	4486525	4486575		17		4486525	4486575	0,204,255
chr2R	4486575	4486625		17		4486575	4486625	0,204,255
chr2R	4486675	4486725		17		4486675	4486725	0,204,255
chr2R	4488525	4488575		17		4488525	4488575	0,204,255
chr2R	4488575	4488625		17		4488575	4488625	0,204,255
chr2R	4564975	4565025		17		4564975	4565025	0,204,255
chr2R	4565025	4565075		17		4565025	4565075	0,204,255
chr2R	4608825	4608875		17		4608825	4608875	0,204,255
chr2R	4609325	4609375		17		4609325	4609375	0,204,255
chr2R	4609375	4609425		17		4609375	4609425	0,204,255
chr2R	4610175	4610225		17		4610175	4610225	0,204,255
chr2R	4789575	4789625		17		4789575	4789625	0,204,255
chr2R	4789625	4789675		17		4789625	4789675	0,204,255
chr2R	4789675	4789725		17		4789675	4789725	0,204,255
chr2R	4789725	4789775		17		4789725	4789775	0,204,255
chr2R	4789775	4789825		17		4789775	4789825	0,204,255
chr2R	4789825	4789875		17		4789825	4789875	0,204,255
chr2R	4789875	4789925		17		4789875	4789925	0,204,255
chr2R	4790175	4790225		17		4790175	4790225	0,204,255
chr2R	4790225	4790275		17		4790225	4790275	0,204,255
chr2R	4790275	4790325		17		4790275	4790325	0,204,255
chr2R	4790325	4790375		17		4790325	4790375	0,204,255
chr2R	4790425	4790475		17		4790425	4790475	0,204,255
chr2R	4790475	4790525		17		4790475	4790525	0,204,255
chr2R	4790525	4790575		17		4790525	4790575	0,204,255
chr2R	4800625	4800675		17		4800625	4800675	0,204,255
chr2R	4800675	4800725		17		4800675	4800725	0,204,255
chr2R	4800725	4800775		17		4800725	4800775	0,204,255
chr2R	4800775	4800825		17		4800775	4800825	0,204,255
chr2R	4800825	4800875		17		4800825	4800875	0,204,255
chr2R	4836725	4836775		17		4836725	4836775	0,204,255
chr2R	4836825	4836875		17		4836825	4836875	0,204,255
chr2R	4836875	4836925		17		4836875	4836925	0,204,255
chr2R	4984475	4984525		17		4984475	4984525	0,204,255
chr2R	4992125	4992175		17		4992125	4992175	0,204,255
chr2R	4992175	4992225		17		4992175	4992225	0,204,255
chr2R	4993825	4993875		17		4993825	4993875	0,204,255
chr2R	4993875	4993925		17		4993875	4993925	0,204,255
chr2R	4993925	4993975		17		4993925	4993975	0,204,255
chr2R	4993975	4994025		17		4993975	4994025	0,204,255
chr2R	4994225	4994275		17		4994225	4994275	0,204,255
chr2R	4994325	4994375		17		4994325	4994375	0,204,255
chr2R	4994425	4994475		17		4994425	4994475	0,204,255
chr2R	4994625	4994675		17		4994625	4994675	0,204,255
chr2R	4994675	4994725		17		4994675	4994725	0,204,255
chr2R	4994925	4994975		17		4994925	4994975	0,204,255
chr2R	4994975	4995025		17		4994975	4995025	0,204,255
chr2R	4995225	4995275		17		4995225	4995275	0,204,255
chr2R	5010375	5010425		17		5010375	5010425	0,204,255
chr2R	5016075	5016125		17		5016075	5016125	0,204,255
chr2R	5016125	5016175		17		5016125	5016175	0,204,255
chr2R	5016225	5016275		17		5016225	5016275	0,204,255
chr2R	5018675	5018725		17		5018675	5018725	0,204,255
chr2R	5020525	5020575		17		5020525	5020575	0,204,255
chr2R	5026775	5026825		17		5026775	5026825	0,204,255
chr2R	5030825	5030875		17		5030825	5030875	0,204,255
chr2R	5033875	5033925		17		5033875	5033925	0,204,255
chr2R	5033925	5033975		17		5033925	5033975	0,204,255
chr2R	5034275	5034325		17		5034275	5034325	0,204,255
chr2R	5034325	5034375		17		5034325	5034375	0,204,255
chr2R	5034425	5034475		17		5034425	5034475	0,204,255
chr2R	5034625	5034675		17		5034625	5034675	0,204,255
chr2R	5034675	5034725		17		5034675	5034725	0,204,255
chr2R	5034725	5034775		17		5034725	5034775	0,204,255
chr2R	5036125	5036175		17		5036125	5036175	0,204,255
chr2R	5036175	5036225		17		5036175	5036225	0,204,255
chr2R	5053825	5053875		17		5053825	5053875	0,204,255
chr2R	5053875	5053925		17		5053875	5053925	0,204,255
chr2R	5053925	5053975		17		5053925	5053975	0,204,255
chr2R	5077675	5077725		17		5077675	5077725	0,204,255
chr2R	5078125	5078175		17		5078125	5078175	0,204,255
chr2R	5078175	5078225		17		5078175	5078225	0,204,255
chr2R	5078225	5078275		17		5078225	5078275	0,204,255
chr2R	5078275	5078325		17		5078275	5078325	0,204,255
chr2R	5078325	5078375		17		5078325	5078375	0,204,255
chr2R	5078375	5078425		17		5078375	5078425	0,204,255
chr2R	5078425	5078475		17		5078425	5078475	0,204,255
chr2R	5171575	5171625		17		5171575	5171625	0,204,255
chr2R	5191825	5191875		17		5191825	5191875	0,204,255
chr2R	5297575	5297625		17		5297575	5297625	0,204,255
chr2R	5312275	5312325		17		5312275	5312325	0,204,255
chr2R	5312825	5312875		17		5312825	5312875	0,204,255
chr2R	5312875	5312925		17		5312875	5312925	0,204,255
chr2R	5312925	5312975		17		5312925	5312975	0,204,255
chr2R	5313125	5313175		17		5313125	5313175	0,204,255
chr2R	5313175	5313225		17		5313175	5313225	0,204,255
chr2R	5315075	5315125		17		5315075	5315125	0,204,255
chr2R	5321275	5321325		17		5321275	5321325	0,204,255
chr2R	5323725	5323775		17		5323725	5323775	0,204,255
chr2R	5323775	5323825		17		5323775	5323825	0,204,255
chr2R	5323825	5323875		17		5323825	5323875	0,204,255
chr2R	5323875	5323925		17		5323875	5323925	0,204,255
chr2R	5323925	5323975		17		5323925	5323975	0,204,255
chr2R	5324125	5324175		17		5324125	5324175	0,204,255
chr2R	5325725	5325775		17		5325725	5325775	0,204,255
chr2R	5426875	5426925		17		5426875	5426925	0,204,255
chr2R	5439025	5439075		17		5439025	5439075	0,204,255
chr2R	5475775	5475825		17		5475775	5475825	0,204,255
chr2R	5475825	5475875		17		5475825	5475875	0,204,255
chr2R	5477075	5477125		17		5477075	5477125	0,204,255
chr2R	5477125	5477175		17		5477125	5477175	0,204,255
chr2R	5477175	5477225		17		5477175	5477225	0,204,255
chr2R	5477225	5477275		17		5477225	5477275	0,204,255
chr2R	5477275	5477325		17		5477275	5477325	0,204,255
chr2R	5477325	5477375		17		5477325	5477375	0,204,255
chr2R	5477375	5477425		17		5477375	5477425	0,204,255
chr2R	5482475	5482525		17		5482475	5482525	0,204,255
chr2R	5491175	5491225		17		5491175	5491225	0,204,255
chr2R	5491225	5491275		17		5491225	5491275	0,204,255
chr2R	5491275	5491325		17		5491275	5491325	0,204,255
chr2R	5491625	5491675		17		5491625	5491675	0,204,255
chr2R	5491725	5491775		17		5491725	5491775	0,204,255
chr2R	5491775	5491825		17		5491775	5491825	0,204,255
chr2R	5491825	5491875		17		5491825	5491875	0,204,255
chr2R	5491975	5492025		17		5491975	5492025	0,204,255
chr2R	5492025	5492075		17		5492025	5492075	0,204,255
chr2R	5492075	5492125		17		5492075	5492125	0,204,255
chr2R	5492125	5492175		17		5492125	5492175	0,204,255
chr2R	5600675	5600725		17		5600675	5600725	0,204,255
chr2R	5600725	5600775		17		5600725	5600775	0,204,255
chr2R	5726225	5726275		17		5726225	5726275	0,204,255
chr2R	5726275	5726325		17		5726275	5726325	0,204,255
chr2R	5726325	5726375		17		5726325	5726375	0,204,255
chr2R	5727575	5727625		17		5727575	5727625	0,204,255
chr2R	5727625	5727675		17		5727625	5727675	0,204,255
chr2R	5727675	5727725		17		5727675	5727725	0,204,255
chr2R	5727775	5727825		17		5727775	5727825	0,204,255
chr2R	5727825	5727875		17		5727825	5727875	0,204,255
chr2R	5728325	5728375		17		5728325	5728375	0,204,255
chr2R	5728375	5728425		17		5728375	5728425	0,204,255
chr2R	5728475	5728525		17		5728475	5728525	0,204,255
chr2R	5728825	5728875		17		5728825	5728875	0,204,255
chr2R	5728875	5728925		17		5728875	5728925	0,204,255
chr2R	5729125	5729175		17		5729125	5729175	0,204,255
chr2R	5729325	5729375		17		5729325	5729375	0,204,255
chr2R	5729375	5729425		17		5729375	5729425	0,204,255
chr2R	5729425	5729475		17		5729425	5729475	0,204,255
chr2R	5733425	5733475		17		5733425	5733475	0,204,255
chr2R	5763225	5763275		17		5763225	5763275	0,204,255
chr2R	5763325	5763375		17		5763325	5763375	0,204,255
chr2R	5857825	5857875		17		5857825	5857875	0,204,255
chr2R	5859325	5859375		17		5859325	5859375	0,204,255
chr2R	5859725	5859775		17		5859725	5859775	0,204,255
chr2R	5859775	5859825		17		5859775	5859825	0,204,255
chr2R	5859825	5859875		17		5859825	5859875	0,204,255
chr2R	5935225	5935275		17		5935225	5935275	0,204,255
chr2R	5966175	5966225		17		5966175	5966225	0,204,255
chr2R	5984975	5985025		17		5984975	5985025	0,204,255
chr2R	5985075	5985125		17		5985075	5985125	0,204,255
chr2R	5989675	5989725		17		5989675	5989725	0,204,255
chr2R	5989875	5989925		17		5989875	5989925	0,204,255
chr2R	5990475	5990525		17		5990475	5990525	0,204,255
chr2R	5990625	5990675		17		5990625	5990675	0,204,255
chr2R	5990675	5990725		17		5990675	5990725	0,204,255
chr2R	5990725	5990775		17		5990725	5990775	0,204,255
chr2R	5990775	5990825		17		5990775	5990825	0,204,255
chr2R	5990825	5990875		17		5990825	5990875	0,204,255
chr2R	5990925	5990975		17		5990925	5990975	0,204,255
chr2R	5990975	5991025		17		5990975	5991025	0,204,255
chr2R	5991025	5991075		17		5991025	5991075	0,204,255
chr2R	6037475	6037525		17		6037475	6037525	0,204,255
chr2R	6138725	6138775		17		6138725	6138775	0,204,255
chr2R	6139125	6139175		17		6139125	6139175	0,204,255
chr2R	6311075	6311125		17		6311075	6311125	0,204,255
chr2R	6362575	6362625		17		6362575	6362625	0,204,255
chr2R	6367025	6367075		17		6367025	6367075	0,204,255
chr2R	6367075	6367125		17		6367075	6367125	0,204,255
chr2R	6367125	6367175		17		6367125	6367175	0,204,255
chr2R	6367175	6367225		17		6367175	6367225	0,204,255
chr2R	6419575	6419625		17		6419575	6419625	0,204,255
chr2R	6419875	6419925		17		6419875	6419925	0,204,255
chr2R	6420475	6420525		17		6420475	6420525	0,204,255
chr2R	6420525	6420575		17		6420525	6420575	0,204,255
chr2R	6420575	6420625		17		6420575	6420625	0,204,255
chr2R	6493975	6494025		17		6493975	6494025	0,204,255
chr2R	6505325	6505375		17		6505325	6505375	0,204,255
chr2R	6701675	6701725		17		6701675	6701725	0,204,255
chr2R	6702025	6702075		17		6702025	6702075	0,204,255
chr2R	6702075	6702125		17		6702075	6702125	0,204,255
chr2R	6702125	6702175		17		6702125	6702175	0,204,255
chr2R	6708425	6708475		17		6708425	6708475	0,204,255
chr2R	6708475	6708525		17		6708475	6708525	0,204,255
chr2R	6709675	6709725		17		6709675	6709725	0,204,255
chr2R	6709725	6709775		17		6709725	6709775	0,204,255
chr2R	6764425	6764475		17		6764425	6764475	0,204,255
chr2R	6977125	6977175		17		6977125	6977175	0,204,255
chr2R	7008775	7008825		17		7008775	7008825	0,204,255
chr2R	7008825	7008875		17		7008825	7008875	0,204,255
chr2R	7008875	7008925		17		7008875	7008925	0,204,255
chr2R	7012525	7012575		17		7012525	7012575	0,204,255
chr2R	7012575	7012625		17		7012575	7012625	0,204,255
chr2R	7012625	7012675		17		7012625	7012675	0,204,255
chr2R	7093875	7093925		17		7093875	7093925	0,204,255
chr2R	7093925	7093975		17		7093925	7093975	0,204,255
chr2R	7093975	7094025		17		7093975	7094025	0,204,255
chr2R	7107675	7107725		17		7107675	7107725	0,204,255
chr2R	7107725	7107775		17		7107725	7107775	0,204,255
chr2R	7107775	7107825		17		7107775	7107825	0,204,255
chr2R	7110775	7110825		17		7110775	7110825	0,204,255
chr2R	7110825	7110875		17		7110825	7110875	0,204,255
chr2R	7183675	7183725		17		7183675	7183725	0,204,255
chr2R	7183725	7183775		17		7183725	7183775	0,204,255
chr2R	7194175	7194225		17		7194175	7194225	0,204,255
chr2R	7245775	7245825		17		7245775	7245825	0,204,255
chr2R	7245825	7245875		17		7245825	7245875	0,204,255
chr2R	7245875	7245925		17		7245875	7245925	0,204,255
chr2R	7245925	7245975		17		7245925	7245975	0,204,255
chr2R	7257825	7257875		17		7257825	7257875	0,204,255
chr2R	7257875	7257925		17		7257875	7257925	0,204,255
chr2R	7257925	7257975		17		7257925	7257975	0,204,255
chr2R	7340775	7340825		17		7340775	7340825	0,204,255
chr2R	7340825	7340875		17		7340825	7340875	0,204,255
chr2R	7340875	7340925		17		7340875	7340925	0,204,255
chr2R	7504175	7504225		17		7504175	7504225	0,204,255
chr2R	7504275	7504325		17		7504275	7504325	0,204,255
chr2R	7504325	7504375		17		7504325	7504375	0,204,255
chr2R	7505675	7505725		17		7505675	7505725	0,204,255
chr2R	7505775	7505825		17		7505775	7505825	0,204,255
chr2R	7538375	7538425		17		7538375	7538425	0,204,255
chr2R	7538425	7538475		17		7538425	7538475	0,204,255
chr2R	7774275	7774325		17		7774275	7774325	0,204,255
chr2R	7774325	7774375		17		7774325	7774375	0,204,255
chr2R	7777425	7777475		17		7777425	7777475	0,204,255
chr2R	7777475	7777525		17		7777475	7777525	0,204,255
chr2R	7781525	7781575		17		7781525	7781575	0,204,255
chr2R	7781575	7781625		17		7781575	7781625	0,204,255
chr2R	7781625	7781675		17		7781625	7781675	0,204,255
chr2R	7781925	7781975		17		7781925	7781975	0,204,255
chr2R	7781975	7782025		17		7781975	7782025	0,204,255
chr2R	7870725	7870775		17		7870725	7870775	0,204,255
chr2R	7870975	7871025		17		7870975	7871025	0,204,255
chr2R	7871725	7871775		17		7871725	7871775	0,204,255
chr2R	7871975	7872025		17		7871975	7872025	0,204,255
chr2R	7922875	7922925		17		7922875	7922925	0,204,255
chr2R	8053175	8053225		17		8053175	8053225	0,204,255
chr2R	8053225	8053275		17		8053225	8053275	0,204,255
chr2R	8057525	8057575		17		8057525	8057575	0,204,255
chr2R	8057625	8057675		17		8057625	8057675	0,204,255
chr2R	8057675	8057725		17		8057675	8057725	0,204,255
chr2R	8057725	8057775		17		8057725	8057775	0,204,255
chr2R	8057875	8057925		17		8057875	8057925	0,204,255
chr2R	8057975	8058025		17		8057975	8058025	0,204,255
chr2R	8058025	8058075		17		8058025	8058075	0,204,255
chr2R	8058275	8058325		17		8058275	8058325	0,204,255
chr2R	8058325	8058375		17		8058325	8058375	0,204,255
chr2R	8058375	8058425		17		8058375	8058425	0,204,255
chr2R	8058475	8058525		17		8058475	8058525	0,204,255
chr2R	8223725	8223775		17		8223725	8223775	0,204,255
chr2R	8225925	8225975		17		8225925	8225975	0,204,255
chr2R	8229675	8229725		17		8229675	8229725	0,204,255
chr2R	8229725	8229775		17		8229725	8229775	0,204,255
chr2R	8230075	8230125		17		8230075	8230125	0,204,255
chr2R	8230925	8230975		17		8230925	8230975	0,204,255
chr2R	8230975	8231025		17		8230975	8231025	0,204,255
chr2R	8231025	8231075		17		8231025	8231075	0,204,255
chr2R	8231075	8231125		17		8231075	8231125	0,204,255
chr2R	8231125	8231175		17		8231125	8231175	0,204,255
chr2R	8231175	8231225		17		8231175	8231225	0,204,255
chr2R	8231325	8231375		17		8231325	8231375	0,204,255
chr2R	8231375	8231425		17		8231375	8231425	0,204,255
chr2R	8231425	8231475		17		8231425	8231475	0,204,255
chr2R	8458975	8459025		17		8458975	8459025	0,204,255
chr2R	8459075	8459125		17		8459075	8459125	0,204,255
chr2R	8459125	8459175		17		8459125	8459175	0,204,255
chr2R	8474125	8474175		17		8474125	8474175	0,204,255
chr2R	8474225	8474275		17		8474225	8474275	0,204,255
chr2R	8474275	8474325		17		8474275	8474325	0,204,255
chr2R	8477775	8477825		17		8477775	8477825	0,204,255
chr2R	8477825	8477875		17		8477825	8477875	0,204,255
chr2R	8477875	8477925		17		8477875	8477925	0,204,255
chr2R	8477925	8477975		17		8477925	8477975	0,204,255
chr2R	8477975	8478025		17		8477975	8478025	0,204,255
chr2R	8478025	8478075		17		8478025	8478075	0,204,255
chr2R	8478575	8478625		17		8478575	8478625	0,204,255
chr2R	8481575	8481625		17		8481575	8481625	0,204,255
chr2R	8502225	8502275		17		8502225	8502275	0,204,255
chr2R	8502325	8502375		17		8502325	8502375	0,204,255
chr2R	8502375	8502425		17		8502375	8502425	0,204,255
chr2R	8502475	8502525		17		8502475	8502525	0,204,255
chr2R	8513975	8514025		17		8513975	8514025	0,204,255
chr2R	8579125	8579175		17		8579125	8579175	0,204,255
chr2R	8579425	8579475		17		8579425	8579475	0,204,255
chr2R	8579475	8579525		17		8579475	8579525	0,204,255
chr2R	8646775	8646825		17		8646775	8646825	0,204,255
chr2R	8646825	8646875		17		8646825	8646875	0,204,255
chr2R	8646875	8646925		17		8646875	8646925	0,204,255
chr2R	8646925	8646975		17		8646925	8646975	0,204,255
chr2R	8646975	8647025		17		8646975	8647025	0,204,255
chr2R	8758675	8758725		17		8758675	8758725	0,204,255
chr2R	8758725	8758775		17		8758725	8758775	0,204,255
chr2R	8758775	8758825		17		8758775	8758825	0,204,255
chr2R	8758825	8758875		17		8758825	8758875	0,204,255
chr2R	8758875	8758925		17		8758875	8758925	0,204,255
chr2R	8765475	8765525		17		8765475	8765525	0,204,255
chr2R	8765525	8765575		17		8765525	8765575	0,204,255
chr2R	8765575	8765625		17		8765575	8765625	0,204,255
chr2R	8765675	8765725		17		8765675	8765725	0,204,255
chr2R	8765725	8765775		17		8765725	8765775	0,204,255
chr2R	8766025	8766075		17		8766025	8766075	0,204,255
chr2R	8766125	8766175		17		8766125	8766175	0,204,255
chr2R	8766175	8766225		17		8766175	8766225	0,204,255
chr2R	8766225	8766275		17		8766225	8766275	0,204,255
chr2R	8766275	8766325		17		8766275	8766325	0,204,255
chr2R	8766325	8766375		17		8766325	8766375	0,204,255
chr2R	8766375	8766425		17		8766375	8766425	0,204,255
chr2R	8768575	8768625		17		8768575	8768625	0,204,255
chr2R	8768625	8768675		17		8768625	8768675	0,204,255
chr2R	8768675	8768725		17		8768675	8768725	0,204,255
chr2R	8768725	8768775		17		8768725	8768775	0,204,255
chr2R	8805275	8805325		17		8805275	8805325	0,204,255
chr2R	8805325	8805375		17		8805325	8805375	0,204,255
chr2R	8805375	8805425		17		8805375	8805425	0,204,255
chr2R	8805425	8805475		17		8805425	8805475	0,204,255
chr2R	8805475	8805525		17		8805475	8805525	0,204,255
chr2R	8805525	8805575		17		8805525	8805575	0,204,255
chr2R	8805575	8805625		17		8805575	8805625	0,204,255
chr2R	8812225	8812275		17		8812225	8812275	0,204,255
chr2R	8812325	8812375		17		8812325	8812375	0,204,255
chr2R	8812375	8812425		17		8812375	8812425	0,204,255
chr2R	8812425	8812475		17		8812425	8812475	0,204,255
chr2R	8812475	8812525		17		8812475	8812525	0,204,255
chr2R	8812525	8812575		17		8812525	8812575	0,204,255
chr2R	8812575	8812625		17		8812575	8812625	0,204,255
chr2R	8815825	8815875		17		8815825	8815875	0,204,255
chr2R	8816225	8816275		17		8816225	8816275	0,204,255
chr2R	8816275	8816325		17		8816275	8816325	0,204,255
chr2R	8816475	8816525		17		8816475	8816525	0,204,255
chr2R	8816875	8816925		17		8816875	8816925	0,204,255
chr2R	8816925	8816975		17		8816925	8816975	0,204,255
chr2R	8816975	8817025		17		8816975	8817025	0,204,255
chr2R	8817175	8817225		17		8817175	8817225	0,204,255
chr2R	8817225	8817275		17		8817225	8817275	0,204,255
chr2R	8817325	8817375		17		8817325	8817375	0,204,255
chr2R	8817375	8817425		17		8817375	8817425	0,204,255
chr2R	8822425	8822475		17		8822425	8822475	0,204,255
chr2R	8822575	8822625		17		8822575	8822625	0,204,255
chr2R	8822675	8822725		17		8822675	8822725	0,204,255
chr2R	8823025	8823075		17		8823025	8823075	0,204,255
chr2R	8823125	8823175		17		8823125	8823175	0,204,255
chr2R	8823175	8823225		17		8823175	8823225	0,204,255
chr2R	8823225	8823275		17		8823225	8823275	0,204,255
chr2R	8823275	8823325		17		8823275	8823325	0,204,255
chr2R	9055075	9055125		17		9055075	9055125	0,204,255
chr2R	9059825	9059875		17		9059825	9059875	0,204,255
chr2R	9059875	9059925		17		9059875	9059925	0,204,255
chr2R	9059925	9059975		17		9059925	9059975	0,204,255
chr2R	9086875	9086925		17		9086875	9086925	0,204,255
chr2R	9106275	9106325		17		9106275	9106325	0,204,255
chr2R	9106325	9106375		17		9106325	9106375	0,204,255
chr2R	9106375	9106425		17		9106375	9106425	0,204,255
chr2R	9106425	9106475		17		9106425	9106475	0,204,255
chr2R	9106475	9106525		17		9106475	9106525	0,204,255
chr2R	9108275	9108325		17		9108275	9108325	0,204,255
chr2R	9108325	9108375		17		9108325	9108375	0,204,255
chr2R	9108375	9108425		17		9108375	9108425	0,204,255
chr2R	9110325	9110375		17		9110325	9110375	0,204,255
chr2R	9111425	9111475		17		9111425	9111475	0,204,255
chr2R	9111575	9111625		17		9111575	9111625	0,204,255
chr2R	9111625	9111675		17		9111625	9111675	0,204,255
chr2R	9111675	9111725		17		9111675	9111725	0,204,255
chr2R	9111725	9111775		17		9111725	9111775	0,204,255
chr2R	9119825	9119875		17		9119825	9119875	0,204,255
chr2R	9123575	9123625		17		9123575	9123625	0,204,255
chr2R	9217125	9217175		17		9217125	9217175	0,204,255
chr2R	9221525	9221575		17		9221525	9221575	0,204,255
chr2R	9221575	9221625		17		9221575	9221625	0,204,255
chr2R	9221625	9221675		17		9221625	9221675	0,204,255
chr2R	9221875	9221925		17		9221875	9221925	0,204,255
chr2R	9221975	9222025		17		9221975	9222025	0,204,255
chr2R	9222025	9222075		17		9222025	9222075	0,204,255
chr2R	9223925	9223975		17		9223925	9223975	0,204,255
chr2R	9327675	9327725		17		9327675	9327725	0,204,255
chr2R	9327725	9327775		17		9327725	9327775	0,204,255
chr2R	9335825	9335875		17		9335825	9335875	0,204,255
chr2R	9335925	9335975		17		9335925	9335975	0,204,255
chr2R	9378825	9378875		17		9378825	9378875	0,204,255
chr2R	9378875	9378925		17		9378875	9378925	0,204,255
chr2R	9378975	9379025		17		9378975	9379025	0,204,255
chr2R	9379025	9379075		17		9379025	9379075	0,204,255
chr2R	9379075	9379125		17		9379075	9379125	0,204,255
chr2R	9379575	9379625		17		9379575	9379625	0,204,255
chr2R	9379975	9380025		17		9379975	9380025	0,204,255
chr2R	9380025	9380075		17		9380025	9380075	0,204,255
chr2R	9380225	9380275		17		9380225	9380275	0,204,255
chr2R	9380275	9380325		17		9380275	9380325	0,204,255
chr2R	9380375	9380425		17		9380375	9380425	0,204,255
chr2R	9380425	9380475		17		9380425	9380475	0,204,255
chr2R	9380475	9380525		17		9380475	9380525	0,204,255
chr2R	9380525	9380575		17		9380525	9380575	0,204,255
chr2R	9380575	9380625		17		9380575	9380625	0,204,255
chr2R	9380675	9380725		17		9380675	9380725	0,204,255
chr2R	9380725	9380775		17		9380725	9380775	0,204,255
chr2R	9381475	9381525		17		9381475	9381525	0,204,255
chr2R	9426975	9427025		17		9426975	9427025	0,204,255
chr2R	9427075	9427125		17		9427075	9427125	0,204,255
chr2R	9442525	9442575		17		9442525	9442575	0,204,255
chr2R	9444975	9445025		17		9444975	9445025	0,204,255
chr2R	9479975	9480025		17		9479975	9480025	0,204,255
chr2R	9693625	9693675		17		9693625	9693675	0,204,255
chr2R	9709225	9709275		17		9709225	9709275	0,204,255
chr2R	9709325	9709375		17		9709325	9709375	0,204,255
chr2R	9709375	9709425		17		9709375	9709425	0,204,255
chr2R	9709425	9709475		17		9709425	9709475	0,204,255
chr2R	9782375	9782425		17		9782375	9782425	0,204,255
chr2R	9782425	9782475		17		9782425	9782475	0,204,255
chr2R	9782475	9782525		17		9782475	9782525	0,204,255
chr2R	9782525	9782575		17		9782525	9782575	0,204,255
chr2R	9784025	9784075		17		9784025	9784075	0,204,255
chr2R	9843825	9843875		17		9843825	9843875	0,204,255
chr2R	9844375	9844425		17		9844375	9844425	0,204,255
chr2R	9844425	9844475		17		9844425	9844475	0,204,255
chr2R	9844475	9844525		17		9844475	9844525	0,204,255
chr2R	9849375	9849425		17		9849375	9849425	0,204,255
chr2R	9849425	9849475		17		9849425	9849475	0,204,255
chr2R	9849725	9849775		17		9849725	9849775	0,204,255
chr2R	9849775	9849825		17		9849775	9849825	0,204,255
chr2R	9849825	9849875		17		9849825	9849875	0,204,255
chr2R	9849925	9849975		17		9849925	9849975	0,204,255
chr2R	9850725	9850775		17		9850725	9850775	0,204,255
chr2R	9850825	9850875		17		9850825	9850875	0,204,255
chr2R	9852675	9852725		17		9852675	9852725	0,204,255
chr2R	9852825	9852875		17		9852825	9852875	0,204,255
chr2R	9852975	9853025		17		9852975	9853025	0,204,255
chr2R	9853025	9853075		17		9853025	9853075	0,204,255
chr2R	9853075	9853125		17		9853075	9853125	0,204,255
chr2R	9853125	9853175		17		9853125	9853175	0,204,255
chr2R	9853175	9853225		17		9853175	9853225	0,204,255
chr2R	9853225	9853275		17		9853225	9853275	0,204,255
chr2R	9853325	9853375		17		9853325	9853375	0,204,255
chr2R	9853575	9853625		17		9853575	9853625	0,204,255
chr2R	9855225	9855275		17		9855225	9855275	0,204,255
chr2R	9855275	9855325		17		9855275	9855325	0,204,255
chr2R	9855325	9855375		17		9855325	9855375	0,204,255
chr2R	9864475	9864525		17		9864475	9864525	0,204,255
chr2R	9864525	9864575		17		9864525	9864575	0,204,255
chr2R	9864575	9864625		17		9864575	9864625	0,204,255
chr2R	9864625	9864675		17		9864625	9864675	0,204,255
chr2R	9864675	9864725		17		9864675	9864725	0,204,255
chr2R	9865075	9865125		17		9865075	9865125	0,204,255
chr2R	9865125	9865175		17		9865125	9865175	0,204,255
chr2R	9865175	9865225		17		9865175	9865225	0,204,255
chr2R	9865225	9865275		17		9865225	9865275	0,204,255
chr2R	9865275	9865325		17		9865275	9865325	0,204,255
chr2R	9865325	9865375		17		9865325	9865375	0,204,255
chr2R	9865375	9865425		17		9865375	9865425	0,204,255
chr2R	9865425	9865475		17		9865425	9865475	0,204,255
chr2R	9865475	9865525		17		9865475	9865525	0,204,255
chr2R	9865525	9865575		17		9865525	9865575	0,204,255
chr2R	9865575	9865625		17		9865575	9865625	0,204,255
chr2R	9865625	9865675		17		9865625	9865675	0,204,255
chr2R	9865675	9865725		17		9865675	9865725	0,204,255
chr2R	9865725	9865775		17		9865725	9865775	0,204,255
chr2R	9865775	9865825		17		9865775	9865825	0,204,255
chr2R	9865975	9866025		17		9865975	9866025	0,204,255
chr2R	9871675	9871725		17		9871675	9871725	0,204,255
chr2R	9871875	9871925		17		9871875	9871925	0,204,255
chr2R	9875125	9875175		17		9875125	9875175	0,204,255
chr2R	9875175	9875225		17		9875175	9875225	0,204,255
chr2R	9876475	9876525		17		9876475	9876525	0,204,255
chr2R	9876525	9876575		17		9876525	9876575	0,204,255
chr2R	9876575	9876625		17		9876575	9876625	0,204,255
chr2R	9876625	9876675		17		9876625	9876675	0,204,255
chr2R	9876675	9876725		17		9876675	9876725	0,204,255
chr2R	9876725	9876775		17		9876725	9876775	0,204,255
chr2R	10057125	10057175		17		10057125	10057175	0,204,255
chr2R	10058675	10058725		17		10058675	10058725	0,204,255
chr2R	10058775	10058825		17		10058775	10058825	0,204,255
chr2R	10103075	10103125		17		10103075	10103125	0,204,255
chr2R	10246225	10246275		17		10246225	10246275	0,204,255
chr2R	10246275	10246325		17		10246275	10246325	0,204,255
chr2R	10246325	10246375		17		10246325	10246375	0,204,255
chr2R	10246375	10246425		17		10246375	10246425	0,204,255
chr2R	10246425	10246475		17		10246425	10246475	0,204,255
chr2R	10246475	10246525		17		10246475	10246525	0,204,255
chr2R	10246975	10247025		17		10246975	10247025	0,204,255
chr2R	10247125	10247175		17		10247125	10247175	0,204,255
chr2R	10247175	10247225		17		10247175	10247225	0,204,255
chr2R	10247225	10247275		17		10247225	10247275	0,204,255
chr2R	10247975	10248025		17		10247975	10248025	0,204,255
chr2R	10248075	10248125		17		10248075	10248125	0,204,255
chr2R	10248125	10248175		17		10248125	10248175	0,204,255
chr2R	10248175	10248225		17		10248175	10248225	0,204,255
chr2R	10248225	10248275		17		10248225	10248275	0,204,255
chr2R	10248275	10248325		17		10248275	10248325	0,204,255
chr2R	10248325	10248375		17		10248325	10248375	0,204,255
chr2R	10248925	10248975		17		10248925	10248975	0,204,255
chr2R	10248975	10249025		17		10248975	10249025	0,204,255
chr2R	10249025	10249075		17		10249025	10249075	0,204,255
chr2R	10249075	10249125		17		10249075	10249125	0,204,255
chr2R	10249125	10249175		17		10249125	10249175	0,204,255
chr2R	10249175	10249225		17		10249175	10249225	0,204,255
chr2R	10301675	10301725		17		10301675	10301725	0,204,255
chr2R	10392575	10392625		17		10392575	10392625	0,204,255
chr2R	10460175	10460225		17		10460175	10460225	0,204,255
chr2R	10491175	10491225		17		10491175	10491225	0,204,255
chr2R	10507425	10507475		17		10507425	10507475	0,204,255
chr2R	10507825	10507875		17		10507825	10507875	0,204,255
chr2R	10507975	10508025		17		10507975	10508025	0,204,255
chr2R	10740975	10741025		17		10740975	10741025	0,204,255
chr2R	10741025	10741075		17		10741025	10741075	0,204,255
chr2R	10759125	10759175		17		10759125	10759175	0,204,255
chr2R	10759275	10759325		17		10759275	10759325	0,204,255
chr2R	10759375	10759425		17		10759375	10759425	0,204,255
chr2R	10759425	10759475		17		10759425	10759475	0,204,255
chr2R	10759475	10759525		17		10759475	10759525	0,204,255
chr2R	10759575	10759625		17		10759575	10759625	0,204,255
chr2R	10759625	10759675		17		10759625	10759675	0,204,255
chr2R	10760075	10760125		17		10760075	10760125	0,204,255
chr2R	10760575	10760625		17		10760575	10760625	0,204,255
chr2R	10762125	10762175		17		10762125	10762175	0,204,255
chr2R	10762725	10762775		17		10762725	10762775	0,204,255
chr2R	10763475	10763525		17		10763475	10763525	0,204,255
chr2R	10763925	10763975		17		10763925	10763975	0,204,255
chr2R	10791075	10791125		17		10791075	10791125	0,204,255
chr2R	10791125	10791175		17		10791125	10791175	0,204,255
chr2R	10791175	10791225		17		10791175	10791225	0,204,255
chr2R	10880325	10880375		17		10880325	10880375	0,204,255
chr2R	10880375	10880425		17		10880375	10880425	0,204,255
chr2R	11033525	11033575		17		11033525	11033575	0,204,255
chr2R	11033575	11033625		17		11033575	11033625	0,204,255
chr2R	11033625	11033675		17		11033625	11033675	0,204,255
chr2R	11034125	11034175		17		11034125	11034175	0,204,255
chr2R	11034175	11034225		17		11034175	11034225	0,204,255
chr2R	11034225	11034275		17		11034225	11034275	0,204,255
chr2R	11034275	11034325		17		11034275	11034325	0,204,255
chr2R	11034425	11034475		17		11034425	11034475	0,204,255
chr2R	11034475	11034525		17		11034475	11034525	0,204,255
chr2R	11034525	11034575		17		11034525	11034575	0,204,255
chr2R	11034575	11034625		17		11034575	11034625	0,204,255
chr2R	11211075	11211125		17		11211075	11211125	0,204,255
chr2R	11211125	11211175		17		11211125	11211175	0,204,255
chr2R	11211175	11211225		17		11211175	11211225	0,204,255
chr2R	11211225	11211275		17		11211225	11211275	0,204,255
chr2R	11211275	11211325		17		11211275	11211325	0,204,255
chr2R	11211325	11211375		17		11211325	11211375	0,204,255
chr2R	11211375	11211425		17		11211375	11211425	0,204,255
chr2R	11211425	11211475		17		11211425	11211475	0,204,255
chr2R	11211475	11211525		17		11211475	11211525	0,204,255
chr2R	11211525	11211575		17		11211525	11211575	0,204,255
chr2R	11211575	11211625		17		11211575	11211625	0,204,255
chr2R	11211625	11211675		17		11211625	11211675	0,204,255
chr2R	11211675	11211725		17		11211675	11211725	0,204,255
chr2R	11211725	11211775		17		11211725	11211775	0,204,255
chr2R	11211775	11211825		17		11211775	11211825	0,204,255
chr2R	11211875	11211925		17		11211875	11211925	0,204,255
chr2R	11267725	11267775		17		11267725	11267775	0,204,255
chr2R	11460025	11460075		17		11460025	11460075	0,204,255
chr2R	11460175	11460225		17		11460175	11460225	0,204,255
chr2R	11460275	11460325		17		11460275	11460325	0,204,255
chr2R	11460325	11460375		17		11460325	11460375	0,204,255
chr2R	11460375	11460425		17		11460375	11460425	0,204,255
chr2R	11576525	11576575		17		11576525	11576575	0,204,255
chr2R	11576575	11576625		17		11576575	11576625	0,204,255
chr2R	11576625	11576675		17		11576625	11576675	0,204,255
chr2R	11576675	11576725		17		11576675	11576725	0,204,255
chr2R	11582475	11582525		17		11582475	11582525	0,204,255
chr2R	11582625	11582675		17		11582625	11582675	0,204,255
chr2R	11736725	11736775		17		11736725	11736775	0,204,255
chr2R	11736825	11736875		17		11736825	11736875	0,204,255
chr2R	11736875	11736925		17		11736875	11736925	0,204,255
chr2R	11748475	11748525		17		11748475	11748525	0,204,255
chr2R	11823025	11823075		17		11823025	11823075	0,204,255
chr2R	11840025	11840075		17		11840025	11840075	0,204,255
chr2R	11840825	11840875		17		11840825	11840875	0,204,255
chr2R	11878225	11878275		17		11878225	11878275	0,204,255
chr2R	11878275	11878325		17		11878275	11878325	0,204,255
chr2R	11886775	11886825		17		11886775	11886825	0,204,255
chr2R	11992425	11992475		17		11992425	11992475	0,204,255
chr2R	11992525	11992575		17		11992525	11992575	0,204,255
chr2R	11992575	11992625		17		11992575	11992625	0,204,255
chr2R	11992625	11992675		17		11992625	11992675	0,204,255
chr2R	11992675	11992725		17		11992675	11992725	0,204,255
chr2R	11992925	11992975		17		11992925	11992975	0,204,255
chr2R	11992975	11993025		17		11992975	11993025	0,204,255
chr2R	11993025	11993075		17		11993025	11993075	0,204,255
chr2R	11993075	11993125		17		11993075	11993125	0,204,255
chr2R	11993125	11993175		17		11993125	11993175	0,204,255
chr2R	11993175	11993225		17		11993175	11993225	0,204,255
chr2R	11993275	11993325		17		11993275	11993325	0,204,255
chr2R	11993325	11993375		17		11993325	11993375	0,204,255
chr2R	11993375	11993425		17		11993375	11993425	0,204,255
chr2R	11993425	11993475		17		11993425	11993475	0,204,255
chr2R	11993475	11993525		17		11993475	11993525	0,204,255
chr2R	11993725	11993775		17		11993725	11993775	0,204,255
chr2R	11994075	11994125		17		11994075	11994125	0,204,255
chr2R	11994125	11994175		17		11994125	11994175	0,204,255
chr2R	12013225	12013275		17		12013225	12013275	0,204,255
chr2R	12013525	12013575		17		12013525	12013575	0,204,255
chr2R	12013725	12013775		17		12013725	12013775	0,204,255
chr2R	12013925	12013975		17		12013925	12013975	0,204,255
chr2R	12014675	12014725		17		12014675	12014725	0,204,255
chr2R	12016425	12016475		17		12016425	12016475	0,204,255
chr2R	12024875	12024925		17		12024875	12024925	0,204,255
chr2R	12026825	12026875		17		12026825	12026875	0,204,255
chr2R	12027025	12027075		17		12027025	12027075	0,204,255
chr2R	12027525	12027575		17		12027525	12027575	0,204,255
chr2R	12029125	12029175		17		12029125	12029175	0,204,255
chr2R	12029175	12029225		17		12029175	12029225	0,204,255
chr2R	12051775	12051825		17		12051775	12051825	0,204,255
chr2R	12068225	12068275		17		12068225	12068275	0,204,255
chr2R	12068325	12068375		17		12068325	12068375	0,204,255
chr2R	12068425	12068475		17		12068425	12068475	0,204,255
chr2R	12068675	12068725		17		12068675	12068725	0,204,255
chr2R	12068725	12068775		17		12068725	12068775	0,204,255
chr2R	12074825	12074875		17		12074825	12074875	0,204,255
chr2R	12092625	12092675		17		12092625	12092675	0,204,255
chr2R	12092675	12092725		17		12092675	12092725	0,204,255
chr2R	12096925	12096975		17		12096925	12096975	0,204,255
chr2R	12096975	12097025		17		12096975	12097025	0,204,255
chr2R	12099175	12099225		17		12099175	12099225	0,204,255
chr2R	12099775	12099825		17		12099775	12099825	0,204,255
chr2R	12177275	12177325		17		12177275	12177325	0,204,255
chr2R	12177375	12177425		17		12177375	12177425	0,204,255
chr2R	12177425	12177475		17		12177425	12177475	0,204,255
chr2R	12177475	12177525		17		12177475	12177525	0,204,255
chr2R	12177525	12177575		17		12177525	12177575	0,204,255
chr2R	12178125	12178175		17		12178125	12178175	0,204,255
chr2R	12225725	12225775		17		12225725	12225775	0,204,255
chr2R	12230925	12230975		17		12230925	12230975	0,204,255
chr2R	12481275	12481325		17		12481275	12481325	0,204,255
chr2R	12481325	12481375		17		12481325	12481375	0,204,255
chr2R	12481425	12481475		17		12481425	12481475	0,204,255
chr2R	12481475	12481525		17		12481475	12481525	0,204,255
chr2R	12579625	12579675		17		12579625	12579675	0,204,255
chr2R	12579825	12579875		17		12579825	12579875	0,204,255
chr2R	12579925	12579975		17		12579925	12579975	0,204,255
chr2R	12579975	12580025		17		12579975	12580025	0,204,255
chr2R	12580025	12580075		17		12580025	12580075	0,204,255
chr2R	12672525	12672575		17		12672525	12672575	0,204,255
chr2R	12672625	12672675		17		12672625	12672675	0,204,255
chr2R	12672675	12672725		17		12672675	12672725	0,204,255
chr2R	12673425	12673475		17		12673425	12673475	0,204,255
chr2R	12673475	12673525		17		12673475	12673525	0,204,255
chr2R	12673525	12673575		17		12673525	12673575	0,204,255
chr2R	12673625	12673675		17		12673625	12673675	0,204,255
chr2R	12674875	12674925		17		12674875	12674925	0,204,255
chr2R	12675375	12675425		17		12675375	12675425	0,204,255
chr2R	12675625	12675675		17		12675625	12675675	0,204,255
chr2R	12675675	12675725		17		12675675	12675725	0,204,255
chr2R	12676175	12676225		17		12676175	12676225	0,204,255
chr2R	12676375	12676425		17		12676375	12676425	0,204,255
chr2R	12676425	12676475		17		12676425	12676475	0,204,255
chr2R	12676475	12676525		17		12676475	12676525	0,204,255
chr2R	12676525	12676575		17		12676525	12676575	0,204,255
chr2R	12677075	12677125		17		12677075	12677125	0,204,255
chr2R	12677525	12677575		17		12677525	12677575	0,204,255
chr2R	12677975	12678025		17		12677975	12678025	0,204,255
chr2R	12678225	12678275		17		12678225	12678275	0,204,255
chr2R	12678325	12678375		17		12678325	12678375	0,204,255
chr2R	12756475	12756525		17		12756475	12756525	0,204,255
chr2R	12895725	12895775		17		12895725	12895775	0,204,255
chr2R	12898925	12898975		17		12898925	12898975	0,204,255
chr2R	12908175	12908225		17		12908175	12908225	0,204,255
chr2R	12908275	12908325		17		12908275	12908325	0,204,255
chr2R	12908325	12908375		17		12908325	12908375	0,204,255
chr2R	12908375	12908425		17		12908375	12908425	0,204,255
chr2R	12908425	12908475		17		12908425	12908475	0,204,255
chr2R	12937025	12937075		17		12937025	12937075	0,204,255
chr2R	12941875	12941925		17		12941875	12941925	0,204,255
chr2R	12941925	12941975		17		12941925	12941975	0,204,255
chr2R	12948075	12948125		17		12948075	12948125	0,204,255
chr2R	12977775	12977825		17		12977775	12977825	0,204,255
chr2R	12977825	12977875		17		12977825	12977875	0,204,255
chr2R	12978475	12978525		17		12978475	12978525	0,204,255
chr2R	12978525	12978575		17		12978525	12978575	0,204,255
chr2R	12978575	12978625		17		12978575	12978625	0,204,255
chr2R	12978625	12978675		17		12978625	12978675	0,204,255
chr2R	12978675	12978725		17		12978675	12978725	0,204,255
chr2R	13294175	13294225		17		13294175	13294225	0,204,255
chr2R	13310425	13310475		17		13310425	13310475	0,204,255
chr2R	13316275	13316325		17		13316275	13316325	0,204,255
chr2R	13334625	13334675		17		13334625	13334675	0,204,255
chr2R	13338425	13338475		17		13338425	13338475	0,204,255
chr2R	13349475	13349525		17		13349475	13349525	0,204,255
chr2R	13422175	13422225		17		13422175	13422225	0,204,255
chr2R	13422325	13422375		17		13422325	13422375	0,204,255
chr2R	13467825	13467875		17		13467825	13467875	0,204,255
chr2R	13467925	13467975		17		13467925	13467975	0,204,255
chr2R	13467975	13468025		17		13467975	13468025	0,204,255
chr2R	13520575	13520625		17		13520575	13520625	0,204,255
chr2R	13558425	13558475		17		13558425	13558475	0,204,255
chr2R	13558475	13558525		17		13558475	13558525	0,204,255
chr2R	13558575	13558625		17		13558575	13558625	0,204,255
chr2R	13565825	13565875		17		13565825	13565875	0,204,255
chr2R	13566975	13567025		17		13566975	13567025	0,204,255
chr2R	13569925	13569975		17		13569925	13569975	0,204,255
chr2R	13603575	13603625		17		13603575	13603625	0,204,255
chr2R	13621125	13621175		17		13621125	13621175	0,204,255
chr2R	13630525	13630575		17		13630525	13630575	0,204,255
chr2R	13630675	13630725		17		13630675	13630725	0,204,255
chr2R	13630725	13630775		17		13630725	13630775	0,204,255
chr2R	13630775	13630825		17		13630775	13630825	0,204,255
chr2R	13630825	13630875		17		13630825	13630875	0,204,255
chr2R	13630875	13630925		17		13630875	13630925	0,204,255
chr2R	13649275	13649325		17		13649275	13649325	0,204,255
chr2R	13649375	13649425		17		13649375	13649425	0,204,255
chr2R	13649425	13649475		17		13649425	13649475	0,204,255
chr2R	13649475	13649525		17		13649475	13649525	0,204,255
chr2R	13649525	13649575		17		13649525	13649575	0,204,255
chr2R	13735525	13735575		17		13735525	13735575	0,204,255
chr2R	13735675	13735725		17		13735675	13735725	0,204,255
chr2R	13757775	13757825		17		13757775	13757825	0,204,255
chr2R	14014875	14014925		17		14014875	14014925	0,204,255
chr2R	14021125	14021175		17		14021125	14021175	0,204,255
chr2R	14021225	14021275		17		14021225	14021275	0,204,255
chr2R	14030025	14030075		17		14030025	14030075	0,204,255
chr2R	14030075	14030125		17		14030075	14030125	0,204,255
chr2R	14030125	14030175		17		14030125	14030175	0,204,255
chr2R	14030225	14030275		17		14030225	14030275	0,204,255
chr2R	14030275	14030325		17		14030275	14030325	0,204,255
chr2R	14030325	14030375		17		14030325	14030375	0,204,255
chr2R	14030375	14030425		17		14030375	14030425	0,204,255
chr2R	14030425	14030475		17		14030425	14030475	0,204,255
chr2R	14030475	14030525		17		14030475	14030525	0,204,255
chr2R	14030525	14030575		17		14030525	14030575	0,204,255
chr2R	14030575	14030625		17		14030575	14030625	0,204,255
chr2R	14034725	14034775		17		14034725	14034775	0,204,255
chr2R	14035575	14035625		17		14035575	14035625	0,204,255
chr2R	14035625	14035675		17		14035625	14035675	0,204,255
chr2R	14043675	14043725		17		14043675	14043725	0,204,255
chr2R	14058175	14058225		17		14058175	14058225	0,204,255
chr2R	14058275	14058325		17		14058275	14058325	0,204,255
chr2R	14058325	14058375		17		14058325	14058375	0,204,255
chr2R	14058375	14058425		17		14058375	14058425	0,204,255
chr2R	14058425	14058475		17		14058425	14058475	0,204,255
chr2R	14058475	14058525		17		14058475	14058525	0,204,255
chr2R	14058525	14058575		17		14058525	14058575	0,204,255
chr2R	14066775	14066825		17		14066775	14066825	0,204,255
chr2R	14066825	14066875		17		14066825	14066875	0,204,255
chr2R	14066875	14066925		17		14066875	14066925	0,204,255
chr2R	14165525	14165575		17		14165525	14165575	0,204,255
chr2R	14165875	14165925		17		14165875	14165925	0,204,255
chr2R	14166075	14166125		17		14166075	14166125	0,204,255
chr2R	14293425	14293475		17		14293425	14293475	0,204,255
chr2R	14293525	14293575		17		14293525	14293575	0,204,255
chr2R	14293925	14293975		17		14293925	14293975	0,204,255
chr2R	14294425	14294475		17		14294425	14294475	0,204,255
chr2R	14295875	14295925		17		14295875	14295925	0,204,255
chr2R	14295925	14295975		17		14295925	14295975	0,204,255
chr2R	14296775	14296825		17		14296775	14296825	0,204,255
chr2R	14296825	14296875		17		14296825	14296875	0,204,255
chr2R	14297125	14297175		17		14297125	14297175	0,204,255
chr2R	14297175	14297225		17		14297175	14297225	0,204,255
chr2R	14297225	14297275		17		14297225	14297275	0,204,255
chr2R	14297625	14297675		17		14297625	14297675	0,204,255
chr2R	14297675	14297725		17		14297675	14297725	0,204,255
chr2R	14302575	14302625		17		14302575	14302625	0,204,255
chr2R	14302625	14302675		17		14302625	14302675	0,204,255
chr2R	14302675	14302725		17		14302675	14302725	0,204,255
chr2R	14309575	14309625		17		14309575	14309625	0,204,255
chr2R	14329825	14329875		17		14329825	14329875	0,204,255
chr2R	14329925	14329975		17		14329925	14329975	0,204,255
chr2R	14329975	14330025		17		14329975	14330025	0,204,255
chr2R	14330025	14330075		17		14330025	14330075	0,204,255
chr2R	14330075	14330125		17		14330075	14330125	0,204,255
chr2R	14330475	14330525		17		14330475	14330525	0,204,255
chr2R	14330525	14330575		17		14330525	14330575	0,204,255
chr2R	14333675	14333725		17		14333675	14333725	0,204,255
chr2R	14501825	14501875		17		14501825	14501875	0,204,255
chr2R	14508775	14508825		17		14508775	14508825	0,204,255
chr2R	14509225	14509275		17		14509225	14509275	0,204,255
chr2R	14509275	14509325		17		14509275	14509325	0,204,255
chr2R	14509325	14509375		17		14509325	14509375	0,204,255
chr2R	14509575	14509625		17		14509575	14509625	0,204,255
chr2R	14509625	14509675		17		14509625	14509675	0,204,255
chr2R	14513225	14513275		17		14513225	14513275	0,204,255
chr2R	14540075	14540125		17		14540075	14540125	0,204,255
chr2R	14544725	14544775		17		14544725	14544775	0,204,255
chr2R	14545075	14545125		17		14545075	14545125	0,204,255
chr2R	14545125	14545175		17		14545125	14545175	0,204,255
chr2R	14547475	14547525		17		14547475	14547525	0,204,255
chr2R	14663225	14663275		17		14663225	14663275	0,204,255
chr2R	14663275	14663325		17		14663275	14663325	0,204,255
chr2R	14663375	14663425		17		14663375	14663425	0,204,255
chr2R	14684825	14684875		17		14684825	14684875	0,204,255
chr2R	14732625	14732675		17		14732625	14732675	0,204,255
chr2R	14732725	14732775		17		14732725	14732775	0,204,255
chr2R	14733075	14733125		17		14733075	14733125	0,204,255
chr2R	14733125	14733175		17		14733125	14733175	0,204,255
chr2R	14733175	14733225		17		14733175	14733225	0,204,255
chr2R	14733225	14733275		17		14733225	14733275	0,204,255
chr2R	14733275	14733325		17		14733275	14733325	0,204,255
chr2R	14733325	14733375		17		14733325	14733375	0,204,255
chr2R	14743675	14743725		17		14743675	14743725	0,204,255
chr2R	14743725	14743775		17		14743725	14743775	0,204,255
chr2R	14743825	14743875		17		14743825	14743875	0,204,255
chr2R	14744275	14744325		17		14744275	14744325	0,204,255
chr2R	14744325	14744375		17		14744325	14744375	0,204,255
chr2R	14744625	14744675		17		14744625	14744675	0,204,255
chr2R	14744675	14744725		17		14744675	14744725	0,204,255
chr2R	14744725	14744775		17		14744725	14744775	0,204,255
chr2R	14744775	14744825		17		14744775	14744825	0,204,255
chr2R	14744825	14744875		17		14744825	14744875	0,204,255
chr2R	15115875	15115925		17		15115875	15115925	0,204,255
chr2R	15115925	15115975		17		15115925	15115975	0,204,255
chr2R	15115975	15116025		17		15115975	15116025	0,204,255
chr2R	15116075	15116125		17		15116075	15116125	0,204,255
chr2R	15117775	15117825		17		15117775	15117825	0,204,255
chr2R	15122725	15122775		17		15122725	15122775	0,204,255
chr2R	15122775	15122825		17		15122775	15122825	0,204,255
chr2R	15178275	15178325		17		15178275	15178325	0,204,255
chr2R	15178325	15178375		17		15178325	15178375	0,204,255
chr2R	15178375	15178425		17		15178375	15178425	0,204,255
chr2R	15178975	15179025		17		15178975	15179025	0,204,255
chr2R	15179075	15179125		17		15179075	15179125	0,204,255
chr2R	15282075	15282125		17		15282075	15282125	0,204,255
chr2R	15282175	15282225		17		15282175	15282225	0,204,255
chr2R	15282225	15282275		17		15282225	15282275	0,204,255
chr2R	15313525	15313575		17		15313525	15313575	0,204,255
chr2R	15313625	15313675		17		15313625	15313675	0,204,255
chr2R	15313675	15313725		17		15313675	15313725	0,204,255
chr2R	15313725	15313775		17		15313725	15313775	0,204,255
chr2R	15332525	15332575		17		15332525	15332575	0,204,255
chr2R	15332575	15332625		17		15332575	15332625	0,204,255
chr2R	15332625	15332675		17		15332625	15332675	0,204,255
chr2R	15332675	15332725		17		15332675	15332725	0,204,255
chr2R	15334375	15334425		17		15334375	15334425	0,204,255
chr2R	15334425	15334475		17		15334425	15334475	0,204,255
chr2R	15334475	15334525		17		15334475	15334525	0,204,255
chr2R	15334525	15334575		17		15334525	15334575	0,204,255
chr2R	15334575	15334625		17		15334575	15334625	0,204,255
chr2R	15334625	15334675		17		15334625	15334675	0,204,255
chr2R	15334675	15334725		17		15334675	15334725	0,204,255
chr2R	15334725	15334775		17		15334725	15334775	0,204,255
chr2R	15336525	15336575		17		15336525	15336575	0,204,255
chr2R	15336725	15336775		17		15336725	15336775	0,204,255
chr2R	15336775	15336825		17		15336775	15336825	0,204,255
chr2R	15336825	15336875		17		15336825	15336875	0,204,255
chr2R	15336875	15336925		17		15336875	15336925	0,204,255
chr2R	15337275	15337325		17		15337275	15337325	0,204,255
chr2R	15337325	15337375		17		15337325	15337375	0,204,255
chr2R	15337375	15337425		17		15337375	15337425	0,204,255
chr2R	15337425	15337475		17		15337425	15337475	0,204,255
chr2R	15337475	15337525		17		15337475	15337525	0,204,255
chr2R	15337525	15337575		17		15337525	15337575	0,204,255
chr2R	15337575	15337625		17		15337575	15337625	0,204,255
chr2R	15337625	15337675		17		15337625	15337675	0,204,255
chr2R	15337675	15337725		17		15337675	15337725	0,204,255
chr2R	15337925	15337975		17		15337925	15337975	0,204,255
chr2R	15349175	15349225		17		15349175	15349225	0,204,255
chr2R	15356275	15356325		17		15356275	15356325	0,204,255
chr2R	15356325	15356375		17		15356325	15356375	0,204,255
chr2R	15373375	15373425		17		15373375	15373425	0,204,255
chr2R	15373425	15373475		17		15373425	15373475	0,204,255
chr2R	15373475	15373525		17		15373475	15373525	0,204,255
chr2R	15373525	15373575		17		15373525	15373575	0,204,255
chr2R	15555925	15555975		17		15555925	15555975	0,204,255
chr2R	15555975	15556025		17		15555975	15556025	0,204,255
chr2R	16132325	16132375		17		16132325	16132375	0,204,255
chr2R	16148875	16148925		17		16148875	16148925	0,204,255
chr2R	16148975	16149025		17		16148975	16149025	0,204,255
chr2R	16157225	16157275		17		16157225	16157275	0,204,255
chr2R	16157275	16157325		17		16157275	16157325	0,204,255
chr2R	16157325	16157375		17		16157325	16157375	0,204,255
chr2R	16157675	16157725		17		16157675	16157725	0,204,255
chr2R	16159575	16159625		17		16159575	16159625	0,204,255
chr2R	16159625	16159675		17		16159625	16159675	0,204,255
chr2R	16159675	16159725		17		16159675	16159725	0,204,255
chr2R	16159725	16159775		17		16159725	16159775	0,204,255
chr2R	16198975	16199025		17		16198975	16199025	0,204,255
chr2R	16199025	16199075		17		16199025	16199075	0,204,255
chr2R	16199075	16199125		17		16199075	16199125	0,204,255
chr2R	16199125	16199175		17		16199125	16199175	0,204,255
chr2R	16199175	16199225		17		16199175	16199225	0,204,255
chr2R	16199225	16199275		17		16199225	16199275	0,204,255
chr2R	16199375	16199425		17		16199375	16199425	0,204,255
chr2R	16199425	16199475		17		16199425	16199475	0,204,255
chr2R	16206325	16206375		17		16206325	16206375	0,204,255
chr2R	16208425	16208475		17		16208425	16208475	0,204,255
[truncated: 3,611 more rows]
