# Supplementary material for: Probabilistic modelling of chromatin code landscape reveals functional diversity of enhancer-like chromatin states
Source: Nat Commun. 2016 Feb 4;7:10528. doi: 10.1038/ncomms10528 (PMC4742914; doi:10.1038/ncomms10528)
Supplement: Supplementary Data 1 — The 30-chromatin state annotation tracks for Drosophila melanogaster DRSC-S2 cell. [file ncomms10528-s2.zip › Supplementary Data 1/18_GS4.bed]

chr2L	16425	16475		18		16425	16475	0,204,255
chr2L	100625	100675		18		100625	100675	0,204,255
chr2L	101225	101275		18		101225	101275	0,204,255
chr2L	101275	101325		18		101275	101325	0,204,255
chr2L	103025	103075		18		103025	103075	0,204,255
chr2L	103125	103175		18		103125	103175	0,204,255
chr2L	103175	103225		18		103175	103225	0,204,255
chr2L	103225	103275		18		103225	103275	0,204,255
chr2L	103275	103325		18		103275	103325	0,204,255
chr2L	103325	103375		18		103325	103375	0,204,255
chr2L	103375	103425		18		103375	103425	0,204,255
chr2L	103425	103475		18		103425	103475	0,204,255
chr2L	103475	103525		18		103475	103525	0,204,255
chr2L	103525	103575		18		103525	103575	0,204,255
chr2L	103575	103625		18		103575	103625	0,204,255
chr2L	103625	103675		18		103625	103675	0,204,255
chr2L	103675	103725		18		103675	103725	0,204,255
chr2L	103725	103775		18		103725	103775	0,204,255
chr2L	103775	103825		18		103775	103825	0,204,255
chr2L	103825	103875		18		103825	103875	0,204,255
chr2L	103875	103925		18		103875	103925	0,204,255
chr2L	103925	103975		18		103925	103975	0,204,255
chr2L	103975	104025		18		103975	104025	0,204,255
chr2L	104125	104175		18		104125	104175	0,204,255
chr2L	104175	104225		18		104175	104225	0,204,255
chr2L	104225	104275		18		104225	104275	0,204,255
chr2L	104275	104325		18		104275	104325	0,204,255
chr2L	104625	104675		18		104625	104675	0,204,255
chr2L	104675	104725		18		104675	104725	0,204,255
chr2L	105125	105175		18		105125	105175	0,204,255
chr2L	105175	105225		18		105175	105225	0,204,255
chr2L	105225	105275		18		105225	105275	0,204,255
chr2L	105325	105375		18		105325	105375	0,204,255
chr2L	105475	105525		18		105475	105525	0,204,255
chr2L	105525	105575		18		105525	105575	0,204,255
chr2L	143925	143975		18		143925	143975	0,204,255
chr2L	143975	144025		18		143975	144025	0,204,255
chr2L	144225	144275		18		144225	144275	0,204,255
chr2L	144375	144425		18		144375	144425	0,204,255
chr2L	144425	144475		18		144425	144475	0,204,255
chr2L	153875	153925		18		153875	153925	0,204,255
chr2L	154075	154125		18		154075	154125	0,204,255
chr2L	154175	154225		18		154175	154225	0,204,255
chr2L	154225	154275		18		154225	154275	0,204,255
chr2L	154275	154325		18		154275	154325	0,204,255
chr2L	154325	154375		18		154325	154375	0,204,255
chr2L	154375	154425		18		154375	154425	0,204,255
chr2L	154425	154475		18		154425	154475	0,204,255
chr2L	154475	154525		18		154475	154525	0,204,255
chr2L	154525	154575		18		154525	154575	0,204,255
chr2L	157075	157125		18		157075	157125	0,204,255
chr2L	157125	157175		18		157125	157175	0,204,255
chr2L	157175	157225		18		157175	157225	0,204,255
chr2L	157225	157275		18		157225	157275	0,204,255
chr2L	157325	157375		18		157325	157375	0,204,255
chr2L	157575	157625		18		157575	157625	0,204,255
chr2L	157825	157875		18		157825	157875	0,204,255
chr2L	183375	183425		18		183375	183425	0,204,255
chr2L	202725	202775		18		202725	202775	0,204,255
chr2L	204225	204275		18		204225	204275	0,204,255
chr2L	204275	204325		18		204275	204325	0,204,255
chr2L	204325	204375		18		204325	204375	0,204,255
chr2L	204375	204425		18		204375	204425	0,204,255
chr2L	204425	204475		18		204425	204475	0,204,255
chr2L	204575	204625		18		204575	204625	0,204,255
chr2L	204625	204675		18		204625	204675	0,204,255
chr2L	204675	204725		18		204675	204725	0,204,255
chr2L	204725	204775		18		204725	204775	0,204,255
chr2L	204775	204825		18		204775	204825	0,204,255
chr2L	204825	204875		18		204825	204875	0,204,255
chr2L	204875	204925		18		204875	204925	0,204,255
chr2L	204925	204975		18		204925	204975	0,204,255
chr2L	205325	205375		18		205325	205375	0,204,255
chr2L	205375	205425		18		205375	205425	0,204,255
chr2L	205425	205475		18		205425	205475	0,204,255
chr2L	205475	205525		18		205475	205525	0,204,255
chr2L	205625	205675		18		205625	205675	0,204,255
chr2L	207825	207875		18		207825	207875	0,204,255
chr2L	207875	207925		18		207875	207925	0,204,255
chr2L	207925	207975		18		207925	207975	0,204,255
chr2L	208025	208075		18		208025	208075	0,204,255
chr2L	208075	208125		18		208075	208125	0,204,255
chr2L	208125	208175		18		208125	208175	0,204,255
chr2L	208175	208225		18		208175	208225	0,204,255
chr2L	220975	221025		18		220975	221025	0,204,255
chr2L	244175	244225		18		244175	244225	0,204,255
chr2L	253025	253075		18		253025	253075	0,204,255
chr2L	271075	271125		18		271075	271125	0,204,255
chr2L	271875	271925		18		271875	271925	0,204,255
chr2L	272275	272325		18		272275	272325	0,204,255
chr2L	272325	272375		18		272325	272375	0,204,255
chr2L	274675	274725		18		274675	274725	0,204,255
chr2L	274725	274775		18		274725	274775	0,204,255
chr2L	274775	274825		18		274775	274825	0,204,255
chr2L	274875	274925		18		274875	274925	0,204,255
chr2L	275125	275175		18		275125	275175	0,204,255
chr2L	275175	275225		18		275175	275225	0,204,255
chr2L	275375	275425		18		275375	275425	0,204,255
chr2L	275425	275475		18		275425	275475	0,204,255
chr2L	275475	275525		18		275475	275525	0,204,255
chr2L	275525	275575		18		275525	275575	0,204,255
chr2L	275575	275625		18		275575	275625	0,204,255
chr2L	275675	275725		18		275675	275725	0,204,255
chr2L	275725	275775		18		275725	275775	0,204,255
chr2L	275925	275975		18		275925	275975	0,204,255
chr2L	275975	276025		18		275975	276025	0,204,255
chr2L	276025	276075		18		276025	276075	0,204,255
chr2L	276375	276425		18		276375	276425	0,204,255
chr2L	276425	276475		18		276425	276475	0,204,255
chr2L	276475	276525		18		276475	276525	0,204,255
chr2L	276525	276575		18		276525	276575	0,204,255
chr2L	276575	276625		18		276575	276625	0,204,255
chr2L	278175	278225		18		278175	278225	0,204,255
chr2L	278475	278525		18		278475	278525	0,204,255
chr2L	278525	278575		18		278525	278575	0,204,255
chr2L	278625	278675		18		278625	278675	0,204,255
chr2L	278675	278725		18		278675	278725	0,204,255
chr2L	278725	278775		18		278725	278775	0,204,255
chr2L	278775	278825		18		278775	278825	0,204,255
chr2L	278825	278875		18		278825	278875	0,204,255
chr2L	278925	278975		18		278925	278975	0,204,255
chr2L	279175	279225		18		279175	279225	0,204,255
chr2L	281825	281875		18		281825	281875	0,204,255
chr2L	281875	281925		18		281875	281925	0,204,255
chr2L	281925	281975		18		281925	281975	0,204,255
chr2L	281975	282025		18		281975	282025	0,204,255
chr2L	282025	282075		18		282025	282075	0,204,255
chr2L	282075	282125		18		282075	282125	0,204,255
chr2L	282125	282175		18		282125	282175	0,204,255
chr2L	282175	282225		18		282175	282225	0,204,255
chr2L	282225	282275		18		282225	282275	0,204,255
chr2L	282275	282325		18		282275	282325	0,204,255
chr2L	282325	282375		18		282325	282375	0,204,255
chr2L	282375	282425		18		282375	282425	0,204,255
chr2L	282425	282475		18		282425	282475	0,204,255
chr2L	282475	282525		18		282475	282525	0,204,255
chr2L	282525	282575		18		282525	282575	0,204,255
chr2L	282575	282625		18		282575	282625	0,204,255
chr2L	282625	282675		18		282625	282675	0,204,255
chr2L	282675	282725		18		282675	282725	0,204,255
chr2L	282725	282775		18		282725	282775	0,204,255
chr2L	292875	292925		18		292875	292925	0,204,255
chr2L	292925	292975		18		292925	292975	0,204,255
chr2L	292975	293025		18		292975	293025	0,204,255
chr2L	293075	293125		18		293075	293125	0,204,255
chr2L	293125	293175		18		293125	293175	0,204,255
chr2L	293175	293225		18		293175	293225	0,204,255
chr2L	293225	293275		18		293225	293275	0,204,255
chr2L	293275	293325		18		293275	293325	0,204,255
chr2L	293325	293375		18		293325	293375	0,204,255
chr2L	293375	293425		18		293375	293425	0,204,255
chr2L	293425	293475		18		293425	293475	0,204,255
chr2L	293575	293625		18		293575	293625	0,204,255
chr2L	293625	293675		18		293625	293675	0,204,255
chr2L	293925	293975		18		293925	293975	0,204,255
chr2L	293975	294025		18		293975	294025	0,204,255
chr2L	294125	294175		18		294125	294175	0,204,255
chr2L	296475	296525		18		296475	296525	0,204,255
chr2L	296525	296575		18		296525	296575	0,204,255
chr2L	301625	301675		18		301625	301675	0,204,255
chr2L	306575	306625		18		306575	306625	0,204,255
chr2L	356625	356675		18		356625	356675	0,204,255
chr2L	357525	357575		18		357525	357575	0,204,255
chr2L	404875	404925		18		404875	404925	0,204,255
chr2L	404925	404975		18		404925	404975	0,204,255
chr2L	404975	405025		18		404975	405025	0,204,255
chr2L	405225	405275		18		405225	405275	0,204,255
chr2L	412775	412825		18		412775	412825	0,204,255
chr2L	413175	413225		18		413175	413225	0,204,255
chr2L	415725	415775		18		415725	415775	0,204,255
chr2L	416175	416225		18		416175	416225	0,204,255
chr2L	418075	418125		18		418075	418125	0,204,255
chr2L	418125	418175		18		418125	418175	0,204,255
chr2L	418175	418225		18		418175	418225	0,204,255
chr2L	418575	418625		18		418575	418625	0,204,255
chr2L	418625	418675		18		418625	418675	0,204,255
chr2L	418675	418725		18		418675	418725	0,204,255
chr2L	418775	418825		18		418775	418825	0,204,255
chr2L	418925	418975		18		418925	418975	0,204,255
chr2L	418975	419025		18		418975	419025	0,204,255
chr2L	419075	419125		18		419075	419125	0,204,255
chr2L	422275	422325		18		422275	422325	0,204,255
chr2L	422325	422375		18		422325	422375	0,204,255
chr2L	422375	422425		18		422375	422425	0,204,255
chr2L	422425	422475		18		422425	422475	0,204,255
chr2L	422625	422675		18		422625	422675	0,204,255
chr2L	422675	422725		18		422675	422725	0,204,255
chr2L	422775	422825		18		422775	422825	0,204,255
chr2L	447675	447725		18		447675	447725	0,204,255
chr2L	453725	453775		18		453725	453775	0,204,255
chr2L	454175	454225		18		454175	454225	0,204,255
chr2L	473425	473475		18		473425	473475	0,204,255
chr2L	543025	543075		18		543025	543075	0,204,255
chr2L	543075	543125		18		543075	543125	0,204,255
chr2L	543125	543175		18		543125	543175	0,204,255
chr2L	543275	543325		18		543275	543325	0,204,255
chr2L	543325	543375		18		543325	543375	0,204,255
chr2L	543375	543425		18		543375	543425	0,204,255
chr2L	545475	545525		18		545475	545525	0,204,255
chr2L	564775	564825		18		564775	564825	0,204,255
chr2L	564825	564875		18		564825	564875	0,204,255
chr2L	564875	564925		18		564875	564925	0,204,255
chr2L	565125	565175		18		565125	565175	0,204,255
chr2L	565225	565275		18		565225	565275	0,204,255
chr2L	565425	565475		18		565425	565475	0,204,255
chr2L	565475	565525		18		565475	565525	0,204,255
chr2L	565525	565575		18		565525	565575	0,204,255
chr2L	565575	565625		18		565575	565625	0,204,255
chr2L	565625	565675		18		565625	565675	0,204,255
chr2L	565675	565725		18		565675	565725	0,204,255
chr2L	565725	565775		18		565725	565775	0,204,255
chr2L	565775	565825		18		565775	565825	0,204,255
chr2L	565825	565875		18		565825	565875	0,204,255
chr2L	565875	565925		18		565875	565925	0,204,255
chr2L	565925	565975		18		565925	565975	0,204,255
chr2L	565975	566025		18		565975	566025	0,204,255
chr2L	566025	566075		18		566025	566075	0,204,255
chr2L	566625	566675		18		566625	566675	0,204,255
chr2L	566775	566825		18		566775	566825	0,204,255
chr2L	566875	566925		18		566875	566925	0,204,255
chr2L	567175	567225		18		567175	567225	0,204,255
chr2L	567275	567325		18		567275	567325	0,204,255
chr2L	567475	567525		18		567475	567525	0,204,255
chr2L	571675	571725		18		571675	571725	0,204,255
chr2L	571725	571775		18		571725	571775	0,204,255
chr2L	571775	571825		18		571775	571825	0,204,255
chr2L	571875	571925		18		571875	571925	0,204,255
chr2L	571925	571975		18		571925	571975	0,204,255
chr2L	571975	572025		18		571975	572025	0,204,255
chr2L	572025	572075		18		572025	572075	0,204,255
chr2L	572425	572475		18		572425	572475	0,204,255
chr2L	572475	572525		18		572475	572525	0,204,255
chr2L	572525	572575		18		572525	572575	0,204,255
chr2L	572575	572625		18		572575	572625	0,204,255
chr2L	572625	572675		18		572625	572675	0,204,255
chr2L	572675	572725		18		572675	572725	0,204,255
chr2L	572725	572775		18		572725	572775	0,204,255
chr2L	572775	572825		18		572775	572825	0,204,255
chr2L	572825	572875		18		572825	572875	0,204,255
chr2L	572875	572925		18		572875	572925	0,204,255
chr2L	572925	572975		18		572925	572975	0,204,255
chr2L	572975	573025		18		572975	573025	0,204,255
chr2L	573025	573075		18		573025	573075	0,204,255
chr2L	573075	573125		18		573075	573125	0,204,255
chr2L	575275	575325		18		575275	575325	0,204,255
chr2L	575325	575375		18		575325	575375	0,204,255
chr2L	575375	575425		18		575375	575425	0,204,255
chr2L	575425	575475		18		575425	575475	0,204,255
chr2L	575675	575725		18		575675	575725	0,204,255
chr2L	575725	575775		18		575725	575775	0,204,255
chr2L	575775	575825		18		575775	575825	0,204,255
chr2L	575825	575875		18		575825	575875	0,204,255
chr2L	575875	575925		18		575875	575925	0,204,255
chr2L	811225	811275		18		811225	811275	0,204,255
chr2L	811275	811325		18		811275	811325	0,204,255
chr2L	812125	812175		18		812125	812175	0,204,255
chr2L	812175	812225		18		812175	812225	0,204,255
chr2L	812225	812275		18		812225	812275	0,204,255
chr2L	812275	812325		18		812275	812325	0,204,255
chr2L	812325	812375		18		812325	812375	0,204,255
chr2L	812375	812425		18		812375	812425	0,204,255
chr2L	812425	812475		18		812425	812475	0,204,255
chr2L	812475	812525		18		812475	812525	0,204,255
chr2L	812525	812575		18		812525	812575	0,204,255
chr2L	812575	812625		18		812575	812625	0,204,255
chr2L	812625	812675		18		812625	812675	0,204,255
chr2L	812675	812725		18		812675	812725	0,204,255
chr2L	812725	812775		18		812725	812775	0,204,255
chr2L	812775	812825		18		812775	812825	0,204,255
chr2L	812825	812875		18		812825	812875	0,204,255
chr2L	812875	812925		18		812875	812925	0,204,255
chr2L	814025	814075		18		814025	814075	0,204,255
chr2L	814125	814175		18		814125	814175	0,204,255
chr2L	814175	814225		18		814175	814225	0,204,255
chr2L	814225	814275		18		814225	814275	0,204,255
chr2L	814275	814325		18		814275	814325	0,204,255
chr2L	814325	814375		18		814325	814375	0,204,255
chr2L	814375	814425		18		814375	814425	0,204,255
chr2L	814425	814475		18		814425	814475	0,204,255
chr2L	814475	814525		18		814475	814525	0,204,255
chr2L	814525	814575		18		814525	814575	0,204,255
chr2L	814575	814625		18		814575	814625	0,204,255
chr2L	814625	814675		18		814625	814675	0,204,255
chr2L	814675	814725		18		814675	814725	0,204,255
chr2L	814725	814775		18		814725	814775	0,204,255
chr2L	814775	814825		18		814775	814825	0,204,255
chr2L	814825	814875		18		814825	814875	0,204,255
chr2L	814875	814925		18		814875	814925	0,204,255
chr2L	815075	815125		18		815075	815125	0,204,255
chr2L	815125	815175		18		815125	815175	0,204,255
chr2L	815175	815225		18		815175	815225	0,204,255
chr2L	815425	815475		18		815425	815475	0,204,255
chr2L	816525	816575		18		816525	816575	0,204,255
chr2L	816575	816625		18		816575	816625	0,204,255
chr2L	816625	816675		18		816625	816675	0,204,255
chr2L	816675	816725		18		816675	816725	0,204,255
chr2L	816725	816775		18		816725	816775	0,204,255
chr2L	816775	816825		18		816775	816825	0,204,255
chr2L	816825	816875		18		816825	816875	0,204,255
chr2L	816875	816925		18		816875	816925	0,204,255
chr2L	816925	816975		18		816925	816975	0,204,255
chr2L	816975	817025		18		816975	817025	0,204,255
chr2L	817025	817075		18		817025	817075	0,204,255
chr2L	817075	817125		18		817075	817125	0,204,255
chr2L	817125	817175		18		817125	817175	0,204,255
chr2L	817175	817225		18		817175	817225	0,204,255
chr2L	817225	817275		18		817225	817275	0,204,255
chr2L	817275	817325		18		817275	817325	0,204,255
chr2L	817325	817375		18		817325	817375	0,204,255
chr2L	817375	817425		18		817375	817425	0,204,255
chr2L	817425	817475		18		817425	817475	0,204,255
chr2L	817475	817525		18		817475	817525	0,204,255
chr2L	817525	817575		18		817525	817575	0,204,255
chr2L	817575	817625		18		817575	817625	0,204,255
chr2L	817675	817725		18		817675	817725	0,204,255
chr2L	817725	817775		18		817725	817775	0,204,255
chr2L	817875	817925		18		817875	817925	0,204,255
chr2L	817925	817975		18		817925	817975	0,204,255
chr2L	817975	818025		18		817975	818025	0,204,255
chr2L	818025	818075		18		818025	818075	0,204,255
chr2L	818075	818125		18		818075	818125	0,204,255
chr2L	818125	818175		18		818125	818175	0,204,255
chr2L	818175	818225		18		818175	818225	0,204,255
chr2L	818225	818275		18		818225	818275	0,204,255
chr2L	818275	818325		18		818275	818325	0,204,255
chr2L	818325	818375		18		818325	818375	0,204,255
chr2L	818475	818525		18		818475	818525	0,204,255
chr2L	818825	818875		18		818825	818875	0,204,255
chr2L	818875	818925		18		818875	818925	0,204,255
chr2L	818925	818975		18		818925	818975	0,204,255
chr2L	820725	820775		18		820725	820775	0,204,255
chr2L	820775	820825		18		820775	820825	0,204,255
chr2L	820825	820875		18		820825	820875	0,204,255
chr2L	820875	820925		18		820875	820925	0,204,255
chr2L	820925	820975		18		820925	820975	0,204,255
chr2L	821025	821075		18		821025	821075	0,204,255
chr2L	821075	821125		18		821075	821125	0,204,255
chr2L	822275	822325		18		822275	822325	0,204,255
chr2L	822325	822375		18		822325	822375	0,204,255
chr2L	822525	822575		18		822525	822575	0,204,255
chr2L	822575	822625		18		822575	822625	0,204,255
chr2L	822625	822675		18		822625	822675	0,204,255
chr2L	822775	822825		18		822775	822825	0,204,255
chr2L	822825	822875		18		822825	822875	0,204,255
chr2L	823925	823975		18		823925	823975	0,204,255
chr2L	824175	824225		18		824175	824225	0,204,255
chr2L	824225	824275		18		824225	824275	0,204,255
chr2L	824275	824325		18		824275	824325	0,204,255
chr2L	824325	824375		18		824325	824375	0,204,255
chr2L	824375	824425		18		824375	824425	0,204,255
chr2L	824475	824525		18		824475	824525	0,204,255
chr2L	824575	824625		18		824575	824625	0,204,255
chr2L	824875	824925		18		824875	824925	0,204,255
chr2L	824925	824975		18		824925	824975	0,204,255
chr2L	824975	825025		18		824975	825025	0,204,255
chr2L	825025	825075		18		825025	825075	0,204,255
chr2L	825075	825125		18		825075	825125	0,204,255
chr2L	825125	825175		18		825125	825175	0,204,255
chr2L	825175	825225		18		825175	825225	0,204,255
chr2L	825225	825275		18		825225	825275	0,204,255
chr2L	851375	851425		18		851375	851425	0,204,255
chr2L	851425	851475		18		851425	851475	0,204,255
chr2L	851725	851775		18		851725	851775	0,204,255
chr2L	851775	851825		18		851775	851825	0,204,255
chr2L	851925	851975		18		851925	851975	0,204,255
chr2L	852075	852125		18		852075	852125	0,204,255
chr2L	852125	852175		18		852125	852175	0,204,255
chr2L	852225	852275		18		852225	852275	0,204,255
chr2L	854275	854325		18		854275	854325	0,204,255
chr2L	854375	854425		18		854375	854425	0,204,255
chr2L	869025	869075		18		869025	869075	0,204,255
chr2L	870175	870225		18		870175	870225	0,204,255
chr2L	870225	870275		18		870225	870275	0,204,255
chr2L	872825	872875		18		872825	872875	0,204,255
chr2L	872875	872925		18		872875	872925	0,204,255
chr2L	872925	872975		18		872925	872975	0,204,255
chr2L	874575	874625		18		874575	874625	0,204,255
chr2L	1078775	1078825		18		1078775	1078825	0,204,255
chr2L	1079225	1079275		18		1079225	1079275	0,204,255
chr2L	1079275	1079325		18		1079275	1079325	0,204,255
chr2L	1079325	1079375		18		1079325	1079375	0,204,255
chr2L	1079375	1079425		18		1079375	1079425	0,204,255
chr2L	1079425	1079475		18		1079425	1079475	0,204,255
chr2L	1079475	1079525		18		1079475	1079525	0,204,255
chr2L	1079525	1079575		18		1079525	1079575	0,204,255
chr2L	1079625	1079675		18		1079625	1079675	0,204,255
chr2L	1079675	1079725		18		1079675	1079725	0,204,255
chr2L	1079725	1079775		18		1079725	1079775	0,204,255
chr2L	1080075	1080125		18		1080075	1080125	0,204,255
chr2L	1080125	1080175		18		1080125	1080175	0,204,255
chr2L	1080225	1080275		18		1080225	1080275	0,204,255
chr2L	1080275	1080325		18		1080275	1080325	0,204,255
chr2L	1080375	1080425		18		1080375	1080425	0,204,255
chr2L	1080425	1080475		18		1080425	1080475	0,204,255
chr2L	1080475	1080525		18		1080475	1080525	0,204,255
chr2L	1080575	1080625		18		1080575	1080625	0,204,255
chr2L	1081175	1081225		18		1081175	1081225	0,204,255
chr2L	1081525	1081575		18		1081525	1081575	0,204,255
chr2L	1081575	1081625		18		1081575	1081625	0,204,255
chr2L	1081625	1081675		18		1081625	1081675	0,204,255
chr2L	1081675	1081725		18		1081675	1081725	0,204,255
chr2L	1081725	1081775		18		1081725	1081775	0,204,255
chr2L	1081775	1081825		18		1081775	1081825	0,204,255
chr2L	1107625	1107675		18		1107625	1107675	0,204,255
chr2L	1107675	1107725		18		1107675	1107725	0,204,255
chr2L	1129825	1129875		18		1129825	1129875	0,204,255
chr2L	1130275	1130325		18		1130275	1130325	0,204,255
chr2L	1130325	1130375		18		1130325	1130375	0,204,255
chr2L	1130375	1130425		18		1130375	1130425	0,204,255
chr2L	1148275	1148325		18		1148275	1148325	0,204,255
chr2L	1148325	1148375		18		1148325	1148375	0,204,255
chr2L	1148375	1148425		18		1148375	1148425	0,204,255
chr2L	1148425	1148475		18		1148425	1148475	0,204,255
chr2L	1148675	1148725		18		1148675	1148725	0,204,255
chr2L	1148725	1148775		18		1148725	1148775	0,204,255
chr2L	1148775	1148825		18		1148775	1148825	0,204,255
chr2L	1148825	1148875		18		1148825	1148875	0,204,255
chr2L	1148875	1148925		18		1148875	1148925	0,204,255
chr2L	1148925	1148975		18		1148925	1148975	0,204,255
chr2L	1149025	1149075		18		1149025	1149075	0,204,255
chr2L	1149075	1149125		18		1149075	1149125	0,204,255
chr2L	1149125	1149175		18		1149125	1149175	0,204,255
chr2L	1149175	1149225		18		1149175	1149225	0,204,255
chr2L	1149225	1149275		18		1149225	1149275	0,204,255
chr2L	1149275	1149325		18		1149275	1149325	0,204,255
chr2L	1149325	1149375		18		1149325	1149375	0,204,255
chr2L	1149375	1149425		18		1149375	1149425	0,204,255
chr2L	1149475	1149525		18		1149475	1149525	0,204,255
chr2L	1149525	1149575		18		1149525	1149575	0,204,255
chr2L	1149575	1149625		18		1149575	1149625	0,204,255
chr2L	1149625	1149675		18		1149625	1149675	0,204,255
chr2L	1149825	1149875		18		1149825	1149875	0,204,255
chr2L	1149875	1149925		18		1149875	1149925	0,204,255
chr2L	1149925	1149975		18		1149925	1149975	0,204,255
chr2L	1149975	1150025		18		1149975	1150025	0,204,255
chr2L	1150025	1150075		18		1150025	1150075	0,204,255
chr2L	1150075	1150125		18		1150075	1150125	0,204,255
chr2L	1150125	1150175		18		1150125	1150175	0,204,255
chr2L	1150225	1150275		18		1150225	1150275	0,204,255
chr2L	1152475	1152525		18		1152475	1152525	0,204,255
chr2L	1155325	1155375		18		1155325	1155375	0,204,255
chr2L	1155575	1155625		18		1155575	1155625	0,204,255
chr2L	1160475	1160525		18		1160475	1160525	0,204,255
chr2L	1160525	1160575		18		1160525	1160575	0,204,255
chr2L	1160625	1160675		18		1160625	1160675	0,204,255
chr2L	1163275	1163325		18		1163275	1163325	0,204,255
chr2L	1163325	1163375		18		1163325	1163375	0,204,255
chr2L	1163375	1163425		18		1163375	1163425	0,204,255
chr2L	1164925	1164975		18		1164925	1164975	0,204,255
chr2L	1164975	1165025		18		1164975	1165025	0,204,255
chr2L	1165025	1165075		18		1165025	1165075	0,204,255
chr2L	1165075	1165125		18		1165075	1165125	0,204,255
chr2L	1165125	1165175		18		1165125	1165175	0,204,255
chr2L	1165175	1165225		18		1165175	1165225	0,204,255
chr2L	1165225	1165275		18		1165225	1165275	0,204,255
chr2L	1165275	1165325		18		1165275	1165325	0,204,255
chr2L	1165325	1165375		18		1165325	1165375	0,204,255
chr2L	1165375	1165425		18		1165375	1165425	0,204,255
chr2L	1165425	1165475		18		1165425	1165475	0,204,255
chr2L	1165525	1165575		18		1165525	1165575	0,204,255
chr2L	1165575	1165625		18		1165575	1165625	0,204,255
chr2L	1165625	1165675		18		1165625	1165675	0,204,255
chr2L	1165675	1165725		18		1165675	1165725	0,204,255
chr2L	1165725	1165775		18		1165725	1165775	0,204,255
chr2L	1165825	1165875		18		1165825	1165875	0,204,255
chr2L	1166975	1167025		18		1166975	1167025	0,204,255
chr2L	1167025	1167075		18		1167025	1167075	0,204,255
chr2L	1167075	1167125		18		1167075	1167125	0,204,255
chr2L	1167125	1167175		18		1167125	1167175	0,204,255
chr2L	1167175	1167225		18		1167175	1167225	0,204,255
chr2L	1167225	1167275		18		1167225	1167275	0,204,255
chr2L	1167275	1167325		18		1167275	1167325	0,204,255
chr2L	1167325	1167375		18		1167325	1167375	0,204,255
chr2L	1167375	1167425		18		1167375	1167425	0,204,255
chr2L	1167425	1167475		18		1167425	1167475	0,204,255
chr2L	1167475	1167525		18		1167475	1167525	0,204,255
chr2L	1167525	1167575		18		1167525	1167575	0,204,255
chr2L	1167575	1167625		18		1167575	1167625	0,204,255
chr2L	1167625	1167675		18		1167625	1167675	0,204,255
chr2L	1167675	1167725		18		1167675	1167725	0,204,255
chr2L	1167725	1167775		18		1167725	1167775	0,204,255
chr2L	1167775	1167825		18		1167775	1167825	0,204,255
chr2L	1167825	1167875		18		1167825	1167875	0,204,255
chr2L	1167875	1167925		18		1167875	1167925	0,204,255
chr2L	1167925	1167975		18		1167925	1167975	0,204,255
chr2L	1167975	1168025		18		1167975	1168025	0,204,255
chr2L	1168025	1168075		18		1168025	1168075	0,204,255
chr2L	1168075	1168125		18		1168075	1168125	0,204,255
chr2L	1168125	1168175		18		1168125	1168175	0,204,255
chr2L	1168175	1168225		18		1168175	1168225	0,204,255
chr2L	1168225	1168275		18		1168225	1168275	0,204,255
chr2L	1168275	1168325		18		1168275	1168325	0,204,255
chr2L	1168325	1168375		18		1168325	1168375	0,204,255
chr2L	1168375	1168425		18		1168375	1168425	0,204,255
chr2L	1168425	1168475		18		1168425	1168475	0,204,255
chr2L	1168475	1168525		18		1168475	1168525	0,204,255
chr2L	1168525	1168575		18		1168525	1168575	0,204,255
chr2L	1168575	1168625		18		1168575	1168625	0,204,255
chr2L	1168625	1168675		18		1168625	1168675	0,204,255
chr2L	1168675	1168725		18		1168675	1168725	0,204,255
chr2L	1168725	1168775		18		1168725	1168775	0,204,255
chr2L	1168775	1168825		18		1168775	1168825	0,204,255
chr2L	1168825	1168875		18		1168825	1168875	0,204,255
chr2L	1168875	1168925		18		1168875	1168925	0,204,255
chr2L	1168925	1168975		18		1168925	1168975	0,204,255
chr2L	1168975	1169025		18		1168975	1169025	0,204,255
chr2L	1169025	1169075		18		1169025	1169075	0,204,255
chr2L	1169075	1169125		18		1169075	1169125	0,204,255
chr2L	1169125	1169175		18		1169125	1169175	0,204,255
chr2L	1169175	1169225		18		1169175	1169225	0,204,255
chr2L	1169225	1169275		18		1169225	1169275	0,204,255
chr2L	1169275	1169325		18		1169275	1169325	0,204,255
chr2L	1169325	1169375		18		1169325	1169375	0,204,255
chr2L	1169375	1169425		18		1169375	1169425	0,204,255
chr2L	1169425	1169475		18		1169425	1169475	0,204,255
chr2L	1170725	1170775		18		1170725	1170775	0,204,255
chr2L	1170775	1170825		18		1170775	1170825	0,204,255
chr2L	1170825	1170875		18		1170825	1170875	0,204,255
chr2L	1170875	1170925		18		1170875	1170925	0,204,255
chr2L	1170925	1170975		18		1170925	1170975	0,204,255
chr2L	1170975	1171025		18		1170975	1171025	0,204,255
chr2L	1171025	1171075		18		1171025	1171075	0,204,255
chr2L	1171075	1171125		18		1171075	1171125	0,204,255
chr2L	1171125	1171175		18		1171125	1171175	0,204,255
chr2L	1171175	1171225		18		1171175	1171225	0,204,255
chr2L	1171225	1171275		18		1171225	1171275	0,204,255
chr2L	1171275	1171325		18		1171275	1171325	0,204,255
chr2L	1171575	1171625		18		1171575	1171625	0,204,255
chr2L	1171625	1171675		18		1171625	1171675	0,204,255
chr2L	1171675	1171725		18		1171675	1171725	0,204,255
chr2L	1171875	1171925		18		1171875	1171925	0,204,255
chr2L	1172025	1172075		18		1172025	1172075	0,204,255
chr2L	1172075	1172125		18		1172075	1172125	0,204,255
chr2L	1173575	1173625		18		1173575	1173625	0,204,255
chr2L	1173625	1173675		18		1173625	1173675	0,204,255
chr2L	1173675	1173725		18		1173675	1173725	0,204,255
chr2L	1173725	1173775		18		1173725	1173775	0,204,255
chr2L	1173975	1174025		18		1173975	1174025	0,204,255
chr2L	1174825	1174875		18		1174825	1174875	0,204,255
chr2L	1174875	1174925		18		1174875	1174925	0,204,255
chr2L	1174925	1174975		18		1174925	1174975	0,204,255
chr2L	1176575	1176625		18		1176575	1176625	0,204,255
chr2L	1176625	1176675		18		1176625	1176675	0,204,255
chr2L	1176675	1176725		18		1176675	1176725	0,204,255
chr2L	1176775	1176825		18		1176775	1176825	0,204,255
chr2L	1176825	1176875		18		1176825	1176875	0,204,255
chr2L	1176875	1176925		18		1176875	1176925	0,204,255
chr2L	1176925	1176975		18		1176925	1176975	0,204,255
chr2L	1177025	1177075		18		1177025	1177075	0,204,255
chr2L	1177125	1177175		18		1177125	1177175	0,204,255
chr2L	1177175	1177225		18		1177175	1177225	0,204,255
chr2L	1177225	1177275		18		1177225	1177275	0,204,255
chr2L	1177275	1177325		18		1177275	1177325	0,204,255
chr2L	1178075	1178125		18		1178075	1178125	0,204,255
chr2L	1178225	1178275		18		1178225	1178275	0,204,255
chr2L	1178275	1178325		18		1178275	1178325	0,204,255
chr2L	1178325	1178375		18		1178325	1178375	0,204,255
chr2L	1178375	1178425		18		1178375	1178425	0,204,255
chr2L	1178525	1178575		18		1178525	1178575	0,204,255
chr2L	1178675	1178725		18		1178675	1178725	0,204,255
chr2L	1178825	1178875		18		1178825	1178875	0,204,255
chr2L	1178875	1178925		18		1178875	1178925	0,204,255
chr2L	1178925	1178975		18		1178925	1178975	0,204,255
chr2L	1178975	1179025		18		1178975	1179025	0,204,255
chr2L	1183025	1183075		18		1183025	1183075	0,204,255
chr2L	1183075	1183125		18		1183075	1183125	0,204,255
chr2L	1183125	1183175		18		1183125	1183175	0,204,255
chr2L	1183175	1183225		18		1183175	1183225	0,204,255
chr2L	1183225	1183275		18		1183225	1183275	0,204,255
chr2L	1183275	1183325		18		1183275	1183325	0,204,255
chr2L	1183375	1183425		18		1183375	1183425	0,204,255
chr2L	1183425	1183475		18		1183425	1183475	0,204,255
chr2L	1183475	1183525		18		1183475	1183525	0,204,255
chr2L	1183625	1183675		18		1183625	1183675	0,204,255
chr2L	1184875	1184925		18		1184875	1184925	0,204,255
chr2L	1184925	1184975		18		1184925	1184975	0,204,255
chr2L	1184975	1185025		18		1184975	1185025	0,204,255
chr2L	1185025	1185075		18		1185025	1185075	0,204,255
chr2L	1185075	1185125		18		1185075	1185125	0,204,255
chr2L	1185125	1185175		18		1185125	1185175	0,204,255
chr2L	1185375	1185425		18		1185375	1185425	0,204,255
chr2L	1185525	1185575		18		1185525	1185575	0,204,255
chr2L	1610175	1610225		18		1610175	1610225	0,204,255
chr2L	1610325	1610375		18		1610325	1610375	0,204,255
chr2L	1610375	1610425		18		1610375	1610425	0,204,255
chr2L	1610425	1610475		18		1610425	1610475	0,204,255
chr2L	1610475	1610525		18		1610475	1610525	0,204,255
chr2L	1610575	1610625		18		1610575	1610625	0,204,255
chr2L	1612175	1612225		18		1612175	1612225	0,204,255
chr2L	1612275	1612325		18		1612275	1612325	0,204,255
chr2L	1612325	1612375		18		1612325	1612375	0,204,255
chr2L	1612375	1612425		18		1612375	1612425	0,204,255
chr2L	1612425	1612475		18		1612425	1612475	0,204,255
chr2L	1612475	1612525		18		1612475	1612525	0,204,255
chr2L	1705575	1705625		18		1705575	1705625	0,204,255
chr2L	1705775	1705825		18		1705775	1705825	0,204,255
chr2L	1705825	1705875		18		1705825	1705875	0,204,255
chr2L	1705975	1706025		18		1705975	1706025	0,204,255
chr2L	1706025	1706075		18		1706025	1706075	0,204,255
chr2L	1706075	1706125		18		1706075	1706125	0,204,255
chr2L	1706175	1706225		18		1706175	1706225	0,204,255
chr2L	1707275	1707325		18		1707275	1707325	0,204,255
chr2L	1707575	1707625		18		1707575	1707625	0,204,255
chr2L	1707625	1707675		18		1707625	1707675	0,204,255
chr2L	1707925	1707975		18		1707925	1707975	0,204,255
chr2L	1708275	1708325		18		1708275	1708325	0,204,255
chr2L	1708375	1708425		18		1708375	1708425	0,204,255
chr2L	1708825	1708875		18		1708825	1708875	0,204,255
chr2L	1708875	1708925		18		1708875	1708925	0,204,255
chr2L	1708925	1708975		18		1708925	1708975	0,204,255
chr2L	1708975	1709025		18		1708975	1709025	0,204,255
chr2L	1709025	1709075		18		1709025	1709075	0,204,255
chr2L	1709075	1709125		18		1709075	1709125	0,204,255
chr2L	1709225	1709275		18		1709225	1709275	0,204,255
chr2L	1709275	1709325		18		1709275	1709325	0,204,255
chr2L	1709325	1709375		18		1709325	1709375	0,204,255
chr2L	1709375	1709425		18		1709375	1709425	0,204,255
chr2L	1709425	1709475		18		1709425	1709475	0,204,255
chr2L	1709475	1709525		18		1709475	1709525	0,204,255
chr2L	1709525	1709575		18		1709525	1709575	0,204,255
chr2L	1709575	1709625		18		1709575	1709625	0,204,255
chr2L	1709725	1709775		18		1709725	1709775	0,204,255
chr2L	1709775	1709825		18		1709775	1709825	0,204,255
chr2L	1709825	1709875		18		1709825	1709875	0,204,255
chr2L	1709925	1709975		18		1709925	1709975	0,204,255
chr2L	1709975	1710025		18		1709975	1710025	0,204,255
chr2L	1710725	1710775		18		1710725	1710775	0,204,255
chr2L	1710775	1710825		18		1710775	1710825	0,204,255
chr2L	1711025	1711075		18		1711025	1711075	0,204,255
chr2L	1712125	1712175		18		1712125	1712175	0,204,255
chr2L	1712175	1712225		18		1712175	1712225	0,204,255
chr2L	1712875	1712925		18		1712875	1712925	0,204,255
chr2L	1714425	1714475		18		1714425	1714475	0,204,255
chr2L	1714675	1714725		18		1714675	1714725	0,204,255
chr2L	1724925	1724975		18		1724925	1724975	0,204,255
chr2L	1724975	1725025		18		1724975	1725025	0,204,255
chr2L	1725025	1725075		18		1725025	1725075	0,204,255
chr2L	1730175	1730225		18		1730175	1730225	0,204,255
chr2L	1730225	1730275		18		1730225	1730275	0,204,255
chr2L	1730275	1730325		18		1730275	1730325	0,204,255
chr2L	1730325	1730375		18		1730325	1730375	0,204,255
chr2L	1730375	1730425		18		1730375	1730425	0,204,255
chr2L	1730425	1730475		18		1730425	1730475	0,204,255
chr2L	1730525	1730575		18		1730525	1730575	0,204,255
chr2L	1730575	1730625		18		1730575	1730625	0,204,255
chr2L	1730825	1730875		18		1730825	1730875	0,204,255
chr2L	1731425	1731475		18		1731425	1731475	0,204,255
chr2L	1731475	1731525		18		1731475	1731525	0,204,255
chr2L	1731525	1731575		18		1731525	1731575	0,204,255
chr2L	1731575	1731625		18		1731575	1731625	0,204,255
chr2L	1731625	1731675		18		1731625	1731675	0,204,255
chr2L	1731725	1731775		18		1731725	1731775	0,204,255
chr2L	1750675	1750725		18		1750675	1750725	0,204,255
chr2L	1750775	1750825		18		1750775	1750825	0,204,255
chr2L	1751175	1751225		18		1751175	1751225	0,204,255
chr2L	1751375	1751425		18		1751375	1751425	0,204,255
chr2L	1975225	1975275		18		1975225	1975275	0,204,255
chr2L	1976275	1976325		18		1976275	1976325	0,204,255
chr2L	1976625	1976675		18		1976625	1976675	0,204,255
chr2L	1976725	1976775		18		1976725	1976775	0,204,255
chr2L	1978475	1978525		18		1978475	1978525	0,204,255
chr2L	1978525	1978575		18		1978525	1978575	0,204,255
chr2L	1979175	1979225		18		1979175	1979225	0,204,255
chr2L	1979525	1979575		18		1979525	1979575	0,204,255
chr2L	1979575	1979625		18		1979575	1979625	0,204,255
chr2L	1979875	1979925		18		1979875	1979925	0,204,255
chr2L	1981675	1981725		18		1981675	1981725	0,204,255
chr2L	1983025	1983075		18		1983025	1983075	0,204,255
chr2L	1983075	1983125		18		1983075	1983125	0,204,255
chr2L	1983125	1983175		18		1983125	1983175	0,204,255
chr2L	1983525	1983575		18		1983525	1983575	0,204,255
chr2L	1983575	1983625		18		1983575	1983625	0,204,255
chr2L	1983625	1983675		18		1983625	1983675	0,204,255
chr2L	1983675	1983725		18		1983675	1983725	0,204,255
chr2L	1983925	1983975		18		1983925	1983975	0,204,255
chr2L	1983975	1984025		18		1983975	1984025	0,204,255
chr2L	1985975	1986025		18		1985975	1986025	0,204,255
chr2L	1986025	1986075		18		1986025	1986075	0,204,255
chr2L	1986075	1986125		18		1986075	1986125	0,204,255
chr2L	1986125	1986175		18		1986125	1986175	0,204,255
chr2L	1986175	1986225		18		1986175	1986225	0,204,255
chr2L	1988675	1988725		18		1988675	1988725	0,204,255
chr2L	2043925	2043975		18		2043925	2043975	0,204,255
chr2L	2046025	2046075		18		2046025	2046075	0,204,255
chr2L	2046075	2046125		18		2046075	2046125	0,204,255
chr2L	2046125	2046175		18		2046125	2046175	0,204,255
chr2L	2046175	2046225		18		2046175	2046225	0,204,255
chr2L	2046275	2046325		18		2046275	2046325	0,204,255
chr2L	2046325	2046375		18		2046325	2046375	0,204,255
chr2L	2046375	2046425		18		2046375	2046425	0,204,255
chr2L	2046425	2046475		18		2046425	2046475	0,204,255
chr2L	2046475	2046525		18		2046475	2046525	0,204,255
chr2L	2128275	2128325		18		2128275	2128325	0,204,255
chr2L	2144425	2144475		18		2144425	2144475	0,204,255
chr2L	2144525	2144575		18		2144525	2144575	0,204,255
chr2L	2145825	2145875		18		2145825	2145875	0,204,255
chr2L	2145875	2145925		18		2145875	2145925	0,204,255
chr2L	2145925	2145975		18		2145925	2145975	0,204,255
chr2L	2145975	2146025		18		2145975	2146025	0,204,255
chr2L	2146025	2146075		18		2146025	2146075	0,204,255
chr2L	2146075	2146125		18		2146075	2146125	0,204,255
chr2L	2146125	2146175		18		2146125	2146175	0,204,255
chr2L	2146175	2146225		18		2146175	2146225	0,204,255
chr2L	2146225	2146275		18		2146225	2146275	0,204,255
chr2L	2146275	2146325		18		2146275	2146325	0,204,255
chr2L	2146325	2146375		18		2146325	2146375	0,204,255
chr2L	2146375	2146425		18		2146375	2146425	0,204,255
chr2L	2146525	2146575		18		2146525	2146575	0,204,255
chr2L	2146575	2146625		18		2146575	2146625	0,204,255
chr2L	2148375	2148425		18		2148375	2148425	0,204,255
chr2L	2148525	2148575		18		2148525	2148575	0,204,255
chr2L	2148575	2148625		18		2148575	2148625	0,204,255
chr2L	2148725	2148775		18		2148725	2148775	0,204,255
chr2L	2148775	2148825		18		2148775	2148825	0,204,255
chr2L	2149825	2149875		18		2149825	2149875	0,204,255
chr2L	2149925	2149975		18		2149925	2149975	0,204,255
chr2L	2149975	2150025		18		2149975	2150025	0,204,255
chr2L	2150025	2150075		18		2150025	2150075	0,204,255
chr2L	2150175	2150225		18		2150175	2150225	0,204,255
chr2L	2150225	2150275		18		2150225	2150275	0,204,255
chr2L	2150275	2150325		18		2150275	2150325	0,204,255
chr2L	2150325	2150375		18		2150325	2150375	0,204,255
chr2L	2150375	2150425		18		2150375	2150425	0,204,255
chr2L	2150425	2150475		18		2150425	2150475	0,204,255
chr2L	2150475	2150525		18		2150475	2150525	0,204,255
chr2L	2152725	2152775		18		2152725	2152775	0,204,255
chr2L	2152775	2152825		18		2152775	2152825	0,204,255
chr2L	2152925	2152975		18		2152925	2152975	0,204,255
chr2L	2152975	2153025		18		2152975	2153025	0,204,255
chr2L	2153025	2153075		18		2153025	2153075	0,204,255
chr2L	2153075	2153125		18		2153075	2153125	0,204,255
chr2L	2153175	2153225		18		2153175	2153225	0,204,255
chr2L	2153275	2153325		18		2153275	2153325	0,204,255
chr2L	2191125	2191175		18		2191125	2191175	0,204,255
chr2L	2191175	2191225		18		2191175	2191225	0,204,255
chr2L	2191225	2191275		18		2191225	2191275	0,204,255
chr2L	2191425	2191475		18		2191425	2191475	0,204,255
chr2L	2191475	2191525		18		2191475	2191525	0,204,255
chr2L	2212525	2212575		18		2212525	2212575	0,204,255
chr2L	2212675	2212725		18		2212675	2212725	0,204,255
chr2L	2212775	2212825		18		2212775	2212825	0,204,255
chr2L	2212825	2212875		18		2212825	2212875	0,204,255
chr2L	2212875	2212925		18		2212875	2212925	0,204,255
chr2L	2212925	2212975		18		2212925	2212975	0,204,255
chr2L	2212975	2213025		18		2212975	2213025	0,204,255
chr2L	2213025	2213075		18		2213025	2213075	0,204,255
chr2L	2213075	2213125		18		2213075	2213125	0,204,255
chr2L	2213125	2213175		18		2213125	2213175	0,204,255
chr2L	2213175	2213225		18		2213175	2213225	0,204,255
chr2L	2213225	2213275		18		2213225	2213275	0,204,255
chr2L	2214575	2214625		18		2214575	2214625	0,204,255
chr2L	2214625	2214675		18		2214625	2214675	0,204,255
chr2L	2214725	2214775		18		2214725	2214775	0,204,255
chr2L	2214775	2214825		18		2214775	2214825	0,204,255
chr2L	2214825	2214875		18		2214825	2214875	0,204,255
chr2L	2214875	2214925		18		2214875	2214925	0,204,255
chr2L	2215175	2215225		18		2215175	2215225	0,204,255
chr2L	2215225	2215275		18		2215225	2215275	0,204,255
chr2L	2215275	2215325		18		2215275	2215325	0,204,255
chr2L	2215325	2215375		18		2215325	2215375	0,204,255
chr2L	2215375	2215425		18		2215375	2215425	0,204,255
chr2L	2215425	2215475		18		2215425	2215475	0,204,255
chr2L	2215475	2215525		18		2215475	2215525	0,204,255
chr2L	2215525	2215575		18		2215525	2215575	0,204,255
chr2L	2215575	2215625		18		2215575	2215625	0,204,255
chr2L	2215625	2215675		18		2215625	2215675	0,204,255
chr2L	2217775	2217825		18		2217775	2217825	0,204,255
chr2L	2217825	2217875		18		2217825	2217875	0,204,255
chr2L	2217875	2217925		18		2217875	2217925	0,204,255
chr2L	2217975	2218025		18		2217975	2218025	0,204,255
chr2L	2218025	2218075		18		2218025	2218075	0,204,255
chr2L	2218075	2218125		18		2218075	2218125	0,204,255
chr2L	2218125	2218175		18		2218125	2218175	0,204,255
chr2L	2218175	2218225		18		2218175	2218225	0,204,255
chr2L	2218225	2218275		18		2218225	2218275	0,204,255
chr2L	2218275	2218325		18		2218275	2218325	0,204,255
chr2L	2218325	2218375		18		2218325	2218375	0,204,255
chr2L	2218375	2218425		18		2218375	2218425	0,204,255
chr2L	2218425	2218475		18		2218425	2218475	0,204,255
chr2L	2218475	2218525		18		2218475	2218525	0,204,255
chr2L	2218525	2218575		18		2218525	2218575	0,204,255
chr2L	2218875	2218925		18		2218875	2218925	0,204,255
chr2L	2219175	2219225		18		2219175	2219225	0,204,255
chr2L	2219225	2219275		18		2219225	2219275	0,204,255
chr2L	2219275	2219325		18		2219275	2219325	0,204,255
chr2L	2219325	2219375		18		2219325	2219375	0,204,255
chr2L	2219825	2219875		18		2219825	2219875	0,204,255
chr2L	2220025	2220075		18		2220025	2220075	0,204,255
chr2L	2220075	2220125		18		2220075	2220125	0,204,255
chr2L	2223525	2223575		18		2223525	2223575	0,204,255
chr2L	2223575	2223625		18		2223575	2223625	0,204,255
chr2L	2223625	2223675		18		2223625	2223675	0,204,255
chr2L	2224325	2224375		18		2224325	2224375	0,204,255
chr2L	2224525	2224575		18		2224525	2224575	0,204,255
chr2L	2225025	2225075		18		2225025	2225075	0,204,255
chr2L	2225075	2225125		18		2225075	2225125	0,204,255
chr2L	2225425	2225475		18		2225425	2225475	0,204,255
chr2L	2225675	2225725		18		2225675	2225725	0,204,255
chr2L	2227125	2227175		18		2227125	2227175	0,204,255
chr2L	2228725	2228775		18		2228725	2228775	0,204,255
chr2L	2235625	2235675		18		2235625	2235675	0,204,255
chr2L	2235725	2235775		18		2235725	2235775	0,204,255
chr2L	2235775	2235825		18		2235775	2235825	0,204,255
chr2L	2236675	2236725		18		2236675	2236725	0,204,255
chr2L	2366025	2366075		18		2366025	2366075	0,204,255
chr2L	2366225	2366275		18		2366225	2366275	0,204,255
chr2L	2374125	2374175		18		2374125	2374175	0,204,255
chr2L	2376925	2376975		18		2376925	2376975	0,204,255
chr2L	2376975	2377025		18		2376975	2377025	0,204,255
chr2L	2377025	2377075		18		2377025	2377075	0,204,255
chr2L	2377075	2377125		18		2377075	2377125	0,204,255
chr2L	2377125	2377175		18		2377125	2377175	0,204,255
chr2L	2377175	2377225		18		2377175	2377225	0,204,255
chr2L	2377575	2377625		18		2377575	2377625	0,204,255
chr2L	2382125	2382175		18		2382125	2382175	0,204,255
chr2L	2382175	2382225		18		2382175	2382225	0,204,255
chr2L	2382225	2382275		18		2382225	2382275	0,204,255
chr2L	2382475	2382525		18		2382475	2382525	0,204,255
chr2L	2382575	2382625		18		2382575	2382625	0,204,255
chr2L	2382625	2382675		18		2382625	2382675	0,204,255
chr2L	2382875	2382925		18		2382875	2382925	0,204,255
chr2L	2383675	2383725		18		2383675	2383725	0,204,255
chr2L	2383825	2383875		18		2383825	2383875	0,204,255
chr2L	2383875	2383925		18		2383875	2383925	0,204,255
chr2L	2420925	2420975		18		2420925	2420975	0,204,255
chr2L	2420975	2421025		18		2420975	2421025	0,204,255
chr2L	2421075	2421125		18		2421075	2421125	0,204,255
chr2L	2421125	2421175		18		2421125	2421175	0,204,255
chr2L	2421225	2421275		18		2421225	2421275	0,204,255
chr2L	2492025	2492075		18		2492025	2492075	0,204,255
chr2L	2493625	2493675		18		2493625	2493675	0,204,255
chr2L	2493725	2493775		18		2493725	2493775	0,204,255
chr2L	2575525	2575575		18		2575525	2575575	0,204,255
chr2L	2575575	2575625		18		2575575	2575625	0,204,255
chr2L	2575625	2575675		18		2575625	2575675	0,204,255
chr2L	2575775	2575825		18		2575775	2575825	0,204,255
chr2L	2575875	2575925		18		2575875	2575925	0,204,255
chr2L	2575925	2575975		18		2575925	2575975	0,204,255
chr2L	2575975	2576025		18		2575975	2576025	0,204,255
chr2L	2576025	2576075		18		2576025	2576075	0,204,255
chr2L	2576075	2576125		18		2576075	2576125	0,204,255
chr2L	2576125	2576175		18		2576125	2576175	0,204,255
chr2L	2576175	2576225		18		2576175	2576225	0,204,255
chr2L	2576325	2576375		18		2576325	2576375	0,204,255
chr2L	2576375	2576425		18		2576375	2576425	0,204,255
chr2L	2576425	2576475		18		2576425	2576475	0,204,255
chr2L	2576475	2576525		18		2576475	2576525	0,204,255
chr2L	2576525	2576575		18		2576525	2576575	0,204,255
chr2L	2576575	2576625		18		2576575	2576625	0,204,255
chr2L	2576625	2576675		18		2576625	2576675	0,204,255
chr2L	2576675	2576725		18		2576675	2576725	0,204,255
chr2L	2577925	2577975		18		2577925	2577975	0,204,255
chr2L	2577975	2578025		18		2577975	2578025	0,204,255
chr2L	2578025	2578075		18		2578025	2578075	0,204,255
chr2L	2578075	2578125		18		2578075	2578125	0,204,255
chr2L	2578125	2578175		18		2578125	2578175	0,204,255
chr2L	2578175	2578225		18		2578175	2578225	0,204,255
chr2L	2578225	2578275		18		2578225	2578275	0,204,255
chr2L	2578275	2578325		18		2578275	2578325	0,204,255
chr2L	2578325	2578375		18		2578325	2578375	0,204,255
chr2L	2578375	2578425		18		2578375	2578425	0,204,255
chr2L	2578425	2578475		18		2578425	2578475	0,204,255
chr2L	2578475	2578525		18		2578475	2578525	0,204,255
chr2L	2578525	2578575		18		2578525	2578575	0,204,255
chr2L	2578575	2578625		18		2578575	2578625	0,204,255
chr2L	2578625	2578675		18		2578625	2578675	0,204,255
chr2L	2578725	2578775		18		2578725	2578775	0,204,255
chr2L	2578775	2578825		18		2578775	2578825	0,204,255
chr2L	2579125	2579175		18		2579125	2579175	0,204,255
chr2L	2579275	2579325		18		2579275	2579325	0,204,255
chr2L	2579325	2579375		18		2579325	2579375	0,204,255
chr2L	2580975	2581025		18		2580975	2581025	0,204,255
chr2L	2581175	2581225		18		2581175	2581225	0,204,255
chr2L	2581975	2582025		18		2581975	2582025	0,204,255
chr2L	2582025	2582075		18		2582025	2582075	0,204,255
chr2L	2582075	2582125		18		2582075	2582125	0,204,255
chr2L	2582125	2582175		18		2582125	2582175	0,204,255
chr2L	2582925	2582975		18		2582925	2582975	0,204,255
chr2L	2582975	2583025		18		2582975	2583025	0,204,255
chr2L	2584375	2584425		18		2584375	2584425	0,204,255
chr2L	2740525	2740575		18		2740525	2740575	0,204,255
chr2L	2743275	2743325		18		2743275	2743325	0,204,255
chr2L	2743375	2743425		18		2743375	2743425	0,204,255
chr2L	2743425	2743475		18		2743425	2743475	0,204,255
chr2L	2743475	2743525		18		2743475	2743525	0,204,255
chr2L	2743525	2743575		18		2743525	2743575	0,204,255
chr2L	2743575	2743625		18		2743575	2743625	0,204,255
chr2L	2744025	2744075		18		2744025	2744075	0,204,255
chr2L	2744075	2744125		18		2744075	2744125	0,204,255
chr2L	2746075	2746125		18		2746075	2746125	0,204,255
chr2L	2746125	2746175		18		2746125	2746175	0,204,255
chr2L	2746175	2746225		18		2746175	2746225	0,204,255
chr2L	2746225	2746275		18		2746225	2746275	0,204,255
chr2L	2746375	2746425		18		2746375	2746425	0,204,255
chr2L	2746425	2746475		18		2746425	2746475	0,204,255
chr2L	2746675	2746725		18		2746675	2746725	0,204,255
chr2L	2746725	2746775		18		2746725	2746775	0,204,255
chr2L	2751175	2751225		18		2751175	2751225	0,204,255
chr2L	2759375	2759425		18		2759375	2759425	0,204,255
chr2L	2760575	2760625		18		2760575	2760625	0,204,255
chr2L	2761025	2761075		18		2761025	2761075	0,204,255
chr2L	2761075	2761125		18		2761075	2761125	0,204,255
chr2L	2761825	2761875		18		2761825	2761875	0,204,255
chr2L	2763225	2763275		18		2763225	2763275	0,204,255
chr2L	2763275	2763325		18		2763275	2763325	0,204,255
chr2L	2763325	2763375		18		2763325	2763375	0,204,255
chr2L	2763375	2763425		18		2763375	2763425	0,204,255
chr2L	2763525	2763575		18		2763525	2763575	0,204,255
chr2L	2764625	2764675		18		2764625	2764675	0,204,255
chr2L	2766425	2766475		18		2766425	2766475	0,204,255
chr2L	2766475	2766525		18		2766475	2766525	0,204,255
chr2L	2766525	2766575		18		2766525	2766575	0,204,255
chr2L	2766575	2766625		18		2766575	2766625	0,204,255
chr2L	2768325	2768375		18		2768325	2768375	0,204,255
chr2L	2768875	2768925		18		2768875	2768925	0,204,255
chr2L	2768925	2768975		18		2768925	2768975	0,204,255
chr2L	2768975	2769025		18		2768975	2769025	0,204,255
chr2L	2769425	2769475		18		2769425	2769475	0,204,255
chr2L	2770725	2770775		18		2770725	2770775	0,204,255
chr2L	2770775	2770825		18		2770775	2770825	0,204,255
chr2L	2770825	2770875		18		2770825	2770875	0,204,255
chr2L	2770975	2771025		18		2770975	2771025	0,204,255
chr2L	2771275	2771325		18		2771275	2771325	0,204,255
chr2L	2771325	2771375		18		2771325	2771375	0,204,255
chr2L	2771375	2771425		18		2771375	2771425	0,204,255
chr2L	2857875	2857925		18		2857875	2857925	0,204,255
chr2L	2857925	2857975		18		2857925	2857975	0,204,255
chr2L	2862475	2862525		18		2862475	2862525	0,204,255
chr2L	2873025	2873075		18		2873025	2873075	0,204,255
chr2L	2875375	2875425		18		2875375	2875425	0,204,255
chr2L	2876775	2876825		18		2876775	2876825	0,204,255
chr2L	2877325	2877375		18		2877325	2877375	0,204,255
chr2L	2877375	2877425		18		2877375	2877425	0,204,255
chr2L	2877425	2877475		18		2877425	2877475	0,204,255
chr2L	2877475	2877525		18		2877475	2877525	0,204,255
chr2L	2877525	2877575		18		2877525	2877575	0,204,255
chr2L	2877575	2877625		18		2877575	2877625	0,204,255
chr2L	2877625	2877675		18		2877625	2877675	0,204,255
chr2L	2877875	2877925		18		2877875	2877925	0,204,255
chr2L	2878975	2879025		18		2878975	2879025	0,204,255
chr2L	2879925	2879975		18		2879925	2879975	0,204,255
chr2L	2880175	2880225		18		2880175	2880225	0,204,255
chr2L	2880325	2880375		18		2880325	2880375	0,204,255
chr2L	2880375	2880425		18		2880375	2880425	0,204,255
chr2L	2880425	2880475		18		2880425	2880475	0,204,255
chr2L	2880475	2880525		18		2880475	2880525	0,204,255
chr2L	2881175	2881225		18		2881175	2881225	0,204,255
chr2L	2882575	2882625		18		2882575	2882625	0,204,255
chr2L	2882625	2882675		18		2882625	2882675	0,204,255
chr2L	2882675	2882725		18		2882675	2882725	0,204,255
chr2L	2882725	2882775		18		2882725	2882775	0,204,255
chr2L	2882775	2882825		18		2882775	2882825	0,204,255
chr2L	2882825	2882875		18		2882825	2882875	0,204,255
chr2L	2882875	2882925		18		2882875	2882925	0,204,255
chr2L	2884125	2884175		18		2884125	2884175	0,204,255
chr2L	2969175	2969225		18		2969175	2969225	0,204,255
chr2L	2970175	2970225		18		2970175	2970225	0,204,255
chr2L	2970325	2970375		18		2970325	2970375	0,204,255
chr2L	2970375	2970425		18		2970375	2970425	0,204,255
chr2L	2970425	2970475		18		2970425	2970475	0,204,255
chr2L	2970475	2970525		18		2970475	2970525	0,204,255
chr2L	2970525	2970575		18		2970525	2970575	0,204,255
chr2L	2970625	2970675		18		2970625	2970675	0,204,255
chr2L	2970675	2970725		18		2970675	2970725	0,204,255
chr2L	2970725	2970775		18		2970725	2970775	0,204,255
chr2L	2970775	2970825		18		2970775	2970825	0,204,255
chr2L	2971325	2971375		18		2971325	2971375	0,204,255
chr2L	2971625	2971675		18		2971625	2971675	0,204,255
chr2L	2971675	2971725		18		2971675	2971725	0,204,255
chr2L	2972025	2972075		18		2972025	2972075	0,204,255
chr2L	2972075	2972125		18		2972075	2972125	0,204,255
chr2L	2973825	2973875		18		2973825	2973875	0,204,255
chr2L	2973875	2973925		18		2973875	2973925	0,204,255
chr2L	2973925	2973975		18		2973925	2973975	0,204,255
chr2L	2973975	2974025		18		2973975	2974025	0,204,255
chr2L	2974025	2974075		18		2974025	2974075	0,204,255
chr2L	2974075	2974125		18		2974075	2974125	0,204,255
chr2L	2974125	2974175		18		2974125	2974175	0,204,255
chr2L	2974175	2974225		18		2974175	2974225	0,204,255
chr2L	2974225	2974275		18		2974225	2974275	0,204,255
chr2L	2974475	2974525		18		2974475	2974525	0,204,255
chr2L	2975025	2975075		18		2975025	2975075	0,204,255
chr2L	2975075	2975125		18		2975075	2975125	0,204,255
chr2L	2975375	2975425		18		2975375	2975425	0,204,255
chr2L	2975775	2975825		18		2975775	2975825	0,204,255
chr2L	2975825	2975875		18		2975825	2975875	0,204,255
chr2L	2975875	2975925		18		2975875	2975925	0,204,255
chr2L	2975925	2975975		18		2975925	2975975	0,204,255
chr2L	2975975	2976025		18		2975975	2976025	0,204,255
chr2L	2976025	2976075		18		2976025	2976075	0,204,255
chr2L	2978125	2978175		18		2978125	2978175	0,204,255
chr2L	2978175	2978225		18		2978175	2978225	0,204,255
chr2L	2978225	2978275		18		2978225	2978275	0,204,255
chr2L	2978725	2978775		18		2978725	2978775	0,204,255
chr2L	2978775	2978825		18		2978775	2978825	0,204,255
chr2L	2978825	2978875		18		2978825	2978875	0,204,255
chr2L	2979925	2979975		18		2979925	2979975	0,204,255
chr2L	2988625	2988675		18		2988625	2988675	0,204,255
chr2L	2988675	2988725		18		2988675	2988725	0,204,255
chr2L	2988725	2988775		18		2988725	2988775	0,204,255
chr2L	2988775	2988825		18		2988775	2988825	0,204,255
chr2L	2988825	2988875		18		2988825	2988875	0,204,255
chr2L	2989125	2989175		18		2989125	2989175	0,204,255
chr2L	2989175	2989225		18		2989175	2989225	0,204,255
chr2L	2989225	2989275		18		2989225	2989275	0,204,255
chr2L	2989275	2989325		18		2989275	2989325	0,204,255
chr2L	2989325	2989375		18		2989325	2989375	0,204,255
chr2L	2989575	2989625		18		2989575	2989625	0,204,255
chr2L	2989625	2989675		18		2989625	2989675	0,204,255
chr2L	2991275	2991325		18		2991275	2991325	0,204,255
chr2L	2991325	2991375		18		2991325	2991375	0,204,255
chr2L	2991375	2991425		18		2991375	2991425	0,204,255
chr2L	2991425	2991475		18		2991425	2991475	0,204,255
chr2L	2991625	2991675		18		2991625	2991675	0,204,255
chr2L	2991675	2991725		18		2991675	2991725	0,204,255
chr2L	2991725	2991775		18		2991725	2991775	0,204,255
chr2L	2991775	2991825		18		2991775	2991825	0,204,255
chr2L	2991825	2991875		18		2991825	2991875	0,204,255
chr2L	2991925	2991975		18		2991925	2991975	0,204,255
chr2L	2992025	2992075		18		2992025	2992075	0,204,255
chr2L	2992075	2992125		18		2992075	2992125	0,204,255
chr2L	2992125	2992175		18		2992125	2992175	0,204,255
chr2L	2995225	2995275		18		2995225	2995275	0,204,255
chr2L	2995275	2995325		18		2995275	2995325	0,204,255
chr2L	2995325	2995375		18		2995325	2995375	0,204,255
chr2L	2998475	2998525		18		2998475	2998525	0,204,255
chr2L	2998525	2998575		18		2998525	2998575	0,204,255
chr2L	3000025	3000075		18		3000025	3000075	0,204,255
chr2L	3017675	3017725		18		3017675	3017725	0,204,255
chr2L	3017725	3017775		18		3017725	3017775	0,204,255
chr2L	3018825	3018875		18		3018825	3018875	0,204,255
chr2L	3018875	3018925		18		3018875	3018925	0,204,255
chr2L	3018925	3018975		18		3018925	3018975	0,204,255
chr2L	3021425	3021475		18		3021425	3021475	0,204,255
chr2L	3021575	3021625		18		3021575	3021625	0,204,255
chr2L	3021625	3021675		18		3021625	3021675	0,204,255
chr2L	3021775	3021825		18		3021775	3021825	0,204,255
chr2L	3021875	3021925		18		3021875	3021925	0,204,255
chr2L	3021925	3021975		18		3021925	3021975	0,204,255
chr2L	3022275	3022325		18		3022275	3022325	0,204,255
chr2L	3022525	3022575		18		3022525	3022575	0,204,255
chr2L	3022575	3022625		18		3022575	3022625	0,204,255
chr2L	3023825	3023875		18		3023825	3023875	0,204,255
chr2L	3024125	3024175		18		3024125	3024175	0,204,255
chr2L	3025725	3025775		18		3025725	3025775	0,204,255
chr2L	3029825	3029875		18		3029825	3029875	0,204,255
chr2L	3030075	3030125		18		3030075	3030125	0,204,255
chr2L	3031025	3031075		18		3031025	3031075	0,204,255
chr2L	3031175	3031225		18		3031175	3031225	0,204,255
chr2L	3031225	3031275		18		3031225	3031275	0,204,255
chr2L	3031275	3031325		18		3031275	3031325	0,204,255
chr2L	3031325	3031375		18		3031325	3031375	0,204,255
chr2L	3031525	3031575		18		3031525	3031575	0,204,255
chr2L	3031575	3031625		18		3031575	3031625	0,204,255
chr2L	3031625	3031675		18		3031625	3031675	0,204,255
chr2L	3031675	3031725		18		3031675	3031725	0,204,255
chr2L	3031725	3031775		18		3031725	3031775	0,204,255
chr2L	3031775	3031825		18		3031775	3031825	0,204,255
chr2L	3031875	3031925		18		3031875	3031925	0,204,255
chr2L	3031925	3031975		18		3031925	3031975	0,204,255
chr2L	3031975	3032025		18		3031975	3032025	0,204,255
chr2L	3032025	3032075		18		3032025	3032075	0,204,255
chr2L	3032075	3032125		18		3032075	3032125	0,204,255
chr2L	3032125	3032175		18		3032125	3032175	0,204,255
chr2L	3034775	3034825		18		3034775	3034825	0,204,255
chr2L	3034825	3034875		18		3034825	3034875	0,204,255
chr2L	3035025	3035075		18		3035025	3035075	0,204,255
chr2L	3035075	3035125		18		3035075	3035125	0,204,255
chr2L	3035125	3035175		18		3035125	3035175	0,204,255
chr2L	3035425	3035475		18		3035425	3035475	0,204,255
chr2L	3035825	3035875		18		3035825	3035875	0,204,255
chr2L	3035875	3035925		18		3035875	3035925	0,204,255
chr2L	3035925	3035975		18		3035925	3035975	0,204,255
chr2L	3035975	3036025		18		3035975	3036025	0,204,255
chr2L	3036025	3036075		18		3036025	3036075	0,204,255
chr2L	3036075	3036125		18		3036075	3036125	0,204,255
chr2L	3038075	3038125		18		3038075	3038125	0,204,255
chr2L	3038125	3038175		18		3038125	3038175	0,204,255
chr2L	3038175	3038225		18		3038175	3038225	0,204,255
chr2L	3038425	3038475		18		3038425	3038475	0,204,255
chr2L	3038575	3038625		18		3038575	3038625	0,204,255
chr2L	3038625	3038675		18		3038625	3038675	0,204,255
chr2L	3038675	3038725		18		3038675	3038725	0,204,255
chr2L	3038725	3038775		18		3038725	3038775	0,204,255
chr2L	3038775	3038825		18		3038775	3038825	0,204,255
chr2L	3038825	3038875		18		3038825	3038875	0,204,255
chr2L	3040775	3040825		18		3040775	3040825	0,204,255
chr2L	3040825	3040875		18		3040825	3040875	0,204,255
chr2L	3040875	3040925		18		3040875	3040925	0,204,255
chr2L	3040925	3040975		18		3040925	3040975	0,204,255
chr2L	3040975	3041025		18		3040975	3041025	0,204,255
chr2L	3041025	3041075		18		3041025	3041075	0,204,255
chr2L	3041075	3041125		18		3041075	3041125	0,204,255
chr2L	3041125	3041175		18		3041125	3041175	0,204,255
chr2L	3041175	3041225		18		3041175	3041225	0,204,255
chr2L	3041225	3041275		18		3041225	3041275	0,204,255
chr2L	3041325	3041375		18		3041325	3041375	0,204,255
chr2L	3160475	3160525		18		3160475	3160525	0,204,255
chr2L	3160525	3160575		18		3160525	3160575	0,204,255
chr2L	3160575	3160625		18		3160575	3160625	0,204,255
chr2L	3160625	3160675		18		3160625	3160675	0,204,255
chr2L	3160675	3160725		18		3160675	3160725	0,204,255
chr2L	3160725	3160775		18		3160725	3160775	0,204,255
chr2L	3160775	3160825		18		3160775	3160825	0,204,255
chr2L	3160875	3160925		18		3160875	3160925	0,204,255
chr2L	3160925	3160975		18		3160925	3160975	0,204,255
chr2L	3161625	3161675		18		3161625	3161675	0,204,255
chr2L	3161725	3161775		18		3161725	3161775	0,204,255
chr2L	3161825	3161875		18		3161825	3161875	0,204,255
chr2L	3161875	3161925		18		3161875	3161925	0,204,255
chr2L	3162825	3162875		18		3162825	3162875	0,204,255
chr2L	3162875	3162925		18		3162875	3162925	0,204,255
chr2L	3162925	3162975		18		3162925	3162975	0,204,255
chr2L	3162975	3163025		18		3162975	3163025	0,204,255
chr2L	3164975	3165025		18		3164975	3165025	0,204,255
chr2L	3170275	3170325		18		3170275	3170325	0,204,255
chr2L	3170325	3170375		18		3170325	3170375	0,204,255
chr2L	3170375	3170425		18		3170375	3170425	0,204,255
chr2L	3170425	3170475		18		3170425	3170475	0,204,255
chr2L	3170475	3170525		18		3170475	3170525	0,204,255
chr2L	3170525	3170575		18		3170525	3170575	0,204,255
chr2L	3170575	3170625		18		3170575	3170625	0,204,255
chr2L	3170625	3170675		18		3170625	3170675	0,204,255
chr2L	3372975	3373025		18		3372975	3373025	0,204,255
chr2L	3375575	3375625		18		3375575	3375625	0,204,255
chr2L	3375725	3375775		18		3375725	3375775	0,204,255
chr2L	3375775	3375825		18		3375775	3375825	0,204,255
chr2L	3376075	3376125		18		3376075	3376125	0,204,255
chr2L	3377425	3377475		18		3377425	3377475	0,204,255
chr2L	3377475	3377525		18		3377475	3377525	0,204,255
chr2L	3377525	3377575		18		3377525	3377575	0,204,255
chr2L	3377575	3377625		18		3377575	3377625	0,204,255
chr2L	3377775	3377825		18		3377775	3377825	0,204,255
chr2L	3378175	3378225		18		3378175	3378225	0,204,255
chr2L	3450925	3450975		18		3450925	3450975	0,204,255
chr2L	3451275	3451325		18		3451275	3451325	0,204,255
chr2L	3451675	3451725		18		3451675	3451725	0,204,255
chr2L	3451725	3451775		18		3451725	3451775	0,204,255
chr2L	3451775	3451825		18		3451775	3451825	0,204,255
chr2L	3451825	3451875		18		3451825	3451875	0,204,255
chr2L	3452875	3452925		18		3452875	3452925	0,204,255
chr2L	3452925	3452975		18		3452925	3452975	0,204,255
chr2L	3452975	3453025		18		3452975	3453025	0,204,255
chr2L	3453075	3453125		18		3453075	3453125	0,204,255
chr2L	3454875	3454925		18		3454875	3454925	0,204,255
chr2L	3454925	3454975		18		3454925	3454975	0,204,255
chr2L	3454975	3455025		18		3454975	3455025	0,204,255
chr2L	3455025	3455075		18		3455025	3455075	0,204,255
chr2L	3455075	3455125		18		3455075	3455125	0,204,255
chr2L	3455125	3455175		18		3455125	3455175	0,204,255
chr2L	3455175	3455225		18		3455175	3455225	0,204,255
chr2L	3455525	3455575		18		3455525	3455575	0,204,255
chr2L	3455625	3455675		18		3455625	3455675	0,204,255
chr2L	3455825	3455875		18		3455825	3455875	0,204,255
chr2L	3455925	3455975		18		3455925	3455975	0,204,255
chr2L	3455975	3456025		18		3455975	3456025	0,204,255
chr2L	3456075	3456125		18		3456075	3456125	0,204,255
chr2L	3456125	3456175		18		3456125	3456175	0,204,255
chr2L	3456175	3456225		18		3456175	3456225	0,204,255
chr2L	3456225	3456275		18		3456225	3456275	0,204,255
chr2L	3456275	3456325		18		3456275	3456325	0,204,255
chr2L	3456325	3456375		18		3456325	3456375	0,204,255
chr2L	3456625	3456675		18		3456625	3456675	0,204,255
chr2L	3456675	3456725		18		3456675	3456725	0,204,255
chr2L	3456725	3456775		18		3456725	3456775	0,204,255
chr2L	3464625	3464675		18		3464625	3464675	0,204,255
chr2L	3465225	3465275		18		3465225	3465275	0,204,255
chr2L	3465325	3465375		18		3465325	3465375	0,204,255
chr2L	3465575	3465625		18		3465575	3465625	0,204,255
chr2L	3466975	3467025		18		3466975	3467025	0,204,255
chr2L	3467025	3467075		18		3467025	3467075	0,204,255
chr2L	3467075	3467125		18		3467075	3467125	0,204,255
chr2L	3467175	3467225		18		3467175	3467225	0,204,255
chr2L	3467275	3467325		18		3467275	3467325	0,204,255
chr2L	3467325	3467375		18		3467325	3467375	0,204,255
chr2L	3467375	3467425		18		3467375	3467425	0,204,255
chr2L	3467425	3467475		18		3467425	3467475	0,204,255
chr2L	3467475	3467525		18		3467475	3467525	0,204,255
chr2L	3467525	3467575		18		3467525	3467575	0,204,255
chr2L	3467975	3468025		18		3467975	3468025	0,204,255
chr2L	3468075	3468125		18		3468075	3468125	0,204,255
chr2L	3468125	3468175		18		3468125	3468175	0,204,255
chr2L	3468175	3468225		18		3468175	3468225	0,204,255
chr2L	3468225	3468275		18		3468225	3468275	0,204,255
chr2L	3468275	3468325		18		3468275	3468325	0,204,255
chr2L	3468325	3468375		18		3468325	3468375	0,204,255
chr2L	3468375	3468425		18		3468375	3468425	0,204,255
chr2L	3468425	3468475		18		3468425	3468475	0,204,255
chr2L	3468475	3468525		18		3468475	3468525	0,204,255
chr2L	3468625	3468675		18		3468625	3468675	0,204,255
chr2L	3468875	3468925		18		3468875	3468925	0,204,255
chr2L	3469475	3469525		18		3469475	3469525	0,204,255
chr2L	3513125	3513175		18		3513125	3513175	0,204,255
chr2L	3513175	3513225		18		3513175	3513225	0,204,255
chr2L	3513675	3513725		18		3513675	3513725	0,204,255
chr2L	3513775	3513825		18		3513775	3513825	0,204,255
chr2L	3514275	3514325		18		3514275	3514325	0,204,255
chr2L	3514325	3514375		18		3514325	3514375	0,204,255
chr2L	3514475	3514525		18		3514475	3514525	0,204,255
chr2L	3516125	3516175		18		3516125	3516175	0,204,255
chr2L	3529825	3529875		18		3529825	3529875	0,204,255
chr2L	3529875	3529925		18		3529875	3529925	0,204,255
chr2L	3529925	3529975		18		3529925	3529975	0,204,255
chr2L	3530025	3530075		18		3530025	3530075	0,204,255
chr2L	3619525	3619575		18		3619525	3619575	0,204,255
chr2L	3619575	3619625		18		3619575	3619625	0,204,255
chr2L	3619725	3619775		18		3619725	3619775	0,204,255
chr2L	3619775	3619825		18		3619775	3619825	0,204,255
chr2L	3619925	3619975		18		3619925	3619975	0,204,255
chr2L	3619975	3620025		18		3619975	3620025	0,204,255
chr2L	3655275	3655325		18		3655275	3655325	0,204,255
chr2L	3655325	3655375		18		3655325	3655375	0,204,255
chr2L	3710325	3710375		18		3710325	3710375	0,204,255
chr2L	3710625	3710675		18		3710625	3710675	0,204,255
chr2L	3710925	3710975		18		3710925	3710975	0,204,255
chr2L	3711025	3711075		18		3711025	3711075	0,204,255
chr2L	3711075	3711125		18		3711075	3711125	0,204,255
chr2L	3711125	3711175		18		3711125	3711175	0,204,255
chr2L	3711175	3711225		18		3711175	3711225	0,204,255
chr2L	3811875	3811925		18		3811875	3811925	0,204,255
chr2L	3811925	3811975		18		3811925	3811975	0,204,255
chr2L	3811975	3812025		18		3811975	3812025	0,204,255
chr2L	3812025	3812075		18		3812025	3812075	0,204,255
chr2L	3812075	3812125		18		3812075	3812125	0,204,255
chr2L	3812125	3812175		18		3812125	3812175	0,204,255
chr2L	3812225	3812275		18		3812225	3812275	0,204,255
chr2L	3812275	3812325		18		3812275	3812325	0,204,255
chr2L	3812375	3812425		18		3812375	3812425	0,204,255
chr2L	3812475	3812525		18		3812475	3812525	0,204,255
chr2L	3812625	3812675		18		3812625	3812675	0,204,255
chr2L	3812675	3812725		18		3812675	3812725	0,204,255
chr2L	3812725	3812775		18		3812725	3812775	0,204,255
chr2L	3812775	3812825		18		3812775	3812825	0,204,255
chr2L	3812825	3812875		18		3812825	3812875	0,204,255
chr2L	3812875	3812925		18		3812875	3812925	0,204,255
chr2L	3812925	3812975		18		3812925	3812975	0,204,255
chr2L	3812975	3813025		18		3812975	3813025	0,204,255
chr2L	3868575	3868625		18		3868575	3868625	0,204,255
chr2L	3868625	3868675		18		3868625	3868675	0,204,255
chr2L	3870875	3870925		18		3870875	3870925	0,204,255
chr2L	3870925	3870975		18		3870925	3870975	0,204,255
chr2L	3870975	3871025		18		3870975	3871025	0,204,255
chr2L	3871075	3871125		18		3871075	3871125	0,204,255
chr2L	3871275	3871325		18		3871275	3871325	0,204,255
chr2L	3871325	3871375		18		3871325	3871375	0,204,255
chr2L	3871375	3871425		18		3871375	3871425	0,204,255
chr2L	3871425	3871475		18		3871425	3871475	0,204,255
chr2L	3871475	3871525		18		3871475	3871525	0,204,255
chr2L	3871525	3871575		18		3871525	3871575	0,204,255
chr2L	3871575	3871625		18		3871575	3871625	0,204,255
chr2L	3871625	3871675		18		3871625	3871675	0,204,255
chr2L	3871675	3871725		18		3871675	3871725	0,204,255
chr2L	3871725	3871775		18		3871725	3871775	0,204,255
chr2L	3871775	3871825		18		3871775	3871825	0,204,255
chr2L	4123075	4123125		18		4123075	4123125	0,204,255
chr2L	4225125	4225175		18		4225125	4225175	0,204,255
chr2L	4225225	4225275		18		4225225	4225275	0,204,255
chr2L	4381475	4381525		18		4381475	4381525	0,204,255
chr2L	4381575	4381625		18		4381575	4381625	0,204,255
chr2L	4381625	4381675		18		4381625	4381675	0,204,255
chr2L	4381725	4381775		18		4381725	4381775	0,204,255
chr2L	4382125	4382175		18		4382125	4382175	0,204,255
chr2L	4382275	4382325		18		4382275	4382325	0,204,255
chr2L	4382375	4382425		18		4382375	4382425	0,204,255
chr2L	4382425	4382475		18		4382425	4382475	0,204,255
chr2L	4383325	4383375		18		4383325	4383375	0,204,255
chr2L	4383375	4383425		18		4383375	4383425	0,204,255
chr2L	4383425	4383475		18		4383425	4383475	0,204,255
chr2L	4383475	4383525		18		4383475	4383525	0,204,255
chr2L	4383525	4383575		18		4383525	4383575	0,204,255
chr2L	4383575	4383625		18		4383575	4383625	0,204,255
chr2L	4383625	4383675		18		4383625	4383675	0,204,255
chr2L	4383675	4383725		18		4383675	4383725	0,204,255
chr2L	4383725	4383775		18		4383725	4383775	0,204,255
chr2L	4383775	4383825		18		4383775	4383825	0,204,255
chr2L	4383825	4383875		18		4383825	4383875	0,204,255
chr2L	4383925	4383975		18		4383925	4383975	0,204,255
chr2L	4383975	4384025		18		4383975	4384025	0,204,255
chr2L	4384025	4384075		18		4384025	4384075	0,204,255
chr2L	4384075	4384125		18		4384075	4384125	0,204,255
chr2L	4384125	4384175		18		4384125	4384175	0,204,255
chr2L	4384225	4384275		18		4384225	4384275	0,204,255
chr2L	4384425	4384475		18		4384425	4384475	0,204,255
chr2L	4384475	4384525		18		4384475	4384525	0,204,255
chr2L	4384525	4384575		18		4384525	4384575	0,204,255
chr2L	4384575	4384625		18		4384575	4384625	0,204,255
chr2L	4384625	4384675		18		4384625	4384675	0,204,255
chr2L	4384675	4384725		18		4384675	4384725	0,204,255
chr2L	4384725	4384775		18		4384725	4384775	0,204,255
chr2L	4384775	4384825		18		4384775	4384825	0,204,255
chr2L	4384825	4384875		18		4384825	4384875	0,204,255
chr2L	4384875	4384925		18		4384875	4384925	0,204,255
chr2L	4384925	4384975		18		4384925	4384975	0,204,255
chr2L	4384975	4385025		18		4384975	4385025	0,204,255
chr2L	4385025	4385075		18		4385025	4385075	0,204,255
chr2L	4385075	4385125		18		4385075	4385125	0,204,255
chr2L	4385125	4385175		18		4385125	4385175	0,204,255
chr2L	4385175	4385225		18		4385175	4385225	0,204,255
chr2L	4385225	4385275		18		4385225	4385275	0,204,255
chr2L	4385275	4385325		18		4385275	4385325	0,204,255
chr2L	4385475	4385525		18		4385475	4385525	0,204,255
chr2L	4386325	4386375		18		4386325	4386375	0,204,255
chr2L	4386375	4386425		18		4386375	4386425	0,204,255
chr2L	4392675	4392725		18		4392675	4392725	0,204,255
chr2L	4392725	4392775		18		4392725	4392775	0,204,255
chr2L	4392775	4392825		18		4392775	4392825	0,204,255
chr2L	4392825	4392875		18		4392825	4392875	0,204,255
chr2L	4392875	4392925		18		4392875	4392925	0,204,255
chr2L	4392925	4392975		18		4392925	4392975	0,204,255
chr2L	4393525	4393575		18		4393525	4393575	0,204,255
chr2L	4394625	4394675		18		4394625	4394675	0,204,255
chr2L	4394925	4394975		18		4394925	4394975	0,204,255
chr2L	4394975	4395025		18		4394975	4395025	0,204,255
chr2L	4395225	4395275		18		4395225	4395275	0,204,255
chr2L	4395275	4395325		18		4395275	4395325	0,204,255
chr2L	4395325	4395375		18		4395325	4395375	0,204,255
chr2L	4395375	4395425		18		4395375	4395425	0,204,255
chr2L	4395425	4395475		18		4395425	4395475	0,204,255
chr2L	4395625	4395675		18		4395625	4395675	0,204,255
chr2L	4403775	4403825		18		4403775	4403825	0,204,255
chr2L	4403825	4403875		18		4403825	4403875	0,204,255
chr2L	4403875	4403925		18		4403875	4403925	0,204,255
chr2L	4442875	4442925		18		4442875	4442925	0,204,255
chr2L	4442975	4443025		18		4442975	4443025	0,204,255
chr2L	4443025	4443075		18		4443025	4443075	0,204,255
chr2L	4443125	4443175		18		4443125	4443175	0,204,255
chr2L	4443175	4443225		18		4443175	4443225	0,204,255
chr2L	4443225	4443275		18		4443225	4443275	0,204,255
chr2L	4443275	4443325		18		4443275	4443325	0,204,255
chr2L	4443325	4443375		18		4443325	4443375	0,204,255
chr2L	4443575	4443625		18		4443575	4443625	0,204,255
chr2L	4443625	4443675		18		4443625	4443675	0,204,255
chr2L	4443675	4443725		18		4443675	4443725	0,204,255
chr2L	4443725	4443775		18		4443725	4443775	0,204,255
chr2L	4444125	4444175		18		4444125	4444175	0,204,255
chr2L	4445925	4445975		18		4445925	4445975	0,204,255
chr2L	4446775	4446825		18		4446775	4446825	0,204,255
chr2L	4446825	4446875		18		4446825	4446875	0,204,255
chr2L	4446875	4446925		18		4446875	4446925	0,204,255
chr2L	4446925	4446975		18		4446925	4446975	0,204,255
chr2L	4447075	4447125		18		4447075	4447125	0,204,255
chr2L	4447175	4447225		18		4447175	4447225	0,204,255
chr2L	4449375	4449425		18		4449375	4449425	0,204,255
chr2L	4449425	4449475		18		4449425	4449475	0,204,255
chr2L	4449475	4449525		18		4449475	4449525	0,204,255
chr2L	4450125	4450175		18		4450125	4450175	0,204,255
chr2L	4450225	4450275		18		4450225	4450275	0,204,255
chr2L	4450525	4450575		18		4450525	4450575	0,204,255
chr2L	4450575	4450625		18		4450575	4450625	0,204,255
chr2L	4450625	4450675		18		4450625	4450675	0,204,255
chr2L	4450825	4450875		18		4450825	4450875	0,204,255
chr2L	4450875	4450925		18		4450875	4450925	0,204,255
chr2L	4450925	4450975		18		4450925	4450975	0,204,255
chr2L	4450975	4451025		18		4450975	4451025	0,204,255
chr2L	4451025	4451075		18		4451025	4451075	0,204,255
chr2L	4451075	4451125		18		4451075	4451125	0,204,255
chr2L	4451125	4451175		18		4451125	4451175	0,204,255
chr2L	4451175	4451225		18		4451175	4451225	0,204,255
chr2L	4451225	4451275		18		4451225	4451275	0,204,255
chr2L	4451275	4451325		18		4451275	4451325	0,204,255
chr2L	4451475	4451525		18		4451475	4451525	0,204,255
chr2L	4451525	4451575		18		4451525	4451575	0,204,255
chr2L	4451675	4451725		18		4451675	4451725	0,204,255
chr2L	4451725	4451775		18		4451725	4451775	0,204,255
chr2L	4451775	4451825		18		4451775	4451825	0,204,255
chr2L	4451825	4451875		18		4451825	4451875	0,204,255
chr2L	4451875	4451925		18		4451875	4451925	0,204,255
chr2L	4451925	4451975		18		4451925	4451975	0,204,255
chr2L	4451975	4452025		18		4451975	4452025	0,204,255
chr2L	4452025	4452075		18		4452025	4452075	0,204,255
chr2L	4452075	4452125		18		4452075	4452125	0,204,255
chr2L	4452125	4452175		18		4452125	4452175	0,204,255
chr2L	4452175	4452225		18		4452175	4452225	0,204,255
chr2L	4452225	4452275		18		4452225	4452275	0,204,255
chr2L	4452275	4452325		18		4452275	4452325	0,204,255
chr2L	4452325	4452375		18		4452325	4452375	0,204,255
chr2L	4452375	4452425		18		4452375	4452425	0,204,255
chr2L	4452425	4452475		18		4452425	4452475	0,204,255
chr2L	4453325	4453375		18		4453325	4453375	0,204,255
chr2L	4453675	4453725		18		4453675	4453725	0,204,255
chr2L	4453725	4453775		18		4453725	4453775	0,204,255
chr2L	4453975	4454025		18		4453975	4454025	0,204,255
chr2L	4455775	4455825		18		4455775	4455825	0,204,255
chr2L	4455925	4455975		18		4455925	4455975	0,204,255
chr2L	4455975	4456025		18		4455975	4456025	0,204,255
chr2L	4456025	4456075		18		4456025	4456075	0,204,255
chr2L	4456075	4456125		18		4456075	4456125	0,204,255
chr2L	4456125	4456175		18		4456125	4456175	0,204,255
chr2L	4456175	4456225		18		4456175	4456225	0,204,255
chr2L	4460525	4460575		18		4460525	4460575	0,204,255
chr2L	4460575	4460625		18		4460575	4460625	0,204,255
chr2L	4460625	4460675		18		4460625	4460675	0,204,255
chr2L	4460675	4460725		18		4460675	4460725	0,204,255
chr2L	4460725	4460775		18		4460725	4460775	0,204,255
chr2L	4460775	4460825		18		4460775	4460825	0,204,255
chr2L	4460825	4460875		18		4460825	4460875	0,204,255
chr2L	4460875	4460925		18		4460875	4460925	0,204,255
chr2L	4460925	4460975		18		4460925	4460975	0,204,255
chr2L	4460975	4461025		18		4460975	4461025	0,204,255
chr2L	4461025	4461075		18		4461025	4461075	0,204,255
chr2L	4461075	4461125		18		4461075	4461125	0,204,255
chr2L	4461125	4461175		18		4461125	4461175	0,204,255
chr2L	4461175	4461225		18		4461175	4461225	0,204,255
chr2L	4461375	4461425		18		4461375	4461425	0,204,255
chr2L	4461425	4461475		18		4461425	4461475	0,204,255
chr2L	4461525	4461575		18		4461525	4461575	0,204,255
chr2L	4461675	4461725		18		4461675	4461725	0,204,255
chr2L	4461725	4461775		18		4461725	4461775	0,204,255
chr2L	4461775	4461825		18		4461775	4461825	0,204,255
chr2L	4461825	4461875		18		4461825	4461875	0,204,255
chr2L	4461875	4461925		18		4461875	4461925	0,204,255
chr2L	4461925	4461975		18		4461925	4461975	0,204,255
chr2L	4461975	4462025		18		4461975	4462025	0,204,255
chr2L	4462025	4462075		18		4462025	4462075	0,204,255
chr2L	4462075	4462125		18		4462075	4462125	0,204,255
chr2L	4462125	4462175		18		4462125	4462175	0,204,255
chr2L	4462375	4462425		18		4462375	4462425	0,204,255
chr2L	4462425	4462475		18		4462425	4462475	0,204,255
chr2L	4462475	4462525		18		4462475	4462525	0,204,255
chr2L	4464625	4464675		18		4464625	4464675	0,204,255
chr2L	4464675	4464725		18		4464675	4464725	0,204,255
chr2L	4464725	4464775		18		4464725	4464775	0,204,255
chr2L	4465825	4465875		18		4465825	4465875	0,204,255
chr2L	4466175	4466225		18		4466175	4466225	0,204,255
chr2L	4795225	4795275		18		4795225	4795275	0,204,255
chr2L	4795275	4795325		18		4795275	4795325	0,204,255
chr2L	4817025	4817075		18		4817025	4817075	0,204,255
chr2L	4817075	4817125		18		4817075	4817125	0,204,255
chr2L	4817125	4817175		18		4817125	4817175	0,204,255
chr2L	4817175	4817225		18		4817175	4817225	0,204,255
chr2L	4817425	4817475		18		4817425	4817475	0,204,255
chr2L	4817475	4817525		18		4817475	4817525	0,204,255
chr2L	4829475	4829525		18		4829475	4829525	0,204,255
chr2L	4829525	4829575		18		4829525	4829575	0,204,255
chr2L	4829575	4829625		18		4829575	4829625	0,204,255
chr2L	4829625	4829675		18		4829625	4829675	0,204,255
chr2L	4829675	4829725		18		4829675	4829725	0,204,255
chr2L	4829725	4829775		18		4829725	4829775	0,204,255
chr2L	4829825	4829875		18		4829825	4829875	0,204,255
chr2L	4829875	4829925		18		4829875	4829925	0,204,255
chr2L	4829925	4829975		18		4829925	4829975	0,204,255
chr2L	4829975	4830025		18		4829975	4830025	0,204,255
chr2L	4836425	4836475		18		4836425	4836475	0,204,255
chr2L	4836575	4836625		18		4836575	4836625	0,204,255
chr2L	4836625	4836675		18		4836625	4836675	0,204,255
chr2L	4836675	4836725		18		4836675	4836725	0,204,255
chr2L	4837125	4837175		18		4837125	4837175	0,204,255
chr2L	4846775	4846825		18		4846775	4846825	0,204,255
chr2L	4848125	4848175		18		4848125	4848175	0,204,255
chr2L	4848175	4848225		18		4848175	4848225	0,204,255
chr2L	4848225	4848275		18		4848225	4848275	0,204,255
chr2L	4848275	4848325		18		4848275	4848325	0,204,255
chr2L	4848325	4848375		18		4848325	4848375	0,204,255
chr2L	4848375	4848425		18		4848375	4848425	0,204,255
chr2L	4848425	4848475		18		4848425	4848475	0,204,255
chr2L	4848475	4848525		18		4848475	4848525	0,204,255
chr2L	4848575	4848625		18		4848575	4848625	0,204,255
chr2L	4848875	4848925		18		4848875	4848925	0,204,255
chr2L	4848925	4848975		18		4848925	4848975	0,204,255
chr2L	4848975	4849025		18		4848975	4849025	0,204,255
chr2L	4849025	4849075		18		4849025	4849075	0,204,255
chr2L	4849075	4849125		18		4849075	4849125	0,204,255
chr2L	4849125	4849175		18		4849125	4849175	0,204,255
chr2L	4849175	4849225		18		4849175	4849225	0,204,255
chr2L	4849225	4849275		18		4849225	4849275	0,204,255
chr2L	4849275	4849325		18		4849275	4849325	0,204,255
chr2L	4849325	4849375		18		4849325	4849375	0,204,255
chr2L	4849375	4849425		18		4849375	4849425	0,204,255
chr2L	4849725	4849775		18		4849725	4849775	0,204,255
chr2L	4849775	4849825		18		4849775	4849825	0,204,255
chr2L	4849825	4849875		18		4849825	4849875	0,204,255
chr2L	4851025	4851075		18		4851025	4851075	0,204,255
chr2L	4851075	4851125		18		4851075	4851125	0,204,255
chr2L	4851225	4851275		18		4851225	4851275	0,204,255
chr2L	4851275	4851325		18		4851275	4851325	0,204,255
chr2L	4851325	4851375		18		4851325	4851375	0,204,255
chr2L	4851375	4851425		18		4851375	4851425	0,204,255
chr2L	4851425	4851475		18		4851425	4851475	0,204,255
chr2L	4851475	4851525		18		4851475	4851525	0,204,255
chr2L	4851525	4851575		18		4851525	4851575	0,204,255
chr2L	4851575	4851625		18		4851575	4851625	0,204,255
chr2L	4851625	4851675		18		4851625	4851675	0,204,255
chr2L	4851675	4851725		18		4851675	4851725	0,204,255
chr2L	4851775	4851825		18		4851775	4851825	0,204,255
chr2L	4880825	4880875		18		4880825	4880875	0,204,255
chr2L	4880925	4880975		18		4880925	4880975	0,204,255
chr2L	4882075	4882125		18		4882075	4882125	0,204,255
chr2L	4882125	4882175		18		4882125	4882175	0,204,255
chr2L	4884075	4884125		18		4884075	4884125	0,204,255
chr2L	4884525	4884575		18		4884525	4884575	0,204,255
chr2L	4885375	4885425		18		4885375	4885425	0,204,255
chr2L	4885575	4885625		18		4885575	4885625	0,204,255
chr2L	4889525	4889575		18		4889525	4889575	0,204,255
chr2L	4889575	4889625		18		4889575	4889625	0,204,255
chr2L	4889625	4889675		18		4889625	4889675	0,204,255
chr2L	4889675	4889725		18		4889675	4889725	0,204,255
chr2L	4889725	4889775		18		4889725	4889775	0,204,255
chr2L	4889775	4889825		18		4889775	4889825	0,204,255
chr2L	4889925	4889975		18		4889925	4889975	0,204,255
chr2L	4891525	4891575		18		4891525	4891575	0,204,255
chr2L	4944275	4944325		18		4944275	4944325	0,204,255
chr2L	4944325	4944375		18		4944325	4944375	0,204,255
chr2L	4944375	4944425		18		4944375	4944425	0,204,255
chr2L	4944425	4944475		18		4944425	4944475	0,204,255
chr2L	4946275	4946325		18		4946275	4946325	0,204,255
chr2L	4946525	4946575		18		4946525	4946575	0,204,255
chr2L	4946625	4946675		18		4946625	4946675	0,204,255
chr2L	4946675	4946725		18		4946675	4946725	0,204,255
chr2L	4946725	4946775		18		4946725	4946775	0,204,255
chr2L	4947225	4947275		18		4947225	4947275	0,204,255
chr2L	4947425	4947475		18		4947425	4947475	0,204,255
chr2L	4947475	4947525		18		4947475	4947525	0,204,255
chr2L	4947675	4947725		18		4947675	4947725	0,204,255
chr2L	4948125	4948175		18		4948125	4948175	0,204,255
chr2L	4948175	4948225		18		4948175	4948225	0,204,255
chr2L	4948475	4948525		18		4948475	4948525	0,204,255
chr2L	4948575	4948625		18		4948575	4948625	0,204,255
chr2L	4948825	4948875		18		4948825	4948875	0,204,255
chr2L	4948875	4948925		18		4948875	4948925	0,204,255
chr2L	4948925	4948975		18		4948925	4948975	0,204,255
chr2L	4949025	4949075		18		4949025	4949075	0,204,255
chr2L	4956075	4956125		18		4956075	4956125	0,204,255
chr2L	4956325	4956375		18		4956325	4956375	0,204,255
chr2L	4956375	4956425		18		4956375	4956425	0,204,255
chr2L	4956425	4956475		18		4956425	4956475	0,204,255
chr2L	4965825	4965875		18		4965825	4965875	0,204,255
chr2L	4965925	4965975		18		4965925	4965975	0,204,255
chr2L	4965975	4966025		18		4965975	4966025	0,204,255
chr2L	4966025	4966075		18		4966025	4966075	0,204,255
chr2L	4966075	4966125		18		4966075	4966125	0,204,255
chr2L	4966475	4966525		18		4966475	4966525	0,204,255
chr2L	4969625	4969675		18		4969625	4969675	0,204,255
chr2L	4969775	4969825		18		4969775	4969825	0,204,255
chr2L	4969825	4969875		18		4969825	4969875	0,204,255
chr2L	4969875	4969925		18		4969875	4969925	0,204,255
chr2L	4969975	4970025		18		4969975	4970025	0,204,255
chr2L	4970025	4970075		18		4970025	4970075	0,204,255
chr2L	4970175	4970225		18		4970175	4970225	0,204,255
chr2L	4970625	4970675		18		4970625	4970675	0,204,255
chr2L	4970675	4970725		18		4970675	4970725	0,204,255
chr2L	4970775	4970825		18		4970775	4970825	0,204,255
chr2L	4972575	4972625		18		4972575	4972625	0,204,255
chr2L	4972625	4972675		18		4972625	4972675	0,204,255
chr2L	4972675	4972725		18		4972675	4972725	0,204,255
chr2L	4972725	4972775		18		4972725	4972775	0,204,255
chr2L	4972775	4972825		18		4972775	4972825	0,204,255
chr2L	4972825	4972875		18		4972825	4972875	0,204,255
chr2L	4973075	4973125		18		4973075	4973125	0,204,255
chr2L	4973325	4973375		18		4973325	4973375	0,204,255
chr2L	4973375	4973425		18		4973375	4973425	0,204,255
chr2L	4973425	4973475		18		4973425	4973475	0,204,255
chr2L	4974875	4974925		18		4974875	4974925	0,204,255
chr2L	4976125	4976175		18		4976125	4976175	0,204,255
chr2L	4976225	4976275		18		4976225	4976275	0,204,255
chr2L	4976275	4976325		18		4976275	4976325	0,204,255
chr2L	4976325	4976375		18		4976325	4976375	0,204,255
chr2L	4976525	4976575		18		4976525	4976575	0,204,255
chr2L	4976575	4976625		18		4976575	4976625	0,204,255
chr2L	4977675	4977725		18		4977675	4977725	0,204,255
chr2L	4979375	4979425		18		4979375	4979425	0,204,255
chr2L	4979475	4979525		18		4979475	4979525	0,204,255
chr2L	4979575	4979625		18		4979575	4979625	0,204,255
chr2L	4979625	4979675		18		4979625	4979675	0,204,255
chr2L	4979675	4979725		18		4979675	4979725	0,204,255
chr2L	4979725	4979775		18		4979725	4979775	0,204,255
chr2L	4979775	4979825		18		4979775	4979825	0,204,255
chr2L	4979825	4979875		18		4979825	4979875	0,204,255
chr2L	4979875	4979925		18		4979875	4979925	0,204,255
chr2L	4979925	4979975		18		4979925	4979975	0,204,255
chr2L	4979975	4980025		18		4979975	4980025	0,204,255
chr2L	4980975	4981025		18		4980975	4981025	0,204,255
chr2L	4982925	4982975		18		4982925	4982975	0,204,255
chr2L	4982975	4983025		18		4982975	4983025	0,204,255
chr2L	5011825	5011875		18		5011825	5011875	0,204,255
chr2L	5012225	5012275		18		5012225	5012275	0,204,255
chr2L	5012275	5012325		18		5012275	5012325	0,204,255
chr2L	5012325	5012375		18		5012325	5012375	0,204,255
chr2L	5012375	5012425		18		5012375	5012425	0,204,255
chr2L	5012575	5012625		18		5012575	5012625	0,204,255
chr2L	5012825	5012875		18		5012825	5012875	0,204,255
chr2L	5041825	5041875		18		5041825	5041875	0,204,255
chr2L	5041875	5041925		18		5041875	5041925	0,204,255
chr2L	5041925	5041975		18		5041925	5041975	0,204,255
chr2L	5041975	5042025		18		5041975	5042025	0,204,255
chr2L	5042125	5042175		18		5042125	5042175	0,204,255
chr2L	5042175	5042225		18		5042175	5042225	0,204,255
chr2L	5042275	5042325		18		5042275	5042325	0,204,255
chr2L	5042325	5042375		18		5042325	5042375	0,204,255
chr2L	5044275	5044325		18		5044275	5044325	0,204,255
chr2L	5044325	5044375		18		5044325	5044375	0,204,255
chr2L	5044725	5044775		18		5044725	5044775	0,204,255
chr2L	5044775	5044825		18		5044775	5044825	0,204,255
chr2L	5044825	5044875		18		5044825	5044875	0,204,255
chr2L	5045475	5045525		18		5045475	5045525	0,204,255
chr2L	5045875	5045925		18		5045875	5045925	0,204,255
chr2L	5046275	5046325		18		5046275	5046325	0,204,255
chr2L	5046325	5046375		18		5046325	5046375	0,204,255
chr2L	5052075	5052125		18		5052075	5052125	0,204,255
chr2L	5053625	5053675		18		5053625	5053675	0,204,255
chr2L	5053675	5053725		18		5053675	5053725	0,204,255
chr2L	5053725	5053775		18		5053725	5053775	0,204,255
chr2L	5053775	5053825		18		5053775	5053825	0,204,255
chr2L	5053825	5053875		18		5053825	5053875	0,204,255
chr2L	5053875	5053925		18		5053875	5053925	0,204,255
chr2L	5053925	5053975		18		5053925	5053975	0,204,255
chr2L	5053975	5054025		18		5053975	5054025	0,204,255
chr2L	5054025	5054075		18		5054025	5054075	0,204,255
chr2L	5054075	5054125		18		5054075	5054125	0,204,255
chr2L	5054125	5054175		18		5054125	5054175	0,204,255
chr2L	5054175	5054225		18		5054175	5054225	0,204,255
chr2L	5054225	5054275		18		5054225	5054275	0,204,255
chr2L	5054275	5054325		18		5054275	5054325	0,204,255
chr2L	5054325	5054375		18		5054325	5054375	0,204,255
chr2L	5054375	5054425		18		5054375	5054425	0,204,255
chr2L	5054425	5054475		18		5054425	5054475	0,204,255
chr2L	5055475	5055525		18		5055475	5055525	0,204,255
chr2L	5055525	5055575		18		5055525	5055575	0,204,255
chr2L	5055975	5056025		18		5055975	5056025	0,204,255
chr2L	5056025	5056075		18		5056025	5056075	0,204,255
chr2L	5056675	5056725		18		5056675	5056725	0,204,255
chr2L	5056725	5056775		18		5056725	5056775	0,204,255
chr2L	5056775	5056825		18		5056775	5056825	0,204,255
chr2L	5056825	5056875		18		5056825	5056875	0,204,255
chr2L	5056875	5056925		18		5056875	5056925	0,204,255
chr2L	5056925	5056975		18		5056925	5056975	0,204,255
chr2L	5056975	5057025		18		5056975	5057025	0,204,255
chr2L	5057025	5057075		18		5057025	5057075	0,204,255
chr2L	5057075	5057125		18		5057075	5057125	0,204,255
chr2L	5057125	5057175		18		5057125	5057175	0,204,255
chr2L	5057175	5057225		18		5057175	5057225	0,204,255
chr2L	5073575	5073625		18		5073575	5073625	0,204,255
chr2L	5094625	5094675		18		5094625	5094675	0,204,255
chr2L	5094675	5094725		18		5094675	5094725	0,204,255
chr2L	5094725	5094775		18		5094725	5094775	0,204,255
chr2L	5094775	5094825		18		5094775	5094825	0,204,255
chr2L	5094825	5094875		18		5094825	5094875	0,204,255
chr2L	5094875	5094925		18		5094875	5094925	0,204,255
chr2L	5095125	5095175		18		5095125	5095175	0,204,255
chr2L	5095175	5095225		18		5095175	5095225	0,204,255
chr2L	5095225	5095275		18		5095225	5095275	0,204,255
chr2L	5095275	5095325		18		5095275	5095325	0,204,255
chr2L	5095325	5095375		18		5095325	5095375	0,204,255
chr2L	5095375	5095425		18		5095375	5095425	0,204,255
chr2L	5095475	5095525		18		5095475	5095525	0,204,255
chr2L	5097025	5097075		18		5097025	5097075	0,204,255
chr2L	5097075	5097125		18		5097075	5097125	0,204,255
chr2L	5097125	5097175		18		5097125	5097175	0,204,255
chr2L	5097225	5097275		18		5097225	5097275	0,204,255
chr2L	5097275	5097325		18		5097275	5097325	0,204,255
chr2L	5097325	5097375		18		5097325	5097375	0,204,255
chr2L	5097375	5097425		18		5097375	5097425	0,204,255
chr2L	5097525	5097575		18		5097525	5097575	0,204,255
chr2L	5097575	5097625		18		5097575	5097625	0,204,255
chr2L	5097625	5097675		18		5097625	5097675	0,204,255
chr2L	5097675	5097725		18		5097675	5097725	0,204,255
chr2L	5097775	5097825		18		5097775	5097825	0,204,255
chr2L	5097825	5097875		18		5097825	5097875	0,204,255
chr2L	5097875	5097925		18		5097875	5097925	0,204,255
chr2L	5097925	5097975		18		5097925	5097975	0,204,255
chr2L	5097975	5098025		18		5097975	5098025	0,204,255
chr2L	5098025	5098075		18		5098025	5098075	0,204,255
chr2L	5098075	5098125		18		5098075	5098125	0,204,255
chr2L	5098125	5098175		18		5098125	5098175	0,204,255
chr2L	5098175	5098225		18		5098175	5098225	0,204,255
chr2L	5098225	5098275		18		5098225	5098275	0,204,255
chr2L	5098275	5098325		18		5098275	5098325	0,204,255
chr2L	5098325	5098375		18		5098325	5098375	0,204,255
chr2L	5098375	5098425		18		5098375	5098425	0,204,255
chr2L	5098425	5098475		18		5098425	5098475	0,204,255
chr2L	5098475	5098525		18		5098475	5098525	0,204,255
chr2L	5098525	5098575		18		5098525	5098575	0,204,255
chr2L	5098575	5098625		18		5098575	5098625	0,204,255
chr2L	5098625	5098675		18		5098625	5098675	0,204,255
chr2L	5098675	5098725		18		5098675	5098725	0,204,255
chr2L	5098725	5098775		18		5098725	5098775	0,204,255
chr2L	5098775	5098825		18		5098775	5098825	0,204,255
chr2L	5098825	5098875		18		5098825	5098875	0,204,255
chr2L	5098875	5098925		18		5098875	5098925	0,204,255
chr2L	5098925	5098975		18		5098925	5098975	0,204,255
chr2L	5098975	5099025		18		5098975	5099025	0,204,255
chr2L	5099025	5099075		18		5099025	5099075	0,204,255
chr2L	5099075	5099125		18		5099075	5099125	0,204,255
chr2L	5099125	5099175		18		5099125	5099175	0,204,255
chr2L	5099175	5099225		18		5099175	5099225	0,204,255
chr2L	5099275	5099325		18		5099275	5099325	0,204,255
chr2L	5099325	5099375		18		5099325	5099375	0,204,255
chr2L	5099375	5099425		18		5099375	5099425	0,204,255
chr2L	5196025	5196075		18		5196025	5196075	0,204,255
chr2L	5196175	5196225		18		5196175	5196225	0,204,255
chr2L	5196275	5196325		18		5196275	5196325	0,204,255
chr2L	5277575	5277625		18		5277575	5277625	0,204,255
chr2L	5278125	5278175		18		5278125	5278175	0,204,255
chr2L	5279475	5279525		18		5279475	5279525	0,204,255
chr2L	5279575	5279625		18		5279575	5279625	0,204,255
chr2L	5279925	5279975		18		5279925	5279975	0,204,255
chr2L	5324625	5324675		18		5324625	5324675	0,204,255
chr2L	5324675	5324725		18		5324675	5324725	0,204,255
chr2L	5324725	5324775		18		5324725	5324775	0,204,255
chr2L	5324775	5324825		18		5324775	5324825	0,204,255
chr2L	5327825	5327875		18		5327825	5327875	0,204,255
chr2L	5327925	5327975		18		5327925	5327975	0,204,255
chr2L	5328075	5328125		18		5328075	5328125	0,204,255
chr2L	5328125	5328175		18		5328125	5328175	0,204,255
chr2L	5328325	5328375		18		5328325	5328375	0,204,255
chr2L	5519175	5519225		18		5519175	5519225	0,204,255
chr2L	5519225	5519275		18		5519225	5519275	0,204,255
chr2L	5519275	5519325		18		5519275	5519325	0,204,255
chr2L	5519325	5519375		18		5519325	5519375	0,204,255
chr2L	5521575	5521625		18		5521575	5521625	0,204,255
chr2L	5521775	5521825		18		5521775	5521825	0,204,255
chr2L	5521825	5521875		18		5521825	5521875	0,204,255
chr2L	5522275	5522325		18		5522275	5522325	0,204,255
chr2L	5522375	5522425		18		5522375	5522425	0,204,255
chr2L	5522425	5522475		18		5522425	5522475	0,204,255
chr2L	5522475	5522525		18		5522475	5522525	0,204,255
chr2L	5522525	5522575		18		5522525	5522575	0,204,255
chr2L	5522575	5522625		18		5522575	5522625	0,204,255
chr2L	5522625	5522675		18		5522625	5522675	0,204,255
chr2L	5522725	5522775		18		5522725	5522775	0,204,255
chr2L	5522775	5522825		18		5522775	5522825	0,204,255
chr2L	5522975	5523025		18		5522975	5523025	0,204,255
chr2L	5523025	5523075		18		5523025	5523075	0,204,255
chr2L	5524975	5525025		18		5524975	5525025	0,204,255
chr2L	5525075	5525125		18		5525075	5525125	0,204,255
chr2L	5525125	5525175		18		5525125	5525175	0,204,255
chr2L	5525175	5525225		18		5525175	5525225	0,204,255
chr2L	5525275	5525325		18		5525275	5525325	0,204,255
chr2L	5525325	5525375		18		5525325	5525375	0,204,255
chr2L	5525375	5525425		18		5525375	5525425	0,204,255
chr2L	5525425	5525475		18		5525425	5525475	0,204,255
chr2L	5525475	5525525		18		5525475	5525525	0,204,255
chr2L	5525525	5525575		18		5525525	5525575	0,204,255
chr2L	5525575	5525625		18		5525575	5525625	0,204,255
chr2L	5525625	5525675		18		5525625	5525675	0,204,255
chr2L	5525675	5525725		18		5525675	5525725	0,204,255
chr2L	5525725	5525775		18		5525725	5525775	0,204,255
chr2L	5527375	5527425		18		5527375	5527425	0,204,255
chr2L	5527425	5527475		18		5527425	5527475	0,204,255
chr2L	5527625	5527675		18		5527625	5527675	0,204,255
chr2L	5528925	5528975		18		5528925	5528975	0,204,255
chr2L	5528975	5529025		18		5528975	5529025	0,204,255
chr2L	5529025	5529075		18		5529025	5529075	0,204,255
chr2L	5529075	5529125		18		5529075	5529125	0,204,255
chr2L	5529125	5529175		18		5529125	5529175	0,204,255
chr2L	5529675	5529725		18		5529675	5529725	0,204,255
chr2L	5529725	5529775		18		5529725	5529775	0,204,255
chr2L	5529775	5529825		18		5529775	5529825	0,204,255
chr2L	5529825	5529875		18		5529825	5529875	0,204,255
chr2L	5529875	5529925		18		5529875	5529925	0,204,255
chr2L	5529975	5530025		18		5529975	5530025	0,204,255
chr2L	5530075	5530125		18		5530075	5530125	0,204,255
chr2L	5530125	5530175		18		5530125	5530175	0,204,255
chr2L	5530175	5530225		18		5530175	5530225	0,204,255
chr2L	5530225	5530275		18		5530225	5530275	0,204,255
chr2L	5530275	5530325		18		5530275	5530325	0,204,255
chr2L	5530325	5530375		18		5530325	5530375	0,204,255
chr2L	5530425	5530475		18		5530425	5530475	0,204,255
chr2L	5530475	5530525		18		5530475	5530525	0,204,255
chr2L	5530525	5530575		18		5530525	5530575	0,204,255
chr2L	5530575	5530625		18		5530575	5530625	0,204,255
chr2L	5531375	5531425		18		5531375	5531425	0,204,255
chr2L	5532875	5532925		18		5532875	5532925	0,204,255
chr2L	5532925	5532975		18		5532925	5532975	0,204,255
chr2L	5532975	5533025		18		5532975	5533025	0,204,255
chr2L	5533025	5533075		18		5533025	5533075	0,204,255
chr2L	5533075	5533125		18		5533075	5533125	0,204,255
chr2L	5533125	5533175		18		5533125	5533175	0,204,255
chr2L	5533175	5533225		18		5533175	5533225	0,204,255
chr2L	5533225	5533275		18		5533225	5533275	0,204,255
chr2L	5533275	5533325		18		5533275	5533325	0,204,255
chr2L	5533325	5533375		18		5533325	5533375	0,204,255
chr2L	5533375	5533425		18		5533375	5533425	0,204,255
chr2L	5533425	5533475		18		5533425	5533475	0,204,255
chr2L	5533725	5533775		18		5533725	5533775	0,204,255
chr2L	5533775	5533825		18		5533775	5533825	0,204,255
chr2L	5539625	5539675		18		5539625	5539675	0,204,255
chr2L	5539675	5539725		18		5539675	5539725	0,204,255
chr2L	5540875	5540925		18		5540875	5540925	0,204,255
chr2L	5540975	5541025		18		5540975	5541025	0,204,255
chr2L	5544125	5544175		18		5544125	5544175	0,204,255
chr2L	5544175	5544225		18		5544175	5544225	0,204,255
chr2L	5545525	5545575		18		5545525	5545575	0,204,255
chr2L	5545875	5545925		18		5545875	5545925	0,204,255
chr2L	5545975	5546025		18		5545975	5546025	0,204,255
chr2L	5546025	5546075		18		5546025	5546075	0,204,255
chr2L	5546075	5546125		18		5546075	5546125	0,204,255
chr2L	5721775	5721825		18		5721775	5721825	0,204,255
chr2L	5725475	5725525		18		5725475	5725525	0,204,255
chr2L	5725525	5725575		18		5725525	5725575	0,204,255
chr2L	5725575	5725625		18		5725575	5725625	0,204,255
chr2L	5800925	5800975		18		5800925	5800975	0,204,255
chr2L	5800975	5801025		18		5800975	5801025	0,204,255
chr2L	5801025	5801075		18		5801025	5801075	0,204,255
chr2L	5801075	5801125		18		5801075	5801125	0,204,255
chr2L	5801125	5801175		18		5801125	5801175	0,204,255
chr2L	5801175	5801225		18		5801175	5801225	0,204,255
chr2L	5801225	5801275		18		5801225	5801275	0,204,255
chr2L	5801275	5801325		18		5801275	5801325	0,204,255
chr2L	5801375	5801425		18		5801375	5801425	0,204,255
chr2L	5801425	5801475		18		5801425	5801475	0,204,255
chr2L	5801475	5801525		18		5801475	5801525	0,204,255
chr2L	5803275	5803325		18		5803275	5803325	0,204,255
chr2L	5803325	5803375		18		5803325	5803375	0,204,255
chr2L	5803375	5803425		18		5803375	5803425	0,204,255
chr2L	5949975	5950025		18		5949975	5950025	0,204,255
chr2L	5950125	5950175		18		5950125	5950175	0,204,255
chr2L	5950175	5950225		18		5950175	5950225	0,204,255
chr2L	5985525	5985575		18		5985525	5985575	0,204,255
chr2L	5985575	5985625		18		5985575	5985625	0,204,255
chr2L	5985625	5985675		18		5985625	5985675	0,204,255
chr2L	5985675	5985725		18		5985675	5985725	0,204,255
chr2L	5985725	5985775		18		5985725	5985775	0,204,255
chr2L	5985775	5985825		18		5985775	5985825	0,204,255
chr2L	5985825	5985875		18		5985825	5985875	0,204,255
chr2L	5989625	5989675		18		5989625	5989675	0,204,255
chr2L	5997275	5997325		18		5997275	5997325	0,204,255
chr2L	5997375	5997425		18		5997375	5997425	0,204,255
chr2L	6000675	6000725		18		6000675	6000725	0,204,255
chr2L	6000775	6000825		18		6000775	6000825	0,204,255
chr2L	6000825	6000875		18		6000825	6000875	0,204,255
chr2L	6000875	6000925		18		6000875	6000925	0,204,255
chr2L	6000925	6000975		18		6000925	6000975	0,204,255
chr2L	6000975	6001025		18		6000975	6001025	0,204,255
chr2L	6001025	6001075		18		6001025	6001075	0,204,255
chr2L	6001075	6001125		18		6001075	6001125	0,204,255
chr2L	6001125	6001175		18		6001125	6001175	0,204,255
chr2L	6001175	6001225		18		6001175	6001225	0,204,255
chr2L	6023175	6023225		18		6023175	6023225	0,204,255
chr2L	6023225	6023275		18		6023225	6023275	0,204,255
chr2L	6023275	6023325		18		6023275	6023325	0,204,255
chr2L	6023325	6023375		18		6023325	6023375	0,204,255
chr2L	6023375	6023425		18		6023375	6023425	0,204,255
chr2L	6023425	6023475		18		6023425	6023475	0,204,255
chr2L	6023475	6023525		18		6023475	6023525	0,204,255
chr2L	6023525	6023575		18		6023525	6023575	0,204,255
chr2L	6023575	6023625		18		6023575	6023625	0,204,255
chr2L	6023675	6023725		18		6023675	6023725	0,204,255
chr2L	6035875	6035925		18		6035875	6035925	0,204,255
chr2L	6035925	6035975		18		6035925	6035975	0,204,255
chr2L	6035975	6036025		18		6035975	6036025	0,204,255
chr2L	6045225	6045275		18		6045225	6045275	0,204,255
chr2L	6045275	6045325		18		6045275	6045325	0,204,255
chr2L	6046575	6046625		18		6046575	6046625	0,204,255
chr2L	6047325	6047375		18		6047325	6047375	0,204,255
chr2L	6047375	6047425		18		6047375	6047425	0,204,255
chr2L	6049275	6049325		18		6049275	6049325	0,204,255
chr2L	6049325	6049375		18		6049325	6049375	0,204,255
chr2L	6049375	6049425		18		6049375	6049425	0,204,255
chr2L	6049425	6049475		18		6049425	6049475	0,204,255
chr2L	6049475	6049525		18		6049475	6049525	0,204,255
chr2L	6049525	6049575		18		6049525	6049575	0,204,255
chr2L	6049575	6049625		18		6049575	6049625	0,204,255
chr2L	6049675	6049725		18		6049675	6049725	0,204,255
chr2L	6049875	6049925		18		6049875	6049925	0,204,255
chr2L	6049975	6050025		18		6049975	6050025	0,204,255
chr2L	6050025	6050075		18		6050025	6050075	0,204,255
chr2L	6051675	6051725		18		6051675	6051725	0,204,255
chr2L	6061425	6061475		18		6061425	6061475	0,204,255
chr2L	6061725	6061775		18		6061725	6061775	0,204,255
chr2L	6061775	6061825		18		6061775	6061825	0,204,255
chr2L	6061825	6061875		18		6061825	6061875	0,204,255
chr2L	6061875	6061925		18		6061875	6061925	0,204,255
chr2L	6061925	6061975		18		6061925	6061975	0,204,255
chr2L	6061975	6062025		18		6061975	6062025	0,204,255
chr2L	6062225	6062275		18		6062225	6062275	0,204,255
chr2L	6063575	6063625		18		6063575	6063625	0,204,255
chr2L	6063925	6063975		18		6063925	6063975	0,204,255
chr2L	6063975	6064025		18		6063975	6064025	0,204,255
chr2L	6064075	6064125		18		6064075	6064125	0,204,255
chr2L	6064125	6064175		18		6064125	6064175	0,204,255
chr2L	6064175	6064225		18		6064175	6064225	0,204,255
chr2L	6064225	6064275		18		6064225	6064275	0,204,255
chr2L	6064275	6064325		18		6064275	6064325	0,204,255
chr2L	6064325	6064375		18		6064325	6064375	0,204,255
chr2L	6064375	6064425		18		6064375	6064425	0,204,255
chr2L	6064425	6064475		18		6064425	6064475	0,204,255
chr2L	6064475	6064525		18		6064475	6064525	0,204,255
chr2L	6064525	6064575		18		6064525	6064575	0,204,255
chr2L	6064575	6064625		18		6064575	6064625	0,204,255
chr2L	6064625	6064675		18		6064625	6064675	0,204,255
chr2L	6064675	6064725		18		6064675	6064725	0,204,255
chr2L	6064725	6064775		18		6064725	6064775	0,204,255
chr2L	6064775	6064825		18		6064775	6064825	0,204,255
chr2L	6064825	6064875		18		6064825	6064875	0,204,255
chr2L	6064875	6064925		18		6064875	6064925	0,204,255
chr2L	6064925	6064975		18		6064925	6064975	0,204,255
chr2L	6064975	6065025		18		6064975	6065025	0,204,255
chr2L	6065025	6065075		18		6065025	6065075	0,204,255
chr2L	6065075	6065125		18		6065075	6065125	0,204,255
chr2L	6065125	6065175		18		6065125	6065175	0,204,255
chr2L	6065275	6065325		18		6065275	6065325	0,204,255
chr2L	6065325	6065375		18		6065325	6065375	0,204,255
chr2L	6066625	6066675		18		6066625	6066675	0,204,255
chr2L	6066675	6066725		18		6066675	6066725	0,204,255
chr2L	6066775	6066825		18		6066775	6066825	0,204,255
chr2L	6066825	6066875		18		6066825	6066875	0,204,255
chr2L	6066875	6066925		18		6066875	6066925	0,204,255
chr2L	6066925	6066975		18		6066925	6066975	0,204,255
chr2L	6066975	6067025		18		6066975	6067025	0,204,255
chr2L	6067025	6067075		18		6067025	6067075	0,204,255
chr2L	6067075	6067125		18		6067075	6067125	0,204,255
chr2L	6067275	6067325		18		6067275	6067325	0,204,255
chr2L	6067325	6067375		18		6067325	6067375	0,204,255
chr2L	6067375	6067425		18		6067375	6067425	0,204,255
chr2L	6067425	6067475		18		6067425	6067475	0,204,255
chr2L	6067475	6067525		18		6067475	6067525	0,204,255
chr2L	6067525	6067575		18		6067525	6067575	0,204,255
chr2L	6067575	6067625		18		6067575	6067625	0,204,255
chr2L	6067625	6067675		18		6067625	6067675	0,204,255
chr2L	6067775	6067825		18		6067775	6067825	0,204,255
chr2L	6069975	6070025		18		6069975	6070025	0,204,255
chr2L	6071975	6072025		18		6071975	6072025	0,204,255
chr2L	6072275	6072325		18		6072275	6072325	0,204,255
chr2L	6072325	6072375		18		6072325	6072375	0,204,255
chr2L	6097575	6097625		18		6097575	6097625	0,204,255
chr2L	6100925	6100975		18		6100925	6100975	0,204,255
chr2L	6125475	6125525		18		6125475	6125525	0,204,255
chr2L	6125725	6125775		18		6125725	6125775	0,204,255
chr2L	6125925	6125975		18		6125925	6125975	0,204,255
chr2L	6125975	6126025		18		6125975	6126025	0,204,255
chr2L	6126475	6126525		18		6126475	6126525	0,204,255
chr2L	6126575	6126625		18		6126575	6126625	0,204,255
chr2L	6126875	6126925		18		6126875	6126925	0,204,255
chr2L	6126925	6126975		18		6126925	6126975	0,204,255
chr2L	6127225	6127275		18		6127225	6127275	0,204,255
chr2L	6337625	6337675		18		6337625	6337675	0,204,255
chr2L	6340075	6340125		18		6340075	6340125	0,204,255
chr2L	6342925	6342975		18		6342925	6342975	0,204,255
chr2L	6343125	6343175		18		6343125	6343175	0,204,255
chr2L	6372425	6372475		18		6372425	6372475	0,204,255
chr2L	6445225	6445275		18		6445225	6445275	0,204,255
chr2L	6445275	6445325		18		6445275	6445325	0,204,255
chr2L	6447525	6447575		18		6447525	6447575	0,204,255
chr2L	6447725	6447775		18		6447725	6447775	0,204,255
chr2L	6447775	6447825		18		6447775	6447825	0,204,255
chr2L	6456975	6457025		18		6456975	6457025	0,204,255
chr2L	6457025	6457075		18		6457025	6457075	0,204,255
chr2L	6457075	6457125		18		6457075	6457125	0,204,255
chr2L	6457125	6457175		18		6457125	6457175	0,204,255
chr2L	6457175	6457225		18		6457175	6457225	0,204,255
chr2L	6457225	6457275		18		6457225	6457275	0,204,255
chr2L	6457275	6457325		18		6457275	6457325	0,204,255
chr2L	6457325	6457375		18		6457325	6457375	0,204,255
chr2L	6457375	6457425		18		6457375	6457425	0,204,255
chr2L	6457425	6457475		18		6457425	6457475	0,204,255
chr2L	6466475	6466525		18		6466475	6466525	0,204,255
chr2L	6466525	6466575		18		6466525	6466575	0,204,255
chr2L	6466575	6466625		18		6466575	6466625	0,204,255
chr2L	6466675	6466725		18		6466675	6466725	0,204,255
chr2L	6466775	6466825		18		6466775	6466825	0,204,255
chr2L	6466825	6466875		18		6466825	6466875	0,204,255
chr2L	6467175	6467225		18		6467175	6467225	0,204,255
chr2L	6475275	6475325		18		6475275	6475325	0,204,255
chr2L	6475325	6475375		18		6475325	6475375	0,204,255
chr2L	6475375	6475425		18		6475375	6475425	0,204,255
chr2L	6475425	6475475		18		6475425	6475475	0,204,255
chr2L	6475675	6475725		18		6475675	6475725	0,204,255
chr2L	6475725	6475775		18		6475725	6475775	0,204,255
chr2L	6475775	6475825		18		6475775	6475825	0,204,255
chr2L	6477125	6477175		18		6477125	6477175	0,204,255
chr2L	6477175	6477225		18		6477175	6477225	0,204,255
chr2L	6477225	6477275		18		6477225	6477275	0,204,255
chr2L	6477325	6477375		18		6477325	6477375	0,204,255
chr2L	6477375	6477425		18		6477375	6477425	0,204,255
chr2L	6477675	6477725		18		6477675	6477725	0,204,255
chr2L	6477725	6477775		18		6477725	6477775	0,204,255
chr2L	6477775	6477825		18		6477775	6477825	0,204,255
chr2L	6477825	6477875		18		6477825	6477875	0,204,255
chr2L	6489275	6489325		18		6489275	6489325	0,204,255
chr2L	6490075	6490125		18		6490075	6490125	0,204,255
chr2L	6491725	6491775		18		6491725	6491775	0,204,255
chr2L	6491775	6491825		18		6491775	6491825	0,204,255
chr2L	6492425	6492475		18		6492425	6492475	0,204,255
chr2L	6492475	6492525		18		6492475	6492525	0,204,255
chr2L	6493175	6493225		18		6493175	6493225	0,204,255
chr2L	6493525	6493575		18		6493525	6493575	0,204,255
chr2L	6493575	6493625		18		6493575	6493625	0,204,255
chr2L	6493625	6493675		18		6493625	6493675	0,204,255
chr2L	6493675	6493725		18		6493675	6493725	0,204,255
chr2L	6493775	6493825		18		6493775	6493825	0,204,255
chr2L	6493825	6493875		18		6493825	6493875	0,204,255
chr2L	6493875	6493925		18		6493875	6493925	0,204,255
chr2L	6493925	6493975		18		6493925	6493975	0,204,255
chr2L	6494225	6494275		18		6494225	6494275	0,204,255
chr2L	6494775	6494825		18		6494775	6494825	0,204,255
chr2L	6558575	6558625		18		6558575	6558625	0,204,255
chr2L	6558775	6558825		18		6558775	6558825	0,204,255
chr2L	6558925	6558975		18		6558925	6558975	0,204,255
chr2L	6558975	6559025		18		6558975	6559025	0,204,255
chr2L	6559325	6559375		18		6559325	6559375	0,204,255
chr2L	6560075	6560125		18		6560075	6560125	0,204,255
chr2L	6560125	6560175		18		6560125	6560175	0,204,255
chr2L	6560175	6560225		18		6560175	6560225	0,204,255
chr2L	6560225	6560275		18		6560225	6560275	0,204,255
chr2L	6560275	6560325		18		6560275	6560325	0,204,255
chr2L	6560325	6560375		18		6560325	6560375	0,204,255
chr2L	6560375	6560425		18		6560375	6560425	0,204,255
chr2L	6560425	6560475		18		6560425	6560475	0,204,255
chr2L	6560525	6560575		18		6560525	6560575	0,204,255
chr2L	6560675	6560725		18		6560675	6560725	0,204,255
[truncated: 25,582 more rows]
