# Supplementary material for: Probabilistic modelling of chromatin code landscape reveals functional diversity of enhancer-like chromatin states
Source: Nat Commun. 2016 Feb 4;7:10528. doi: 10.1038/ncomms10528 (PMC4742914; doi:10.1038/ncomms10528)
Supplement: Supplementary Data 1 — The 30-chromatin state annotation tracks for Drosophila melanogaster DRSC-S2 cell. [file ncomms10528-s2.zip › Supplementary Data 1/19_GS5.bed]

chr2L	17325	17375		19		17325	17375	0,204,255
chr2L	17375	17425		19		17375	17425	0,204,255
chr2L	17425	17475		19		17425	17475	0,204,255
chr2L	17475	17525		19		17475	17525	0,204,255
chr2L	17525	17575		19		17525	17575	0,204,255
chr2L	20125	20175		19		20125	20175	0,204,255
chr2L	20225	20275		19		20225	20275	0,204,255
chr2L	20275	20325		19		20275	20325	0,204,255
chr2L	20325	20375		19		20325	20375	0,204,255
chr2L	67975	68025		19		67975	68025	0,204,255
chr2L	68075	68125		19		68075	68125	0,204,255
chr2L	74775	74825		19		74775	74825	0,204,255
chr2L	74825	74875		19		74825	74875	0,204,255
chr2L	74875	74925		19		74875	74925	0,204,255
chr2L	74925	74975		19		74925	74975	0,204,255
chr2L	75075	75125		19		75075	75125	0,204,255
chr2L	75125	75175		19		75125	75175	0,204,255
chr2L	95425	95475		19		95425	95475	0,204,255
chr2L	95475	95525		19		95475	95525	0,204,255
chr2L	95525	95575		19		95525	95575	0,204,255
chr2L	95575	95625		19		95575	95625	0,204,255
chr2L	95625	95675		19		95625	95675	0,204,255
chr2L	102975	103025		19		102975	103025	0,204,255
chr2L	103075	103125		19		103075	103125	0,204,255
chr2L	104025	104075		19		104025	104075	0,204,255
chr2L	104075	104125		19		104075	104125	0,204,255
chr2L	104575	104625		19		104575	104625	0,204,255
chr2L	104725	104775		19		104725	104775	0,204,255
chr2L	104925	104975		19		104925	104975	0,204,255
chr2L	109125	109175		19		109125	109175	0,204,255
chr2L	116975	117025		19		116975	117025	0,204,255
chr2L	118625	118675		19		118625	118675	0,204,255
chr2L	118675	118725		19		118675	118725	0,204,255
chr2L	118725	118775		19		118725	118775	0,204,255
chr2L	119125	119175		19		119125	119175	0,204,255
chr2L	119175	119225		19		119175	119225	0,204,255
chr2L	119225	119275		19		119225	119275	0,204,255
chr2L	119275	119325		19		119275	119325	0,204,255
chr2L	119325	119375		19		119325	119375	0,204,255
chr2L	119375	119425		19		119375	119425	0,204,255
chr2L	119425	119475		19		119425	119475	0,204,255
chr2L	122825	122875		19		122825	122875	0,204,255
chr2L	123075	123125		19		123075	123125	0,204,255
chr2L	124525	124575		19		124525	124575	0,204,255
chr2L	124575	124625		19		124575	124625	0,204,255
chr2L	124625	124675		19		124625	124675	0,204,255
chr2L	124975	125025		19		124975	125025	0,204,255
chr2L	125075	125125		19		125075	125125	0,204,255
chr2L	133075	133125		19		133075	133125	0,204,255
chr2L	144025	144075		19		144025	144075	0,204,255
chr2L	144125	144175		19		144125	144175	0,204,255
chr2L	144275	144325		19		144275	144325	0,204,255
chr2L	157625	157675		19		157625	157675	0,204,255
chr2L	157675	157725		19		157675	157725	0,204,255
chr2L	157725	157775		19		157725	157775	0,204,255
chr2L	157775	157825		19		157775	157825	0,204,255
chr2L	182025	182075		19		182025	182075	0,204,255
chr2L	183625	183675		19		183625	183675	0,204,255
chr2L	183675	183725		19		183675	183725	0,204,255
chr2L	183725	183775		19		183725	183775	0,204,255
chr2L	183775	183825		19		183775	183825	0,204,255
chr2L	183875	183925		19		183875	183925	0,204,255
chr2L	202475	202525		19		202475	202525	0,204,255
chr2L	202525	202575		19		202525	202575	0,204,255
chr2L	204475	204525		19		204475	204525	0,204,255
chr2L	207975	208025		19		207975	208025	0,204,255
chr2L	208225	208275		19		208225	208275	0,204,255
chr2L	208275	208325		19		208275	208325	0,204,255
chr2L	208325	208375		19		208325	208375	0,204,255
chr2L	208375	208425		19		208375	208425	0,204,255
chr2L	208575	208625		19		208575	208625	0,204,255
chr2L	208625	208675		19		208625	208675	0,204,255
chr2L	274825	274875		19		274825	274875	0,204,255
chr2L	274925	274975		19		274925	274975	0,204,255
chr2L	274975	275025		19		274975	275025	0,204,255
chr2L	275025	275075		19		275025	275075	0,204,255
chr2L	275075	275125		19		275075	275125	0,204,255
chr2L	275775	275825		19		275775	275825	0,204,255
chr2L	275825	275875		19		275825	275875	0,204,255
chr2L	275875	275925		19		275875	275925	0,204,255
chr2L	276075	276125		19		276075	276125	0,204,255
chr2L	276125	276175		19		276125	276175	0,204,255
chr2L	276175	276225		19		276175	276225	0,204,255
chr2L	276225	276275		19		276225	276275	0,204,255
chr2L	276275	276325		19		276275	276325	0,204,255
chr2L	276325	276375		19		276325	276375	0,204,255
chr2L	276675	276725		19		276675	276725	0,204,255
chr2L	276725	276775		19		276725	276775	0,204,255
chr2L	276875	276925		19		276875	276925	0,204,255
chr2L	278225	278275		19		278225	278275	0,204,255
chr2L	278325	278375		19		278325	278375	0,204,255
chr2L	278375	278425		19		278375	278425	0,204,255
chr2L	278425	278475		19		278425	278475	0,204,255
chr2L	278575	278625		19		278575	278625	0,204,255
chr2L	278875	278925		19		278875	278925	0,204,255
chr2L	294175	294225		19		294175	294225	0,204,255
chr2L	294225	294275		19		294225	294275	0,204,255
chr2L	295625	295675		19		295625	295675	0,204,255
chr2L	295675	295725		19		295675	295725	0,204,255
chr2L	295725	295775		19		295725	295775	0,204,255
chr2L	295775	295825		19		295775	295825	0,204,255
chr2L	295875	295925		19		295875	295925	0,204,255
chr2L	295925	295975		19		295925	295975	0,204,255
chr2L	295975	296025		19		295975	296025	0,204,255
chr2L	296025	296075		19		296025	296075	0,204,255
chr2L	296075	296125		19		296075	296125	0,204,255
chr2L	296125	296175		19		296125	296175	0,204,255
chr2L	296175	296225		19		296175	296225	0,204,255
chr2L	296225	296275		19		296225	296275	0,204,255
chr2L	296275	296325		19		296275	296325	0,204,255
chr2L	296325	296375		19		296325	296375	0,204,255
chr2L	296375	296425		19		296375	296425	0,204,255
chr2L	296425	296475		19		296425	296475	0,204,255
chr2L	296575	296625		19		296575	296625	0,204,255
chr2L	296625	296675		19		296625	296675	0,204,255
chr2L	296675	296725		19		296675	296725	0,204,255
chr2L	296725	296775		19		296725	296775	0,204,255
chr2L	297025	297075		19		297025	297075	0,204,255
chr2L	298475	298525		19		298475	298525	0,204,255
chr2L	301875	301925		19		301875	301925	0,204,255
chr2L	304175	304225		19		304175	304225	0,204,255
chr2L	306675	306725		19		306675	306725	0,204,255
chr2L	356925	356975		19		356925	356975	0,204,255
chr2L	356975	357025		19		356975	357025	0,204,255
chr2L	357025	357075		19		357025	357075	0,204,255
chr2L	357075	357125		19		357075	357125	0,204,255
chr2L	357125	357175		19		357125	357175	0,204,255
chr2L	357175	357225		19		357175	357225	0,204,255
chr2L	357225	357275		19		357225	357275	0,204,255
chr2L	405025	405075		19		405025	405075	0,204,255
chr2L	405075	405125		19		405075	405125	0,204,255
chr2L	405125	405175		19		405125	405175	0,204,255
chr2L	413125	413175		19		413125	413175	0,204,255
chr2L	415775	415825		19		415775	415825	0,204,255
chr2L	415825	415875		19		415825	415875	0,204,255
chr2L	415875	415925		19		415875	415925	0,204,255
chr2L	415925	415975		19		415925	415975	0,204,255
chr2L	415975	416025		19		415975	416025	0,204,255
chr2L	416025	416075		19		416025	416075	0,204,255
chr2L	416075	416125		19		416075	416125	0,204,255
chr2L	416125	416175		19		416125	416175	0,204,255
chr2L	416625	416675		19		416625	416675	0,204,255
chr2L	416675	416725		19		416675	416725	0,204,255
chr2L	418275	418325		19		418275	418325	0,204,255
chr2L	418475	418525		19		418475	418525	0,204,255
chr2L	418525	418575		19		418525	418575	0,204,255
chr2L	418825	418875		19		418825	418875	0,204,255
chr2L	418875	418925		19		418875	418925	0,204,255
chr2L	420325	420375		19		420325	420375	0,204,255
chr2L	432375	432425		19		432375	432425	0,204,255
chr2L	453775	453825		19		453775	453825	0,204,255
chr2L	453825	453875		19		453825	453875	0,204,255
chr2L	453875	453925		19		453875	453925	0,204,255
chr2L	453925	453975		19		453925	453975	0,204,255
chr2L	454475	454525		19		454475	454525	0,204,255
chr2L	454525	454575		19		454525	454575	0,204,255
chr2L	454575	454625		19		454575	454625	0,204,255
chr2L	454625	454675		19		454625	454675	0,204,255
chr2L	473475	473525		19		473475	473525	0,204,255
chr2L	473525	473575		19		473525	473575	0,204,255
chr2L	473775	473825		19		473775	473825	0,204,255
chr2L	473825	473875		19		473825	473875	0,204,255
chr2L	473875	473925		19		473875	473925	0,204,255
chr2L	473925	473975		19		473925	473975	0,204,255
chr2L	473975	474025		19		473975	474025	0,204,255
chr2L	474025	474075		19		474025	474075	0,204,255
chr2L	474075	474125		19		474075	474125	0,204,255
chr2L	478275	478325		19		478275	478325	0,204,255
chr2L	478675	478725		19		478675	478725	0,204,255
chr2L	541775	541825		19		541775	541825	0,204,255
chr2L	541825	541875		19		541825	541875	0,204,255
chr2L	541875	541925		19		541875	541925	0,204,255
chr2L	541925	541975		19		541925	541975	0,204,255
chr2L	541975	542025		19		541975	542025	0,204,255
chr2L	543175	543225		19		543175	543225	0,204,255
chr2L	543225	543275		19		543225	543275	0,204,255
chr2L	543475	543525		19		543475	543525	0,204,255
chr2L	543525	543575		19		543525	543575	0,204,255
chr2L	543575	543625		19		543575	543625	0,204,255
chr2L	543625	543675		19		543625	543675	0,204,255
chr2L	543675	543725		19		543675	543725	0,204,255
chr2L	543725	543775		19		543725	543775	0,204,255
chr2L	543775	543825		19		543775	543825	0,204,255
chr2L	543825	543875		19		543825	543875	0,204,255
chr2L	543875	543925		19		543875	543925	0,204,255
chr2L	543925	543975		19		543925	543975	0,204,255
chr2L	543975	544025		19		543975	544025	0,204,255
chr2L	544025	544075		19		544025	544075	0,204,255
chr2L	544075	544125		19		544075	544125	0,204,255
chr2L	544125	544175		19		544125	544175	0,204,255
chr2L	544225	544275		19		544225	544275	0,204,255
chr2L	544275	544325		19		544275	544325	0,204,255
chr2L	544325	544375		19		544325	544375	0,204,255
chr2L	544375	544425		19		544375	544425	0,204,255
chr2L	545575	545625		19		545575	545625	0,204,255
chr2L	545625	545675		19		545625	545675	0,204,255
chr2L	545925	545975		19		545925	545975	0,204,255
chr2L	564675	564725		19		564675	564725	0,204,255
chr2L	564725	564775		19		564725	564775	0,204,255
chr2L	565175	565225		19		565175	565225	0,204,255
chr2L	565275	565325		19		565275	565325	0,204,255
chr2L	565325	565375		19		565325	565375	0,204,255
chr2L	565375	565425		19		565375	565425	0,204,255
chr2L	566275	566325		19		566275	566325	0,204,255
chr2L	566325	566375		19		566325	566375	0,204,255
chr2L	566375	566425		19		566375	566425	0,204,255
chr2L	566425	566475		19		566425	566475	0,204,255
chr2L	566475	566525		19		566475	566525	0,204,255
chr2L	566525	566575		19		566525	566575	0,204,255
chr2L	566575	566625		19		566575	566625	0,204,255
chr2L	566675	566725		19		566675	566725	0,204,255
chr2L	566725	566775		19		566725	566775	0,204,255
chr2L	566825	566875		19		566825	566875	0,204,255
chr2L	566925	566975		19		566925	566975	0,204,255
chr2L	566975	567025		19		566975	567025	0,204,255
chr2L	567025	567075		19		567025	567075	0,204,255
chr2L	567075	567125		19		567075	567125	0,204,255
chr2L	567125	567175		19		567125	567175	0,204,255
chr2L	567225	567275		19		567225	567275	0,204,255
chr2L	567325	567375		19		567325	567375	0,204,255
chr2L	567375	567425		19		567375	567425	0,204,255
chr2L	567425	567475		19		567425	567475	0,204,255
chr2L	568675	568725		19		568675	568725	0,204,255
chr2L	568825	568875		19		568825	568875	0,204,255
chr2L	569025	569075		19		569025	569075	0,204,255
chr2L	569225	569275		19		569225	569275	0,204,255
chr2L	569275	569325		19		569275	569325	0,204,255
chr2L	569375	569425		19		569375	569425	0,204,255
chr2L	572075	572125		19		572075	572125	0,204,255
chr2L	572225	572275		19		572225	572275	0,204,255
chr2L	572325	572375		19		572325	572375	0,204,255
chr2L	572375	572425		19		572375	572425	0,204,255
chr2L	574075	574125		19		574075	574125	0,204,255
chr2L	575625	575675		19		575625	575675	0,204,255
chr2L	820425	820475		19		820425	820475	0,204,255
chr2L	820475	820525		19		820475	820525	0,204,255
chr2L	820575	820625		19		820575	820625	0,204,255
chr2L	820975	821025		19		820975	821025	0,204,255
chr2L	822975	823025		19		822975	823025	0,204,255
chr2L	823025	823075		19		823025	823075	0,204,255
chr2L	823075	823125		19		823075	823125	0,204,255
chr2L	823175	823225		19		823175	823225	0,204,255
chr2L	823825	823875		19		823825	823875	0,204,255
chr2L	823975	824025		19		823975	824025	0,204,255
chr2L	824625	824675		19		824625	824675	0,204,255
chr2L	824675	824725		19		824675	824725	0,204,255
chr2L	824725	824775		19		824725	824775	0,204,255
chr2L	824775	824825		19		824775	824825	0,204,255
chr2L	824825	824875		19		824825	824875	0,204,255
chr2L	826575	826625		19		826575	826625	0,204,255
chr2L	826625	826675		19		826625	826675	0,204,255
chr2L	851475	851525		19		851475	851525	0,204,255
chr2L	851525	851575		19		851525	851575	0,204,255
chr2L	851675	851725		19		851675	851725	0,204,255
chr2L	851825	851875		19		851825	851875	0,204,255
chr2L	851875	851925		19		851875	851925	0,204,255
chr2L	851975	852025		19		851975	852025	0,204,255
chr2L	852025	852075		19		852025	852075	0,204,255
chr2L	852275	852325		19		852275	852325	0,204,255
chr2L	853025	853075		19		853025	853075	0,204,255
chr2L	853175	853225		19		853175	853225	0,204,255
chr2L	853725	853775		19		853725	853775	0,204,255
chr2L	853775	853825		19		853775	853825	0,204,255
chr2L	853825	853875		19		853825	853875	0,204,255
chr2L	853975	854025		19		853975	854025	0,204,255
chr2L	854025	854075		19		854025	854075	0,204,255
chr2L	854325	854375		19		854325	854375	0,204,255
chr2L	854425	854475		19		854425	854475	0,204,255
chr2L	854775	854825		19		854775	854825	0,204,255
chr2L	865025	865075		19		865025	865075	0,204,255
chr2L	868775	868825		19		868775	868825	0,204,255
chr2L	868825	868875		19		868825	868875	0,204,255
chr2L	868875	868925		19		868875	868925	0,204,255
chr2L	868925	868975		19		868925	868975	0,204,255
chr2L	868975	869025		19		868975	869025	0,204,255
chr2L	872375	872425		19		872375	872425	0,204,255
chr2L	872425	872475		19		872425	872475	0,204,255
chr2L	872675	872725		19		872675	872725	0,204,255
chr2L	1078675	1078725		19		1078675	1078725	0,204,255
chr2L	1078725	1078775		19		1078725	1078775	0,204,255
chr2L	1078825	1078875		19		1078825	1078875	0,204,255
chr2L	1078875	1078925		19		1078875	1078925	0,204,255
chr2L	1078975	1079025		19		1078975	1079025	0,204,255
chr2L	1079025	1079075		19		1079025	1079075	0,204,255
chr2L	1079075	1079125		19		1079075	1079125	0,204,255
chr2L	1079125	1079175		19		1079125	1079175	0,204,255
chr2L	1079175	1079225		19		1079175	1079225	0,204,255
chr2L	1107125	1107175		19		1107125	1107175	0,204,255
chr2L	1107175	1107225		19		1107175	1107225	0,204,255
chr2L	1115875	1115925		19		1115875	1115925	0,204,255
chr2L	1129875	1129925		19		1129875	1129925	0,204,255
chr2L	1129925	1129975		19		1129925	1129975	0,204,255
chr2L	1130075	1130125		19		1130075	1130125	0,204,255
chr2L	1130125	1130175		19		1130125	1130175	0,204,255
chr2L	1130175	1130225		19		1130175	1130225	0,204,255
chr2L	1130225	1130275		19		1130225	1130275	0,204,255
chr2L	1148625	1148675		19		1148625	1148675	0,204,255
chr2L	1149425	1149475		19		1149425	1149475	0,204,255
chr2L	1149675	1149725		19		1149675	1149725	0,204,255
chr2L	1149725	1149775		19		1149725	1149775	0,204,255
chr2L	1149775	1149825		19		1149775	1149825	0,204,255
chr2L	1151075	1151125		19		1151075	1151125	0,204,255
chr2L	1151125	1151175		19		1151125	1151175	0,204,255
chr2L	1151175	1151225		19		1151175	1151225	0,204,255
chr2L	1151725	1151775		19		1151725	1151775	0,204,255
chr2L	1151775	1151825		19		1151775	1151825	0,204,255
chr2L	1151825	1151875		19		1151825	1151875	0,204,255
chr2L	1151875	1151925		19		1151875	1151925	0,204,255
chr2L	1151925	1151975		19		1151925	1151975	0,204,255
chr2L	1151975	1152025		19		1151975	1152025	0,204,255
chr2L	1152025	1152075		19		1152025	1152075	0,204,255
chr2L	1152125	1152175		19		1152125	1152175	0,204,255
chr2L	1152175	1152225		19		1152175	1152225	0,204,255
chr2L	1152525	1152575		19		1152525	1152575	0,204,255
chr2L	1152625	1152675		19		1152625	1152675	0,204,255
chr2L	1153125	1153175		19		1153125	1153175	0,204,255
chr2L	1153175	1153225		19		1153175	1153225	0,204,255
chr2L	1153225	1153275		19		1153225	1153275	0,204,255
chr2L	1153275	1153325		19		1153275	1153325	0,204,255
chr2L	1154175	1154225		19		1154175	1154225	0,204,255
chr2L	1156425	1156475		19		1156425	1156475	0,204,255
chr2L	1156525	1156575		19		1156525	1156575	0,204,255
chr2L	1156675	1156725		19		1156675	1156725	0,204,255
chr2L	1156725	1156775		19		1156725	1156775	0,204,255
chr2L	1156775	1156825		19		1156775	1156825	0,204,255
chr2L	1156875	1156925		19		1156875	1156925	0,204,255
chr2L	1159025	1159075		19		1159025	1159075	0,204,255
chr2L	1159175	1159225		19		1159175	1159225	0,204,255
chr2L	1159375	1159425		19		1159375	1159425	0,204,255
chr2L	1159425	1159475		19		1159425	1159475	0,204,255
chr2L	1159475	1159525		19		1159475	1159525	0,204,255
chr2L	1159525	1159575		19		1159525	1159575	0,204,255
chr2L	1159575	1159625		19		1159575	1159625	0,204,255
chr2L	1159625	1159675		19		1159625	1159675	0,204,255
chr2L	1159675	1159725		19		1159675	1159725	0,204,255
chr2L	1171375	1171425		19		1171375	1171425	0,204,255
chr2L	1171425	1171475		19		1171425	1171475	0,204,255
chr2L	1171475	1171525		19		1171475	1171525	0,204,255
chr2L	1171525	1171575		19		1171525	1171575	0,204,255
chr2L	1173775	1173825		19		1173775	1173825	0,204,255
chr2L	1173825	1173875		19		1173825	1173875	0,204,255
chr2L	1173875	1173925		19		1173875	1173925	0,204,255
chr2L	1173925	1173975		19		1173925	1173975	0,204,255
chr2L	1174025	1174075		19		1174025	1174075	0,204,255
chr2L	1174075	1174125		19		1174075	1174125	0,204,255
chr2L	1174125	1174175		19		1174125	1174175	0,204,255
chr2L	1174175	1174225		19		1174175	1174225	0,204,255
chr2L	1174225	1174275		19		1174225	1174275	0,204,255
chr2L	1174275	1174325		19		1174275	1174325	0,204,255
chr2L	1174325	1174375		19		1174325	1174375	0,204,255
chr2L	1174375	1174425		19		1174375	1174425	0,204,255
chr2L	1174425	1174475		19		1174425	1174475	0,204,255
chr2L	1174475	1174525		19		1174475	1174525	0,204,255
chr2L	1178575	1178625		19		1178575	1178625	0,204,255
chr2L	1178625	1178675		19		1178625	1178675	0,204,255
chr2L	1178725	1178775		19		1178725	1178775	0,204,255
chr2L	1178775	1178825		19		1178775	1178825	0,204,255
chr2L	1182825	1182875		19		1182825	1182875	0,204,255
chr2L	1182925	1182975		19		1182925	1182975	0,204,255
chr2L	1182975	1183025		19		1182975	1183025	0,204,255
chr2L	1183525	1183575		19		1183525	1183575	0,204,255
chr2L	1183575	1183625		19		1183575	1183625	0,204,255
chr2L	1183675	1183725		19		1183675	1183725	0,204,255
chr2L	1184325	1184375		19		1184325	1184375	0,204,255
chr2L	1184375	1184425		19		1184375	1184425	0,204,255
chr2L	1184425	1184475		19		1184425	1184475	0,204,255
chr2L	1184475	1184525		19		1184475	1184525	0,204,255
chr2L	1184525	1184575		19		1184525	1184575	0,204,255
chr2L	1184575	1184625		19		1184575	1184625	0,204,255
chr2L	1184625	1184675		19		1184625	1184675	0,204,255
chr2L	1184675	1184725		19		1184675	1184725	0,204,255
chr2L	1184725	1184775		19		1184725	1184775	0,204,255
chr2L	1184775	1184825		19		1184775	1184825	0,204,255
chr2L	1184825	1184875		19		1184825	1184875	0,204,255
chr2L	1185225	1185275		19		1185225	1185275	0,204,255
chr2L	1185275	1185325		19		1185275	1185325	0,204,255
chr2L	1185325	1185375		19		1185325	1185375	0,204,255
chr2L	1185425	1185475		19		1185425	1185475	0,204,255
chr2L	1185475	1185525		19		1185475	1185525	0,204,255
chr2L	1610225	1610275		19		1610225	1610275	0,204,255
chr2L	1610275	1610325		19		1610275	1610325	0,204,255
chr2L	1612525	1612575		19		1612525	1612575	0,204,255
chr2L	1612575	1612625		19		1612575	1612625	0,204,255
chr2L	1612625	1612675		19		1612625	1612675	0,204,255
chr2L	1612725	1612775		19		1612725	1612775	0,204,255
chr2L	1613275	1613325		19		1613275	1613325	0,204,255
chr2L	1613375	1613425		19		1613375	1613425	0,204,255
chr2L	1666075	1666125		19		1666075	1666125	0,204,255
chr2L	1694525	1694575		19		1694525	1694575	0,204,255
chr2L	1694575	1694625		19		1694575	1694625	0,204,255
chr2L	1695925	1695975		19		1695925	1695975	0,204,255
chr2L	1705225	1705275		19		1705225	1705275	0,204,255
chr2L	1705625	1705675		19		1705625	1705675	0,204,255
chr2L	1705675	1705725		19		1705675	1705725	0,204,255
chr2L	1705725	1705775		19		1705725	1705775	0,204,255
chr2L	1705875	1705925		19		1705875	1705925	0,204,255
chr2L	1705925	1705975		19		1705925	1705975	0,204,255
chr2L	1706225	1706275		19		1706225	1706275	0,204,255
chr2L	1706275	1706325		19		1706275	1706325	0,204,255
chr2L	1706325	1706375		19		1706325	1706375	0,204,255
chr2L	1706375	1706425		19		1706375	1706425	0,204,255
chr2L	1706775	1706825		19		1706775	1706825	0,204,255
chr2L	1706825	1706875		19		1706825	1706875	0,204,255
chr2L	1706875	1706925		19		1706875	1706925	0,204,255
chr2L	1706975	1707025		19		1706975	1707025	0,204,255
chr2L	1707125	1707175		19		1707125	1707175	0,204,255
chr2L	1707175	1707225		19		1707175	1707225	0,204,255
chr2L	1707225	1707275		19		1707225	1707275	0,204,255
chr2L	1707325	1707375		19		1707325	1707375	0,204,255
chr2L	1707375	1707425		19		1707375	1707425	0,204,255
chr2L	1707425	1707475		19		1707425	1707475	0,204,255
chr2L	1707475	1707525		19		1707475	1707525	0,204,255
chr2L	1709125	1709175		19		1709125	1709175	0,204,255
chr2L	1709175	1709225		19		1709175	1709225	0,204,255
chr2L	1709875	1709925		19		1709875	1709925	0,204,255
chr2L	1711075	1711125		19		1711075	1711125	0,204,255
chr2L	1711775	1711825		19		1711775	1711825	0,204,255
chr2L	1711875	1711925		19		1711875	1711925	0,204,255
chr2L	1711925	1711975		19		1711925	1711975	0,204,255
chr2L	1711975	1712025		19		1711975	1712025	0,204,255
chr2L	1712025	1712075		19		1712025	1712075	0,204,255
chr2L	1712525	1712575		19		1712525	1712575	0,204,255
chr2L	1712575	1712625		19		1712575	1712625	0,204,255
chr2L	1712925	1712975		19		1712925	1712975	0,204,255
chr2L	1714225	1714275		19		1714225	1714275	0,204,255
chr2L	1714475	1714525		19		1714475	1714525	0,204,255
chr2L	1714525	1714575		19		1714525	1714575	0,204,255
chr2L	1714575	1714625		19		1714575	1714625	0,204,255
chr2L	1714625	1714675		19		1714625	1714675	0,204,255
chr2L	1714725	1714775		19		1714725	1714775	0,204,255
chr2L	1714775	1714825		19		1714775	1714825	0,204,255
chr2L	1714825	1714875		19		1714825	1714875	0,204,255
chr2L	1714925	1714975		19		1714925	1714975	0,204,255
chr2L	1714975	1715025		19		1714975	1715025	0,204,255
chr2L	1715025	1715075		19		1715025	1715075	0,204,255
chr2L	1715075	1715125		19		1715075	1715125	0,204,255
chr2L	1715125	1715175		19		1715125	1715175	0,204,255
chr2L	1715175	1715225		19		1715175	1715225	0,204,255
chr2L	1715225	1715275		19		1715225	1715275	0,204,255
chr2L	1715325	1715375		19		1715325	1715375	0,204,255
chr2L	1716275	1716325		19		1716275	1716325	0,204,255
chr2L	1723675	1723725		19		1723675	1723725	0,204,255
chr2L	1723875	1723925		19		1723875	1723925	0,204,255
chr2L	1725325	1725375		19		1725325	1725375	0,204,255
chr2L	1725375	1725425		19		1725375	1725425	0,204,255
chr2L	1725675	1725725		19		1725675	1725725	0,204,255
chr2L	1725725	1725775		19		1725725	1725775	0,204,255
chr2L	1725775	1725825		19		1725775	1725825	0,204,255
chr2L	1726475	1726525		19		1726475	1726525	0,204,255
chr2L	1726525	1726575		19		1726525	1726575	0,204,255
chr2L	1726625	1726675		19		1726625	1726675	0,204,255
chr2L	1726675	1726725		19		1726675	1726725	0,204,255
chr2L	1726725	1726775		19		1726725	1726775	0,204,255
chr2L	1726775	1726825		19		1726775	1726825	0,204,255
chr2L	1726825	1726875		19		1726825	1726875	0,204,255
chr2L	1727475	1727525		19		1727475	1727525	0,204,255
chr2L	1730625	1730675		19		1730625	1730675	0,204,255
chr2L	1730675	1730725		19		1730675	1730725	0,204,255
chr2L	1730725	1730775		19		1730725	1730775	0,204,255
chr2L	1730775	1730825		19		1730775	1730825	0,204,255
chr2L	1730875	1730925		19		1730875	1730925	0,204,255
chr2L	1731025	1731075		19		1731025	1731075	0,204,255
chr2L	1731075	1731125		19		1731075	1731125	0,204,255
chr2L	1731125	1731175		19		1731125	1731175	0,204,255
chr2L	1731175	1731225		19		1731175	1731225	0,204,255
chr2L	1731225	1731275		19		1731225	1731275	0,204,255
chr2L	1731275	1731325		19		1731275	1731325	0,204,255
chr2L	1731325	1731375		19		1731325	1731375	0,204,255
chr2L	1731375	1731425		19		1731375	1731425	0,204,255
chr2L	1750575	1750625		19		1750575	1750625	0,204,255
chr2L	1750625	1750675		19		1750625	1750675	0,204,255
chr2L	1750825	1750875		19		1750825	1750875	0,204,255
chr2L	1751125	1751175		19		1751125	1751175	0,204,255
chr2L	1751225	1751275		19		1751225	1751275	0,204,255
chr2L	1751275	1751325		19		1751275	1751325	0,204,255
chr2L	1751325	1751375		19		1751325	1751375	0,204,255
chr2L	1974675	1974725		19		1974675	1974725	0,204,255
chr2L	1974725	1974775		19		1974725	1974775	0,204,255
chr2L	1974775	1974825		19		1974775	1974825	0,204,255
chr2L	1974825	1974875		19		1974825	1974875	0,204,255
chr2L	1974925	1974975		19		1974925	1974975	0,204,255
chr2L	1974975	1975025		19		1974975	1975025	0,204,255
chr2L	1975025	1975075		19		1975025	1975075	0,204,255
chr2L	1975125	1975175		19		1975125	1975175	0,204,255
chr2L	1975175	1975225		19		1975175	1975225	0,204,255
chr2L	1978775	1978825		19		1978775	1978825	0,204,255
chr2L	1979625	1979675		19		1979625	1979675	0,204,255
chr2L	1979675	1979725		19		1979675	1979725	0,204,255
chr2L	1983375	1983425		19		1983375	1983425	0,204,255
chr2L	1983425	1983475		19		1983425	1983475	0,204,255
chr2L	1983475	1983525		19		1983475	1983525	0,204,255
chr2L	1984675	1984725		19		1984675	1984725	0,204,255
chr2L	1984825	1984875		19		1984825	1984875	0,204,255
chr2L	1988525	1988575		19		1988525	1988575	0,204,255
chr2L	1988575	1988625		19		1988575	1988625	0,204,255
chr2L	2038175	2038225		19		2038175	2038225	0,204,255
chr2L	2039925	2039975		19		2039925	2039975	0,204,255
chr2L	2040025	2040075		19		2040025	2040075	0,204,255
chr2L	2128225	2128275		19		2128225	2128275	0,204,255
chr2L	2143925	2143975		19		2143925	2143975	0,204,255
chr2L	2143975	2144025		19		2143975	2144025	0,204,255
chr2L	2144025	2144075		19		2144025	2144075	0,204,255
chr2L	2144075	2144125		19		2144075	2144125	0,204,255
chr2L	2144125	2144175		19		2144125	2144175	0,204,255
chr2L	2144175	2144225		19		2144175	2144225	0,204,255
chr2L	2144225	2144275		19		2144225	2144275	0,204,255
chr2L	2144375	2144425		19		2144375	2144425	0,204,255
chr2L	2144475	2144525		19		2144475	2144525	0,204,255
chr2L	2144875	2144925		19		2144875	2144925	0,204,255
chr2L	2148275	2148325		19		2148275	2148325	0,204,255
chr2L	2148325	2148375		19		2148325	2148375	0,204,255
chr2L	2148425	2148475		19		2148425	2148475	0,204,255
chr2L	2148475	2148525		19		2148475	2148525	0,204,255
chr2L	2148625	2148675		19		2148625	2148675	0,204,255
chr2L	2148675	2148725		19		2148675	2148725	0,204,255
chr2L	2148825	2148875		19		2148825	2148875	0,204,255
chr2L	2148875	2148925		19		2148875	2148925	0,204,255
chr2L	2148925	2148975		19		2148925	2148975	0,204,255
chr2L	2149275	2149325		19		2149275	2149325	0,204,255
chr2L	2149325	2149375		19		2149325	2149375	0,204,255
chr2L	2149375	2149425		19		2149375	2149425	0,204,255
chr2L	2152825	2152875		19		2152825	2152875	0,204,255
chr2L	2152875	2152925		19		2152875	2152925	0,204,255
chr2L	2153475	2153525		19		2153475	2153525	0,204,255
chr2L	2153525	2153575		19		2153525	2153575	0,204,255
chr2L	2153575	2153625		19		2153575	2153625	0,204,255
chr2L	2153625	2153675		19		2153625	2153675	0,204,255
chr2L	2159975	2160025		19		2159975	2160025	0,204,255
chr2L	2160375	2160425		19		2160375	2160425	0,204,255
chr2L	2160425	2160475		19		2160425	2160475	0,204,255
chr2L	2160525	2160575		19		2160525	2160575	0,204,255
chr2L	2160575	2160625		19		2160575	2160625	0,204,255
chr2L	2160625	2160675		19		2160625	2160675	0,204,255
chr2L	2166675	2166725		19		2166675	2166725	0,204,255
chr2L	2191325	2191375		19		2191325	2191375	0,204,255
chr2L	2191375	2191425		19		2191375	2191425	0,204,255
chr2L	2191875	2191925		19		2191875	2191925	0,204,255
chr2L	2213275	2213325		19		2213275	2213325	0,204,255
chr2L	2213325	2213375		19		2213325	2213375	0,204,255
chr2L	2214675	2214725		19		2214675	2214725	0,204,255
chr2L	2215025	2215075		19		2215025	2215075	0,204,255
chr2L	2215075	2215125		19		2215075	2215125	0,204,255
chr2L	2215125	2215175		19		2215125	2215175	0,204,255
chr2L	2217925	2217975		19		2217925	2217975	0,204,255
chr2L	2219075	2219125		19		2219075	2219125	0,204,255
chr2L	2219375	2219425		19		2219375	2219425	0,204,255
chr2L	2222525	2222575		19		2222525	2222575	0,204,255
chr2L	2222575	2222625		19		2222575	2222625	0,204,255
chr2L	2223325	2223375		19		2223325	2223375	0,204,255
chr2L	2223375	2223425		19		2223375	2223425	0,204,255
chr2L	2223425	2223475		19		2223425	2223475	0,204,255
chr2L	2223475	2223525		19		2223475	2223525	0,204,255
chr2L	2224375	2224425		19		2224375	2224425	0,204,255
chr2L	2224425	2224475		19		2224425	2224475	0,204,255
chr2L	2224475	2224525		19		2224475	2224525	0,204,255
chr2L	2225175	2225225		19		2225175	2225225	0,204,255
chr2L	2225225	2225275		19		2225225	2225275	0,204,255
chr2L	2225275	2225325		19		2225275	2225325	0,204,255
chr2L	2225325	2225375		19		2225325	2225375	0,204,255
chr2L	2225375	2225425		19		2225375	2225425	0,204,255
chr2L	2225625	2225675		19		2225625	2225675	0,204,255
chr2L	2228775	2228825		19		2228775	2228825	0,204,255
chr2L	2228825	2228875		19		2228825	2228875	0,204,255
chr2L	2229925	2229975		19		2229925	2229975	0,204,255
chr2L	2229975	2230025		19		2229975	2230025	0,204,255
chr2L	2230025	2230075		19		2230025	2230075	0,204,255
chr2L	2231475	2231525		19		2231475	2231525	0,204,255
chr2L	2231575	2231625		19		2231575	2231625	0,204,255
chr2L	2231625	2231675		19		2231625	2231675	0,204,255
chr2L	2232325	2232375		19		2232325	2232375	0,204,255
chr2L	2235475	2235525		19		2235475	2235525	0,204,255
chr2L	2235525	2235575		19		2235525	2235575	0,204,255
chr2L	2235575	2235625		19		2235575	2235625	0,204,255
chr2L	2235825	2235875		19		2235825	2235875	0,204,255
chr2L	2235875	2235925		19		2235875	2235925	0,204,255
chr2L	2235925	2235975		19		2235925	2235975	0,204,255
chr2L	2235975	2236025		19		2235975	2236025	0,204,255
chr2L	2236075	2236125		19		2236075	2236125	0,204,255
chr2L	2236175	2236225		19		2236175	2236225	0,204,255
chr2L	2236225	2236275		19		2236225	2236275	0,204,255
chr2L	2236275	2236325		19		2236275	2236325	0,204,255
chr2L	2356375	2356425		19		2356375	2356425	0,204,255
chr2L	2361875	2361925		19		2361875	2361925	0,204,255
chr2L	2362225	2362275		19		2362225	2362275	0,204,255
chr2L	2366275	2366325		19		2366275	2366325	0,204,255
chr2L	2366325	2366375		19		2366325	2366375	0,204,255
chr2L	2366375	2366425		19		2366375	2366425	0,204,255
chr2L	2366425	2366475		19		2366425	2366475	0,204,255
chr2L	2366475	2366525		19		2366475	2366525	0,204,255
chr2L	2366525	2366575		19		2366525	2366575	0,204,255
chr2L	2373525	2373575		19		2373525	2373575	0,204,255
chr2L	2373575	2373625		19		2373575	2373625	0,204,255
chr2L	2376875	2376925		19		2376875	2376925	0,204,255
chr2L	2377225	2377275		19		2377225	2377275	0,204,255
chr2L	2377275	2377325		19		2377275	2377325	0,204,255
chr2L	2377325	2377375		19		2377325	2377375	0,204,255
chr2L	2377375	2377425		19		2377375	2377425	0,204,255
chr2L	2377425	2377475		19		2377425	2377475	0,204,255
chr2L	2377475	2377525		19		2377475	2377525	0,204,255
chr2L	2377625	2377675		19		2377625	2377675	0,204,255
chr2L	2377675	2377725		19		2377675	2377725	0,204,255
chr2L	2377925	2377975		19		2377925	2377975	0,204,255
chr2L	2381575	2381625		19		2381575	2381625	0,204,255
chr2L	2381625	2381675		19		2381625	2381675	0,204,255
chr2L	2381675	2381725		19		2381675	2381725	0,204,255
chr2L	2381725	2381775		19		2381725	2381775	0,204,255
chr2L	2381775	2381825		19		2381775	2381825	0,204,255
chr2L	2383725	2383775		19		2383725	2383775	0,204,255
chr2L	2383775	2383825		19		2383775	2383825	0,204,255
chr2L	2421175	2421225		19		2421175	2421225	0,204,255
chr2L	2491625	2491675		19		2491625	2491675	0,204,255
chr2L	2491675	2491725		19		2491675	2491725	0,204,255
chr2L	2491825	2491875		19		2491825	2491875	0,204,255
chr2L	2491875	2491925		19		2491875	2491925	0,204,255
chr2L	2491925	2491975		19		2491925	2491975	0,204,255
chr2L	2491975	2492025		19		2491975	2492025	0,204,255
chr2L	2493675	2493725		19		2493675	2493725	0,204,255
chr2L	2493775	2493825		19		2493775	2493825	0,204,255
chr2L	2578675	2578725		19		2578675	2578725	0,204,255
chr2L	2578825	2578875		19		2578825	2578875	0,204,255
chr2L	2578875	2578925		19		2578875	2578925	0,204,255
chr2L	2578925	2578975		19		2578925	2578975	0,204,255
chr2L	2578975	2579025		19		2578975	2579025	0,204,255
chr2L	2579025	2579075		19		2579025	2579075	0,204,255
chr2L	2579075	2579125		19		2579075	2579125	0,204,255
chr2L	2579175	2579225		19		2579175	2579225	0,204,255
chr2L	2579225	2579275		19		2579225	2579275	0,204,255
chr2L	2580725	2580775		19		2580725	2580775	0,204,255
chr2L	2581025	2581075		19		2581025	2581075	0,204,255
chr2L	2581075	2581125		19		2581075	2581125	0,204,255
chr2L	2581125	2581175		19		2581125	2581175	0,204,255
chr2L	2581275	2581325		19		2581275	2581325	0,204,255
chr2L	2581325	2581375		19		2581325	2581375	0,204,255
chr2L	2581375	2581425		19		2581375	2581425	0,204,255
chr2L	2581425	2581475		19		2581425	2581475	0,204,255
chr2L	2581475	2581525		19		2581475	2581525	0,204,255
chr2L	2581525	2581575		19		2581525	2581575	0,204,255
chr2L	2581875	2581925		19		2581875	2581925	0,204,255
chr2L	2581925	2581975		19		2581925	2581975	0,204,255
chr2L	2583825	2583875		19		2583825	2583875	0,204,255
chr2L	2583875	2583925		19		2583875	2583925	0,204,255
chr2L	2583925	2583975		19		2583925	2583975	0,204,255
chr2L	2583975	2584025		19		2583975	2584025	0,204,255
chr2L	2584025	2584075		19		2584025	2584075	0,204,255
chr2L	2584075	2584125		19		2584075	2584125	0,204,255
chr2L	2584125	2584175		19		2584125	2584175	0,204,255
chr2L	2584175	2584225		19		2584175	2584225	0,204,255
chr2L	2584225	2584275		19		2584225	2584275	0,204,255
chr2L	2584275	2584325		19		2584275	2584325	0,204,255
chr2L	2584325	2584375		19		2584325	2584375	0,204,255
chr2L	2740875	2740925		19		2740875	2740925	0,204,255
chr2L	2740925	2740975		19		2740925	2740975	0,204,255
chr2L	2740975	2741025		19		2740975	2741025	0,204,255
chr2L	2741025	2741075		19		2741025	2741075	0,204,255
chr2L	2741075	2741125		19		2741075	2741125	0,204,255
chr2L	2741125	2741175		19		2741125	2741175	0,204,255
chr2L	2741175	2741225		19		2741175	2741225	0,204,255
chr2L	2741575	2741625		19		2741575	2741625	0,204,255
chr2L	2743975	2744025		19		2743975	2744025	0,204,255
chr2L	2746475	2746525		19		2746475	2746525	0,204,255
chr2L	2746525	2746575		19		2746525	2746575	0,204,255
chr2L	2746575	2746625		19		2746575	2746625	0,204,255
chr2L	2746625	2746675		19		2746625	2746675	0,204,255
chr2L	2747225	2747275		19		2747225	2747275	0,204,255
chr2L	2747275	2747325		19		2747275	2747325	0,204,255
chr2L	2747325	2747375		19		2747325	2747375	0,204,255
chr2L	2747375	2747425		19		2747375	2747425	0,204,255
chr2L	2747425	2747475		19		2747425	2747475	0,204,255
chr2L	2747475	2747525		19		2747475	2747525	0,204,255
chr2L	2747525	2747575		19		2747525	2747575	0,204,255
chr2L	2747575	2747625		19		2747575	2747625	0,204,255
chr2L	2747625	2747675		19		2747625	2747675	0,204,255
chr2L	2747675	2747725		19		2747675	2747725	0,204,255
chr2L	2747725	2747775		19		2747725	2747775	0,204,255
chr2L	2747775	2747825		19		2747775	2747825	0,204,255
chr2L	2748075	2748125		19		2748075	2748125	0,204,255
chr2L	2748125	2748175		19		2748125	2748175	0,204,255
chr2L	2751025	2751075		19		2751025	2751075	0,204,255
chr2L	2751075	2751125		19		2751075	2751125	0,204,255
chr2L	2756575	2756625		19		2756575	2756625	0,204,255
chr2L	2758525	2758575		19		2758525	2758575	0,204,255
chr2L	2758575	2758625		19		2758575	2758625	0,204,255
chr2L	2758625	2758675		19		2758625	2758675	0,204,255
chr2L	2758675	2758725		19		2758675	2758725	0,204,255
chr2L	2758725	2758775		19		2758725	2758775	0,204,255
chr2L	2758925	2758975		19		2758925	2758975	0,204,255
chr2L	2758975	2759025		19		2758975	2759025	0,204,255
chr2L	2759025	2759075		19		2759025	2759075	0,204,255
chr2L	2759175	2759225		19		2759175	2759225	0,204,255
chr2L	2759425	2759475		19		2759425	2759475	0,204,255
chr2L	2760625	2760675		19		2760625	2760675	0,204,255
chr2L	2760675	2760725		19		2760675	2760725	0,204,255
chr2L	2760725	2760775		19		2760725	2760775	0,204,255
chr2L	2760775	2760825		19		2760775	2760825	0,204,255
chr2L	2760825	2760875		19		2760825	2760875	0,204,255
chr2L	2760875	2760925		19		2760875	2760925	0,204,255
chr2L	2760925	2760975		19		2760925	2760975	0,204,255
chr2L	2761125	2761175		19		2761125	2761175	0,204,255
chr2L	2761175	2761225		19		2761175	2761225	0,204,255
chr2L	2761225	2761275		19		2761225	2761275	0,204,255
chr2L	2761275	2761325		19		2761275	2761325	0,204,255
chr2L	2761475	2761525		19		2761475	2761525	0,204,255
chr2L	2761625	2761675		19		2761625	2761675	0,204,255
chr2L	2761675	2761725		19		2761675	2761725	0,204,255
chr2L	2761725	2761775		19		2761725	2761775	0,204,255
chr2L	2762075	2762125		19		2762075	2762125	0,204,255
chr2L	2762125	2762175		19		2762125	2762175	0,204,255
chr2L	2762825	2762875		19		2762825	2762875	0,204,255
chr2L	2763675	2763725		19		2763675	2763725	0,204,255
chr2L	2763725	2763775		19		2763725	2763775	0,204,255
chr2L	2763775	2763825		19		2763775	2763825	0,204,255
chr2L	2763825	2763875		19		2763825	2763875	0,204,255
chr2L	2763925	2763975		19		2763925	2763975	0,204,255
chr2L	2764125	2764175		19		2764125	2764175	0,204,255
chr2L	2764175	2764225		19		2764175	2764225	0,204,255
chr2L	2764225	2764275		19		2764225	2764275	0,204,255
chr2L	2764275	2764325		19		2764275	2764325	0,204,255
chr2L	2764325	2764375		19		2764325	2764375	0,204,255
chr2L	2764525	2764575		19		2764525	2764575	0,204,255
chr2L	2764575	2764625		19		2764575	2764625	0,204,255
chr2L	2764675	2764725		19		2764675	2764725	0,204,255
chr2L	2764725	2764775		19		2764725	2764775	0,204,255
chr2L	2764775	2764825		19		2764775	2764825	0,204,255
chr2L	2764825	2764875		19		2764825	2764875	0,204,255
chr2L	2764925	2764975		19		2764925	2764975	0,204,255
chr2L	2764975	2765025		19		2764975	2765025	0,204,255
chr2L	2765025	2765075		19		2765025	2765075	0,204,255
chr2L	2765075	2765125		19		2765075	2765125	0,204,255
chr2L	2765175	2765225		19		2765175	2765225	0,204,255
chr2L	2765225	2765275		19		2765225	2765275	0,204,255
chr2L	2765275	2765325		19		2765275	2765325	0,204,255
chr2L	2765375	2765425		19		2765375	2765425	0,204,255
chr2L	2768375	2768425		19		2768375	2768425	0,204,255
chr2L	2768425	2768475		19		2768425	2768475	0,204,255
chr2L	2768475	2768525		19		2768475	2768525	0,204,255
chr2L	2768525	2768575		19		2768525	2768575	0,204,255
chr2L	2768575	2768625		19		2768575	2768625	0,204,255
chr2L	2768625	2768675		19		2768625	2768675	0,204,255
chr2L	2768675	2768725		19		2768675	2768725	0,204,255
chr2L	2768725	2768775		19		2768725	2768775	0,204,255
chr2L	2768775	2768825		19		2768775	2768825	0,204,255
chr2L	2768825	2768875		19		2768825	2768875	0,204,255
chr2L	2769025	2769075		19		2769025	2769075	0,204,255
chr2L	2769075	2769125		19		2769075	2769125	0,204,255
chr2L	2769125	2769175		19		2769125	2769175	0,204,255
chr2L	2769325	2769375		19		2769325	2769375	0,204,255
chr2L	2769375	2769425		19		2769375	2769425	0,204,255
chr2L	2769475	2769525		19		2769475	2769525	0,204,255
chr2L	2770875	2770925		19		2770875	2770925	0,204,255
chr2L	2771025	2771075		19		2771025	2771075	0,204,255
chr2L	2771125	2771175		19		2771125	2771175	0,204,255
chr2L	2771175	2771225		19		2771175	2771225	0,204,255
chr2L	2771625	2771675		19		2771625	2771675	0,204,255
chr2L	2856475	2856525		19		2856475	2856525	0,204,255
chr2L	2856525	2856575		19		2856525	2856575	0,204,255
chr2L	2857975	2858025		19		2857975	2858025	0,204,255
chr2L	2858025	2858075		19		2858025	2858075	0,204,255
chr2L	2863125	2863175		19		2863125	2863175	0,204,255
chr2L	2872175	2872225		19		2872175	2872225	0,204,255
chr2L	2872225	2872275		19		2872225	2872275	0,204,255
chr2L	2872275	2872325		19		2872275	2872325	0,204,255
chr2L	2873075	2873125		19		2873075	2873125	0,204,255
chr2L	2873475	2873525		19		2873475	2873525	0,204,255
chr2L	2873525	2873575		19		2873525	2873575	0,204,255
chr2L	2873675	2873725		19		2873675	2873725	0,204,255
chr2L	2875425	2875475		19		2875425	2875475	0,204,255
chr2L	2875475	2875525		19		2875475	2875525	0,204,255
chr2L	2875525	2875575		19		2875525	2875575	0,204,255
chr2L	2875575	2875625		19		2875575	2875625	0,204,255
chr2L	2875625	2875675		19		2875625	2875675	0,204,255
chr2L	2875675	2875725		19		2875675	2875725	0,204,255
chr2L	2875725	2875775		19		2875725	2875775	0,204,255
chr2L	2875775	2875825		19		2875775	2875825	0,204,255
chr2L	2875825	2875875		19		2875825	2875875	0,204,255
chr2L	2876375	2876425		19		2876375	2876425	0,204,255
chr2L	2876425	2876475		19		2876425	2876475	0,204,255
chr2L	2876475	2876525		19		2876475	2876525	0,204,255
chr2L	2876525	2876575		19		2876525	2876575	0,204,255
chr2L	2876675	2876725		19		2876675	2876725	0,204,255
chr2L	2876725	2876775		19		2876725	2876775	0,204,255
chr2L	2876825	2876875		19		2876825	2876875	0,204,255
chr2L	2876925	2876975		19		2876925	2876975	0,204,255
chr2L	2876975	2877025		19		2876975	2877025	0,204,255
chr2L	2877025	2877075		19		2877025	2877075	0,204,255
chr2L	2877075	2877125		19		2877075	2877125	0,204,255
chr2L	2879675	2879725		19		2879675	2879725	0,204,255
chr2L	2879775	2879825		19		2879775	2879825	0,204,255
chr2L	2879825	2879875		19		2879825	2879875	0,204,255
chr2L	2879875	2879925		19		2879875	2879925	0,204,255
chr2L	2880075	2880125		19		2880075	2880125	0,204,255
chr2L	2880125	2880175		19		2880125	2880175	0,204,255
chr2L	2880225	2880275		19		2880225	2880275	0,204,255
chr2L	2880525	2880575		19		2880525	2880575	0,204,255
chr2L	2880575	2880625		19		2880575	2880625	0,204,255
chr2L	2880625	2880675		19		2880625	2880675	0,204,255
chr2L	2881925	2881975		19		2881925	2881975	0,204,255
chr2L	2882075	2882125		19		2882075	2882125	0,204,255
chr2L	2882125	2882175		19		2882125	2882175	0,204,255
chr2L	2882325	2882375		19		2882325	2882375	0,204,255
chr2L	2882375	2882425		19		2882375	2882425	0,204,255
chr2L	2882425	2882475		19		2882425	2882475	0,204,255
chr2L	2882475	2882525		19		2882475	2882525	0,204,255
chr2L	2882525	2882575		19		2882525	2882575	0,204,255
chr2L	2883375	2883425		19		2883375	2883425	0,204,255
chr2L	2883425	2883475		19		2883425	2883475	0,204,255
chr2L	2883475	2883525		19		2883475	2883525	0,204,255
chr2L	2883825	2883875		19		2883825	2883875	0,204,255
chr2L	2883875	2883925		19		2883875	2883925	0,204,255
chr2L	2884075	2884125		19		2884075	2884125	0,204,255
chr2L	2968725	2968775		19		2968725	2968775	0,204,255
chr2L	2968775	2968825		19		2968775	2968825	0,204,255
chr2L	2968825	2968875		19		2968825	2968875	0,204,255
chr2L	2968875	2968925		19		2968875	2968925	0,204,255
chr2L	2968925	2968975		19		2968925	2968975	0,204,255
chr2L	2970225	2970275		19		2970225	2970275	0,204,255
chr2L	2970275	2970325		19		2970275	2970325	0,204,255
chr2L	2970575	2970625		19		2970575	2970625	0,204,255
chr2L	2970825	2970875		19		2970825	2970875	0,204,255
chr2L	2970875	2970925		19		2970875	2970925	0,204,255
chr2L	2970925	2970975		19		2970925	2970975	0,204,255
chr2L	2970975	2971025		19		2970975	2971025	0,204,255
chr2L	2971025	2971075		19		2971025	2971075	0,204,255
chr2L	2971175	2971225		19		2971175	2971225	0,204,255
chr2L	2974275	2974325		19		2974275	2974325	0,204,255
chr2L	2974325	2974375		19		2974325	2974375	0,204,255
chr2L	2974375	2974425		19		2974375	2974425	0,204,255
chr2L	2974425	2974475		19		2974425	2974475	0,204,255
chr2L	2974525	2974575		19		2974525	2974575	0,204,255
chr2L	2974675	2974725		19		2974675	2974725	0,204,255
chr2L	2974975	2975025		19		2974975	2975025	0,204,255
chr2L	2975425	2975475		19		2975425	2975475	0,204,255
chr2L	2975625	2975675		19		2975625	2975675	0,204,255
chr2L	2975675	2975725		19		2975675	2975725	0,204,255
chr2L	2975725	2975775		19		2975725	2975775	0,204,255
chr2L	2976075	2976125		19		2976075	2976125	0,204,255
chr2L	2978275	2978325		19		2978275	2978325	0,204,255
chr2L	2986125	2986175		19		2986125	2986175	0,204,255
chr2L	2986425	2986475		19		2986425	2986475	0,204,255
chr2L	2986475	2986525		19		2986475	2986525	0,204,255
chr2L	2986525	2986575		19		2986525	2986575	0,204,255
chr2L	2986575	2986625		19		2986575	2986625	0,204,255
chr2L	2986625	2986675		19		2986625	2986675	0,204,255
chr2L	2986675	2986725		19		2986675	2986725	0,204,255
chr2L	2986775	2986825		19		2986775	2986825	0,204,255
chr2L	2988875	2988925		19		2988875	2988925	0,204,255
chr2L	2988975	2989025		19		2988975	2989025	0,204,255
chr2L	2989475	2989525		19		2989475	2989525	0,204,255
chr2L	2989525	2989575		19		2989525	2989575	0,204,255
chr2L	2991975	2992025		19		2991975	2992025	0,204,255
chr2L	2993725	2993775		19		2993725	2993775	0,204,255
chr2L	2993925	2993975		19		2993925	2993975	0,204,255
chr2L	2994125	2994175		19		2994125	2994175	0,204,255
chr2L	2994175	2994225		19		2994175	2994225	0,204,255
chr2L	2994425	2994475		19		2994425	2994475	0,204,255
chr2L	2994475	2994525		19		2994475	2994525	0,204,255
chr2L	2994625	2994675		19		2994625	2994675	0,204,255
chr2L	2994675	2994725		19		2994675	2994725	0,204,255
chr2L	2994725	2994775		19		2994725	2994775	0,204,255
chr2L	2994775	2994825		19		2994775	2994825	0,204,255
chr2L	2994825	2994875		19		2994825	2994875	0,204,255
chr2L	2994875	2994925		19		2994875	2994925	0,204,255
chr2L	2995725	2995775		19		2995725	2995775	0,204,255
chr2L	3017275	3017325		19		3017275	3017325	0,204,255
chr2L	3017475	3017525		19		3017475	3017525	0,204,255
chr2L	3017525	3017575		19		3017525	3017575	0,204,255
chr2L	3017575	3017625		19		3017575	3017625	0,204,255
chr2L	3019225	3019275		19		3019225	3019275	0,204,255
chr2L	3019275	3019325		19		3019275	3019325	0,204,255
chr2L	3019325	3019375		19		3019325	3019375	0,204,255
chr2L	3019375	3019425		19		3019375	3019425	0,204,255
chr2L	3019475	3019525		19		3019475	3019525	0,204,255
chr2L	3019525	3019575		19		3019525	3019575	0,204,255
chr2L	3019575	3019625		19		3019575	3019625	0,204,255
chr2L	3019625	3019675		19		3019625	3019675	0,204,255
chr2L	3019675	3019725		19		3019675	3019725	0,204,255
chr2L	3020925	3020975		19		3020925	3020975	0,204,255
chr2L	3021675	3021725		19		3021675	3021725	0,204,255
chr2L	3021725	3021775		19		3021725	3021775	0,204,255
chr2L	3021825	3021875		19		3021825	3021875	0,204,255
chr2L	3021975	3022025		19		3021975	3022025	0,204,255
chr2L	3022025	3022075		19		3022025	3022075	0,204,255
chr2L	3022075	3022125		19		3022075	3022125	0,204,255
chr2L	3022125	3022175		19		3022125	3022175	0,204,255
chr2L	3022175	3022225		19		3022175	3022225	0,204,255
chr2L	3022225	3022275		19		3022225	3022275	0,204,255
chr2L	3022325	3022375		19		3022325	3022375	0,204,255
chr2L	3022375	3022425		19		3022375	3022425	0,204,255
chr2L	3022425	3022475		19		3022425	3022475	0,204,255
chr2L	3022475	3022525		19		3022475	3022525	0,204,255
chr2L	3023625	3023675		19		3023625	3023675	0,204,255
chr2L	3023675	3023725		19		3023675	3023725	0,204,255
chr2L	3023725	3023775		19		3023725	3023775	0,204,255
chr2L	3023775	3023825		19		3023775	3023825	0,204,255
chr2L	3023875	3023925		19		3023875	3023925	0,204,255
chr2L	3023925	3023975		19		3023925	3023975	0,204,255
chr2L	3023975	3024025		19		3023975	3024025	0,204,255
chr2L	3024025	3024075		19		3024025	3024075	0,204,255
chr2L	3024225	3024275		19		3024225	3024275	0,204,255
chr2L	3024275	3024325		19		3024275	3024325	0,204,255
chr2L	3024325	3024375		19		3024325	3024375	0,204,255
chr2L	3024375	3024425		19		3024375	3024425	0,204,255
chr2L	3024425	3024475		19		3024425	3024475	0,204,255
chr2L	3027125	3027175		19		3027125	3027175	0,204,255
chr2L	3027625	3027675		19		3027625	3027675	0,204,255
chr2L	3027675	3027725		19		3027675	3027725	0,204,255
chr2L	3027725	3027775		19		3027725	3027775	0,204,255
chr2L	3027775	3027825		19		3027775	3027825	0,204,255
chr2L	3027825	3027875		19		3027825	3027875	0,204,255
chr2L	3027875	3027925		19		3027875	3027925	0,204,255
chr2L	3027925	3027975		19		3027925	3027975	0,204,255
chr2L	3027975	3028025		19		3027975	3028025	0,204,255
chr2L	3028025	3028075		19		3028025	3028075	0,204,255
chr2L	3028075	3028125		19		3028075	3028125	0,204,255
chr2L	3028175	3028225		19		3028175	3028225	0,204,255
chr2L	3028225	3028275		19		3028225	3028275	0,204,255
chr2L	3028375	3028425		19		3028375	3028425	0,204,255
chr2L	3028475	3028525		19		3028475	3028525	0,204,255
chr2L	3031375	3031425		19		3031375	3031425	0,204,255
chr2L	3031425	3031475		19		3031425	3031475	0,204,255
chr2L	3031475	3031525		19		3031475	3031525	0,204,255
chr2L	3031825	3031875		19		3031825	3031875	0,204,255
chr2L	3035525	3035575		19		3035525	3035575	0,204,255
chr2L	3035775	3035825		19		3035775	3035825	0,204,255
chr2L	3036125	3036175		19		3036125	3036175	0,204,255
chr2L	3036175	3036225		19		3036175	3036225	0,204,255
chr2L	3036225	3036275		19		3036225	3036275	0,204,255
chr2L	3036475	3036525		19		3036475	3036525	0,204,255
chr2L	3036525	3036575		19		3036525	3036575	0,204,255
chr2L	3036575	3036625		19		3036575	3036625	0,204,255
chr2L	3036625	3036675		19		3036625	3036675	0,204,255
chr2L	3036725	3036775		19		3036725	3036775	0,204,255
chr2L	3036775	3036825		19		3036775	3036825	0,204,255
chr2L	3038475	3038525		19		3038475	3038525	0,204,255
chr2L	3038525	3038575		19		3038525	3038575	0,204,255
chr2L	3040625	3040675		19		3040625	3040675	0,204,255
chr2L	3040675	3040725		19		3040675	3040725	0,204,255
chr2L	3040725	3040775		19		3040725	3040775	0,204,255
chr2L	3055125	3055175		19		3055125	3055175	0,204,255
chr2L	3059975	3060025		19		3059975	3060025	0,204,255
chr2L	3060025	3060075		19		3060025	3060075	0,204,255
chr2L	3060075	3060125		19		3060075	3060125	0,204,255
chr2L	3060125	3060175		19		3060125	3060175	0,204,255
chr2L	3160825	3160875		19		3160825	3160875	0,204,255
chr2L	3160975	3161025		19		3160975	3161025	0,204,255
chr2L	3161075	3161125		19		3161075	3161125	0,204,255
chr2L	3161125	3161175		19		3161125	3161175	0,204,255
chr2L	3161175	3161225		19		3161175	3161225	0,204,255
chr2L	3161675	3161725		19		3161675	3161725	0,204,255
chr2L	3162025	3162075		19		3162025	3162075	0,204,255
chr2L	3162075	3162125		19		3162075	3162125	0,204,255
chr2L	3163125	3163175		19		3163125	3163175	0,204,255
chr2L	3163175	3163225		19		3163175	3163225	0,204,255
chr2L	3164775	3164825		19		3164775	3164825	0,204,255
chr2L	3169975	3170025		19		3169975	3170025	0,204,255
chr2L	3170075	3170125		19		3170075	3170125	0,204,255
chr2L	3318975	3319025		19		3318975	3319025	0,204,255
chr2L	3372875	3372925		19		3372875	3372925	0,204,255
chr2L	3375525	3375575		19		3375525	3375575	0,204,255
chr2L	3375625	3375675		19		3375625	3375675	0,204,255
chr2L	3375675	3375725		19		3375675	3375725	0,204,255
chr2L	3375825	3375875		19		3375825	3375875	0,204,255
chr2L	3375875	3375925		19		3375875	3375925	0,204,255
chr2L	3375925	3375975		19		3375925	3375975	0,204,255
chr2L	3375975	3376025		19		3375975	3376025	0,204,255
chr2L	3376025	3376075		19		3376025	3376075	0,204,255
chr2L	3377825	3377875		19		3377825	3377875	0,204,255
chr2L	3377875	3377925		19		3377875	3377925	0,204,255
chr2L	3377925	3377975		19		3377925	3377975	0,204,255
chr2L	3449975	3450025		19		3449975	3450025	0,204,255
chr2L	3450425	3450475		19		3450425	3450475	0,204,255
chr2L	3450675	3450725		19		3450675	3450725	0,204,255
chr2L	3450725	3450775		19		3450725	3450775	0,204,255
chr2L	3450775	3450825		19		3450775	3450825	0,204,255
chr2L	3450825	3450875		19		3450825	3450875	0,204,255
chr2L	3450875	3450925		19		3450875	3450925	0,204,255
chr2L	3451025	3451075		19		3451025	3451075	0,204,255
chr2L	3451125	3451175		19		3451125	3451175	0,204,255
chr2L	3451175	3451225		19		3451175	3451225	0,204,255
chr2L	3451225	3451275		19		3451225	3451275	0,204,255
chr2L	3451525	3451575		19		3451525	3451575	0,204,255
chr2L	3451575	3451625		19		3451575	3451625	0,204,255
chr2L	3451625	3451675		19		3451625	3451675	0,204,255
chr2L	3452825	3452875		19		3452825	3452875	0,204,255
chr2L	3453125	3453175		19		3453125	3453175	0,204,255
chr2L	3453175	3453225		19		3453175	3453225	0,204,255
chr2L	3453425	3453475		19		3453425	3453475	0,204,255
chr2L	3453475	3453525		19		3453475	3453525	0,204,255
chr2L	3453525	3453575		19		3453525	3453575	0,204,255
chr2L	3453575	3453625		19		3453575	3453625	0,204,255
chr2L	3453625	3453675		19		3453625	3453675	0,204,255
chr2L	3453675	3453725		19		3453675	3453725	0,204,255
chr2L	3453725	3453775		19		3453725	3453775	0,204,255
chr2L	3453775	3453825		19		3453775	3453825	0,204,255
chr2L	3453825	3453875		19		3453825	3453875	0,204,255
chr2L	3453875	3453925		19		3453875	3453925	0,204,255
chr2L	3453925	3453975		19		3453925	3453975	0,204,255
chr2L	3454375	3454425		19		3454375	3454425	0,204,255
chr2L	3454475	3454525		19		3454475	3454525	0,204,255
chr2L	3455225	3455275		19		3455225	3455275	0,204,255
chr2L	3455275	3455325		19		3455275	3455325	0,204,255
chr2L	3455325	3455375		19		3455325	3455375	0,204,255
chr2L	3455375	3455425		19		3455375	3455425	0,204,255
chr2L	3455425	3455475		19		3455425	3455475	0,204,255
chr2L	3455475	3455525		19		3455475	3455525	0,204,255
chr2L	3455575	3455625		19		3455575	3455625	0,204,255
chr2L	3456025	3456075		19		3456025	3456075	0,204,255
chr2L	3456375	3456425		19		3456375	3456425	0,204,255
chr2L	3456425	3456475		19		3456425	3456475	0,204,255
chr2L	3456475	3456525		19		3456475	3456525	0,204,255
chr2L	3456525	3456575		19		3456525	3456575	0,204,255
chr2L	3456575	3456625		19		3456575	3456625	0,204,255
chr2L	3457975	3458025		19		3457975	3458025	0,204,255
chr2L	3458025	3458075		19		3458025	3458075	0,204,255
chr2L	3458075	3458125		19		3458075	3458125	0,204,255
chr2L	3458125	3458175		19		3458125	3458175	0,204,255
chr2L	3458225	3458275		19		3458225	3458275	0,204,255
chr2L	3458325	3458375		19		3458325	3458375	0,204,255
chr2L	3458375	3458425		19		3458375	3458425	0,204,255
chr2L	3458425	3458475		19		3458425	3458475	0,204,255
chr2L	3458475	3458525		19		3458475	3458525	0,204,255
chr2L	3458525	3458575		19		3458525	3458575	0,204,255
chr2L	3465075	3465125		19		3465075	3465125	0,204,255
chr2L	3465125	3465175		19		3465125	3465175	0,204,255
chr2L	3465175	3465225		19		3465175	3465225	0,204,255
chr2L	3465375	3465425		19		3465375	3465425	0,204,255
chr2L	3467125	3467175		19		3467125	3467175	0,204,255
chr2L	3467225	3467275		19		3467225	3467275	0,204,255
chr2L	3467575	3467625		19		3467575	3467625	0,204,255
chr2L	3467625	3467675		19		3467625	3467675	0,204,255
chr2L	3467675	3467725		19		3467675	3467725	0,204,255
chr2L	3467725	3467775		19		3467725	3467775	0,204,255
chr2L	3467775	3467825		19		3467775	3467825	0,204,255
chr2L	3468025	3468075		19		3468025	3468075	0,204,255
chr2L	3468675	3468725		19		3468675	3468725	0,204,255
chr2L	3468775	3468825		19		3468775	3468825	0,204,255
chr2L	3469225	3469275		19		3469225	3469275	0,204,255
chr2L	3469275	3469325		19		3469275	3469325	0,204,255
chr2L	3469325	3469375		19		3469325	3469375	0,204,255
chr2L	3469375	3469425		19		3469375	3469425	0,204,255
chr2L	3469425	3469475		19		3469425	3469475	0,204,255
chr2L	3513475	3513525		19		3513475	3513525	0,204,255
chr2L	3513525	3513575		19		3513525	3513575	0,204,255
chr2L	3513575	3513625		19		3513575	3513625	0,204,255
chr2L	3513625	3513675		19		3513625	3513675	0,204,255
chr2L	3513725	3513775		19		3513725	3513775	0,204,255
chr2L	3513825	3513875		19		3513825	3513875	0,204,255
chr2L	3513875	3513925		19		3513875	3513925	0,204,255
chr2L	3513925	3513975		19		3513925	3513975	0,204,255
chr2L	3513975	3514025		19		3513975	3514025	0,204,255
chr2L	3514125	3514175		19		3514125	3514175	0,204,255
chr2L	3514225	3514275		19		3514225	3514275	0,204,255
chr2L	3515075	3515125		19		3515075	3515125	0,204,255
chr2L	3515125	3515175		19		3515125	3515175	0,204,255
chr2L	3515175	3515225		19		3515175	3515225	0,204,255
chr2L	3515375	3515425		19		3515375	3515425	0,204,255
chr2L	3515725	3515775		19		3515725	3515775	0,204,255
chr2L	3515775	3515825		19		3515775	3515825	0,204,255
chr2L	3516175	3516225		19		3516175	3516225	0,204,255
chr2L	3619675	3619725		19		3619675	3619725	0,204,255
chr2L	3619875	3619925		19		3619875	3619925	0,204,255
chr2L	3710125	3710175		19		3710125	3710175	0,204,255
chr2L	3710175	3710225		19		3710175	3710225	0,204,255
chr2L	3710225	3710275		19		3710225	3710275	0,204,255
chr2L	3710275	3710325		19		3710275	3710325	0,204,255
chr2L	3710775	3710825		19		3710775	3710825	0,204,255
chr2L	3714375	3714425		19		3714375	3714425	0,204,255
chr2L	3812325	3812375		19		3812325	3812375	0,204,255
chr2L	3812425	3812475		19		3812425	3812475	0,204,255
chr2L	3873325	3873375		19		3873325	3873375	0,204,255
chr2L	3873375	3873425		19		3873375	3873425	0,204,255
chr2L	3873425	3873475		19		3873425	3873475	0,204,255
chr2L	4186625	4186675		19		4186625	4186675	0,204,255
chr2L	4186825	4186875		19		4186825	4186875	0,204,255
chr2L	4186875	4186925		19		4186875	4186925	0,204,255
chr2L	4186925	4186975		19		4186925	4186975	0,204,255
chr2L	4196225	4196275		19		4196225	4196275	0,204,255
chr2L	4225375	4225425		19		4225375	4225425	0,204,255
chr2L	4225425	4225475		19		4225425	4225475	0,204,255
chr2L	4225475	4225525		19		4225475	4225525	0,204,255
chr2L	4225525	4225575		19		4225525	4225575	0,204,255
chr2L	4225625	4225675		19		4225625	4225675	0,204,255
chr2L	4225675	4225725		19		4225675	4225725	0,204,255
chr2L	4225725	4225775		19		4225725	4225775	0,204,255
chr2L	4225875	4225925		19		4225875	4225925	0,204,255
chr2L	4225925	4225975		19		4225925	4225975	0,204,255
chr2L	4225975	4226025		19		4225975	4226025	0,204,255
chr2L	4226025	4226075		19		4226025	4226075	0,204,255
chr2L	4226075	4226125		19		4226075	4226125	0,204,255
chr2L	4226125	4226175		19		4226125	4226175	0,204,255
chr2L	4226225	4226275		19		4226225	4226275	0,204,255
chr2L	4228325	4228375		19		4228325	4228375	0,204,255
chr2L	4228375	4228425		19		4228375	4228425	0,204,255
chr2L	4228425	4228475		19		4228425	4228475	0,204,255
chr2L	4228475	4228525		19		4228475	4228525	0,204,255
chr2L	4228525	4228575		19		4228525	4228575	0,204,255
chr2L	4228575	4228625		19		4228575	4228625	0,204,255
chr2L	4228625	4228675		19		4228625	4228675	0,204,255
chr2L	4228775	4228825		19		4228775	4228825	0,204,255
chr2L	4228925	4228975		19		4228925	4228975	0,204,255
chr2L	4228975	4229025		19		4228975	4229025	0,204,255
chr2L	4381525	4381575		19		4381525	4381575	0,204,255
chr2L	4381675	4381725		19		4381675	4381725	0,204,255
chr2L	4381775	4381825		19		4381775	4381825	0,204,255
chr2L	4384175	4384225		19		4384175	4384225	0,204,255
chr2L	4384275	4384325		19		4384275	4384325	0,204,255
chr2L	4384325	4384375		19		4384325	4384375	0,204,255
chr2L	4384375	4384425		19		4384375	4384425	0,204,255
chr2L	4395075	4395125		19		4395075	4395125	0,204,255
chr2L	4395125	4395175		19		4395125	4395175	0,204,255
chr2L	4395175	4395225		19		4395175	4395225	0,204,255
chr2L	4443775	4443825		19		4443775	4443825	0,204,255
chr2L	4443825	4443875		19		4443825	4443875	0,204,255
chr2L	4443975	4444025		19		4443975	4444025	0,204,255
chr2L	4444025	4444075		19		4444025	4444075	0,204,255
chr2L	4444075	4444125		19		4444075	4444125	0,204,255
chr2L	4445525	4445575		19		4445525	4445575	0,204,255
chr2L	4445575	4445625		19		4445575	4445625	0,204,255
chr2L	4445625	4445675		19		4445625	4445675	0,204,255
chr2L	4445675	4445725		19		4445675	4445725	0,204,255
chr2L	4446025	4446075		19		4446025	4446075	0,204,255
chr2L	4451575	4451625		19		4451575	4451625	0,204,255
chr2L	4451625	4451675		19		4451625	4451675	0,204,255
chr2L	4452475	4452525		19		4452475	4452525	0,204,255
chr2L	4452525	4452575		19		4452525	4452575	0,204,255
chr2L	4452575	4452625		19		4452575	4452625	0,204,255
chr2L	4452625	4452675		19		4452625	4452675	0,204,255
chr2L	4452675	4452725		19		4452675	4452725	0,204,255
chr2L	4452725	4452775		19		4452725	4452775	0,204,255
chr2L	4452775	4452825		19		4452775	4452825	0,204,255
chr2L	4452825	4452875		19		4452825	4452875	0,204,255
chr2L	4453925	4453975		19		4453925	4453975	0,204,255
chr2L	4454025	4454075		19		4454025	4454075	0,204,255
chr2L	4455375	4455425		19		4455375	4455425	0,204,255
chr2L	4455725	4455775		19		4455725	4455775	0,204,255
chr2L	4455825	4455875		19		4455825	4455875	0,204,255
chr2L	4455875	4455925		19		4455875	4455925	0,204,255
chr2L	4457125	4457175		19		4457125	4457175	0,204,255
chr2L	4457475	4457525		19		4457475	4457525	0,204,255
chr2L	4457525	4457575		19		4457525	4457575	0,204,255
chr2L	4457575	4457625		19		4457575	4457625	0,204,255
chr2L	4457625	4457675		19		4457625	4457675	0,204,255
chr2L	4457675	4457725		19		4457675	4457725	0,204,255
chr2L	4457725	4457775		19		4457725	4457775	0,204,255
chr2L	4457775	4457825		19		4457775	4457825	0,204,255
chr2L	4461225	4461275		19		4461225	4461275	0,204,255
chr2L	4461275	4461325		19		4461275	4461325	0,204,255
chr2L	4461475	4461525		19		4461475	4461525	0,204,255
chr2L	4462175	4462225		19		4462175	4462225	0,204,255
chr2L	4462225	4462275		19		4462225	4462275	0,204,255
chr2L	4462275	4462325		19		4462275	4462325	0,204,255
chr2L	4462325	4462375		19		4462325	4462375	0,204,255
chr2L	4795325	4795375		19		4795325	4795375	0,204,255
chr2L	4795375	4795425		19		4795375	4795425	0,204,255
chr2L	4795425	4795475		19		4795425	4795475	0,204,255
chr2L	4795475	4795525		19		4795475	4795525	0,204,255
chr2L	4817275	4817325		19		4817275	4817325	0,204,255
chr2L	4817325	4817375		19		4817325	4817375	0,204,255
chr2L	4817375	4817425		19		4817375	4817425	0,204,255
chr2L	4817525	4817575		19		4817525	4817575	0,204,255
chr2L	4829375	4829425		19		4829375	4829425	0,204,255
chr2L	4829425	4829475		19		4829425	4829475	0,204,255
chr2L	4829775	4829825		19		4829775	4829825	0,204,255
chr2L	4830025	4830075		19		4830025	4830075	0,204,255
chr2L	4830125	4830175		19		4830125	4830175	0,204,255
chr2L	4837075	4837125		19		4837075	4837125	0,204,255
chr2L	4837175	4837225		19		4837175	4837225	0,204,255
chr2L	4837275	4837325		19		4837275	4837325	0,204,255
chr2L	4845875	4845925		19		4845875	4845925	0,204,255
chr2L	4845925	4845975		19		4845925	4845975	0,204,255
chr2L	4845975	4846025		19		4845975	4846025	0,204,255
chr2L	4848525	4848575		19		4848525	4848575	0,204,255
chr2L	4848625	4848675		19		4848625	4848675	0,204,255
chr2L	4848725	4848775		19		4848725	4848775	0,204,255
chr2L	4848775	4848825		19		4848775	4848825	0,204,255
chr2L	4848825	4848875		19		4848825	4848875	0,204,255
chr2L	4849425	4849475		19		4849425	4849475	0,204,255
chr2L	4882025	4882075		19		4882025	4882075	0,204,255
chr2L	4884125	4884175		19		4884125	4884175	0,204,255
chr2L	4884175	4884225		19		4884175	4884225	0,204,255
chr2L	4884225	4884275		19		4884225	4884275	0,204,255
chr2L	4884275	4884325		19		4884275	4884325	0,204,255
chr2L	4884325	4884375		19		4884325	4884375	0,204,255
chr2L	4884375	4884425		19		4884375	4884425	0,204,255
chr2L	4884425	4884475		19		4884425	4884475	0,204,255
chr2L	4884475	4884525		19		4884475	4884525	0,204,255
chr2L	4884575	4884625		19		4884575	4884625	0,204,255
chr2L	4884625	4884675		19		4884625	4884675	0,204,255
chr2L	4884675	4884725		19		4884675	4884725	0,204,255
chr2L	4884725	4884775		19		4884725	4884775	0,204,255
chr2L	4884775	4884825		19		4884775	4884825	0,204,255
chr2L	4884875	4884925		19		4884875	4884925	0,204,255
chr2L	4884925	4884975		19		4884925	4884975	0,204,255
chr2L	4884975	4885025		19		4884975	4885025	0,204,255
chr2L	4885025	4885075		19		4885025	4885075	0,204,255
chr2L	4885075	4885125		19		4885075	4885125	0,204,255
chr2L	4885225	4885275		19		4885225	4885275	0,204,255
chr2L	4885325	4885375		19		4885325	4885375	0,204,255
chr2L	4885475	4885525		19		4885475	4885525	0,204,255
chr2L	4885625	4885675		19		4885625	4885675	0,204,255
chr2L	4889825	4889875		19		4889825	4889875	0,204,255
chr2L	4889975	4890025		19		4889975	4890025	0,204,255
chr2L	4890175	4890225		19		4890175	4890225	0,204,255
chr2L	4890225	4890275		19		4890225	4890275	0,204,255
chr2L	4944175	4944225		19		4944175	4944225	0,204,255
chr2L	4944225	4944275		19		4944225	4944275	0,204,255
chr2L	4946375	4946425		19		4946375	4946425	0,204,255
chr2L	4946775	4946825		19		4946775	4946825	0,204,255
chr2L	4946825	4946875		19		4946825	4946875	0,204,255
chr2L	4947275	4947325		19		4947275	4947325	0,204,255
chr2L	4947325	4947375		19		4947325	4947375	0,204,255
chr2L	4947375	4947425		19		4947375	4947425	0,204,255
chr2L	4949225	4949275		19		4949225	4949275	0,204,255
chr2L	4956175	4956225		19		4956175	4956225	0,204,255
chr2L	4956225	4956275		19		4956225	4956275	0,204,255
chr2L	4956475	4956525		19		4956475	4956525	0,204,255
chr2L	4956525	4956575		19		4956525	4956575	0,204,255
chr2L	4966425	4966475		19		4966425	4966475	0,204,255
chr2L	4966675	4966725		19		4966675	4966725	0,204,255
chr2L	4969675	4969725		19		4969675	4969725	0,204,255
chr2L	4969725	4969775		19		4969725	4969775	0,204,255
chr2L	4970075	4970125		19		4970075	4970125	0,204,255
chr2L	4970125	4970175		19		4970125	4970175	0,204,255
chr2L	4970225	4970275		19		4970225	4970275	0,204,255
chr2L	4970725	4970775		19		4970725	4970775	0,204,255
chr2L	4974825	4974875		19		4974825	4974875	0,204,255
chr2L	4974925	4974975		19		4974925	4974975	0,204,255
chr2L	4975725	4975775		19		4975725	4975775	0,204,255
chr2L	4975775	4975825		19		4975775	4975825	0,204,255
chr2L	4975825	4975875		19		4975825	4975875	0,204,255
chr2L	4975875	4975925		19		4975875	4975925	0,204,255
chr2L	4975925	4975975		19		4975925	4975975	0,204,255
chr2L	4975975	4976025		19		4975975	4976025	0,204,255
chr2L	4976025	4976075		19		4976025	4976075	0,204,255
chr2L	4976075	4976125		19		4976075	4976125	0,204,255
chr2L	4976375	4976425		19		4976375	4976425	0,204,255
chr2L	4976425	4976475		19		4976425	4976475	0,204,255
chr2L	4976475	4976525		19		4976475	4976525	0,204,255
chr2L	4980075	4980125		19		4980075	4980125	0,204,255
chr2L	4980175	4980225		19		4980175	4980225	0,204,255
chr2L	4980225	4980275		19		4980225	4980275	0,204,255
chr2L	4980275	4980325		19		4980275	4980325	0,204,255
chr2L	4980325	4980375		19		4980325	4980375	0,204,255
chr2L	4980375	4980425		19		4980375	4980425	0,204,255
chr2L	4980475	4980525		19		4980475	4980525	0,204,255
chr2L	4980525	4980575		19		4980525	4980575	0,204,255
chr2L	4980575	4980625		19		4980575	4980625	0,204,255
chr2L	4980625	4980675		19		4980625	4980675	0,204,255
chr2L	4980675	4980725		19		4980675	4980725	0,204,255
chr2L	4980725	4980775		19		4980725	4980775	0,204,255
chr2L	4980775	4980825		19		4980775	4980825	0,204,255
chr2L	4980825	4980875		19		4980825	4980875	0,204,255
chr2L	4980925	4980975		19		4980925	4980975	0,204,255
chr2L	4982825	4982875		19		4982825	4982875	0,204,255
chr2L	4982875	4982925		19		4982875	4982925	0,204,255
chr2L	4983125	4983175		19		4983125	4983175	0,204,255
chr2L	4986425	4986475		19		4986425	4986475	0,204,255
chr2L	4986475	4986525		19		4986475	4986525	0,204,255
chr2L	4986875	4986925		19		4986875	4986925	0,204,255
chr2L	4987025	4987075		19		4987025	4987075	0,204,255
chr2L	5008275	5008325		19		5008275	5008325	0,204,255
chr2L	5008325	5008375		19		5008325	5008375	0,204,255
chr2L	5008375	5008425		19		5008375	5008425	0,204,255
chr2L	5008425	5008475		19		5008425	5008475	0,204,255
chr2L	5008475	5008525		19		5008475	5008525	0,204,255
chr2L	5008525	5008575		19		5008525	5008575	0,204,255
chr2L	5008575	5008625		19		5008575	5008625	0,204,255
chr2L	5012025	5012075		19		5012025	5012075	0,204,255
chr2L	5012175	5012225		19		5012175	5012225	0,204,255
chr2L	5012425	5012475		19		5012425	5012475	0,204,255
chr2L	5012475	5012525		19		5012475	5012525	0,204,255
chr2L	5012525	5012575		19		5012525	5012575	0,204,255
chr2L	5042375	5042425		19		5042375	5042425	0,204,255
chr2L	5042625	5042675		19		5042625	5042675	0,204,255
chr2L	5044375	5044425		19		5044375	5044425	0,204,255
chr2L	5044475	5044525		19		5044475	5044525	0,204,255
chr2L	5044525	5044575		19		5044525	5044575	0,204,255
chr2L	5045025	5045075		19		5045025	5045075	0,204,255
chr2L	5045125	5045175		19		5045125	5045175	0,204,255
chr2L	5045175	5045225		19		5045175	5045225	0,204,255
chr2L	5045225	5045275		19		5045225	5045275	0,204,255
chr2L	5050675	5050725		19		5050675	5050725	0,204,255
chr2L	5051775	5051825		19		5051775	5051825	0,204,255
chr2L	5051825	5051875		19		5051825	5051875	0,204,255
chr2L	5051875	5051925		19		5051875	5051925	0,204,255
chr2L	5051925	5051975		19		5051925	5051975	0,204,255
chr2L	5051975	5052025		19		5051975	5052025	0,204,255
chr2L	5052025	5052075		19		5052025	5052075	0,204,255
chr2L	5052125	5052175		19		5052125	5052175	0,204,255
chr2L	5052175	5052225		19		5052175	5052225	0,204,255
chr2L	5055425	5055475		19		5055425	5055475	0,204,255
chr2L	5056125	5056175		19		5056125	5056175	0,204,255
chr2L	5056175	5056225		19		5056175	5056225	0,204,255
chr2L	5056225	5056275		19		5056225	5056275	0,204,255
chr2L	5056275	5056325		19		5056275	5056325	0,204,255
chr2L	5071775	5071825		19		5071775	5071825	0,204,255
chr2L	5071825	5071875		19		5071825	5071875	0,204,255
chr2L	5072175	5072225		19		5072175	5072225	0,204,255
chr2L	5072225	5072275		19		5072225	5072275	0,204,255
chr2L	5072275	5072325		19		5072275	5072325	0,204,255
chr2L	5072325	5072375		19		5072325	5072375	0,204,255
chr2L	5072375	5072425		19		5072375	5072425	0,204,255
chr2L	5094225	5094275		19		5094225	5094275	0,204,255
chr2L	5094275	5094325		19		5094275	5094325	0,204,255
chr2L	5094325	5094375		19		5094325	5094375	0,204,255
chr2L	5094425	5094475		19		5094425	5094475	0,204,255
chr2L	5094475	5094525		19		5094475	5094525	0,204,255
chr2L	5094525	5094575		19		5094525	5094575	0,204,255
chr2L	5097175	5097225		19		5097175	5097225	0,204,255
chr2L	5196075	5196125		19		5196075	5196125	0,204,255
chr2L	5196125	5196175		19		5196125	5196175	0,204,255
chr2L	5196325	5196375		19		5196325	5196375	0,204,255
chr2L	5196425	5196475		19		5196425	5196475	0,204,255
chr2L	5196475	5196525		19		5196475	5196525	0,204,255
chr2L	5199425	5199475		19		5199425	5199475	0,204,255
chr2L	5199525	5199575		19		5199525	5199575	0,204,255
chr2L	5243325	5243375		19		5243325	5243375	0,204,255
chr2L	5277075	5277125		19		5277075	5277125	0,204,255
chr2L	5277125	5277175		19		5277125	5277175	0,204,255
chr2L	5277175	5277225		19		5277175	5277225	0,204,255
chr2L	5277225	5277275		19		5277225	5277275	0,204,255
chr2L	5277275	5277325		19		5277275	5277325	0,204,255
chr2L	5277325	5277375		19		5277325	5277375	0,204,255
chr2L	5277375	5277425		19		5277375	5277425	0,204,255
chr2L	5277425	5277475		19		5277425	5277475	0,204,255
chr2L	5277475	5277525		19		5277475	5277525	0,204,255
chr2L	5277525	5277575		19		5277525	5277575	0,204,255
chr2L	5277975	5278025		19		5277975	5278025	0,204,255
chr2L	5279375	5279425		19		5279375	5279425	0,204,255
chr2L	5279625	5279675		19		5279625	5279675	0,204,255
chr2L	5279675	5279725		19		5279675	5279725	0,204,255
chr2L	5279725	5279775		19		5279725	5279775	0,204,255
chr2L	5279775	5279825		19		5279775	5279825	0,204,255
chr2L	5279825	5279875		19		5279825	5279875	0,204,255
chr2L	5279875	5279925		19		5279875	5279925	0,204,255
chr2L	5327675	5327725		19		5327675	5327725	0,204,255
chr2L	5327725	5327775		19		5327725	5327775	0,204,255
chr2L	5327775	5327825		19		5327775	5327825	0,204,255
chr2L	5328175	5328225		19		5328175	5328225	0,204,255
chr2L	5328225	5328275		19		5328225	5328275	0,204,255
chr2L	5328275	5328325		19		5328275	5328325	0,204,255
chr2L	5519025	5519075		19		5519025	5519075	0,204,255
chr2L	5519075	5519125		19		5519075	5519125	0,204,255
chr2L	5519125	5519175		19		5519125	5519175	0,204,255
chr2L	5523075	5523125		19		5523075	5523125	0,204,255
chr2L	5523125	5523175		19		5523125	5523175	0,204,255
chr2L	5523175	5523225		19		5523175	5523225	0,204,255
chr2L	5523225	5523275		19		5523225	5523275	0,204,255
chr2L	5525025	5525075		19		5525025	5525075	0,204,255
chr2L	5528575	5528625		19		5528575	5528625	0,204,255
chr2L	5529175	5529225		19		5529175	5529225	0,204,255
chr2L	5530725	5530775		19		5530725	5530775	0,204,255
chr2L	5530825	5530875		19		5530825	5530875	0,204,255
chr2L	5530875	5530925		19		5530875	5530925	0,204,255
chr2L	5530925	5530975		19		5530925	5530975	0,204,255
chr2L	5530975	5531025		19		5530975	5531025	0,204,255
chr2L	5531025	5531075		19		5531025	5531075	0,204,255
chr2L	5531075	5531125		19		5531075	5531125	0,204,255
chr2L	5531125	5531175		19		5531125	5531175	0,204,255
chr2L	5531325	5531375		19		5531325	5531375	0,204,255
chr2L	5531425	5531475		19		5531425	5531475	0,204,255
chr2L	5531525	5531575		19		5531525	5531575	0,204,255
chr2L	5531575	5531625		19		5531575	5531625	0,204,255
chr2L	5540825	5540875		19		5540825	5540875	0,204,255
chr2L	5540925	5540975		19		5540925	5540975	0,204,255
chr2L	5541025	5541075		19		5541025	5541075	0,204,255
chr2L	5541225	5541275		19		5541225	5541275	0,204,255
chr2L	5541275	5541325		19		5541275	5541325	0,204,255
chr2L	5541325	5541375		19		5541325	5541375	0,204,255
chr2L	5541375	5541425		19		5541375	5541425	0,204,255
chr2L	5541425	5541475		19		5541425	5541475	0,204,255
chr2L	5541475	5541525		19		5541475	5541525	0,204,255
chr2L	5541525	5541575		19		5541525	5541575	0,204,255
chr2L	5541625	5541675		19		5541625	5541675	0,204,255
chr2L	5543475	5543525		19		5543475	5543525	0,204,255
chr2L	5543525	5543575		19		5543525	5543575	0,204,255
chr2L	5543575	5543625		19		5543575	5543625	0,204,255
chr2L	5543625	5543675		19		5543625	5543675	0,204,255
chr2L	5543775	5543825		19		5543775	5543825	0,204,255
chr2L	5543825	5543875		19		5543825	5543875	0,204,255
chr2L	5543925	5543975		19		5543925	5543975	0,204,255
chr2L	5544025	5544075		19		5544025	5544075	0,204,255
chr2L	5799175	5799225		19		5799175	5799225	0,204,255
chr2L	5801325	5801375		19		5801325	5801375	0,204,255
chr2L	5983425	5983475		19		5983425	5983475	0,204,255
chr2L	5983675	5983725		19		5983675	5983725	0,204,255
chr2L	5983725	5983775		19		5983725	5983775	0,204,255
chr2L	5983775	5983825		19		5983775	5983825	0,204,255
chr2L	5983825	5983875		19		5983825	5983875	0,204,255
chr2L	5983925	5983975		19		5983925	5983975	0,204,255
chr2L	5984275	5984325		19		5984275	5984325	0,204,255
chr2L	5984325	5984375		19		5984325	5984375	0,204,255
chr2L	5988075	5988125		19		5988075	5988125	0,204,255
chr2L	5988125	5988175		19		5988125	5988175	0,204,255
chr2L	5988175	5988225		19		5988175	5988225	0,204,255
chr2L	5997025	5997075		19		5997025	5997075	0,204,255
chr2L	5997125	5997175		19		5997125	5997175	0,204,255
chr2L	5997175	5997225		19		5997175	5997225	0,204,255
chr2L	5997225	5997275		19		5997225	5997275	0,204,255
chr2L	5997725	5997775		19		5997725	5997775	0,204,255
chr2L	5997775	5997825		19		5997775	5997825	0,204,255
chr2L	6023725	6023775		19		6023725	6023775	0,204,255
chr2L	6035775	6035825		19		6035775	6035825	0,204,255
chr2L	6035825	6035875		19		6035825	6035875	0,204,255
chr2L	6036475	6036525		19		6036475	6036525	0,204,255
chr2L	6045325	6045375		19		6045325	6045375	0,204,255
chr2L	6045375	6045425		19		6045375	6045425	0,204,255
chr2L	6045425	6045475		19		6045425	6045475	0,204,255
chr2L	6045475	6045525		19		6045475	6045525	0,204,255
chr2L	6047075	6047125		19		6047075	6047125	0,204,255
chr2L	6047175	6047225		19		6047175	6047225	0,204,255
chr2L	6047225	6047275		19		6047225	6047275	0,204,255
chr2L	6047275	6047325		19		6047275	6047325	0,204,255
chr2L	6047475	6047525		19		6047475	6047525	0,204,255
chr2L	6047525	6047575		19		6047525	6047575	0,204,255
chr2L	6047625	6047675		19		6047625	6047675	0,204,255
chr2L	6051375	6051425		19		6051375	6051425	0,204,255
chr2L	6051725	6051775		19		6051725	6051775	0,204,255
chr2L	6051775	6051825		19		6051775	6051825	0,204,255
chr2L	6051825	6051875		19		6051825	6051875	0,204,255
chr2L	6051875	6051925		19		6051875	6051925	0,204,255
chr2L	6061475	6061525		19		6061475	6061525	0,204,255
chr2L	6061525	6061575		19		6061525	6061575	0,204,255
chr2L	6061575	6061625		19		6061575	6061625	0,204,255
chr2L	6061625	6061675		19		6061625	6061675	0,204,255
chr2L	6061675	6061725		19		6061675	6061725	0,204,255
chr2L	6062025	6062075		19		6062025	6062075	0,204,255
chr2L	6062075	6062125		19		6062075	6062125	0,204,255
chr2L	6062125	6062175		19		6062125	6062175	0,204,255
chr2L	6062175	6062225		19		6062175	6062225	0,204,255
chr2L	6063625	6063675		19		6063625	6063675	0,204,255
chr2L	6064025	6064075		19		6064025	6064075	0,204,255
chr2L	6065175	6065225		19		6065175	6065225	0,204,255
chr2L	6065225	6065275		19		6065225	6065275	0,204,255
chr2L	6066525	6066575		19		6066525	6066575	0,204,255
chr2L	6066575	6066625		19		6066575	6066625	0,204,255
chr2L	6067175	6067225		19		6067175	6067225	0,204,255
chr2L	6069725	6069775		19		6069725	6069775	0,204,255
chr2L	6069775	6069825		19		6069775	6069825	0,204,255
chr2L	6069925	6069975		19		6069925	6069975	0,204,255
chr2L	6071725	6071775		19		6071725	6071775	0,204,255
chr2L	6071775	6071825		19		6071775	6071825	0,204,255
chr2L	6071825	6071875		19		6071825	6071875	0,204,255
chr2L	6071925	6071975		19		6071925	6071975	0,204,255
chr2L	6072075	6072125		19		6072075	6072125	0,204,255
chr2L	6072125	6072175		19		6072125	6072175	0,204,255
chr2L	6072175	6072225		19		6072175	6072225	0,204,255
chr2L	6100975	6101025		19		6100975	6101025	0,204,255
chr2L	6125375	6125425		19		6125375	6125425	0,204,255
chr2L	6125425	6125475		19		6125425	6125475	0,204,255
chr2L	6125525	6125575		19		6125525	6125575	0,204,255
chr2L	6125625	6125675		19		6125625	6125675	0,204,255
chr2L	6126025	6126075		19		6126025	6126075	0,204,255
chr2L	6126075	6126125		19		6126075	6126125	0,204,255
chr2L	6126125	6126175		19		6126125	6126175	0,204,255
chr2L	6126175	6126225		19		6126175	6126225	0,204,255
chr2L	6126225	6126275		19		6126225	6126275	0,204,255
chr2L	6126275	6126325		19		6126275	6126325	0,204,255
chr2L	6126325	6126375		19		6126325	6126375	0,204,255
chr2L	6126375	6126425		19		6126375	6126425	0,204,255
chr2L	6126425	6126475		19		6126425	6126475	0,204,255
chr2L	6324725	6324775		19		6324725	6324775	0,204,255
chr2L	6324775	6324825		19		6324775	6324825	0,204,255
chr2L	6324825	6324875		19		6324825	6324875	0,204,255
chr2L	6324925	6324975		19		6324925	6324975	0,204,255
chr2L	6337275	6337325		19		6337275	6337325	0,204,255
chr2L	6337325	6337375		19		6337325	6337375	0,204,255
chr2L	6337375	6337425		19		6337375	6337425	0,204,255
chr2L	6337425	6337475		19		6337425	6337475	0,204,255
chr2L	6337475	6337525		19		6337475	6337525	0,204,255
chr2L	6337525	6337575		19		6337525	6337575	0,204,255
chr2L	6337575	6337625		19		6337575	6337625	0,204,255
chr2L	6341925	6341975		19		6341925	6341975	0,204,255
chr2L	6341975	6342025		19		6341975	6342025	0,204,255
chr2L	6342025	6342075		19		6342025	6342075	0,204,255
chr2L	6342075	6342125		19		6342075	6342125	0,204,255
chr2L	6342775	6342825		19		6342775	6342825	0,204,255
chr2L	6342825	6342875		19		6342825	6342875	0,204,255
chr2L	6368675	6368725		19		6368675	6368725	0,204,255
chr2L	6368725	6368775		19		6368725	6368775	0,204,255
chr2L	6368975	6369025		19		6368975	6369025	0,204,255
chr2L	6369225	6369275		19		6369225	6369275	0,204,255
chr2L	6369275	6369325		19		6369275	6369325	0,204,255
chr2L	6369325	6369375		19		6369325	6369375	0,204,255
chr2L	6369425	6369475		19		6369425	6369475	0,204,255
chr2L	6369475	6369525		19		6369475	6369525	0,204,255
chr2L	6369575	6369625		19		6369575	6369625	0,204,255
chr2L	6369625	6369675		19		6369625	6369675	0,204,255
chr2L	6369675	6369725		19		6369675	6369725	0,204,255
chr2L	6369725	6369775		19		6369725	6369775	0,204,255
chr2L	6370375	6370425		19		6370375	6370425	0,204,255
chr2L	6370625	6370675		19		6370625	6370675	0,204,255
chr2L	6370675	6370725		19		6370675	6370725	0,204,255
chr2L	6370725	6370775		19		6370725	6370775	0,204,255
chr2L	6422125	6422175		19		6422125	6422175	0,204,255
chr2L	6422525	6422575		19		6422525	6422575	0,204,255
chr2L	6424775	6424825		19		6424775	6424825	0,204,255
chr2L	6424825	6424875		19		6424825	6424875	0,204,255
chr2L	6424875	6424925		19		6424875	6424925	0,204,255
chr2L	6424925	6424975		19		6424925	6424975	0,204,255
chr2L	6424975	6425025		19		6424975	6425025	0,204,255
chr2L	6425025	6425075		19		6425025	6425075	0,204,255
chr2L	6425075	6425125		19		6425075	6425125	0,204,255
chr2L	6425125	6425175		19		6425125	6425175	0,204,255
chr2L	6425175	6425225		19		6425175	6425225	0,204,255
chr2L	6425225	6425275		19		6425225	6425275	0,204,255
chr2L	6425275	6425325		19		6425275	6425325	0,204,255
chr2L	6425325	6425375		19		6425325	6425375	0,204,255
chr2L	6425525	6425575		19		6425525	6425575	0,204,255
chr2L	6425575	6425625		19		6425575	6425625	0,204,255
chr2L	6453925	6453975		19		6453925	6453975	0,204,255
chr2L	6466625	6466675		19		6466625	6466675	0,204,255
chr2L	6466725	6466775		19		6466725	6466775	0,204,255
chr2L	6466875	6466925		19		6466875	6466925	0,204,255
chr2L	6466925	6466975		19		6466925	6466975	0,204,255
chr2L	6466975	6467025		19		6466975	6467025	0,204,255
chr2L	6467075	6467125		19		6467075	6467125	0,204,255
chr2L	6467125	6467175		19		6467125	6467175	0,204,255
chr2L	6474725	6474775		19		6474725	6474775	0,204,255
chr2L	6474975	6475025		19		6474975	6475025	0,204,255
chr2L	6475225	6475275		19		6475225	6475275	0,204,255
chr2L	6475475	6475525		19		6475475	6475525	0,204,255
chr2L	6475525	6475575		19		6475525	6475575	0,204,255
chr2L	6475575	6475625		19		6475575	6475625	0,204,255
chr2L	6475625	6475675		19		6475625	6475675	0,204,255
chr2L	6475825	6475875		19		6475825	6475875	0,204,255
chr2L	6475875	6475925		19		6475875	6475925	0,204,255
chr2L	6476025	6476075		19		6476025	6476075	0,204,255
chr2L	6476125	6476175		19		6476125	6476175	0,204,255
chr2L	6476175	6476225		19		6476175	6476225	0,204,255
chr2L	6476225	6476275		19		6476225	6476275	0,204,255
chr2L	6476275	6476325		19		6476275	6476325	0,204,255
chr2L	6476325	6476375		19		6476325	6476375	0,204,255
chr2L	6476375	6476425		19		6476375	6476425	0,204,255
chr2L	6477275	6477325		19		6477275	6477325	0,204,255
chr2L	6477425	6477475		19		6477425	6477475	0,204,255
chr2L	6477475	6477525		19		6477475	6477525	0,204,255
chr2L	6477525	6477575		19		6477525	6477575	0,204,255
chr2L	6477575	6477625		19		6477575	6477625	0,204,255
chr2L	6477625	6477675		19		6477625	6477675	0,204,255
chr2L	6477875	6477925		19		6477875	6477925	0,204,255
chr2L	6478325	6478375		19		6478325	6478375	0,204,255
chr2L	6478375	6478425		19		6478375	6478425	0,204,255
chr2L	6478425	6478475		19		6478425	6478475	0,204,255
chr2L	6478475	6478525		19		6478475	6478525	0,204,255
chr2L	6478575	6478625		19		6478575	6478625	0,204,255
chr2L	6478675	6478725		19		6478675	6478725	0,204,255
chr2L	6478725	6478775		19		6478725	6478775	0,204,255
chr2L	6478775	6478825		19		6478775	6478825	0,204,255
chr2L	6478825	6478875		19		6478825	6478875	0,204,255
chr2L	6478875	6478925		19		6478875	6478925	0,204,255
chr2L	6478925	6478975		19		6478925	6478975	0,204,255
chr2L	6489325	6489375		19		6489325	6489375	0,204,255
chr2L	6489675	6489725		19		6489675	6489725	0,204,255
chr2L	6489775	6489825		19		6489775	6489825	0,204,255
chr2L	6489825	6489875		19		6489825	6489875	0,204,255
chr2L	6489875	6489925		19		6489875	6489925	0,204,255
chr2L	6490025	6490075		19		6490025	6490075	0,204,255
chr2L	6490125	6490175		19		6490125	6490175	0,204,255
chr2L	6491825	6491875		19		6491825	6491875	0,204,255
chr2L	6491875	6491925		19		6491875	6491925	0,204,255
chr2L	6491925	6491975		19		6491925	6491975	0,204,255
chr2L	6491975	6492025		19		6491975	6492025	0,204,255
chr2L	6492075	6492125		19		6492075	6492125	0,204,255
chr2L	6492125	6492175		19		6492125	6492175	0,204,255
chr2L	6492175	6492225		19		6492175	6492225	0,204,255
chr2L	6492325	6492375		19		6492325	6492375	0,204,255
chr2L	6492375	6492425		19		6492375	6492425	0,204,255
chr2L	6493025	6493075		19		6493025	6493075	0,204,255
chr2L	6493425	6493475		19		6493425	6493475	0,204,255
chr2L	6493475	6493525		19		6493475	6493525	0,204,255
chr2L	6493725	6493775		19		6493725	6493775	0,204,255
chr2L	6494025	6494075		19		6494025	6494075	0,204,255
chr2L	6494075	6494125		19		6494075	6494125	0,204,255
chr2L	6494125	6494175		19		6494125	6494175	0,204,255
chr2L	6494175	6494225		19		6494175	6494225	0,204,255
chr2L	6494325	6494375		19		6494325	6494375	0,204,255
chr2L	6499375	6499425		19		6499375	6499425	0,204,255
chr2L	6499425	6499475		19		6499425	6499475	0,204,255
chr2L	6499475	6499525		19		6499475	6499525	0,204,255
chr2L	6499775	6499825		19		6499775	6499825	0,204,255
chr2L	6500625	6500675		19		6500625	6500675	0,204,255
chr2L	6525325	6525375		19		6525325	6525375	0,204,255
chr2L	6525375	6525425		19		6525375	6525425	0,204,255
chr2L	6558625	6558675		19		6558625	6558675	0,204,255
chr2L	6558675	6558725		19		6558675	6558725	0,204,255
chr2L	6558725	6558775		19		6558725	6558775	0,204,255
chr2L	6558825	6558875		19		6558825	6558875	0,204,255
chr2L	6558875	6558925		19		6558875	6558925	0,204,255
chr2L	6559025	6559075		19		6559025	6559075	0,204,255
chr2L	6559075	6559125		19		6559075	6559125	0,204,255
chr2L	6559125	6559175		19		6559125	6559175	0,204,255
chr2L	6559175	6559225		19		6559175	6559225	0,204,255
chr2L	6559225	6559275		19		6559225	6559275	0,204,255
chr2L	6559275	6559325		19		6559275	6559325	0,204,255
chr2L	6559525	6559575		19		6559525	6559575	0,204,255
chr2L	6559575	6559625		19		6559575	6559625	0,204,255
chr2L	6560025	6560075		19		6560025	6560075	0,204,255
chr2L	6560475	6560525		19		6560475	6560525	0,204,255
chr2L	6560725	6560775		19		6560725	6560775	0,204,255
chr2L	6560775	6560825		19		6560775	6560825	0,204,255
chr2L	6560825	6560875		19		6560825	6560875	0,204,255
chr2L	6563825	6563875		19		6563825	6563875	0,204,255
chr2L	6563875	6563925		19		6563875	6563925	0,204,255
chr2L	6564075	6564125		19		6564075	6564125	0,204,255
chr2L	6564125	6564175		19		6564125	6564175	0,204,255
chr2L	6564275	6564325		19		6564275	6564325	0,204,255
chr2L	6564325	6564375		19		6564325	6564375	0,204,255
chr2L	6564725	6564775		19		6564725	6564775	0,204,255
chr2L	6565025	6565075		19		6565025	6565075	0,204,255
chr2L	6565075	6565125		19		6565075	6565125	0,204,255
chr2L	6565125	6565175		19		6565125	6565175	0,204,255
chr2L	6565375	6565425		19		6565375	6565425	0,204,255
chr2L	6565425	6565475		19		6565425	6565475	0,204,255
chr2L	6565475	6565525		19		6565475	6565525	0,204,255
chr2L	6565525	6565575		19		6565525	6565575	0,204,255
chr2L	6565775	6565825		19		6565775	6565825	0,204,255
chr2L	6566075	6566125		19		6566075	6566125	0,204,255
chr2L	6611975	6612025		19		6611975	6612025	0,204,255
chr2L	6613025	6613075		19		6613025	6613075	0,204,255
chr2L	6613875	6613925		19		6613875	6613925	0,204,255
chr2L	6646125	6646175		19		6646125	6646175	0,204,255
chr2L	6650275	6650325		19		6650275	6650325	0,204,255
chr2L	6650325	6650375		19		6650325	6650375	0,204,255
chr2L	6650375	6650425		19		6650375	6650425	0,204,255
chr2L	6650425	6650475		19		6650425	6650475	0,204,255
chr2L	6650575	6650625		19		6650575	6650625	0,204,255
chr2L	6650625	6650675		19		6650625	6650675	0,204,255
chr2L	6654675	6654725		19		6654675	6654725	0,204,255
chr2L	6654725	6654775		19		6654725	6654775	0,204,255
chr2L	6655025	6655075		19		6655025	6655075	0,204,255
chr2L	6655125	6655175		19		6655125	6655175	0,204,255
chr2L	6655175	6655225		19		6655175	6655225	0,204,255
chr2L	6655225	6655275		19		6655225	6655275	0,204,255
chr2L	6655375	6655425		19		6655375	6655425	0,204,255
chr2L	6655425	6655475		19		6655425	6655475	0,204,255
chr2L	6658725	6658775		19		6658725	6658775	0,204,255
chr2L	6659875	6659925		19		6659875	6659925	0,204,255
chr2L	6659925	6659975		19		6659925	6659975	0,204,255
chr2L	6665325	6665375		19		6665325	6665375	0,204,255
chr2L	6666775	6666825		19		6666775	6666825	0,204,255
chr2L	6666925	6666975		19		6666925	6666975	0,204,255
chr2L	6666975	6667025		19		6666975	6667025	0,204,255
chr2L	6667025	6667075		19		6667025	6667075	0,204,255
chr2L	6667875	6667925		19		6667875	6667925	0,204,255
chr2L	6671025	6671075		19		6671025	6671075	0,204,255
chr2L	6671075	6671125		19		6671075	6671125	0,204,255
chr2L	6671525	6671575		19		6671525	6671575	0,204,255
chr2L	6672025	6672075		19		6672025	6672075	0,204,255
chr2L	6672125	6672175		19		6672125	6672175	0,204,255
chr2L	6672325	6672375		19		6672325	6672375	0,204,255
chr2L	6672375	6672425		19		6672375	6672425	0,204,255
chr2L	6672425	6672475		19		6672425	6672475	0,204,255
chr2L	6673125	6673175		19		6673125	6673175	0,204,255
chr2L	6674575	6674625		19		6674575	6674625	0,204,255
chr2L	6674625	6674675		19		6674625	6674675	0,204,255
chr2L	6674775	6674825		19		6674775	6674825	0,204,255
chr2L	6675125	6675175		19		6675125	6675175	0,204,255
chr2L	6675175	6675225		19		6675175	6675225	0,204,255
chr2L	6675225	6675275		19		6675225	6675275	0,204,255
chr2L	6675275	6675325		19		6675275	6675325	0,204,255
chr2L	6675325	6675375		19		6675325	6675375	0,204,255
chr2L	6676125	6676175		19		6676125	6676175	0,204,255
chr2L	6676425	6676475		19		6676425	6676475	0,204,255
chr2L	6682375	6682425		19		6682375	6682425	0,204,255
chr2L	6682425	6682475		19		6682425	6682475	0,204,255
chr2L	6718525	6718575		19		6718525	6718575	0,204,255
chr2L	6718575	6718625		19		6718575	6718625	0,204,255
chr2L	6718625	6718675		19		6718625	6718675	0,204,255
chr2L	6718675	6718725		19		6718675	6718725	0,204,255
chr2L	6718725	6718775		19		6718725	6718775	0,204,255
chr2L	6718775	6718825		19		6718775	6718825	0,204,255
chr2L	6719225	6719275		19		6719225	6719275	0,204,255
chr2L	6722375	6722425		19		6722375	6722425	0,204,255
chr2L	6724775	6724825		19		6724775	6724825	0,204,255
chr2L	6725025	6725075		19		6725025	6725075	0,204,255
chr2L	6725125	6725175		19		6725125	6725175	0,204,255
chr2L	6832625	6832675		19		6832625	6832675	0,204,255
chr2L	6853075	6853125		19		6853075	6853125	0,204,255
chr2L	6853125	6853175		19		6853125	6853175	0,204,255
chr2L	6853575	6853625		19		6853575	6853625	0,204,255
chr2L	6854525	6854575		19		6854525	6854575	0,204,255
chr2L	6854575	6854625		19		6854575	6854625	0,204,255
chr2L	6854625	6854675		19		6854625	6854675	0,204,255
chr2L	6854675	6854725		19		6854675	6854725	0,204,255
chr2L	6854725	6854775		19		6854725	6854775	0,204,255
chr2L	6854775	6854825		19		6854775	6854825	0,204,255
chr2L	6854825	6854875		19		6854825	6854875	0,204,255
chr2L	6854875	6854925		19		6854875	6854925	0,204,255
chr2L	6854975	6855025		19		6854975	6855025	0,204,255
chr2L	6855125	6855175		19		6855125	6855175	0,204,255
chr2L	6908525	6908575		19		6908525	6908575	0,204,255
chr2L	6908675	6908725		19		6908675	6908725	0,204,255
chr2L	6908725	6908775		19		6908725	6908775	0,204,255
chr2L	6908775	6908825		19		6908775	6908825	0,204,255
chr2L	6908825	6908875		19		6908825	6908875	0,204,255
chr2L	6908875	6908925		19		6908875	6908925	0,204,255
chr2L	6908925	6908975		19		6908925	6908975	0,204,255
chr2L	6909475	6909525		19		6909475	6909525	0,204,255
chr2L	6909925	6909975		19		6909925	6909975	0,204,255
chr2L	6909975	6910025		19		6909975	6910025	0,204,255
chr2L	6910025	6910075		19		6910025	6910075	0,204,255
chr2L	6912675	6912725		19		6912675	6912725	0,204,255
chr2L	6912725	6912775		19		6912725	6912775	0,204,255
chr2L	6912775	6912825		19		6912775	6912825	0,204,255
chr2L	6912825	6912875		19		6912825	6912875	0,204,255
chr2L	6913075	6913125		19		6913075	6913125	0,204,255
chr2L	6913125	6913175		19		6913125	6913175	0,204,255
chr2L	6913175	6913225		19		6913175	6913225	0,204,255
chr2L	6913325	6913375		19		6913325	6913375	0,204,255
chr2L	6913375	6913425		19		6913375	6913425	0,204,255
chr2L	6913425	6913475		19		6913425	6913475	0,204,255
chr2L	6915175	6915225		19		6915175	6915225	0,204,255
chr2L	6915675	6915725		19		6915675	6915725	0,204,255
chr2L	6915725	6915775		19		6915725	6915775	0,204,255
chr2L	6915775	6915825		19		6915775	6915825	0,204,255
chr2L	6915825	6915875		19		6915825	6915875	0,204,255
chr2L	6915975	6916025		19		6915975	6916025	0,204,255
chr2L	6916025	6916075		19		6916025	6916075	0,204,255
chr2L	6916075	6916125		19		6916075	6916125	0,204,255
chr2L	6916525	6916575		19		6916525	6916575	0,204,255
chr2L	6916575	6916625		19		6916575	6916625	0,204,255
chr2L	6916825	6916875		19		6916825	6916875	0,204,255
chr2L	6916875	6916925		19		6916875	6916925	0,204,255
chr2L	6916925	6916975		19		6916925	6916975	0,204,255
chr2L	6917325	6917375		19		6917325	6917375	0,204,255
chr2L	6917375	6917425		19		6917375	6917425	0,204,255
chr2L	6917425	6917475		19		6917425	6917475	0,204,255
chr2L	6917525	6917575		19		6917525	6917575	0,204,255
chr2L	6917575	6917625		19		6917575	6917625	0,204,255
chr2L	6917625	6917675		19		6917625	6917675	0,204,255
chr2L	6917675	6917725		19		6917675	6917725	0,204,255
chr2L	6917725	6917775		19		6917725	6917775	0,204,255
chr2L	6917775	6917825		19		6917775	6917825	0,204,255
chr2L	6917825	6917875		19		6917825	6917875	0,204,255
chr2L	6917875	6917925		19		6917875	6917925	0,204,255
chr2L	6917925	6917975		19		6917925	6917975	0,204,255
chr2L	6917975	6918025		19		6917975	6918025	0,204,255
chr2L	6918025	6918075		19		6918025	6918075	0,204,255
chr2L	6918075	6918125		19		6918075	6918125	0,204,255
chr2L	6918125	6918175		19		6918125	6918175	0,204,255
chr2L	6918175	6918225		19		6918175	6918225	0,204,255
chr2L	6918225	6918275		19		6918225	6918275	0,204,255
chr2L	6918375	6918425		19		6918375	6918425	0,204,255
chr2L	6943475	6943525		19		6943475	6943525	0,204,255
chr2L	6944125	6944175		19		6944125	6944175	0,204,255
chr2L	6944275	6944325		19		6944275	6944325	0,204,255
chr2L	6944525	6944575		19		6944525	6944575	0,204,255
chr2L	6944575	6944625		19		6944575	6944625	0,204,255
chr2L	6944625	6944675		19		6944625	6944675	0,204,255
chr2L	6944675	6944725		19		6944675	6944725	0,204,255
chr2L	6944725	6944775		19		6944725	6944775	0,204,255
chr2L	6946025	6946075		19		6946025	6946075	0,204,255
chr2L	6947225	6947275		19		6947225	6947275	0,204,255
chr2L	6947375	6947425		19		6947375	6947425	0,204,255
chr2L	6947725	6947775		19		6947725	6947775	0,204,255
chr2L	6947775	6947825		19		6947775	6947825	0,204,255
chr2L	6947825	6947875		19		6947825	6947875	0,204,255
chr2L	6947925	6947975		19		6947925	6947975	0,204,255
chr2L	6948125	6948175		19		6948125	6948175	0,204,255
chr2L	6948375	6948425		19		6948375	6948425	0,204,255
chr2L	6951075	6951125		19		6951075	6951125	0,204,255
chr2L	6951125	6951175		19		6951125	6951175	0,204,255
chr2L	6951175	6951225		19		6951175	6951225	0,204,255
chr2L	6951275	6951325		19		6951275	6951325	0,204,255
chr2L	6951325	6951375		19		6951325	6951375	0,204,255
chr2L	6951375	6951425		19		6951375	6951425	0,204,255
chr2L	6951425	6951475		19		6951425	6951475	0,204,255
chr2L	6954575	6954625		19		6954575	6954625	0,204,255
chr2L	6955125	6955175		19		6955125	6955175	0,204,255
chr2L	6958875	6958925		19		6958875	6958925	0,204,255
chr2L	6958925	6958975		19		6958925	6958975	0,204,255
chr2L	6958975	6959025		19		6958975	6959025	0,204,255
chr2L	6959025	6959075		19		6959025	6959075	0,204,255
chr2L	6959075	6959125		19		6959075	6959125	0,204,255
chr2L	6959175	6959225		19		6959175	6959225	0,204,255
chr2L	6959225	6959275		19		6959225	6959275	0,204,255
chr2L	6959275	6959325		19		6959275	6959325	0,204,255
chr2L	6959475	6959525		19		6959475	6959525	0,204,255
chr2L	6959525	6959575		19		6959525	6959575	0,204,255
chr2L	6961575	6961625		19		6961575	6961625	0,204,255
chr2L	6961625	6961675		19		6961625	6961675	0,204,255
chr2L	6964725	6964775		19		6964725	6964775	0,204,255
chr2L	6965025	6965075		19		6965025	6965075	0,204,255
chr2L	6965425	6965475		19		6965425	6965475	0,204,255
chr2L	6965525	6965575		19		6965525	6965575	0,204,255
chr2L	6965575	6965625		19		6965575	6965625	0,204,255
chr2L	6965625	6965675		19		6965625	6965675	0,204,255
chr2L	6965675	6965725		19		6965675	6965725	0,204,255
chr2L	6965725	6965775		19		6965725	6965775	0,204,255
chr2L	6965825	6965875		19		6965825	6965875	0,204,255
chr2L	6970025	6970075		19		6970025	6970075	0,204,255
chr2L	6970075	6970125		19		6970075	6970125	0,204,255
chr2L	6970125	6970175		19		6970125	6970175	0,204,255
chr2L	6970175	6970225		19		6970175	6970225	0,204,255
chr2L	6970225	6970275		19		6970225	6970275	0,204,255
chr2L	6970275	6970325		19		6970275	6970325	0,204,255
chr2L	6970325	6970375		19		6970325	6970375	0,204,255
chr2L	6970375	6970425		19		6970375	6970425	0,204,255
chr2L	6970425	6970475		19		6970425	6970475	0,204,255
chr2L	7022925	7022975		19		7022925	7022975	0,204,255
chr2L	7025175	7025225		19		7025175	7025225	0,204,255
chr2L	7025375	7025425		19		7025375	7025425	0,204,255
chr2L	7026175	7026225		19		7026175	7026225	0,204,255
chr2L	7026225	7026275		19		7026225	7026275	0,204,255
chr2L	7028375	7028425		19		7028375	7028425	0,204,255
chr2L	7028425	7028475		19		7028425	7028475	0,204,255
chr2L	7030925	7030975		19		7030925	7030975	0,204,255
chr2L	7031025	7031075		19		7031025	7031075	0,204,255
chr2L	7031075	7031125		19		7031075	7031125	0,204,255
chr2L	7031625	7031675		19		7031625	7031675	0,204,255
chr2L	7031675	7031725		19		7031675	7031725	0,204,255
chr2L	7031725	7031775		19		7031725	7031775	0,204,255
chr2L	7031775	7031825		19		7031775	7031825	0,204,255
chr2L	7031825	7031875		19		7031825	7031875	0,204,255
chr2L	7031875	7031925		19		7031875	7031925	0,204,255
chr2L	7031925	7031975		19		7031925	7031975	0,204,255
chr2L	7033875	7033925		19		7033875	7033925	0,204,255
chr2L	7033925	7033975		19		7033925	7033975	0,204,255
chr2L	7033975	7034025		19		7033975	7034025	0,204,255
chr2L	7034025	7034075		19		7034025	7034075	0,204,255
chr2L	7036825	7036875		19		7036825	7036875	0,204,255
chr2L	7036875	7036925		19		7036875	7036925	0,204,255
chr2L	7036925	7036975		19		7036925	7036975	0,204,255
chr2L	7037375	7037425		19		7037375	7037425	0,204,255
chr2L	7037425	7037475		19		7037425	7037475	0,204,255
chr2L	7039525	7039575		19		7039525	7039575	0,204,255
chr2L	7040825	7040875		19		7040825	7040875	0,204,255
chr2L	7040875	7040925		19		7040875	7040925	0,204,255
chr2L	7040925	7040975		19		7040925	7040975	0,204,255
chr2L	7041075	7041125		19		7041075	7041125	0,204,255
chr2L	7041125	7041175		19		7041125	7041175	0,204,255
chr2L	7041375	7041425		19		7041375	7041425	0,204,255
chr2L	7041675	7041725		19		7041675	7041725	0,204,255
chr2L	7041725	7041775		19		7041725	7041775	0,204,255
chr2L	7043675	7043725		19		7043675	7043725	0,204,255
chr2L	7050775	7050825		19		7050775	7050825	0,204,255
chr2L	7050825	7050875		19		7050825	7050875	0,204,255
chr2L	7050875	7050925		19		7050875	7050925	0,204,255
chr2L	7050925	7050975		19		7050925	7050975	0,204,255
chr2L	7050975	7051025		19		7050975	7051025	0,204,255
chr2L	7051025	7051075		19		7051025	7051075	0,204,255
chr2L	7051175	7051225		19		7051175	7051225	0,204,255
chr2L	7054675	7054725		19		7054675	7054725	0,204,255
chr2L	7056975	7057025		19		7056975	7057025	0,204,255
chr2L	7057075	7057125		19		7057075	7057125	0,204,255
chr2L	7057175	7057225		19		7057175	7057225	0,204,255
chr2L	7057275	7057325		19		7057275	7057325	0,204,255
chr2L	7057325	7057375		19		7057325	7057375	0,204,255
chr2L	7057375	7057425		19		7057375	7057425	0,204,255
chr2L	7084325	7084375		19		7084325	7084375	0,204,255
chr2L	7084425	7084475		19		7084425	7084475	0,204,255
chr2L	7084475	7084525		19		7084475	7084525	0,204,255
chr2L	7182725	7182775		19		7182725	7182775	0,204,255
chr2L	7182875	7182925		19		7182875	7182925	0,204,255
chr2L	7183125	7183175		19		7183125	7183175	0,204,255
chr2L	7183175	7183225		19		7183175	7183225	0,204,255
chr2L	7187675	7187725		19		7187675	7187725	0,204,255
chr2L	7187725	7187775		19		7187725	7187775	0,204,255
chr2L	7203475	7203525		19		7203475	7203525	0,204,255
chr2L	7203525	7203575		19		7203525	7203575	0,204,255
chr2L	7203575	7203625		19		7203575	7203625	0,204,255
chr2L	7203625	7203675		19		7203625	7203675	0,204,255
chr2L	7220875	7220925		19		7220875	7220925	0,204,255
chr2L	7221025	7221075		19		7221025	7221075	0,204,255
chr2L	7221475	7221525		19		7221475	7221525	0,204,255
chr2L	7222375	7222425		19		7222375	7222425	0,204,255
chr2L	7387325	7387375		19		7387325	7387375	0,204,255
chr2L	7387475	7387525		19		7387475	7387525	0,204,255
chr2L	7408825	7408875		19		7408825	7408875	0,204,255
chr2L	7408875	7408925		19		7408875	7408925	0,204,255
chr2L	7409325	7409375		19		7409325	7409375	0,204,255
chr2L	7425625	7425675		19		7425625	7425675	0,204,255
chr2L	7426125	7426175		19		7426125	7426175	0,204,255
chr2L	7426175	7426225		19		7426175	7426225	0,204,255
chr2L	7428075	7428125		19		7428075	7428125	0,204,255
chr2L	7428125	7428175		19		7428125	7428175	0,204,255
chr2L	7428175	7428225		19		7428175	7428225	0,204,255
chr2L	7428275	7428325		19		7428275	7428325	0,204,255
chr2L	7783325	7783375		19		7783325	7783375	0,204,255
chr2L	7783475	7783525		19		7783475	7783525	0,204,255
chr2L	7783525	7783575		19		7783525	7783575	0,204,255
chr2L	7783775	7783825		19		7783775	7783825	0,204,255
chr2L	7783825	7783875		19		7783825	7783875	0,204,255
chr2L	7783875	7783925		19		7783875	7783925	0,204,255
chr2L	7785925	7785975		19		7785925	7785975	0,204,255
chr2L	7791375	7791425		19		7791375	7791425	0,204,255
chr2L	7792175	7792225		19		7792175	7792225	0,204,255
chr2L	7794775	7794825		19		7794775	7794825	0,204,255
chr2L	7794825	7794875		19		7794825	7794875	0,204,255
chr2L	7794875	7794925		19		7794875	7794925	0,204,255
chr2L	7794925	7794975		19		7794925	7794975	0,204,255
chr2L	7795075	7795125		19		7795075	7795125	0,204,255
chr2L	7795125	7795175		19		7795125	7795175	0,204,255
chr2L	7795475	7795525		19		7795475	7795525	0,204,255
chr2L	7795575	7795625		19		7795575	7795625	0,204,255
chr2L	7797725	7797775		19		7797725	7797775	0,204,255
chr2L	7797925	7797975		19		7797925	7797975	0,204,255
chr2L	7798125	7798175		19		7798125	7798175	0,204,255
chr2L	7798175	7798225		19		7798175	7798225	0,204,255
chr2L	7798275	7798325		19		7798275	7798325	0,204,255
chr2L	7798325	7798375		19		7798325	7798375	0,204,255
chr2L	7798375	7798425		19		7798375	7798425	0,204,255
chr2L	7798525	7798575		19		7798525	7798575	0,204,255
chr2L	7798575	7798625		19		7798575	7798625	0,204,255
chr2L	7798625	7798675		19		7798625	7798675	0,204,255
chr2L	7799175	7799225		19		7799175	7799225	0,204,255
chr2L	7799225	7799275		19		7799225	7799275	0,204,255
chr2L	7799275	7799325		19		7799275	7799325	0,204,255
chr2L	7799325	7799375		19		7799325	7799375	0,204,255
chr2L	7801025	7801075		19		7801025	7801075	0,204,255
chr2L	7801075	7801125		19		7801075	7801125	0,204,255
chr2L	7801125	7801175		19		7801125	7801175	0,204,255
chr2L	7801175	7801225		19		7801175	7801225	0,204,255
chr2L	7801325	7801375		19		7801325	7801375	0,204,255
chr2L	7801375	7801425		19		7801375	7801425	0,204,255
chr2L	7801425	7801475		19		7801425	7801475	0,204,255
chr2L	7801475	7801525		19		7801475	7801525	0,204,255
chr2L	7801575	7801625		19		7801575	7801625	0,204,255
chr2L	7801825	7801875		19		7801825	7801875	0,204,255
chr2L	7801875	7801925		19		7801875	7801925	0,204,255
chr2L	7812375	7812425		19		7812375	7812425	0,204,255
chr2L	7812425	7812475		19		7812425	7812475	0,204,255
chr2L	7814925	7814975		19		7814925	7814975	0,204,255
chr2L	7815025	7815075		19		7815025	7815075	0,204,255
chr2L	7815125	7815175		19		7815125	7815175	0,204,255
chr2L	7815475	7815525		19		7815475	7815525	0,204,255
chr2L	7815525	7815575		19		7815525	7815575	0,204,255
chr2L	7815575	7815625		19		7815575	7815625	0,204,255
chr2L	7815625	7815675		19		7815625	7815675	0,204,255
chr2L	7815675	7815725		19		7815675	7815725	0,204,255
chr2L	7815725	7815775		19		7815725	7815775	0,204,255
chr2L	7816075	7816125		19		7816075	7816125	0,204,255
chr2L	7816875	7816925		19		7816875	7816925	0,204,255
chr2L	7822475	7822525		19		7822475	7822525	0,204,255
chr2L	7822525	7822575		19		7822525	7822575	0,204,255
chr2L	7822575	7822625		19		7822575	7822625	0,204,255
chr2L	7822625	7822675		19		7822625	7822675	0,204,255
chr2L	7822675	7822725		19		7822675	7822725	0,204,255
chr2L	7822725	7822775		19		7822725	7822775	0,204,255
chr2L	7822775	7822825		19		7822775	7822825	0,204,255
chr2L	7822975	7823025		19		7822975	7823025	0,204,255
chr2L	7823025	7823075		19		7823025	7823075	0,204,255
chr2L	7823075	7823125		19		7823075	7823125	0,204,255
chr2L	7825325	7825375		19		7825325	7825375	0,204,255
chr2L	7825375	7825425		19		7825375	7825425	0,204,255
chr2L	7825425	7825475		19		7825425	7825475	0,204,255
chr2L	7825475	7825525		19		7825475	7825525	0,204,255
chr2L	7825725	7825775		19		7825725	7825775	0,204,255
chr2L	7825875	7825925		19		7825875	7825925	0,204,255
chr2L	7825975	7826025		19		7825975	7826025	0,204,255
chr2L	7826025	7826075		19		7826025	7826075	0,204,255
chr2L	7826075	7826125		19		7826075	7826125	0,204,255
chr2L	7826125	7826175		19		7826125	7826175	0,204,255
chr2L	7826175	7826225		19		7826175	7826225	0,204,255
chr2L	7826825	7826875		19		7826825	7826875	0,204,255
chr2L	7829425	7829475		19		7829425	7829475	0,204,255
chr2L	7829475	7829525		19		7829475	7829525	0,204,255
chr2L	7829525	7829575		19		7829525	7829575	0,204,255
chr2L	7829575	7829625		19		7829575	7829625	0,204,255
chr2L	7884825	7884875		19		7884825	7884875	0,204,255
chr2L	7884875	7884925		19		7884875	7884925	0,204,255
chr2L	7884925	7884975		19		7884925	7884975	0,204,255
chr2L	7999625	7999675		19		7999625	7999675	0,204,255
chr2L	7999825	7999875		19		7999825	7999875	0,204,255
chr2L	7999975	8000025		19		7999975	8000025	0,204,255
chr2L	8002825	8002875		19		8002825	8002875	0,204,255
chr2L	8003225	8003275		19		8003225	8003275	0,204,255
chr2L	8003375	8003425		19		8003375	8003425	0,204,255
chr2L	8003425	8003475		19		8003425	8003475	0,204,255
chr2L	8003525	8003575		19		8003525	8003575	0,204,255
chr2L	8003575	8003625		19		8003575	8003625	0,204,255
chr2L	8032025	8032075		19		8032025	8032075	0,204,255
chr2L	8032075	8032125		19		8032075	8032125	0,204,255
chr2L	8043975	8044025		19		8043975	8044025	0,204,255
chr2L	8044025	8044075		19		8044025	8044075	0,204,255
chr2L	8044175	8044225		19		8044175	8044225	0,204,255
chr2L	8044225	8044275		19		8044225	8044275	0,204,255
chr2L	8044275	8044325		19		8044275	8044325	0,204,255
chr2L	8044325	8044375		19		8044325	8044375	0,204,255
chr2L	8044375	8044425		19		8044375	8044425	0,204,255
chr2L	8044425	8044475		19		8044425	8044475	0,204,255
chr2L	8044475	8044525		19		8044475	8044525	0,204,255
chr2L	8044525	8044575		19		8044525	8044575	0,204,255
chr2L	8044575	8044625		19		8044575	8044625	0,204,255
chr2L	8070575	8070625		19		8070575	8070625	0,204,255
chr2L	8070625	8070675		19		8070625	8070675	0,204,255
chr2L	8070675	8070725		19		8070675	8070725	0,204,255
chr2L	8070725	8070775		19		8070725	8070775	0,204,255
chr2L	8070775	8070825		19		8070775	8070825	0,204,255
chr2L	8070975	8071025		19		8070975	8071025	0,204,255
chr2L	8073675	8073725		19		8073675	8073725	0,204,255
chr2L	8081725	8081775		19		8081725	8081775	0,204,255
chr2L	8081775	8081825		19		8081775	8081825	0,204,255
chr2L	8082025	8082075		19		8082025	8082075	0,204,255
chr2L	8082075	8082125		19		8082075	8082125	0,204,255
chr2L	8097075	8097125		19		8097075	8097125	0,204,255
chr2L	8123075	8123125		19		8123075	8123125	0,204,255
chr2L	8125725	8125775		19		8125725	8125775	0,204,255
chr2L	8125775	8125825		19		8125775	8125825	0,204,255
chr2L	8125825	8125875		19		8125825	8125875	0,204,255
[truncated: 23,043 more rows]
