# Supplementary material for: Probabilistic modelling of chromatin code landscape reveals functional diversity of enhancer-like chromatin states
Source: Nat Commun. 2016 Feb 4;7:10528. doi: 10.1038/ncomms10528 (PMC4742914; doi:10.1038/ncomms10528)
Supplement: Supplementary Data 1 — The 30-chromatin state annotation tracks for Drosophila melanogaster DRSC-S2 cell. [file ncomms10528-s2.zip › Supplementary Data 1/20_GSX1.bed]

chr2L	298575	298625		20		298575	298625	153,234,255
chr2L	1129525	1129575		20		1129525	1129575	153,234,255
chr2L	1708175	1708225		20		1708175	1708225	153,234,255
chr2L	1708325	1708375		20		1708325	1708375	153,234,255
chr2L	1708475	1708525		20		1708475	1708525	153,234,255
chr2L	1708525	1708575		20		1708525	1708575	153,234,255
chr2L	1708575	1708625		20		1708575	1708625	153,234,255
chr2L	1708625	1708675		20		1708625	1708675	153,234,255
chr2L	1708675	1708725		20		1708675	1708725	153,234,255
chr2L	1708725	1708775		20		1708725	1708775	153,234,255
chr2L	1975075	1975125		20		1975075	1975125	153,234,255
chr2L	2236525	2236575		20		2236525	2236575	153,234,255
chr2L	2236625	2236675		20		2236625	2236675	153,234,255
chr2L	2768025	2768075		20		2768025	2768075	153,234,255
chr2L	2879975	2880025		20		2879975	2880025	153,234,255
chr2L	2880025	2880075		20		2880025	2880075	153,234,255
chr2L	4830275	4830325		20		4830275	4830325	153,234,255
chr2L	4830325	4830375		20		4830325	4830375	153,234,255
chr2L	4883475	4883525		20		4883475	4883525	153,234,255
chr2L	4883525	4883575		20		4883525	4883575	153,234,255
chr2L	4883625	4883675		20		4883625	4883675	153,234,255
chr2L	5071525	5071575		20		5071525	5071575	153,234,255
chr2L	6667525	6667575		20		6667525	6667575	153,234,255
chr2L	6667625	6667675		20		6667625	6667675	153,234,255
chr2L	6852875	6852925		20		6852875	6852925	153,234,255
chr2L	6916625	6916675		20		6916625	6916675	153,234,255
chr2L	6922275	6922325		20		6922275	6922325	153,234,255
chr2L	6967075	6967125		20		6967075	6967125	153,234,255
chr2L	7038675	7038725		20		7038675	7038725	153,234,255
chr2L	7801525	7801575		20		7801525	7801575	153,234,255
chr2L	7828575	7828625		20		7828575	7828625	153,234,255
chr2L	8212075	8212125		20		8212075	8212125	153,234,255
chr2L	8212125	8212175		20		8212125	8212175	153,234,255
chr2L	8212175	8212225		20		8212175	8212225	153,234,255
chr2L	8218525	8218575		20		8218525	8218575	153,234,255
chr2L	8307875	8307925		20		8307875	8307925	153,234,255
chr2L	8307925	8307975		20		8307925	8307975	153,234,255
chr2L	8949525	8949575		20		8949525	8949575	153,234,255
chr2L	9166225	9166275		20		9166225	9166275	153,234,255
chr2L	9700025	9700075		20		9700025	9700075	153,234,255
chr2L	9908775	9908825		20		9908775	9908825	153,234,255
chr2L	10219825	10219875		20		10219825	10219875	153,234,255
chr2L	10220275	10220325		20		10220275	10220325	153,234,255
chr2L	10220325	10220375		20		10220325	10220375	153,234,255
chr2L	10220375	10220425		20		10220375	10220425	153,234,255
chr2L	10305875	10305925		20		10305875	10305925	153,234,255
chr2L	10409625	10409675		20		10409625	10409675	153,234,255
chr2L	10409675	10409725		20		10409675	10409725	153,234,255
chr2L	11001125	11001175		20		11001125	11001175	153,234,255
chr2L	11120975	11121025		20		11120975	11121025	153,234,255
chr2L	12433425	12433475		20		12433425	12433475	153,234,255
chr2L	13181725	13181775		20		13181725	13181775	153,234,255
chr2L	13221225	13221275		20		13221225	13221275	153,234,255
chr2L	16310125	16310175		20		16310125	16310175	153,234,255
chr2L	16353275	16353325		20		16353275	16353325	153,234,255
chr2L	16353325	16353375		20		16353325	16353375	153,234,255
chr2L	16353425	16353475		20		16353425	16353475	153,234,255
chr2L	16730075	16730125		20		16730075	16730125	153,234,255
chr2L	16887175	16887225		20		16887175	16887225	153,234,255
chr2L	16887225	16887275		20		16887225	16887275	153,234,255
chr2L	18443075	18443125		20		18443075	18443125	153,234,255
chr2L	19587725	19587775		20		19587725	19587775	153,234,255
chr2L	19587775	19587825		20		19587775	19587825	153,234,255
chr2L	19587825	19587875		20		19587825	19587875	153,234,255
chr2L	19795375	19795425		20		19795375	19795425	153,234,255
chr2L	21261325	21261375		20		21261325	21261375	153,234,255
chr2L	21261375	21261425		20		21261375	21261425	153,234,255
chr2L	21262025	21262075		20		21262025	21262075	153,234,255
chr2L	21629125	21629175		20		21629125	21629175	153,234,255
chr2L	21629325	21629375		20		21629325	21629375	153,234,255
chr2L	21629525	21629575		20		21629525	21629575	153,234,255
chr2L	21676575	21676625		20		21676575	21676625	153,234,255
chr2L	21681725	21681775		20		21681725	21681775	153,234,255
chr2L	21681775	21681825		20		21681775	21681825	153,234,255
chr2L	21681825	21681875		20		21681825	21681875	153,234,255
chr2L	22134175	22134225		20		22134175	22134225	153,234,255
chr2L	22874875	22874925		20		22874875	22874925	153,234,255
chr2L	22874925	22874975		20		22874925	22874975	153,234,255
chr2L	22875075	22875125		20		22875075	22875125	153,234,255
chr2L	22875175	22875225		20		22875175	22875225	153,234,255
chr2L	22960075	22960125		20		22960075	22960125	153,234,255
chr2L	22960125	22960175		20		22960125	22960175	153,234,255
chr2L	22960175	22960225		20		22960175	22960225	153,234,255
chr2L	22960225	22960275		20		22960225	22960275	153,234,255
chr2L	22960525	22960575		20		22960525	22960575	153,234,255
chr2R	1260225	1260275		20		1260225	1260275	153,234,255
chr2R	1569275	1569325		20		1569275	1569325	153,234,255
chr2R	1569725	1569775		20		1569725	1569775	153,234,255
chr2R	1902925	1902975		20		1902925	1902975	153,234,255
chr2R	1923175	1923225		20		1923175	1923225	153,234,255
chr2R	2695675	2695725		20		2695675	2695725	153,234,255
chr2R	2695725	2695775		20		2695725	2695775	153,234,255
chr2R	2699375	2699425		20		2699375	2699425	153,234,255
chr2R	2874175	2874225		20		2874175	2874225	153,234,255
chr2R	3165225	3165275		20		3165225	3165275	153,234,255
chr2R	3294175	3294225		20		3294175	3294225	153,234,255
chr2R	3622125	3622175		20		3622125	3622175	153,234,255
chr2R	3700425	3700475		20		3700425	3700475	153,234,255
chr2R	4016175	4016225		20		4016175	4016225	153,234,255
chr2R	5474825	5474875		20		5474825	5474875	153,234,255
chr2R	5474875	5474925		20		5474875	5474925	153,234,255
chr2R	5493325	5493375		20		5493325	5493375	153,234,255
chr2R	5600575	5600625		20		5600575	5600625	153,234,255
chr2R	6006025	6006075		20		6006025	6006075	153,234,255
chr2R	6006075	6006125		20		6006075	6006125	153,234,255
chr2R	6701575	6701625		20		6701575	6701625	153,234,255
chr2R	7777925	7777975		20		7777925	7777975	153,234,255
chr2R	7778025	7778075		20		7778025	7778075	153,234,255
chr2R	7778075	7778125		20		7778075	7778125	153,234,255
chr2R	8057575	8057625		20		8057575	8057625	153,234,255
chr2R	8643475	8643525		20		8643475	8643525	153,234,255
chr2R	8758925	8758975		20		8758925	8758975	153,234,255
chr2R	8766575	8766625		20		8766575	8766625	153,234,255
chr2R	9869025	9869075		20		9869025	9869075	153,234,255
chr2R	9877525	9877575		20		9877525	9877575	153,234,255
chr2R	10052775	10052825		20		10052775	10052825	153,234,255
chr2R	10143225	10143275		20		10143225	10143275	153,234,255
chr2R	10143275	10143325		20		10143275	10143325	153,234,255
chr2R	10506875	10506925		20		10506875	10506925	153,234,255
chr2R	10506975	10507025		20		10506975	10507025	153,234,255
chr2R	11399575	11399625		20		11399575	11399625	153,234,255
chr2R	11582175	11582225		20		11582175	11582225	153,234,255
chr2R	11703675	11703725		20		11703675	11703725	153,234,255
chr2R	12744175	12744225		20		12744175	12744225	153,234,255
chr2R	13317625	13317675		20		13317625	13317675	153,234,255
chr2R	13467875	13467925		20		13467875	13467925	153,234,255
chr2R	13558275	13558325		20		13558275	13558325	153,234,255
chr2R	14021675	14021725		20		14021675	14021725	153,234,255
chr2R	14055875	14055925		20		14055875	14055925	153,234,255
chr2R	14298625	14298675		20		14298625	14298675	153,234,255
chr2R	14545175	14545225		20		14545175	14545225	153,234,255
chr2R	16719275	16719325		20		16719275	16719325	153,234,255
chr2R	17031325	17031375		20		17031325	17031375	153,234,255
chr2R	18206075	18206125		20		18206075	18206125	153,234,255
chr2R	18206125	18206175		20		18206125	18206175	153,234,255
chr2R	18531325	18531375		20		18531325	18531375	153,234,255
chr2R	18532825	18532875		20		18532825	18532875	153,234,255
chr2R	18532875	18532925		20		18532875	18532925	153,234,255
chr2R	18533025	18533075		20		18533025	18533075	153,234,255
chr2R	18533075	18533125		20		18533075	18533125	153,234,255
chr2R	19749525	19749575		20		19749525	19749575	153,234,255
chr2R	19751925	19751975		20		19751925	19751975	153,234,255
chr2R	19752425	19752475		20		19752425	19752475	153,234,255
chr2R	19915825	19915875		20		19915825	19915875	153,234,255
chr2R	19948175	19948225		20		19948175	19948225	153,234,255
chr2R	20769575	20769625		20		20769575	20769625	153,234,255
chr2R	20769625	20769675		20		20769625	20769675	153,234,255
chr2R	20769675	20769725		20		20769675	20769725	153,234,255
chr2R	20827625	20827675		20		20827625	20827675	153,234,255
chr2R	20833675	20833725		20		20833675	20833725	153,234,255
chr2R	20833725	20833775		20		20833725	20833775	153,234,255
chr2R	20834475	20834525		20		20834475	20834525	153,234,255
chr3L	202025	202075		20		202025	202075	153,234,255
chr3L	202825	202875		20		202825	202875	153,234,255
chr3L	245525	245575		20		245525	245575	153,234,255
chr3L	245975	246025		20		245975	246025	153,234,255
chr3L	246075	246125		20		246075	246125	153,234,255
chr3L	246225	246275		20		246225	246275	153,234,255
chr3L	259975	260025		20		259975	260025	153,234,255
chr3L	260025	260075		20		260025	260075	153,234,255
chr3L	260075	260125		20		260075	260125	153,234,255
chr3L	319225	319275		20		319225	319275	153,234,255
chr3L	649275	649325		20		649275	649325	153,234,255
chr3L	832825	832875		20		832825	832875	153,234,255
chr3L	832875	832925		20		832875	832925	153,234,255
chr3L	832925	832975		20		832925	832975	153,234,255
chr3L	1298225	1298275		20		1298225	1298275	153,234,255
chr3L	1298275	1298325		20		1298275	1298325	153,234,255
chr3L	1324875	1324925		20		1324875	1324925	153,234,255
chr3L	1330375	1330425		20		1330375	1330425	153,234,255
chr3L	1343575	1343625		20		1343575	1343625	153,234,255
chr3L	1349975	1350025		20		1349975	1350025	153,234,255
chr3L	1497025	1497075		20		1497025	1497075	153,234,255
chr3L	1497075	1497125		20		1497075	1497125	153,234,255
chr3L	1497125	1497175		20		1497125	1497175	153,234,255
chr3L	1497175	1497225		20		1497175	1497225	153,234,255
chr3L	1497225	1497275		20		1497225	1497275	153,234,255
chr3L	1500975	1501025		20		1500975	1501025	153,234,255
chr3L	1501325	1501375		20		1501325	1501375	153,234,255
chr3L	1501375	1501425		20		1501375	1501425	153,234,255
chr3L	1501525	1501575		20		1501525	1501575	153,234,255
chr3L	1501575	1501625		20		1501575	1501625	153,234,255
chr3L	1501625	1501675		20		1501625	1501675	153,234,255
chr3L	1501675	1501725		20		1501675	1501725	153,234,255
chr3L	1501725	1501775		20		1501725	1501775	153,234,255
chr3L	1501775	1501825		20		1501775	1501825	153,234,255
chr3L	1502125	1502175		20		1502125	1502175	153,234,255
chr3L	1515675	1515725		20		1515675	1515725	153,234,255
chr3L	1515725	1515775		20		1515725	1515775	153,234,255
chr3L	1515825	1515875		20		1515825	1515875	153,234,255
chr3L	1515875	1515925		20		1515875	1515925	153,234,255
chr3L	1515975	1516025		20		1515975	1516025	153,234,255
chr3L	1516325	1516375		20		1516325	1516375	153,234,255
chr3L	1533575	1533625		20		1533575	1533625	153,234,255
chr3L	1535075	1535125		20		1535075	1535125	153,234,255
chr3L	1535425	1535475		20		1535425	1535475	153,234,255
chr3L	1535725	1535775		20		1535725	1535775	153,234,255
chr3L	1535775	1535825		20		1535775	1535825	153,234,255
chr3L	1536025	1536075		20		1536025	1536075	153,234,255
chr3L	1536125	1536175		20		1536125	1536175	153,234,255
chr3L	1537725	1537775		20		1537725	1537775	153,234,255
chr3L	1601675	1601725		20		1601675	1601725	153,234,255
chr3L	1866475	1866525		20		1866475	1866525	153,234,255
chr3L	1868175	1868225		20		1868175	1868225	153,234,255
chr3L	2377175	2377225		20		2377175	2377225	153,234,255
chr3L	3047875	3047925		20		3047875	3047925	153,234,255
chr3L	3047925	3047975		20		3047925	3047975	153,234,255
chr3L	3047975	3048025		20		3047975	3048025	153,234,255
chr3L	3142975	3143025		20		3142975	3143025	153,234,255
chr3L	3143025	3143075		20		3143025	3143075	153,234,255
chr3L	3158925	3158975		20		3158925	3158975	153,234,255
chr3L	3196175	3196225		20		3196175	3196225	153,234,255
chr3L	3199375	3199425		20		3199375	3199425	153,234,255
chr3L	3217825	3217875		20		3217825	3217875	153,234,255
chr3L	3217875	3217925		20		3217875	3217925	153,234,255
chr3L	3217925	3217975		20		3217925	3217975	153,234,255
chr3L	3217975	3218025		20		3217975	3218025	153,234,255
chr3L	3218025	3218075		20		3218025	3218075	153,234,255
chr3L	3220275	3220325		20		3220275	3220325	153,234,255
chr3L	3220325	3220375		20		3220325	3220375	153,234,255
chr3L	3220375	3220425		20		3220375	3220425	153,234,255
chr3L	3220725	3220775		20		3220725	3220775	153,234,255
chr3L	3220775	3220825		20		3220775	3220825	153,234,255
chr3L	3226825	3226875		20		3226825	3226875	153,234,255
chr3L	3226875	3226925		20		3226875	3226925	153,234,255
chr3L	3226925	3226975		20		3226925	3226975	153,234,255
chr3L	3376575	3376625		20		3376575	3376625	153,234,255
chr3L	5747025	5747075		20		5747025	5747075	153,234,255
chr3L	5747125	5747175		20		5747125	5747175	153,234,255
chr3L	5805675	5805725		20		5805675	5805725	153,234,255
chr3L	5805725	5805775		20		5805725	5805775	153,234,255
chr3L	5864975	5865025		20		5864975	5865025	153,234,255
chr3L	6748425	6748475		20		6748425	6748475	153,234,255
chr3L	6965875	6965925		20		6965875	6965925	153,234,255
chr3L	7117475	7117525		20		7117475	7117525	153,234,255
chr3L	7117525	7117575		20		7117525	7117575	153,234,255
chr3L	7117575	7117625		20		7117575	7117625	153,234,255
chr3L	7118075	7118125		20		7118075	7118125	153,234,255
chr3L	8179325	8179375		20		8179325	8179375	153,234,255
chr3L	9420425	9420475		20		9420425	9420475	153,234,255
chr3L	9428175	9428225		20		9428175	9428225	153,234,255
chr3L	9828775	9828825		20		9828775	9828825	153,234,255
chr3L	9960925	9960975		20		9960925	9960975	153,234,255
chr3L	11067075	11067125		20		11067075	11067125	153,234,255
chr3L	11067125	11067175		20		11067125	11067175	153,234,255
chr3L	11067175	11067225		20		11067175	11067225	153,234,255
chr3L	12747475	12747525		20		12747475	12747525	153,234,255
chr3L	13015075	13015125		20		13015075	13015125	153,234,255
chr3L	13480325	13480375		20		13480325	13480375	153,234,255
chr3L	13991875	13991925		20		13991875	13991925	153,234,255
chr3L	13999375	13999425		20		13999375	13999425	153,234,255
chr3L	16004325	16004375		20		16004325	16004375	153,234,255
chr3L	16582825	16582875		20		16582825	16582875	153,234,255
chr3L	16777125	16777175		20		16777125	16777175	153,234,255
chr3L	16797575	16797625		20		16797575	16797625	153,234,255
chr3L	17522275	17522325		20		17522275	17522325	153,234,255
chr3L	17522325	17522375		20		17522325	17522375	153,234,255
chr3L	17637275	17637325		20		17637275	17637325	153,234,255
chr3L	18674375	18674425		20		18674375	18674425	153,234,255
chr3L	19288825	19288875		20		19288825	19288875	153,234,255
chr3L	20000225	20000275		20		20000225	20000275	153,234,255
chr3L	20342825	20342875		20		20342825	20342875	153,234,255
chr3L	20342875	20342925		20		20342875	20342925	153,234,255
chr3L	20342925	20342975		20		20342925	20342975	153,234,255
chr3L	20780125	20780175		20		20780125	20780175	153,234,255
chr3L	21274325	21274375		20		21274325	21274375	153,234,255
chr3L	21427375	21427425		20		21427375	21427425	153,234,255
chr3L	22863875	22863925		20		22863875	22863925	153,234,255
chr3L	23143075	23143125		20		23143075	23143125	153,234,255
chr3L	23143125	23143175		20		23143125	23143175	153,234,255
chr3L	23708525	23708575		20		23708525	23708575	153,234,255
chr3R	135825	135875		20		135825	135875	153,234,255
chr3R	145575	145625		20		145575	145625	153,234,255
chr3R	145675	145725		20		145675	145725	153,234,255
chr3R	303825	303875		20		303825	303875	153,234,255
chr3R	778175	778225		20		778175	778225	153,234,255
chr3R	1372875	1372925		20		1372875	1372925	153,234,255
chr3R	1397375	1397425		20		1397375	1397425	153,234,255
chr3R	1436625	1436675		20		1436625	1436675	153,234,255
chr3R	1436825	1436875		20		1436825	1436875	153,234,255
chr3R	1450475	1450525		20		1450475	1450525	153,234,255
chr3R	1450575	1450625		20		1450575	1450625	153,234,255
chr3R	1473325	1473375		20		1473325	1473375	153,234,255
chr3R	1683725	1683775		20		1683725	1683775	153,234,255
chr3R	2900875	2900925		20		2900875	2900925	153,234,255
chr3R	2900975	2901025		20		2900975	2901025	153,234,255
chr3R	2901025	2901075		20		2901025	2901075	153,234,255
chr3R	2901075	2901125		20		2901075	2901125	153,234,255
chr3R	2902475	2902525		20		2902475	2902525	153,234,255
chr3R	2902525	2902575		20		2902525	2902575	153,234,255
chr3R	2902575	2902625		20		2902575	2902625	153,234,255
chr3R	2902625	2902675		20		2902625	2902675	153,234,255
chr3R	2920475	2920525		20		2920475	2920525	153,234,255
chr3R	2920575	2920625		20		2920575	2920625	153,234,255
chr3R	3802675	3802725		20		3802675	3802725	153,234,255
chr3R	4501125	4501175		20		4501125	4501175	153,234,255
chr3R	5065175	5065225		20		5065175	5065225	153,234,255
chr3R	5226625	5226675		20		5226625	5226675	153,234,255
chr3R	5231125	5231175		20		5231125	5231175	153,234,255
chr3R	5380825	5380875		20		5380825	5380875	153,234,255
chr3R	5396775	5396825		20		5396775	5396825	153,234,255
chr3R	5590575	5590625		20		5590575	5590625	153,234,255
chr3R	5590625	5590675		20		5590625	5590675	153,234,255
chr3R	5590675	5590725		20		5590675	5590725	153,234,255
chr3R	5620075	5620125		20		5620075	5620125	153,234,255
chr3R	6238475	6238525		20		6238475	6238525	153,234,255
chr3R	6681825	6681875		20		6681825	6681875	153,234,255
chr3R	6681875	6681925		20		6681875	6681925	153,234,255
chr3R	7037075	7037125		20		7037075	7037125	153,234,255
chr3R	7048925	7048975		20		7048925	7048975	153,234,255
chr3R	7843675	7843725		20		7843675	7843725	153,234,255
chr3R	8234275	8234325		20		8234275	8234325	153,234,255
chr3R	8250225	8250275		20		8250225	8250275	153,234,255
chr3R	8265825	8265875		20		8265825	8265875	153,234,255
chr3R	8265975	8266025		20		8265975	8266025	153,234,255
chr3R	9859225	9859275		20		9859225	9859275	153,234,255
chr3R	10565075	10565125		20		10565075	10565125	153,234,255
chr3R	10567775	10567825		20		10567775	10567825	153,234,255
chr3R	11090875	11090925		20		11090875	11090925	153,234,255
chr3R	11090925	11090975		20		11090925	11090975	153,234,255
chr3R	11103525	11103575		20		11103525	11103575	153,234,255
chr3R	11103575	11103625		20		11103575	11103625	153,234,255
chr3R	12012525	12012575		20		12012525	12012575	153,234,255
chr3R	12088275	12088325		20		12088275	12088325	153,234,255
chr3R	12166875	12166925		20		12166875	12166925	153,234,255
chr3R	12868275	12868325		20		12868275	12868325	153,234,255
chr3R	13543825	13543875		20		13543825	13543875	153,234,255
chr3R	14487525	14487575		20		14487525	14487575	153,234,255
chr3R	14570425	14570475		20		14570425	14570475	153,234,255
chr3R	14570475	14570525		20		14570475	14570525	153,234,255
chr3R	17094275	17094325		20		17094275	17094325	153,234,255
chr3R	17647475	17647525		20		17647475	17647525	153,234,255
chr3R	17647925	17647975		20		17647925	17647975	153,234,255
chr3R	17704175	17704225		20		17704175	17704225	153,234,255
chr3R	19174125	19174175		20		19174125	19174175	153,234,255
chr3R	19184825	19184875		20		19184825	19184875	153,234,255
chr3R	19760925	19760975		20		19760925	19760975	153,234,255
chr3R	19760975	19761025		20		19760975	19761025	153,234,255
chr3R	19875125	19875175		20		19875125	19875175	153,234,255
chr3R	19880225	19880275		20		19880225	19880275	153,234,255
chr3R	20900825	20900875		20		20900825	20900875	153,234,255
chr3R	20900875	20900925		20		20900875	20900925	153,234,255
chr3R	20949375	20949425		20		20949375	20949425	153,234,255
chr3R	21073025	21073075		20		21073025	21073075	153,234,255
chr3R	21087725	21087775		20		21087725	21087775	153,234,255
chr3R	21118325	21118375		20		21118325	21118375	153,234,255
chr3R	21314975	21315025		20		21314975	21315025	153,234,255
chr3R	21709175	21709225		20		21709175	21709225	153,234,255
chr3R	21715075	21715125		20		21715075	21715125	153,234,255
chr3R	23101675	23101725		20		23101675	23101725	153,234,255
chr3R	23462625	23462675		20		23462625	23462675	153,234,255
chr3R	23524525	23524575		20		23524525	23524575	153,234,255
chr3R	23773075	23773125		20		23773075	23773125	153,234,255
chr3R	24160675	24160725		20		24160675	24160725	153,234,255
chr3R	24160875	24160925		20		24160875	24160925	153,234,255
chr3R	24852725	24852775		20		24852725	24852775	153,234,255
chr3R	25048375	25048425		20		25048375	25048425	153,234,255
chr3R	25048475	25048525		20		25048475	25048525	153,234,255
chr3R	25055425	25055475		20		25055425	25055475	153,234,255
chr3R	25055475	25055525		20		25055475	25055525	153,234,255
chr3R	25598225	25598275		20		25598225	25598275	153,234,255
chr3R	25688025	25688075		20		25688025	25688075	153,234,255
chr3R	25689275	25689325		20		25689275	25689325	153,234,255
chr3R	25689325	25689375		20		25689325	25689375	153,234,255
chr3R	25831075	25831125		20		25831075	25831125	153,234,255
chr3R	25839775	25839825		20		25839775	25839825	153,234,255
chr3R	25840325	25840375		20		25840325	25840375	153,234,255
chr3R	25840375	25840425		20		25840375	25840425	153,234,255
chr3R	25840425	25840475		20		25840425	25840475	153,234,255
chr3R	25840475	25840525		20		25840475	25840525	153,234,255
chr3R	25840525	25840575		20		25840525	25840575	153,234,255
chr3R	26033075	26033125		20		26033075	26033125	153,234,255
chr3R	26033175	26033225		20		26033175	26033225	153,234,255
chr3R	26033225	26033275		20		26033225	26033275	153,234,255
chr3R	26633125	26633175		20		26633125	26633175	153,234,255
chr3R	26633175	26633225		20		26633175	26633225	153,234,255
chr3R	26633225	26633275		20		26633225	26633275	153,234,255
chr3R	26633275	26633325		20		26633275	26633325	153,234,255
chr3R	27047225	27047275		20		27047225	27047275	153,234,255
chr3R	27425875	27425925		20		27425875	27425925	153,234,255
chr3R	27636975	27637025		20		27636975	27637025	153,234,255
chr4	328825	328875		20		328825	328875	153,234,255
chr4	329975	330025		20		329975	330025	153,234,255
chrX	140175	140225		20		140175	140225	153,234,255
chrX	141275	141325		20		141275	141325	153,234,255
chrX	141825	141875		20		141825	141875	153,234,255
chrX	141875	141925		20		141875	141925	153,234,255
chrX	142225	142275		20		142225	142275	153,234,255
chrX	142275	142325		20		142275	142325	153,234,255
chrX	142325	142375		20		142325	142375	153,234,255
chrX	142375	142425		20		142375	142425	153,234,255
chrX	142425	142475		20		142425	142475	153,234,255
chrX	142475	142525		20		142475	142525	153,234,255
chrX	147025	147075		20		147025	147075	153,234,255
chrX	148325	148375		20		148325	148375	153,234,255
chrX	148475	148525		20		148475	148525	153,234,255
chrX	148525	148575		20		148525	148575	153,234,255
chrX	150025	150075		20		150025	150075	153,234,255
chrX	150075	150125		20		150075	150125	153,234,255
chrX	150125	150175		20		150125	150175	153,234,255
chrX	150175	150225		20		150175	150225	153,234,255
chrX	150225	150275		20		150225	150275	153,234,255
chrX	150275	150325		20		150275	150325	153,234,255
chrX	150325	150375		20		150325	150375	153,234,255
chrX	150375	150425		20		150375	150425	153,234,255
chrX	367775	367825		20		367775	367825	153,234,255
chrX	368975	369025		20		368975	369025	153,234,255
chrX	369025	369075		20		369025	369075	153,234,255
chrX	369075	369125		20		369075	369125	153,234,255
chrX	369225	369275		20		369225	369275	153,234,255
chrX	369275	369325		20		369275	369325	153,234,255
chrX	369325	369375		20		369325	369375	153,234,255
chrX	369375	369425		20		369375	369425	153,234,255
chrX	369425	369475		20		369425	369475	153,234,255
chrX	369475	369525		20		369475	369525	153,234,255
chrX	369525	369575		20		369525	369575	153,234,255
chrX	369575	369625		20		369575	369625	153,234,255
chrX	369625	369675		20		369625	369675	153,234,255
chrX	369675	369725		20		369675	369725	153,234,255
chrX	369725	369775		20		369725	369775	153,234,255
chrX	370025	370075		20		370025	370075	153,234,255
chrX	370075	370125		20		370075	370125	153,234,255
chrX	370125	370175		20		370125	370175	153,234,255
chrX	370175	370225		20		370175	370225	153,234,255
chrX	370225	370275		20		370225	370275	153,234,255
chrX	370325	370375		20		370325	370375	153,234,255
chrX	371475	371525		20		371475	371525	153,234,255
chrX	371925	371975		20		371925	371975	153,234,255
chrX	371975	372025		20		371975	372025	153,234,255
chrX	372025	372075		20		372025	372075	153,234,255
chrX	372075	372125		20		372075	372125	153,234,255
chrX	372125	372175		20		372125	372175	153,234,255
chrX	372175	372225		20		372175	372225	153,234,255
chrX	372225	372275		20		372225	372275	153,234,255
chrX	372925	372975		20		372925	372975	153,234,255
chrX	372975	373025		20		372975	373025	153,234,255
chrX	373175	373225		20		373175	373225	153,234,255
chrX	373225	373275		20		373225	373275	153,234,255
chrX	373275	373325		20		373275	373325	153,234,255
chrX	373325	373375		20		373325	373375	153,234,255
chrX	373425	373475		20		373425	373475	153,234,255
chrX	373475	373525		20		373475	373525	153,234,255
chrX	373525	373575		20		373525	373575	153,234,255
chrX	373575	373625		20		373575	373625	153,234,255
chrX	373625	373675		20		373625	373675	153,234,255
chrX	374425	374475		20		374425	374475	153,234,255
chrX	374475	374525		20		374475	374525	153,234,255
chrX	374925	374975		20		374925	374975	153,234,255
chrX	374975	375025		20		374975	375025	153,234,255
chrX	375025	375075		20		375025	375075	153,234,255
chrX	375075	375125		20		375075	375125	153,234,255
chrX	375125	375175		20		375125	375175	153,234,255
chrX	375175	375225		20		375175	375225	153,234,255
chrX	375725	375775		20		375725	375775	153,234,255
chrX	376025	376075		20		376025	376075	153,234,255
chrX	376075	376125		20		376075	376125	153,234,255
chrX	376925	376975		20		376925	376975	153,234,255
chrX	376975	377025		20		376975	377025	153,234,255
chrX	377025	377075		20		377025	377075	153,234,255
chrX	377075	377125		20		377075	377125	153,234,255
chrX	377125	377175		20		377125	377175	153,234,255
chrX	377875	377925		20		377875	377925	153,234,255
chrX	378075	378125		20		378075	378125	153,234,255
chrX	378125	378175		20		378125	378175	153,234,255
chrX	378225	378275		20		378225	378275	153,234,255
chrX	380175	380225		20		380175	380225	153,234,255
chrX	380225	380275		20		380225	380275	153,234,255
chrX	380275	380325		20		380275	380325	153,234,255
chrX	380325	380375		20		380325	380375	153,234,255
chrX	382025	382075		20		382025	382075	153,234,255
chrX	382125	382175		20		382125	382175	153,234,255
chrX	382625	382675		20		382625	382675	153,234,255
chrX	386525	386575		20		386525	386575	153,234,255
chrX	386575	386625		20		386575	386625	153,234,255
chrX	386625	386675		20		386625	386675	153,234,255
chrX	386675	386725		20		386675	386725	153,234,255
chrX	387125	387175		20		387125	387175	153,234,255
chrX	410925	410975		20		410925	410975	153,234,255
chrX	410975	411025		20		410975	411025	153,234,255
chrX	509775	509825		20		509775	509825	153,234,255
chrX	509925	509975		20		509925	509975	153,234,255
chrX	509975	510025		20		509975	510025	153,234,255
chrX	510025	510075		20		510025	510075	153,234,255
chrX	510075	510125		20		510075	510125	153,234,255
chrX	510175	510225		20		510175	510225	153,234,255
chrX	510425	510475		20		510425	510475	153,234,255
chrX	516225	516275		20		516225	516275	153,234,255
chrX	516275	516325		20		516275	516325	153,234,255
chrX	516625	516675		20		516625	516675	153,234,255
chrX	516675	516725		20		516675	516725	153,234,255
chrX	516725	516775		20		516725	516775	153,234,255
chrX	516775	516825		20		516775	516825	153,234,255
chrX	517075	517125		20		517075	517125	153,234,255
chrX	517175	517225		20		517175	517225	153,234,255
chrX	517225	517275		20		517225	517275	153,234,255
chrX	517325	517375		20		517325	517375	153,234,255
chrX	517375	517425		20		517375	517425	153,234,255
chrX	517575	517625		20		517575	517625	153,234,255
chrX	517625	517675		20		517625	517675	153,234,255
chrX	517675	517725		20		517675	517725	153,234,255
chrX	517725	517775		20		517725	517775	153,234,255
chrX	517775	517825		20		517775	517825	153,234,255
chrX	517825	517875		20		517825	517875	153,234,255
chrX	518275	518325		20		518275	518325	153,234,255
chrX	519075	519125		20		519075	519125	153,234,255
chrX	519125	519175		20		519125	519175	153,234,255
chrX	519625	519675		20		519625	519675	153,234,255
chrX	520025	520075		20		520025	520075	153,234,255
chrX	520075	520125		20		520075	520125	153,234,255
chrX	520125	520175		20		520125	520175	153,234,255
chrX	520175	520225		20		520175	520225	153,234,255
chrX	520225	520275		20		520225	520275	153,234,255
chrX	520275	520325		20		520275	520325	153,234,255
chrX	521325	521375		20		521325	521375	153,234,255
chrX	521375	521425		20		521375	521425	153,234,255
chrX	521425	521475		20		521425	521475	153,234,255
chrX	521475	521525		20		521475	521525	153,234,255
chrX	521525	521575		20		521525	521575	153,234,255
chrX	521675	521725		20		521675	521725	153,234,255
chrX	521725	521775		20		521725	521775	153,234,255
chrX	521775	521825		20		521775	521825	153,234,255
chrX	523225	523275		20		523225	523275	153,234,255
chrX	523875	523925		20		523875	523925	153,234,255
chrX	524725	524775		20		524725	524775	153,234,255
chrX	524775	524825		20		524775	524825	153,234,255
chrX	524825	524875		20		524825	524875	153,234,255
chrX	524925	524975		20		524925	524975	153,234,255
chrX	524975	525025		20		524975	525025	153,234,255
chrX	525025	525075		20		525025	525075	153,234,255
chrX	525075	525125		20		525075	525125	153,234,255
chrX	525125	525175		20		525125	525175	153,234,255
chrX	525175	525225		20		525175	525225	153,234,255
chrX	525225	525275		20		525225	525275	153,234,255
chrX	525275	525325		20		525275	525325	153,234,255
chrX	525325	525375		20		525325	525375	153,234,255
chrX	525375	525425		20		525375	525425	153,234,255
chrX	525425	525475		20		525425	525475	153,234,255
chrX	525475	525525		20		525475	525525	153,234,255
chrX	525575	525625		20		525575	525625	153,234,255
chrX	527775	527825		20		527775	527825	153,234,255
chrX	527825	527875		20		527825	527875	153,234,255
chrX	528225	528275		20		528225	528275	153,234,255
chrX	528275	528325		20		528275	528325	153,234,255
chrX	528325	528375		20		528325	528375	153,234,255
chrX	528375	528425		20		528375	528425	153,234,255
chrX	528475	528525		20		528475	528525	153,234,255
chrX	528525	528575		20		528525	528575	153,234,255
chrX	528575	528625		20		528575	528625	153,234,255
chrX	528625	528675		20		528625	528675	153,234,255
chrX	528675	528725		20		528675	528725	153,234,255
chrX	530125	530175		20		530125	530175	153,234,255
chrX	530175	530225		20		530175	530225	153,234,255
chrX	530475	530525		20		530475	530525	153,234,255
chrX	530625	530675		20		530625	530675	153,234,255
chrX	530725	530775		20		530725	530775	153,234,255
chrX	531275	531325		20		531275	531325	153,234,255
chrX	531325	531375		20		531325	531375	153,234,255
chrX	531425	531475		20		531425	531475	153,234,255
chrX	531475	531525		20		531475	531525	153,234,255
chrX	531525	531575		20		531525	531575	153,234,255
chrX	531575	531625		20		531575	531625	153,234,255
chrX	531675	531725		20		531675	531725	153,234,255
chrX	537825	537875		20		537825	537875	153,234,255
chrX	538275	538325		20		538275	538325	153,234,255
chrX	538575	538625		20		538575	538625	153,234,255
chrX	541525	541575		20		541525	541575	153,234,255
chrX	541575	541625		20		541575	541625	153,234,255
chrX	541625	541675		20		541625	541675	153,234,255
chrX	541675	541725		20		541675	541725	153,234,255
chrX	541725	541775		20		541725	541775	153,234,255
chrX	541775	541825		20		541775	541825	153,234,255
chrX	541825	541875		20		541825	541875	153,234,255
chrX	542425	542475		20		542425	542475	153,234,255
chrX	542475	542525		20		542475	542525	153,234,255
chrX	547475	547525		20		547475	547525	153,234,255
chrX	547525	547575		20		547525	547575	153,234,255
chrX	547575	547625		20		547575	547625	153,234,255
chrX	547625	547675		20		547625	547675	153,234,255
chrX	548775	548825		20		548775	548825	153,234,255
chrX	549625	549675		20		549625	549675	153,234,255
chrX	653825	653875		20		653825	653875	153,234,255
chrX	653975	654025		20		653975	654025	153,234,255
chrX	654025	654075		20		654025	654075	153,234,255
chrX	654075	654125		20		654075	654125	153,234,255
chrX	654725	654775		20		654725	654775	153,234,255
chrX	654775	654825		20		654775	654825	153,234,255
chrX	654825	654875		20		654825	654875	153,234,255
chrX	654875	654925		20		654875	654925	153,234,255
chrX	654925	654975		20		654925	654975	153,234,255
chrX	655575	655625		20		655575	655625	153,234,255
chrX	655625	655675		20		655625	655675	153,234,255
chrX	655675	655725		20		655675	655725	153,234,255
chrX	655725	655775		20		655725	655775	153,234,255
chrX	655775	655825		20		655775	655825	153,234,255
chrX	655825	655875		20		655825	655875	153,234,255
chrX	655875	655925		20		655875	655925	153,234,255
chrX	655925	655975		20		655925	655975	153,234,255
chrX	655975	656025		20		655975	656025	153,234,255
chrX	656025	656075		20		656025	656075	153,234,255
chrX	656075	656125		20		656075	656125	153,234,255
chrX	656125	656175		20		656125	656175	153,234,255
chrX	656175	656225		20		656175	656225	153,234,255
chrX	656225	656275		20		656225	656275	153,234,255
chrX	656525	656575		20		656525	656575	153,234,255
chrX	656575	656625		20		656575	656625	153,234,255
chrX	656725	656775		20		656725	656775	153,234,255
chrX	657325	657375		20		657325	657375	153,234,255
chrX	657375	657425		20		657375	657425	153,234,255
chrX	657425	657475		20		657425	657475	153,234,255
chrX	657475	657525		20		657475	657525	153,234,255
chrX	657875	657925		20		657875	657925	153,234,255
chrX	657925	657975		20		657925	657975	153,234,255
chrX	657975	658025		20		657975	658025	153,234,255
chrX	658025	658075		20		658025	658075	153,234,255
chrX	658075	658125		20		658075	658125	153,234,255
chrX	658125	658175		20		658125	658175	153,234,255
chrX	658175	658225		20		658175	658225	153,234,255
chrX	658225	658275		20		658225	658275	153,234,255
chrX	658275	658325		20		658275	658325	153,234,255
chrX	658325	658375		20		658325	658375	153,234,255
chrX	658375	658425		20		658375	658425	153,234,255
chrX	688825	688875		20		688825	688875	153,234,255
chrX	690025	690075		20		690025	690075	153,234,255
chrX	691375	691425		20		691375	691425	153,234,255
chrX	691425	691475		20		691425	691475	153,234,255
chrX	694025	694075		20		694025	694075	153,234,255
chrX	694075	694125		20		694075	694125	153,234,255
chrX	694125	694175		20		694125	694175	153,234,255
chrX	694175	694225		20		694175	694225	153,234,255
chrX	694225	694275		20		694225	694275	153,234,255
chrX	694275	694325		20		694275	694325	153,234,255
chrX	694325	694375		20		694325	694375	153,234,255
chrX	694375	694425		20		694375	694425	153,234,255
chrX	694425	694475		20		694425	694475	153,234,255
chrX	694475	694525		20		694475	694525	153,234,255
chrX	694525	694575		20		694525	694575	153,234,255
chrX	694575	694625		20		694575	694625	153,234,255
chrX	694625	694675		20		694625	694675	153,234,255
chrX	694675	694725		20		694675	694725	153,234,255
chrX	695075	695125		20		695075	695125	153,234,255
chrX	695125	695175		20		695125	695175	153,234,255
chrX	695225	695275		20		695225	695275	153,234,255
chrX	695275	695325		20		695275	695325	153,234,255
chrX	695325	695375		20		695325	695375	153,234,255
chrX	699775	699825		20		699775	699825	153,234,255
chrX	699825	699875		20		699825	699875	153,234,255
chrX	700025	700075		20		700025	700075	153,234,255
chrX	700125	700175		20		700125	700175	153,234,255
chrX	700975	701025		20		700975	701025	153,234,255
chrX	701025	701075		20		701025	701075	153,234,255
chrX	701075	701125		20		701075	701125	153,234,255
chrX	701125	701175		20		701125	701175	153,234,255
chrX	701175	701225		20		701175	701225	153,234,255
chrX	701225	701275		20		701225	701275	153,234,255
chrX	701325	701375		20		701325	701375	153,234,255
chrX	701425	701475		20		701425	701475	153,234,255
chrX	701475	701525		20		701475	701525	153,234,255
chrX	701525	701575		20		701525	701575	153,234,255
chrX	701575	701625		20		701575	701625	153,234,255
chrX	701625	701675		20		701625	701675	153,234,255
chrX	701775	701825		20		701775	701825	153,234,255
chrX	701825	701875		20		701825	701875	153,234,255
chrX	701875	701925		20		701875	701925	153,234,255
chrX	701925	701975		20		701925	701975	153,234,255
chrX	702725	702775		20		702725	702775	153,234,255
chrX	821125	821175		20		821125	821175	153,234,255
chrX	821175	821225		20		821175	821225	153,234,255
chrX	821225	821275		20		821225	821275	153,234,255
chrX	822225	822275		20		822225	822275	153,234,255
chrX	822525	822575		20		822525	822575	153,234,255
chrX	822575	822625		20		822575	822625	153,234,255
chrX	822625	822675		20		822625	822675	153,234,255
chrX	829975	830025		20		829975	830025	153,234,255
chrX	830025	830075		20		830025	830075	153,234,255
chrX	830075	830125		20		830075	830125	153,234,255
chrX	830125	830175		20		830125	830175	153,234,255
chrX	830175	830225		20		830175	830225	153,234,255
chrX	830225	830275		20		830225	830275	153,234,255
chrX	830275	830325		20		830275	830325	153,234,255
chrX	830325	830375		20		830325	830375	153,234,255
chrX	830375	830425		20		830375	830425	153,234,255
chrX	830425	830475		20		830425	830475	153,234,255
chrX	832525	832575		20		832525	832575	153,234,255
chrX	832975	833025		20		832975	833025	153,234,255
chrX	833025	833075		20		833025	833075	153,234,255
chrX	833075	833125		20		833075	833125	153,234,255
chrX	833125	833175		20		833125	833175	153,234,255
chrX	833175	833225		20		833175	833225	153,234,255
chrX	833325	833375		20		833325	833375	153,234,255
chrX	833375	833425		20		833375	833425	153,234,255
chrX	833425	833475		20		833425	833475	153,234,255
chrX	833775	833825		20		833775	833825	153,234,255
chrX	834125	834175		20		834125	834175	153,234,255
chrX	834175	834225		20		834175	834225	153,234,255
chrX	834275	834325		20		834275	834325	153,234,255
chrX	834325	834375		20		834325	834375	153,234,255
chrX	834375	834425		20		834375	834425	153,234,255
chrX	834525	834575		20		834525	834575	153,234,255
chrX	834575	834625		20		834575	834625	153,234,255
chrX	834625	834675		20		834625	834675	153,234,255
chrX	834675	834725		20		834675	834725	153,234,255
chrX	836025	836075		20		836025	836075	153,234,255
chrX	921175	921225		20		921175	921225	153,234,255
chrX	922475	922525		20		922475	922525	153,234,255
chrX	922525	922575		20		922525	922575	153,234,255
chrX	922575	922625		20		922575	922625	153,234,255
chrX	922625	922675		20		922625	922675	153,234,255
chrX	922675	922725		20		922675	922725	153,234,255
chrX	923425	923475		20		923425	923475	153,234,255
chrX	923475	923525		20		923475	923525	153,234,255
chrX	923825	923875		20		923825	923875	153,234,255
chrX	925875	925925		20		925875	925925	153,234,255
chrX	925925	925975		20		925925	925975	153,234,255
chrX	925975	926025		20		925975	926025	153,234,255
chrX	926025	926075		20		926025	926075	153,234,255
chrX	926075	926125		20		926075	926125	153,234,255
chrX	926125	926175		20		926125	926175	153,234,255
chrX	926175	926225		20		926175	926225	153,234,255
chrX	926225	926275		20		926225	926275	153,234,255
chrX	926275	926325		20		926275	926325	153,234,255
chrX	926325	926375		20		926325	926375	153,234,255
chrX	926375	926425		20		926375	926425	153,234,255
chrX	926425	926475		20		926425	926475	153,234,255
chrX	926475	926525		20		926475	926525	153,234,255
chrX	926525	926575		20		926525	926575	153,234,255
chrX	927025	927075		20		927025	927075	153,234,255
chrX	927075	927125		20		927075	927125	153,234,255
chrX	935125	935175		20		935125	935175	153,234,255
chrX	935325	935375		20		935325	935375	153,234,255
chrX	935425	935475		20		935425	935475	153,234,255
chrX	935525	935575		20		935525	935575	153,234,255
chrX	935875	935925		20		935875	935925	153,234,255
chrX	935975	936025		20		935975	936025	153,234,255
chrX	936025	936075		20		936025	936075	153,234,255
chrX	936575	936625		20		936575	936625	153,234,255
chrX	940375	940425		20		940375	940425	153,234,255
chrX	940425	940475		20		940425	940475	153,234,255
chrX	940475	940525		20		940475	940525	153,234,255
chrX	940625	940675		20		940625	940675	153,234,255
chrX	941225	941275		20		941225	941275	153,234,255
chrX	941275	941325		20		941275	941325	153,234,255
chrX	941575	941625		20		941575	941625	153,234,255
chrX	941625	941675		20		941625	941675	153,234,255
chrX	1110775	1110825		20		1110775	1110825	153,234,255
chrX	1110825	1110875		20		1110825	1110875	153,234,255
chrX	1121275	1121325		20		1121275	1121325	153,234,255
chrX	1121325	1121375		20		1121325	1121375	153,234,255
chrX	1236375	1236425		20		1236375	1236425	153,234,255
chrX	1236425	1236475		20		1236425	1236475	153,234,255
chrX	1236475	1236525		20		1236475	1236525	153,234,255
chrX	1236675	1236725		20		1236675	1236725	153,234,255
chrX	1236725	1236775		20		1236725	1236775	153,234,255
chrX	1236875	1236925		20		1236875	1236925	153,234,255
chrX	1236975	1237025		20		1236975	1237025	153,234,255
chrX	1237025	1237075		20		1237025	1237075	153,234,255
chrX	1237125	1237175		20		1237125	1237175	153,234,255
chrX	1237175	1237225		20		1237175	1237225	153,234,255
chrX	1237875	1237925		20		1237875	1237925	153,234,255
chrX	1237925	1237975		20		1237925	1237975	153,234,255
chrX	1240025	1240075		20		1240025	1240075	153,234,255
chrX	1240075	1240125		20		1240075	1240125	153,234,255
chrX	1240125	1240175		20		1240125	1240175	153,234,255
chrX	1240975	1241025		20		1240975	1241025	153,234,255
chrX	1241025	1241075		20		1241025	1241075	153,234,255
chrX	1241075	1241125		20		1241075	1241125	153,234,255
chrX	1241125	1241175		20		1241125	1241175	153,234,255
chrX	1241175	1241225		20		1241175	1241225	153,234,255
chrX	1241225	1241275		20		1241225	1241275	153,234,255
chrX	1241275	1241325		20		1241275	1241325	153,234,255
chrX	1241575	1241625		20		1241575	1241625	153,234,255
chrX	1242125	1242175		20		1242125	1242175	153,234,255
chrX	1242275	1242325		20		1242275	1242325	153,234,255
chrX	1243075	1243125		20		1243075	1243125	153,234,255
chrX	1244575	1244625		20		1244575	1244625	153,234,255
chrX	1244625	1244675		20		1244625	1244675	153,234,255
chrX	1245325	1245375		20		1245325	1245375	153,234,255
chrX	1246725	1246775		20		1246725	1246775	153,234,255
chrX	1246775	1246825		20		1246775	1246825	153,234,255
chrX	1247375	1247425		20		1247375	1247425	153,234,255
chrX	1247425	1247475		20		1247425	1247475	153,234,255
chrX	1247525	1247575		20		1247525	1247575	153,234,255
chrX	1247575	1247625		20		1247575	1247625	153,234,255
chrX	1247625	1247675		20		1247625	1247675	153,234,255
chrX	1247675	1247725		20		1247675	1247725	153,234,255
chrX	1247725	1247775		20		1247725	1247775	153,234,255
chrX	1247825	1247875		20		1247825	1247875	153,234,255
chrX	1247925	1247975		20		1247925	1247975	153,234,255
chrX	1249375	1249425		20		1249375	1249425	153,234,255
chrX	1249425	1249475		20		1249425	1249475	153,234,255
chrX	1249525	1249575		20		1249525	1249575	153,234,255
chrX	1250125	1250175		20		1250125	1250175	153,234,255
chrX	1250225	1250275		20		1250225	1250275	153,234,255
chrX	1250275	1250325		20		1250275	1250325	153,234,255
chrX	1250325	1250375		20		1250325	1250375	153,234,255
chrX	1250375	1250425		20		1250375	1250425	153,234,255
chrX	1250425	1250475		20		1250425	1250475	153,234,255
chrX	1250475	1250525		20		1250475	1250525	153,234,255
chrX	1250525	1250575		20		1250525	1250575	153,234,255
chrX	1251125	1251175		20		1251125	1251175	153,234,255
chrX	1251175	1251225		20		1251175	1251225	153,234,255
chrX	1251275	1251325		20		1251275	1251325	153,234,255
chrX	1251325	1251375		20		1251325	1251375	153,234,255
chrX	1251375	1251425		20		1251375	1251425	153,234,255
chrX	1251425	1251475		20		1251425	1251475	153,234,255
chrX	1262075	1262125		20		1262075	1262125	153,234,255
chrX	1262225	1262275		20		1262225	1262275	153,234,255
chrX	1262375	1262425		20		1262375	1262425	153,234,255
chrX	1262975	1263025		20		1262975	1263025	153,234,255
chrX	1263075	1263125		20		1263075	1263125	153,234,255
chrX	1263225	1263275		20		1263225	1263275	153,234,255
chrX	1263275	1263325		20		1263275	1263325	153,234,255
chrX	1263325	1263375		20		1263325	1263375	153,234,255
chrX	1263575	1263625		20		1263575	1263625	153,234,255
chrX	1263625	1263675		20		1263625	1263675	153,234,255
chrX	1263675	1263725		20		1263675	1263725	153,234,255
chrX	1263725	1263775		20		1263725	1263775	153,234,255
chrX	1263775	1263825		20		1263775	1263825	153,234,255
chrX	1263825	1263875		20		1263825	1263875	153,234,255
chrX	1264675	1264725		20		1264675	1264725	153,234,255
chrX	1264775	1264825		20		1264775	1264825	153,234,255
chrX	1264875	1264925		20		1264875	1264925	153,234,255
chrX	1264925	1264975		20		1264925	1264975	153,234,255
chrX	1264975	1265025		20		1264975	1265025	153,234,255
chrX	1265275	1265325		20		1265275	1265325	153,234,255
chrX	1265725	1265775		20		1265725	1265775	153,234,255
chrX	1265775	1265825		20		1265775	1265825	153,234,255
chrX	1265825	1265875		20		1265825	1265875	153,234,255
chrX	1265875	1265925		20		1265875	1265925	153,234,255
chrX	1266225	1266275		20		1266225	1266275	153,234,255
chrX	1266275	1266325		20		1266275	1266325	153,234,255
chrX	1266425	1266475		20		1266425	1266475	153,234,255
chrX	1266525	1266575		20		1266525	1266575	153,234,255
chrX	1269075	1269125		20		1269075	1269125	153,234,255
chrX	1269175	1269225		20		1269175	1269225	153,234,255
chrX	1269225	1269275		20		1269225	1269275	153,234,255
chrX	1269325	1269375		20		1269325	1269375	153,234,255
chrX	1269625	1269675		20		1269625	1269675	153,234,255
chrX	1269675	1269725		20		1269675	1269725	153,234,255
chrX	1269725	1269775		20		1269725	1269775	153,234,255
chrX	1269775	1269825		20		1269775	1269825	153,234,255
chrX	1270375	1270425		20		1270375	1270425	153,234,255
chrX	1270425	1270475		20		1270425	1270475	153,234,255
chrX	1273475	1273525		20		1273475	1273525	153,234,255
chrX	1273675	1273725		20		1273675	1273725	153,234,255
chrX	1273725	1273775		20		1273725	1273775	153,234,255
chrX	1273775	1273825		20		1273775	1273825	153,234,255
chrX	1273825	1273875		20		1273825	1273875	153,234,255
chrX	1273875	1273925		20		1273875	1273925	153,234,255
chrX	1287075	1287125		20		1287075	1287125	153,234,255
chrX	1354575	1354625		20		1354575	1354625	153,234,255
chrX	1355325	1355375		20		1355325	1355375	153,234,255
chrX	1355625	1355675		20		1355625	1355675	153,234,255
chrX	1355675	1355725		20		1355675	1355725	153,234,255
chrX	1355725	1355775		20		1355725	1355775	153,234,255
chrX	1355775	1355825		20		1355775	1355825	153,234,255
chrX	1355825	1355875		20		1355825	1355875	153,234,255
chrX	1355875	1355925		20		1355875	1355925	153,234,255
chrX	1355925	1355975		20		1355925	1355975	153,234,255
chrX	1355975	1356025		20		1355975	1356025	153,234,255
chrX	1356025	1356075		20		1356025	1356075	153,234,255
chrX	1356125	1356175		20		1356125	1356175	153,234,255
chrX	1356275	1356325		20		1356275	1356325	153,234,255
chrX	1356425	1356475		20		1356425	1356475	153,234,255
chrX	1356525	1356575		20		1356525	1356575	153,234,255
chrX	1356575	1356625		20		1356575	1356625	153,234,255
chrX	1356675	1356725		20		1356675	1356725	153,234,255
chrX	1356725	1356775		20		1356725	1356775	153,234,255
chrX	1356775	1356825		20		1356775	1356825	153,234,255
chrX	1356825	1356875		20		1356825	1356875	153,234,255
chrX	1356875	1356925		20		1356875	1356925	153,234,255
chrX	1356925	1356975		20		1356925	1356975	153,234,255
chrX	1356975	1357025		20		1356975	1357025	153,234,255
chrX	1357025	1357075		20		1357025	1357075	153,234,255
chrX	1357075	1357125		20		1357075	1357125	153,234,255
chrX	1357125	1357175		20		1357125	1357175	153,234,255
chrX	1357175	1357225		20		1357175	1357225	153,234,255
chrX	1357225	1357275		20		1357225	1357275	153,234,255
chrX	1357275	1357325		20		1357275	1357325	153,234,255
chrX	1357325	1357375		20		1357325	1357375	153,234,255
chrX	1357375	1357425		20		1357375	1357425	153,234,255
chrX	1358125	1358175		20		1358125	1358175	153,234,255
chrX	1358375	1358425		20		1358375	1358425	153,234,255
chrX	1358425	1358475		20		1358425	1358475	153,234,255
chrX	1358475	1358525		20		1358475	1358525	153,234,255
chrX	1358675	1358725		20		1358675	1358725	153,234,255
chrX	1361275	1361325		20		1361275	1361325	153,234,255
chrX	1361325	1361375		20		1361325	1361375	153,234,255
chrX	1361375	1361425		20		1361375	1361425	153,234,255
chrX	1361425	1361475		20		1361425	1361475	153,234,255
chrX	1361475	1361525		20		1361475	1361525	153,234,255
chrX	1361525	1361575		20		1361525	1361575	153,234,255
chrX	1361575	1361625		20		1361575	1361625	153,234,255
chrX	1361625	1361675		20		1361625	1361675	153,234,255
chrX	1361675	1361725		20		1361675	1361725	153,234,255
chrX	1361725	1361775		20		1361725	1361775	153,234,255
chrX	1363825	1363875		20		1363825	1363875	153,234,255
chrX	1363875	1363925		20		1363875	1363925	153,234,255
chrX	1364075	1364125		20		1364075	1364125	153,234,255
chrX	1364125	1364175		20		1364125	1364175	153,234,255
chrX	1364175	1364225		20		1364175	1364225	153,234,255
chrX	1364225	1364275		20		1364225	1364275	153,234,255
chrX	1364275	1364325		20		1364275	1364325	153,234,255
chrX	1364675	1364725		20		1364675	1364725	153,234,255
chrX	1364875	1364925		20		1364875	1364925	153,234,255
chrX	1364925	1364975		20		1364925	1364975	153,234,255
chrX	1364975	1365025		20		1364975	1365025	153,234,255
chrX	1365025	1365075		20		1365025	1365075	153,234,255
chrX	1365425	1365475		20		1365425	1365475	153,234,255
chrX	1365775	1365825		20		1365775	1365825	153,234,255
chrX	1365975	1366025		20		1365975	1366025	153,234,255
chrX	1366075	1366125		20		1366075	1366125	153,234,255
chrX	1366125	1366175		20		1366125	1366175	153,234,255
chrX	1366325	1366375		20		1366325	1366375	153,234,255
chrX	1366425	1366475		20		1366425	1366475	153,234,255
chrX	1366675	1366725		20		1366675	1366725	153,234,255
chrX	1366725	1366775		20		1366725	1366775	153,234,255
chrX	1367725	1367775		20		1367725	1367775	153,234,255
chrX	1367775	1367825		20		1367775	1367825	153,234,255
chrX	1367825	1367875		20		1367825	1367875	153,234,255
chrX	1368675	1368725		20		1368675	1368725	153,234,255
chrX	1368725	1368775		20		1368725	1368775	153,234,255
chrX	1368775	1368825		20		1368775	1368825	153,234,255
chrX	1368825	1368875		20		1368825	1368875	153,234,255
chrX	1368925	1368975		20		1368925	1368975	153,234,255
chrX	1368975	1369025		20		1368975	1369025	153,234,255
chrX	1369375	1369425		20		1369375	1369425	153,234,255
chrX	1370075	1370125		20		1370075	1370125	153,234,255
chrX	1370125	1370175		20		1370125	1370175	153,234,255
chrX	1370175	1370225		20		1370175	1370225	153,234,255
chrX	1370225	1370275		20		1370225	1370275	153,234,255
chrX	1370275	1370325		20		1370275	1370325	153,234,255
chrX	1371325	1371375		20		1371325	1371375	153,234,255
chrX	1371375	1371425		20		1371375	1371425	153,234,255
chrX	1371425	1371475		20		1371425	1371475	153,234,255
chrX	1371475	1371525		20		1371475	1371525	153,234,255
chrX	1371525	1371575		20		1371525	1371575	153,234,255
chrX	1371575	1371625		20		1371575	1371625	153,234,255
chrX	1372925	1372975		20		1372925	1372975	153,234,255
chrX	1372975	1373025		20		1372975	1373025	153,234,255
chrX	1373025	1373075		20		1373025	1373075	153,234,255
chrX	1373075	1373125		20		1373075	1373125	153,234,255
chrX	1373125	1373175		20		1373125	1373175	153,234,255
chrX	1373525	1373575		20		1373525	1373575	153,234,255
chrX	1373675	1373725		20		1373675	1373725	153,234,255
chrX	1375175	1375225		20		1375175	1375225	153,234,255
chrX	1375275	1375325		20		1375275	1375325	153,234,255
chrX	1375375	1375425		20		1375375	1375425	153,234,255
chrX	1375625	1375675		20		1375625	1375675	153,234,255
chrX	1376225	1376275		20		1376225	1376275	153,234,255
chrX	1376275	1376325		20		1376275	1376325	153,234,255
chrX	1376325	1376375		20		1376325	1376375	153,234,255
chrX	1376425	1376475		20		1376425	1376475	153,234,255
chrX	1376475	1376525		20		1376475	1376525	153,234,255
chrX	1376525	1376575		20		1376525	1376575	153,234,255
chrX	1376575	1376625		20		1376575	1376625	153,234,255
chrX	1376675	1376725		20		1376675	1376725	153,234,255
chrX	1376725	1376775		20		1376725	1376775	153,234,255
chrX	1376775	1376825		20		1376775	1376825	153,234,255
chrX	1376825	1376875		20		1376825	1376875	153,234,255
chrX	1376875	1376925		20		1376875	1376925	153,234,255
chrX	1376925	1376975		20		1376925	1376975	153,234,255
chrX	1376975	1377025		20		1376975	1377025	153,234,255
chrX	1377025	1377075		20		1377025	1377075	153,234,255
chrX	1377175	1377225		20		1377175	1377225	153,234,255
chrX	1377225	1377275		20		1377225	1377275	153,234,255
chrX	1407225	1407275		20		1407225	1407275	153,234,255
chrX	1407425	1407475		20		1407425	1407475	153,234,255
chrX	1407475	1407525		20		1407475	1407525	153,234,255
chrX	1407525	1407575		20		1407525	1407575	153,234,255
chrX	1407575	1407625		20		1407575	1407625	153,234,255
chrX	1407625	1407675		20		1407625	1407675	153,234,255
chrX	1407675	1407725		20		1407675	1407725	153,234,255
chrX	1407725	1407775		20		1407725	1407775	153,234,255
chrX	1407775	1407825		20		1407775	1407825	153,234,255
chrX	1407825	1407875		20		1407825	1407875	153,234,255
chrX	1407875	1407925		20		1407875	1407925	153,234,255
chrX	1407925	1407975		20		1407925	1407975	153,234,255
chrX	1408525	1408575		20		1408525	1408575	153,234,255
chrX	1408575	1408625		20		1408575	1408625	153,234,255
chrX	1408625	1408675		20		1408625	1408675	153,234,255
chrX	1408675	1408725		20		1408675	1408725	153,234,255
chrX	1408725	1408775		20		1408725	1408775	153,234,255
chrX	1408775	1408825		20		1408775	1408825	153,234,255
chrX	1408825	1408875		20		1408825	1408875	153,234,255
chrX	1408925	1408975		20		1408925	1408975	153,234,255
chrX	1409125	1409175		20		1409125	1409175	153,234,255
chrX	1409175	1409225		20		1409175	1409225	153,234,255
chrX	1409225	1409275		20		1409225	1409275	153,234,255
chrX	1558725	1558775		20		1558725	1558775	153,234,255
chrX	1558825	1558875		20		1558825	1558875	153,234,255
chrX	1558975	1559025		20		1558975	1559025	153,234,255
chrX	1559475	1559525		20		1559475	1559525	153,234,255
chrX	1559525	1559575		20		1559525	1559575	153,234,255
chrX	1559575	1559625		20		1559575	1559625	153,234,255
chrX	1559625	1559675		20		1559625	1559675	153,234,255
chrX	1559675	1559725		20		1559675	1559725	153,234,255
chrX	1559925	1559975		20		1559925	1559975	153,234,255
chrX	1559975	1560025		20		1559975	1560025	153,234,255
chrX	1560025	1560075		20		1560025	1560075	153,234,255
chrX	1560075	1560125		20		1560075	1560125	153,234,255
chrX	1560125	1560175		20		1560125	1560175	153,234,255
chrX	1560175	1560225		20		1560175	1560225	153,234,255
chrX	1560225	1560275		20		1560225	1560275	153,234,255
chrX	1560275	1560325		20		1560275	1560325	153,234,255
chrX	1560325	1560375		20		1560325	1560375	153,234,255
chrX	1560375	1560425		20		1560375	1560425	153,234,255
chrX	1560425	1560475		20		1560425	1560475	153,234,255
chrX	1560475	1560525		20		1560475	1560525	153,234,255
chrX	1560525	1560575		20		1560525	1560575	153,234,255
chrX	1560575	1560625		20		1560575	1560625	153,234,255
chrX	1560775	1560825		20		1560775	1560825	153,234,255
chrX	1560825	1560875		20		1560825	1560875	153,234,255
chrX	1561325	1561375		20		1561325	1561375	153,234,255
chrX	1561375	1561425		20		1561375	1561425	153,234,255
chrX	1561425	1561475		20		1561425	1561475	153,234,255
chrX	1561775	1561825		20		1561775	1561825	153,234,255
chrX	1561825	1561875		20		1561825	1561875	153,234,255
chrX	1562075	1562125		20		1562075	1562125	153,234,255
chrX	1562225	1562275		20		1562225	1562275	153,234,255
chrX	1562275	1562325		20		1562275	1562325	153,234,255
chrX	1562325	1562375		20		1562325	1562375	153,234,255
chrX	1562375	1562425		20		1562375	1562425	153,234,255
chrX	1562425	1562475		20		1562425	1562475	153,234,255
chrX	1562475	1562525		20		1562475	1562525	153,234,255
chrX	1562575	1562625		20		1562575	1562625	153,234,255
chrX	1562625	1562675		20		1562625	1562675	153,234,255
chrX	1562675	1562725		20		1562675	1562725	153,234,255
chrX	1562725	1562775		20		1562725	1562775	153,234,255
chrX	1562775	1562825		20		1562775	1562825	153,234,255
chrX	1562825	1562875		20		1562825	1562875	153,234,255
chrX	1562875	1562925		20		1562875	1562925	153,234,255
chrX	1563025	1563075		20		1563025	1563075	153,234,255
chrX	1563725	1563775		20		1563725	1563775	153,234,255
chrX	1563825	1563875		20		1563825	1563875	153,234,255
chrX	1563925	1563975		20		1563925	1563975	153,234,255
chrX	1563975	1564025		20		1563975	1564025	153,234,255
chrX	1564025	1564075		20		1564025	1564075	153,234,255
chrX	1564075	1564125		20		1564075	1564125	153,234,255
chrX	1564125	1564175		20		1564125	1564175	153,234,255
chrX	1564175	1564225		20		1564175	1564225	153,234,255
chrX	1564225	1564275		20		1564225	1564275	153,234,255
chrX	1564275	1564325		20		1564275	1564325	153,234,255
chrX	1564325	1564375		20		1564325	1564375	153,234,255
chrX	1564375	1564425		20		1564375	1564425	153,234,255
chrX	1564425	1564475		20		1564425	1564475	153,234,255
chrX	1564475	1564525		20		1564475	1564525	153,234,255
chrX	1564525	1564575		20		1564525	1564575	153,234,255
chrX	1564575	1564625		20		1564575	1564625	153,234,255
chrX	1564625	1564675		20		1564625	1564675	153,234,255
chrX	1564675	1564725		20		1564675	1564725	153,234,255
chrX	1564725	1564775		20		1564725	1564775	153,234,255
chrX	1582025	1582075		20		1582025	1582075	153,234,255
chrX	1585375	1585425		20		1585375	1585425	153,234,255
chrX	1585475	1585525		20		1585475	1585525	153,234,255
chrX	1585825	1585875		20		1585825	1585875	153,234,255
chrX	1585875	1585925		20		1585875	1585925	153,234,255
chrX	1585925	1585975		20		1585925	1585975	153,234,255
chrX	1586025	1586075		20		1586025	1586075	153,234,255
chrX	1586075	1586125		20		1586075	1586125	153,234,255
chrX	1586125	1586175		20		1586125	1586175	153,234,255
chrX	1586175	1586225		20		1586175	1586225	153,234,255
chrX	1586225	1586275		20		1586225	1586275	153,234,255
chrX	1586375	1586425		20		1586375	1586425	153,234,255
chrX	1586425	1586475		20		1586425	1586475	153,234,255
chrX	1586475	1586525		20		1586475	1586525	153,234,255
chrX	1586525	1586575		20		1586525	1586575	153,234,255
chrX	1586825	1586875		20		1586825	1586875	153,234,255
chrX	1586925	1586975		20		1586925	1586975	153,234,255
chrX	1586975	1587025		20		1586975	1587025	153,234,255
chrX	1587075	1587125		20		1587075	1587125	153,234,255
chrX	1587125	1587175		20		1587125	1587175	153,234,255
chrX	1588675	1588725		20		1588675	1588725	153,234,255
chrX	1588725	1588775		20		1588725	1588775	153,234,255
chrX	1588775	1588825		20		1588775	1588825	153,234,255
chrX	1589425	1589475		20		1589425	1589475	153,234,255
chrX	1589475	1589525		20		1589475	1589525	153,234,255
chrX	1589525	1589575		20		1589525	1589575	153,234,255
chrX	1589575	1589625		20		1589575	1589625	153,234,255
chrX	1589675	1589725		20		1589675	1589725	153,234,255
chrX	1589725	1589775		20		1589725	1589775	153,234,255
chrX	1667975	1668025		20		1667975	1668025	153,234,255
chrX	1668425	1668475		20		1668425	1668475	153,234,255
chrX	1669025	1669075		20		1669025	1669075	153,234,255
chrX	1738025	1738075		20		1738025	1738075	153,234,255
chrX	1751975	1752025		20		1751975	1752025	153,234,255
chrX	1752025	1752075		20		1752025	1752075	153,234,255
chrX	1752075	1752125		20		1752075	1752125	153,234,255
chrX	1752125	1752175		20		1752125	1752175	153,234,255
chrX	1752175	1752225		20		1752175	1752225	153,234,255
chrX	1752225	1752275		20		1752225	1752275	153,234,255
chrX	1752275	1752325		20		1752275	1752325	153,234,255
chrX	1752325	1752375		20		1752325	1752375	153,234,255
chrX	1752375	1752425		20		1752375	1752425	153,234,255
chrX	1752425	1752475		20		1752425	1752475	153,234,255
chrX	1752475	1752525		20		1752475	1752525	153,234,255
chrX	1752525	1752575		20		1752525	1752575	153,234,255
chrX	1752575	1752625		20		1752575	1752625	153,234,255
chrX	1752625	1752675		20		1752625	1752675	153,234,255
chrX	1752675	1752725		20		1752675	1752725	153,234,255
chrX	1752725	1752775		20		1752725	1752775	153,234,255
chrX	1752775	1752825		20		1752775	1752825	153,234,255
chrX	1753325	1753375		20		1753325	1753375	153,234,255
chrX	1753475	1753525		20		1753475	1753525	153,234,255
chrX	1753525	1753575		20		1753525	1753575	153,234,255
chrX	1753575	1753625		20		1753575	1753625	153,234,255
chrX	1753625	1753675		20		1753625	1753675	153,234,255
chrX	1753675	1753725		20		1753675	1753725	153,234,255
chrX	1753725	1753775		20		1753725	1753775	153,234,255
chrX	1753775	1753825		20		1753775	1753825	153,234,255
chrX	1753875	1753925		20		1753875	1753925	153,234,255
chrX	1753925	1753975		20		1753925	1753975	153,234,255
chrX	1753975	1754025		20		1753975	1754025	153,234,255
chrX	1754025	1754075		20		1754025	1754075	153,234,255
chrX	1754075	1754125		20		1754075	1754125	153,234,255
chrX	1754125	1754175		20		1754125	1754175	153,234,255
chrX	1754175	1754225		20		1754175	1754225	153,234,255
chrX	1754225	1754275		20		1754225	1754275	153,234,255
chrX	1754275	1754325		20		1754275	1754325	153,234,255
chrX	1754325	1754375		20		1754325	1754375	153,234,255
chrX	1754375	1754425		20		1754375	1754425	153,234,255
chrX	1754425	1754475		20		1754425	1754475	153,234,255
chrX	1755225	1755275		20		1755225	1755275	153,234,255
chrX	1755275	1755325		20		1755275	1755325	153,234,255
chrX	1755325	1755375		20		1755325	1755375	153,234,255
chrX	1755475	1755525		20		1755475	1755525	153,234,255
chrX	1755525	1755575		20		1755525	1755575	153,234,255
chrX	1755575	1755625		20		1755575	1755625	153,234,255
chrX	1756325	1756375		20		1756325	1756375	153,234,255
chrX	1756425	1756475		20		1756425	1756475	153,234,255
chrX	1756475	1756525		20		1756475	1756525	153,234,255
chrX	1756525	1756575		20		1756525	1756575	153,234,255
chrX	1756575	1756625		20		1756575	1756625	153,234,255
chrX	1756625	1756675		20		1756625	1756675	153,234,255
chrX	1756675	1756725		20		1756675	1756725	153,234,255
chrX	1756725	1756775		20		1756725	1756775	153,234,255
chrX	1756775	1756825		20		1756775	1756825	153,234,255
chrX	1756825	1756875		20		1756825	1756875	153,234,255
chrX	1756975	1757025		20		1756975	1757025	153,234,255
chrX	1757025	1757075		20		1757025	1757075	153,234,255
chrX	1757125	1757175		20		1757125	1757175	153,234,255
chrX	1757575	1757625		20		1757575	1757625	153,234,255
chrX	1757625	1757675		20		1757625	1757675	153,234,255
chrX	1757675	1757725		20		1757675	1757725	153,234,255
chrX	1757725	1757775		20		1757725	1757775	153,234,255
chrX	1757775	1757825		20		1757775	1757825	153,234,255
chrX	1757825	1757875		20		1757825	1757875	153,234,255
chrX	1757875	1757925		20		1757875	1757925	153,234,255
chrX	1757925	1757975		20		1757925	1757975	153,234,255
chrX	1757975	1758025		20		1757975	1758025	153,234,255
chrX	1758025	1758075		20		1758025	1758075	153,234,255
chrX	1758075	1758125		20		1758075	1758125	153,234,255
chrX	1758125	1758175		20		1758125	1758175	153,234,255
chrX	1758175	1758225		20		1758175	1758225	153,234,255
chrX	1758225	1758275		20		1758225	1758275	153,234,255
chrX	1758275	1758325		20		1758275	1758325	153,234,255
chrX	1758325	1758375		20		1758325	1758375	153,234,255
chrX	1758375	1758425		20		1758375	1758425	153,234,255
chrX	1758425	1758475		20		1758425	1758475	153,234,255
chrX	1758475	1758525		20		1758475	1758525	153,234,255
chrX	1758525	1758575		20		1758525	1758575	153,234,255
chrX	1758575	1758625		20		1758575	1758625	153,234,255
chrX	1758625	1758675		20		1758625	1758675	153,234,255
chrX	1758675	1758725		20		1758675	1758725	153,234,255
chrX	1758725	1758775		20		1758725	1758775	153,234,255
chrX	1758775	1758825		20		1758775	1758825	153,234,255
chrX	1758825	1758875		20		1758825	1758875	153,234,255
chrX	1758875	1758925		20		1758875	1758925	153,234,255
chrX	1758925	1758975		20		1758925	1758975	153,234,255
chrX	1758975	1759025		20		1758975	1759025	153,234,255
chrX	1759025	1759075		20		1759025	1759075	153,234,255
chrX	1759075	1759125		20		1759075	1759125	153,234,255
chrX	1759125	1759175		20		1759125	1759175	153,234,255
chrX	1759175	1759225		20		1759175	1759225	153,234,255
chrX	1759225	1759275		20		1759225	1759275	153,234,255
chrX	1759275	1759325		20		1759275	1759325	153,234,255
chrX	1759325	1759375		20		1759325	1759375	153,234,255
chrX	1759375	1759425		20		1759375	1759425	153,234,255
chrX	1759425	1759475		20		1759425	1759475	153,234,255
chrX	1759475	1759525		20		1759475	1759525	153,234,255
chrX	1759625	1759675		20		1759625	1759675	153,234,255
chrX	1759675	1759725		20		1759675	1759725	153,234,255
chrX	1759725	1759775		20		1759725	1759775	153,234,255
chrX	1759775	1759825		20		1759775	1759825	153,234,255
chrX	1759875	1759925		20		1759875	1759925	153,234,255
chrX	1759975	1760025		20		1759975	1760025	153,234,255
chrX	1760025	1760075		20		1760025	1760075	153,234,255
chrX	1760075	1760125		20		1760075	1760125	153,234,255
chrX	1760125	1760175		20		1760125	1760175	153,234,255
chrX	1760275	1760325		20		1760275	1760325	153,234,255
chrX	1760325	1760375		20		1760325	1760375	153,234,255
chrX	1760375	1760425		20		1760375	1760425	153,234,255
chrX	1760475	1760525		20		1760475	1760525	153,234,255
chrX	1760525	1760575		20		1760525	1760575	153,234,255
chrX	1760575	1760625		20		1760575	1760625	153,234,255
chrX	1760625	1760675		20		1760625	1760675	153,234,255
chrX	1760675	1760725		20		1760675	1760725	153,234,255
chrX	1760725	1760775		20		1760725	1760775	153,234,255
chrX	1760775	1760825		20		1760775	1760825	153,234,255
chrX	1760825	1760875		20		1760825	1760875	153,234,255
chrX	1760875	1760925		20		1760875	1760925	153,234,255
chrX	1760925	1760975		20		1760925	1760975	153,234,255
chrX	1760975	1761025		20		1760975	1761025	153,234,255
chrX	1761025	1761075		20		1761025	1761075	153,234,255
chrX	1761075	1761125		20		1761075	1761125	153,234,255
chrX	1761125	1761175		20		1761125	1761175	153,234,255
chrX	1761175	1761225		20		1761175	1761225	153,234,255
chrX	1761775	1761825		20		1761775	1761825	153,234,255
chrX	1761825	1761875		20		1761825	1761875	153,234,255
chrX	1761875	1761925		20		1761875	1761925	153,234,255
chrX	1761925	1761975		20		1761925	1761975	153,234,255
chrX	1761975	1762025		20		1761975	1762025	153,234,255
chrX	1762125	1762175		20		1762125	1762175	153,234,255
chrX	1762175	1762225		20		1762175	1762225	153,234,255
chrX	1762225	1762275		20		1762225	1762275	153,234,255
chrX	1762275	1762325		20		1762275	1762325	153,234,255
chrX	1762325	1762375		20		1762325	1762375	153,234,255
chrX	1762375	1762425		20		1762375	1762425	153,234,255
chrX	1762425	1762475		20		1762425	1762475	153,234,255
chrX	1762525	1762575		20		1762525	1762575	153,234,255
chrX	1762575	1762625		20		1762575	1762625	153,234,255
chrX	1762675	1762725		20		1762675	1762725	153,234,255
chrX	1763075	1763125		20		1763075	1763125	153,234,255
chrX	1763225	1763275		20		1763225	1763275	153,234,255
chrX	1763275	1763325		20		1763275	1763325	153,234,255
chrX	1763325	1763375		20		1763325	1763375	153,234,255
chrX	1763375	1763425		20		1763375	1763425	153,234,255
chrX	1763425	1763475		20		1763425	1763475	153,234,255
chrX	1763475	1763525		20		1763475	1763525	153,234,255
chrX	1763525	1763575		20		1763525	1763575	153,234,255
chrX	1763575	1763625		20		1763575	1763625	153,234,255
chrX	1763625	1763675		20		1763625	1763675	153,234,255
chrX	1763675	1763725		20		1763675	1763725	153,234,255
chrX	1763725	1763775		20		1763725	1763775	153,234,255
chrX	1763925	1763975		20		1763925	1763975	153,234,255
chrX	1763975	1764025		20		1763975	1764025	153,234,255
chrX	1764025	1764075		20		1764025	1764075	153,234,255
chrX	1764075	1764125		20		1764075	1764125	153,234,255
chrX	1764275	1764325		20		1764275	1764325	153,234,255
chrX	1764875	1764925		20		1764875	1764925	153,234,255
chrX	1765025	1765075		20		1765025	1765075	153,234,255
chrX	1765925	1765975		20		1765925	1765975	153,234,255
chrX	1765975	1766025		20		1765975	1766025	153,234,255
chrX	1766025	1766075		20		1766025	1766075	153,234,255
chrX	1766075	1766125		20		1766075	1766125	153,234,255
chrX	1766125	1766175		20		1766125	1766175	153,234,255
chrX	1766175	1766225		20		1766175	1766225	153,234,255
chrX	1766225	1766275		20		1766225	1766275	153,234,255
chrX	1766575	1766625		20		1766575	1766625	153,234,255
chrX	1766625	1766675		20		1766625	1766675	153,234,255
chrX	1766675	1766725		20		1766675	1766725	153,234,255
chrX	1766725	1766775		20		1766725	1766775	153,234,255
chrX	1766775	1766825		20		1766775	1766825	153,234,255
chrX	1766825	1766875		20		1766825	1766875	153,234,255
chrX	1767025	1767075		20		1767025	1767075	153,234,255
chrX	1768225	1768275		20		1768225	1768275	153,234,255
chrX	1768275	1768325		20		1768275	1768325	153,234,255
chrX	1768325	1768375		20		1768325	1768375	153,234,255
chrX	1768425	1768475		20		1768425	1768475	153,234,255
chrX	1768525	1768575		20		1768525	1768575	153,234,255
chrX	1768575	1768625		20		1768575	1768625	153,234,255
chrX	1768625	1768675		20		1768625	1768675	153,234,255
chrX	1768675	1768725		20		1768675	1768725	153,234,255
chrX	1768725	1768775		20		1768725	1768775	153,234,255
chrX	1768775	1768825		20		1768775	1768825	153,234,255
chrX	1768825	1768875		20		1768825	1768875	153,234,255
chrX	1768875	1768925		20		1768875	1768925	153,234,255
chrX	1768925	1768975		20		1768925	1768975	153,234,255
chrX	1768975	1769025		20		1768975	1769025	153,234,255
chrX	1769025	1769075		20		1769025	1769075	153,234,255
chrX	1769075	1769125		20		1769075	1769125	153,234,255
chrX	1769125	1769175		20		1769125	1769175	153,234,255
chrX	1769175	1769225		20		1769175	1769225	153,234,255
chrX	1769625	1769675		20		1769625	1769675	153,234,255
chrX	1769675	1769725		20		1769675	1769725	153,234,255
chrX	1769725	1769775		20		1769725	1769775	153,234,255
chrX	1769775	1769825		20		1769775	1769825	153,234,255
chrX	1769825	1769875		20		1769825	1769875	153,234,255
chrX	1769875	1769925		20		1769875	1769925	153,234,255
chrX	1769925	1769975		20		1769925	1769975	153,234,255
chrX	1769975	1770025		20		1769975	1770025	153,234,255
chrX	1770025	1770075		20		1770025	1770075	153,234,255
chrX	1770075	1770125		20		1770075	1770125	153,234,255
chrX	1770125	1770175		20		1770125	1770175	153,234,255
chrX	1770175	1770225		20		1770175	1770225	153,234,255
chrX	1770225	1770275		20		1770225	1770275	153,234,255
chrX	1770275	1770325		20		1770275	1770325	153,234,255
chrX	1770325	1770375		20		1770325	1770375	153,234,255
chrX	1770375	1770425		20		1770375	1770425	153,234,255
chrX	1770425	1770475		20		1770425	1770475	153,234,255
chrX	1770475	1770525		20		1770475	1770525	153,234,255
chrX	1770525	1770575		20		1770525	1770575	153,234,255
chrX	1770575	1770625		20		1770575	1770625	153,234,255
chrX	1770625	1770675		20		1770625	1770675	153,234,255
chrX	1770675	1770725		20		1770675	1770725	153,234,255
chrX	1770725	1770775		20		1770725	1770775	153,234,255
chrX	1770775	1770825		20		1770775	1770825	153,234,255
chrX	1770875	1770925		20		1770875	1770925	153,234,255
chrX	1771175	1771225		20		1771175	1771225	153,234,255
chrX	1771225	1771275		20		1771225	1771275	153,234,255
chrX	1771275	1771325		20		1771275	1771325	153,234,255
chrX	1771525	1771575		20		1771525	1771575	153,234,255
chrX	1771575	1771625		20		1771575	1771625	153,234,255
chrX	1771625	1771675		20		1771625	1771675	153,234,255
chrX	1771675	1771725		20		1771675	1771725	153,234,255
chrX	1771725	1771775		20		1771725	1771775	153,234,255
chrX	1771775	1771825		20		1771775	1771825	153,234,255
chrX	1771825	1771875		20		1771825	1771875	153,234,255
chrX	1771875	1771925		20		1771875	1771925	153,234,255
chrX	1771925	1771975		20		1771925	1771975	153,234,255
chrX	1771975	1772025		20		1771975	1772025	153,234,255
chrX	1772025	1772075		20		1772025	1772075	153,234,255
chrX	1772075	1772125		20		1772075	1772125	153,234,255
chrX	1772125	1772175		20		1772125	1772175	153,234,255
chrX	1772175	1772225		20		1772175	1772225	153,234,255
chrX	1772225	1772275		20		1772225	1772275	153,234,255
chrX	1772275	1772325		20		1772275	1772325	153,234,255
chrX	1772325	1772375		20		1772325	1772375	153,234,255
chrX	1772375	1772425		20		1772375	1772425	153,234,255
chrX	1772425	1772475		20		1772425	1772475	153,234,255
chrX	1772475	1772525		20		1772475	1772525	153,234,255
chrX	1772525	1772575		20		1772525	1772575	153,234,255
chrX	1772575	1772625		20		1772575	1772625	153,234,255
chrX	1772625	1772675		20		1772625	1772675	153,234,255
chrX	1772675	1772725		20		1772675	1772725	153,234,255
chrX	1772725	1772775		20		1772725	1772775	153,234,255
chrX	1772775	1772825		20		1772775	1772825	153,234,255
chrX	1772825	1772875		20		1772825	1772875	153,234,255
chrX	1772875	1772925		20		1772875	1772925	153,234,255
chrX	1772925	1772975		20		1772925	1772975	153,234,255
chrX	1772975	1773025		20		1772975	1773025	153,234,255
chrX	1773025	1773075		20		1773025	1773075	153,234,255
chrX	1773075	1773125		20		1773075	1773125	153,234,255
chrX	1773125	1773175		20		1773125	1773175	153,234,255
chrX	1774925	1774975		20		1774925	1774975	153,234,255
chrX	1775025	1775075		20		1775025	1775075	153,234,255
chrX	1775425	1775475		20		1775425	1775475	153,234,255
chrX	1775675	1775725		20		1775675	1775725	153,234,255
chrX	1775775	1775825		20		1775775	1775825	153,234,255
chrX	1775825	1775875		20		1775825	1775875	153,234,255
chrX	1775875	1775925		20		1775875	1775925	153,234,255
chrX	1775925	1775975		20		1775925	1775975	153,234,255
chrX	1775975	1776025		20		1775975	1776025	153,234,255
chrX	1782775	1782825		20		1782775	1782825	153,234,255
chrX	1782825	1782875		20		1782825	1782875	153,234,255
chrX	1782875	1782925		20		1782875	1782925	153,234,255
chrX	1782925	1782975		20		1782925	1782975	153,234,255
chrX	1783025	1783075		20		1783025	1783075	153,234,255
chrX	1783075	1783125		20		1783075	1783125	153,234,255
chrX	1783125	1783175		20		1783125	1783175	153,234,255
chrX	1783175	1783225		20		1783175	1783225	153,234,255
chrX	1783225	1783275		20		1783225	1783275	153,234,255
chrX	1783275	1783325		20		1783275	1783325	153,234,255
chrX	1783325	1783375		20		1783325	1783375	153,234,255
chrX	1783375	1783425		20		1783375	1783425	153,234,255
chrX	1783425	1783475		20		1783425	1783475	153,234,255
chrX	1783475	1783525		20		1783475	1783525	153,234,255
chrX	1783725	1783775		20		1783725	1783775	153,234,255
chrX	1785525	1785575		20		1785525	1785575	153,234,255
chrX	1785575	1785625		20		1785575	1785625	153,234,255
chrX	1785625	1785675		20		1785625	1785675	153,234,255
chrX	1787075	1787125		20		1787075	1787125	153,234,255
chrX	1788025	1788075		20		1788025	1788075	153,234,255
chrX	1788075	1788125		20		1788075	1788125	153,234,255
chrX	1788125	1788175		20		1788125	1788175	153,234,255
chrX	1788175	1788225		20		1788175	1788225	153,234,255
chrX	1788225	1788275		20		1788225	1788275	153,234,255
chrX	1788275	1788325		20		1788275	1788325	153,234,255
chrX	1788325	1788375		20		1788325	1788375	153,234,255
chrX	1788375	1788425		20		1788375	1788425	153,234,255
chrX	1788425	1788475		20		1788425	1788475	153,234,255
chrX	1789075	1789125		20		1789075	1789125	153,234,255
chrX	1789325	1789375		20		1789325	1789375	153,234,255
chrX	1789925	1789975		20		1789925	1789975	153,234,255
chrX	1789975	1790025		20		1789975	1790025	153,234,255
chrX	1790225	1790275		20		1790225	1790275	153,234,255
chrX	1792075	1792125		20		1792075	1792125	153,234,255
chrX	1792125	1792175		20		1792125	1792175	153,234,255
chrX	1792225	1792275		20		1792225	1792275	153,234,255
chrX	1792275	1792325		20		1792275	1792325	153,234,255
chrX	1792475	1792525		20		1792475	1792525	153,234,255
chrX	1792525	1792575		20		1792525	1792575	153,234,255
chrX	1792575	1792625		20		1792575	1792625	153,234,255
chrX	1792625	1792675		20		1792625	1792675	153,234,255
chrX	1792675	1792725		20		1792675	1792725	153,234,255
chrX	1792725	1792775		20		1792725	1792775	153,234,255
chrX	1792775	1792825		20		1792775	1792825	153,234,255
chrX	1792825	1792875		20		1792825	1792875	153,234,255
chrX	1792875	1792925		20		1792875	1792925	153,234,255
chrX	1792925	1792975		20		1792925	1792975	153,234,255
chrX	1792975	1793025		20		1792975	1793025	153,234,255
chrX	1793025	1793075		20		1793025	1793075	153,234,255
chrX	1793075	1793125		20		1793075	1793125	153,234,255
chrX	1793125	1793175		20		1793125	1793175	153,234,255
chrX	1793175	1793225		20		1793175	1793225	153,234,255
chrX	1793425	1793475		20		1793425	1793475	153,234,255
chrX	1793575	1793625		20		1793575	1793625	153,234,255
chrX	1793625	1793675		20		1793625	1793675	153,234,255
chrX	1793875	1793925		20		1793875	1793925	153,234,255
chrX	1793925	1793975		20		1793925	1793975	153,234,255
chrX	1794825	1794875		20		1794825	1794875	153,234,255
chrX	1794875	1794925		20		1794875	1794925	153,234,255
chrX	1794925	1794975		20		1794925	1794975	153,234,255
chrX	1795125	1795175		20		1795125	1795175	153,234,255
chrX	1795325	1795375		20		1795325	1795375	153,234,255
chrX	1795475	1795525		20		1795475	1795525	153,234,255
chrX	1795525	1795575		20		1795525	1795575	153,234,255
chrX	1795625	1795675		20		1795625	1795675	153,234,255
chrX	1795675	1795725		20		1795675	1795725	153,234,255
chrX	1796225	1796275		20		1796225	1796275	153,234,255
chrX	1796475	1796525		20		1796475	1796525	153,234,255
chrX	1796525	1796575		20		1796525	1796575	153,234,255
chrX	1796575	1796625		20		1796575	1796625	153,234,255
chrX	1796625	1796675		20		1796625	1796675	153,234,255
chrX	1796675	1796725		20		1796675	1796725	153,234,255
chrX	1796725	1796775		20		1796725	1796775	153,234,255
chrX	1796775	1796825		20		1796775	1796825	153,234,255
chrX	1796825	1796875		20		1796825	1796875	153,234,255
chrX	1796875	1796925		20		1796875	1796925	153,234,255
chrX	1797375	1797425		20		1797375	1797425	153,234,255
chrX	1797625	1797675		20		1797625	1797675	153,234,255
chrX	1797675	1797725		20		1797675	1797725	153,234,255
chrX	1797775	1797825		20		1797775	1797825	153,234,255
chrX	1798175	1798225		20		1798175	1798225	153,234,255
chrX	1798225	1798275		20		1798225	1798275	153,234,255
chrX	1798275	1798325		20		1798275	1798325	153,234,255
chrX	1798375	1798425		20		1798375	1798425	153,234,255
chrX	1798525	1798575		20		1798525	1798575	153,234,255
chrX	1798875	1798925		20		1798875	1798925	153,234,255
chrX	1798925	1798975		20		1798925	1798975	153,234,255
chrX	1798975	1799025		20		1798975	1799025	153,234,255
chrX	1799025	1799075		20		1799025	1799075	153,234,255
chrX	1799075	1799125		20		1799075	1799125	153,234,255
chrX	1799175	1799225		20		1799175	1799225	153,234,255
chrX	1799225	1799275		20		1799225	1799275	153,234,255
chrX	1799325	1799375		20		1799325	1799375	153,234,255
chrX	1799925	1799975		20		1799925	1799975	153,234,255
chrX	1800175	1800225		20		1800175	1800225	153,234,255
chrX	1800225	1800275		20		1800225	1800275	153,234,255
chrX	1800275	1800325		20		1800275	1800325	153,234,255
chrX	1800525	1800575		20		1800525	1800575	153,234,255
chrX	1800575	1800625		20		1800575	1800625	153,234,255
chrX	1800625	1800675		20		1800625	1800675	153,234,255
chrX	1800675	1800725		20		1800675	1800725	153,234,255
chrX	1800725	1800775		20		1800725	1800775	153,234,255
chrX	1800775	1800825		20		1800775	1800825	153,234,255
chrX	1800825	1800875		20		1800825	1800875	153,234,255
chrX	1800875	1800925		20		1800875	1800925	153,234,255
chrX	1800925	1800975		20		1800925	1800975	153,234,255
chrX	1801325	1801375		20		1801325	1801375	153,234,255
chrX	1801375	1801425		20		1801375	1801425	153,234,255
chrX	1801425	1801475		20		1801425	1801475	153,234,255
chrX	1801475	1801525		20		1801475	1801525	153,234,255
chrX	1801525	1801575		20		1801525	1801575	153,234,255
chrX	1801575	1801625		20		1801575	1801625	153,234,255
chrX	1803175	1803225		20		1803175	1803225	153,234,255
chrX	1803225	1803275		20		1803225	1803275	153,234,255
chrX	1803275	1803325		20		1803275	1803325	153,234,255
chrX	1803325	1803375		20		1803325	1803375	153,234,255
chrX	1803475	1803525		20		1803475	1803525	153,234,255
chrX	1803525	1803575		20		1803525	1803575	153,234,255
chrX	1803575	1803625		20		1803575	1803625	153,234,255
chrX	1803625	1803675		20		1803625	1803675	153,234,255
chrX	1803675	1803725		20		1803675	1803725	153,234,255
chrX	1803725	1803775		20		1803725	1803775	153,234,255
chrX	1803775	1803825		20		1803775	1803825	153,234,255
chrX	1803825	1803875		20		1803825	1803875	153,234,255
chrX	1803875	1803925		20		1803875	1803925	153,234,255
chrX	1803925	1803975		20		1803925	1803975	153,234,255
chrX	1803975	1804025		20		1803975	1804025	153,234,255
chrX	1804025	1804075		20		1804025	1804075	153,234,255
chrX	1804075	1804125		20		1804075	1804125	153,234,255
chrX	1804125	1804175		20		1804125	1804175	153,234,255
chrX	1804225	1804275		20		1804225	1804275	153,234,255
chrX	1804275	1804325		20		1804275	1804325	153,234,255
chrX	1804325	1804375		20		1804325	1804375	153,234,255
chrX	1804375	1804425		20		1804375	1804425	153,234,255
chrX	1804425	1804475		20		1804425	1804475	153,234,255
chrX	1804475	1804525		20		1804475	1804525	153,234,255
chrX	1804525	1804575		20		1804525	1804575	153,234,255
chrX	1804575	1804625		20		1804575	1804625	153,234,255
chrX	1804625	1804675		20		1804625	1804675	153,234,255
chrX	1804675	1804725		20		1804675	1804725	153,234,255
chrX	1804725	1804775		20		1804725	1804775	153,234,255
chrX	1805425	1805475		20		1805425	1805475	153,234,255
chrX	1815075	1815125		20		1815075	1815125	153,234,255
chrX	1815125	1815175		20		1815125	1815175	153,234,255
chrX	1815175	1815225		20		1815175	1815225	153,234,255
chrX	1815225	1815275		20		1815225	1815275	153,234,255
chrX	1815275	1815325		20		1815275	1815325	153,234,255
chrX	1815325	1815375		20		1815325	1815375	153,234,255
chrX	1815375	1815425		20		1815375	1815425	153,234,255
chrX	1815525	1815575		20		1815525	1815575	153,234,255
chrX	1815575	1815625		20		1815575	1815625	153,234,255
chrX	1815625	1815675		20		1815625	1815675	153,234,255
chrX	1815725	1815775		20		1815725	1815775	153,234,255
chrX	1815825	1815875		20		1815825	1815875	153,234,255
chrX	1815875	1815925		20		1815875	1815925	153,234,255
chrX	1815925	1815975		20		1815925	1815975	153,234,255
chrX	1815975	1816025		20		1815975	1816025	153,234,255
chrX	1816025	1816075		20		1816025	1816075	153,234,255
chrX	1816075	1816125		20		1816075	1816125	153,234,255
chrX	1816125	1816175		20		1816125	1816175	153,234,255
chrX	1816275	1816325		20		1816275	1816325	153,234,255
chrX	1816325	1816375		20		1816325	1816375	153,234,255
chrX	1816375	1816425		20		1816375	1816425	153,234,255
chrX	1816425	1816475		20		1816425	1816475	153,234,255
chrX	1816475	1816525		20		1816475	1816525	153,234,255
chrX	1816575	1816625		20		1816575	1816625	153,234,255
chrX	1816625	1816675		20		1816625	1816675	153,234,255
chrX	1816675	1816725		20		1816675	1816725	153,234,255
chrX	1816725	1816775		20		1816725	1816775	153,234,255
chrX	1817375	1817425		20		1817375	1817425	153,234,255
chrX	1817425	1817475		20		1817425	1817475	153,234,255
chrX	1817475	1817525		20		1817475	1817525	153,234,255
chrX	1817575	1817625		20		1817575	1817625	153,234,255
chrX	1817625	1817675		20		1817625	1817675	153,234,255
chrX	1817675	1817725		20		1817675	1817725	153,234,255
chrX	1817775	1817825		20		1817775	1817825	153,234,255
chrX	1817825	1817875		20		1817825	1817875	153,234,255
chrX	1817875	1817925		20		1817875	1817925	153,234,255
chrX	1817925	1817975		20		1817925	1817975	153,234,255
chrX	1817975	1818025		20		1817975	1818025	153,234,255
chrX	1818025	1818075		20		1818025	1818075	153,234,255
chrX	1818075	1818125		20		1818075	1818125	153,234,255
chrX	1818175	1818225		20		1818175	1818225	153,234,255
chrX	1818325	1818375		20		1818325	1818375	153,234,255
chrX	1818375	1818425		20		1818375	1818425	153,234,255
chrX	1818675	1818725		20		1818675	1818725	153,234,255
chrX	1818725	1818775		20		1818725	1818775	153,234,255
chrX	1821225	1821275		20		1821225	1821275	153,234,255
chrX	1822425	1822475		20		1822425	1822475	153,234,255
chrX	1822475	1822525		20		1822475	1822525	153,234,255
chrX	1822525	1822575		20		1822525	1822575	153,234,255
chrX	1822575	1822625		20		1822575	1822625	153,234,255
chrX	1822625	1822675		20		1822625	1822675	153,234,255
chrX	1822675	1822725		20		1822675	1822725	153,234,255
chrX	1822825	1822875		20		1822825	1822875	153,234,255
chrX	1822875	1822925		20		1822875	1822925	153,234,255
chrX	1822925	1822975		20		1822925	1822975	153,234,255
chrX	1822975	1823025		20		1822975	1823025	153,234,255
chrX	1823025	1823075		20		1823025	1823075	153,234,255
chrX	1823475	1823525		20		1823475	1823525	153,234,255
chrX	1824075	1824125		20		1824075	1824125	153,234,255
chrX	1824125	1824175		20		1824125	1824175	153,234,255
chrX	1824175	1824225		20		1824175	1824225	153,234,255
chrX	1824225	1824275		20		1824225	1824275	153,234,255
chrX	1833175	1833225		20		1833175	1833225	153,234,255
chrX	1833225	1833275		20		1833225	1833275	153,234,255
chrX	1833275	1833325		20		1833275	1833325	153,234,255
chrX	1833325	1833375		20		1833325	1833375	153,234,255
chrX	1833375	1833425		20		1833375	1833425	153,234,255
chrX	1833425	1833475		20		1833425	1833475	153,234,255
chrX	1834625	1834675		20		1834625	1834675	153,234,255
chrX	1902225	1902275		20		1902225	1902275	153,234,255
chrX	1902375	1902425		20		1902375	1902425	153,234,255
chrX	1902425	1902475		20		1902425	1902475	153,234,255
chrX	1902475	1902525		20		1902475	1902525	153,234,255
chrX	1902525	1902575		20		1902525	1902575	153,234,255
chrX	1903125	1903175		20		1903125	1903175	153,234,255
chrX	1903175	1903225		20		1903175	1903225	153,234,255
chrX	1907725	1907775		20		1907725	1907775	153,234,255
chrX	1907775	1907825		20		1907775	1907825	153,234,255
chrX	1907825	1907875		20		1907825	1907875	153,234,255
chrX	1907875	1907925		20		1907875	1907925	153,234,255
chrX	1907975	1908025		20		1907975	1908025	153,234,255
chrX	1908025	1908075		20		1908025	1908075	153,234,255
chrX	1908075	1908125		20		1908075	1908125	153,234,255
chrX	1908125	1908175		20		1908125	1908175	153,234,255
chrX	1908175	1908225		20		1908175	1908225	153,234,255
chrX	1908225	1908275		20		1908225	1908275	153,234,255
chrX	1908275	1908325		20		1908275	1908325	153,234,255
chrX	1908325	1908375		20		1908325	1908375	153,234,255
chrX	1934225	1934275		20		1934225	1934275	153,234,255
chrX	1934875	1934925		20		1934875	1934925	153,234,255
chrX	1934975	1935025		20		1934975	1935025	153,234,255
chrX	1935025	1935075		20		1935025	1935075	153,234,255
chrX	1955525	1955575		20		1955525	1955575	153,234,255
chrX	1956975	1957025		20		1956975	1957025	153,234,255
chrX	1957875	1957925		20		1957875	1957925	153,234,255
chrX	1957925	1957975		20		1957925	1957975	153,234,255
chrX	1957975	1958025		20		1957975	1958025	153,234,255
chrX	1958025	1958075		20		1958025	1958075	153,234,255
chrX	1958075	1958125		20		1958075	1958125	153,234,255
chrX	1958175	1958225		20		1958175	1958225	153,234,255
chrX	1958225	1958275		20		1958225	1958275	153,234,255
chrX	1958275	1958325		20		1958275	1958325	153,234,255
chrX	1958325	1958375		20		1958325	1958375	153,234,255
chrX	1958375	1958425		20		1958375	1958425	153,234,255
chrX	1958425	1958475		20		1958425	1958475	153,234,255
chrX	1958475	1958525		20		1958475	1958525	153,234,255
chrX	1958525	1958575		20		1958525	1958575	153,234,255
chrX	1958575	1958625		20		1958575	1958625	153,234,255
chrX	1958625	1958675		20		1958625	1958675	153,234,255
chrX	1958875	1958925		20		1958875	1958925	153,234,255
chrX	1958925	1958975		20		1958925	1958975	153,234,255
chrX	1958975	1959025		20		1958975	1959025	153,234,255
chrX	1959025	1959075		20		1959025	1959075	153,234,255
chrX	1959075	1959125		20		1959075	1959125	153,234,255
chrX	1959125	1959175		20		1959125	1959175	153,234,255
chrX	1959325	1959375		20		1959325	1959375	153,234,255
chrX	1959725	1959775		20		1959725	1959775	153,234,255
chrX	1959775	1959825		20		1959775	1959825	153,234,255
chrX	1959825	1959875		20		1959825	1959875	153,234,255
chrX	1959875	1959925		20		1959875	1959925	153,234,255
chrX	1959925	1959975		20		1959925	1959975	153,234,255
chrX	1959975	1960025		20		1959975	1960025	153,234,255
chrX	1960025	1960075		20		1960025	1960075	153,234,255
chrX	1960075	1960125		20		1960075	1960125	153,234,255
chrX	1960125	1960175		20		1960125	1960175	153,234,255
chrX	1960175	1960225		20		1960175	1960225	153,234,255
chrX	1960225	1960275		20		1960225	1960275	153,234,255
chrX	1960275	1960325		20		1960275	1960325	153,234,255
chrX	1960325	1960375		20		1960325	1960375	153,234,255
chrX	1960375	1960425		20		1960375	1960425	153,234,255
chrX	1960425	1960475		20		1960425	1960475	153,234,255
chrX	1960475	1960525		20		1960475	1960525	153,234,255
chrX	1960525	1960575		20		1960525	1960575	153,234,255
chrX	1960575	1960625		20		1960575	1960625	153,234,255
chrX	1960625	1960675		20		1960625	1960675	153,234,255
chrX	1960675	1960725		20		1960675	1960725	153,234,255
chrX	1962725	1962775		20		1962725	1962775	153,234,255
chrX	1963775	1963825		20		1963775	1963825	153,234,255
chrX	1963875	1963925		20		1963875	1963925	153,234,255
chrX	1966925	1966975		20		1966925	1966975	153,234,255
chrX	1966975	1967025		20		1966975	1967025	153,234,255
chrX	1967025	1967075		20		1967025	1967075	153,234,255
chrX	1967675	1967725		20		1967675	1967725	153,234,255
chrX	1967725	1967775		20		1967725	1967775	153,234,255
chrX	1967825	1967875		20		1967825	1967875	153,234,255
chrX	1967875	1967925		20		1967875	1967925	153,234,255
chrX	1968925	1968975		20		1968925	1968975	153,234,255
chrX	1968975	1969025		20		1968975	1969025	153,234,255
chrX	1969025	1969075		20		1969025	1969075	153,234,255
chrX	1969075	1969125		20		1969075	1969125	153,234,255
chrX	1969125	1969175		20		1969125	1969175	153,234,255
chrX	1969175	1969225		20		1969175	1969225	153,234,255
chrX	1969225	1969275		20		1969225	1969275	153,234,255
chrX	1969275	1969325		20		1969275	1969325	153,234,255
chrX	1969325	1969375		20		1969325	1969375	153,234,255
chrX	1969375	1969425		20		1969375	1969425	153,234,255
chrX	1969425	1969475		20		1969425	1969475	153,234,255
chrX	1969475	1969525		20		1969475	1969525	153,234,255
chrX	1969525	1969575		20		1969525	1969575	153,234,255
chrX	1969575	1969625		20		1969575	1969625	153,234,255
chrX	1969625	1969675		20		1969625	1969675	153,234,255
chrX	1969775	1969825		20		1969775	1969825	153,234,255
chrX	1969825	1969875		20		1969825	1969875	153,234,255
chrX	1971125	1971175		20		1971125	1971175	153,234,255
chrX	1971175	1971225		20		1971175	1971225	153,234,255
chrX	1971225	1971275		20		1971225	1971275	153,234,255
chrX	1971275	1971325		20		1971275	1971325	153,234,255
chrX	1971475	1971525		20		1971475	1971525	153,234,255
chrX	1971525	1971575		20		1971525	1971575	153,234,255
chrX	1971575	1971625		20		1971575	1971625	153,234,255
chrX	1971625	1971675		20		1971625	1971675	153,234,255
chrX	1971675	1971725		20		1971675	1971725	153,234,255
chrX	1971725	1971775		20		1971725	1971775	153,234,255
chrX	1971775	1971825		20		1971775	1971825	153,234,255
chrX	1971825	1971875		20		1971825	1971875	153,234,255
chrX	1972325	1972375		20		1972325	1972375	153,234,255
chrX	1972375	1972425		20		1972375	1972425	153,234,255
chrX	1972475	1972525		20		1972475	1972525	153,234,255
chrX	1973075	1973125		20		1973075	1973125	153,234,255
chrX	1973125	1973175		20		1973125	1973175	153,234,255
chrX	1973175	1973225		20		1973175	1973225	153,234,255
chrX	1973225	1973275		20		1973225	1973275	153,234,255
chrX	1973275	1973325		20		1973275	1973325	153,234,255
chrX	1973325	1973375		20		1973325	1973375	153,234,255
chrX	1973525	1973575		20		1973525	1973575	153,234,255
chrX	1973575	1973625		20		1973575	1973625	153,234,255
chrX	1973625	1973675		20		1973625	1973675	153,234,255
chrX	1973675	1973725		20		1973675	1973725	153,234,255
chrX	1973725	1973775		20		1973725	1973775	153,234,255
chrX	1973775	1973825		20		1973775	1973825	153,234,255
chrX	1973825	1973875		20		1973825	1973875	153,234,255
chrX	1973875	1973925		20		1973875	1973925	153,234,255
chrX	1984775	1984825		20		1984775	1984825	153,234,255
chrX	1984825	1984875		20		1984825	1984875	153,234,255
chrX	1984925	1984975		20		1984925	1984975	153,234,255
chrX	1989475	1989525		20		1989475	1989525	153,234,255
chrX	2008625	2008675		20		2008625	2008675	153,234,255
chrX	2008675	2008725		20		2008675	2008725	153,234,255
chrX	2015625	2015675		20		2015625	2015675	153,234,255
chrX	2016625	2016675		20		2016625	2016675	153,234,255
chrX	2042625	2042675		20		2042625	2042675	153,234,255
chrX	2042675	2042725		20		2042675	2042725	153,234,255
chrX	2042725	2042775		20		2042725	2042775	153,234,255
chrX	2042775	2042825		20		2042775	2042825	153,234,255
chrX	2042825	2042875		20		2042825	2042875	153,234,255
chrX	2043075	2043125		20		2043075	2043125	153,234,255
chrX	2043125	2043175		20		2043125	2043175	153,234,255
chrX	2043175	2043225		20		2043175	2043225	153,234,255
chrX	2043225	2043275		20		2043225	2043275	153,234,255
chrX	2043325	2043375		20		2043325	2043375	153,234,255
chrX	2043375	2043425		20		2043375	2043425	153,234,255
chrX	2043425	2043475		20		2043425	2043475	153,234,255
chrX	2044325	2044375		20		2044325	2044375	153,234,255
chrX	2044675	2044725		20		2044675	2044725	153,234,255
chrX	2044725	2044775		20		2044725	2044775	153,234,255
chrX	2045275	2045325		20		2045275	2045325	153,234,255
chrX	2045325	2045375		20		2045325	2045375	153,234,255
chrX	2045375	2045425		20		2045375	2045425	153,234,255
chrX	2045425	2045475		20		2045425	2045475	153,234,255
chrX	2048375	2048425		20		2048375	2048425	153,234,255
chrX	2049625	2049675		20		2049625	2049675	153,234,255
chrX	2049875	2049925		20		2049875	2049925	153,234,255
chrX	2050325	2050375		20		2050325	2050375	153,234,255
chrX	2051525	2051575		20		2051525	2051575	153,234,255
chrX	2051575	2051625		20		2051575	2051625	153,234,255
chrX	2051625	2051675		20		2051625	2051675	153,234,255
chrX	2051675	2051725		20		2051675	2051725	153,234,255
chrX	2051725	2051775		20		2051725	2051775	153,234,255
chrX	2051775	2051825		20		2051775	2051825	153,234,255
chrX	2051825	2051875		20		2051825	2051875	153,234,255
chrX	2066125	2066175		20		2066125	2066175	153,234,255
chrX	2066775	2066825		20		2066775	2066825	153,234,255
chrX	2066875	2066925		20		2066875	2066925	153,234,255
chrX	2067075	2067125		20		2067075	2067125	153,234,255
chrX	2067125	2067175		20		2067125	2067175	153,234,255
chrX	2067175	2067225		20		2067175	2067225	153,234,255
chrX	2067275	2067325		20		2067275	2067325	153,234,255
chrX	2067325	2067375		20		2067325	2067375	153,234,255
chrX	2067375	2067425		20		2067375	2067425	153,234,255
chrX	2067425	2067475		20		2067425	2067475	153,234,255
chrX	2067725	2067775		20		2067725	2067775	153,234,255
chrX	2067775	2067825		20		2067775	2067825	153,234,255
chrX	2067825	2067875		20		2067825	2067875	153,234,255
chrX	2067875	2067925		20		2067875	2067925	153,234,255
chrX	2067925	2067975		20		2067925	2067975	153,234,255
chrX	2067975	2068025		20		2067975	2068025	153,234,255
chrX	2069825	2069875		20		2069825	2069875	153,234,255
chrX	2072425	2072475		20		2072425	2072475	153,234,255
chrX	2072875	2072925		20		2072875	2072925	153,234,255
chrX	2073175	2073225		20		2073175	2073225	153,234,255
chrX	2073525	2073575		20		2073525	2073575	153,234,255
chrX	2073575	2073625		20		2073575	2073625	153,234,255
chrX	2073625	2073675		20		2073625	2073675	153,234,255
chrX	2073675	2073725		20		2073675	2073725	153,234,255
chrX	2073725	2073775		20		2073725	2073775	153,234,255
chrX	2073775	2073825		20		2073775	2073825	153,234,255
chrX	2073825	2073875		20		2073825	2073875	153,234,255
chrX	2073875	2073925		20		2073875	2073925	153,234,255
chrX	2073925	2073975		20		2073925	2073975	153,234,255
chrX	2073975	2074025		20		2073975	2074025	153,234,255
chrX	2074025	2074075		20		2074025	2074075	153,234,255
chrX	2074075	2074125		20		2074075	2074125	153,234,255
chrX	2074175	2074225		20		2074175	2074225	153,234,255
chrX	2074225	2074275		20		2074225	2074275	153,234,255
chrX	2074275	2074325		20		2074275	2074325	153,234,255
chrX	2074325	2074375		20		2074325	2074375	153,234,255
chrX	2074375	2074425		20		2074375	2074425	153,234,255
chrX	2074425	2074475		20		2074425	2074475	153,234,255
chrX	2074475	2074525		20		2074475	2074525	153,234,255
chrX	2074525	2074575		20		2074525	2074575	153,234,255
chrX	2074575	2074625		20		2074575	2074625	153,234,255
chrX	2074625	2074675		20		2074625	2074675	153,234,255
chrX	2074725	2074775		20		2074725	2074775	153,234,255
chrX	2074775	2074825		20		2074775	2074825	153,234,255
chrX	2075425	2075475		20		2075425	2075475	153,234,255
chrX	2075475	2075525		20		2075475	2075525	153,234,255
chrX	2075525	2075575		20		2075525	2075575	153,234,255
chrX	2075575	2075625		20		2075575	2075625	153,234,255
chrX	2075625	2075675		20		2075625	2075675	153,234,255
chrX	2075675	2075725		20		2075675	2075725	153,234,255
chrX	2075725	2075775		20		2075725	2075775	153,234,255
chrX	2075775	2075825		20		2075775	2075825	153,234,255
chrX	2075825	2075875		20		2075825	2075875	153,234,255
chrX	2075875	2075925		20		2075875	2075925	153,234,255
chrX	2076025	2076075		20		2076025	2076075	153,234,255
chrX	2076125	2076175		20		2076125	2076175	153,234,255
chrX	2076175	2076225		20		2076175	2076225	153,234,255
chrX	2076275	2076325		20		2076275	2076325	153,234,255
chrX	2076325	2076375		20		2076325	2076375	153,234,255
chrX	2076375	2076425		20		2076375	2076425	153,234,255
chrX	2076425	2076475		20		2076425	2076475	153,234,255
chrX	2076475	2076525		20		2076475	2076525	153,234,255
chrX	2076525	2076575		20		2076525	2076575	153,234,255
chrX	2076575	2076625		20		2076575	2076625	153,234,255
chrX	2076625	2076675		20		2076625	2076675	153,234,255
chrX	2076675	2076725		20		2076675	2076725	153,234,255
chrX	2076725	2076775		20		2076725	2076775	153,234,255
chrX	2076775	2076825		20		2076775	2076825	153,234,255
chrX	2076825	2076875		20		2076825	2076875	153,234,255
chrX	2076875	2076925		20		2076875	2076925	153,234,255
chrX	2076925	2076975		20		2076925	2076975	153,234,255
chrX	2076975	2077025		20		2076975	2077025	153,234,255
chrX	2077025	2077075		20		2077025	2077075	153,234,255
chrX	2077075	2077125		20		2077075	2077125	153,234,255
chrX	2077125	2077175		20		2077125	2077175	153,234,255
chrX	2077175	2077225		20		2077175	2077225	153,234,255
chrX	2077225	2077275		20		2077225	2077275	153,234,255
chrX	2077375	2077425		20		2077375	2077425	153,234,255
chrX	2077425	2077475		20		2077425	2077475	153,234,255
chrX	2077475	2077525		20		2077475	2077525	153,234,255
chrX	2077525	2077575		20		2077525	2077575	153,234,255
chrX	2077825	2077875		20		2077825	2077875	153,234,255
chrX	2077875	2077925		20		2077875	2077925	153,234,255
chrX	2077925	2077975		20		2077925	2077975	153,234,255
chrX	2077975	2078025		20		2077975	2078025	153,234,255
chrX	2078025	2078075		20		2078025	2078075	153,234,255
chrX	2078075	2078125		20		2078075	2078125	153,234,255
chrX	2078125	2078175		20		2078125	2078175	153,234,255
chrX	2078175	2078225		20		2078175	2078225	153,234,255
chrX	2078225	2078275		20		2078225	2078275	153,234,255
chrX	2078525	2078575		20		2078525	2078575	153,234,255
chrX	2078575	2078625		20		2078575	2078625	153,234,255
chrX	2078825	2078875		20		2078825	2078875	153,234,255
chrX	2079275	2079325		20		2079275	2079325	153,234,255
chrX	2079325	2079375		20		2079325	2079375	153,234,255
chrX	2079375	2079425		20		2079375	2079425	153,234,255
chrX	2079425	2079475		20		2079425	2079475	153,234,255
chrX	2079475	2079525		20		2079475	2079525	153,234,255
chrX	2079525	2079575		20		2079525	2079575	153,234,255
chrX	2079575	2079625		20		2079575	2079625	153,234,255
chrX	2079975	2080025		20		2079975	2080025	153,234,255
chrX	2080025	2080075		20		2080025	2080075	153,234,255
chrX	2080075	2080125		20		2080075	2080125	153,234,255
chrX	2080125	2080175		20		2080125	2080175	153,234,255
chrX	2081375	2081425		20		2081375	2081425	153,234,255
chrX	2081425	2081475		20		2081425	2081475	153,234,255
chrX	2081475	2081525		20		2081475	2081525	153,234,255
chrX	2081525	2081575		20		2081525	2081575	153,234,255
chrX	2114525	2114575		20		2114525	2114575	153,234,255
chrX	2114575	2114625		20		2114575	2114625	153,234,255
chrX	2115125	2115175		20		2115125	2115175	153,234,255
chrX	2115175	2115225		20		2115175	2115225	153,234,255
chrX	2115325	2115375		20		2115325	2115375	153,234,255
chrX	2115375	2115425		20		2115375	2115425	153,234,255
chrX	2115475	2115525		20		2115475	2115525	153,234,255
chrX	2115625	2115675		20		2115625	2115675	153,234,255
chrX	2120275	2120325		20		2120275	2120325	153,234,255
chrX	2120475	2120525		20		2120475	2120525	153,234,255
chrX	2120525	2120575		20		2120525	2120575	153,234,255
chrX	2120575	2120625		20		2120575	2120625	153,234,255
chrX	2120625	2120675		20		2120625	2120675	153,234,255
chrX	2120675	2120725		20		2120675	2120725	153,234,255
chrX	2120775	2120825		20		2120775	2120825	153,234,255
chrX	2120825	2120875		20		2120825	2120875	153,234,255
chrX	2121075	2121125		20		2121075	2121125	153,234,255
chrX	2121125	2121175		20		2121125	2121175	153,234,255
chrX	2121325	2121375		20		2121325	2121375	153,234,255
chrX	2134775	2134825		20		2134775	2134825	153,234,255
chrX	2134825	2134875		20		2134825	2134875	153,234,255
chrX	2135075	2135125		20		2135075	2135125	153,234,255
chrX	2135125	2135175		20		2135125	2135175	153,234,255
chrX	2135175	2135225		20		2135175	2135225	153,234,255
chrX	2135225	2135275		20		2135225	2135275	153,234,255
chrX	2135275	2135325		20		2135275	2135325	153,234,255
chrX	2135325	2135375		20		2135325	2135375	153,234,255
chrX	2135375	2135425		20		2135375	2135425	153,234,255
chrX	2135425	2135475		20		2135425	2135475	153,234,255
chrX	2135475	2135525		20		2135475	2135525	153,234,255
chrX	2135525	2135575		20		2135525	2135575	153,234,255
chrX	2135575	2135625		20		2135575	2135625	153,234,255
chrX	2135725	2135775		20		2135725	2135775	153,234,255
chrX	2135875	2135925		20		2135875	2135925	153,234,255
chrX	2136225	2136275		20		2136225	2136275	153,234,255
chrX	2136275	2136325		20		2136275	2136325	153,234,255
chrX	2136525	2136575		20		2136525	2136575	153,234,255
chrX	2136575	2136625		20		2136575	2136625	153,234,255
chrX	2136625	2136675		20		2136625	2136675	153,234,255
chrX	2136675	2136725		20		2136675	2136725	153,234,255
chrX	2136725	2136775		20		2136725	2136775	153,234,255
chrX	2136775	2136825		20		2136775	2136825	153,234,255
chrX	2136825	2136875		20		2136825	2136875	153,234,255
chrX	2136875	2136925		20		2136875	2136925	153,234,255
chrX	2136975	2137025		20		2136975	2137025	153,234,255
chrX	2137025	2137075		20		2137025	2137075	153,234,255
chrX	2137375	2137425		20		2137375	2137425	153,234,255
chrX	2137425	2137475		20		2137425	2137475	153,234,255
chrX	2137525	2137575		20		2137525	2137575	153,234,255
chrX	2137575	2137625		20		2137575	2137625	153,234,255
chrX	2137625	2137675		20		2137625	2137675	153,234,255
chrX	2137675	2137725		20		2137675	2137725	153,234,255
chrX	2137725	2137775		20		2137725	2137775	153,234,255
chrX	2137775	2137825		20		2137775	2137825	153,234,255
chrX	2137825	2137875		20		2137825	2137875	153,234,255
chrX	2137875	2137925		20		2137875	2137925	153,234,255
chrX	2137925	2137975		20		2137925	2137975	153,234,255
chrX	2138175	2138225		20		2138175	2138225	153,234,255
chrX	2138225	2138275		20		2138225	2138275	153,234,255
chrX	2138275	2138325		20		2138275	2138325	153,234,255
chrX	2138325	2138375		20		2138325	2138375	153,234,255
chrX	2138375	2138425		20		2138375	2138425	153,234,255
chrX	2138425	2138475		20		2138425	2138475	153,234,255
chrX	2138475	2138525		20		2138475	2138525	153,234,255
chrX	2138525	2138575		20		2138525	2138575	153,234,255
chrX	2138575	2138625		20		2138575	2138625	153,234,255
chrX	2138625	2138675		20		2138625	2138675	153,234,255
chrX	2138675	2138725		20		2138675	2138725	153,234,255
chrX	2138725	2138775		20		2138725	2138775	153,234,255
chrX	2138875	2138925		20		2138875	2138925	153,234,255
chrX	2139125	2139175		20		2139125	2139175	153,234,255
chrX	2139325	2139375		20		2139325	2139375	153,234,255
chrX	2139375	2139425		20		2139375	2139425	153,234,255
chrX	2139425	2139475		20		2139425	2139475	153,234,255
chrX	2139475	2139525		20		2139475	2139525	153,234,255
chrX	2139575	2139625		20		2139575	2139625	153,234,255
chrX	2139625	2139675		20		2139625	2139675	153,234,255
chrX	2141725	2141775		20		2141725	2141775	153,234,255
chrX	2141775	2141825		20		2141775	2141825	153,234,255
chrX	2141825	2141875		20		2141825	2141875	153,234,255
chrX	2141875	2141925		20		2141875	2141925	153,234,255
chrX	2141925	2141975		20		2141925	2141975	153,234,255
chrX	2141975	2142025		20		2141975	2142025	153,234,255
chrX	2142025	2142075		20		2142025	2142075	153,234,255
chrX	2142375	2142425		20		2142375	2142425	153,234,255
chrX	2142475	2142525		20		2142475	2142525	153,234,255
chrX	2142625	2142675		20		2142625	2142675	153,234,255
chrX	2142675	2142725		20		2142675	2142725	153,234,255
chrX	2142725	2142775		20		2142725	2142775	153,234,255
chrX	2142775	2142825		20		2142775	2142825	153,234,255
chrX	2142825	2142875		20		2142825	2142875	153,234,255
chrX	2142875	2142925		20		2142875	2142925	153,234,255
chrX	2142925	2142975		20		2142925	2142975	153,234,255
chrX	2142975	2143025		20		2142975	2143025	153,234,255
chrX	2143025	2143075		20		2143025	2143075	153,234,255
chrX	2143075	2143125		20		2143075	2143125	153,234,255
chrX	2143125	2143175		20		2143125	2143175	153,234,255
chrX	2143175	2143225		20		2143175	2143225	153,234,255
chrX	2143775	2143825		20		2143775	2143825	153,234,255
chrX	2143825	2143875		20		2143825	2143875	153,234,255
chrX	2143875	2143925		20		2143875	2143925	153,234,255
chrX	2143925	2143975		20		2143925	2143975	153,234,255
chrX	2143975	2144025		20		2143975	2144025	153,234,255
chrX	2144025	2144075		20		2144025	2144075	153,234,255
chrX	2144275	2144325		20		2144275	2144325	153,234,255
chrX	2144425	2144475		20		2144425	2144475	153,234,255
chrX	2144475	2144525		20		2144475	2144525	153,234,255
chrX	2144525	2144575		20		2144525	2144575	153,234,255
chrX	2144625	2144675		20		2144625	2144675	153,234,255
chrX	2144675	2144725		20		2144675	2144725	153,234,255
chrX	2144725	2144775		20		2144725	2144775	153,234,255
chrX	2145125	2145175		20		2145125	2145175	153,234,255
chrX	2145175	2145225		20		2145175	2145225	153,234,255
chrX	2145225	2145275		20		2145225	2145275	153,234,255
chrX	2145275	2145325		20		2145275	2145325	153,234,255
chrX	2145325	2145375		20		2145325	2145375	153,234,255
chrX	2145375	2145425		20		2145375	2145425	153,234,255
chrX	2145425	2145475		20		2145425	2145475	153,234,255
chrX	2145475	2145525		20		2145475	2145525	153,234,255
chrX	2145525	2145575		20		2145525	2145575	153,234,255
chrX	2145575	2145625		20		2145575	2145625	153,234,255
chrX	2145625	2145675		20		2145625	2145675	153,234,255
chrX	2145675	2145725		20		2145675	2145725	153,234,255
chrX	2145775	2145825		20		2145775	2145825	153,234,255
chrX	2145825	2145875		20		2145825	2145875	153,234,255
chrX	2145875	2145925		20		2145875	2145925	153,234,255
chrX	2145925	2145975		20		2145925	2145975	153,234,255
chrX	2146575	2146625		20		2146575	2146625	153,234,255
chrX	2146625	2146675		20		2146625	2146675	153,234,255
chrX	2146875	2146925		20		2146875	2146925	153,234,255
chrX	2146975	2147025		20		2146975	2147025	153,234,255
chrX	2147025	2147075		20		2147025	2147075	153,234,255
chrX	2147075	2147125		20		2147075	2147125	153,234,255
chrX	2147125	2147175		20		2147125	2147175	153,234,255
chrX	2147175	2147225		20		2147175	2147225	153,234,255
chrX	2147425	2147475		20		2147425	2147475	153,234,255
chrX	2147475	2147525		20		2147475	2147525	153,234,255
chrX	2147575	2147625		20		2147575	2147625	153,234,255
chrX	2147675	2147725		20		2147675	2147725	153,234,255
chrX	2147725	2147775		20		2147725	2147775	153,234,255
chrX	2147775	2147825		20		2147775	2147825	153,234,255
chrX	2147875	2147925		20		2147875	2147925	153,234,255
chrX	2147925	2147975		20		2147925	2147975	153,234,255
chrX	2147975	2148025		20		2147975	2148025	153,234,255
chrX	2155525	2155575		20		2155525	2155575	153,234,255
chrX	2155575	2155625		20		2155575	2155625	153,234,255
chrX	2155625	2155675		20		2155625	2155675	153,234,255
chrX	2155675	2155725		20		2155675	2155725	153,234,255
chrX	2155825	2155875		20		2155825	2155875	153,234,255
chrX	2155875	2155925		20		2155875	2155925	153,234,255
chrX	2155925	2155975		20		2155925	2155975	153,234,255
chrX	2155975	2156025		20		2155975	2156025	153,234,255
chrX	2156025	2156075		20		2156025	2156075	153,234,255
chrX	2156075	2156125		20		2156075	2156125	153,234,255
chrX	2156125	2156175		20		2156125	2156175	153,234,255
chrX	2156225	2156275		20		2156225	2156275	153,234,255
chrX	2156325	2156375		20		2156325	2156375	153,234,255
chrX	2157125	2157175		20		2157125	2157175	153,234,255
chrX	2157175	2157225		20		2157175	2157225	153,234,255
chrX	2157225	2157275		20		2157225	2157275	153,234,255
chrX	2157425	2157475		20		2157425	2157475	153,234,255
chrX	2157675	2157725		20		2157675	2157725	153,234,255
chrX	2157725	2157775		20		2157725	2157775	153,234,255
chrX	2157825	2157875		20		2157825	2157875	153,234,255
chrX	2157875	2157925		20		2157875	2157925	153,234,255
chrX	2158575	2158625		20		2158575	2158625	153,234,255
chrX	2161725	2161775		20		2161725	2161775	153,234,255
chrX	2162075	2162125		20		2162075	2162125	153,234,255
chrX	2162125	2162175		20		2162125	2162175	153,234,255
chrX	2162675	2162725		20		2162675	2162725	153,234,255
chrX	2162775	2162825		20		2162775	2162825	153,234,255
chrX	2162825	2162875		20		2162825	2162875	153,234,255
chrX	2162875	2162925		20		2162875	2162925	153,234,255
chrX	2162925	2162975		20		2162925	2162975	153,234,255
chrX	2162975	2163025		20		2162975	2163025	153,234,255
chrX	2163025	2163075		20		2163025	2163075	153,234,255
chrX	2163075	2163125		20		2163075	2163125	153,234,255
chrX	2163125	2163175		20		2163125	2163175	153,234,255
[truncated: 8,986 more rows]
