# Supplementary material for: Probabilistic modelling of chromatin code landscape reveals functional diversity of enhancer-like chromatin states
Source: Nat Commun. 2016 Feb 4;7:10528. doi: 10.1038/ncomms10528 (PMC4742914; doi:10.1038/ncomms10528)
Supplement: Supplementary Data 1 — The 30-chromatin state annotation tracks for Drosophila melanogaster DRSC-S2 cell. [file ncomms10528-s2.zip › Supplementary Data 1/21_GSX2.bed]

chr2L	295825	295875		21		295825	295875	153,234,255
chr2L	544175	544225		21		544175	544225	153,234,255
chr2L	568975	569025		21		568975	569025	153,234,255
chr2L	823125	823175		21		823125	823175	153,234,255
chr2L	1144075	1144125		21		1144075	1144125	153,234,255
chr2L	1156475	1156525		21		1156475	1156525	153,234,255
chr2L	1613225	1613275		21		1613225	1613275	153,234,255
chr2L	1714875	1714925		21		1714875	1714925	153,234,255
chr2L	1715275	1715325		21		1715275	1715325	153,234,255
chr2L	1715375	1715425		21		1715375	1715425	153,234,255
chr2L	1715475	1715525		21		1715475	1715525	153,234,255
chr2L	1715525	1715575		21		1715525	1715575	153,234,255
chr2L	1725575	1725625		21		1725575	1725625	153,234,255
chr2L	1725625	1725675		21		1725625	1725675	153,234,255
chr2L	1726425	1726475		21		1726425	1726475	153,234,255
chr2L	2225475	2225525		21		2225475	2225525	153,234,255
chr2L	2377825	2377875		21		2377825	2377875	153,234,255
chr2L	2741625	2741675		21		2741625	2741675	153,234,255
chr2L	2764875	2764925		21		2764875	2764925	153,234,255
chr2L	2879725	2879775		21		2879725	2879775	153,234,255
chr2L	2976125	2976175		21		2976125	2976175	153,234,255
chr2L	2976175	2976225		21		2976175	2976225	153,234,255
chr2L	3031125	3031175		21		3031125	3031175	153,234,255
chr2L	3036325	3036375		21		3036325	3036375	153,234,255
chr2L	3036375	3036425		21		3036375	3036425	153,234,255
chr2L	3036425	3036475		21		3036425	3036475	153,234,255
chr2L	3449925	3449975		21		3449925	3449975	153,234,255
chr2L	3469125	3469175		21		3469125	3469175	153,234,255
chr2L	4980875	4980925		21		4980875	4980925	153,234,255
chr2L	5094175	5094225		21		5094175	5094225	153,234,255
chr2L	5278025	5278075		21		5278025	5278075	153,234,255
chr2L	5530775	5530825		21		5530775	5530825	153,234,255
chr2L	5541575	5541625		21		5541575	5541625	153,234,255
chr2L	5725325	5725375		21		5725325	5725375	153,234,255
chr2L	5725375	5725425		21		5725375	5725425	153,234,255
chr2L	5725425	5725475		21		5725425	5725475	153,234,255
chr2L	6069825	6069875		21		6069825	6069875	153,234,255
chr2L	6072225	6072275		21		6072225	6072275	153,234,255
chr2L	6098525	6098575		21		6098525	6098575	153,234,255
chr2L	6098575	6098625		21		6098575	6098625	153,234,255
chr2L	6127275	6127325		21		6127275	6127325	153,234,255
chr2L	6472375	6472425		21		6472375	6472425	153,234,255
chr2L	6481875	6481925		21		6481875	6481925	153,234,255
chr2L	6489375	6489425		21		6489375	6489425	153,234,255
chr2L	6492025	6492075		21		6492025	6492075	153,234,255
chr2L	6493975	6494025		21		6493975	6494025	153,234,255
chr2L	6719125	6719175		21		6719125	6719175	153,234,255
chr2L	6719175	6719225		21		6719175	6719225	153,234,255
chr2L	6724825	6724875		21		6724825	6724875	153,234,255
chr2L	6918275	6918325		21		6918275	6918325	153,234,255
chr2L	7022875	7022925		21		7022875	7022925	153,234,255
chr2L	7051075	7051125		21		7051075	7051125	153,234,255
chr2L	7794025	7794075		21		7794025	7794075	153,234,255
chr2L	7825925	7825975		21		7825925	7825975	153,234,255
chr2L	8034025	8034075		21		8034025	8034075	153,234,255
chr2L	8044125	8044175		21		8044125	8044175	153,234,255
chr2L	8371325	8371375		21		8371325	8371375	153,234,255
chr2L	8379275	8379325		21		8379275	8379325	153,234,255
chr2L	8689725	8689775		21		8689725	8689775	153,234,255
chr2L	9888525	9888575		21		9888525	9888575	153,234,255
chr2L	9953675	9953725		21		9953675	9953725	153,234,255
chr2L	10005975	10006025		21		10005975	10006025	153,234,255
chr2L	10006275	10006325		21		10006275	10006325	153,234,255
chr2L	10006325	10006375		21		10006325	10006375	153,234,255
chr2L	10299275	10299325		21		10299275	10299325	153,234,255
chr2L	10367575	10367625		21		10367575	10367625	153,234,255
chr2L	10478025	10478075		21		10478025	10478075	153,234,255
chr2L	10507725	10507775		21		10507725	10507775	153,234,255
chr2L	10730875	10730925		21		10730875	10730925	153,234,255
chr2L	10766725	10766775		21		10766725	10766775	153,234,255
chr2L	10966275	10966325		21		10966275	10966325	153,234,255
chr2L	10966375	10966425		21		10966375	10966425	153,234,255
chr2L	10975775	10975825		21		10975775	10975825	153,234,255
chr2L	10978025	10978075		21		10978025	10978075	153,234,255
chr2L	11005425	11005475		21		11005425	11005475	153,234,255
chr2L	11005525	11005575		21		11005525	11005575	153,234,255
chr2L	11005625	11005675		21		11005625	11005675	153,234,255
chr2L	12020775	12020825		21		12020775	12020825	153,234,255
chr2L	12691975	12692025		21		12691975	12692025	153,234,255
chr2L	13006275	13006325		21		13006275	13006325	153,234,255
chr2L	13006425	13006475		21		13006425	13006475	153,234,255
chr2L	13202475	13202525		21		13202475	13202525	153,234,255
chr2L	13202775	13202825		21		13202775	13202825	153,234,255
chr2L	13202825	13202875		21		13202825	13202875	153,234,255
chr2L	13368975	13369025		21		13368975	13369025	153,234,255
chr2L	13393175	13393225		21		13393175	13393225	153,234,255
chr2L	13394525	13394575		21		13394525	13394575	153,234,255
chr2L	13394575	13394625		21		13394575	13394625	153,234,255
chr2L	13399575	13399625		21		13399575	13399625	153,234,255
chr2L	13399625	13399675		21		13399625	13399675	153,234,255
chr2L	13783225	13783275		21		13783225	13783275	153,234,255
chr2L	13828775	13828825		21		13828775	13828825	153,234,255
chr2L	13900275	13900325		21		13900275	13900325	153,234,255
chr2L	14359925	14359975		21		14359925	14359975	153,234,255
chr2L	14360025	14360075		21		14360025	14360075	153,234,255
chr2L	15008425	15008475		21		15008425	15008475	153,234,255
chr2L	15010475	15010525		21		15010475	15010525	153,234,255
chr2L	15040475	15040525		21		15040475	15040525	153,234,255
chr2L	15750275	15750325		21		15750275	15750325	153,234,255
chr2L	16349775	16349825		21		16349775	16349825	153,234,255
chr2L	16355375	16355425		21		16355375	16355425	153,234,255
chr2L	16355475	16355525		21		16355475	16355525	153,234,255
chr2L	16901325	16901375		21		16901325	16901375	153,234,255
chr2L	18988275	18988325		21		18988275	18988325	153,234,255
chr2L	19003975	19004025		21		19003975	19004025	153,234,255
chr2L	19004175	19004225		21		19004175	19004225	153,234,255
chr2L	19031875	19031925		21		19031875	19031925	153,234,255
chr2L	19123125	19123175		21		19123125	19123175	153,234,255
chr2L	19795025	19795075		21		19795025	19795075	153,234,255
chr2L	20417975	20418025		21		20417975	20418025	153,234,255
chr2L	20917225	20917275		21		20917225	20917275	153,234,255
chr2R	2018725	2018775		21		2018725	2018775	153,234,255
chr2R	2645825	2645875		21		2645825	2645875	153,234,255
chr2R	2862075	2862125		21		2862075	2862125	153,234,255
chr2R	2871475	2871525		21		2871475	2871525	153,234,255
chr2R	2881325	2881375		21		2881325	2881375	153,234,255
chr2R	3167075	3167125		21		3167075	3167125	153,234,255
chr2R	3167175	3167225		21		3167175	3167225	153,234,255
chr2R	3353775	3353825		21		3353775	3353825	153,234,255
chr2R	3353825	3353875		21		3353825	3353875	153,234,255
chr2R	3375625	3375675		21		3375625	3375675	153,234,255
chr2R	3414425	3414475		21		3414425	3414475	153,234,255
chr2R	3414825	3414875		21		3414825	3414875	153,234,255
chr2R	3621625	3621675		21		3621625	3621675	153,234,255
chr2R	3621825	3621875		21		3621825	3621875	153,234,255
chr2R	3802975	3803025		21		3802975	3803025	153,234,255
chr2R	3850575	3850625		21		3850575	3850625	153,234,255
chr2R	3850625	3850675		21		3850625	3850675	153,234,255
chr2R	3966775	3966825		21		3966775	3966825	153,234,255
chr2R	3966875	3966925		21		3966875	3966925	153,234,255
chr2R	4126375	4126425		21		4126375	4126425	153,234,255
chr2R	4126425	4126475		21		4126425	4126475	153,234,255
chr2R	4811075	4811125		21		4811075	4811125	153,234,255
chr2R	4811125	4811175		21		4811125	4811175	153,234,255
chr2R	4815075	4815125		21		4815075	4815125	153,234,255
chr2R	4986725	4986775		21		4986725	4986775	153,234,255
chr2R	5024575	5024625		21		5024575	5024625	153,234,255
chr2R	5467525	5467575		21		5467525	5467575	153,234,255
chr2R	5467575	5467625		21		5467575	5467625	153,234,255
chr2R	5475575	5475625		21		5475575	5475625	153,234,255
chr2R	5877525	5877575		21		5877525	5877575	153,234,255
chr2R	5878025	5878075		21		5878025	5878075	153,234,255
chr2R	5962175	5962225		21		5962175	5962225	153,234,255
chr2R	6006175	6006225		21		6006175	6006225	153,234,255
chr2R	6023825	6023875		21		6023825	6023875	153,234,255
chr2R	7257525	7257575		21		7257525	7257575	153,234,255
chr2R	7479325	7479375		21		7479325	7479375	153,234,255
chr2R	7577025	7577075		21		7577025	7577075	153,234,255
chr2R	7926075	7926125		21		7926075	7926125	153,234,255
chr2R	8055275	8055325		21		8055275	8055325	153,234,255
chr2R	8055775	8055825		21		8055775	8055825	153,234,255
chr2R	8064075	8064125		21		8064075	8064125	153,234,255
chr2R	8213125	8213175		21		8213125	8213175	153,234,255
chr2R	8501175	8501225		21		8501175	8501225	153,234,255
chr2R	8519275	8519325		21		8519275	8519325	153,234,255
chr2R	9045525	9045575		21		9045525	9045575	153,234,255
chr2R	9087225	9087275		21		9087225	9087275	153,234,255
chr2R	9368875	9368925		21		9368875	9368925	153,234,255
chr2R	9395725	9395775		21		9395725	9395775	153,234,255
chr2R	9395775	9395825		21		9395775	9395825	153,234,255
chr2R	9466875	9466925		21		9466875	9466925	153,234,255
chr2R	9740925	9740975		21		9740925	9740975	153,234,255
chr2R	9844225	9844275		21		9844225	9844275	153,234,255
chr2R	10053475	10053525		21		10053475	10053525	153,234,255
chr2R	10122575	10122625		21		10122575	10122625	153,234,255
chr2R	10244025	10244075		21		10244025	10244075	153,234,255
chr2R	10244075	10244125		21		10244075	10244125	153,234,255
chr2R	10244225	10244275		21		10244225	10244275	153,234,255
chr2R	10248475	10248525		21		10248475	10248525	153,234,255
chr2R	10510325	10510375		21		10510325	10510375	153,234,255
chr2R	10639275	10639325		21		10639275	10639325	153,234,255
chr2R	10639325	10639375		21		10639325	10639375	153,234,255
chr2R	10639375	10639425		21		10639375	10639425	153,234,255
chr2R	11104625	11104675		21		11104625	11104675	153,234,255
chr2R	11104675	11104725		21		11104675	11104725	153,234,255
chr2R	12085275	12085325		21		12085275	12085325	153,234,255
chr2R	12085325	12085375		21		12085325	12085375	153,234,255
chr2R	12090225	12090275		21		12090225	12090275	153,234,255
chr2R	12223025	12223075		21		12223025	12223075	153,234,255
chr2R	12223075	12223125		21		12223075	12223125	153,234,255
chr2R	12223125	12223175		21		12223125	12223175	153,234,255
chr2R	12457525	12457575		21		12457525	12457575	153,234,255
chr2R	12458225	12458275		21		12458225	12458275	153,234,255
chr2R	12845475	12845525		21		12845475	12845525	153,234,255
chr2R	12916875	12916925		21		12916875	12916925	153,234,255
chr2R	13345825	13345875		21		13345825	13345875	153,234,255
chr2R	13346025	13346075		21		13346025	13346075	153,234,255
chr2R	13434125	13434175		21		13434125	13434175	153,234,255
chr2R	13613725	13613775		21		13613725	13613775	153,234,255
chr2R	13613775	13613825		21		13613775	13613825	153,234,255
chr2R	13735175	13735225		21		13735175	13735225	153,234,255
chr2R	13756125	13756175		21		13756125	13756175	153,234,255
chr2R	14012375	14012425		21		14012375	14012425	153,234,255
chr2R	14031575	14031625		21		14031575	14031625	153,234,255
chr2R	14038275	14038325		21		14038275	14038325	153,234,255
chr2R	14062375	14062425		21		14062375	14062425	153,234,255
chr2R	15331275	15331325		21		15331275	15331325	153,234,255
chr2R	15345225	15345275		21		15345225	15345275	153,234,255
chr2R	15345275	15345325		21		15345275	15345325	153,234,255
chr2R	15390775	15390825		21		15390775	15390825	153,234,255
chr2R	16132525	16132575		21		16132525	16132575	153,234,255
chr2R	16161375	16161425		21		16161375	16161425	153,234,255
chr2R	16161425	16161475		21		16161425	16161475	153,234,255
chr2R	16161725	16161775		21		16161725	16161775	153,234,255
chr2R	16208175	16208225		21		16208175	16208225	153,234,255
chr2R	16719075	16719125		21		16719075	16719125	153,234,255
chr2R	16881125	16881175		21		16881125	16881175	153,234,255
chr2R	16881175	16881225		21		16881175	16881225	153,234,255
chr2R	16898725	16898775		21		16898725	16898775	153,234,255
chr2R	16965375	16965425		21		16965375	16965425	153,234,255
chr2R	16977975	16978025		21		16977975	16978025	153,234,255
chr2R	17201875	17201925		21		17201875	17201925	153,234,255
chr2R	17210525	17210575		21		17210525	17210575	153,234,255
chr2R	17861125	17861175		21		17861125	17861175	153,234,255
chr2R	17861175	17861225		21		17861175	17861225	153,234,255
chr2R	17861225	17861275		21		17861225	17861275	153,234,255
chr2R	18101375	18101425		21		18101375	18101425	153,234,255
chr2R	18101425	18101475		21		18101425	18101475	153,234,255
chr2R	18740575	18740625		21		18740575	18740625	153,234,255
chr2R	19263525	19263575		21		19263525	19263575	153,234,255
chr2R	19263775	19263825		21		19263775	19263825	153,234,255
chr2R	19432575	19432625		21		19432575	19432625	153,234,255
chr2R	19594825	19594875		21		19594825	19594875	153,234,255
chr2R	19594875	19594925		21		19594875	19594925	153,234,255
chr2R	19698025	19698075		21		19698025	19698075	153,234,255
chr2R	19729825	19729875		21		19729825	19729875	153,234,255
chr2R	19729875	19729925		21		19729875	19729925	153,234,255
chr2R	19864175	19864225		21		19864175	19864225	153,234,255
chr2R	20025225	20025275		21		20025225	20025275	153,234,255
chr2R	20025275	20025325		21		20025275	20025325	153,234,255
chr2R	20770175	20770225		21		20770175	20770225	153,234,255
chr2R	20770275	20770325		21		20770275	20770325	153,234,255
chr2R	20900525	20900575		21		20900525	20900575	153,234,255
chr2R	20900575	20900625		21		20900575	20900625	153,234,255
chr3L	255825	255875		21		255825	255875	153,234,255
chr3L	684325	684375		21		684325	684375	153,234,255
chr3L	1036125	1036175		21		1036125	1036175	153,234,255
chr3L	1504775	1504825		21		1504775	1504825	153,234,255
chr3L	1518625	1518675		21		1518625	1518675	153,234,255
chr3L	1518675	1518725		21		1518675	1518725	153,234,255
chr3L	1518725	1518775		21		1518725	1518775	153,234,255
chr3L	1518775	1518825		21		1518775	1518825	153,234,255
chr3L	1533475	1533525		21		1533475	1533525	153,234,255
chr3L	1536425	1536475		21		1536425	1536475	153,234,255
chr3L	1570725	1570775		21		1570725	1570775	153,234,255
chr3L	1651975	1652025		21		1651975	1652025	153,234,255
chr3L	1857575	1857625		21		1857575	1857625	153,234,255
chr3L	1858975	1859025		21		1858975	1859025	153,234,255
chr3L	1859025	1859075		21		1859025	1859075	153,234,255
chr3L	2169775	2169825		21		2169775	2169825	153,234,255
chr3L	2264975	2265025		21		2264975	2265025	153,234,255
chr3L	2371075	2371125		21		2371075	2371125	153,234,255
chr3L	2981725	2981775		21		2981725	2981775	153,234,255
chr3L	3050975	3051025		21		3050975	3051025	153,234,255
chr3L	3051075	3051125		21		3051075	3051125	153,234,255
chr3L	3150275	3150325		21		3150275	3150325	153,234,255
chr3L	3150475	3150525		21		3150475	3150525	153,234,255
chr3L	3199475	3199525		21		3199475	3199525	153,234,255
chr3L	3221525	3221575		21		3221525	3221575	153,234,255
chr3L	3221575	3221625		21		3221575	3221625	153,234,255
chr3L	3221625	3221675		21		3221625	3221675	153,234,255
chr3L	3227375	3227425		21		3227375	3227425	153,234,255
chr3L	3237925	3237975		21		3237925	3237975	153,234,255
chr3L	3372025	3372075		21		3372025	3372075	153,234,255
chr3L	3805675	3805725		21		3805675	3805725	153,234,255
chr3L	3814525	3814575		21		3814525	3814575	153,234,255
chr3L	3903725	3903775		21		3903725	3903775	153,234,255
chr3L	6088625	6088675		21		6088625	6088675	153,234,255
chr3L	6175675	6175725		21		6175675	6175725	153,234,255
chr3L	6948125	6948175		21		6948125	6948175	153,234,255
chr3L	7233475	7233525		21		7233475	7233525	153,234,255
chr3L	7906275	7906325		21		7906275	7906325	153,234,255
chr3L	8444425	8444475		21		8444425	8444475	153,234,255
chr3L	8625925	8625975		21		8625925	8625975	153,234,255
chr3L	8625975	8626025		21		8625975	8626025	153,234,255
chr3L	9129725	9129775		21		9129725	9129775	153,234,255
chr3L	9362075	9362125		21		9362075	9362125	153,234,255
chr3L	9417825	9417875		21		9417825	9417875	153,234,255
chr3L	9441275	9441325		21		9441275	9441325	153,234,255
chr3L	9443825	9443875		21		9443825	9443875	153,234,255
chr3L	9471025	9471075		21		9471025	9471075	153,234,255
chr3L	9720475	9720525		21		9720475	9720525	153,234,255
chr3L	9855625	9855675		21		9855625	9855675	153,234,255
chr3L	9883225	9883275		21		9883225	9883275	153,234,255
chr3L	11058625	11058675		21		11058625	11058675	153,234,255
chr3L	11115075	11115125		21		11115075	11115125	153,234,255
chr3L	11192025	11192075		21		11192025	11192075	153,234,255
chr3L	11197875	11197925		21		11197875	11197925	153,234,255
chr3L	11197925	11197975		21		11197925	11197975	153,234,255
chr3L	11482025	11482075		21		11482025	11482075	153,234,255
chr3L	11688375	11688425		21		11688375	11688425	153,234,255
chr3L	11688425	11688475		21		11688425	11688475	153,234,255
chr3L	11825425	11825475		21		11825425	11825475	153,234,255
chr3L	12410125	12410175		21		12410125	12410175	153,234,255
chr3L	12496075	12496125		21		12496075	12496125	153,234,255
chr3L	12506925	12506975		21		12506925	12506975	153,234,255
chr3L	12528625	12528675		21		12528625	12528675	153,234,255
chr3L	12528725	12528775		21		12528725	12528775	153,234,255
chr3L	12564725	12564775		21		12564725	12564775	153,234,255
chr3L	12742125	12742175		21		12742125	12742175	153,234,255
chr3L	12843725	12843775		21		12843725	12843775	153,234,255
chr3L	13031625	13031675		21		13031625	13031675	153,234,255
chr3L	13035775	13035825		21		13035775	13035825	153,234,255
chr3L	13507625	13507675		21		13507625	13507675	153,234,255
chr3L	14032525	14032575		21		14032525	14032575	153,234,255
chr3L	14065325	14065375		21		14065325	14065375	153,234,255
chr3L	15132875	15132925		21		15132875	15132925	153,234,255
chr3L	15560325	15560375		21		15560325	15560375	153,234,255
chr3L	15561525	15561575		21		15561525	15561575	153,234,255
chr3L	15821025	15821075		21		15821025	15821075	153,234,255
chr3L	15821075	15821125		21		15821075	15821125	153,234,255
chr3L	15982675	15982725		21		15982675	15982725	153,234,255
chr3L	15998875	15998925		21		15998875	15998925	153,234,255
chr3L	16404175	16404225		21		16404175	16404225	153,234,255
chr3L	16577675	16577725		21		16577675	16577725	153,234,255
chr3L	16587425	16587475		21		16587425	16587475	153,234,255
chr3L	16587475	16587525		21		16587475	16587525	153,234,255
chr3L	16587525	16587575		21		16587525	16587575	153,234,255
chr3L	16708175	16708225		21		16708175	16708225	153,234,255
chr3L	16848225	16848275		21		16848225	16848275	153,234,255
chr3L	17835375	17835425		21		17835375	17835425	153,234,255
chr3L	18663725	18663775		21		18663725	18663775	153,234,255
chr3L	18742925	18742975		21		18742925	18742975	153,234,255
chr3L	18742975	18743025		21		18742975	18743025	153,234,255
chr3L	19056975	19057025		21		19056975	19057025	153,234,255
chr3L	19057275	19057325		21		19057275	19057325	153,234,255
chr3L	19256825	19256875		21		19256825	19256875	153,234,255
chr3L	19440625	19440675		21		19440625	19440675	153,234,255
chr3L	19612375	19612425		21		19612375	19612425	153,234,255
chr3L	19862775	19862825		21		19862775	19862825	153,234,255
chr3L	19996375	19996425		21		19996375	19996425	153,234,255
chr3L	20233975	20234025		21		20233975	20234025	153,234,255
chr3L	20518575	20518625		21		20518575	20518625	153,234,255
chr3L	21189325	21189375		21		21189325	21189375	153,234,255
chr3L	21560825	21560875		21		21560825	21560875	153,234,255
chr3L	21722475	21722525		21		21722475	21722525	153,234,255
chr3L	21818475	21818525		21		21818475	21818525	153,234,255
chr3L	21827225	21827275		21		21827225	21827275	153,234,255
chr3L	21935775	21935825		21		21935775	21935825	153,234,255
chr3L	22733875	22733925		21		22733875	22733925	153,234,255
chr3L	23731575	23731625		21		23731575	23731625	153,234,255
chr3R	159425	159475		21		159425	159475	153,234,255
chr3R	256225	256275		21		256225	256275	153,234,255
chr3R	258975	259025		21		258975	259025	153,234,255
chr3R	259275	259325		21		259275	259325	153,234,255
chr3R	1052525	1052575		21		1052525	1052575	153,234,255
chr3R	1052625	1052675		21		1052625	1052675	153,234,255
chr3R	1092375	1092425		21		1092375	1092425	153,234,255
chr3R	1183225	1183275		21		1183225	1183275	153,234,255
chr3R	1183275	1183325		21		1183275	1183325	153,234,255
chr3R	1309175	1309225		21		1309175	1309225	153,234,255
chr3R	1435675	1435725		21		1435675	1435725	153,234,255
chr3R	1437975	1438025		21		1437975	1438025	153,234,255
chr3R	1438025	1438075		21		1438025	1438075	153,234,255
chr3R	1475725	1475775		21		1475725	1475775	153,234,255
chr3R	1475775	1475825		21		1475775	1475825	153,234,255
chr3R	1493875	1493925		21		1493875	1493925	153,234,255
chr3R	1561425	1561475		21		1561425	1561475	153,234,255
chr3R	1614175	1614225		21		1614175	1614225	153,234,255
chr3R	1646125	1646175		21		1646125	1646175	153,234,255
chr3R	2473625	2473675		21		2473625	2473675	153,234,255
chr3R	2947125	2947175		21		2947125	2947175	153,234,255
chr3R	2947325	2947375		21		2947325	2947375	153,234,255
chr3R	3835625	3835675		21		3835625	3835675	153,234,255
chr3R	4060625	4060675		21		4060625	4060675	153,234,255
chr3R	4068775	4068825		21		4068775	4068825	153,234,255
chr3R	4133375	4133425		21		4133375	4133425	153,234,255
chr3R	4890625	4890675		21		4890625	4890675	153,234,255
chr3R	4890675	4890725		21		4890675	4890725	153,234,255
chr3R	5335575	5335625		21		5335575	5335625	153,234,255
chr3R	5375675	5375725		21		5375675	5375725	153,234,255
chr3R	5579575	5579625		21		5579575	5579625	153,234,255
chr3R	5810825	5810875		21		5810825	5810875	153,234,255
chr3R	5810925	5810975		21		5810925	5810975	153,234,255
chr3R	5810975	5811025		21		5810975	5811025	153,234,255
chr3R	6089225	6089275		21		6089225	6089275	153,234,255
chr3R	6136525	6136575		21		6136525	6136575	153,234,255
chr3R	6705975	6706025		21		6705975	6706025	153,234,255
chr3R	7056675	7056725		21		7056675	7056725	153,234,255
chr3R	7070925	7070975		21		7070925	7070975	153,234,255
chr3R	7386825	7386875		21		7386825	7386875	153,234,255
chr3R	7430525	7430575		21		7430525	7430575	153,234,255
chr3R	7775725	7775775		21		7775725	7775775	153,234,255
chr3R	8254825	8254875		21		8254825	8254875	153,234,255
chr3R	8451875	8451925		21		8451875	8451925	153,234,255
chr3R	8451925	8451975		21		8451925	8451975	153,234,255
chr3R	8451975	8452025		21		8451975	8452025	153,234,255
chr3R	8531175	8531225		21		8531175	8531225	153,234,255
chr3R	9209425	9209475		21		9209425	9209475	153,234,255
chr3R	9225625	9225675		21		9225625	9225675	153,234,255
chr3R	9503025	9503075		21		9503025	9503075	153,234,255
chr3R	9861125	9861175		21		9861125	9861175	153,234,255
chr3R	10142075	10142125		21		10142075	10142125	153,234,255
chr3R	11051525	11051575		21		11051525	11051575	153,234,255
chr3R	12088975	12089025		21		12088975	12089025	153,234,255
chr3R	12089025	12089075		21		12089025	12089075	153,234,255
chr3R	12305825	12305875		21		12305825	12305875	153,234,255
chr3R	12944175	12944225		21		12944175	12944225	153,234,255
chr3R	13495725	13495775		21		13495725	13495775	153,234,255
chr3R	14015225	14015275		21		14015225	14015275	153,234,255
chr3R	14077975	14078025		21		14077975	14078025	153,234,255
chr3R	14110325	14110375		21		14110325	14110375	153,234,255
chr3R	14227275	14227325		21		14227275	14227325	153,234,255
chr3R	14227325	14227375		21		14227325	14227375	153,234,255
chr3R	14227375	14227425		21		14227375	14227425	153,234,255
chr3R	14237025	14237075		21		14237025	14237075	153,234,255
chr3R	14486125	14486175		21		14486125	14486175	153,234,255
chr3R	14848875	14848925		21		14848875	14848925	153,234,255
chr3R	14987425	14987475		21		14987425	14987475	153,234,255
chr3R	14987475	14987525		21		14987475	14987525	153,234,255
chr3R	15051275	15051325		21		15051275	15051325	153,234,255
chr3R	15673675	15673725		21		15673675	15673725	153,234,255
chr3R	15861425	15861475		21		15861425	15861475	153,234,255
chr3R	16387325	16387375		21		16387325	16387375	153,234,255
chr3R	16927025	16927075		21		16927025	16927075	153,234,255
chr3R	16928175	16928225		21		16928175	16928225	153,234,255
chr3R	16940725	16940775		21		16940725	16940775	153,234,255
chr3R	16952225	16952275		21		16952225	16952275	153,234,255
chr3R	17852275	17852325		21		17852275	17852325	153,234,255
chr3R	18200825	18200875		21		18200825	18200875	153,234,255
chr3R	18202225	18202275		21		18202225	18202275	153,234,255
chr3R	18372475	18372525		21		18372475	18372525	153,234,255
chr3R	18372625	18372675		21		18372625	18372675	153,234,255
chr3R	18372675	18372725		21		18372675	18372725	153,234,255
chr3R	18406675	18406725		21		18406675	18406725	153,234,255
chr3R	18438475	18438525		21		18438475	18438525	153,234,255
chr3R	19506525	19506575		21		19506525	19506575	153,234,255
chr3R	19506575	19506625		21		19506575	19506625	153,234,255
chr3R	19506625	19506675		21		19506625	19506675	153,234,255
chr3R	19577625	19577675		21		19577625	19577675	153,234,255
chr3R	19580475	19580525		21		19580475	19580525	153,234,255
chr3R	19864525	19864575		21		19864525	19864575	153,234,255
chr3R	19864575	19864625		21		19864575	19864625	153,234,255
chr3R	19874825	19874875		21		19874825	19874875	153,234,255
chr3R	19881625	19881675		21		19881625	19881675	153,234,255
chr3R	19881675	19881725		21		19881675	19881725	153,234,255
chr3R	19881725	19881775		21		19881725	19881775	153,234,255
chr3R	19990325	19990375		21		19990325	19990375	153,234,255
chr3R	19990375	19990425		21		19990375	19990425	153,234,255
chr3R	20046475	20046525		21		20046475	20046525	153,234,255
chr3R	20059175	20059225		21		20059175	20059225	153,234,255
chr3R	20059325	20059375		21		20059325	20059375	153,234,255
chr3R	20158575	20158625		21		20158575	20158625	153,234,255
chr3R	20354225	20354275		21		20354225	20354275	153,234,255
chr3R	20452475	20452525		21		20452475	20452525	153,234,255
chr3R	20452525	20452575		21		20452525	20452575	153,234,255
chr3R	20630575	20630625		21		20630575	20630625	153,234,255
chr3R	20870275	20870325		21		20870275	20870325	153,234,255
chr3R	20877475	20877525		21		20877475	20877525	153,234,255
chr3R	20951225	20951275		21		20951225	20951275	153,234,255
chr3R	21702525	21702575		21		21702525	21702575	153,234,255
chr3R	22810725	22810775		21		22810725	22810775	153,234,255
chr3R	22941125	22941175		21		22941125	22941175	153,234,255
chr3R	23105325	23105375		21		23105325	23105375	153,234,255
chr3R	23105375	23105425		21		23105375	23105425	153,234,255
chr3R	23105425	23105475		21		23105425	23105475	153,234,255
chr3R	24159925	24159975		21		24159925	24159975	153,234,255
chr3R	25314175	25314225		21		25314175	25314225	153,234,255
chr3R	25314225	25314275		21		25314225	25314275	153,234,255
chr3R	25317175	25317225		21		25317175	25317225	153,234,255
chr3R	25327975	25328025		21		25327975	25328025	153,234,255
chr3R	25846825	25846875		21		25846825	25846875	153,234,255
chr3R	25848875	25848925		21		25848875	25848925	153,234,255
chr3R	25879025	25879075		21		25879025	25879075	153,234,255
chr3R	25881225	25881275		21		25881225	25881275	153,234,255
chr3R	26210725	26210775		21		26210725	26210775	153,234,255
chr3R	26292675	26292725		21		26292675	26292725	153,234,255
chr3R	26425175	26425225		21		26425175	26425225	153,234,255
chr3R	27444375	27444425		21		27444375	27444425	153,234,255
chr3R	27444475	27444525		21		27444475	27444525	153,234,255
chr4	226025	226075		21		226025	226075	153,234,255
chr4	377975	378025		21		377975	378025	153,234,255
chr4	645125	645175		21		645125	645175	153,234,255
chr4	1220175	1220225		21		1220175	1220225	153,234,255
chrX	140525	140575		21		140525	140575	153,234,255
chrX	142525	142575		21		142525	142575	153,234,255
chrX	142575	142625		21		142575	142625	153,234,255
chrX	142625	142675		21		142625	142675	153,234,255
chrX	142925	142975		21		142925	142975	153,234,255
chrX	143225	143275		21		143225	143275	153,234,255
chrX	143275	143325		21		143275	143325	153,234,255
chrX	143775	143825		21		143775	143825	153,234,255
chrX	150725	150775		21		150725	150775	153,234,255
chrX	150825	150875		21		150825	150875	153,234,255
chrX	150875	150925		21		150875	150925	153,234,255
chrX	171875	171925		21		171875	171925	153,234,255
chrX	369125	369175		21		369125	369175	153,234,255
chrX	369175	369225		21		369175	369225	153,234,255
chrX	369775	369825		21		369775	369825	153,234,255
chrX	369875	369925		21		369875	369925	153,234,255
chrX	369925	369975		21		369925	369975	153,234,255
chrX	369975	370025		21		369975	370025	153,234,255
chrX	372275	372325		21		372275	372325	153,234,255
chrX	372375	372425		21		372375	372425	153,234,255
chrX	374575	374625		21		374575	374625	153,234,255
chrX	377625	377675		21		377625	377675	153,234,255
chrX	378025	378075		21		378025	378075	153,234,255
chrX	380075	380125		21		380075	380125	153,234,255
chrX	380475	380525		21		380475	380525	153,234,255
chrX	380525	380575		21		380525	380575	153,234,255
chrX	380575	380625		21		380575	380625	153,234,255
chrX	380775	380825		21		380775	380825	153,234,255
chrX	381025	381075		21		381025	381075	153,234,255
chrX	395425	395475		21		395425	395475	153,234,255
chrX	423075	423125		21		423075	423125	153,234,255
chrX	423125	423175		21		423125	423175	153,234,255
chrX	423225	423275		21		423225	423275	153,234,255
chrX	423375	423425		21		423375	423425	153,234,255
chrX	509725	509775		21		509725	509775	153,234,255
chrX	510325	510375		21		510325	510375	153,234,255
chrX	510375	510425		21		510375	510425	153,234,255
chrX	510475	510525		21		510475	510525	153,234,255
chrX	510575	510625		21		510575	510625	153,234,255
chrX	510625	510675		21		510625	510675	153,234,255
chrX	510675	510725		21		510675	510725	153,234,255
chrX	510725	510775		21		510725	510775	153,234,255
chrX	513775	513825		21		513775	513825	153,234,255
chrX	516025	516075		21		516025	516075	153,234,255
chrX	516075	516125		21		516075	516125	153,234,255
chrX	516175	516225		21		516175	516225	153,234,255
chrX	516575	516625		21		516575	516625	153,234,255
chrX	516925	516975		21		516925	516975	153,234,255
chrX	516975	517025		21		516975	517025	153,234,255
chrX	517025	517075		21		517025	517075	153,234,255
chrX	518575	518625		21		518575	518625	153,234,255
chrX	519775	519825		21		519775	519825	153,234,255
chrX	519925	519975		21		519925	519975	153,234,255
chrX	519975	520025		21		519975	520025	153,234,255
chrX	521125	521175		21		521125	521175	153,234,255
chrX	522075	522125		21		522075	522125	153,234,255
chrX	522475	522525		21		522475	522525	153,234,255
chrX	522525	522575		21		522525	522575	153,234,255
chrX	522575	522625		21		522575	522625	153,234,255
chrX	522625	522675		21		522625	522675	153,234,255
chrX	522675	522725		21		522675	522725	153,234,255
chrX	523025	523075		21		523025	523075	153,234,255
chrX	524275	524325		21		524275	524325	153,234,255
chrX	524325	524375		21		524325	524375	153,234,255
chrX	524475	524525		21		524475	524525	153,234,255
chrX	525625	525675		21		525625	525675	153,234,255
chrX	525825	525875		21		525825	525875	153,234,255
chrX	525875	525925		21		525875	525925	153,234,255
chrX	527225	527275		21		527225	527275	153,234,255
chrX	527275	527325		21		527275	527325	153,234,255
chrX	527325	527375		21		527325	527375	153,234,255
chrX	527875	527925		21		527875	527925	153,234,255
chrX	527925	527975		21		527925	527975	153,234,255
chrX	527975	528025		21		527975	528025	153,234,255
chrX	528425	528475		21		528425	528475	153,234,255
chrX	528725	528775		21		528725	528775	153,234,255
chrX	528775	528825		21		528775	528825	153,234,255
chrX	529025	529075		21		529025	529075	153,234,255
chrX	532525	532575		21		532525	532575	153,234,255
chrX	532575	532625		21		532575	532625	153,234,255
chrX	535575	535625		21		535575	535625	153,234,255
chrX	535625	535675		21		535625	535675	153,234,255
chrX	539275	539325		21		539275	539325	153,234,255
chrX	539325	539375		21		539325	539375	153,234,255
chrX	539375	539425		21		539375	539425	153,234,255
chrX	539425	539475		21		539425	539475	153,234,255
chrX	539475	539525		21		539475	539525	153,234,255
chrX	539525	539575		21		539525	539575	153,234,255
chrX	539575	539625		21		539575	539625	153,234,255
chrX	541875	541925		21		541875	541925	153,234,255
chrX	542075	542125		21		542075	542125	153,234,255
chrX	542125	542175		21		542125	542175	153,234,255
chrX	542175	542225		21		542175	542225	153,234,255
chrX	542275	542325		21		542275	542325	153,234,255
chrX	542325	542375		21		542325	542375	153,234,255
chrX	542375	542425		21		542375	542425	153,234,255
chrX	542525	542575		21		542525	542575	153,234,255
chrX	546975	547025		21		546975	547025	153,234,255
chrX	547075	547125		21		547075	547125	153,234,255
chrX	547125	547175		21		547125	547175	153,234,255
chrX	547175	547225		21		547175	547225	153,234,255
chrX	547225	547275		21		547225	547275	153,234,255
chrX	547375	547425		21		547375	547425	153,234,255
chrX	547425	547475		21		547425	547475	153,234,255
chrX	547675	547725		21		547675	547725	153,234,255
chrX	547725	547775		21		547725	547775	153,234,255
chrX	547775	547825		21		547775	547825	153,234,255
chrX	547825	547875		21		547825	547875	153,234,255
chrX	547875	547925		21		547875	547925	153,234,255
chrX	547925	547975		21		547925	547975	153,234,255
chrX	547975	548025		21		547975	548025	153,234,255
chrX	548025	548075		21		548025	548075	153,234,255
chrX	551175	551225		21		551175	551225	153,234,255
chrX	551675	551725		21		551675	551725	153,234,255
chrX	654125	654175		21		654125	654175	153,234,255
chrX	654175	654225		21		654175	654225	153,234,255
chrX	654225	654275		21		654225	654275	153,234,255
chrX	654275	654325		21		654275	654325	153,234,255
chrX	654675	654725		21		654675	654725	153,234,255
chrX	654975	655025		21		654975	655025	153,234,255
chrX	655025	655075		21		655025	655075	153,234,255
chrX	655125	655175		21		655125	655175	153,234,255
chrX	655175	655225		21		655175	655225	153,234,255
chrX	655225	655275		21		655225	655275	153,234,255
chrX	655275	655325		21		655275	655325	153,234,255
chrX	655325	655375		21		655325	655375	153,234,255
chrX	656375	656425		21		656375	656425	153,234,255
chrX	656425	656475		21		656425	656475	153,234,255
chrX	656475	656525		21		656475	656525	153,234,255
chrX	656775	656825		21		656775	656825	153,234,255
chrX	656825	656875		21		656825	656875	153,234,255
chrX	656875	656925		21		656875	656925	153,234,255
chrX	656925	656975		21		656925	656975	153,234,255
chrX	657125	657175		21		657125	657175	153,234,255
chrX	657275	657325		21		657275	657325	153,234,255
chrX	657525	657575		21		657525	657575	153,234,255
chrX	657675	657725		21		657675	657725	153,234,255
chrX	657725	657775		21		657725	657775	153,234,255
chrX	657775	657825		21		657775	657825	153,234,255
chrX	657825	657875		21		657825	657875	153,234,255
chrX	688225	688275		21		688225	688275	153,234,255
chrX	688525	688575		21		688525	688575	153,234,255
chrX	688875	688925		21		688875	688925	153,234,255
chrX	688925	688975		21		688925	688975	153,234,255
chrX	689225	689275		21		689225	689275	153,234,255
chrX	694725	694775		21		694725	694775	153,234,255
chrX	696775	696825		21		696775	696825	153,234,255
chrX	820175	820225		21		820175	820225	153,234,255
chrX	820225	820275		21		820225	820275	153,234,255
chrX	820275	820325		21		820275	820325	153,234,255
chrX	820325	820375		21		820325	820375	153,234,255
chrX	820375	820425		21		820375	820425	153,234,255
chrX	820425	820475		21		820425	820475	153,234,255
chrX	820475	820525		21		820475	820525	153,234,255
chrX	820525	820575		21		820525	820575	153,234,255
chrX	820575	820625		21		820575	820625	153,234,255
chrX	820625	820675		21		820625	820675	153,234,255
chrX	820675	820725		21		820675	820725	153,234,255
chrX	820725	820775		21		820725	820775	153,234,255
chrX	820775	820825		21		820775	820825	153,234,255
chrX	820825	820875		21		820825	820875	153,234,255
chrX	821075	821125		21		821075	821125	153,234,255
chrX	830475	830525		21		830475	830525	153,234,255
chrX	830575	830625		21		830575	830625	153,234,255
chrX	830625	830675		21		830625	830675	153,234,255
chrX	831225	831275		21		831225	831275	153,234,255
chrX	833725	833775		21		833725	833775	153,234,255
chrX	833825	833875		21		833825	833875	153,234,255
chrX	835525	835575		21		835525	835575	153,234,255
chrX	835575	835625		21		835575	835625	153,234,255
chrX	835625	835675		21		835625	835675	153,234,255
chrX	835675	835725		21		835675	835725	153,234,255
chrX	835725	835775		21		835725	835775	153,234,255
chrX	835825	835875		21		835825	835875	153,234,255
chrX	836275	836325		21		836275	836325	153,234,255
chrX	836325	836375		21		836325	836375	153,234,255
chrX	836375	836425		21		836375	836425	153,234,255
chrX	836475	836525		21		836475	836525	153,234,255
chrX	836525	836575		21		836525	836575	153,234,255
chrX	836575	836625		21		836575	836625	153,234,255
chrX	836625	836675		21		836625	836675	153,234,255
chrX	836675	836725		21		836675	836725	153,234,255
chrX	836725	836775		21		836725	836775	153,234,255
chrX	921775	921825		21		921775	921825	153,234,255
chrX	922775	922825		21		922775	922825	153,234,255
chrX	922825	922875		21		922825	922875	153,234,255
chrX	922875	922925		21		922875	922925	153,234,255
chrX	922975	923025		21		922975	923025	153,234,255
chrX	923075	923125		21		923075	923125	153,234,255
chrX	923125	923175		21		923125	923175	153,234,255
chrX	923225	923275		21		923225	923275	153,234,255
chrX	923625	923675		21		923625	923675	153,234,255
chrX	923675	923725		21		923675	923725	153,234,255
chrX	936375	936425		21		936375	936425	153,234,255
chrX	936525	936575		21		936525	936575	153,234,255
chrX	1132475	1132525		21		1132475	1132525	153,234,255
chrX	1132525	1132575		21		1132525	1132575	153,234,255
chrX	1132825	1132875		21		1132825	1132875	153,234,255
chrX	1133025	1133075		21		1133025	1133075	153,234,255
chrX	1237225	1237275		21		1237225	1237275	153,234,255
chrX	1237275	1237325		21		1237275	1237325	153,234,255
chrX	1237325	1237375		21		1237325	1237375	153,234,255
chrX	1237375	1237425		21		1237375	1237425	153,234,255
chrX	1237425	1237475		21		1237425	1237475	153,234,255
chrX	1237575	1237625		21		1237575	1237625	153,234,255
chrX	1237625	1237675		21		1237625	1237675	153,234,255
chrX	1237675	1237725		21		1237675	1237725	153,234,255
chrX	1237725	1237775		21		1237725	1237775	153,234,255
chrX	1237775	1237825		21		1237775	1237825	153,234,255
chrX	1237825	1237875		21		1237825	1237875	153,234,255
chrX	1241375	1241425		21		1241375	1241425	153,234,255
chrX	1241425	1241475		21		1241425	1241475	153,234,255
chrX	1241625	1241675		21		1241625	1241675	153,234,255
chrX	1241825	1241875		21		1241825	1241875	153,234,255
chrX	1241875	1241925		21		1241875	1241925	153,234,255
chrX	1242175	1242225		21		1242175	1242225	153,234,255
chrX	1242325	1242375		21		1242325	1242375	153,234,255
chrX	1242375	1242425		21		1242375	1242425	153,234,255
chrX	1246075	1246125		21		1246075	1246125	153,234,255
chrX	1246125	1246175		21		1246125	1246175	153,234,255
chrX	1246225	1246275		21		1246225	1246275	153,234,255
chrX	1246275	1246325		21		1246275	1246325	153,234,255
chrX	1246325	1246375		21		1246325	1246375	153,234,255
chrX	1246375	1246425		21		1246375	1246425	153,234,255
chrX	1246425	1246475		21		1246425	1246475	153,234,255
chrX	1246475	1246525		21		1246475	1246525	153,234,255
chrX	1246975	1247025		21		1246975	1247025	153,234,255
chrX	1247025	1247075		21		1247025	1247075	153,234,255
chrX	1247075	1247125		21		1247075	1247125	153,234,255
chrX	1247125	1247175		21		1247125	1247175	153,234,255
chrX	1247175	1247225		21		1247175	1247225	153,234,255
chrX	1247225	1247275		21		1247225	1247275	153,234,255
chrX	1247275	1247325		21		1247275	1247325	153,234,255
chrX	1247325	1247375		21		1247325	1247375	153,234,255
chrX	1247475	1247525		21		1247475	1247525	153,234,255
chrX	1248225	1248275		21		1248225	1248275	153,234,255
chrX	1248375	1248425		21		1248375	1248425	153,234,255
chrX	1249325	1249375		21		1249325	1249375	153,234,255
chrX	1249625	1249675		21		1249625	1249675	153,234,255
chrX	1249675	1249725		21		1249675	1249725	153,234,255
chrX	1249725	1249775		21		1249725	1249775	153,234,255
chrX	1249775	1249825		21		1249775	1249825	153,234,255
chrX	1250175	1250225		21		1250175	1250225	153,234,255
chrX	1265075	1265125		21		1265075	1265125	153,234,255
chrX	1265125	1265175		21		1265125	1265175	153,234,255
chrX	1265175	1265225		21		1265175	1265225	153,234,255
chrX	1265225	1265275		21		1265225	1265275	153,234,255
chrX	1265325	1265375		21		1265325	1265375	153,234,255
chrX	1265375	1265425		21		1265375	1265425	153,234,255
chrX	1265925	1265975		21		1265925	1265975	153,234,255
chrX	1265975	1266025		21		1265975	1266025	153,234,255
chrX	1266025	1266075		21		1266025	1266075	153,234,255
chrX	1266075	1266125		21		1266075	1266125	153,234,255
chrX	1266125	1266175		21		1266125	1266175	153,234,255
chrX	1266175	1266225		21		1266175	1266225	153,234,255
chrX	1266325	1266375		21		1266325	1266375	153,234,255
chrX	1266375	1266425		21		1266375	1266425	153,234,255
chrX	1270025	1270075		21		1270025	1270075	153,234,255
chrX	1270075	1270125		21		1270075	1270125	153,234,255
chrX	1270125	1270175		21		1270125	1270175	153,234,255
chrX	1270525	1270575		21		1270525	1270575	153,234,255
chrX	1270575	1270625		21		1270575	1270625	153,234,255
chrX	1270675	1270725		21		1270675	1270725	153,234,255
chrX	1270725	1270775		21		1270725	1270775	153,234,255
chrX	1270775	1270825		21		1270775	1270825	153,234,255
chrX	1271025	1271075		21		1271025	1271075	153,234,255
chrX	1271075	1271125		21		1271075	1271125	153,234,255
chrX	1272875	1272925		21		1272875	1272925	153,234,255
chrX	1283275	1283325		21		1283275	1283325	153,234,255
chrX	1287425	1287475		21		1287425	1287475	153,234,255
chrX	1287475	1287525		21		1287475	1287525	153,234,255
chrX	1287525	1287575		21		1287525	1287575	153,234,255
chrX	1288025	1288075		21		1288025	1288075	153,234,255
chrX	1288075	1288125		21		1288075	1288125	153,234,255
chrX	1288125	1288175		21		1288125	1288175	153,234,255
chrX	1288175	1288225		21		1288175	1288225	153,234,255
chrX	1288225	1288275		21		1288225	1288275	153,234,255
chrX	1288275	1288325		21		1288275	1288325	153,234,255
chrX	1288325	1288375		21		1288325	1288375	153,234,255
chrX	1288375	1288425		21		1288375	1288425	153,234,255
chrX	1353325	1353375		21		1353325	1353375	153,234,255
chrX	1353375	1353425		21		1353375	1353425	153,234,255
chrX	1353425	1353475		21		1353425	1353475	153,234,255
chrX	1353475	1353525		21		1353475	1353525	153,234,255
chrX	1353575	1353625		21		1353575	1353625	153,234,255
chrX	1353625	1353675		21		1353625	1353675	153,234,255
chrX	1353675	1353725		21		1353675	1353725	153,234,255
chrX	1354125	1354175		21		1354125	1354175	153,234,255
chrX	1355375	1355425		21		1355375	1355425	153,234,255
chrX	1355425	1355475		21		1355425	1355475	153,234,255
chrX	1355475	1355525		21		1355475	1355525	153,234,255
chrX	1355525	1355575		21		1355525	1355575	153,234,255
chrX	1355575	1355625		21		1355575	1355625	153,234,255
chrX	1356225	1356275		21		1356225	1356275	153,234,255
chrX	1356625	1356675		21		1356625	1356675	153,234,255
chrX	1357425	1357475		21		1357425	1357475	153,234,255
chrX	1357475	1357525		21		1357475	1357525	153,234,255
chrX	1357525	1357575		21		1357525	1357575	153,234,255
chrX	1357575	1357625		21		1357575	1357625	153,234,255
chrX	1357875	1357925		21		1357875	1357925	153,234,255
chrX	1362375	1362425		21		1362375	1362425	153,234,255
chrX	1363675	1363725		21		1363675	1363725	153,234,255
chrX	1365175	1365225		21		1365175	1365225	153,234,255
chrX	1365225	1365275		21		1365225	1365275	153,234,255
chrX	1365725	1365775		21		1365725	1365775	153,234,255
chrX	1365825	1365875		21		1365825	1365875	153,234,255
chrX	1365925	1365975		21		1365925	1365975	153,234,255
chrX	1366975	1367025		21		1366975	1367025	153,234,255
chrX	1367025	1367075		21		1367025	1367075	153,234,255
chrX	1369275	1369325		21		1369275	1369325	153,234,255
chrX	1370325	1370375		21		1370325	1370375	153,234,255
chrX	1370825	1370875		21		1370825	1370875	153,234,255
chrX	1376125	1376175		21		1376125	1376175	153,234,255
chrX	1409025	1409075		21		1409025	1409075	153,234,255
chrX	1559325	1559375		21		1559325	1559375	153,234,255
chrX	1559775	1559825		21		1559775	1559825	153,234,255
chrX	1559825	1559875		21		1559825	1559875	153,234,255
chrX	1559875	1559925		21		1559875	1559925	153,234,255
chrX	1561625	1561675		21		1561625	1561675	153,234,255
chrX	1561925	1561975		21		1561925	1561975	153,234,255
chrX	1561975	1562025		21		1561975	1562025	153,234,255
chrX	1562025	1562075		21		1562025	1562075	153,234,255
chrX	1562125	1562175		21		1562125	1562175	153,234,255
chrX	1562175	1562225		21		1562175	1562225	153,234,255
chrX	1586875	1586925		21		1586875	1586925	153,234,255
chrX	1587825	1587875		21		1587825	1587875	153,234,255
chrX	1588075	1588125		21		1588075	1588125	153,234,255
chrX	1588425	1588475		21		1588425	1588475	153,234,255
chrX	1588475	1588525		21		1588475	1588525	153,234,255
chrX	1588525	1588575		21		1588525	1588575	153,234,255
chrX	1588575	1588625		21		1588575	1588625	153,234,255
chrX	1588975	1589025		21		1588975	1589025	153,234,255
chrX	1589025	1589075		21		1589025	1589075	153,234,255
chrX	1589075	1589125		21		1589075	1589125	153,234,255
chrX	1589125	1589175		21		1589125	1589175	153,234,255
chrX	1589175	1589225		21		1589175	1589225	153,234,255
chrX	1589225	1589275		21		1589225	1589275	153,234,255
chrX	1589275	1589325		21		1589275	1589325	153,234,255
chrX	1589325	1589375		21		1589325	1589375	153,234,255
chrX	1589375	1589425		21		1589375	1589425	153,234,255
chrX	1589625	1589675		21		1589625	1589675	153,234,255
chrX	1668725	1668775		21		1668725	1668775	153,234,255
chrX	1668775	1668825		21		1668775	1668825	153,234,255
chrX	1668975	1669025		21		1668975	1669025	153,234,255
chrX	1669975	1670025		21		1669975	1670025	153,234,255
chrX	1670475	1670525		21		1670475	1670525	153,234,255
chrX	1670525	1670575		21		1670525	1670575	153,234,255
chrX	1670575	1670625		21		1670575	1670625	153,234,255
chrX	1754475	1754525		21		1754475	1754525	153,234,255
chrX	1754525	1754575		21		1754525	1754575	153,234,255
chrX	1754575	1754625		21		1754575	1754625	153,234,255
chrX	1754625	1754675		21		1754625	1754675	153,234,255
chrX	1754675	1754725		21		1754675	1754725	153,234,255
chrX	1754725	1754775		21		1754725	1754775	153,234,255
chrX	1754825	1754875		21		1754825	1754875	153,234,255
chrX	1754925	1754975		21		1754925	1754975	153,234,255
chrX	1755025	1755075		21		1755025	1755075	153,234,255
chrX	1761475	1761525		21		1761475	1761525	153,234,255
chrX	1761725	1761775		21		1761725	1761775	153,234,255
chrX	1762025	1762075		21		1762025	1762075	153,234,255
chrX	1762475	1762525		21		1762475	1762525	153,234,255
chrX	1764225	1764275		21		1764225	1764275	153,234,255
chrX	1764625	1764675		21		1764625	1764675	153,234,255
chrX	1764675	1764725		21		1764675	1764725	153,234,255
chrX	1764725	1764775		21		1764725	1764775	153,234,255
chrX	1764775	1764825		21		1764775	1764825	153,234,255
chrX	1769225	1769275		21		1769225	1769275	153,234,255
chrX	1769275	1769325		21		1769275	1769325	153,234,255
chrX	1769325	1769375		21		1769325	1769375	153,234,255
chrX	1769375	1769425		21		1769375	1769425	153,234,255
chrX	1769425	1769475		21		1769425	1769475	153,234,255
chrX	1769475	1769525		21		1769475	1769525	153,234,255
chrX	1769525	1769575		21		1769525	1769575	153,234,255
chrX	1769575	1769625		21		1769575	1769625	153,234,255
chrX	1783625	1783675		21		1783625	1783675	153,234,255
chrX	1784725	1784775		21		1784725	1784775	153,234,255
chrX	1784775	1784825		21		1784775	1784825	153,234,255
chrX	1784875	1784925		21		1784875	1784925	153,234,255
chrX	1784925	1784975		21		1784925	1784975	153,234,255
chrX	1784975	1785025		21		1784975	1785025	153,234,255
chrX	1785025	1785075		21		1785025	1785075	153,234,255
chrX	1785075	1785125		21		1785075	1785125	153,234,255
chrX	1785125	1785175		21		1785125	1785175	153,234,255
chrX	1785175	1785225		21		1785175	1785225	153,234,255
chrX	1785225	1785275		21		1785225	1785275	153,234,255
chrX	1785275	1785325		21		1785275	1785325	153,234,255
chrX	1785325	1785375		21		1785325	1785375	153,234,255
chrX	1785375	1785425		21		1785375	1785425	153,234,255
chrX	1785425	1785475		21		1785425	1785475	153,234,255
chrX	1785475	1785525		21		1785475	1785525	153,234,255
chrX	1788475	1788525		21		1788475	1788525	153,234,255
chrX	1788525	1788575		21		1788525	1788575	153,234,255
chrX	1788575	1788625		21		1788575	1788625	153,234,255
chrX	1788625	1788675		21		1788625	1788675	153,234,255
chrX	1788675	1788725		21		1788675	1788725	153,234,255
chrX	1788725	1788775		21		1788725	1788775	153,234,255
chrX	1788775	1788825		21		1788775	1788825	153,234,255
chrX	1788825	1788875		21		1788825	1788875	153,234,255
chrX	1788875	1788925		21		1788875	1788925	153,234,255
chrX	1788925	1788975		21		1788925	1788975	153,234,255
chrX	1788975	1789025		21		1788975	1789025	153,234,255
chrX	1789125	1789175		21		1789125	1789175	153,234,255
chrX	1789275	1789325		21		1789275	1789325	153,234,255
chrX	1789375	1789425		21		1789375	1789425	153,234,255
chrX	1789625	1789675		21		1789625	1789675	153,234,255
chrX	1789675	1789725		21		1789675	1789725	153,234,255
chrX	1789725	1789775		21		1789725	1789775	153,234,255
chrX	1789775	1789825		21		1789775	1789825	153,234,255
chrX	1798575	1798625		21		1798575	1798625	153,234,255
chrX	1798625	1798675		21		1798625	1798675	153,234,255
chrX	1798675	1798725		21		1798675	1798725	153,234,255
chrX	1798725	1798775		21		1798725	1798775	153,234,255
chrX	1798775	1798825		21		1798775	1798825	153,234,255
chrX	1798825	1798875		21		1798825	1798875	153,234,255
chrX	1800975	1801025		21		1800975	1801025	153,234,255
chrX	1801025	1801075		21		1801025	1801075	153,234,255
chrX	1801075	1801125		21		1801075	1801125	153,234,255
chrX	1801125	1801175		21		1801125	1801175	153,234,255
chrX	1801175	1801225		21		1801175	1801225	153,234,255
chrX	1804175	1804225		21		1804175	1804225	153,234,255
chrX	1815425	1815475		21		1815425	1815475	153,234,255
chrX	1815475	1815525		21		1815475	1815525	153,234,255
chrX	1815675	1815725		21		1815675	1815725	153,234,255
chrX	1816175	1816225		21		1816175	1816225	153,234,255
chrX	1816225	1816275		21		1816225	1816275	153,234,255
chrX	1817725	1817775		21		1817725	1817775	153,234,255
chrX	1818425	1818475		21		1818425	1818475	153,234,255
chrX	1818475	1818525		21		1818475	1818525	153,234,255
chrX	1821175	1821225		21		1821175	1821225	153,234,255
chrX	1822725	1822775		21		1822725	1822775	153,234,255
chrX	1822775	1822825		21		1822775	1822825	153,234,255
chrX	1832625	1832675		21		1832625	1832675	153,234,255
chrX	1832675	1832725		21		1832675	1832725	153,234,255
chrX	1832725	1832775		21		1832725	1832775	153,234,255
chrX	1832775	1832825		21		1832775	1832825	153,234,255
chrX	1832825	1832875		21		1832825	1832875	153,234,255
chrX	1832875	1832925		21		1832875	1832925	153,234,255
chrX	1832925	1832975		21		1832925	1832975	153,234,255
chrX	1832975	1833025		21		1832975	1833025	153,234,255
chrX	1833025	1833075		21		1833025	1833075	153,234,255
chrX	1833475	1833525		21		1833475	1833525	153,234,255
chrX	1835325	1835375		21		1835325	1835375	153,234,255
chrX	1907625	1907675		21		1907625	1907675	153,234,255
chrX	1907675	1907725		21		1907675	1907725	153,234,255
chrX	1908825	1908875		21		1908825	1908875	153,234,255
chrX	1933425	1933475		21		1933425	1933475	153,234,255
chrX	1933475	1933525		21		1933475	1933525	153,234,255
chrX	1933525	1933575		21		1933525	1933575	153,234,255
chrX	1933575	1933625		21		1933575	1933625	153,234,255
chrX	1933825	1933875		21		1933825	1933875	153,234,255
chrX	1933925	1933975		21		1933925	1933975	153,234,255
chrX	1933975	1934025		21		1933975	1934025	153,234,255
chrX	1934025	1934075		21		1934025	1934075	153,234,255
chrX	1934075	1934125		21		1934075	1934125	153,234,255
chrX	1934125	1934175		21		1934125	1934175	153,234,255
chrX	1934175	1934225		21		1934175	1934225	153,234,255
chrX	1934275	1934325		21		1934275	1934325	153,234,255
chrX	1934575	1934625		21		1934575	1934625	153,234,255
chrX	1934625	1934675		21		1934625	1934675	153,234,255
chrX	1934675	1934725		21		1934675	1934725	153,234,255
chrX	1934725	1934775		21		1934725	1934775	153,234,255
chrX	1958125	1958175		21		1958125	1958175	153,234,255
chrX	1960725	1960775		21		1960725	1960775	153,234,255
chrX	1960775	1960825		21		1960775	1960825	153,234,255
chrX	1960825	1960875		21		1960825	1960875	153,234,255
chrX	1961425	1961475		21		1961425	1961475	153,234,255
chrX	1962325	1962375		21		1962325	1962375	153,234,255
chrX	1963175	1963225		21		1963175	1963225	153,234,255
chrX	1963225	1963275		21		1963225	1963275	153,234,255
chrX	1968825	1968875		21		1968825	1968875	153,234,255
chrX	1968875	1968925		21		1968875	1968925	153,234,255
chrX	1971375	1971425		21		1971375	1971425	153,234,255
chrX	1972225	1972275		21		1972225	1972275	153,234,255
chrX	1972275	1972325		21		1972275	1972325	153,234,255
chrX	1972825	1972875		21		1972825	1972875	153,234,255
chrX	1972875	1972925		21		1972875	1972925	153,234,255
chrX	1972925	1972975		21		1972925	1972975	153,234,255
chrX	1972975	1973025		21		1972975	1973025	153,234,255
chrX	1973025	1973075		21		1973025	1973075	153,234,255
chrX	1973375	1973425		21		1973375	1973425	153,234,255
chrX	1973425	1973475		21		1973425	1973475	153,234,255
chrX	1973925	1973975		21		1973925	1973975	153,234,255
chrX	1973975	1974025		21		1973975	1974025	153,234,255
chrX	1974025	1974075		21		1974025	1974075	153,234,255
chrX	1974075	1974125		21		1974075	1974125	153,234,255
chrX	1988875	1988925		21		1988875	1988925	153,234,255
chrX	1988925	1988975		21		1988925	1988975	153,234,255
chrX	1988975	1989025		21		1988975	1989025	153,234,255
chrX	1989025	1989075		21		1989025	1989075	153,234,255
chrX	1989275	1989325		21		1989275	1989325	153,234,255
chrX	1989325	1989375		21		1989325	1989375	153,234,255
chrX	2015425	2015475		21		2015425	2015475	153,234,255
chrX	2016475	2016525		21		2016475	2016525	153,234,255
chrX	2041125	2041175		21		2041125	2041175	153,234,255
chrX	2041175	2041225		21		2041175	2041225	153,234,255
chrX	2041225	2041275		21		2041225	2041275	153,234,255
chrX	2041725	2041775		21		2041725	2041775	153,234,255
chrX	2041825	2041875		21		2041825	2041875	153,234,255
chrX	2041875	2041925		21		2041875	2041925	153,234,255
chrX	2041925	2041975		21		2041925	2041975	153,234,255
chrX	2041975	2042025		21		2041975	2042025	153,234,255
chrX	2042225	2042275		21		2042225	2042275	153,234,255
chrX	2042275	2042325		21		2042275	2042325	153,234,255
chrX	2049275	2049325		21		2049275	2049325	153,234,255
chrX	2049325	2049375		21		2049325	2049375	153,234,255
chrX	2049375	2049425		21		2049375	2049425	153,234,255
chrX	2049475	2049525		21		2049475	2049525	153,234,255
chrX	2049525	2049575		21		2049525	2049575	153,234,255
chrX	2049925	2049975		21		2049925	2049975	153,234,255
chrX	2050075	2050125		21		2050075	2050125	153,234,255
chrX	2050275	2050325		21		2050275	2050325	153,234,255
chrX	2050375	2050425		21		2050375	2050425	153,234,255
chrX	2050425	2050475		21		2050425	2050475	153,234,255
chrX	2050475	2050525		21		2050475	2050525	153,234,255
chrX	2050525	2050575		21		2050525	2050575	153,234,255
chrX	2050575	2050625		21		2050575	2050625	153,234,255
chrX	2050625	2050675		21		2050625	2050675	153,234,255
chrX	2050675	2050725		21		2050675	2050725	153,234,255
chrX	2050975	2051025		21		2050975	2051025	153,234,255
chrX	2051025	2051075		21		2051025	2051075	153,234,255
chrX	2051075	2051125		21		2051075	2051125	153,234,255
chrX	2051125	2051175		21		2051125	2051175	153,234,255
chrX	2051175	2051225		21		2051175	2051225	153,234,255
chrX	2051225	2051275		21		2051225	2051275	153,234,255
chrX	2051275	2051325		21		2051275	2051325	153,234,255
chrX	2051325	2051375		21		2051325	2051375	153,234,255
chrX	2051375	2051425		21		2051375	2051425	153,234,255
chrX	2051425	2051475		21		2051425	2051475	153,234,255
chrX	2053975	2054025		21		2053975	2054025	153,234,255
chrX	2065925	2065975		21		2065925	2065975	153,234,255
chrX	2065975	2066025		21		2065975	2066025	153,234,255
chrX	2067025	2067075		21		2067025	2067075	153,234,255
chrX	2067625	2067675		21		2067625	2067675	153,234,255
chrX	2067675	2067725		21		2067675	2067725	153,234,255
chrX	2068025	2068075		21		2068025	2068075	153,234,255
chrX	2072475	2072525		21		2072475	2072525	153,234,255
chrX	2077625	2077675		21		2077625	2077675	153,234,255
chrX	2078325	2078375		21		2078325	2078375	153,234,255
chrX	2113775	2113825		21		2113775	2113825	153,234,255
chrX	2119825	2119875		21		2119825	2119875	153,234,255
chrX	2119875	2119925		21		2119875	2119925	153,234,255
chrX	2119925	2119975		21		2119925	2119975	153,234,255
chrX	2119975	2120025		21		2119975	2120025	153,234,255
chrX	2120025	2120075		21		2120025	2120075	153,234,255
chrX	2120075	2120125		21		2120075	2120125	153,234,255
chrX	2120175	2120225		21		2120175	2120225	153,234,255
chrX	2120225	2120275		21		2120225	2120275	153,234,255
chrX	2120325	2120375		21		2120325	2120375	153,234,255
chrX	2120375	2120425		21		2120375	2120425	153,234,255
chrX	2120425	2120475		21		2120425	2120475	153,234,255
chrX	2121025	2121075		21		2121025	2121075	153,234,255
chrX	2134275	2134325		21		2134275	2134325	153,234,255
chrX	2134325	2134375		21		2134325	2134375	153,234,255
chrX	2134425	2134475		21		2134425	2134475	153,234,255
chrX	2134675	2134725		21		2134675	2134725	153,234,255
chrX	2134725	2134775		21		2134725	2134775	153,234,255
chrX	2137225	2137275		21		2137225	2137275	153,234,255
chrX	2137275	2137325		21		2137275	2137325	153,234,255
chrX	2137325	2137375		21		2137325	2137375	153,234,255
chrX	2137475	2137525		21		2137475	2137525	153,234,255
chrX	2141675	2141725		21		2141675	2141725	153,234,255
chrX	2142075	2142125		21		2142075	2142125	153,234,255
chrX	2142125	2142175		21		2142125	2142175	153,234,255
chrX	2142175	2142225		21		2142175	2142225	153,234,255
chrX	2142225	2142275		21		2142225	2142275	153,234,255
chrX	2142275	2142325		21		2142275	2142325	153,234,255
chrX	2142325	2142375		21		2142325	2142375	153,234,255
chrX	2142525	2142575		21		2142525	2142575	153,234,255
chrX	2142575	2142625		21		2142575	2142625	153,234,255
chrX	2143475	2143525		21		2143475	2143525	153,234,255
chrX	2143525	2143575		21		2143525	2143575	153,234,255
chrX	2144825	2144875		21		2144825	2144875	153,234,255
chrX	2145975	2146025		21		2145975	2146025	153,234,255
chrX	2146325	2146375		21		2146325	2146375	153,234,255
chrX	2155775	2155825		21		2155775	2155825	153,234,255
chrX	2157325	2157375		21		2157325	2157375	153,234,255
chrX	2157375	2157425		21		2157375	2157425	153,234,255
chrX	2157475	2157525		21		2157475	2157525	153,234,255
chrX	2157525	2157575		21		2157525	2157575	153,234,255
chrX	2157575	2157625		21		2157575	2157625	153,234,255
chrX	2157625	2157675		21		2157625	2157675	153,234,255
chrX	2157775	2157825		21		2157775	2157825	153,234,255
chrX	2157975	2158025		21		2157975	2158025	153,234,255
chrX	2158025	2158075		21		2158025	2158075	153,234,255
chrX	2158075	2158125		21		2158075	2158125	153,234,255
chrX	2158125	2158175		21		2158125	2158175	153,234,255
chrX	2158175	2158225		21		2158175	2158225	153,234,255
chrX	2160875	2160925		21		2160875	2160925	153,234,255
chrX	2162225	2162275		21		2162225	2162275	153,234,255
chrX	2162725	2162775		21		2162725	2162775	153,234,255
chrX	2167725	2167775		21		2167725	2167775	153,234,255
chrX	2237325	2237375		21		2237325	2237375	153,234,255
chrX	2237375	2237425		21		2237375	2237425	153,234,255
chrX	2336575	2336625		21		2336575	2336625	153,234,255
chrX	2336625	2336675		21		2336625	2336675	153,234,255
chrX	2336675	2336725		21		2336675	2336725	153,234,255
chrX	2336725	2336775		21		2336725	2336775	153,234,255
chrX	2336775	2336825		21		2336775	2336825	153,234,255
chrX	2337075	2337125		21		2337075	2337125	153,234,255
chrX	2341325	2341375		21		2341325	2341375	153,234,255
chrX	2342425	2342475		21		2342425	2342475	153,234,255
chrX	2477875	2477925		21		2477875	2477925	153,234,255
chrX	2478775	2478825		21		2478775	2478825	153,234,255
chrX	2480325	2480375		21		2480325	2480375	153,234,255
chrX	2480375	2480425		21		2480375	2480425	153,234,255
chrX	2480425	2480475		21		2480425	2480475	153,234,255
chrX	2493925	2493975		21		2493925	2493975	153,234,255
chrX	2494725	2494775		21		2494725	2494775	153,234,255
chrX	2500025	2500075		21		2500025	2500075	153,234,255
chrX	2500075	2500125		21		2500075	2500125	153,234,255
chrX	2500175	2500225		21		2500175	2500225	153,234,255
chrX	2500225	2500275		21		2500225	2500275	153,234,255
chrX	2500275	2500325		21		2500275	2500325	153,234,255
chrX	2500375	2500425		21		2500375	2500425	153,234,255
chrX	2501925	2501975		21		2501925	2501975	153,234,255
chrX	2501975	2502025		21		2501975	2502025	153,234,255
chrX	2502025	2502075		21		2502025	2502075	153,234,255
chrX	2503625	2503675		21		2503625	2503675	153,234,255
chrX	2503675	2503725		21		2503675	2503725	153,234,255
chrX	2503775	2503825		21		2503775	2503825	153,234,255
chrX	2512375	2512425		21		2512375	2512425	153,234,255
chrX	2512425	2512475		21		2512425	2512475	153,234,255
chrX	2515325	2515375		21		2515325	2515375	153,234,255
chrX	2519825	2519875		21		2519825	2519875	153,234,255
chrX	2519875	2519925		21		2519875	2519925	153,234,255
chrX	2519925	2519975		21		2519925	2519975	153,234,255
chrX	2519975	2520025		21		2519975	2520025	153,234,255
chrX	2520025	2520075		21		2520025	2520075	153,234,255
chrX	2520075	2520125		21		2520075	2520125	153,234,255
chrX	2520125	2520175		21		2520125	2520175	153,234,255
chrX	2520225	2520275		21		2520225	2520275	153,234,255
chrX	2520625	2520675		21		2520625	2520675	153,234,255
chrX	2520875	2520925		21		2520875	2520925	153,234,255
chrX	2529025	2529075		21		2529025	2529075	153,234,255
chrX	2529075	2529125		21		2529075	2529125	153,234,255
chrX	2529175	2529225		21		2529175	2529225	153,234,255
chrX	2560325	2560375		21		2560325	2560375	153,234,255
chrX	2560375	2560425		21		2560375	2560425	153,234,255
chrX	2560425	2560475		21		2560425	2560475	153,234,255
chrX	2590475	2590525		21		2590475	2590525	153,234,255
chrX	2590575	2590625		21		2590575	2590625	153,234,255
chrX	2590625	2590675		21		2590625	2590675	153,234,255
chrX	2590725	2590775		21		2590725	2590775	153,234,255
chrX	2590775	2590825		21		2590775	2590825	153,234,255
chrX	2594075	2594125		21		2594075	2594125	153,234,255
chrX	2596525	2596575		21		2596525	2596575	153,234,255
chrX	2596625	2596675		21		2596625	2596675	153,234,255
chrX	2606175	2606225		21		2606175	2606225	153,234,255
chrX	2607125	2607175		21		2607125	2607175	153,234,255
chrX	2610525	2610575		21		2610525	2610575	153,234,255
chrX	2610775	2610825		21		2610775	2610825	153,234,255
chrX	2610875	2610925		21		2610875	2610925	153,234,255
chrX	2612425	2612475		21		2612425	2612475	153,234,255
chrX	2612475	2612525		21		2612475	2612525	153,234,255
chrX	2612525	2612575		21		2612525	2612575	153,234,255
chrX	2612575	2612625		21		2612575	2612625	153,234,255
chrX	2612825	2612875		21		2612825	2612875	153,234,255
chrX	2612875	2612925		21		2612875	2612925	153,234,255
chrX	2612925	2612975		21		2612925	2612975	153,234,255
chrX	2612975	2613025		21		2612975	2613025	153,234,255
chrX	2613025	2613075		21		2613025	2613075	153,234,255
chrX	2613075	2613125		21		2613075	2613125	153,234,255
chrX	2613125	2613175		21		2613125	2613175	153,234,255
chrX	2613275	2613325		21		2613275	2613325	153,234,255
chrX	2613325	2613375		21		2613325	2613375	153,234,255
chrX	2613675	2613725		21		2613675	2613725	153,234,255
chrX	2615275	2615325		21		2615275	2615325	153,234,255
chrX	2615525	2615575		21		2615525	2615575	153,234,255
chrX	2620425	2620475		21		2620425	2620475	153,234,255
chrX	2620475	2620525		21		2620475	2620525	153,234,255
chrX	2625575	2625625		21		2625575	2625625	153,234,255
chrX	2626725	2626775		21		2626725	2626775	153,234,255
chrX	2626875	2626925		21		2626875	2626925	153,234,255
chrX	2627025	2627075		21		2627025	2627075	153,234,255
chrX	2628225	2628275		21		2628225	2628275	153,234,255
chrX	2629775	2629825		21		2629775	2629825	153,234,255
chrX	3069825	3069875		21		3069825	3069875	153,234,255
chrX	3069925	3069975		21		3069925	3069975	153,234,255
chrX	3378375	3378425		21		3378375	3378425	153,234,255
chrX	3378475	3378525		21		3378475	3378525	153,234,255
chrX	3378525	3378575		21		3378525	3378575	153,234,255
chrX	3380575	3380625		21		3380575	3380625	153,234,255
chrX	3380675	3380725		21		3380675	3380725	153,234,255
chrX	3380975	3381025		21		3380975	3381025	153,234,255
chrX	3466325	3466375		21		3466325	3466375	153,234,255
chrX	3565325	3565375		21		3565325	3565375	153,234,255
chrX	3675425	3675475		21		3675425	3675475	153,234,255
chrX	3675575	3675625		21		3675575	3675625	153,234,255
chrX	3675625	3675675		21		3675625	3675675	153,234,255
chrX	3676125	3676175		21		3676125	3676175	153,234,255
chrX	3676175	3676225		21		3676175	3676225	153,234,255
chrX	3676225	3676275		21		3676225	3676275	153,234,255
chrX	3676325	3676375		21		3676325	3676375	153,234,255
chrX	3684825	3684875		21		3684825	3684875	153,234,255
chrX	3684925	3684975		21		3684925	3684975	153,234,255
chrX	3684975	3685025		21		3684975	3685025	153,234,255
chrX	3685025	3685075		21		3685025	3685075	153,234,255
chrX	3685075	3685125		21		3685075	3685125	153,234,255
chrX	3685125	3685175		21		3685125	3685175	153,234,255
chrX	3685175	3685225		21		3685175	3685225	153,234,255
chrX	3685225	3685275		21		3685225	3685275	153,234,255
chrX	3685275	3685325		21		3685275	3685325	153,234,255
chrX	3685325	3685375		21		3685325	3685375	153,234,255
chrX	3693575	3693625		21		3693575	3693625	153,234,255
chrX	3693925	3693975		21		3693925	3693975	153,234,255
chrX	3693975	3694025		21		3693975	3694025	153,234,255
chrX	3694025	3694075		21		3694025	3694075	153,234,255
chrX	3694075	3694125		21		3694075	3694125	153,234,255
chrX	3694125	3694175		21		3694125	3694175	153,234,255
chrX	3694175	3694225		21		3694175	3694225	153,234,255
chrX	3694225	3694275		21		3694225	3694275	153,234,255
chrX	3694275	3694325		21		3694275	3694325	153,234,255
chrX	3694325	3694375		21		3694325	3694375	153,234,255
chrX	3694375	3694425		21		3694375	3694425	153,234,255
chrX	3694425	3694475		21		3694425	3694475	153,234,255
chrX	3766975	3767025		21		3766975	3767025	153,234,255
chrX	3775475	3775525		21		3775475	3775525	153,234,255
chrX	3775825	3775875		21		3775825	3775875	153,234,255
chrX	3776275	3776325		21		3776275	3776325	153,234,255
chrX	3776325	3776375		21		3776325	3776375	153,234,255
chrX	3776375	3776425		21		3776375	3776425	153,234,255
chrX	3776425	3776475		21		3776425	3776475	153,234,255
chrX	3776475	3776525		21		3776475	3776525	153,234,255
chrX	3828775	3828825		21		3828775	3828825	153,234,255
chrX	3828825	3828875		21		3828825	3828875	153,234,255
chrX	3845775	3845825		21		3845775	3845825	153,234,255
chrX	3858025	3858075		21		3858025	3858075	153,234,255
chrX	3858075	3858125		21		3858075	3858125	153,234,255
chrX	3859975	3860025		21		3859975	3860025	153,234,255
chrX	3860025	3860075		21		3860025	3860075	153,234,255
chrX	3994025	3994075		21		3994025	3994075	153,234,255
chrX	3994075	3994125		21		3994075	3994125	153,234,255
chrX	4005375	4005425		21		4005375	4005425	153,234,255
chrX	4005475	4005525		21		4005475	4005525	153,234,255
chrX	4005575	4005625		21		4005575	4005625	153,234,255
chrX	4005625	4005675		21		4005625	4005675	153,234,255
chrX	4005675	4005725		21		4005675	4005725	153,234,255
chrX	4005725	4005775		21		4005725	4005775	153,234,255
chrX	4005775	4005825		21		4005775	4005825	153,234,255
chrX	4005825	4005875		21		4005825	4005875	153,234,255
chrX	4005875	4005925		21		4005875	4005925	153,234,255
chrX	4006125	4006175		21		4006125	4006175	153,234,255
chrX	4006225	4006275		21		4006225	4006275	153,234,255
chrX	4006525	4006575		21		4006525	4006575	153,234,255
chrX	4006575	4006625		21		4006575	4006625	153,234,255
chrX	4006625	4006675		21		4006625	4006675	153,234,255
chrX	4006775	4006825		21		4006775	4006825	153,234,255
chrX	4006825	4006875		21		4006825	4006875	153,234,255
chrX	4006875	4006925		21		4006875	4006925	153,234,255
chrX	4006925	4006975		21		4006925	4006975	153,234,255
chrX	4006975	4007025		21		4006975	4007025	153,234,255
chrX	4012125	4012175		21		4012125	4012175	153,234,255
chrX	4012425	4012475		21		4012425	4012475	153,234,255
chrX	4014675	4014725		21		4014675	4014725	153,234,255
chrX	4014725	4014775		21		4014725	4014775	153,234,255
chrX	4211425	4211475		21		4211425	4211475	153,234,255
chrX	4214175	4214225		21		4214175	4214225	153,234,255
chrX	4214225	4214275		21		4214225	4214275	153,234,255
chrX	4215125	4215175		21		4215125	4215175	153,234,255
chrX	4215225	4215275		21		4215225	4215275	153,234,255
chrX	4215275	4215325		21		4215275	4215325	153,234,255
chrX	4215325	4215375		21		4215325	4215375	153,234,255
chrX	4215375	4215425		21		4215375	4215425	153,234,255
chrX	4260875	4260925		21		4260875	4260925	153,234,255
chrX	4260925	4260975		21		4260925	4260975	153,234,255
chrX	4260975	4261025		21		4260975	4261025	153,234,255
chrX	4261025	4261075		21		4261025	4261075	153,234,255
chrX	4261225	4261275		21		4261225	4261275	153,234,255
chrX	4261475	4261525		21		4261475	4261525	153,234,255
chrX	4261525	4261575		21		4261525	4261575	153,234,255
chrX	4261575	4261625		21		4261575	4261625	153,234,255
chrX	4431775	4431825		21		4431775	4431825	153,234,255
chrX	4431825	4431875		21		4431825	4431875	153,234,255
chrX	4432225	4432275		21		4432225	4432275	153,234,255
chrX	4432275	4432325		21		4432275	4432325	153,234,255
chrX	4434125	4434175		21		4434125	4434175	153,234,255
chrX	4435475	4435525		21		4435475	4435525	153,234,255
chrX	4435575	4435625		21		4435575	4435625	153,234,255
chrX	4435625	4435675		21		4435625	4435675	153,234,255
chrX	4436175	4436225		21		4436175	4436225	153,234,255
chrX	4436225	4436275		21		4436225	4436275	153,234,255
chrX	4436875	4436925		21		4436875	4436925	153,234,255
chrX	4436925	4436975		21		4436925	4436975	153,234,255
chrX	4441625	4441675		21		4441625	4441675	153,234,255
chrX	4441675	4441725		21		4441675	4441725	153,234,255
chrX	4441725	4441775		21		4441725	4441775	153,234,255
chrX	4445075	4445125		21		4445075	4445125	153,234,255
chrX	4445375	4445425		21		4445375	4445425	153,234,255
chrX	4445625	4445675		21		4445625	4445675	153,234,255
chrX	4446675	4446725		21		4446675	4446725	153,234,255
chrX	4447425	4447475		21		4447425	4447475	153,234,255
chrX	4447525	4447575		21		4447525	4447575	153,234,255
chrX	4447675	4447725		21		4447675	4447725	153,234,255
chrX	4529125	4529175		21		4529125	4529175	153,234,255
chrX	4529175	4529225		21		4529175	4529225	153,234,255
chrX	4531075	4531125		21		4531075	4531125	153,234,255
chrX	4531125	4531175		21		4531125	4531175	153,234,255
chrX	4543425	4543475		21		4543425	4543475	153,234,255
chrX	4544675	4544725		21		4544675	4544725	153,234,255
chrX	4544725	4544775		21		4544725	4544775	153,234,255
chrX	4544775	4544825		21		4544775	4544825	153,234,255
chrX	4544825	4544875		21		4544825	4544875	153,234,255
chrX	4544875	4544925		21		4544875	4544925	153,234,255
chrX	4583675	4583725		21		4583675	4583725	153,234,255
chrX	4584325	4584375		21		4584325	4584375	153,234,255
chrX	4584825	4584875		21		4584825	4584875	153,234,255
chrX	4587175	4587225		21		4587175	4587225	153,234,255
chrX	4597525	4597575		21		4597525	4597575	153,234,255
chrX	4597575	4597625		21		4597575	4597625	153,234,255
chrX	4597625	4597675		21		4597625	4597675	153,234,255
chrX	4597675	4597725		21		4597675	4597725	153,234,255
chrX	4597725	4597775		21		4597725	4597775	153,234,255
chrX	4597975	4598025		21		4597975	4598025	153,234,255
chrX	4807175	4807225		21		4807175	4807225	153,234,255
chrX	4807225	4807275		21		4807225	4807275	153,234,255
chrX	4807275	4807325		21		4807275	4807325	153,234,255
chrX	4807375	4807425		21		4807375	4807425	153,234,255
chrX	4807425	4807475		21		4807425	4807475	153,234,255
chrX	4807475	4807525		21		4807475	4807525	153,234,255
chrX	4807525	4807575		21		4807525	4807575	153,234,255
chrX	4807575	4807625		21		4807575	4807625	153,234,255
chrX	4807625	4807675		21		4807625	4807675	153,234,255
chrX	4807675	4807725		21		4807675	4807725	153,234,255
chrX	4807725	4807775		21		4807725	4807775	153,234,255
chrX	4807775	4807825		21		4807775	4807825	153,234,255
chrX	4809625	4809675		21		4809625	4809675	153,234,255
chrX	4809725	4809775		21		4809725	4809775	153,234,255
chrX	4809775	4809825		21		4809775	4809825	153,234,255
chrX	4809825	4809875		21		4809825	4809875	153,234,255
chrX	4810175	4810225		21		4810175	4810225	153,234,255
chrX	4810675	4810725		21		4810675	4810725	153,234,255
chrX	4810725	4810775		21		4810725	4810775	153,234,255
chrX	4811075	4811125		21		4811075	4811125	153,234,255
chrX	4811125	4811175		21		4811125	4811175	153,234,255
chrX	4811225	4811275		21		4811225	4811275	153,234,255
chrX	4811625	4811675		21		4811625	4811675	153,234,255
chrX	4811675	4811725		21		4811675	4811725	153,234,255
chrX	4811875	4811925		21		4811875	4811925	153,234,255
chrX	4811925	4811975		21		4811925	4811975	153,234,255
chrX	4811975	4812025		21		4811975	4812025	153,234,255
chrX	4812225	4812275		21		4812225	4812275	153,234,255
chrX	4813675	4813725		21		4813675	4813725	153,234,255
chrX	4813725	4813775		21		4813725	4813775	153,234,255
chrX	4813775	4813825		21		4813775	4813825	153,234,255
chrX	4813825	4813875		21		4813825	4813875	153,234,255
chrX	4813875	4813925		21		4813875	4813925	153,234,255
chrX	4813925	4813975		21		4813925	4813975	153,234,255
chrX	4814125	4814175		21		4814125	4814175	153,234,255
chrX	4814175	4814225		21		4814175	4814225	153,234,255
chrX	4814625	4814675		21		4814625	4814675	153,234,255
chrX	4823375	4823425		21		4823375	4823425	153,234,255
chrX	4823425	4823475		21		4823425	4823475	153,234,255
chrX	4823475	4823525		21		4823475	4823525	153,234,255
chrX	4823525	4823575		21		4823525	4823575	153,234,255
chrX	4975225	4975275		21		4975225	4975275	153,234,255
chrX	4975475	4975525		21		4975475	4975525	153,234,255
chrX	5201875	5201925		21		5201875	5201925	153,234,255
chrX	5201975	5202025		21		5201975	5202025	153,234,255
chrX	5212225	5212275		21		5212225	5212275	153,234,255
chrX	5214125	5214175		21		5214125	5214175	153,234,255
chrX	5214475	5214525		21		5214475	5214525	153,234,255
chrX	5214925	5214975		21		5214925	5214975	153,234,255
chrX	5214975	5215025		21		5214975	5215025	153,234,255
chrX	5215025	5215075		21		5215025	5215075	153,234,255
chrX	5215425	5215475		21		5215425	5215475	153,234,255
chrX	5215475	5215525		21		5215475	5215525	153,234,255
chrX	5215675	5215725		21		5215675	5215725	153,234,255
chrX	5216275	5216325		21		5216275	5216325	153,234,255
chrX	5218175	5218225		21		5218175	5218225	153,234,255
chrX	5218225	5218275		21		5218225	5218275	153,234,255
chrX	5218825	5218875		21		5218825	5218875	153,234,255
chrX	5218875	5218925		21		5218875	5218925	153,234,255
chrX	5218925	5218975		21		5218925	5218975	153,234,255
chrX	5218975	5219025		21		5218975	5219025	153,234,255
chrX	5219425	5219475		21		5219425	5219475	153,234,255
chrX	5219625	5219675		21		5219625	5219675	153,234,255
chrX	5219675	5219725		21		5219675	5219725	153,234,255
chrX	5219775	5219825		21		5219775	5219825	153,234,255
chrX	5220025	5220075		21		5220025	5220075	153,234,255
chrX	5220075	5220125		21		5220075	5220125	153,234,255
chrX	5221825	5221875		21		5221825	5221875	153,234,255
chrX	5221875	5221925		21		5221875	5221925	153,234,255
chrX	5221925	5221975		21		5221925	5221975	153,234,255
chrX	5222325	5222375		21		5222325	5222375	153,234,255
chrX	5224375	5224425		21		5224375	5224425	153,234,255
chrX	5224675	5224725		21		5224675	5224725	153,234,255
chrX	5224725	5224775		21		5224725	5224775	153,234,255
chrX	5224825	5224875		21		5224825	5224875	153,234,255
chrX	5224875	5224925		21		5224875	5224925	153,234,255
chrX	5224925	5224975		21		5224925	5224975	153,234,255
chrX	5316825	5316875		21		5316825	5316875	153,234,255
chrX	5316875	5316925		21		5316875	5316925	153,234,255
chrX	5317225	5317275		21		5317225	5317275	153,234,255
chrX	5317275	5317325		21		5317275	5317325	153,234,255
chrX	5317325	5317375		21		5317325	5317375	153,234,255
chrX	5318375	5318425		21		5318375	5318425	153,234,255
chrX	5325325	5325375		21		5325325	5325375	153,234,255
chrX	5511725	5511775		21		5511725	5511775	153,234,255
chrX	5511775	5511825		21		5511775	5511825	153,234,255
chrX	5511825	5511875		21		5511825	5511875	153,234,255
chrX	5511875	5511925		21		5511875	5511925	153,234,255
chrX	5512075	5512125		21		5512075	5512125	153,234,255
chrX	5512125	5512175		21		5512125	5512175	153,234,255
chrX	5512175	5512225		21		5512175	5512225	153,234,255
chrX	5513475	5513525		21		5513475	5513525	153,234,255
chrX	5514125	5514175		21		5514125	5514175	153,234,255
chrX	5514725	5514775		21		5514725	5514775	153,234,255
chrX	5517225	5517275		21		5517225	5517275	153,234,255
chrX	5518875	5518925		21		5518875	5518925	153,234,255
chrX	5559075	5559125		21		5559075	5559125	153,234,255
chrX	5561075	5561125		21		5561075	5561125	153,234,255
chrX	5561125	5561175		21		5561125	5561175	153,234,255
chrX	5561175	5561225		21		5561175	5561225	153,234,255
chrX	5561225	5561275		21		5561225	5561275	153,234,255
chrX	5561275	5561325		21		5561275	5561325	153,234,255
chrX	5561325	5561375		21		5561325	5561375	153,234,255
chrX	5561375	5561425		21		5561375	5561425	153,234,255
chrX	5561425	5561475		21		5561425	5561475	153,234,255
chrX	5562475	5562525		21		5562475	5562525	153,234,255
chrX	5562525	5562575		21		5562525	5562575	153,234,255
chrX	5565525	5565575		21		5565525	5565575	153,234,255
chrX	5565575	5565625		21		5565575	5565625	153,234,255
chrX	5568375	5568425		21		5568375	5568425	153,234,255
chrX	5568425	5568475		21		5568425	5568475	153,234,255
chrX	5568525	5568575		21		5568525	5568575	153,234,255
chrX	5568725	5568775		21		5568725	5568775	153,234,255
chrX	5568775	5568825		21		5568775	5568825	153,234,255
chrX	5581475	5581525		21		5581475	5581525	153,234,255
chrX	5582225	5582275		21		5582225	5582275	153,234,255
chrX	5582275	5582325		21		5582275	5582325	153,234,255
chrX	5582325	5582375		21		5582325	5582375	153,234,255
chrX	5582375	5582425		21		5582375	5582425	153,234,255
chrX	5582425	5582475		21		5582425	5582475	153,234,255
chrX	5582525	5582575		21		5582525	5582575	153,234,255
chrX	5582675	5582725		21		5582675	5582725	153,234,255
chrX	5582725	5582775		21		5582725	5582775	153,234,255
chrX	5582775	5582825		21		5582775	5582825	153,234,255
chrX	5582825	5582875		21		5582825	5582875	153,234,255
chrX	5582875	5582925		21		5582875	5582925	153,234,255
chrX	5583175	5583225		21		5583175	5583225	153,234,255
chrX	5583225	5583275		21		5583225	5583275	153,234,255
chrX	5586375	5586425		21		5586375	5586425	153,234,255
chrX	5587825	5587875		21		5587825	5587875	153,234,255
chrX	5587875	5587925		21		5587875	5587925	153,234,255
chrX	5588475	5588525		21		5588475	5588525	153,234,255
chrX	5616425	5616475		21		5616425	5616475	153,234,255
chrX	5637925	5637975		21		5637925	5637975	153,234,255
chrX	5642725	5642775		21		5642725	5642775	153,234,255
chrX	5642775	5642825		21		5642775	5642825	153,234,255
chrX	5642825	5642875		21		5642825	5642875	153,234,255
chrX	5648375	5648425		21		5648375	5648425	153,234,255
chrX	5652175	5652225		21		5652175	5652225	153,234,255
chrX	5652225	5652275		21		5652225	5652275	153,234,255
chrX	5652425	5652475		21		5652425	5652475	153,234,255
chrX	5652475	5652525		21		5652475	5652525	153,234,255
chrX	5652525	5652575		21		5652525	5652575	153,234,255
chrX	5653275	5653325		21		5653275	5653325	153,234,255
chrX	5655025	5655075		21		5655025	5655075	153,234,255
chrX	5655075	5655125		21		5655075	5655125	153,234,255
chrX	5655225	5655275		21		5655225	5655275	153,234,255
chrX	5655325	5655375		21		5655325	5655375	153,234,255
chrX	5655925	5655975		21		5655925	5655975	153,234,255
chrX	5659175	5659225		21		5659175	5659225	153,234,255
chrX	5659375	5659425		21		5659375	5659425	153,234,255
chrX	5659475	5659525		21		5659475	5659525	153,234,255
chrX	5660275	5660325		21		5660275	5660325	153,234,255
chrX	5766325	5766375		21		5766325	5766375	153,234,255
chrX	5766375	5766425		21		5766375	5766425	153,234,255
chrX	5766425	5766475		21		5766425	5766475	153,234,255
chrX	5766475	5766525		21		5766475	5766525	153,234,255
chrX	5766525	5766575		21		5766525	5766575	153,234,255
chrX	5766675	5766725		21		5766675	5766725	153,234,255
chrX	5766775	5766825		21		5766775	5766825	153,234,255
chrX	5766825	5766875		21		5766825	5766875	153,234,255
chrX	5766875	5766925		21		5766875	5766925	153,234,255
chrX	5768975	5769025		21		5768975	5769025	153,234,255
chrX	5769775	5769825		21		5769775	5769825	153,234,255
chrX	5769825	5769875		21		5769825	5769875	153,234,255
chrX	5771775	5771825		21		5771775	5771825	153,234,255
chrX	5772375	5772425		21		5772375	5772425	153,234,255
chrX	5772425	5772475		21		5772425	5772475	153,234,255
chrX	5772475	5772525		21		5772475	5772525	153,234,255
chrX	5772525	5772575		21		5772525	5772575	153,234,255
chrX	5772575	5772625		21		5772575	5772625	153,234,255
chrX	5772625	5772675		21		5772625	5772675	153,234,255
chrX	5772675	5772725		21		5772675	5772725	153,234,255
chrX	5772725	5772775		21		5772725	5772775	153,234,255
chrX	5772775	5772825		21		5772775	5772825	153,234,255
chrX	5772825	5772875		21		5772825	5772875	153,234,255
chrX	5772875	5772925		21		5772875	5772925	153,234,255
chrX	5772925	5772975		21		5772925	5772975	153,234,255
chrX	5772975	5773025		21		5772975	5773025	153,234,255
chrX	5773025	5773075		21		5773025	5773075	153,234,255
chrX	5797275	5797325		21		5797275	5797325	153,234,255
chrX	5797325	5797375		21		5797325	5797375	153,234,255
chrX	5797375	5797425		21		5797375	5797425	153,234,255
chrX	5797425	5797475		21		5797425	5797475	153,234,255
chrX	5797675	5797725		21		5797675	5797725	153,234,255
chrX	5797725	5797775		21		5797725	5797775	153,234,255
chrX	5797775	5797825		21		5797775	5797825	153,234,255
chrX	5797825	5797875		21		5797825	5797875	153,234,255
chrX	5802325	5802375		21		5802325	5802375	153,234,255
chrX	5802425	5802475		21		5802425	5802475	153,234,255
chrX	5802475	5802525		21		5802475	5802525	153,234,255
chrX	5802925	5802975		21		5802925	5802975	153,234,255
chrX	5803125	5803175		21		5803125	5803175	153,234,255
chrX	5803175	5803225		21		5803175	5803225	153,234,255
chrX	5803525	5803575		21		5803525	5803575	153,234,255
chrX	5803575	5803625		21		5803575	5803625	153,234,255
chrX	5808625	5808675		21		5808625	5808675	153,234,255
chrX	5809275	5809325		21		5809275	5809325	153,234,255
chrX	5809375	5809425		21		5809375	5809425	153,234,255
chrX	5809425	5809475		21		5809425	5809475	153,234,255
chrX	5838325	5838375		21		5838325	5838375	153,234,255
chrX	5932275	5932325		21		5932275	5932325	153,234,255
chrX	5979775	5979825		21		5979775	5979825	153,234,255
chrX	5979825	5979875		21		5979825	5979875	153,234,255
chrX	5981325	5981375		21		5981325	5981375	153,234,255
chrX	5982425	5982475		21		5982425	5982475	153,234,255
chrX	5982475	5982525		21		5982475	5982525	153,234,255
chrX	5982775	5982825		21		5982775	5982825	153,234,255
chrX	5982875	5982925		21		5982875	5982925	153,234,255
chrX	5982925	5982975		21		5982925	5982975	153,234,255
chrX	5982975	5983025		21		5982975	5983025	153,234,255
chrX	5983025	5983075		21		5983025	5983075	153,234,255
chrX	5983075	5983125		21		5983075	5983125	153,234,255
chrX	5983175	5983225		21		5983175	5983225	153,234,255
chrX	5983225	5983275		21		5983225	5983275	153,234,255
chrX	5983275	5983325		21		5983275	5983325	153,234,255
chrX	5983325	5983375		21		5983325	5983375	153,234,255
chrX	5983375	5983425		21		5983375	5983425	153,234,255
chrX	5983425	5983475		21		5983425	5983475	153,234,255
chrX	5983475	5983525		21		5983475	5983525	153,234,255
chrX	5983525	5983575		21		5983525	5983575	153,234,255
chrX	5983575	5983625		21		5983575	5983625	153,234,255
chrX	5983625	5983675		21		5983625	5983675	153,234,255
chrX	6115275	6115325		21		6115275	6115325	153,234,255
chrX	6115575	6115625		21		6115575	6115625	153,234,255
chrX	6116425	6116475		21		6116425	6116475	153,234,255
chrX	6116475	6116525		21		6116475	6116525	153,234,255
chrX	6120875	6120925		21		6120875	6120925	153,234,255
chrX	6150475	6150525		21		6150475	6150525	153,234,255
chrX	6150525	6150575		21		6150525	6150575	153,234,255
chrX	6150575	6150625		21		6150575	6150625	153,234,255
chrX	6150625	6150675		21		6150625	6150675	153,234,255
chrX	6150675	6150725		21		6150675	6150725	153,234,255
chrX	6150725	6150775		21		6150725	6150775	153,234,255
chrX	6151025	6151075		21		6151025	6151075	153,234,255
chrX	6151075	6151125		21		6151075	6151125	153,234,255
chrX	6162525	6162575		21		6162525	6162575	153,234,255
chrX	6162575	6162625		21		6162575	6162625	153,234,255
chrX	6162775	6162825		21		6162775	6162825	153,234,255
chrX	6162825	6162875		21		6162825	6162875	153,234,255
chrX	6162875	6162925		21		6162875	6162925	153,234,255
chrX	6162925	6162975		21		6162925	6162975	153,234,255
chrX	6162975	6163025		21		6162975	6163025	153,234,255
chrX	6163575	6163625		21		6163575	6163625	153,234,255
chrX	6164275	6164325		21		6164275	6164325	153,234,255
chrX	6164325	6164375		21		6164325	6164375	153,234,255
chrX	6164375	6164425		21		6164375	6164425	153,234,255
chrX	6165725	6165775		21		6165725	6165775	153,234,255
chrX	6165775	6165825		21		6165775	6165825	153,234,255
chrX	6165825	6165875		21		6165825	6165875	153,234,255
chrX	6180925	6180975		21		6180925	6180975	153,234,255
chrX	6181125	6181175		21		6181125	6181175	153,234,255
chrX	6181275	6181325		21		6181275	6181325	153,234,255
chrX	6181325	6181375		21		6181325	6181375	153,234,255
chrX	6181375	6181425		21		6181375	6181425	153,234,255
chrX	6181425	6181475		21		6181425	6181475	153,234,255
chrX	6182525	6182575		21		6182525	6182575	153,234,255
chrX	6182925	6182975		21		6182925	6182975	153,234,255
chrX	6182975	6183025		21		6182975	6183025	153,234,255
chrX	6183025	6183075		21		6183025	6183075	153,234,255
chrX	6183175	6183225		21		6183175	6183225	153,234,255
chrX	6183225	6183275		21		6183225	6183275	153,234,255
chrX	6183325	6183375		21		6183325	6183375	153,234,255
chrX	6184175	6184225		21		6184175	6184225	153,234,255
chrX	6184225	6184275		21		6184225	6184275	153,234,255
chrX	6184575	6184625		21		6184575	6184625	153,234,255
chrX	6184625	6184675		21		6184625	6184675	153,234,255
chrX	6184675	6184725		21		6184675	6184725	153,234,255
chrX	6185025	6185075		21		6185025	6185075	153,234,255
chrX	6185175	6185225		21		6185175	6185225	153,234,255
chrX	6185625	6185675		21		6185625	6185675	153,234,255
chrX	6185875	6185925		21		6185875	6185925	153,234,255
chrX	6186075	6186125		21		6186075	6186125	153,234,255
chrX	6186675	6186725		21		6186675	6186725	153,234,255
chrX	6186725	6186775		21		6186725	6186775	153,234,255
chrX	6186825	6186875		21		6186825	6186875	153,234,255
chrX	6186875	6186925		21		6186875	6186925	153,234,255
chrX	6186925	6186975		21		6186925	6186975	153,234,255
chrX	6186975	6187025		21		6186975	6187025	153,234,255
chrX	6187225	6187275		21		6187225	6187275	153,234,255
chrX	6187325	6187375		21		6187325	6187375	153,234,255
chrX	6189725	6189775		21		6189725	6189775	153,234,255
chrX	6189775	6189825		21		6189775	6189825	153,234,255
chrX	6189975	6190025		21		6189975	6190025	153,234,255
chrX	6190025	6190075		21		6190025	6190075	153,234,255
chrX	6190075	6190125		21		6190075	6190125	153,234,255
chrX	6190125	6190175		21		6190125	6190175	153,234,255
chrX	6190175	6190225		21		6190175	6190225	153,234,255
chrX	6190225	6190275		21		6190225	6190275	153,234,255
chrX	6190275	6190325		21		6190275	6190325	153,234,255
chrX	6190325	6190375		21		6190325	6190375	153,234,255
chrX	6190375	6190425		21		6190375	6190425	153,234,255
chrX	6190525	6190575		21		6190525	6190575	153,234,255
chrX	6190925	6190975		21		6190925	6190975	153,234,255
chrX	6190975	6191025		21		6190975	6191025	153,234,255
chrX	6191025	6191075		21		6191025	6191075	153,234,255
chrX	6192125	6192175		21		6192125	6192175	153,234,255
chrX	6192225	6192275		21		6192225	6192275	153,234,255
chrX	6193475	6193525		21		6193475	6193525	153,234,255
chrX	6193525	6193575		21		6193525	6193575	153,234,255
chrX	6193575	6193625		21		6193575	6193625	153,234,255
chrX	6193675	6193725		21		6193675	6193725	153,234,255
chrX	6193725	6193775		21		6193725	6193775	153,234,255
chrX	6193775	6193825		21		6193775	6193825	153,234,255
chrX	6194025	6194075		21		6194025	6194075	153,234,255
chrX	6194075	6194125		21		6194075	6194125	153,234,255
chrX	6194125	6194175		21		6194125	6194175	153,234,255
chrX	6194175	6194225		21		6194175	6194225	153,234,255
chrX	6194225	6194275		21		6194225	6194275	153,234,255
chrX	6194275	6194325		21		6194275	6194325	153,234,255
chrX	6194325	6194375		21		6194325	6194375	153,234,255
chrX	6194775	6194825		21		6194775	6194825	153,234,255
chrX	6241925	6241975		21		6241925	6241975	153,234,255
chrX	6242325	6242375		21		6242325	6242375	153,234,255
chrX	6253375	6253425		21		6253375	6253425	153,234,255
chrX	6261375	6261425		21		6261375	6261425	153,234,255
chrX	6263625	6263675		21		6263625	6263675	153,234,255
chrX	6263675	6263725		21		6263675	6263725	153,234,255
chrX	6265475	6265525		21		6265475	6265525	153,234,255
chrX	6266075	6266125		21		6266075	6266125	153,234,255
chrX	6418975	6419025		21		6418975	6419025	153,234,255
chrX	6419425	6419475		21		6419425	6419475	153,234,255
chrX	6419525	6419575		21		6419525	6419575	153,234,255
chrX	6419575	6419625		21		6419575	6419625	153,234,255
chrX	6419625	6419675		21		6419625	6419675	153,234,255
chrX	6419675	6419725		21		6419675	6419725	153,234,255
chrX	6419725	6419775		21		6419725	6419775	153,234,255
chrX	6419775	6419825		21		6419775	6419825	153,234,255
chrX	6419825	6419875		21		6419825	6419875	153,234,255
chrX	6419875	6419925		21		6419875	6419925	153,234,255
chrX	6419925	6419975		21		6419925	6419975	153,234,255
chrX	6419975	6420025		21		6419975	6420025	153,234,255
chrX	6420025	6420075		21		6420025	6420075	153,234,255
chrX	6420075	6420125		21		6420075	6420125	153,234,255
chrX	6421125	6421175		21		6421125	6421175	153,234,255
chrX	6424225	6424275		21		6424225	6424275	153,234,255
chrX	6425125	6425175		21		6425125	6425175	153,234,255
chrX	6425175	6425225		21		6425175	6425225	153,234,255
chrX	6425225	6425275		21		6425225	6425275	153,234,255
chrX	6425275	6425325		21		6425275	6425325	153,234,255
chrX	6425325	6425375		21		6425325	6425375	153,234,255
chrX	6425775	6425825		21		6425775	6425825	153,234,255
chrX	6425825	6425875		21		6425825	6425875	153,234,255
chrX	6425875	6425925		21		6425875	6425925	153,234,255
chrX	6425925	6425975		21		6425925	6425975	153,234,255
chrX	6425975	6426025		21		6425975	6426025	153,234,255
chrX	6426025	6426075		21		6426025	6426075	153,234,255
chrX	6426075	6426125		21		6426075	6426125	153,234,255
chrX	6428375	6428425		21		6428375	6428425	153,234,255
chrX	6428425	6428475		21		6428425	6428475	153,234,255
chrX	6428475	6428525		21		6428475	6428525	153,234,255
chrX	6428525	6428575		21		6428525	6428575	153,234,255
chrX	6428575	6428625		21		6428575	6428625	153,234,255
chrX	6428625	6428675		21		6428625	6428675	153,234,255
chrX	6428725	6428775		21		6428725	6428775	153,234,255
chrX	6428775	6428825		21		6428775	6428825	153,234,255
chrX	6428825	6428875		21		6428825	6428875	153,234,255
chrX	6428875	6428925		21		6428875	6428925	153,234,255
chrX	6428925	6428975		21		6428925	6428975	153,234,255
chrX	6428975	6429025		21		6428975	6429025	153,234,255
chrX	6430975	6431025		21		6430975	6431025	153,234,255
chrX	6487375	6487425		21		6487375	6487425	153,234,255
chrX	6492025	6492075		21		6492025	6492075	153,234,255
chrX	6492225	6492275		21		6492225	6492275	153,234,255
chrX	6492275	6492325		21		6492275	6492325	153,234,255
chrX	6547475	6547525		21		6547475	6547525	153,234,255
chrX	6549325	6549375		21		6549325	6549375	153,234,255
chrX	6549375	6549425		21		6549375	6549425	153,234,255
chrX	6551875	6551925		21		6551875	6551925	153,234,255
chrX	6555125	6555175		21		6555125	6555175	153,234,255
chrX	6566475	6566525		21		6566475	6566525	153,234,255
chrX	6566525	6566575		21		6566525	6566575	153,234,255
chrX	6567525	6567575		21		6567525	6567575	153,234,255
chrX	6567675	6567725		21		6567675	6567725	153,234,255
chrX	6567725	6567775		21		6567725	6567775	153,234,255
chrX	6569125	6569175		21		6569125	6569175	153,234,255
chrX	6569175	6569225		21		6569175	6569225	153,234,255
chrX	6569225	6569275		21		6569225	6569275	153,234,255
chrX	6569275	6569325		21		6569275	6569325	153,234,255
chrX	6569325	6569375		21		6569325	6569375	153,234,255
chrX	6569375	6569425		21		6569375	6569425	153,234,255
chrX	6569425	6569475		21		6569425	6569475	153,234,255
chrX	6569475	6569525		21		6569475	6569525	153,234,255
chrX	6569975	6570025		21		6569975	6570025	153,234,255
chrX	6570025	6570075		21		6570025	6570075	153,234,255
chrX	6570075	6570125		21		6570075	6570125	153,234,255
chrX	6570125	6570175		21		6570125	6570175	153,234,255
chrX	6570175	6570225		21		6570175	6570225	153,234,255
chrX	6570225	6570275		21		6570225	6570275	153,234,255
chrX	6570275	6570325		21		6570275	6570325	153,234,255
chrX	6570325	6570375		21		6570325	6570375	153,234,255
chrX	6570375	6570425		21		6570375	6570425	153,234,255
chrX	6570425	6570475		21		6570425	6570475	153,234,255
chrX	6570475	6570525		21		6570475	6570525	153,234,255
chrX	6571525	6571575		21		6571525	6571575	153,234,255
chrX	6571575	6571625		21		6571575	6571625	153,234,255
chrX	6574775	6574825		21		6574775	6574825	153,234,255
chrX	6574825	6574875		21		6574825	6574875	153,234,255
chrX	6574875	6574925		21		6574875	6574925	153,234,255
chrX	6575275	6575325		21		6575275	6575325	153,234,255
chrX	6578875	6578925		21		6578875	6578925	153,234,255
chrX	6579075	6579125		21		6579075	6579125	153,234,255
chrX	6579125	6579175		21		6579125	6579175	153,234,255
chrX	6579725	6579775		21		6579725	6579775	153,234,255
chrX	6579925	6579975		21		6579925	6579975	153,234,255
chrX	6579975	6580025		21		6579975	6580025	153,234,255
chrX	6580225	6580275		21		6580225	6580275	153,234,255
chrX	6580425	6580475		21		6580425	6580475	153,234,255
chrX	6580475	6580525		21		6580475	6580525	153,234,255
chrX	6580725	6580775		21		6580725	6580775	153,234,255
chrX	6580775	6580825		21		6580775	6580825	153,234,255
chrX	6587175	6587225		21		6587175	6587225	153,234,255
chrX	6587225	6587275		21		6587225	6587275	153,234,255
chrX	6587325	6587375		21		6587325	6587375	153,234,255
chrX	6587375	6587425		21		6587375	6587425	153,234,255
chrX	6587425	6587475		21		6587425	6587475	153,234,255
chrX	6587475	6587525		21		6587475	6587525	153,234,255
chrX	6587525	6587575		21		6587525	6587575	153,234,255
chrX	6587575	6587625		21		6587575	6587625	153,234,255
chrX	6591325	6591375		21		6591325	6591375	153,234,255
chrX	6591375	6591425		21		6591375	6591425	153,234,255
chrX	6592075	6592125		21		6592075	6592125	153,234,255
chrX	6592175	6592225		21		6592175	6592225	153,234,255
chrX	6592225	6592275		21		6592225	6592275	153,234,255
chrX	6635975	6636025		21		6635975	6636025	153,234,255
chrX	6636125	6636175		21		6636125	6636175	153,234,255
chrX	6636325	6636375		21		6636325	6636375	153,234,255
chrX	6636375	6636425		21		6636375	6636425	153,234,255
chrX	6636425	6636475		21		6636425	6636475	153,234,255
chrX	6636475	6636525		21		6636475	6636525	153,234,255
chrX	6636525	6636575		21		6636525	6636575	153,234,255
chrX	6636575	6636625		21		6636575	6636625	153,234,255
chrX	6636625	6636675		21		6636625	6636675	153,234,255
chrX	6636675	6636725		21		6636675	6636725	153,234,255
chrX	6655225	6655275		21		6655225	6655275	153,234,255
chrX	6664025	6664075		21		6664025	6664075	153,234,255
chrX	6664125	6664175		21		6664125	6664175	153,234,255
chrX	6664175	6664225		21		6664175	6664225	153,234,255
chrX	6664225	6664275		21		6664225	6664275	153,234,255
chrX	6664275	6664325		21		6664275	6664325	153,234,255
chrX	6665775	6665825		21		6665775	6665825	153,234,255
chrX	6666225	6666275		21		6666225	6666275	153,234,255
chrX	6666275	6666325		21		6666275	6666325	153,234,255
chrX	6666425	6666475		21		6666425	6666475	153,234,255
chrX	6666525	6666575		21		6666525	6666575	153,234,255
chrX	6684575	6684625		21		6684575	6684625	153,234,255
chrX	6687375	6687425		21		6687375	6687425	153,234,255
chrX	6687425	6687475		21		6687425	6687475	153,234,255
chrX	6687475	6687525		21		6687475	6687525	153,234,255
chrX	6698825	6698875		21		6698825	6698875	153,234,255
chrX	6700075	6700125		21		6700075	6700125	153,234,255
chrX	6700125	6700175		21		6700125	6700175	153,234,255
chrX	6700175	6700225		21		6700175	6700225	153,234,255
chrX	6713625	6713675		21		6713625	6713675	153,234,255
chrX	6713675	6713725		21		6713675	6713725	153,234,255
chrX	6713725	6713775		21		6713725	6713775	153,234,255
chrX	6713775	6713825		21		6713775	6713825	153,234,255
chrX	6713825	6713875		21		6713825	6713875	153,234,255
chrX	6713875	6713925		21		6713875	6713925	153,234,255
chrX	6713925	6713975		21		6713925	6713975	153,234,255
chrX	6713975	6714025		21		6713975	6714025	153,234,255
chrX	6714025	6714075		21		6714025	6714075	153,234,255
chrX	6714075	6714125		21		6714075	6714125	153,234,255
chrX	6714175	6714225		21		6714175	6714225	153,234,255
chrX	6715775	6715825		21		6715775	6715825	153,234,255
chrX	6715825	6715875		21		6715825	6715875	153,234,255
chrX	6715875	6715925		21		6715875	6715925	153,234,255
chrX	6715925	6715975		21		6715925	6715975	153,234,255
chrX	6717425	6717475		21		6717425	6717475	153,234,255
chrX	6717775	6717825		21		6717775	6717825	153,234,255
chrX	6719875	6719925		21		6719875	6719925	153,234,255
chrX	6736325	6736375		21		6736325	6736375	153,234,255
chrX	6736675	6736725		21		6736675	6736725	153,234,255
chrX	6736725	6736775		21		6736725	6736775	153,234,255
chrX	6736775	6736825		21		6736775	6736825	153,234,255
chrX	6738675	6738725		21		6738675	6738725	153,234,255
chrX	6738875	6738925		21		6738875	6738925	153,234,255
chrX	6739425	6739475		21		6739425	6739475	153,234,255
chrX	6742975	6743025		21		6742975	6743025	153,234,255
chrX	6744825	6744875		21		6744825	6744875	153,234,255
chrX	6744975	6745025		21		6744975	6745025	153,234,255
chrX	6763525	6763575		21		6763525	6763575	153,234,255
chrX	6763675	6763725		21		6763675	6763725	153,234,255
chrX	6763775	6763825		21		6763775	6763825	153,234,255
chrX	6764075	6764125		21		6764075	6764125	153,234,255
chrX	6764125	6764175		21		6764125	6764175	153,234,255
chrX	6764925	6764975		21		6764925	6764975	153,234,255
chrX	6764975	6765025		21		6764975	6765025	153,234,255
chrX	6765225	6765275		21		6765225	6765275	153,234,255
chrX	6861675	6861725		21		6861675	6861725	153,234,255
chrX	6861725	6861775		21		6861725	6861775	153,234,255
chrX	6861775	6861825		21		6861775	6861825	153,234,255
chrX	6862025	6862075		21		6862025	6862075	153,234,255
chrX	6906525	6906575		21		6906525	6906575	153,234,255
chrX	6906575	6906625		21		6906575	6906625	153,234,255
chrX	6906625	6906675		21		6906625	6906675	153,234,255
chrX	6906725	6906775		21		6906725	6906775	153,234,255
chrX	6987925	6987975		21		6987925	6987975	153,234,255
chrX	6997075	6997125		21		6997075	6997125	153,234,255
chrX	7178125	7178175		21		7178125	7178175	153,234,255
chrX	7178175	7178225		21		7178175	7178225	153,234,255
chrX	7178225	7178275		21		7178225	7178275	153,234,255
chrX	7178775	7178825		21		7178775	7178825	153,234,255
chrX	7178825	7178875		21		7178825	7178875	153,234,255
chrX	7179825	7179875		21		7179825	7179875	153,234,255
chrX	7183825	7183875		21		7183825	7183875	153,234,255
chrX	7184025	7184075		21		7184025	7184075	153,234,255
chrX	7184075	7184125		21		7184075	7184125	153,234,255
chrX	7184125	7184175		21		7184125	7184175	153,234,255
chrX	7184175	7184225		21		7184175	7184225	153,234,255
chrX	7184225	7184275		21		7184225	7184275	153,234,255
chrX	7184275	7184325		21		7184275	7184325	153,234,255
chrX	7216775	7216825		21		7216775	7216825	153,234,255
chrX	7616775	7616825		21		7616775	7616825	153,234,255
chrX	7616825	7616875		21		7616825	7616875	153,234,255
chrX	7616875	7616925		21		7616875	7616925	153,234,255
chrX	7616975	7617025		21		7616975	7617025	153,234,255
chrX	7617075	7617125		21		7617075	7617125	153,234,255
chrX	7620775	7620825		21		7620775	7620825	153,234,255
chrX	7620875	7620925		21		7620875	7620925	153,234,255
chrX	7620925	7620975		21		7620925	7620975	153,234,255
chrX	7620975	7621025		21		7620975	7621025	153,234,255
chrX	7621325	7621375		21		7621325	7621375	153,234,255
chrX	7621375	7621425		21		7621375	7621425	153,234,255
chrX	7621425	7621475		21		7621425	7621475	153,234,255
chrX	7621625	7621675		21		7621625	7621675	153,234,255
chrX	7625675	7625725		21		7625675	7625725	153,234,255
chrX	7627075	7627125		21		7627075	7627125	153,234,255
chrX	7627125	7627175		21		7627125	7627175	153,234,255
chrX	7627425	7627475		21		7627425	7627475	153,234,255
chrX	7627575	7627625		21		7627575	7627625	153,234,255
chrX	7627625	7627675		21		7627625	7627675	153,234,255
chrX	7630025	7630075		21		7630025	7630075	153,234,255
chrX	7632075	7632125		21		7632075	7632125	153,234,255
chrX	7632125	7632175		21		7632125	7632175	153,234,255
chrX	7632625	7632675		21		7632625	7632675	153,234,255
chrX	7788675	7788725		21		7788675	7788725	153,234,255
chrX	7788925	7788975		21		7788925	7788975	153,234,255
chrX	7788975	7789025		21		7788975	7789025	153,234,255
chrX	7789025	7789075		21		7789025	7789075	153,234,255
chrX	7789375	7789425		21		7789375	7789425	153,234,255
chrX	7789425	7789475		21		7789425	7789475	153,234,255
chrX	7789475	7789525		21		7789475	7789525	153,234,255
chrX	7789775	7789825		21		7789775	7789825	153,234,255
chrX	7789875	7789925		21		7789875	7789925	153,234,255
chrX	7789925	7789975		21		7789925	7789975	153,234,255
chrX	7789975	7790025		21		7789975	7790025	153,234,255
chrX	7790025	7790075		21		7790025	7790075	153,234,255
chrX	7790075	7790125		21		7790075	7790125	153,234,255
chrX	7790125	7790175		21		7790125	7790175	153,234,255
chrX	7790175	7790225		21		7790175	7790225	153,234,255
chrX	7790225	7790275		21		7790225	7790275	153,234,255
chrX	7790275	7790325		21		7790275	7790325	153,234,255
chrX	7790325	7790375		21		7790325	7790375	153,234,255
chrX	7790375	7790425		21		7790375	7790425	153,234,255
chrX	7790775	7790825		21		7790775	7790825	153,234,255
chrX	7793875	7793925		21		7793875	7793925	153,234,255
chrX	7796625	7796675		21		7796625	7796675	153,234,255
chrX	7796675	7796725		21		7796675	7796725	153,234,255
chrX	7797075	7797125		21		7797075	7797125	153,234,255
chrX	7797125	7797175		21		7797125	7797175	153,234,255
chrX	7797175	7797225		21		7797175	7797225	153,234,255
chrX	7797675	7797725		21		7797675	7797725	153,234,255
chrX	7797725	7797775		21		7797725	7797775	153,234,255
chrX	7805175	7805225		21		7805175	7805225	153,234,255
chrX	7805225	7805275		21		7805225	7805275	153,234,255
chrX	7807925	7807975		21		7807925	7807975	153,234,255
chrX	7814975	7815025		21		7814975	7815025	153,234,255
chrX	7815225	7815275		21		7815225	7815275	153,234,255
chrX	7821425	7821475		21		7821425	7821475	153,234,255
chrX	7823275	7823325		21		7823275	7823325	153,234,255
chrX	7823325	7823375		21		7823325	7823375	153,234,255
chrX	7823375	7823425		21		7823375	7823425	153,234,255
chrX	7823525	7823575		21		7823525	7823575	153,234,255
chrX	7823575	7823625		21		7823575	7823625	153,234,255
chrX	7823625	7823675		21		7823625	7823675	153,234,255
chrX	7824225	7824275		21		7824225	7824275	153,234,255
chrX	7825975	7826025		21		7825975	7826025	153,234,255
chrX	7826025	7826075		21		7826025	7826075	153,234,255
chrX	7833275	7833325		21		7833275	7833325	153,234,255
chrX	7833325	7833375		21		7833325	7833375	153,234,255
chrX	7837025	7837075		21		7837025	7837075	153,234,255
chrX	7837375	7837425		21		7837375	7837425	153,234,255
chrX	7837625	7837675		21		7837625	7837675	153,234,255
chrX	7837675	7837725		21		7837675	7837725	153,234,255
chrX	7841925	7841975		21		7841925	7841975	153,234,255
chrX	7841975	7842025		21		7841975	7842025	153,234,255
chrX	7842025	7842075		21		7842025	7842075	153,234,255
chrX	7842075	7842125		21		7842075	7842125	153,234,255
chrX	7842175	7842225		21		7842175	7842225	153,234,255
chrX	7946625	7946675		21		7946625	7946675	153,234,255
chrX	7946675	7946725		21		7946675	7946725	153,234,255
chrX	7947275	7947325		21		7947275	7947325	153,234,255
chrX	7948225	7948275		21		7948225	7948275	153,234,255
chrX	7948275	7948325		21		7948275	7948325	153,234,255
chrX	7949075	7949125		21		7949075	7949125	153,234,255
chrX	7949125	7949175		21		7949125	7949175	153,234,255
chrX	7949275	7949325		21		7949275	7949325	153,234,255
chrX	7953325	7953375		21		7953325	7953375	153,234,255
chrX	7953925	7953975		21		7953925	7953975	153,234,255
chrX	7967675	7967725		21		7967675	7967725	153,234,255
chrX	7967825	7967875		21		7967825	7967875	153,234,255
chrX	7968475	7968525		21		7968475	7968525	153,234,255
chrX	7968525	7968575		21		7968525	7968575	153,234,255
chrX	7968575	7968625		21		7968575	7968625	153,234,255
chrX	7968625	7968675		21		7968625	7968675	153,234,255
chrX	7969075	7969125		21		7969075	7969125	153,234,255
chrX	8011425	8011475		21		8011425	8011475	153,234,255
chrX	8011475	8011525		21		8011475	8011525	153,234,255
chrX	8011525	8011575		21		8011525	8011575	153,234,255
chrX	8011575	8011625		21		8011575	8011625	153,234,255
chrX	8012025	8012075		21		8012025	8012075	153,234,255
chrX	8012075	8012125		21		8012075	8012125	153,234,255
chrX	8013025	8013075		21		8013025	8013075	153,234,255
chrX	8014275	8014325		21		8014275	8014325	153,234,255
chrX	8014325	8014375		21		8014325	8014375	153,234,255
chrX	8014375	8014425		21		8014375	8014425	153,234,255
chrX	8024925	8024975		21		8024925	8024975	153,234,255
chrX	8025025	8025075		21		8025025	8025075	153,234,255
chrX	8025325	8025375		21		8025325	8025375	153,234,255
chrX	8026625	8026675		21		8026625	8026675	153,234,255
chrX	8026775	8026825		21		8026775	8026825	153,234,255
chrX	8026875	8026925		21		8026875	8026925	153,234,255
chrX	8026925	8026975		21		8026925	8026975	153,234,255
chrX	8027675	8027725		21		8027675	8027725	153,234,255
chrX	8027975	8028025		21		8027975	8028025	153,234,255
chrX	8034475	8034525		21		8034475	8034525	153,234,255
chrX	8034525	8034575		21		8034525	8034575	153,234,255
chrX	8034575	8034625		21		8034575	8034625	153,234,255
chrX	8034625	8034675		21		8034625	8034675	153,234,255
chrX	8034675	8034725		21		8034675	8034725	153,234,255
chrX	8034725	8034775		21		8034725	8034775	153,234,255
chrX	8034775	8034825		21		8034775	8034825	153,234,255
chrX	8040625	8040675		21		8040625	8040675	153,234,255
chrX	8040675	8040725		21		8040675	8040725	153,234,255
chrX	8040725	8040775		21		8040725	8040775	153,234,255
chrX	8040875	8040925		21		8040875	8040925	153,234,255
chrX	8040925	8040975		21		8040925	8040975	153,234,255
chrX	8040975	8041025		21		8040975	8041025	153,234,255
chrX	8041025	8041075		21		8041025	8041075	153,234,255
chrX	8041075	8041125		21		8041075	8041125	153,234,255
chrX	8041125	8041175		21		8041125	8041175	153,234,255
chrX	8041175	8041225		21		8041175	8041225	153,234,255
chrX	8041225	8041275		21		8041225	8041275	153,234,255
chrX	8041275	8041325		21		8041275	8041325	153,234,255
chrX	8046075	8046125		21		8046075	8046125	153,234,255
chrX	8046125	8046175		21		8046125	8046175	153,234,255
chrX	8047175	8047225		21		8047175	8047225	153,234,255
chrX	8047275	8047325		21		8047275	8047325	153,234,255
chrX	8047875	8047925		21		8047875	8047925	153,234,255
chrX	8047925	8047975		21		8047925	8047975	153,234,255
chrX	8048275	8048325		21		8048275	8048325	153,234,255
chrX	8049875	8049925		21		8049875	8049925	153,234,255
chrX	8049925	8049975		21		8049925	8049975	153,234,255
chrX	8049975	8050025		21		8049975	8050025	153,234,255
chrX	8050025	8050075		21		8050025	8050075	153,234,255
chrX	8050075	8050125		21		8050075	8050125	153,234,255
chrX	8050125	8050175		21		8050125	8050175	153,234,255
chrX	8050175	8050225		21		8050175	8050225	153,234,255
chrX	8050225	8050275		21		8050225	8050275	153,234,255
chrX	8050275	8050325		21		8050275	8050325	153,234,255
chrX	8050325	8050375		21		8050325	8050375	153,234,255
chrX	8050425	8050475		21		8050425	8050475	153,234,255
chrX	8050875	8050925		21		8050875	8050925	153,234,255
chrX	8050925	8050975		21		8050925	8050975	153,234,255
chrX	8050975	8051025		21		8050975	8051025	153,234,255
chrX	8051025	8051075		21		8051025	8051075	153,234,255
chrX	8051075	8051125		21		8051075	8051125	153,234,255
chrX	8051125	8051175		21		8051125	8051175	153,234,255
chrX	8052325	8052375		21		8052325	8052375	153,234,255
chrX	8069125	8069175		21		8069125	8069175	153,234,255
chrX	8070075	8070125		21		8070075	8070125	153,234,255
chrX	8143325	8143375		21		8143325	8143375	153,234,255
chrX	8144175	8144225		21		8144175	8144225	153,234,255
chrX	8144225	8144275		21		8144225	8144275	153,234,255
chrX	8144575	8144625		21		8144575	8144625	153,234,255
chrX	8144625	8144675		21		8144625	8144675	153,234,255
chrX	8144675	8144725		21		8144675	8144725	153,234,255
chrX	8144725	8144775		21		8144725	8144775	153,234,255
chrX	8144775	8144825		21		8144775	8144825	153,234,255
chrX	8144825	8144875		21		8144825	8144875	153,234,255
chrX	8144875	8144925		21		8144875	8144925	153,234,255
chrX	8144925	8144975		21		8144925	8144975	153,234,255
chrX	8144975	8145025		21		8144975	8145025	153,234,255
chrX	8145025	8145075		21		8145025	8145075	153,234,255
chrX	8145125	8145175		21		8145125	8145175	153,234,255
chrX	8293675	8293725		21		8293675	8293725	153,234,255
chrX	8293725	8293775		21		8293725	8293775	153,234,255
chrX	8293775	8293825		21		8293775	8293825	153,234,255
chrX	8294225	8294275		21		8294225	8294275	153,234,255
chrX	8294275	8294325		21		8294275	8294325	153,234,255
chrX	8294625	8294675		21		8294625	8294675	153,234,255
chrX	8299575	8299625		21		8299575	8299625	153,234,255
chrX	8299625	8299675		21		8299625	8299675	153,234,255
chrX	8299875	8299925		21		8299875	8299925	153,234,255
chrX	8299925	8299975		21		8299925	8299975	153,234,255
chrX	8329575	8329625		21		8329575	8329625	153,234,255
chrX	8330225	8330275		21		8330225	8330275	153,234,255
chrX	8330275	8330325		21		8330275	8330325	153,234,255
chrX	8330325	8330375		21		8330325	8330375	153,234,255
chrX	8331975	8332025		21		8331975	8332025	153,234,255
chrX	8332525	8332575		21		8332525	8332575	153,234,255
chrX	8450875	8450925		21		8450875	8450925	153,234,255
chrX	8450925	8450975		21		8450925	8450975	153,234,255
chrX	8451625	8451675		21		8451625	8451675	153,234,255
chrX	8451675	8451725		21		8451675	8451725	153,234,255
chrX	8451725	8451775		21		8451725	8451775	153,234,255
chrX	8451775	8451825		21		8451775	8451825	153,234,255
chrX	8451875	8451925		21		8451875	8451925	153,234,255
chrX	8451975	8452025		21		8451975	8452025	153,234,255
chrX	8452025	8452075		21		8452025	8452075	153,234,255
chrX	8452075	8452125		21		8452075	8452125	153,234,255
chrX	8452275	8452325		21		8452275	8452325	153,234,255
[truncated: 2,337 more rows]
