# Supplementary material for: Probabilistic modelling of chromatin code landscape reveals functional diversity of enhancer-like chromatin states
Source: Nat Commun. 2016 Feb 4;7:10528. doi: 10.1038/ncomms10528 (PMC4742914; doi:10.1038/ncomms10528)
Supplement: Supplementary Data 1 — The 30-chromatin state annotation tracks for Drosophila melanogaster DRSC-S2 cell. [file ncomms10528-s2.zip › Supplementary Data 1/22_GE1.bed]

chr2L	68025	68075		22		68025	68075	51,51,255
chr2L	68125	68175		22		68125	68175	51,51,255
chr2L	68175	68225		22		68175	68225	51,51,255
chr2L	68225	68275		22		68225	68275	51,51,255
chr2L	68275	68325		22		68275	68325	51,51,255
chr2L	68325	68375		22		68325	68375	51,51,255
chr2L	68375	68425		22		68375	68425	51,51,255
chr2L	68425	68475		22		68425	68475	51,51,255
chr2L	68475	68525		22		68475	68525	51,51,255
chr2L	68525	68575		22		68525	68575	51,51,255
chr2L	68575	68625		22		68575	68625	51,51,255
chr2L	68625	68675		22		68625	68675	51,51,255
chr2L	68675	68725		22		68675	68725	51,51,255
chr2L	68725	68775		22		68725	68775	51,51,255
chr2L	68775	68825		22		68775	68825	51,51,255
chr2L	68825	68875		22		68825	68875	51,51,255
chr2L	68875	68925		22		68875	68925	51,51,255
chr2L	68925	68975		22		68925	68975	51,51,255
chr2L	68975	69025		22		68975	69025	51,51,255
chr2L	69025	69075		22		69025	69075	51,51,255
chr2L	69075	69125		22		69075	69125	51,51,255
chr2L	69125	69175		22		69125	69175	51,51,255
chr2L	69175	69225		22		69175	69225	51,51,255
chr2L	69225	69275		22		69225	69275	51,51,255
chr2L	69275	69325		22		69275	69325	51,51,255
chr2L	69325	69375		22		69325	69375	51,51,255
chr2L	69375	69425		22		69375	69425	51,51,255
chr2L	69425	69475		22		69425	69475	51,51,255
chr2L	69475	69525		22		69475	69525	51,51,255
chr2L	69525	69575		22		69525	69575	51,51,255
chr2L	69575	69625		22		69575	69625	51,51,255
chr2L	69625	69675		22		69625	69675	51,51,255
chr2L	69675	69725		22		69675	69725	51,51,255
chr2L	69725	69775		22		69725	69775	51,51,255
chr2L	69775	69825		22		69775	69825	51,51,255
chr2L	69825	69875		22		69825	69875	51,51,255
chr2L	69875	69925		22		69875	69925	51,51,255
chr2L	69925	69975		22		69925	69975	51,51,255
chr2L	69975	70025		22		69975	70025	51,51,255
chr2L	70025	70075		22		70025	70075	51,51,255
chr2L	70075	70125		22		70075	70125	51,51,255
chr2L	70125	70175		22		70125	70175	51,51,255
chr2L	70175	70225		22		70175	70225	51,51,255
chr2L	70225	70275		22		70225	70275	51,51,255
chr2L	70275	70325		22		70275	70325	51,51,255
chr2L	70325	70375		22		70325	70375	51,51,255
chr2L	70375	70425		22		70375	70425	51,51,255
chr2L	70425	70475		22		70425	70475	51,51,255
chr2L	70525	70575		22		70525	70575	51,51,255
chr2L	70575	70625		22		70575	70625	51,51,255
chr2L	70625	70675		22		70625	70675	51,51,255
chr2L	70675	70725		22		70675	70725	51,51,255
chr2L	70725	70775		22		70725	70775	51,51,255
chr2L	71425	71475		22		71425	71475	51,51,255
chr2L	71475	71525		22		71475	71525	51,51,255
chr2L	71525	71575		22		71525	71575	51,51,255
chr2L	71575	71625		22		71575	71625	51,51,255
chr2L	71625	71675		22		71625	71675	51,51,255
chr2L	71675	71725		22		71675	71725	51,51,255
chr2L	71725	71775		22		71725	71775	51,51,255
chr2L	75175	75225		22		75175	75225	51,51,255
chr2L	75325	75375		22		75325	75375	51,51,255
chr2L	109975	110025		22		109975	110025	51,51,255
chr2L	110025	110075		22		110025	110075	51,51,255
chr2L	110075	110125		22		110075	110125	51,51,255
chr2L	110125	110175		22		110125	110175	51,51,255
chr2L	110175	110225		22		110175	110225	51,51,255
chr2L	110225	110275		22		110225	110275	51,51,255
chr2L	110275	110325		22		110275	110325	51,51,255
chr2L	110325	110375		22		110325	110375	51,51,255
chr2L	119025	119075		22		119025	119075	51,51,255
chr2L	119475	119525		22		119475	119525	51,51,255
chr2L	122875	122925		22		122875	122925	51,51,255
chr2L	122925	122975		22		122925	122975	51,51,255
chr2L	123175	123225		22		123175	123225	51,51,255
chr2L	123225	123275		22		123225	123275	51,51,255
chr2L	123275	123325		22		123275	123325	51,51,255
chr2L	123375	123425		22		123375	123425	51,51,255
chr2L	123425	123475		22		123425	123475	51,51,255
chr2L	123675	123725		22		123675	123725	51,51,255
chr2L	123725	123775		22		123725	123775	51,51,255
chr2L	123775	123825		22		123775	123825	51,51,255
chr2L	123825	123875		22		123825	123875	51,51,255
chr2L	123875	123925		22		123875	123925	51,51,255
chr2L	123925	123975		22		123925	123975	51,51,255
chr2L	123975	124025		22		123975	124025	51,51,255
chr2L	124025	124075		22		124025	124075	51,51,255
chr2L	124125	124175		22		124125	124175	51,51,255
chr2L	124175	124225		22		124175	124225	51,51,255
chr2L	124225	124275		22		124225	124275	51,51,255
chr2L	124275	124325		22		124275	124325	51,51,255
chr2L	124325	124375		22		124325	124375	51,51,255
chr2L	124475	124525		22		124475	124525	51,51,255
chr2L	125025	125075		22		125025	125075	51,51,255
chr2L	153725	153775		22		153725	153775	51,51,255
chr2L	205125	205175		22		205125	205175	51,51,255
chr2L	205175	205225		22		205175	205225	51,51,255
chr2L	205225	205275		22		205225	205275	51,51,255
chr2L	220925	220975		22		220925	220975	51,51,255
chr2L	300275	300325		22		300275	300325	51,51,255
chr2L	300425	300475		22		300425	300475	51,51,255
chr2L	300525	300575		22		300525	300575	51,51,255
chr2L	301925	301975		22		301925	301975	51,51,255
chr2L	301975	302025		22		301975	302025	51,51,255
chr2L	302025	302075		22		302025	302075	51,51,255
chr2L	302075	302125		22		302075	302125	51,51,255
chr2L	302125	302175		22		302125	302175	51,51,255
chr2L	302425	302475		22		302425	302475	51,51,255
chr2L	302475	302525		22		302475	302525	51,51,255
chr2L	302525	302575		22		302525	302575	51,51,255
chr2L	302625	302675		22		302625	302675	51,51,255
chr2L	302675	302725		22		302675	302725	51,51,255
chr2L	302725	302775		22		302725	302775	51,51,255
chr2L	302925	302975		22		302925	302975	51,51,255
chr2L	303025	303075		22		303025	303075	51,51,255
chr2L	303175	303225		22		303175	303225	51,51,255
chr2L	303875	303925		22		303875	303925	51,51,255
chr2L	303925	303975		22		303925	303975	51,51,255
chr2L	303975	304025		22		303975	304025	51,51,255
chr2L	422475	422525		22		422475	422525	51,51,255
chr2L	422525	422575		22		422525	422575	51,51,255
chr2L	422575	422625		22		422575	422625	51,51,255
chr2L	422725	422775		22		422725	422775	51,51,255
chr2L	422825	422875		22		422825	422875	51,51,255
chr2L	422875	422925		22		422875	422925	51,51,255
chr2L	422925	422975		22		422925	422975	51,51,255
chr2L	422975	423025		22		422975	423025	51,51,255
chr2L	423175	423225		22		423175	423225	51,51,255
chr2L	423225	423275		22		423225	423275	51,51,255
chr2L	423975	424025		22		423975	424025	51,51,255
chr2L	424225	424275		22		424225	424275	51,51,255
chr2L	424275	424325		22		424275	424325	51,51,255
chr2L	424375	424425		22		424375	424425	51,51,255
chr2L	446675	446725		22		446675	446725	51,51,255
chr2L	446725	446775		22		446725	446775	51,51,255
chr2L	447025	447075		22		447025	447075	51,51,255
chr2L	447125	447175		22		447125	447175	51,51,255
chr2L	447375	447425		22		447375	447425	51,51,255
chr2L	447475	447525		22		447475	447525	51,51,255
chr2L	447575	447625		22		447575	447625	51,51,255
chr2L	447625	447675		22		447625	447675	51,51,255
chr2L	447975	448025		22		447975	448025	51,51,255
chr2L	448275	448325		22		448275	448325	51,51,255
chr2L	451175	451225		22		451175	451225	51,51,255
chr2L	451275	451325		22		451275	451325	51,51,255
chr2L	451325	451375		22		451325	451375	51,51,255
chr2L	451425	451475		22		451425	451475	51,51,255
chr2L	477125	477175		22		477125	477175	51,51,255
chr2L	477225	477275		22		477225	477275	51,51,255
chr2L	477275	477325		22		477275	477325	51,51,255
chr2L	477325	477375		22		477325	477375	51,51,255
chr2L	477375	477425		22		477375	477425	51,51,255
chr2L	477575	477625		22		477575	477625	51,51,255
chr2L	477625	477675		22		477625	477675	51,51,255
chr2L	477675	477725		22		477675	477725	51,51,255
chr2L	477725	477775		22		477725	477775	51,51,255
chr2L	477775	477825		22		477775	477825	51,51,255
chr2L	477825	477875		22		477825	477875	51,51,255
chr2L	477875	477925		22		477875	477925	51,51,255
chr2L	477925	477975		22		477925	477975	51,51,255
chr2L	478025	478075		22		478025	478075	51,51,255
chr2L	478325	478375		22		478325	478375	51,51,255
chr2L	533775	533825		22		533775	533825	51,51,255
chr2L	545975	546025		22		545975	546025	51,51,255
chr2L	546425	546475		22		546425	546475	51,51,255
chr2L	554125	554175		22		554125	554175	51,51,255
chr2L	555675	555725		22		555675	555725	51,51,255
chr2L	557025	557075		22		557025	557075	51,51,255
chr2L	557575	557625		22		557575	557625	51,51,255
chr2L	557675	557725		22		557675	557725	51,51,255
chr2L	557725	557775		22		557725	557775	51,51,255
chr2L	557775	557825		22		557775	557825	51,51,255
chr2L	557825	557875		22		557825	557875	51,51,255
chr2L	557875	557925		22		557875	557925	51,51,255
chr2L	557925	557975		22		557925	557975	51,51,255
chr2L	557975	558025		22		557975	558025	51,51,255
chr2L	558025	558075		22		558025	558075	51,51,255
chr2L	558075	558125		22		558075	558125	51,51,255
chr2L	558125	558175		22		558125	558175	51,51,255
chr2L	558175	558225		22		558175	558225	51,51,255
chr2L	558225	558275		22		558225	558275	51,51,255
chr2L	558525	558575		22		558525	558575	51,51,255
chr2L	561325	561375		22		561325	561375	51,51,255
chr2L	817625	817675		22		817625	817675	51,51,255
chr2L	817825	817875		22		817825	817875	51,51,255
chr2L	824075	824125		22		824075	824125	51,51,255
chr2L	824125	824175		22		824125	824175	51,51,255
chr2L	827525	827575		22		827525	827575	51,51,255
chr2L	828925	828975		22		828925	828975	51,51,255
chr2L	828975	829025		22		828975	829025	51,51,255
chr2L	829425	829475		22		829425	829475	51,51,255
chr2L	835075	835125		22		835075	835125	51,51,255
chr2L	835125	835175		22		835125	835175	51,51,255
chr2L	835175	835225		22		835175	835225	51,51,255
chr2L	864175	864225		22		864175	864225	51,51,255
chr2L	864225	864275		22		864225	864275	51,51,255
chr2L	864275	864325		22		864275	864325	51,51,255
chr2L	864325	864375		22		864325	864375	51,51,255
chr2L	864375	864425		22		864375	864425	51,51,255
chr2L	864425	864475		22		864425	864475	51,51,255
chr2L	864475	864525		22		864475	864525	51,51,255
chr2L	864525	864575		22		864525	864575	51,51,255
chr2L	864725	864775		22		864725	864775	51,51,255
chr2L	873175	873225		22		873175	873225	51,51,255
chr2L	873225	873275		22		873225	873275	51,51,255
chr2L	873275	873325		22		873275	873325	51,51,255
chr2L	873425	873475		22		873425	873475	51,51,255
chr2L	873475	873525		22		873475	873525	51,51,255
chr2L	873725	873775		22		873725	873775	51,51,255
chr2L	874025	874075		22		874025	874075	51,51,255
chr2L	874425	874475		22		874425	874475	51,51,255
chr2L	874825	874875		22		874825	874875	51,51,255
chr2L	874875	874925		22		874875	874925	51,51,255
chr2L	874925	874975		22		874925	874975	51,51,255
chr2L	875075	875125		22		875075	875125	51,51,255
chr2L	1113675	1113725		22		1113675	1113725	51,51,255
chr2L	1114325	1114375		22		1114325	1114375	51,51,255
chr2L	1115175	1115225		22		1115175	1115225	51,51,255
chr2L	1115225	1115275		22		1115225	1115275	51,51,255
chr2L	1115275	1115325		22		1115275	1115325	51,51,255
chr2L	1115325	1115375		22		1115325	1115375	51,51,255
chr2L	1115375	1115425		22		1115375	1115425	51,51,255
chr2L	1116175	1116225		22		1116175	1116225	51,51,255
chr2L	1116475	1116525		22		1116475	1116525	51,51,255
chr2L	1116575	1116625		22		1116575	1116625	51,51,255
chr2L	1124725	1124775		22		1124725	1124775	51,51,255
chr2L	1125925	1125975		22		1125925	1125975	51,51,255
chr2L	1125975	1126025		22		1125975	1126025	51,51,255
chr2L	1126525	1126575		22		1126525	1126575	51,51,255
chr2L	1126875	1126925		22		1126875	1126925	51,51,255
chr2L	1127575	1127625		22		1127575	1127625	51,51,255
chr2L	1152075	1152125		22		1152075	1152125	51,51,255
chr2L	1152225	1152275		22		1152225	1152275	51,51,255
chr2L	1152275	1152325		22		1152275	1152325	51,51,255
chr2L	1152675	1152725		22		1152675	1152725	51,51,255
chr2L	1152725	1152775		22		1152725	1152775	51,51,255
chr2L	1152775	1152825		22		1152775	1152825	51,51,255
chr2L	1153325	1153375		22		1153325	1153375	51,51,255
chr2L	1153725	1153775		22		1153725	1153775	51,51,255
chr2L	1154475	1154525		22		1154475	1154525	51,51,255
chr2L	1154525	1154575		22		1154525	1154575	51,51,255
chr2L	1154575	1154625		22		1154575	1154625	51,51,255
chr2L	1154625	1154675		22		1154625	1154675	51,51,255
chr2L	1154675	1154725		22		1154675	1154725	51,51,255
chr2L	1154925	1154975		22		1154925	1154975	51,51,255
chr2L	1154975	1155025		22		1154975	1155025	51,51,255
chr2L	1155025	1155075		22		1155025	1155075	51,51,255
chr2L	1155725	1155775		22		1155725	1155775	51,51,255
chr2L	1155775	1155825		22		1155775	1155825	51,51,255
chr2L	1156025	1156075		22		1156025	1156075	51,51,255
chr2L	1156225	1156275		22		1156225	1156275	51,51,255
chr2L	1156825	1156875		22		1156825	1156875	51,51,255
chr2L	1162175	1162225		22		1162175	1162225	51,51,255
chr2L	1162225	1162275		22		1162225	1162275	51,51,255
chr2L	1162275	1162325		22		1162275	1162325	51,51,255
chr2L	1162325	1162375		22		1162325	1162375	51,51,255
chr2L	1162425	1162475		22		1162425	1162475	51,51,255
chr2L	1162475	1162525		22		1162475	1162525	51,51,255
chr2L	1162525	1162575		22		1162525	1162575	51,51,255
chr2L	1162575	1162625		22		1162575	1162625	51,51,255
chr2L	1162625	1162675		22		1162625	1162675	51,51,255
chr2L	1162675	1162725		22		1162675	1162725	51,51,255
chr2L	1162725	1162775		22		1162725	1162775	51,51,255
chr2L	1162775	1162825		22		1162775	1162825	51,51,255
chr2L	1162825	1162875		22		1162825	1162875	51,51,255
chr2L	1162875	1162925		22		1162875	1162925	51,51,255
chr2L	1162925	1162975		22		1162925	1162975	51,51,255
chr2L	1162975	1163025		22		1162975	1163025	51,51,255
chr2L	1163025	1163075		22		1163025	1163075	51,51,255
chr2L	1163075	1163125		22		1163075	1163125	51,51,255
chr2L	1163225	1163275		22		1163225	1163275	51,51,255
chr2L	1163425	1163475		22		1163425	1163475	51,51,255
chr2L	1689425	1689475		22		1689425	1689475	51,51,255
chr2L	1694975	1695025		22		1694975	1695025	51,51,255
chr2L	1695175	1695225		22		1695175	1695225	51,51,255
chr2L	1695275	1695325		22		1695275	1695325	51,51,255
chr2L	1695325	1695375		22		1695325	1695375	51,51,255
chr2L	1695375	1695425		22		1695375	1695425	51,51,255
chr2L	1695425	1695475		22		1695425	1695475	51,51,255
chr2L	1695475	1695525		22		1695475	1695525	51,51,255
chr2L	1695525	1695575		22		1695525	1695575	51,51,255
chr2L	1695575	1695625		22		1695575	1695625	51,51,255
chr2L	1695625	1695675		22		1695625	1695675	51,51,255
chr2L	1695675	1695725		22		1695675	1695725	51,51,255
chr2L	1695725	1695775		22		1695725	1695775	51,51,255
chr2L	1695775	1695825		22		1695775	1695825	51,51,255
chr2L	1695825	1695875		22		1695825	1695875	51,51,255
chr2L	1695875	1695925		22		1695875	1695925	51,51,255
chr2L	1695975	1696025		22		1695975	1696025	51,51,255
chr2L	1696625	1696675		22		1696625	1696675	51,51,255
chr2L	1696875	1696925		22		1696875	1696925	51,51,255
chr2L	1696925	1696975		22		1696925	1696975	51,51,255
chr2L	1696975	1697025		22		1696975	1697025	51,51,255
chr2L	1697025	1697075		22		1697025	1697075	51,51,255
chr2L	1706125	1706175		22		1706125	1706175	51,51,255
chr2L	1706425	1706475		22		1706425	1706475	51,51,255
chr2L	1706575	1706625		22		1706575	1706625	51,51,255
chr2L	1706725	1706775		22		1706725	1706775	51,51,255
chr2L	1707075	1707125		22		1707075	1707125	51,51,255
chr2L	1707525	1707575		22		1707525	1707575	51,51,255
chr2L	1707725	1707775		22		1707725	1707775	51,51,255
chr2L	1716475	1716525		22		1716475	1716525	51,51,255
chr2L	1716525	1716575		22		1716525	1716575	51,51,255
chr2L	1716575	1716625		22		1716575	1716625	51,51,255
chr2L	1716625	1716675		22		1716625	1716675	51,51,255
chr2L	1717025	1717075		22		1717025	1717075	51,51,255
chr2L	1717075	1717125		22		1717075	1717125	51,51,255
chr2L	1717125	1717175		22		1717125	1717175	51,51,255
chr2L	1717175	1717225		22		1717175	1717225	51,51,255
chr2L	1717225	1717275		22		1717225	1717275	51,51,255
chr2L	1717775	1717825		22		1717775	1717825	51,51,255
chr2L	1717825	1717875		22		1717825	1717875	51,51,255
chr2L	1717875	1717925		22		1717875	1717925	51,51,255
chr2L	1717925	1717975		22		1717925	1717975	51,51,255
chr2L	1718325	1718375		22		1718325	1718375	51,51,255
chr2L	1718375	1718425		22		1718375	1718425	51,51,255
chr2L	1749225	1749275		22		1749225	1749275	51,51,255
chr2L	1749325	1749375		22		1749325	1749375	51,51,255
chr2L	1749375	1749425		22		1749375	1749425	51,51,255
chr2L	1749425	1749475		22		1749425	1749475	51,51,255
chr2L	1749775	1749825		22		1749775	1749825	51,51,255
chr2L	1749825	1749875		22		1749825	1749875	51,51,255
chr2L	1750725	1750775		22		1750725	1750775	51,51,255
chr2L	1934125	1934175		22		1934125	1934175	51,51,255
chr2L	1934675	1934725		22		1934675	1934725	51,51,255
chr2L	1934725	1934775		22		1934725	1934775	51,51,255
chr2L	1934775	1934825		22		1934775	1934825	51,51,255
chr2L	1934825	1934875		22		1934825	1934875	51,51,255
chr2L	1935275	1935325		22		1935275	1935325	51,51,255
chr2L	2039575	2039625		22		2039575	2039625	51,51,255
chr2L	2039675	2039725		22		2039675	2039725	51,51,255
chr2L	2039725	2039775		22		2039725	2039775	51,51,255
chr2L	2039775	2039825		22		2039775	2039825	51,51,255
chr2L	2039825	2039875		22		2039825	2039875	51,51,255
chr2L	2039875	2039925		22		2039875	2039925	51,51,255
chr2L	2040075	2040125		22		2040075	2040125	51,51,255
chr2L	2040125	2040175		22		2040125	2040175	51,51,255
chr2L	2040175	2040225		22		2040175	2040225	51,51,255
chr2L	2040225	2040275		22		2040225	2040275	51,51,255
chr2L	2040275	2040325		22		2040275	2040325	51,51,255
chr2L	2040325	2040375		22		2040325	2040375	51,51,255
chr2L	2040375	2040425		22		2040375	2040425	51,51,255
chr2L	2040425	2040475		22		2040425	2040475	51,51,255
chr2L	2040875	2040925		22		2040875	2040925	51,51,255
chr2L	2040925	2040975		22		2040925	2040975	51,51,255
chr2L	2041025	2041075		22		2041025	2041075	51,51,255
chr2L	2044425	2044475		22		2044425	2044475	51,51,255
chr2L	2044525	2044575		22		2044525	2044575	51,51,255
chr2L	2127425	2127475		22		2127425	2127475	51,51,255
chr2L	2127475	2127525		22		2127475	2127525	51,51,255
chr2L	2127525	2127575		22		2127525	2127575	51,51,255
chr2L	2127575	2127625		22		2127575	2127625	51,51,255
chr2L	2127675	2127725		22		2127675	2127725	51,51,255
chr2L	2127725	2127775		22		2127725	2127775	51,51,255
chr2L	2127875	2127925		22		2127875	2127925	51,51,255
chr2L	2127925	2127975		22		2127925	2127975	51,51,255
chr2L	2128325	2128375		22		2128325	2128375	51,51,255
chr2L	2157825	2157875		22		2157825	2157875	51,51,255
chr2L	2157875	2157925		22		2157875	2157925	51,51,255
chr2L	2157925	2157975		22		2157925	2157975	51,51,255
chr2L	2158975	2159025		22		2158975	2159025	51,51,255
chr2L	2159025	2159075		22		2159025	2159075	51,51,255
chr2L	2159075	2159125		22		2159075	2159125	51,51,255
chr2L	2159125	2159175		22		2159125	2159175	51,51,255
chr2L	2159375	2159425		22		2159375	2159425	51,51,255
chr2L	2159625	2159675		22		2159625	2159675	51,51,255
chr2L	2159675	2159725		22		2159675	2159725	51,51,255
chr2L	2159725	2159775		22		2159725	2159775	51,51,255
chr2L	2159775	2159825		22		2159775	2159825	51,51,255
chr2L	2160475	2160525		22		2160475	2160525	51,51,255
chr2L	2160675	2160725		22		2160675	2160725	51,51,255
chr2L	2160725	2160775		22		2160725	2160775	51,51,255
chr2L	2191025	2191075		22		2191025	2191075	51,51,255
chr2L	2191075	2191125		22		2191075	2191125	51,51,255
chr2L	2211875	2211925		22		2211875	2211925	51,51,255
chr2L	2211925	2211975		22		2211925	2211975	51,51,255
chr2L	2212475	2212525		22		2212475	2212525	51,51,255
chr2L	2218925	2218975		22		2218925	2218975	51,51,255
chr2L	2219775	2219825		22		2219775	2219825	51,51,255
chr2L	2219875	2219925		22		2219875	2219925	51,51,255
chr2L	2219925	2219975		22		2219925	2219975	51,51,255
chr2L	2219975	2220025		22		2219975	2220025	51,51,255
chr2L	2220125	2220175		22		2220125	2220175	51,51,255
chr2L	2220175	2220225		22		2220175	2220225	51,51,255
chr2L	2220225	2220275		22		2220225	2220275	51,51,255
chr2L	2220275	2220325		22		2220275	2220325	51,51,255
chr2L	2220325	2220375		22		2220325	2220375	51,51,255
chr2L	2223125	2223175		22		2223125	2223175	51,51,255
chr2L	2223175	2223225		22		2223175	2223225	51,51,255
chr2L	2223225	2223275		22		2223225	2223275	51,51,255
chr2L	2224675	2224725		22		2224675	2224725	51,51,255
chr2L	2224925	2224975		22		2224925	2224975	51,51,255
chr2L	2224975	2225025		22		2224975	2225025	51,51,255
chr2L	2230275	2230325		22		2230275	2230325	51,51,255
chr2L	2230325	2230375		22		2230325	2230375	51,51,255
chr2L	2231025	2231075		22		2231025	2231075	51,51,255
chr2L	2231325	2231375		22		2231325	2231375	51,51,255
chr2L	2231375	2231425		22		2231375	2231425	51,51,255
chr2L	2231425	2231475		22		2231425	2231475	51,51,255
chr2L	2361475	2361525		22		2361475	2361525	51,51,255
chr2L	2361525	2361575		22		2361525	2361575	51,51,255
chr2L	2361675	2361725		22		2361675	2361725	51,51,255
chr2L	2361725	2361775		22		2361725	2361775	51,51,255
chr2L	2362125	2362175		22		2362125	2362175	51,51,255
chr2L	2575675	2575725		22		2575675	2575725	51,51,255
chr2L	2575825	2575875		22		2575825	2575875	51,51,255
chr2L	2583575	2583625		22		2583575	2583625	51,51,255
chr2L	2583675	2583725		22		2583675	2583725	51,51,255
chr2L	2737575	2737625		22		2737575	2737625	51,51,255
chr2L	2746775	2746825		22		2746775	2746825	51,51,255
chr2L	2757025	2757075		22		2757025	2757075	51,51,255
chr2L	2757475	2757525		22		2757475	2757525	51,51,255
chr2L	2757725	2757775		22		2757725	2757775	51,51,255
chr2L	2761775	2761825		22		2761775	2761825	51,51,255
chr2L	2763425	2763475		22		2763425	2763475	51,51,255
chr2L	2764375	2764425		22		2764375	2764425	51,51,255
chr2L	2764475	2764525		22		2764475	2764525	51,51,255
chr2L	2864375	2864425		22		2864375	2864425	51,51,255
chr2L	2864425	2864475		22		2864425	2864475	51,51,255
chr2L	2865475	2865525		22		2865475	2865525	51,51,255
chr2L	2865725	2865775		22		2865725	2865775	51,51,255
chr2L	2865875	2865925		22		2865875	2865925	51,51,255
chr2L	2866625	2866675		22		2866625	2866675	51,51,255
chr2L	2866675	2866725		22		2866675	2866725	51,51,255
chr2L	2866725	2866775		22		2866725	2866775	51,51,255
chr2L	2866775	2866825		22		2866775	2866825	51,51,255
chr2L	2866925	2866975		22		2866925	2866975	51,51,255
chr2L	2867525	2867575		22		2867525	2867575	51,51,255
chr2L	2867575	2867625		22		2867575	2867625	51,51,255
chr2L	2867725	2867775		22		2867725	2867775	51,51,255
chr2L	2869425	2869475		22		2869425	2869475	51,51,255
chr2L	2869475	2869525		22		2869475	2869525	51,51,255
chr2L	2869525	2869575		22		2869525	2869575	51,51,255
chr2L	2869575	2869625		22		2869575	2869625	51,51,255
chr2L	2869625	2869675		22		2869625	2869675	51,51,255
chr2L	2869825	2869875		22		2869825	2869875	51,51,255
chr2L	2869875	2869925		22		2869875	2869925	51,51,255
chr2L	2870025	2870075		22		2870025	2870075	51,51,255
chr2L	2870075	2870125		22		2870075	2870125	51,51,255
chr2L	2870125	2870175		22		2870125	2870175	51,51,255
chr2L	2870175	2870225		22		2870175	2870225	51,51,255
chr2L	2870225	2870275		22		2870225	2870275	51,51,255
chr2L	2870275	2870325		22		2870275	2870325	51,51,255
chr2L	2870375	2870425		22		2870375	2870425	51,51,255
chr2L	2870475	2870525		22		2870475	2870525	51,51,255
chr2L	2870525	2870575		22		2870525	2870575	51,51,255
chr2L	2870575	2870625		22		2870575	2870625	51,51,255
chr2L	2870625	2870675		22		2870625	2870675	51,51,255
chr2L	2870675	2870725		22		2870675	2870725	51,51,255
chr2L	2870725	2870775		22		2870725	2870775	51,51,255
chr2L	2871825	2871875		22		2871825	2871875	51,51,255
chr2L	2872475	2872525		22		2872475	2872525	51,51,255
chr2L	2880925	2880975		22		2880925	2880975	51,51,255
chr2L	2882275	2882325		22		2882275	2882325	51,51,255
chr2L	2994925	2994975		22		2994925	2994975	51,51,255
chr2L	2994975	2995025		22		2994975	2995025	51,51,255
chr2L	2995025	2995075		22		2995025	2995075	51,51,255
chr2L	2995075	2995125		22		2995075	2995125	51,51,255
chr2L	2995125	2995175		22		2995125	2995175	51,51,255
chr2L	2995175	2995225		22		2995175	2995225	51,51,255
chr2L	2995375	2995425		22		2995375	2995425	51,51,255
chr2L	3017225	3017275		22		3017225	3017275	51,51,255
chr2L	3017625	3017675		22		3017625	3017675	51,51,255
chr2L	3019725	3019775		22		3019725	3019775	51,51,255
chr2L	3021225	3021275		22		3021225	3021275	51,51,255
chr2L	3033975	3034025		22		3033975	3034025	51,51,255
chr2L	3034325	3034375		22		3034325	3034375	51,51,255
chr2L	3034375	3034425		22		3034375	3034425	51,51,255
chr2L	3034875	3034925		22		3034875	3034925	51,51,255
chr2L	3034975	3035025		22		3034975	3035025	51,51,255
chr2L	3035275	3035325		22		3035275	3035325	51,51,255
chr2L	3035325	3035375		22		3035325	3035375	51,51,255
chr2L	3035375	3035425		22		3035375	3035425	51,51,255
chr2L	3041275	3041325		22		3041275	3041325	51,51,255
chr2L	3041475	3041525		22		3041475	3041525	51,51,255
chr2L	3041525	3041575		22		3041525	3041575	51,51,255
chr2L	3041625	3041675		22		3041625	3041675	51,51,255
chr2L	3041675	3041725		22		3041675	3041725	51,51,255
chr2L	3059775	3059825		22		3059775	3059825	51,51,255
chr2L	3059825	3059875		22		3059825	3059875	51,51,255
chr2L	3059875	3059925		22		3059875	3059925	51,51,255
chr2L	3059925	3059975		22		3059925	3059975	51,51,255
chr2L	3060225	3060275		22		3060225	3060275	51,51,255
chr2L	3148075	3148125		22		3148075	3148125	51,51,255
chr2L	3148125	3148175		22		3148125	3148175	51,51,255
chr2L	3148175	3148225		22		3148175	3148225	51,51,255
chr2L	3148225	3148275		22		3148225	3148275	51,51,255
chr2L	3148275	3148325		22		3148275	3148325	51,51,255
chr2L	3148325	3148375		22		3148325	3148375	51,51,255
chr2L	3148375	3148425		22		3148375	3148425	51,51,255
chr2L	3148425	3148475		22		3148425	3148475	51,51,255
chr2L	3148475	3148525		22		3148475	3148525	51,51,255
chr2L	3149375	3149425		22		3149375	3149425	51,51,255
chr2L	3149575	3149625		22		3149575	3149625	51,51,255
chr2L	3165275	3165325		22		3165275	3165325	51,51,255
chr2L	3165375	3165425		22		3165375	3165425	51,51,255
chr2L	3165725	3165775		22		3165725	3165775	51,51,255
chr2L	3165925	3165975		22		3165925	3165975	51,51,255
chr2L	3165975	3166025		22		3165975	3166025	51,51,255
chr2L	3166225	3166275		22		3166225	3166275	51,51,255
chr2L	3166275	3166325		22		3166275	3166325	51,51,255
chr2L	3166325	3166375		22		3166325	3166375	51,51,255
chr2L	3166725	3166775		22		3166725	3166775	51,51,255
chr2L	3365525	3365575		22		3365525	3365575	51,51,255
chr2L	3522625	3522675		22		3522625	3522675	51,51,255
chr2L	3523375	3523425		22		3523375	3523425	51,51,255
chr2L	3523825	3523875		22		3523825	3523875	51,51,255
chr2L	3525675	3525725		22		3525675	3525725	51,51,255
chr2L	3526175	3526225		22		3526175	3526225	51,51,255
chr2L	3526225	3526275		22		3526225	3526275	51,51,255
chr2L	3526275	3526325		22		3526275	3526325	51,51,255
chr2L	3526325	3526375		22		3526325	3526375	51,51,255
chr2L	3526375	3526425		22		3526375	3526425	51,51,255
chr2L	3707575	3707625		22		3707575	3707625	51,51,255
chr2L	3708575	3708625		22		3708575	3708625	51,51,255
chr2L	3708625	3708675		22		3708625	3708675	51,51,255
chr2L	3708875	3708925		22		3708875	3708925	51,51,255
chr2L	3709125	3709175		22		3709125	3709175	51,51,255
chr2L	3709175	3709225		22		3709175	3709225	51,51,255
chr2L	3709225	3709275		22		3709225	3709275	51,51,255
chr2L	3709275	3709325		22		3709275	3709325	51,51,255
chr2L	3709325	3709375		22		3709325	3709375	51,51,255
chr2L	3709375	3709425		22		3709375	3709425	51,51,255
chr2L	3709425	3709475		22		3709425	3709475	51,51,255
chr2L	3709475	3709525		22		3709475	3709525	51,51,255
chr2L	3709675	3709725		22		3709675	3709725	51,51,255
chr2L	3709725	3709775		22		3709725	3709775	51,51,255
chr2L	3709775	3709825		22		3709775	3709825	51,51,255
chr2L	3709975	3710025		22		3709975	3710025	51,51,255
chr2L	3710025	3710075		22		3710025	3710075	51,51,255
chr2L	3710525	3710575		22		3710525	3710575	51,51,255
chr2L	3710575	3710625		22		3710575	3710625	51,51,255
chr2L	3710675	3710725		22		3710675	3710725	51,51,255
chr2L	3710725	3710775		22		3710725	3710775	51,51,255
chr2L	3714475	3714525		22		3714475	3714525	51,51,255
chr2L	4122275	4122325		22		4122275	4122325	51,51,255
chr2L	4122325	4122375		22		4122325	4122375	51,51,255
chr2L	4122425	4122475		22		4122425	4122475	51,51,255
chr2L	4122625	4122675		22		4122625	4122675	51,51,255
chr2L	4122675	4122725		22		4122675	4122725	51,51,255
chr2L	4122725	4122775		22		4122725	4122775	51,51,255
chr2L	4122775	4122825		22		4122775	4122825	51,51,255
chr2L	4122825	4122875		22		4122825	4122875	51,51,255
chr2L	4122875	4122925		22		4122875	4122925	51,51,255
chr2L	4122925	4122975		22		4122925	4122975	51,51,255
chr2L	4122975	4123025		22		4122975	4123025	51,51,255
chr2L	4123725	4123775		22		4123725	4123775	51,51,255
chr2L	4378625	4378675		22		4378625	4378675	51,51,255
chr2L	4378725	4378775		22		4378725	4378775	51,51,255
chr2L	4378775	4378825		22		4378775	4378825	51,51,255
chr2L	4378875	4378925		22		4378875	4378925	51,51,255
chr2L	4449525	4449575		22		4449525	4449575	51,51,255
chr2L	4449575	4449625		22		4449575	4449625	51,51,255
chr2L	4450175	4450225		22		4450175	4450225	51,51,255
chr2L	4450475	4450525		22		4450475	4450525	51,51,255
chr2L	4879775	4879825		22		4879775	4879825	51,51,255
chr2L	4879825	4879875		22		4879825	4879875	51,51,255
chr2L	4880025	4880075		22		4880025	4880075	51,51,255
chr2L	4880325	4880375		22		4880325	4880375	51,51,255
chr2L	4880375	4880425		22		4880375	4880425	51,51,255
chr2L	4885125	4885175		22		4885125	4885175	51,51,255
chr2L	4885175	4885225		22		4885175	4885225	51,51,255
chr2L	4985625	4985675		22		4985625	4985675	51,51,255
chr2L	4985675	4985725		22		4985675	4985725	51,51,255
chr2L	4985725	4985775		22		4985725	4985775	51,51,255
chr2L	4985775	4985825		22		4985775	4985825	51,51,255
chr2L	4986075	4986125		22		4986075	4986125	51,51,255
chr2L	4986125	4986175		22		4986125	4986175	51,51,255
chr2L	4986525	4986575		22		4986525	4986575	51,51,255
chr2L	4986575	4986625		22		4986575	4986625	51,51,255
chr2L	4986625	4986675		22		4986625	4986675	51,51,255
chr2L	4986675	4986725		22		4986675	4986725	51,51,255
chr2L	4987125	4987175		22		4987125	4987175	51,51,255
chr2L	4987175	4987225		22		4987175	4987225	51,51,255
chr2L	4987225	4987275		22		4987225	4987275	51,51,255
chr2L	4987275	4987325		22		4987275	4987325	51,51,255
chr2L	4996325	4996375		22		4996325	4996375	51,51,255
chr2L	4996675	4996725		22		4996675	4996725	51,51,255
chr2L	5008775	5008825		22		5008775	5008825	51,51,255
chr2L	5008825	5008875		22		5008825	5008875	51,51,255
chr2L	5045725	5045775		22		5045725	5045775	51,51,255
chr2L	5045775	5045825		22		5045775	5045825	51,51,255
chr2L	5045825	5045875		22		5045825	5045875	51,51,255
chr2L	5045975	5046025		22		5045975	5046025	51,51,255
chr2L	5046075	5046125		22		5046075	5046125	51,51,255
chr2L	5061775	5061825		22		5061775	5061825	51,51,255
chr2L	5062525	5062575		22		5062525	5062575	51,51,255
chr2L	5063525	5063575		22		5063525	5063575	51,51,255
chr2L	5063625	5063675		22		5063625	5063675	51,51,255
chr2L	5063675	5063725		22		5063675	5063725	51,51,255
chr2L	5072675	5072725		22		5072675	5072725	51,51,255
chr2L	5072725	5072775		22		5072725	5072775	51,51,255
chr2L	5072775	5072825		22		5072775	5072825	51,51,255
chr2L	5073175	5073225		22		5073175	5073225	51,51,255
chr2L	5073225	5073275		22		5073225	5073275	51,51,255
chr2L	5073275	5073325		22		5073275	5073325	51,51,255
chr2L	5073325	5073375		22		5073325	5073375	51,51,255
chr2L	5073525	5073575		22		5073525	5073575	51,51,255
chr2L	5076975	5077025		22		5076975	5077025	51,51,255
chr2L	5077125	5077175		22		5077125	5077175	51,51,255
chr2L	5077875	5077925		22		5077875	5077925	51,51,255
chr2L	5079125	5079175		22		5079125	5079175	51,51,255
chr2L	5095625	5095675		22		5095625	5095675	51,51,255
chr2L	5095675	5095725		22		5095675	5095725	51,51,255
chr2L	5095725	5095775		22		5095725	5095775	51,51,255
chr2L	5199025	5199075		22		5199025	5199075	51,51,255
chr2L	5199275	5199325		22		5199275	5199325	51,51,255
chr2L	5199325	5199375		22		5199325	5199375	51,51,255
chr2L	5199375	5199425		22		5199375	5199425	51,51,255
chr2L	5199475	5199525		22		5199475	5199525	51,51,255
chr2L	5199725	5199775		22		5199725	5199775	51,51,255
chr2L	5533625	5533675		22		5533625	5533675	51,51,255
chr2L	5533675	5533725		22		5533675	5533725	51,51,255
chr2L	5533825	5533875		22		5533825	5533875	51,51,255
chr2L	5533975	5534025		22		5533975	5534025	51,51,255
chr2L	5534025	5534075		22		5534025	5534075	51,51,255
chr2L	5534225	5534275		22		5534225	5534275	51,51,255
chr2L	5534275	5534325		22		5534275	5534325	51,51,255
chr2L	5534325	5534375		22		5534325	5534375	51,51,255
chr2L	5534375	5534425		22		5534375	5534425	51,51,255
chr2L	5534525	5534575		22		5534525	5534575	51,51,255
chr2L	5535425	5535475		22		5535425	5535475	51,51,255
chr2L	5543675	5543725		22		5543675	5543725	51,51,255
chr2L	5543725	5543775		22		5543725	5543775	51,51,255
chr2L	5544075	5544125		22		5544075	5544125	51,51,255
chr2L	5544225	5544275		22		5544225	5544275	51,51,255
chr2L	5544275	5544325		22		5544275	5544325	51,51,255
chr2L	5544325	5544375		22		5544325	5544375	51,51,255
chr2L	5544625	5544675		22		5544625	5544675	51,51,255
chr2L	5544775	5544825		22		5544775	5544825	51,51,255
chr2L	5545925	5545975		22		5545925	5545975	51,51,255
chr2L	5546175	5546225		22		5546175	5546225	51,51,255
chr2L	5547975	5548025		22		5547975	5548025	51,51,255
chr2L	5548025	5548075		22		5548025	5548075	51,51,255
chr2L	5973225	5973275		22		5973225	5973275	51,51,255
chr2L	6067675	6067725		22		6067675	6067725	51,51,255
chr2L	6067725	6067775		22		6067725	6067775	51,51,255
chr2L	6067825	6067875		22		6067825	6067875	51,51,255
chr2L	6067875	6067925		22		6067875	6067925	51,51,255
chr2L	6067925	6067975		22		6067925	6067975	51,51,255
chr2L	6067975	6068025		22		6067975	6068025	51,51,255
chr2L	6068175	6068225		22		6068175	6068225	51,51,255
chr2L	6068225	6068275		22		6068225	6068275	51,51,255
chr2L	6341425	6341475		22		6341425	6341475	51,51,255
chr2L	6341875	6341925		22		6341875	6341925	51,51,255
chr2L	6342275	6342325		22		6342275	6342325	51,51,255
chr2L	6342325	6342375		22		6342325	6342375	51,51,255
chr2L	6342375	6342425		22		6342375	6342425	51,51,255
chr2L	6342525	6342575		22		6342525	6342575	51,51,255
chr2L	6342575	6342625		22		6342575	6342625	51,51,255
chr2L	6342625	6342675		22		6342625	6342675	51,51,255
chr2L	6342675	6342725		22		6342675	6342725	51,51,255
chr2L	6342725	6342775		22		6342725	6342775	51,51,255
chr2L	6342975	6343025		22		6342975	6343025	51,51,255
chr2L	6343075	6343125		22		6343075	6343125	51,51,255
chr2L	6343175	6343225		22		6343175	6343225	51,51,255
chr2L	6369025	6369075		22		6369025	6369075	51,51,255
chr2L	6369075	6369125		22		6369075	6369125	51,51,255
chr2L	6369375	6369425		22		6369375	6369425	51,51,255
chr2L	6412875	6412925		22		6412875	6412925	51,51,255
chr2L	6412925	6412975		22		6412925	6412975	51,51,255
chr2L	6413025	6413075		22		6413025	6413075	51,51,255
chr2L	6421725	6421775		22		6421725	6421775	51,51,255
chr2L	6421775	6421825		22		6421775	6421825	51,51,255
chr2L	6421825	6421875		22		6421825	6421875	51,51,255
chr2L	6421875	6421925		22		6421875	6421925	51,51,255
chr2L	6421925	6421975		22		6421925	6421975	51,51,255
chr2L	6422075	6422125		22		6422075	6422125	51,51,255
chr2L	6422225	6422275		22		6422225	6422275	51,51,255
chr2L	6422275	6422325		22		6422275	6422325	51,51,255
chr2L	6422325	6422375		22		6422325	6422375	51,51,255
chr2L	6453675	6453725		22		6453675	6453725	51,51,255
chr2L	6470775	6470825		22		6470775	6470825	51,51,255
chr2L	6470825	6470875		22		6470825	6470875	51,51,255
chr2L	6470875	6470925		22		6470875	6470925	51,51,255
chr2L	6471325	6471375		22		6471325	6471375	51,51,255
chr2L	6471925	6471975		22		6471925	6471975	51,51,255
chr2L	6471975	6472025		22		6471975	6472025	51,51,255
chr2L	6472025	6472075		22		6472025	6472075	51,51,255
chr2L	6472075	6472125		22		6472075	6472125	51,51,255
chr2L	6472125	6472175		22		6472125	6472175	51,51,255
chr2L	6472175	6472225		22		6472175	6472225	51,51,255
chr2L	6472225	6472275		22		6472225	6472275	51,51,255
chr2L	6472275	6472325		22		6472275	6472325	51,51,255
chr2L	6472325	6472375		22		6472325	6472375	51,51,255
chr2L	6494925	6494975		22		6494925	6494975	51,51,255
chr2L	6494975	6495025		22		6494975	6495025	51,51,255
chr2L	6495025	6495075		22		6495025	6495075	51,51,255
chr2L	6495075	6495125		22		6495075	6495125	51,51,255
chr2L	6495125	6495175		22		6495125	6495175	51,51,255
chr2L	6525425	6525475		22		6525425	6525475	51,51,255
chr2L	6642725	6642775		22		6642725	6642775	51,51,255
chr2L	6657225	6657275		22		6657225	6657275	51,51,255
chr2L	6661775	6661825		22		6661775	6661825	51,51,255
chr2L	6661825	6661875		22		6661825	6661875	51,51,255
chr2L	6661875	6661925		22		6661875	6661925	51,51,255
chr2L	6663225	6663275		22		6663225	6663275	51,51,255
chr2L	6663275	6663325		22		6663275	6663325	51,51,255
chr2L	6664975	6665025		22		6664975	6665025	51,51,255
chr2L	6665025	6665075		22		6665025	6665075	51,51,255
chr2L	6666075	6666125		22		6666075	6666125	51,51,255
chr2L	6666175	6666225		22		6666175	6666225	51,51,255
chr2L	6666825	6666875		22		6666825	6666875	51,51,255
chr2L	6669875	6669925		22		6669875	6669925	51,51,255
chr2L	6669975	6670025		22		6669975	6670025	51,51,255
chr2L	6670025	6670075		22		6670025	6670075	51,51,255
chr2L	6670175	6670225		22		6670175	6670225	51,51,255
chr2L	6670225	6670275		22		6670225	6670275	51,51,255
chr2L	6670725	6670775		22		6670725	6670775	51,51,255
chr2L	6670775	6670825		22		6670775	6670825	51,51,255
chr2L	6671375	6671425		22		6671375	6671425	51,51,255
chr2L	6671425	6671475		22		6671425	6671475	51,51,255
chr2L	6671475	6671525		22		6671475	6671525	51,51,255
chr2L	6671575	6671625		22		6671575	6671625	51,51,255
chr2L	6671625	6671675		22		6671625	6671675	51,51,255
chr2L	6671775	6671825		22		6671775	6671825	51,51,255
chr2L	6671825	6671875		22		6671825	6671875	51,51,255
chr2L	6671875	6671925		22		6671875	6671925	51,51,255
chr2L	6671925	6671975		22		6671925	6671975	51,51,255
chr2L	6672575	6672625		22		6672575	6672625	51,51,255
chr2L	6675025	6675075		22		6675025	6675075	51,51,255
chr2L	6675075	6675125		22		6675075	6675125	51,51,255
chr2L	6676025	6676075		22		6676025	6676075	51,51,255
chr2L	6676075	6676125		22		6676075	6676125	51,51,255
chr2L	6678925	6678975		22		6678925	6678975	51,51,255
chr2L	6679025	6679075		22		6679025	6679075	51,51,255
chr2L	6681975	6682025		22		6681975	6682025	51,51,255
chr2L	6682025	6682075		22		6682025	6682075	51,51,255
chr2L	6682075	6682125		22		6682075	6682125	51,51,255
chr2L	6682325	6682375		22		6682325	6682375	51,51,255
chr2L	6682475	6682525		22		6682475	6682525	51,51,255
chr2L	6682525	6682575		22		6682525	6682575	51,51,255
chr2L	6682575	6682625		22		6682575	6682625	51,51,255
chr2L	6682625	6682675		22		6682625	6682675	51,51,255
chr2L	6682675	6682725		22		6682675	6682725	51,51,255
chr2L	6682775	6682825		22		6682775	6682825	51,51,255
chr2L	6790275	6790325		22		6790275	6790325	51,51,255
chr2L	6790325	6790375		22		6790325	6790375	51,51,255
chr2L	6790375	6790425		22		6790375	6790425	51,51,255
chr2L	6790425	6790475		22		6790425	6790475	51,51,255
chr2L	6790475	6790525		22		6790475	6790525	51,51,255
chr2L	6790625	6790675		22		6790625	6790675	51,51,255
chr2L	6791225	6791275		22		6791225	6791275	51,51,255
chr2L	6791275	6791325		22		6791275	6791325	51,51,255
chr2L	6791325	6791375		22		6791325	6791375	51,51,255
chr2L	6791375	6791425		22		6791375	6791425	51,51,255
chr2L	6791525	6791575		22		6791525	6791575	51,51,255
chr2L	6791575	6791625		22		6791575	6791625	51,51,255
chr2L	6791625	6791675		22		6791625	6791675	51,51,255
chr2L	6792725	6792775		22		6792725	6792775	51,51,255
chr2L	6946125	6946175		22		6946125	6946175	51,51,255
chr2L	7025125	7025175		22		7025125	7025175	51,51,255
chr2L	7035675	7035725		22		7035675	7035725	51,51,255
chr2L	7035725	7035775		22		7035725	7035775	51,51,255
chr2L	7040775	7040825		22		7040775	7040825	51,51,255
chr2L	7040975	7041025		22		7040975	7041025	51,51,255
chr2L	7041025	7041075		22		7041025	7041075	51,51,255
chr2L	7041175	7041225		22		7041175	7041225	51,51,255
chr2L	7041225	7041275		22		7041225	7041275	51,51,255
chr2L	7041575	7041625		22		7041575	7041625	51,51,255
chr2L	7055575	7055625		22		7055575	7055625	51,51,255
chr2L	7193375	7193425		22		7193375	7193425	51,51,255
chr2L	7193475	7193525		22		7193475	7193525	51,51,255
chr2L	7430275	7430325		22		7430275	7430325	51,51,255
chr2L	7430525	7430575		22		7430525	7430575	51,51,255
chr2L	7431275	7431325		22		7431275	7431325	51,51,255
chr2L	7431975	7432025		22		7431975	7432025	51,51,255
chr2L	7791975	7792025		22		7791975	7792025	51,51,255
chr2L	7792025	7792075		22		7792025	7792075	51,51,255
chr2L	7792575	7792625		22		7792575	7792625	51,51,255
chr2L	7792625	7792675		22		7792625	7792675	51,51,255
chr2L	7792675	7792725		22		7792675	7792725	51,51,255
chr2L	7792725	7792775		22		7792725	7792775	51,51,255
chr2L	7792775	7792825		22		7792775	7792825	51,51,255
chr2L	7792825	7792875		22		7792825	7792875	51,51,255
chr2L	7792925	7792975		22		7792925	7792975	51,51,255
chr2L	7793025	7793075		22		7793025	7793075	51,51,255
chr2L	7793075	7793125		22		7793075	7793125	51,51,255
chr2L	7793125	7793175		22		7793125	7793175	51,51,255
chr2L	7793175	7793225		22		7793175	7793225	51,51,255
chr2L	7793225	7793275		22		7793225	7793275	51,51,255
chr2L	7793275	7793325		22		7793275	7793325	51,51,255
chr2L	7793325	7793375		22		7793325	7793375	51,51,255
chr2L	7793525	7793575		22		7793525	7793575	51,51,255
chr2L	7793575	7793625		22		7793575	7793625	51,51,255
chr2L	7793625	7793675		22		7793625	7793675	51,51,255
chr2L	7797125	7797175		22		7797125	7797175	51,51,255
chr2L	7797475	7797525		22		7797475	7797525	51,51,255
chr2L	7797525	7797575		22		7797525	7797575	51,51,255
chr2L	7797775	7797825		22		7797775	7797825	51,51,255
chr2L	7797875	7797925		22		7797875	7797925	51,51,255
chr2L	7808775	7808825		22		7808775	7808825	51,51,255
chr2L	7815775	7815825		22		7815775	7815825	51,51,255
chr2L	7816125	7816175		22		7816125	7816175	51,51,255
chr2L	7816575	7816625		22		7816575	7816625	51,51,255
chr2L	7816625	7816675		22		7816625	7816675	51,51,255
chr2L	7816675	7816725		22		7816675	7816725	51,51,255
chr2L	7816725	7816775		22		7816725	7816775	51,51,255
chr2L	7816775	7816825		22		7816775	7816825	51,51,255
chr2L	7816825	7816875		22		7816825	7816875	51,51,255
chr2L	7817225	7817275		22		7817225	7817275	51,51,255
chr2L	7817275	7817325		22		7817275	7817325	51,51,255
chr2L	7817325	7817375		22		7817325	7817375	51,51,255
chr2L	7817375	7817425		22		7817375	7817425	51,51,255
chr2L	7824925	7824975		22		7824925	7824975	51,51,255
chr2L	7825025	7825075		22		7825025	7825075	51,51,255
chr2L	7825125	7825175		22		7825125	7825175	51,51,255
chr2L	7825175	7825225		22		7825175	7825225	51,51,255
chr2L	7987925	7987975		22		7987925	7987975	51,51,255
chr2L	7989025	7989075		22		7989025	7989075	51,51,255
chr2L	7989075	7989125		22		7989075	7989125	51,51,255
chr2L	7989175	7989225		22		7989175	7989225	51,51,255
chr2L	7989225	7989275		22		7989225	7989275	51,51,255
chr2L	7989375	7989425		22		7989375	7989425	51,51,255
chr2L	7989425	7989475		22		7989425	7989475	51,51,255
chr2L	7989625	7989675		22		7989625	7989675	51,51,255
chr2L	7989675	7989725		22		7989675	7989725	51,51,255
chr2L	7989775	7989825		22		7989775	7989825	51,51,255
chr2L	8103125	8103175		22		8103125	8103175	51,51,255
chr2L	8129825	8129875		22		8129825	8129875	51,51,255
chr2L	8129875	8129925		22		8129875	8129925	51,51,255
chr2L	8131075	8131125		22		8131075	8131125	51,51,255
chr2L	8131125	8131175		22		8131125	8131175	51,51,255
chr2L	8131275	8131325		22		8131275	8131325	51,51,255
chr2L	8131325	8131375		22		8131325	8131375	51,51,255
chr2L	8131375	8131425		22		8131375	8131425	51,51,255
chr2L	8131425	8131475		22		8131425	8131475	51,51,255
chr2L	8131475	8131525		22		8131475	8131525	51,51,255
chr2L	8131525	8131575		22		8131525	8131575	51,51,255
chr2L	8131575	8131625		22		8131575	8131625	51,51,255
chr2L	8131625	8131675		22		8131625	8131675	51,51,255
chr2L	8131675	8131725		22		8131675	8131725	51,51,255
chr2L	8131725	8131775		22		8131725	8131775	51,51,255
chr2L	8131775	8131825		22		8131775	8131825	51,51,255
chr2L	8131825	8131875		22		8131825	8131875	51,51,255
chr2L	8131875	8131925		22		8131875	8131925	51,51,255
chr2L	8131925	8131975		22		8131925	8131975	51,51,255
chr2L	8131975	8132025		22		8131975	8132025	51,51,255
chr2L	8132125	8132175		22		8132125	8132175	51,51,255
chr2L	8132475	8132525		22		8132475	8132525	51,51,255
chr2L	8132525	8132575		22		8132525	8132575	51,51,255
chr2L	8132575	8132625		22		8132575	8132625	51,51,255
chr2L	8132625	8132675		22		8132625	8132675	51,51,255
chr2L	8133125	8133175		22		8133125	8133175	51,51,255
chr2L	8133225	8133275		22		8133225	8133275	51,51,255
chr2L	8133275	8133325		22		8133275	8133325	51,51,255
chr2L	8173425	8173475		22		8173425	8173475	51,51,255
chr2L	8173475	8173525		22		8173475	8173525	51,51,255
chr2L	8173575	8173625		22		8173575	8173625	51,51,255
chr2L	8173625	8173675		22		8173625	8173675	51,51,255
chr2L	8173825	8173875		22		8173825	8173875	51,51,255
chr2L	8173875	8173925		22		8173875	8173925	51,51,255
chr2L	8184825	8184875		22		8184825	8184875	51,51,255
chr2L	8184925	8184975		22		8184925	8184975	51,51,255
chr2L	8184975	8185025		22		8184975	8185025	51,51,255
chr2L	8185175	8185225		22		8185175	8185225	51,51,255
chr2L	8185275	8185325		22		8185275	8185325	51,51,255
chr2L	8202175	8202225		22		8202175	8202225	51,51,255
chr2L	8202275	8202325		22		8202275	8202325	51,51,255
chr2L	8202725	8202775		22		8202725	8202775	51,51,255
chr2L	8202775	8202825		22		8202775	8202825	51,51,255
chr2L	8202825	8202875		22		8202825	8202875	51,51,255
chr2L	8203175	8203225		22		8203175	8203225	51,51,255
chr2L	8203225	8203275		22		8203225	8203275	51,51,255
chr2L	8203275	8203325		22		8203275	8203325	51,51,255
chr2L	8203475	8203525		22		8203475	8203525	51,51,255
chr2L	8203525	8203575		22		8203525	8203575	51,51,255
chr2L	8204075	8204125		22		8204075	8204125	51,51,255
chr2L	8206375	8206425		22		8206375	8206425	51,51,255
chr2L	8206425	8206475		22		8206425	8206475	51,51,255
chr2L	8206625	8206675		22		8206625	8206675	51,51,255
chr2L	8206675	8206725		22		8206675	8206725	51,51,255
chr2L	8206725	8206775		22		8206725	8206775	51,51,255
chr2L	8206775	8206825		22		8206775	8206825	51,51,255
chr2L	8206825	8206875		22		8206825	8206875	51,51,255
chr2L	8206875	8206925		22		8206875	8206925	51,51,255
chr2L	8206925	8206975		22		8206925	8206975	51,51,255
chr2L	8206975	8207025		22		8206975	8207025	51,51,255
chr2L	8207025	8207075		22		8207025	8207075	51,51,255
chr2L	8207075	8207125		22		8207075	8207125	51,51,255
chr2L	8207125	8207175		22		8207125	8207175	51,51,255
chr2L	8207175	8207225		22		8207175	8207225	51,51,255
chr2L	8207225	8207275		22		8207225	8207275	51,51,255
chr2L	8207275	8207325		22		8207275	8207325	51,51,255
chr2L	8207325	8207375		22		8207325	8207375	51,51,255
chr2L	8207675	8207725		22		8207675	8207725	51,51,255
chr2L	8214725	8214775		22		8214725	8214775	51,51,255
chr2L	8214775	8214825		22		8214775	8214825	51,51,255
chr2L	8214825	8214875		22		8214825	8214875	51,51,255
chr2L	8214875	8214925		22		8214875	8214925	51,51,255
chr2L	8214925	8214975		22		8214925	8214975	51,51,255
chr2L	8214975	8215025		22		8214975	8215025	51,51,255
chr2L	8215025	8215075		22		8215025	8215075	51,51,255
chr2L	8215325	8215375		22		8215325	8215375	51,51,255
chr2L	8215375	8215425		22		8215375	8215425	51,51,255
chr2L	8215425	8215475		22		8215425	8215475	51,51,255
chr2L	8215475	8215525		22		8215475	8215525	51,51,255
chr2L	8215675	8215725		22		8215675	8215725	51,51,255
chr2L	8216325	8216375		22		8216325	8216375	51,51,255
chr2L	8216375	8216425		22		8216375	8216425	51,51,255
chr2L	8216425	8216475		22		8216425	8216475	51,51,255
chr2L	8216475	8216525		22		8216475	8216525	51,51,255
chr2L	8216525	8216575		22		8216525	8216575	51,51,255
chr2L	8216575	8216625		22		8216575	8216625	51,51,255
chr2L	8216775	8216825		22		8216775	8216825	51,51,255
chr2L	8216875	8216925		22		8216875	8216925	51,51,255
chr2L	8216925	8216975		22		8216925	8216975	51,51,255
chr2L	8217025	8217075		22		8217025	8217075	51,51,255
chr2L	8217075	8217125		22		8217075	8217125	51,51,255
chr2L	8217225	8217275		22		8217225	8217275	51,51,255
chr2L	8217275	8217325		22		8217275	8217325	51,51,255
chr2L	8217325	8217375		22		8217325	8217375	51,51,255
chr2L	8226325	8226375		22		8226325	8226375	51,51,255
chr2L	8226375	8226425		22		8226375	8226425	51,51,255
chr2L	8226425	8226475		22		8226425	8226475	51,51,255
chr2L	8226475	8226525		22		8226475	8226525	51,51,255
chr2L	8226525	8226575		22		8226525	8226575	51,51,255
chr2L	8226575	8226625		22		8226575	8226625	51,51,255
chr2L	8226625	8226675		22		8226625	8226675	51,51,255
chr2L	8226775	8226825		22		8226775	8226825	51,51,255
chr2L	8227225	8227275		22		8227225	8227275	51,51,255
chr2L	8227275	8227325		22		8227275	8227325	51,51,255
chr2L	8227325	8227375		22		8227325	8227375	51,51,255
chr2L	8227375	8227425		22		8227375	8227425	51,51,255
chr2L	8227425	8227475		22		8227425	8227475	51,51,255
chr2L	8227475	8227525		22		8227475	8227525	51,51,255
chr2L	8227525	8227575		22		8227525	8227575	51,51,255
chr2L	8227575	8227625		22		8227575	8227625	51,51,255
chr2L	8227625	8227675		22		8227625	8227675	51,51,255
chr2L	8227675	8227725		22		8227675	8227725	51,51,255
chr2L	8227725	8227775		22		8227725	8227775	51,51,255
chr2L	8227775	8227825		22		8227775	8227825	51,51,255
chr2L	8227825	8227875		22		8227825	8227875	51,51,255
chr2L	8227925	8227975		22		8227925	8227975	51,51,255
chr2L	8227975	8228025		22		8227975	8228025	51,51,255
chr2L	8228025	8228075		22		8228025	8228075	51,51,255
chr2L	8228325	8228375		22		8228325	8228375	51,51,255
chr2L	8228775	8228825		22		8228775	8228825	51,51,255
chr2L	8321525	8321575		22		8321525	8321575	51,51,255
chr2L	8359875	8359925		22		8359875	8359925	51,51,255
chr2L	8359925	8359975		22		8359925	8359975	51,51,255
chr2L	8360275	8360325		22		8360275	8360325	51,51,255
chr2L	8360325	8360375		22		8360325	8360375	51,51,255
chr2L	8360425	8360475		22		8360425	8360475	51,51,255
chr2L	8360475	8360525		22		8360475	8360525	51,51,255
chr2L	8360525	8360575		22		8360525	8360575	51,51,255
chr2L	8360575	8360625		22		8360575	8360625	51,51,255
chr2L	8360625	8360675		22		8360625	8360675	51,51,255
chr2L	8360675	8360725		22		8360675	8360725	51,51,255
chr2L	8360775	8360825		22		8360775	8360825	51,51,255
chr2L	8372175	8372225		22		8372175	8372225	51,51,255
chr2L	8372225	8372275		22		8372225	8372275	51,51,255
chr2L	8372325	8372375		22		8372325	8372375	51,51,255
chr2L	8372375	8372425		22		8372375	8372425	51,51,255
chr2L	8372625	8372675		22		8372625	8372675	51,51,255
chr2L	8373925	8373975		22		8373925	8373975	51,51,255
chr2L	8386575	8386625		22		8386575	8386625	51,51,255
chr2L	8386725	8386775		22		8386725	8386775	51,51,255
chr2L	8386775	8386825		22		8386775	8386825	51,51,255
chr2L	8386825	8386875		22		8386825	8386875	51,51,255
chr2L	8386925	8386975		22		8386925	8386975	51,51,255
chr2L	8386975	8387025		22		8386975	8387025	51,51,255
chr2L	8387025	8387075		22		8387025	8387075	51,51,255
chr2L	8387075	8387125		22		8387075	8387125	51,51,255
chr2L	8387125	8387175		22		8387125	8387175	51,51,255
chr2L	8387175	8387225		22		8387175	8387225	51,51,255
chr2L	8387225	8387275		22		8387225	8387275	51,51,255
chr2L	8387275	8387325		22		8387275	8387325	51,51,255
chr2L	8387325	8387375		22		8387325	8387375	51,51,255
chr2L	8387375	8387425		22		8387375	8387425	51,51,255
chr2L	8387425	8387475		22		8387425	8387475	51,51,255
chr2L	8387475	8387525		22		8387475	8387525	51,51,255
chr2L	8387525	8387575		22		8387525	8387575	51,51,255
chr2L	8387575	8387625		22		8387575	8387625	51,51,255
chr2L	8387625	8387675		22		8387625	8387675	51,51,255
chr2L	8387675	8387725		22		8387675	8387725	51,51,255
chr2L	8387875	8387925		22		8387875	8387925	51,51,255
chr2L	8387925	8387975		22		8387925	8387975	51,51,255
chr2L	8387975	8388025		22		8387975	8388025	51,51,255
chr2L	8388025	8388075		22		8388025	8388075	51,51,255
chr2L	8388125	8388175		22		8388125	8388175	51,51,255
chr2L	8388175	8388225		22		8388175	8388225	51,51,255
chr2L	8388225	8388275		22		8388225	8388275	51,51,255
chr2L	8388275	8388325		22		8388275	8388325	51,51,255
chr2L	8388475	8388525		22		8388475	8388525	51,51,255
chr2L	8388625	8388675		22		8388625	8388675	51,51,255
chr2L	8389425	8389475		22		8389425	8389475	51,51,255
chr2L	8399225	8399275		22		8399225	8399275	51,51,255
chr2L	8399575	8399625		22		8399575	8399625	51,51,255
chr2L	8399625	8399675		22		8399625	8399675	51,51,255
chr2L	8409975	8410025		22		8409975	8410025	51,51,255
chr2L	8410075	8410125		22		8410075	8410125	51,51,255
chr2L	8410225	8410275		22		8410225	8410275	51,51,255
chr2L	8410275	8410325		22		8410275	8410325	51,51,255
chr2L	8410325	8410375		22		8410325	8410375	51,51,255
chr2L	8410375	8410425		22		8410375	8410425	51,51,255
chr2L	8410425	8410475		22		8410425	8410475	51,51,255
chr2L	8410625	8410675		22		8410625	8410675	51,51,255
chr2L	8410925	8410975		22		8410925	8410975	51,51,255
chr2L	8410975	8411025		22		8410975	8411025	51,51,255
chr2L	8411025	8411075		22		8411025	8411075	51,51,255
chr2L	8411075	8411125		22		8411075	8411125	51,51,255
chr2L	8411125	8411175		22		8411125	8411175	51,51,255
chr2L	8411225	8411275		22		8411225	8411275	51,51,255
chr2L	8411275	8411325		22		8411275	8411325	51,51,255
chr2L	8412175	8412225		22		8412175	8412225	51,51,255
chr2L	8412225	8412275		22		8412225	8412275	51,51,255
chr2L	8412425	8412475		22		8412425	8412475	51,51,255
chr2L	8412525	8412575		22		8412525	8412575	51,51,255
chr2L	8412625	8412675		22		8412625	8412675	51,51,255
chr2L	8412675	8412725		22		8412675	8412725	51,51,255
chr2L	8412725	8412775		22		8412725	8412775	51,51,255
chr2L	8412825	8412875		22		8412825	8412875	51,51,255
chr2L	8412875	8412925		22		8412875	8412925	51,51,255
chr2L	8413525	8413575		22		8413525	8413575	51,51,255
chr2L	8413675	8413725		22		8413675	8413725	51,51,255
chr2L	8413725	8413775		22		8413725	8413775	51,51,255
chr2L	8413775	8413825		22		8413775	8413825	51,51,255
chr2L	8413825	8413875		22		8413825	8413875	51,51,255
chr2L	8413875	8413925		22		8413875	8413925	51,51,255
chr2L	8426575	8426625		22		8426575	8426625	51,51,255
chr2L	8427025	8427075		22		8427025	8427075	51,51,255
chr2L	8427075	8427125		22		8427075	8427125	51,51,255
chr2L	8427275	8427325		22		8427275	8427325	51,51,255
chr2L	8427375	8427425		22		8427375	8427425	51,51,255
chr2L	8428225	8428275		22		8428225	8428275	51,51,255
chr2L	8428275	8428325		22		8428275	8428325	51,51,255
chr2L	8434525	8434575		22		8434525	8434575	51,51,255
chr2L	8522525	8522575		22		8522525	8522575	51,51,255
chr2L	8524725	8524775		22		8524725	8524775	51,51,255
chr2L	8674225	8674275		22		8674225	8674275	51,51,255
chr2L	8674425	8674475		22		8674425	8674475	51,51,255
chr2L	8674475	8674525		22		8674475	8674525	51,51,255
chr2L	8674675	8674725		22		8674675	8674725	51,51,255
chr2L	8674925	8674975		22		8674925	8674975	51,51,255
chr2L	8674975	8675025		22		8674975	8675025	51,51,255
chr2L	8675025	8675075		22		8675025	8675075	51,51,255
chr2L	8675075	8675125		22		8675075	8675125	51,51,255
chr2L	8675125	8675175		22		8675125	8675175	51,51,255
chr2L	8684275	8684325		22		8684275	8684325	51,51,255
chr2L	8684325	8684375		22		8684325	8684375	51,51,255
chr2L	8684425	8684475		22		8684425	8684475	51,51,255
chr2L	8684475	8684525		22		8684475	8684525	51,51,255
chr2L	8684525	8684575		22		8684525	8684575	51,51,255
chr2L	8684575	8684625		22		8684575	8684625	51,51,255
chr2L	8684625	8684675		22		8684625	8684675	51,51,255
chr2L	8688625	8688675		22		8688625	8688675	51,51,255
chr2L	8688825	8688875		22		8688825	8688875	51,51,255
chr2L	8689575	8689625		22		8689575	8689625	51,51,255
chr2L	8943825	8943875		22		8943825	8943875	51,51,255
chr2L	8944025	8944075		22		8944025	8944075	51,51,255
chr2L	8944175	8944225		22		8944175	8944225	51,51,255
chr2L	8944225	8944275		22		8944225	8944275	51,51,255
chr2L	8944275	8944325		22		8944275	8944325	51,51,255
chr2L	8944325	8944375		22		8944325	8944375	51,51,255
chr2L	8944375	8944425		22		8944375	8944425	51,51,255
chr2L	8944625	8944675		22		8944625	8944675	51,51,255
chr2L	8945425	8945475		22		8945425	8945475	51,51,255
chr2L	8945475	8945525		22		8945475	8945525	51,51,255
chr2L	8945525	8945575		22		8945525	8945575	51,51,255
chr2L	8945575	8945625		22		8945575	8945625	51,51,255
chr2L	8945775	8945825		22		8945775	8945825	51,51,255
chr2L	8945825	8945875		22		8945825	8945875	51,51,255
chr2L	8945875	8945925		22		8945875	8945925	51,51,255
chr2L	8963425	8963475		22		8963425	8963475	51,51,255
chr2L	8969075	8969125		22		8969075	8969125	51,51,255
chr2L	8969125	8969175		22		8969125	8969175	51,51,255
chr2L	8985875	8985925		22		8985875	8985925	51,51,255
chr2L	8986125	8986175		22		8986125	8986175	51,51,255
chr2L	8986175	8986225		22		8986175	8986225	51,51,255
chr2L	8986275	8986325		22		8986275	8986325	51,51,255
chr2L	8986425	8986475		22		8986425	8986475	51,51,255
chr2L	8986475	8986525		22		8986475	8986525	51,51,255
chr2L	8986575	8986625		22		8986575	8986625	51,51,255
chr2L	8986675	8986725		22		8986675	8986725	51,51,255
chr2L	8986725	8986775		22		8986725	8986775	51,51,255
chr2L	8986825	8986875		22		8986825	8986875	51,51,255
chr2L	8998675	8998725		22		8998675	8998725	51,51,255
chr2L	8998975	8999025		22		8998975	8999025	51,51,255
chr2L	8999025	8999075		22		8999025	8999075	51,51,255
chr2L	9331625	9331675		22		9331625	9331675	51,51,255
chr2L	9331875	9331925		22		9331875	9331925	51,51,255
chr2L	9332025	9332075		22		9332025	9332075	51,51,255
chr2L	9332075	9332125		22		9332075	9332125	51,51,255
chr2L	9332125	9332175		22		9332125	9332175	51,51,255
chr2L	9390075	9390125		22		9390075	9390125	51,51,255
chr2L	9493025	9493075		22		9493025	9493075	51,51,255
chr2L	9516325	9516375		22		9516325	9516375	51,51,255
chr2L	9516475	9516525		22		9516475	9516525	51,51,255
chr2L	9516575	9516625		22		9516575	9516625	51,51,255
chr2L	9516675	9516725		22		9516675	9516725	51,51,255
chr2L	9516725	9516775		22		9516725	9516775	51,51,255
chr2L	9516825	9516875		22		9516825	9516875	51,51,255
chr2L	9516875	9516925		22		9516875	9516925	51,51,255
chr2L	9516925	9516975		22		9516925	9516975	51,51,255
chr2L	9516975	9517025		22		9516975	9517025	51,51,255
chr2L	9517175	9517225		22		9517175	9517225	51,51,255
chr2L	9517425	9517475		22		9517425	9517475	51,51,255
chr2L	9517475	9517525		22		9517475	9517525	51,51,255
chr2L	9517525	9517575		22		9517525	9517575	51,51,255
chr2L	9517925	9517975		22		9517925	9517975	51,51,255
chr2L	9519275	9519325		22		9519275	9519325	51,51,255
chr2L	9519475	9519525		22		9519475	9519525	51,51,255
chr2L	9519525	9519575		22		9519525	9519575	51,51,255
chr2L	9519675	9519725		22		9519675	9519725	51,51,255
chr2L	9519975	9520025		22		9519975	9520025	51,51,255
chr2L	9520075	9520125		22		9520075	9520125	51,51,255
chr2L	9520125	9520175		22		9520125	9520175	51,51,255
chr2L	9520225	9520275		22		9520225	9520275	51,51,255
chr2L	9571375	9571425		22		9571375	9571425	51,51,255
chr2L	9571425	9571475		22		9571425	9571475	51,51,255
chr2L	9701875	9701925		22		9701875	9701925	51,51,255
chr2L	9701925	9701975		22		9701925	9701975	51,51,255
chr2L	9702325	9702375		22		9702325	9702375	51,51,255
chr2L	9702375	9702425		22		9702375	9702425	51,51,255
chr2L	9702425	9702475		22		9702425	9702475	51,51,255
chr2L	9702525	9702575		22		9702525	9702575	51,51,255
chr2L	9702575	9702625		22		9702575	9702625	51,51,255
chr2L	9702725	9702775		22		9702725	9702775	51,51,255
chr2L	9703075	9703125		22		9703075	9703125	51,51,255
chr2L	9703575	9703625		22		9703575	9703625	51,51,255
chr2L	9703725	9703775		22		9703725	9703775	51,51,255
chr2L	9708825	9708875		22		9708825	9708875	51,51,255
chr2L	9708875	9708925		22		9708875	9708925	51,51,255
chr2L	9708975	9709025		22		9708975	9709025	51,51,255
chr2L	9709225	9709275		22		9709225	9709275	51,51,255
chr2L	9709675	9709725		22		9709675	9709725	51,51,255
chr2L	9709775	9709825		22		9709775	9709825	51,51,255
chr2L	9709825	9709875		22		9709825	9709875	51,51,255
chr2L	9786925	9786975		22		9786925	9786975	51,51,255
chr2L	9787075	9787125		22		9787075	9787125	51,51,255
chr2L	9789175	9789225		22		9789175	9789225	51,51,255
chr2L	9789225	9789275		22		9789225	9789275	51,51,255
chr2L	9789425	9789475		22		9789425	9789475	51,51,255
chr2L	9906825	9906875		22		9906825	9906875	51,51,255
chr2L	9906875	9906925		22		9906875	9906925	51,51,255
chr2L	9906925	9906975		22		9906925	9906975	51,51,255
chr2L	9950075	9950125		22		9950075	9950125	51,51,255
chr2L	9950575	9950625		22		9950575	9950625	51,51,255
chr2L	9950625	9950675		22		9950625	9950675	51,51,255
chr2L	9950675	9950725		22		9950675	9950725	51,51,255
chr2L	9950925	9950975		22		9950925	9950975	51,51,255
chr2L	9950975	9951025		22		9950975	9951025	51,51,255
chr2L	9951025	9951075		22		9951025	9951075	51,51,255
chr2L	9951075	9951125		22		9951075	9951125	51,51,255
chr2L	9951125	9951175		22		9951125	9951175	51,51,255
chr2L	9951175	9951225		22		9951175	9951225	51,51,255
chr2L	9951225	9951275		22		9951225	9951275	51,51,255
chr2L	9951275	9951325		22		9951275	9951325	51,51,255
chr2L	9951325	9951375		22		9951325	9951375	51,51,255
chr2L	9951375	9951425		22		9951375	9951425	51,51,255
chr2L	9951425	9951475		22		9951425	9951475	51,51,255
chr2L	9951475	9951525		22		9951475	9951525	51,51,255
chr2L	9951675	9951725		22		9951675	9951725	51,51,255
chr2L	9951725	9951775		22		9951725	9951775	51,51,255
chr2L	9951775	9951825		22		9951775	9951825	51,51,255
chr2L	9951825	9951875		22		9951825	9951875	51,51,255
chr2L	9951875	9951925		22		9951875	9951925	51,51,255
chr2L	9951925	9951975		22		9951925	9951975	51,51,255
chr2L	9951975	9952025		22		9951975	9952025	51,51,255
chr2L	9952025	9952075		22		9952025	9952075	51,51,255
chr2L	9952475	9952525		22		9952475	9952525	51,51,255
chr2L	9952525	9952575		22		9952525	9952575	51,51,255
chr2L	9961225	9961275		22		9961225	9961275	51,51,255
chr2L	9961625	9961675		22		9961625	9961675	51,51,255
chr2L	9961675	9961725		22		9961675	9961725	51,51,255
chr2L	9961725	9961775		22		9961725	9961775	51,51,255
chr2L	9961825	9961875		22		9961825	9961875	51,51,255
chr2L	10058925	10058975		22		10058925	10058975	51,51,255
chr2L	10059125	10059175		22		10059125	10059175	51,51,255
chr2L	10059175	10059225		22		10059175	10059225	51,51,255
chr2L	10061825	10061875		22		10061825	10061875	51,51,255
chr2L	10219025	10219075		22		10219025	10219075	51,51,255
chr2L	10237525	10237575		22		10237525	10237575	51,51,255
chr2L	10245775	10245825		22		10245775	10245825	51,51,255
chr2L	10252375	10252425		22		10252375	10252425	51,51,255
chr2L	10252425	10252475		22		10252425	10252475	51,51,255
chr2L	10252475	10252525		22		10252475	10252525	51,51,255
chr2L	10252525	10252575		22		10252525	10252575	51,51,255
chr2L	10252575	10252625		22		10252575	10252625	51,51,255
chr2L	10252625	10252675		22		10252625	10252675	51,51,255
chr2L	10252675	10252725		22		10252675	10252725	51,51,255
chr2L	10305125	10305175		22		10305125	10305175	51,51,255
chr2L	10305225	10305275		22		10305225	10305275	51,51,255
chr2L	10305275	10305325		22		10305275	10305325	51,51,255
chr2L	10329725	10329775		22		10329725	10329775	51,51,255
chr2L	10329875	10329925		22		10329875	10329925	51,51,255
chr2L	10329975	10330025		22		10329975	10330025	51,51,255
chr2L	10330375	10330425		22		10330375	10330425	51,51,255
chr2L	10372175	10372225		22		10372175	10372225	51,51,255
chr2L	10433725	10433775		22		10433725	10433775	51,51,255
chr2L	10434575	10434625		22		10434575	10434625	51,51,255
chr2L	10490275	10490325		22		10490275	10490325	51,51,255
chr2L	10490325	10490375		22		10490325	10490375	51,51,255
chr2L	10496575	10496625		22		10496575	10496625	51,51,255
chr2L	10508725	10508775		22		10508725	10508775	51,51,255
chr2L	10508825	10508875		22		10508825	10508875	51,51,255
chr2L	10509925	10509975		22		10509925	10509975	51,51,255
chr2L	10519075	10519125		22		10519075	10519125	51,51,255
chr2L	10519125	10519175		22		10519125	10519175	51,51,255
chr2L	10529925	10529975		22		10529925	10529975	51,51,255
chr2L	10530325	10530375		22		10530325	10530375	51,51,255
chr2L	10744725	10744775		22		10744725	10744775	51,51,255
chr2L	10744775	10744825		22		10744775	10744825	51,51,255
chr2L	10745125	10745175		22		10745125	10745175	51,51,255
chr2L	10745175	10745225		22		10745175	10745225	51,51,255
chr2L	10745225	10745275		22		10745225	10745275	51,51,255
chr2L	10745275	10745325		22		10745275	10745325	51,51,255
chr2L	10745575	10745625		22		10745575	10745625	51,51,255
chr2L	10745625	10745675		22		10745625	10745675	51,51,255
chr2L	10745875	10745925		22		10745875	10745925	51,51,255
chr2L	10854325	10854375		22		10854325	10854375	51,51,255
chr2L	10854375	10854425		22		10854375	10854425	51,51,255
chr2L	10854425	10854475		22		10854425	10854475	51,51,255
chr2L	10854475	10854525		22		10854475	10854525	51,51,255
chr2L	10854525	10854575		22		10854525	10854575	51,51,255
chr2L	10854575	10854625		22		10854575	10854625	51,51,255
chr2L	10854625	10854675		22		10854625	10854675	51,51,255
chr2L	10854675	10854725		22		10854675	10854725	51,51,255
chr2L	10854725	10854775		22		10854725	10854775	51,51,255
chr2L	10854775	10854825		22		10854775	10854825	51,51,255
chr2L	10854825	10854875		22		10854825	10854875	51,51,255
chr2L	10854875	10854925		22		10854875	10854925	51,51,255
chr2L	10854925	10854975		22		10854925	10854975	51,51,255
chr2L	10854975	10855025		22		10854975	10855025	51,51,255
chr2L	10972675	10972725		22		10972675	10972725	51,51,255
chr2L	10972725	10972775		22		10972725	10972775	51,51,255
chr2L	11121175	11121225		22		11121175	11121225	51,51,255
chr2L	11121225	11121275		22		11121225	11121275	51,51,255
chr2L	11121725	11121775		22		11121725	11121775	51,51,255
chr2L	11121775	11121825		22		11121775	11121825	51,51,255
chr2L	11121975	11122025		22		11121975	11122025	51,51,255
chr2L	11527675	11527725		22		11527675	11527725	51,51,255
chr2L	11828025	11828075		22		11828025	11828075	51,51,255
chr2L	11850775	11850825		22		11850775	11850825	51,51,255
chr2L	11850825	11850875		22		11850825	11850875	51,51,255
chr2L	12012875	12012925		22		12012875	12012925	51,51,255
chr2L	12033425	12033475		22		12033425	12033475	51,51,255
chr2L	12033475	12033525		22		12033475	12033525	51,51,255
chr2L	12033775	12033825		22		12033775	12033825	51,51,255
chr2L	12042025	12042075		22		12042025	12042075	51,51,255
chr2L	12042175	12042225		22		12042175	12042225	51,51,255
chr2L	12054225	12054275		22		12054225	12054275	51,51,255
chr2L	12054275	12054325		22		12054275	12054325	51,51,255
chr2L	12101025	12101075		22		12101025	12101075	51,51,255
chr2L	12102075	12102125		22		12102075	12102125	51,51,255
chr2L	12106675	12106725		22		12106675	12106725	51,51,255
chr2L	12106725	12106775		22		12106725	12106775	51,51,255
chr2L	12425975	12426025		22		12425975	12426025	51,51,255
chr2L	12426025	12426075		22		12426025	12426075	51,51,255
chr2L	12426075	12426125		22		12426075	12426125	51,51,255
chr2L	12426125	12426175		22		12426125	12426175	51,51,255
chr2L	12426225	12426275		22		12426225	12426275	51,51,255
chr2L	12426275	12426325		22		12426275	12426325	51,51,255
chr2L	12456825	12456875		22		12456825	12456875	51,51,255
chr2L	12456975	12457025		22		12456975	12457025	51,51,255
chr2L	12695975	12696025		22		12695975	12696025	51,51,255
chr2L	12696025	12696075		22		12696025	12696075	51,51,255
chr2L	12717225	12717275		22		12717225	12717275	51,51,255
chr2L	13189925	13189975		22		13189925	13189975	51,51,255
chr2L	13208725	13208775		22		13208725	13208775	51,51,255
chr2L	13208775	13208825		22		13208775	13208825	51,51,255
chr2L	13208825	13208875		22		13208825	13208875	51,51,255
chr2L	13209075	13209125		22		13209075	13209125	51,51,255
chr2L	13209175	13209225		22		13209175	13209225	51,51,255
chr2L	13209225	13209275		22		13209225	13209275	51,51,255
chr2L	13209625	13209675		22		13209625	13209675	51,51,255
chr2L	13209875	13209925		22		13209875	13209925	51,51,255
chr2L	13209925	13209975		22		13209925	13209975	51,51,255
chr2L	13210425	13210475		22		13210425	13210475	51,51,255
chr2L	13210475	13210525		22		13210475	13210525	51,51,255
chr2L	13216975	13217025		22		13216975	13217025	51,51,255
chr2L	13217225	13217275		22		13217225	13217275	51,51,255
chr2L	13218775	13218825		22		13218775	13218825	51,51,255
chr2L	13400675	13400725		22		13400675	13400725	51,51,255
chr2L	13400725	13400775		22		13400725	13400775	51,51,255
chr2L	13400775	13400825		22		13400775	13400825	51,51,255
chr2L	13400825	13400875		22		13400825	13400875	51,51,255
chr2L	13400875	13400925		22		13400875	13400925	51,51,255
chr2L	13809975	13810025		22		13809975	13810025	51,51,255
chr2L	13810025	13810075		22		13810025	13810075	51,51,255
chr2L	13899475	13899525		22		13899475	13899525	51,51,255
chr2L	13899525	13899575		22		13899525	13899575	51,51,255
chr2L	13900475	13900525		22		13900475	13900525	51,51,255
chr2L	13900525	13900575		22		13900525	13900575	51,51,255
chr2L	13900575	13900625		22		13900575	13900625	51,51,255
chr2L	13901625	13901675		22		13901625	13901675	51,51,255
chr2L	13901675	13901725		22		13901675	13901725	51,51,255
chr2L	13902975	13903025		22		13902975	13903025	51,51,255
chr2L	13964375	13964425		22		13964375	13964425	51,51,255
chr2L	13965875	13965925		22		13965875	13965925	51,51,255
chr2L	13969975	13970025		22		13969975	13970025	51,51,255
chr2L	13970275	13970325		22		13970275	13970325	51,51,255
chr2L	14334875	14334925		22		14334875	14334925	51,51,255
chr2L	15058775	15058825		22		15058775	15058825	51,51,255
chr2L	15066725	15066775		22		15066725	15066775	51,51,255
chr2L	15263275	15263325		22		15263275	15263325	51,51,255
chr2L	15263825	15263875		22		15263825	15263875	51,51,255
chr2L	15265875	15265925		22		15265875	15265925	51,51,255
chr2L	15265925	15265975		22		15265925	15265975	51,51,255
chr2L	15265975	15266025		22		15265975	15266025	51,51,255
chr2L	15266075	15266125		22		15266075	15266125	51,51,255
chr2L	15266125	15266175		22		15266125	15266175	51,51,255
chr2L	15266175	15266225		22		15266175	15266225	51,51,255
chr2L	15266275	15266325		22		15266275	15266325	51,51,255
chr2L	15266325	15266375		22		15266325	15266375	51,51,255
chr2L	15266375	15266425		22		15266375	15266425	51,51,255
chr2L	15501675	15501725		22		15501675	15501725	51,51,255
chr2L	15501725	15501775		22		15501725	15501775	51,51,255
chr2L	15501975	15502025		22		15501975	15502025	51,51,255
chr2L	15502475	15502525		22		15502475	15502525	51,51,255
chr2L	15502525	15502575		22		15502525	15502575	51,51,255
chr2L	15502575	15502625		22		15502575	15502625	51,51,255
chr2L	15502675	15502725		22		15502675	15502725	51,51,255
chr2L	15502725	15502775		22		15502725	15502775	51,51,255
chr2L	15502775	15502825		22		15502775	15502825	51,51,255
chr2L	15503125	15503175		22		15503125	15503175	51,51,255
chr2L	15503175	15503225		22		15503175	15503225	51,51,255
chr2L	15503225	15503275		22		15503225	15503275	51,51,255
chr2L	15744525	15744575		22		15744525	15744575	51,51,255
chr2L	15744575	15744625		22		15744575	15744625	51,51,255
chr2L	15744725	15744775		22		15744725	15744775	51,51,255
chr2L	15760425	15760475		22		15760425	15760475	51,51,255
chr2L	16250325	16250375		22		16250325	16250375	51,51,255
chr2L	16267375	16267425		22		16267375	16267425	51,51,255
chr2L	16305225	16305275		22		16305225	16305275	51,51,255
chr2L	16305325	16305375		22		16305325	16305375	51,51,255
chr2L	16305375	16305425		22		16305375	16305425	51,51,255
chr2L	16305425	16305475		22		16305425	16305475	51,51,255
chr2L	16305625	16305675		22		16305625	16305675	51,51,255
chr2L	16308825	16308875		22		16308825	16308875	51,51,255
chr2L	16308925	16308975		22		16308925	16308975	51,51,255
chr2L	16308975	16309025		22		16308975	16309025	51,51,255
chr2L	16313425	16313475		22		16313425	16313475	51,51,255
chr2L	16313475	16313525		22		16313475	16313525	51,51,255
chr2L	16313525	16313575		22		16313525	16313575	51,51,255
chr2L	16314275	16314325		22		16314275	16314325	51,51,255
chr2L	16314325	16314375		22		16314325	16314375	51,51,255
chr2L	16314375	16314425		22		16314375	16314425	51,51,255
chr2L	16314425	16314475		22		16314425	16314475	51,51,255
chr2L	16314475	16314525		22		16314475	16314525	51,51,255
chr2L	16315425	16315475		22		16315425	16315475	51,51,255
chr2L	16320825	16320875		22		16320825	16320875	51,51,255
chr2L	16322925	16322975		22		16322925	16322975	51,51,255
chr2L	16322975	16323025		22		16322975	16323025	51,51,255
chr2L	16323125	16323175		22		16323125	16323175	51,51,255
chr2L	16323275	16323325		22		16323275	16323325	51,51,255
chr2L	16323325	16323375		22		16323325	16323375	51,51,255
chr2L	16323925	16323975		22		16323925	16323975	51,51,255
chr2L	16324175	16324225		22		16324175	16324225	51,51,255
chr2L	16324225	16324275		22		16324225	16324275	51,51,255
chr2L	16445575	16445625		22		16445575	16445625	51,51,255
chr2L	16451975	16452025		22		16451975	16452025	51,51,255
chr2L	16452025	16452075		22		16452025	16452075	51,51,255
chr2L	16452475	16452525		22		16452475	16452525	51,51,255
chr2L	16452525	16452575		22		16452525	16452575	51,51,255
chr2L	16452575	16452625		22		16452575	16452625	51,51,255
chr2L	16452625	16452675		22		16452625	16452675	51,51,255
chr2L	16452675	16452725		22		16452675	16452725	51,51,255
chr2L	16452725	16452775		22		16452725	16452775	51,51,255
chr2L	16508775	16508825		22		16508775	16508825	51,51,255
chr2L	16510175	16510225		22		16510175	16510225	51,51,255
chr2L	16510225	16510275		22		16510225	16510275	51,51,255
chr2L	16510375	16510425		22		16510375	16510425	51,51,255
chr2L	16510425	16510475		22		16510425	16510475	51,51,255
chr2L	16510475	16510525		22		16510475	16510525	51,51,255
chr2L	16510575	16510625		22		16510575	16510625	51,51,255
chr2L	16684225	16684275		22		16684225	16684275	51,51,255
chr2L	16722275	16722325		22		16722275	16722325	51,51,255
chr2L	16722325	16722375		22		16722325	16722375	51,51,255
chr2L	16722375	16722425		22		16722375	16722425	51,51,255
chr2L	16722625	16722675		22		16722625	16722675	51,51,255
chr2L	16723375	16723425		22		16723375	16723425	51,51,255
chr2L	16749325	16749375		22		16749325	16749375	51,51,255
chr2L	16749625	16749675		22		16749625	16749675	51,51,255
chr2L	16749675	16749725		22		16749675	16749725	51,51,255
chr2L	16749775	16749825		22		16749775	16749825	51,51,255
chr2L	16749825	16749875		22		16749825	16749875	51,51,255
chr2L	16749875	16749925		22		16749875	16749925	51,51,255
chr2L	16749925	16749975		22		16749925	16749975	51,51,255
chr2L	16749975	16750025		22		16749975	16750025	51,51,255
chr2L	16750025	16750075		22		16750025	16750075	51,51,255
chr2L	16792425	16792475		22		16792425	16792475	51,51,255
chr2L	16792475	16792525		22		16792475	16792525	51,51,255
chr2L	16792575	16792625		22		16792575	16792625	51,51,255
chr2L	16792675	16792725		22		16792675	16792725	51,51,255
chr2L	16792725	16792775		22		16792725	16792775	51,51,255
chr2L	16820175	16820225		22		16820175	16820225	51,51,255
chr2L	16883425	16883475		22		16883425	16883475	51,51,255
chr2L	16883525	16883575		22		16883525	16883575	51,51,255
chr2L	16883575	16883625		22		16883575	16883625	51,51,255
chr2L	16884975	16885025		22		16884975	16885025	51,51,255
chr2L	16885025	16885075		22		16885025	16885075	51,51,255
chr2L	16885075	16885125		22		16885075	16885125	51,51,255
chr2L	16885125	16885175		22		16885125	16885175	51,51,255
chr2L	16885225	16885275		22		16885225	16885275	51,51,255
chr2L	16885275	16885325		22		16885275	16885325	51,51,255
chr2L	16885675	16885725		22		16885675	16885725	51,51,255
chr2L	16885725	16885775		22		16885725	16885775	51,51,255
chr2L	16885975	16886025		22		16885975	16886025	51,51,255
chr2L	16886025	16886075		22		16886025	16886075	51,51,255
chr2L	16886075	16886125		22		16886075	16886125	51,51,255
chr2L	16886225	16886275		22		16886225	16886275	51,51,255
chr2L	18141025	18141075		22		18141025	18141075	51,51,255
chr2L	18141075	18141125		22		18141075	18141125	51,51,255
chr2L	18141125	18141175		22		18141125	18141175	51,51,255
chr2L	18141175	18141225		22		18141175	18141225	51,51,255
chr2L	18141225	18141275		22		18141225	18141275	51,51,255
chr2L	18141325	18141375		22		18141325	18141375	51,51,255
chr2L	18141375	18141425		22		18141375	18141425	51,51,255
chr2L	18156375	18156425		22		18156375	18156425	51,51,255
chr2L	18156425	18156475		22		18156425	18156475	51,51,255
chr2L	18156475	18156525		22		18156475	18156525	51,51,255
chr2L	18156525	18156575		22		18156525	18156575	51,51,255
chr2L	18156575	18156625		22		18156575	18156625	51,51,255
chr2L	18601125	18601175		22		18601125	18601175	51,51,255
chr2L	18602575	18602625		22		18602575	18602625	51,51,255
chr2L	18602625	18602675		22		18602625	18602675	51,51,255
chr2L	18602675	18602725		22		18602675	18602725	51,51,255
chr2L	18602725	18602775		22		18602725	18602775	51,51,255
chr2L	18602775	18602825		22		18602775	18602825	51,51,255
chr2L	18602975	18603025		22		18602975	18603025	51,51,255
chr2L	18603025	18603075		22		18603025	18603075	51,51,255
chr2L	18603075	18603125		22		18603075	18603125	51,51,255
chr2L	18603125	18603175		22		18603125	18603175	51,51,255
chr2L	18603175	18603225		22		18603175	18603225	51,51,255
chr2L	18603225	18603275		22		18603225	18603275	51,51,255
chr2L	18603275	18603325		22		18603275	18603325	51,51,255
chr2L	18603375	18603425		22		18603375	18603425	51,51,255
chr2L	18603425	18603475		22		18603425	18603475	51,51,255
chr2L	18603525	18603575		22		18603525	18603575	51,51,255
chr2L	18603725	18603775		22		18603725	18603775	51,51,255
chr2L	18659425	18659475		22		18659425	18659475	51,51,255
chr2L	18678675	18678725		22		18678675	18678725	51,51,255
chr2L	18679125	18679175		22		18679125	18679175	51,51,255
chr2L	18679175	18679225		22		18679175	18679225	51,51,255
chr2L	18692875	18692925		22		18692875	18692925	51,51,255
chr2L	18697775	18697825		22		18697775	18697825	51,51,255
chr2L	18697825	18697875		22		18697825	18697875	51,51,255
chr2L	18952475	18952525		22		18952475	18952525	51,51,255
chr2L	18952575	18952625		22		18952575	18952625	51,51,255
chr2L	18955025	18955075		22		18955025	18955075	51,51,255
chr2L	18955525	18955575		22		18955525	18955575	51,51,255
chr2L	18955575	18955625		22		18955575	18955625	51,51,255
chr2L	18955625	18955675		22		18955625	18955675	51,51,255
chr2L	18955675	18955725		22		18955675	18955725	51,51,255
chr2L	18955725	18955775		22		18955725	18955775	51,51,255
chr2L	18955775	18955825		22		18955775	18955825	51,51,255
chr2L	18955825	18955875		22		18955825	18955875	51,51,255
chr2L	18955875	18955925		22		18955875	18955925	51,51,255
chr2L	18958225	18958275		22		18958225	18958275	51,51,255
chr2L	18958325	18958375		22		18958325	18958375	51,51,255
chr2L	18958375	18958425		22		18958375	18958425	51,51,255
chr2L	18958425	18958475		22		18958425	18958475	51,51,255
chr2L	18958625	18958675		22		18958625	18958675	51,51,255
chr2L	18959425	18959475		22		18959425	18959475	51,51,255
chr2L	18965475	18965525		22		18965475	18965525	51,51,255
chr2L	18971525	18971575		22		18971525	18971575	51,51,255
chr2L	18973025	18973075		22		18973025	18973075	51,51,255
chr2L	18975625	18975675		22		18975625	18975675	51,51,255
chr2L	18975775	18975825		22		18975775	18975825	51,51,255
chr2L	18975825	18975875		22		18975825	18975875	51,51,255
chr2L	18976275	18976325		22		18976275	18976325	51,51,255
chr2L	18976325	18976375		22		18976325	18976375	51,51,255
chr2L	18976375	18976425		22		18976375	18976425	51,51,255
chr2L	18976475	18976525		22		18976475	18976525	51,51,255
chr2L	18976725	18976775		22		18976725	18976775	51,51,255
chr2L	18976775	18976825		22		18976775	18976825	51,51,255
chr2L	18976825	18976875		22		18976825	18976875	51,51,255
chr2L	18976875	18976925		22		18976875	18976925	51,51,255
chr2L	18977175	18977225		22		18977175	18977225	51,51,255
chr2L	18977425	18977475		22		18977425	18977475	51,51,255
chr2L	18977525	18977575		22		18977525	18977575	51,51,255
chr2L	18978125	18978175		22		18978125	18978175	51,51,255
chr2L	18978175	18978225		22		18978175	18978225	51,51,255
chr2L	18978775	18978825		22		18978775	18978825	51,51,255
chr2L	18978925	18978975		22		18978925	18978975	51,51,255
chr2L	19005975	19006025		22		19005975	19006025	51,51,255
chr2L	19031675	19031725		22		19031675	19031725	51,51,255
chr2L	19037425	19037475		22		19037425	19037475	51,51,255
chr2L	19037625	19037675		22		19037625	19037675	51,51,255
chr2L	19037925	19037975		22		19037925	19037975	51,51,255
chr2L	19048375	19048425		22		19048375	19048425	51,51,255
chr2L	19124625	19124675		22		19124625	19124675	51,51,255
chr2L	19166625	19166675		22		19166625	19166675	51,51,255
chr2L	19167675	19167725		22		19167675	19167725	51,51,255
chr2L	19402175	19402225		22		19402175	19402225	51,51,255
chr2L	19429375	19429425		22		19429375	19429425	51,51,255
chr2L	19429425	19429475		22		19429425	19429475	51,51,255
chr2L	19433825	19433875		22		19433825	19433875	51,51,255
chr2L	19433875	19433925		22		19433875	19433925	51,51,255
chr2L	19434025	19434075		22		19434025	19434075	51,51,255
chr2L	19434225	19434275		22		19434225	19434275	51,51,255
chr2L	19434425	19434475		22		19434425	19434475	51,51,255
chr2L	19434475	19434525		22		19434475	19434525	51,51,255
chr2L	19434525	19434575		22		19434525	19434575	51,51,255
chr2L	19434575	19434625		22		19434575	19434625	51,51,255
chr2L	19434625	19434675		22		19434625	19434675	51,51,255
chr2L	19434675	19434725		22		19434675	19434725	51,51,255
chr2L	19434775	19434825		22		19434775	19434825	51,51,255
chr2L	19483925	19483975		22		19483925	19483975	51,51,255
chr2L	19483975	19484025		22		19483975	19484025	51,51,255
chr2L	19532525	19532575		22		19532525	19532575	51,51,255
chr2L	19532575	19532625		22		19532575	19532625	51,51,255
chr2L	19532625	19532675		22		19532625	19532675	51,51,255
chr2L	19532675	19532725		22		19532675	19532725	51,51,255
chr2L	19532725	19532775		22		19532725	19532775	51,51,255
chr2L	19532775	19532825		22		19532775	19532825	51,51,255
chr2L	19544125	19544175		22		19544125	19544175	51,51,255
chr2L	19544175	19544225		22		19544175	19544225	51,51,255
chr2L	19544225	19544275		22		19544225	19544275	51,51,255
chr2L	19544275	19544325		22		19544275	19544325	51,51,255
chr2L	19544325	19544375		22		19544325	19544375	51,51,255
chr2L	19544375	19544425		22		19544375	19544425	51,51,255
chr2L	19544425	19544475		22		19544425	19544475	51,51,255
chr2L	19544475	19544525		22		19544475	19544525	51,51,255
chr2L	19544525	19544575		22		19544525	19544575	51,51,255
chr2L	19544575	19544625		22		19544575	19544625	51,51,255
chr2L	19544625	19544675		22		19544625	19544675	51,51,255
chr2L	19544675	19544725		22		19544675	19544725	51,51,255
chr2L	19544725	19544775		22		19544725	19544775	51,51,255
chr2L	19544775	19544825		22		19544775	19544825	51,51,255
chr2L	19544825	19544875		22		19544825	19544875	51,51,255
chr2L	19544925	19544975		22		19544925	19544975	51,51,255
chr2L	19544975	19545025		22		19544975	19545025	51,51,255
chr2L	19545025	19545075		22		19545025	19545075	51,51,255
chr2L	19545175	19545225		22		19545175	19545225	51,51,255
chr2L	19545275	19545325		22		19545275	19545325	51,51,255
chr2L	19545325	19545375		22		19545325	19545375	51,51,255
chr2L	19545625	19545675		22		19545625	19545675	51,51,255
chr2L	19545675	19545725		22		19545675	19545725	51,51,255
chr2L	19545975	19546025		22		19545975	19546025	51,51,255
chr2L	19546175	19546225		22		19546175	19546225	51,51,255
chr2L	19546275	19546325		22		19546275	19546325	51,51,255
chr2L	19546325	19546375		22		19546325	19546375	51,51,255
chr2L	19546375	19546425		22		19546375	19546425	51,51,255
chr2L	19551425	19551475		22		19551425	19551475	51,51,255
chr2L	19569675	19569725		22		19569675	19569725	51,51,255
chr2L	19569725	19569775		22		19569725	19569775	51,51,255
chr2L	19569775	19569825		22		19569775	19569825	51,51,255
chr2L	19569825	19569875		22		19569825	19569875	51,51,255
chr2L	19570225	19570275		22		19570225	19570275	51,51,255
chr2L	19586275	19586325		22		19586275	19586325	51,51,255
chr2L	19586325	19586375		22		19586325	19586375	51,51,255
chr2L	19586375	19586425		22		19586375	19586425	51,51,255
chr2L	19586425	19586475		22		19586425	19586475	51,51,255
chr2L	19762625	19762675		22		19762625	19762675	51,51,255
chr2L	20067125	20067175		22		20067125	20067175	51,51,255
chr2L	20067425	20067475		22		20067425	20067475	51,51,255
chr2L	20069025	20069075		22		20069025	20069075	51,51,255
chr2L	20069175	20069225		22		20069175	20069225	51,51,255
chr2L	20069225	20069275		22		20069225	20069275	51,51,255
chr2L	20069425	20069475		22		20069425	20069475	51,51,255
chr2L	20069525	20069575		22		20069525	20069575	51,51,255
chr2L	20069575	20069625		22		20069575	20069625	51,51,255
chr2L	20069625	20069675		22		20069625	20069675	51,51,255
chr2L	20077475	20077525		22		20077475	20077525	51,51,255
chr2L	20077525	20077575		22		20077525	20077575	51,51,255
chr2L	20078125	20078175		22		20078125	20078175	51,51,255
chr2L	20418475	20418525		22		20418475	20418525	51,51,255
chr2L	20418525	20418575		22		20418525	20418575	51,51,255
chr2L	20418625	20418675		22		20418625	20418675	51,51,255
chr2L	20418825	20418875		22		20418825	20418875	51,51,255
chr2L	20418875	20418925		22		20418875	20418925	51,51,255
chr2L	20418925	20418975		22		20418925	20418975	51,51,255
chr2L	20418975	20419025		22		20418975	20419025	51,51,255
chr2L	20419025	20419075		22		20419025	20419075	51,51,255
chr2L	20419275	20419325		22		20419275	20419325	51,51,255
chr2L	20419325	20419375		22		20419325	20419375	51,51,255
chr2L	20419375	20419425		22		20419375	20419425	51,51,255
chr2L	20419425	20419475		22		20419425	20419475	51,51,255
chr2L	20419475	20419525		22		20419475	20419525	51,51,255
chr2L	20419525	20419575		22		20419525	20419575	51,51,255
chr2L	20419575	20419625		22		20419575	20419625	51,51,255
chr2L	20419775	20419825		22		20419775	20419825	51,51,255
chr2L	20420275	20420325		22		20420275	20420325	51,51,255
chr2L	20420325	20420375		22		20420325	20420375	51,51,255
chr2L	20420375	20420425		22		20420375	20420425	51,51,255
chr2L	20443575	20443625		22		20443575	20443625	51,51,255
chr2L	20443775	20443825		22		20443775	20443825	51,51,255
chr2L	20444825	20444875		22		20444825	20444875	51,51,255
chr2L	20444875	20444925		22		20444875	20444925	51,51,255
chr2L	20445025	20445075		22		20445025	20445075	51,51,255
chr2L	20445525	20445575		22		20445525	20445575	51,51,255
chr2L	20445625	20445675		22		20445625	20445675	51,51,255
chr2L	20445675	20445725		22		20445675	20445725	51,51,255
chr2L	20445725	20445775		22		20445725	20445775	51,51,255
chr2L	20445975	20446025		22		20445975	20446025	51,51,255
chr2L	20446025	20446075		22		20446025	20446075	51,51,255
chr2L	20446325	20446375		22		20446325	20446375	51,51,255
chr2L	20446675	20446725		22		20446675	20446725	51,51,255
chr2L	20446925	20446975		22		20446925	20446975	51,51,255
chr2L	20446975	20447025		22		20446975	20447025	51,51,255
chr2L	20447025	20447075		22		20447025	20447075	51,51,255
chr2L	20447775	20447825		22		20447775	20447825	51,51,255
chr2L	20447825	20447875		22		20447825	20447875	51,51,255
chr2L	20452675	20452725		22		20452675	20452725	51,51,255
chr2L	20453025	20453075		22		20453025	20453075	51,51,255
chr2L	20454025	20454075		22		20454025	20454075	51,51,255
chr2L	20454625	20454675		22		20454625	20454675	51,51,255
chr2L	20454775	20454825		22		20454775	20454825	51,51,255
chr2L	20455075	20455125		22		20455075	20455125	51,51,255
chr2L	20455125	20455175		22		20455125	20455175	51,51,255
chr2L	20455175	20455225		22		20455175	20455225	51,51,255
chr2L	20455425	20455475		22		20455425	20455475	51,51,255
chr2L	20455675	20455725		22		20455675	20455725	51,51,255
chr2L	20455775	20455825		22		20455775	20455825	51,51,255
chr2L	20455825	20455875		22		20455825	20455875	51,51,255
chr2L	20456075	20456125		22		20456075	20456125	51,51,255
chr2L	20456125	20456175		22		20456125	20456175	51,51,255
chr2L	20456375	20456425		22		20456375	20456425	51,51,255
chr2L	20456925	20456975		22		20456925	20456975	51,51,255
chr2L	20736125	20736175		22		20736125	20736175	51,51,255
chr2L	20736175	20736225		22		20736175	20736225	51,51,255
chr2L	20736325	20736375		22		20736325	20736375	51,51,255
chr2L	20749875	20749925		22		20749875	20749925	51,51,255
chr2L	20749925	20749975		22		20749925	20749975	51,51,255
chr2L	20749975	20750025		22		20749975	20750025	51,51,255
chr2L	20750075	20750125		22		20750075	20750125	51,51,255
chr2L	20750125	20750175		22		20750125	20750175	51,51,255
chr2L	20750175	20750225		22		20750175	20750225	51,51,255
chr2L	20750675	20750725		22		20750675	20750725	51,51,255
chr2L	20751075	20751125		22		20751075	20751125	51,51,255
chr2L	20763125	20763175		22		20763125	20763175	51,51,255
chr2L	20763175	20763225		22		20763175	20763225	51,51,255
chr2L	20763225	20763275		22		20763225	20763275	51,51,255
chr2L	20791625	20791675		22		20791625	20791675	51,51,255
chr2L	20791675	20791725		22		20791675	20791725	51,51,255
chr2L	20791725	20791775		22		20791725	20791775	51,51,255
chr2L	20791775	20791825		22		20791775	20791825	51,51,255
chr2L	20791825	20791875		22		20791825	20791875	51,51,255
chr2L	20791875	20791925		22		20791875	20791925	51,51,255
chr2L	20792125	20792175		22		20792125	20792175	51,51,255
chr2L	20792175	20792225		22		20792175	20792225	51,51,255
chr2L	20792225	20792275		22		20792225	20792275	51,51,255
chr2L	20792275	20792325		22		20792275	20792325	51,51,255
chr2L	20826675	20826725		22		20826675	20826725	51,51,255
chr2L	20826775	20826825		22		20826775	20826825	51,51,255
chr2L	20828925	20828975		22		20828925	20828975	51,51,255
chr2L	20828975	20829025		22		20828975	20829025	51,51,255
chr2L	20829025	20829075		22		20829025	20829075	51,51,255
chr2L	20829075	20829125		22		20829075	20829125	51,51,255
chr2L	20829125	20829175		22		20829125	20829175	51,51,255
chr2L	20829175	20829225		22		20829175	20829225	51,51,255
chr2L	20829275	20829325		22		20829275	20829325	51,51,255
chr2L	20831675	20831725		22		20831675	20831725	51,51,255
chr2L	20831725	20831775		22		20831725	20831775	51,51,255
chr2L	20831775	20831825		22		20831775	20831825	51,51,255
chr2L	20831825	20831875		22		20831825	20831875	51,51,255
chr2L	20831875	20831925		22		20831875	20831925	51,51,255
chr2L	20831925	20831975		22		20831925	20831975	51,51,255
chr2L	20831975	20832025		22		20831975	20832025	51,51,255
chr2L	20832025	20832075		22		20832025	20832075	51,51,255
chr2L	20832075	20832125		22		20832075	20832125	51,51,255
chr2L	20871975	20872025		22		20871975	20872025	51,51,255
chr2L	20872075	20872125		22		20872075	20872125	51,51,255
chr2L	20872125	20872175		22		20872125	20872175	51,51,255
chr2L	20872375	20872425		22		20872375	20872425	51,51,255
chr2L	20872525	20872575		22		20872525	20872575	51,51,255
chr2L	20873025	20873075		22		20873025	20873075	51,51,255
chr2L	20873075	20873125		22		20873075	20873125	51,51,255
chr2L	20873125	20873175		22		20873125	20873175	51,51,255
chr2L	20873975	20874025		22		20873975	20874025	51,51,255
chr2L	20874025	20874075		22		20874025	20874075	51,51,255
chr2L	20875175	20875225		22		20875175	20875225	51,51,255
chr2L	20875225	20875275		22		20875225	20875275	51,51,255
chr2L	20875825	20875875		22		20875825	20875875	51,51,255
chr2L	20875925	20875975		22		20875925	20875975	51,51,255
chr2L	20919725	20919775		22		20919725	20919775	51,51,255
chr2L	21107425	21107475		22		21107425	21107475	51,51,255
chr2L	21141075	21141125		22		21141075	21141125	51,51,255
chr2L	21141125	21141175		22		21141125	21141175	51,51,255
chr2L	21173275	21173325		22		21173275	21173325	51,51,255
chr2L	21173325	21173375		22		21173325	21173375	51,51,255
chr2L	21173375	21173425		22		21173375	21173425	51,51,255
chr2L	21173425	21173475		22		21173425	21173475	51,51,255
chr2L	21173475	21173525		22		21173475	21173525	51,51,255
chr2L	21173975	21174025		22		21173975	21174025	51,51,255
chr2L	21174025	21174075		22		21174025	21174075	51,51,255
chr2L	21308075	21308125		22		21308075	21308125	51,51,255
chr2L	21308125	21308175		22		21308125	21308175	51,51,255
chr2L	21312925	21312975		22		21312925	21312975	51,51,255
chr2L	21313125	21313175		22		21313125	21313175	51,51,255
chr2L	21313175	21313225		22		21313175	21313225	51,51,255
chr2L	21313225	21313275		22		21313225	21313275	51,51,255
chr2L	21313375	21313425		22		21313375	21313425	51,51,255
chr2L	21313425	21313475		22		21313425	21313475	51,51,255
chr2L	21313475	21313525		22		21313475	21313525	51,51,255
chr2L	21313525	21313575		22		21313525	21313575	51,51,255
chr2L	21314925	21314975		22		21314925	21314975	51,51,255
chr2L	21315775	21315825		22		21315775	21315825	51,51,255
chr2L	21315925	21315975		22		21315925	21315975	51,51,255
chr2L	21618875	21618925		22		21618875	21618925	51,51,255
chr2L	21622975	21623025		22		21622975	21623025	51,51,255
chr2L	21631225	21631275		22		21631225	21631275	51,51,255
chr2L	21755275	21755325		22		21755275	21755325	51,51,255
chr2L	21756025	21756075		22		21756025	21756075	51,51,255
chr2L	21796575	21796625		22		21796575	21796625	51,51,255
chr2L	21796625	21796675		22		21796625	21796675	51,51,255
chr2L	22145675	22145725		22		22145675	22145725	51,51,255
chr2L	22147375	22147425		22		22147375	22147425	51,51,255
chr2L	22147475	22147525		22		22147475	22147525	51,51,255
chr2L	22147575	22147625		22		22147575	22147625	51,51,255
chr2L	22147625	22147675		22		22147625	22147675	51,51,255
chr2L	22175025	22175075		22		22175025	22175075	51,51,255
chr2L	22246225	22246275		22		22246225	22246275	51,51,255
chr2L	22246275	22246325		22		22246275	22246325	51,51,255
chr2L	22432775	22432825		22		22432775	22432825	51,51,255
chr2L	22433025	22433075		22		22433025	22433075	51,51,255
chr2L	22433275	22433325		22		22433275	22433325	51,51,255
chr2L	22433325	22433375		22		22433325	22433375	51,51,255
chr2L	22433375	22433425		22		22433375	22433425	51,51,255
chr2R	509375	509425		22		509375	509425	51,51,255
chr2R	510375	510425		22		510375	510425	51,51,255
chr2R	1308375	1308425		22		1308375	1308425	51,51,255
chr2R	1560675	1560725		22		1560675	1560725	51,51,255
chr2R	1568525	1568575		22		1568525	1568575	51,51,255
chr2R	1568575	1568625		22		1568575	1568625	51,51,255
chr2R	1568825	1568875		22		1568825	1568875	51,51,255
chr2R	1570225	1570275		22		1570225	1570275	51,51,255
chr2R	1570625	1570675		22		1570625	1570675	51,51,255
chr2R	1570675	1570725		22		1570675	1570725	51,51,255
chr2R	1570725	1570775		22		1570725	1570775	51,51,255
chr2R	1570775	1570825		22		1570775	1570825	51,51,255
chr2R	1570825	1570875		22		1570825	1570875	51,51,255
chr2R	1570925	1570975		22		1570925	1570975	51,51,255
chr2R	1571025	1571075		22		1571025	1571075	51,51,255
chr2R	1571075	1571125		22		1571075	1571125	51,51,255
chr2R	1571125	1571175		22		1571125	1571175	51,51,255
chr2R	1668425	1668475		22		1668425	1668475	51,51,255
chr2R	1668475	1668525		22		1668475	1668525	51,51,255
chr2R	1668525	1668575		22		1668525	1668575	51,51,255
chr2R	1898525	1898575		22		1898525	1898575	51,51,255
chr2R	1898575	1898625		22		1898575	1898625	51,51,255
chr2R	1898625	1898675		22		1898625	1898675	51,51,255
chr2R	1898725	1898775		22		1898725	1898775	51,51,255
chr2R	1898775	1898825		22		1898775	1898825	51,51,255
chr2R	1898825	1898875		22		1898825	1898875	51,51,255
chr2R	1898875	1898925		22		1898875	1898925	51,51,255
chr2R	1898925	1898975		22		1898925	1898975	51,51,255
chr2R	1898975	1899025		22		1898975	1899025	51,51,255
chr2R	1899275	1899325		22		1899275	1899325	51,51,255
chr2R	1899325	1899375		22		1899325	1899375	51,51,255
chr2R	1899375	1899425		22		1899375	1899425	51,51,255
chr2R	1899625	1899675		22		1899625	1899675	51,51,255
chr2R	1899675	1899725		22		1899675	1899725	51,51,255
chr2R	1899775	1899825		22		1899775	1899825	51,51,255
chr2R	1899825	1899875		22		1899825	1899875	51,51,255
chr2R	1906475	1906525		22		1906475	1906525	51,51,255
chr2R	1906525	1906575		22		1906525	1906575	51,51,255
chr2R	1908925	1908975		22		1908925	1908975	51,51,255
chr2R	1909175	1909225		22		1909175	1909225	51,51,255
chr2R	1909225	1909275		22		1909225	1909275	51,51,255
chr2R	1909275	1909325		22		1909275	1909325	51,51,255
chr2R	1909325	1909375		22		1909325	1909375	51,51,255
chr2R	1909425	1909475		22		1909425	1909475	51,51,255
chr2R	1909475	1909525		22		1909475	1909525	51,51,255
chr2R	1909625	1909675		22		1909625	1909675	51,51,255
chr2R	1909675	1909725		22		1909675	1909725	51,51,255
chr2R	1909825	1909875		22		1909825	1909875	51,51,255
chr2R	1909925	1909975		22		1909925	1909975	51,51,255
chr2R	1910075	1910125		22		1910075	1910125	51,51,255
chr2R	1910125	1910175		22		1910125	1910175	51,51,255
chr2R	1921225	1921275		22		1921225	1921275	51,51,255
chr2R	1921275	1921325		22		1921275	1921325	51,51,255
chr2R	2128375	2128425		22		2128375	2128425	51,51,255
chr2R	2130625	2130675		22		2130625	2130675	51,51,255
chr2R	2510325	2510375		22		2510325	2510375	51,51,255
chr2R	2514525	2514575		22		2514525	2514575	51,51,255
chr2R	2514675	2514725		22		2514675	2514725	51,51,255
chr2R	2514825	2514875		22		2514825	2514875	51,51,255
chr2R	2514875	2514925		22		2514875	2514925	51,51,255
chr2R	2514925	2514975		22		2514925	2514975	51,51,255
chr2R	2514975	2515025		22		2514975	2515025	51,51,255
chr2R	2515075	2515125		22		2515075	2515125	51,51,255
chr2R	2515125	2515175		22		2515125	2515175	51,51,255
chr2R	2515175	2515225		22		2515175	2515225	51,51,255
chr2R	2515225	2515275		22		2515225	2515275	51,51,255
chr2R	2515275	2515325		22		2515275	2515325	51,51,255
chr2R	2515325	2515375		22		2515325	2515375	51,51,255
chr2R	2515375	2515425		22		2515375	2515425	51,51,255
chr2R	2530725	2530775		22		2530725	2530775	51,51,255
chr2R	2530975	2531025		22		2530975	2531025	51,51,255
chr2R	2531025	2531075		22		2531025	2531075	51,51,255
chr2R	2531075	2531125		22		2531075	2531125	51,51,255
chr2R	2531125	2531175		22		2531125	2531175	51,51,255
chr2R	2531175	2531225		22		2531175	2531225	51,51,255
chr2R	2531225	2531275		22		2531225	2531275	51,51,255
chr2R	2531275	2531325		22		2531275	2531325	51,51,255
chr2R	2531325	2531375		22		2531325	2531375	51,51,255
chr2R	2531375	2531425		22		2531375	2531425	51,51,255
chr2R	2531425	2531475		22		2531425	2531475	51,51,255
chr2R	2531675	2531725		22		2531675	2531725	51,51,255
chr2R	2531725	2531775		22		2531725	2531775	51,51,255
chr2R	2531775	2531825		22		2531775	2531825	51,51,255
chr2R	2531825	2531875		22		2531825	2531875	51,51,255
chr2R	2531875	2531925		22		2531875	2531925	51,51,255
chr2R	2531925	2531975		22		2531925	2531975	51,51,255
chr2R	2532075	2532125		22		2532075	2532125	51,51,255
chr2R	2532125	2532175		22		2532125	2532175	51,51,255
chr2R	2532175	2532225		22		2532175	2532225	51,51,255
chr2R	2532225	2532275		22		2532225	2532275	51,51,255
chr2R	2538925	2538975		22		2538925	2538975	51,51,255
chr2R	2539175	2539225		22		2539175	2539225	51,51,255
chr2R	2539225	2539275		22		2539225	2539275	51,51,255
chr2R	2539275	2539325		22		2539275	2539325	51,51,255
chr2R	2539325	2539375		22		2539325	2539375	51,51,255
chr2R	2539375	2539425		22		2539375	2539425	51,51,255
chr2R	2539425	2539475		22		2539425	2539475	51,51,255
chr2R	2546275	2546325		22		2546275	2546325	51,51,255
chr2R	2546325	2546375		22		2546325	2546375	51,51,255
chr2R	2547425	2547475		22		2547425	2547475	51,51,255
chr2R	2547525	2547575		22		2547525	2547575	51,51,255
chr2R	2554725	2554775		22		2554725	2554775	51,51,255
chr2R	2564225	2564275		22		2564225	2564275	51,51,255
chr2R	2568175	2568225		22		2568175	2568225	51,51,255
chr2R	2568225	2568275		22		2568225	2568275	51,51,255
chr2R	2568275	2568325		22		2568275	2568325	51,51,255
chr2R	2568325	2568375		22		2568325	2568375	51,51,255
chr2R	2586125	2586175		22		2586125	2586175	51,51,255
chr2R	2586175	2586225		22		2586175	2586225	51,51,255
chr2R	2589475	2589525		22		2589475	2589525	51,51,255
chr2R	2589525	2589575		22		2589525	2589575	51,51,255
chr2R	2589575	2589625		22		2589575	2589625	51,51,255
chr2R	2589625	2589675		22		2589625	2589675	51,51,255
chr2R	2590275	2590325		22		2590275	2590325	51,51,255
chr2R	2633125	2633175		22		2633125	2633175	51,51,255
chr2R	2639025	2639075		22		2639025	2639075	51,51,255
chr2R	2639125	2639175		22		2639125	2639175	51,51,255
chr2R	2639175	2639225		22		2639175	2639225	51,51,255
chr2R	2639225	2639275		22		2639225	2639275	51,51,255
chr2R	2639325	2639375		22		2639325	2639375	51,51,255
chr2R	2639525	2639575		22		2639525	2639575	51,51,255
chr2R	2639575	2639625		22		2639575	2639625	51,51,255
chr2R	2639625	2639675		22		2639625	2639675	51,51,255
chr2R	2639675	2639725		22		2639675	2639725	51,51,255
chr2R	2700325	2700375		22		2700325	2700375	51,51,255
chr2R	2700425	2700475		22		2700425	2700475	51,51,255
chr2R	2700475	2700525		22		2700475	2700525	51,51,255
chr2R	2700525	2700575		22		2700525	2700575	51,51,255
chr2R	2756025	2756075		22		2756025	2756075	51,51,255
chr2R	2756075	2756125		22		2756075	2756125	51,51,255
chr2R	2761675	2761725		22		2761675	2761725	51,51,255
chr2R	2761725	2761775		22		2761725	2761775	51,51,255
chr2R	2761775	2761825		22		2761775	2761825	51,51,255
chr2R	2761825	2761875		22		2761825	2761875	51,51,255
chr2R	2761875	2761925		22		2761875	2761925	51,51,255
chr2R	2761925	2761975		22		2761925	2761975	51,51,255
chr2R	2761975	2762025		22		2761975	2762025	51,51,255
chr2R	2762025	2762075		22		2762025	2762075	51,51,255
chr2R	2762075	2762125		22		2762075	2762125	51,51,255
chr2R	2762125	2762175		22		2762125	2762175	51,51,255
chr2R	2882375	2882425		22		2882375	2882425	51,51,255
chr2R	2882425	2882475		22		2882425	2882475	51,51,255
chr2R	2882475	2882525		22		2882475	2882525	51,51,255
chr2R	2882625	2882675		22		2882625	2882675	51,51,255
chr2R	2882675	2882725		22		2882675	2882725	51,51,255
chr2R	2882775	2882825		22		2882775	2882825	51,51,255
chr2R	2882825	2882875		22		2882825	2882875	51,51,255
chr2R	2883025	2883075		22		2883025	2883075	51,51,255
chr2R	2883075	2883125		22		2883075	2883125	51,51,255
chr2R	2883125	2883175		22		2883125	2883175	51,51,255
chr2R	2883175	2883225		22		2883175	2883225	51,51,255
chr2R	2883225	2883275		22		2883225	2883275	51,51,255
chr2R	2889325	2889375		22		2889325	2889375	51,51,255
chr2R	2889375	2889425		22		2889375	2889425	51,51,255
chr2R	2889425	2889475		22		2889425	2889475	51,51,255
chr2R	2889475	2889525		22		2889475	2889525	51,51,255
chr2R	2889525	2889575		22		2889525	2889575	51,51,255
chr2R	2897175	2897225		22		2897175	2897225	51,51,255
chr2R	2897225	2897275		22		2897225	2897275	51,51,255
chr2R	2897425	2897475		22		2897425	2897475	51,51,255
chr2R	2897475	2897525		22		2897475	2897525	51,51,255
chr2R	2897625	2897675		22		2897625	2897675	51,51,255
chr2R	2897675	2897725		22		2897675	2897725	51,51,255
chr2R	2903275	2903325		22		2903275	2903325	51,51,255
chr2R	2903375	2903425		22		2903375	2903425	51,51,255
chr2R	2903475	2903525		22		2903475	2903525	51,51,255
chr2R	2903525	2903575		22		2903525	2903575	51,51,255
chr2R	2903875	2903925		22		2903875	2903925	51,51,255
chr2R	2914025	2914075		22		2914025	2914075	51,51,255
chr2R	2947375	2947425		22		2947375	2947425	51,51,255
chr2R	2947425	2947475		22		2947425	2947475	51,51,255
chr2R	2947775	2947825		22		2947775	2947825	51,51,255
chr2R	2947825	2947875		22		2947825	2947875	51,51,255
chr2R	3131075	3131125		22		3131075	3131125	51,51,255
chr2R	3131125	3131175		22		3131125	3131175	51,51,255
chr2R	3131175	3131225		22		3131175	3131225	51,51,255
chr2R	3131225	3131275		22		3131225	3131275	51,51,255
chr2R	3131275	3131325		22		3131275	3131325	51,51,255
chr2R	3132025	3132075		22		3132025	3132075	51,51,255
chr2R	3132075	3132125		22		3132075	3132125	51,51,255
chr2R	3132125	3132175		22		3132125	3132175	51,51,255
chr2R	3132175	3132225		22		3132175	3132225	51,51,255
chr2R	3132225	3132275		22		3132225	3132275	51,51,255
chr2R	3330625	3330675		22		3330625	3330675	51,51,255
chr2R	3331225	3331275		22		3331225	3331275	51,51,255
chr2R	3331275	3331325		22		3331275	3331325	51,51,255
chr2R	3331325	3331375		22		3331325	3331375	51,51,255
chr2R	3331375	3331425		22		3331375	3331425	51,51,255
chr2R	3331425	3331475		22		3331425	3331475	51,51,255
chr2R	3336575	3336625		22		3336575	3336625	51,51,255
chr2R	3336825	3336875		22		3336825	3336875	51,51,255
chr2R	3343575	3343625		22		3343575	3343625	51,51,255
chr2R	3343925	3343975		22		3343925	3343975	51,51,255
chr2R	3347575	3347625		22		3347575	3347625	51,51,255
chr2R	3347625	3347675		22		3347625	3347675	51,51,255
chr2R	3347675	3347725		22		3347675	3347725	51,51,255
chr2R	3347725	3347775		22		3347725	3347775	51,51,255
chr2R	3347775	3347825		22		3347775	3347825	51,51,255
chr2R	3347825	3347875		22		3347825	3347875	51,51,255
chr2R	3348125	3348175		22		3348125	3348175	51,51,255
chr2R	3348175	3348225		22		3348175	3348225	51,51,255
chr2R	3348425	3348475		22		3348425	3348475	51,51,255
chr2R	3348475	3348525		22		3348475	3348525	51,51,255
chr2R	3348525	3348575		22		3348525	3348575	51,51,255
chr2R	3348575	3348625		22		3348575	3348625	51,51,255
chr2R	3348625	3348675		22		3348625	3348675	51,51,255
chr2R	3348675	3348725		22		3348675	3348725	51,51,255
chr2R	3348725	3348775		22		3348725	3348775	51,51,255
chr2R	3348775	3348825		22		3348775	3348825	51,51,255
chr2R	3348825	3348875		22		3348825	3348875	51,51,255
chr2R	3348875	3348925		22		3348875	3348925	51,51,255
chr2R	3348925	3348975		22		3348925	3348975	51,51,255
chr2R	3349025	3349075		22		3349025	3349075	51,51,255
chr2R	3349325	3349375		22		3349325	3349375	51,51,255
chr2R	3349375	3349425		22		3349375	3349425	51,51,255
chr2R	3349425	3349475		22		3349425	3349475	51,51,255
chr2R	3357675	3357725		22		3357675	3357725	51,51,255
chr2R	3357925	3357975		22		3357925	3357975	51,51,255
chr2R	3358125	3358175		22		3358125	3358175	51,51,255
chr2R	3358175	3358225		22		3358175	3358225	51,51,255
chr2R	3358225	3358275		22		3358225	3358275	51,51,255
chr2R	3358375	3358425		22		3358375	3358425	51,51,255
chr2R	3358525	3358575		22		3358525	3358575	51,51,255
chr2R	3358575	3358625		22		3358575	3358625	51,51,255
chr2R	3359125	3359175		22		3359125	3359175	51,51,255
chr2R	3359175	3359225		22		3359175	3359225	51,51,255
chr2R	3359275	3359325		22		3359275	3359325	51,51,255
chr2R	3359325	3359375		22		3359325	3359375	51,51,255
chr2R	3367925	3367975		22		3367925	3367975	51,51,255
chr2R	3369225	3369275		22		3369225	3369275	51,51,255
chr2R	3369275	3369325		22		3369275	3369325	51,51,255
chr2R	3369325	3369375		22		3369325	3369375	51,51,255
chr2R	3369575	3369625		22		3369575	3369625	51,51,255
chr2R	3369775	3369825		22		3369775	3369825	51,51,255
chr2R	3369825	3369875		22		3369825	3369875	51,51,255
chr2R	3369875	3369925		22		3369875	3369925	51,51,255
chr2R	3381575	3381625		22		3381575	3381625	51,51,255
chr2R	3381825	3381875		22		3381825	3381875	51,51,255
chr2R	3381925	3381975		22		3381925	3381975	51,51,255
chr2R	3415575	3415625		22		3415575	3415625	51,51,255
chr2R	3423025	3423075		22		3423025	3423075	51,51,255
chr2R	3423075	3423125		22		3423075	3423125	51,51,255
chr2R	3423525	3423575		22		3423525	3423575	51,51,255
chr2R	3423575	3423625		22		3423575	3423625	51,51,255
chr2R	3452075	3452125		22		3452075	3452125	51,51,255
chr2R	3476275	3476325		22		3476275	3476325	51,51,255
chr2R	3476325	3476375		22		3476325	3476375	51,51,255
chr2R	3476375	3476425		22		3476375	3476425	51,51,255
chr2R	3493975	3494025		22		3493975	3494025	51,51,255
chr2R	3494025	3494075		22		3494025	3494075	51,51,255
chr2R	3494275	3494325		22		3494275	3494325	51,51,255
chr2R	3494725	3494775		22		3494725	3494775	51,51,255
chr2R	3544325	3544375		22		3544325	3544375	51,51,255
chr2R	3544425	3544475		22		3544425	3544475	51,51,255
chr2R	3544525	3544575		22		3544525	3544575	51,51,255
chr2R	3544575	3544625		22		3544575	3544625	51,51,255
chr2R	3544625	3544675		22		3544625	3544675	51,51,255
chr2R	3544675	3544725		22		3544675	3544725	51,51,255
chr2R	3544725	3544775		22		3544725	3544775	51,51,255
chr2R	3544775	3544825		22		3544775	3544825	51,51,255
chr2R	3544875	3544925		22		3544875	3544925	51,51,255
chr2R	3544925	3544975		22		3544925	3544975	51,51,255
chr2R	3551125	3551175		22		3551125	3551175	51,51,255
chr2R	3551575	3551625		22		3551575	3551625	51,51,255
chr2R	3551625	3551675		22		3551625	3551675	51,51,255
chr2R	3551875	3551925		22		3551875	3551925	51,51,255
chr2R	3552025	3552075		22		3552025	3552075	51,51,255
chr2R	3552075	3552125		22		3552075	3552125	51,51,255
chr2R	3552125	3552175		22		3552125	3552175	51,51,255
chr2R	3552175	3552225		22		3552175	3552225	51,51,255
chr2R	3552225	3552275		22		3552225	3552275	51,51,255
chr2R	3552375	3552425		22		3552375	3552425	51,51,255
chr2R	3552425	3552475		22		3552425	3552475	51,51,255
chr2R	3560375	3560425		22		3560375	3560425	51,51,255
chr2R	3560425	3560475		22		3560425	3560475	51,51,255
chr2R	3560675	3560725		22		3560675	3560725	51,51,255
chr2R	3560875	3560925		22		3560875	3560925	51,51,255
chr2R	3560925	3560975		22		3560925	3560975	51,51,255
chr2R	3560975	3561025		22		3560975	3561025	51,51,255
chr2R	3568225	3568275		22		3568225	3568275	51,51,255
chr2R	3568275	3568325		22		3568275	3568325	51,51,255
chr2R	3569825	3569875		22		3569825	3569875	51,51,255
chr2R	3570025	3570075		22		3570025	3570075	51,51,255
chr2R	3570075	3570125		22		3570075	3570125	51,51,255
chr2R	3606075	3606125		22		3606075	3606125	51,51,255
chr2R	3606175	3606225		22		3606175	3606225	51,51,255
chr2R	3626975	3627025		22		3626975	3627025	51,51,255
chr2R	3628425	3628475		22		3628425	3628475	51,51,255
[truncated: 6,617 more rows]
