# Supplementary material for: Probabilistic modelling of chromatin code landscape reveals functional diversity of enhancer-like chromatin states
Source: Nat Commun. 2016 Feb 4;7:10528. doi: 10.1038/ncomms10528 (PMC4742914; doi:10.1038/ncomms10528)
Supplement: Supplementary Data 1 — The 30-chromatin state annotation tracks for Drosophila melanogaster DRSC-S2 cell. [file ncomms10528-s2.zip › Supplementary Data 1/23_GEX1.bed]

chr2L	184175	184225		23		184175	184225	102,102,255
chr2L	184225	184275		23		184225	184275	102,102,255
chr2L	220275	220325		23		220275	220325	102,102,255
chr2L	1695225	1695275		23		1695225	1695275	102,102,255
chr2L	1706475	1706525		23		1706475	1706525	102,102,255
chr2L	2149575	2149625		23		2149575	2149625	102,102,255
chr2L	2149625	2149675		23		2149625	2149675	102,102,255
chr2L	2153725	2153775		23		2153725	2153775	102,102,255
chr2L	2224575	2224625		23		2224575	2224625	102,102,255
chr2L	2224625	2224675		23		2224625	2224675	102,102,255
chr2L	2230375	2230425		23		2230375	2230425	102,102,255
chr2L	2741825	2741875		23		2741825	2741875	102,102,255
chr2L	2741875	2741925		23		2741875	2741925	102,102,255
chr2L	2741925	2741975		23		2741925	2741975	102,102,255
chr2L	4882175	4882225		23		4882175	4882225	102,102,255
chr2L	5072825	5072875		23		5072825	5072875	102,102,255
chr2L	5072875	5072925		23		5072875	5072925	102,102,255
chr2L	5076825	5076875		23		5076825	5076875	102,102,255
chr2L	5088625	5088675		23		5088625	5088675	102,102,255
chr2L	5983875	5983925		23		5983875	5983925	102,102,255
chr2L	7022775	7022825		23		7022775	7022825	102,102,255
chr2L	7022825	7022875		23		7022825	7022875	102,102,255
chr2L	7430625	7430675		23		7430625	7430675	102,102,255
chr2L	8373825	8373875		23		8373825	8373875	102,102,255
chr2L	8373875	8373925		23		8373875	8373925	102,102,255
chr2L	8411725	8411775		23		8411725	8411775	102,102,255
chr2L	8432375	8432425		23		8432375	8432425	102,102,255
chr2L	11098075	11098125		23		11098075	11098125	102,102,255
chr2L	11098125	11098175		23		11098125	11098175	102,102,255
chr2L	11811975	11812025		23		11811975	11812025	102,102,255
chr2L	14746875	14746925		23		14746875	14746925	102,102,255
chr2L	16722025	16722075		23		16722025	16722075	102,102,255
chr2R	1660875	1660925		23		1660875	1660925	102,102,255
chr2R	5075925	5075975		23		5075925	5075975	102,102,255
chr2R	6319075	6319125		23		6319075	6319125	102,102,255
chr2R	6498925	6498975		23		6498925	6498975	102,102,255
chr2R	6498975	6499025		23		6498975	6499025	102,102,255
chr2R	6499025	6499075		23		6499025	6499075	102,102,255
chr2R	8145625	8145675		23		8145625	8145675	102,102,255
chr2R	8819175	8819225		23		8819175	8819225	102,102,255
chr2R	14042825	14042875		23		14042825	14042875	102,102,255
chr2R	15335275	15335325		23		15335275	15335325	102,102,255
chr2R	18532725	18532775		23		18532725	18532775	102,102,255
chr2R	18554225	18554275		23		18554225	18554275	102,102,255
chr2R	19729425	19729475		23		19729425	19729475	102,102,255
chr2R	19767675	19767725		23		19767675	19767725	102,102,255
chr3L	228475	228525		23		228475	228525	102,102,255
chr3L	230025	230075		23		230025	230075	102,102,255
chr3L	230625	230675		23		230625	230675	102,102,255
chr3L	235325	235375		23		235325	235375	102,102,255
chr3L	244575	244625		23		244575	244625	102,102,255
chr3L	245275	245325		23		245275	245325	102,102,255
chr3L	245325	245375		23		245325	245375	102,102,255
chr3L	251375	251425		23		251375	251425	102,102,255
chr3L	252475	252525		23		252475	252525	102,102,255
chr3L	252525	252575		23		252525	252575	102,102,255
chr3L	252575	252625		23		252575	252625	102,102,255
chr3L	252625	252675		23		252625	252675	102,102,255
chr3L	252725	252775		23		252725	252775	102,102,255
chr3L	252775	252825		23		252775	252825	102,102,255
chr3L	252825	252875		23		252825	252875	102,102,255
chr3L	252875	252925		23		252875	252925	102,102,255
chr3L	308375	308425		23		308375	308425	102,102,255
chr3L	308875	308925		23		308875	308925	102,102,255
chr3L	1003475	1003525		23		1003475	1003525	102,102,255
chr3L	1008525	1008575		23		1008525	1008575	102,102,255
chr3L	1316325	1316375		23		1316325	1316375	102,102,255
chr3L	1339875	1339925		23		1339875	1339925	102,102,255
chr3L	1343625	1343675		23		1343625	1343675	102,102,255
chr3L	1493925	1493975		23		1493925	1493975	102,102,255
chr3L	1497275	1497325		23		1497275	1497325	102,102,255
chr3L	1497975	1498025		23		1497975	1498025	102,102,255
chr3L	1498025	1498075		23		1498025	1498075	102,102,255
chr3L	1498075	1498125		23		1498075	1498125	102,102,255
chr3L	1498125	1498175		23		1498125	1498175	102,102,255
chr3L	1498725	1498775		23		1498725	1498775	102,102,255
chr3L	1498775	1498825		23		1498775	1498825	102,102,255
chr3L	1498875	1498925		23		1498875	1498925	102,102,255
chr3L	1500325	1500375		23		1500325	1500375	102,102,255
chr3L	1500425	1500475		23		1500425	1500475	102,102,255
chr3L	1500475	1500525		23		1500475	1500525	102,102,255
chr3L	1500525	1500575		23		1500525	1500575	102,102,255
chr3L	1500575	1500625		23		1500575	1500625	102,102,255
chr3L	1500625	1500675		23		1500625	1500675	102,102,255
chr3L	1500725	1500775		23		1500725	1500775	102,102,255
chr3L	1500775	1500825		23		1500775	1500825	102,102,255
chr3L	1500875	1500925		23		1500875	1500925	102,102,255
chr3L	1500925	1500975		23		1500925	1500975	102,102,255
chr3L	1501025	1501075		23		1501025	1501075	102,102,255
chr3L	1501075	1501125		23		1501075	1501125	102,102,255
chr3L	1501125	1501175		23		1501125	1501175	102,102,255
chr3L	1501175	1501225		23		1501175	1501225	102,102,255
chr3L	1501225	1501275		23		1501225	1501275	102,102,255
chr3L	1501275	1501325		23		1501275	1501325	102,102,255
chr3L	1504225	1504275		23		1504225	1504275	102,102,255
chr3L	1504275	1504325		23		1504275	1504325	102,102,255
chr3L	1504325	1504375		23		1504325	1504375	102,102,255
chr3L	1504375	1504425		23		1504375	1504425	102,102,255
chr3L	1504425	1504475		23		1504425	1504475	102,102,255
chr3L	1504675	1504725		23		1504675	1504725	102,102,255
chr3L	1504725	1504775		23		1504725	1504775	102,102,255
chr3L	1538575	1538625		23		1538575	1538625	102,102,255
chr3L	1538625	1538675		23		1538625	1538675	102,102,255
chr3L	1538675	1538725		23		1538675	1538725	102,102,255
chr3L	1539825	1539875		23		1539825	1539875	102,102,255
chr3L	1539875	1539925		23		1539875	1539925	102,102,255
chr3L	1539925	1539975		23		1539925	1539975	102,102,255
chr3L	1539975	1540025		23		1539975	1540025	102,102,255
chr3L	1540075	1540125		23		1540075	1540125	102,102,255
chr3L	1540375	1540425		23		1540375	1540425	102,102,255
chr3L	1540525	1540575		23		1540525	1540575	102,102,255
chr3L	1550925	1550975		23		1550925	1550975	102,102,255
chr3L	1552225	1552275		23		1552225	1552275	102,102,255
chr3L	1552275	1552325		23		1552275	1552325	102,102,255
chr3L	1552325	1552375		23		1552325	1552375	102,102,255
chr3L	1552375	1552425		23		1552375	1552425	102,102,255
chr3L	1552425	1552475		23		1552425	1552475	102,102,255
chr3L	1552475	1552525		23		1552475	1552525	102,102,255
chr3L	1552875	1552925		23		1552875	1552925	102,102,255
chr3L	1552925	1552975		23		1552925	1552975	102,102,255
chr3L	1552975	1553025		23		1552975	1553025	102,102,255
chr3L	1556475	1556525		23		1556475	1556525	102,102,255
chr3L	1556525	1556575		23		1556525	1556575	102,102,255
chr3L	1566875	1566925		23		1566875	1566925	102,102,255
chr3L	1567025	1567075		23		1567025	1567075	102,102,255
chr3L	1858625	1858675		23		1858625	1858675	102,102,255
chr3L	1870275	1870325		23		1870275	1870325	102,102,255
chr3L	1873475	1873525		23		1873475	1873525	102,102,255
chr3L	1873725	1873775		23		1873725	1873775	102,102,255
chr3L	1874025	1874075		23		1874025	1874075	102,102,255
chr3L	2255875	2255925		23		2255875	2255925	102,102,255
chr3L	3049075	3049125		23		3049075	3049125	102,102,255
chr3L	3150425	3150475		23		3150425	3150475	102,102,255
chr3L	3151475	3151525		23		3151475	3151525	102,102,255
chr3L	3151625	3151675		23		3151625	3151675	102,102,255
chr3L	3151775	3151825		23		3151775	3151825	102,102,255
chr3L	3152325	3152375		23		3152325	3152375	102,102,255
chr3L	3152375	3152425		23		3152375	3152425	102,102,255
chr3L	3153025	3153075		23		3153025	3153075	102,102,255
chr3L	3153075	3153125		23		3153075	3153125	102,102,255
chr3L	3155225	3155275		23		3155225	3155275	102,102,255
chr3L	3155275	3155325		23		3155275	3155325	102,102,255
chr3L	3155325	3155375		23		3155325	3155375	102,102,255
chr3L	3201025	3201075		23		3201025	3201075	102,102,255
chr3L	3227425	3227475		23		3227425	3227475	102,102,255
chr3L	3227475	3227525		23		3227475	3227525	102,102,255
chr3L	3227575	3227625		23		3227575	3227625	102,102,255
chr3L	3227625	3227675		23		3227625	3227675	102,102,255
chr3L	3227675	3227725		23		3227675	3227725	102,102,255
chr3L	3227725	3227775		23		3227725	3227775	102,102,255
chr3L	3227775	3227825		23		3227775	3227825	102,102,255
chr3L	3227825	3227875		23		3227825	3227875	102,102,255
chr3L	3227875	3227925		23		3227875	3227925	102,102,255
chr3L	3227925	3227975		23		3227925	3227975	102,102,255
chr3L	3227975	3228025		23		3227975	3228025	102,102,255
chr3L	3228075	3228125		23		3228075	3228125	102,102,255
chr3L	3228175	3228225		23		3228175	3228225	102,102,255
chr3L	3228425	3228475		23		3228425	3228475	102,102,255
chr3L	3228475	3228525		23		3228475	3228525	102,102,255
chr3L	3228525	3228575		23		3228525	3228575	102,102,255
chr3L	3228575	3228625		23		3228575	3228625	102,102,255
chr3L	3228625	3228675		23		3228625	3228675	102,102,255
chr3L	3228675	3228725		23		3228675	3228725	102,102,255
chr3L	3228725	3228775		23		3228725	3228775	102,102,255
chr3L	3228775	3228825		23		3228775	3228825	102,102,255
chr3L	3228825	3228875		23		3228825	3228875	102,102,255
chr3L	3228875	3228925		23		3228875	3228925	102,102,255
chr3L	3228925	3228975		23		3228925	3228975	102,102,255
chr3L	3228975	3229025		23		3228975	3229025	102,102,255
chr3L	3229025	3229075		23		3229025	3229075	102,102,255
chr3L	3229075	3229125		23		3229075	3229125	102,102,255
chr3L	3229125	3229175		23		3229125	3229175	102,102,255
chr3L	3229175	3229225		23		3229175	3229225	102,102,255
chr3L	3229225	3229275		23		3229225	3229275	102,102,255
chr3L	3229275	3229325		23		3229275	3229325	102,102,255
chr3L	3229325	3229375		23		3229325	3229375	102,102,255
chr3L	3229625	3229675		23		3229625	3229675	102,102,255
chr3L	3229725	3229775		23		3229725	3229775	102,102,255
chr3L	3229775	3229825		23		3229775	3229825	102,102,255
chr3L	3229825	3229875		23		3229825	3229875	102,102,255
chr3L	3229875	3229925		23		3229875	3229925	102,102,255
chr3L	3229925	3229975		23		3229925	3229975	102,102,255
chr3L	3229975	3230025		23		3229975	3230025	102,102,255
chr3L	3230025	3230075		23		3230025	3230075	102,102,255
chr3L	3230075	3230125		23		3230075	3230125	102,102,255
chr3L	3230125	3230175		23		3230125	3230175	102,102,255
chr3L	3230525	3230575		23		3230525	3230575	102,102,255
chr3L	3230575	3230625		23		3230575	3230625	102,102,255
chr3L	3230625	3230675		23		3230625	3230675	102,102,255
chr3L	3230675	3230725		23		3230675	3230725	102,102,255
chr3L	3230725	3230775		23		3230725	3230775	102,102,255
chr3L	3230975	3231025		23		3230975	3231025	102,102,255
chr3L	3231025	3231075		23		3231025	3231075	102,102,255
chr3L	3231075	3231125		23		3231075	3231125	102,102,255
chr3L	3231125	3231175		23		3231125	3231175	102,102,255
chr3L	3231725	3231775		23		3231725	3231775	102,102,255
chr3L	3231775	3231825		23		3231775	3231825	102,102,255
chr3L	3231825	3231875		23		3231825	3231875	102,102,255
chr3L	3231875	3231925		23		3231875	3231925	102,102,255
chr3L	3231975	3232025		23		3231975	3232025	102,102,255
chr3L	3232025	3232075		23		3232025	3232075	102,102,255
chr3L	3232075	3232125		23		3232075	3232125	102,102,255
chr3L	3232125	3232175		23		3232125	3232175	102,102,255
chr3L	3232175	3232225		23		3232175	3232225	102,102,255
chr3L	3232225	3232275		23		3232225	3232275	102,102,255
chr3L	3232275	3232325		23		3232275	3232325	102,102,255
chr3L	3232325	3232375		23		3232325	3232375	102,102,255
chr3L	3232375	3232425		23		3232375	3232425	102,102,255
chr3L	3232425	3232475		23		3232425	3232475	102,102,255
chr3L	3232475	3232525		23		3232475	3232525	102,102,255
chr3L	3232525	3232575		23		3232525	3232575	102,102,255
chr3L	3232575	3232625		23		3232575	3232625	102,102,255
chr3L	3232625	3232675		23		3232625	3232675	102,102,255
chr3L	3232675	3232725		23		3232675	3232725	102,102,255
chr3L	3232725	3232775		23		3232725	3232775	102,102,255
chr3L	3232775	3232825		23		3232775	3232825	102,102,255
chr3L	3232825	3232875		23		3232825	3232875	102,102,255
chr3L	3232875	3232925		23		3232875	3232925	102,102,255
chr3L	3232925	3232975		23		3232925	3232975	102,102,255
chr3L	3232975	3233025		23		3232975	3233025	102,102,255
chr3L	3233025	3233075		23		3233025	3233075	102,102,255
chr3L	3233075	3233125		23		3233075	3233125	102,102,255
chr3L	3233125	3233175		23		3233125	3233175	102,102,255
chr3L	3233175	3233225		23		3233175	3233225	102,102,255
chr3L	3233225	3233275		23		3233225	3233275	102,102,255
chr3L	3233275	3233325		23		3233275	3233325	102,102,255
chr3L	3233625	3233675		23		3233625	3233675	102,102,255
chr3L	3234325	3234375		23		3234325	3234375	102,102,255
chr3L	3234625	3234675		23		3234625	3234675	102,102,255
chr3L	3234675	3234725		23		3234675	3234725	102,102,255
chr3L	3234725	3234775		23		3234725	3234775	102,102,255
chr3L	3234775	3234825		23		3234775	3234825	102,102,255
chr3L	3235125	3235175		23		3235125	3235175	102,102,255
chr3L	3235175	3235225		23		3235175	3235225	102,102,255
chr3L	3235225	3235275		23		3235225	3235275	102,102,255
chr3L	3235275	3235325		23		3235275	3235325	102,102,255
chr3L	3235325	3235375		23		3235325	3235375	102,102,255
chr3L	3236925	3236975		23		3236925	3236975	102,102,255
chr3L	3236975	3237025		23		3236975	3237025	102,102,255
chr3L	3237025	3237075		23		3237025	3237075	102,102,255
chr3L	3237075	3237125		23		3237075	3237125	102,102,255
chr3L	3237125	3237175		23		3237125	3237175	102,102,255
chr3L	3237175	3237225		23		3237175	3237225	102,102,255
chr3L	3237225	3237275		23		3237225	3237275	102,102,255
chr3L	3237275	3237325		23		3237275	3237325	102,102,255
chr3L	3237525	3237575		23		3237525	3237575	102,102,255
chr3L	3324075	3324125		23		3324075	3324125	102,102,255
chr3L	4132175	4132225		23		4132175	4132225	102,102,255
chr3L	4132225	4132275		23		4132225	4132275	102,102,255
chr3L	5776625	5776675		23		5776625	5776675	102,102,255
chr3L	6738325	6738375		23		6738325	6738375	102,102,255
chr3L	6738375	6738425		23		6738375	6738425	102,102,255
chr3L	9828725	9828775		23		9828725	9828775	102,102,255
chr3L	11104525	11104575		23		11104525	11104575	102,102,255
chr3L	15579775	15579825		23		15579775	15579825	102,102,255
chr3L	16134625	16134675		23		16134625	16134675	102,102,255
chr3L	17792025	17792075		23		17792025	17792075	102,102,255
chr3L	18662425	18662475		23		18662425	18662475	102,102,255
chr3L	19601125	19601175		23		19601125	19601175	102,102,255
chr3L	19888325	19888375		23		19888325	19888375	102,102,255
chr3L	20800675	20800725		23		20800675	20800725	102,102,255
chr3R	1509875	1509925		23		1509875	1509925	102,102,255
chr3R	1566325	1566375		23		1566325	1566375	102,102,255
chr3R	2922225	2922275		23		2922225	2922275	102,102,255
chr3R	3747725	3747775		23		3747725	3747775	102,102,255
chr3R	8451775	8451825		23		8451775	8451825	102,102,255
chr3R	8451825	8451875		23		8451825	8451875	102,102,255
chr3R	8847225	8847275		23		8847225	8847275	102,102,255
chr3R	8847275	8847325		23		8847275	8847325	102,102,255
chr3R	8847325	8847375		23		8847325	8847375	102,102,255
chr3R	9469425	9469475		23		9469425	9469475	102,102,255
chr3R	10398875	10398925		23		10398875	10398925	102,102,255
chr3R	11623975	11624025		23		11623975	11624025	102,102,255
chr3R	11624125	11624175		23		11624125	11624175	102,102,255
chr3R	11624175	11624225		23		11624175	11624225	102,102,255
chr3R	17447525	17447575		23		17447525	17447575	102,102,255
chr3R	18200425	18200475		23		18200425	18200475	102,102,255
chr3R	19729025	19729075		23		19729025	19729075	102,102,255
chr3R	20453925	20453975		23		20453925	20453975	102,102,255
chr3R	21129575	21129625		23		21129575	21129625	102,102,255
chr3R	22698575	22698625		23		22698575	22698625	102,102,255
chr3R	23769325	23769375		23		23769325	23769375	102,102,255
chr3R	23776875	23776925		23		23776875	23776925	102,102,255
chr3R	25044275	25044325		23		25044275	25044325	102,102,255
chr3R	25044325	25044375		23		25044325	25044375	102,102,255
chr3R	25617875	25617925		23		25617875	25617925	102,102,255
chr3R	25617925	25617975		23		25617925	25617975	102,102,255
chrX	142725	142775		23		142725	142775	102,102,255
chrX	142775	142825		23		142775	142825	102,102,255
chrX	142825	142875		23		142825	142875	102,102,255
chrX	142875	142925		23		142875	142925	102,102,255
chrX	142975	143025		23		142975	143025	102,102,255
chrX	143075	143125		23		143075	143125	102,102,255
chrX	143325	143375		23		143325	143375	102,102,255
chrX	143375	143425		23		143375	143425	102,102,255
chrX	143425	143475		23		143425	143475	102,102,255
chrX	143475	143525		23		143475	143525	102,102,255
chrX	143525	143575		23		143525	143575	102,102,255
chrX	143575	143625		23		143575	143625	102,102,255
chrX	143625	143675		23		143625	143675	102,102,255
chrX	143675	143725		23		143675	143725	102,102,255
chrX	143725	143775		23		143725	143775	102,102,255
chrX	143825	143875		23		143825	143875	102,102,255
chrX	143875	143925		23		143875	143925	102,102,255
chrX	143925	143975		23		143925	143975	102,102,255
chrX	143975	144025		23		143975	144025	102,102,255
chrX	144025	144075		23		144025	144075	102,102,255
chrX	144075	144125		23		144075	144125	102,102,255
chrX	144225	144275		23		144225	144275	102,102,255
chrX	144425	144475		23		144425	144475	102,102,255
chrX	144475	144525		23		144475	144525	102,102,255
chrX	144525	144575		23		144525	144575	102,102,255
chrX	144575	144625		23		144575	144625	102,102,255
chrX	144625	144675		23		144625	144675	102,102,255
chrX	145375	145425		23		145375	145425	102,102,255
chrX	145425	145475		23		145425	145475	102,102,255
chrX	145475	145525		23		145475	145525	102,102,255
chrX	145875	145925		23		145875	145925	102,102,255
chrX	145925	145975		23		145925	145975	102,102,255
chrX	146025	146075		23		146025	146075	102,102,255
chrX	146625	146675		23		146625	146675	102,102,255
chrX	146675	146725		23		146675	146725	102,102,255
chrX	146725	146775		23		146725	146775	102,102,255
chrX	146775	146825		23		146775	146825	102,102,255
chrX	146825	146875		23		146825	146875	102,102,255
chrX	146875	146925		23		146875	146925	102,102,255
chrX	146925	146975		23		146925	146975	102,102,255
chrX	147075	147125		23		147075	147125	102,102,255
chrX	147125	147175		23		147125	147175	102,102,255
chrX	147175	147225		23		147175	147225	102,102,255
chrX	147225	147275		23		147225	147275	102,102,255
chrX	147275	147325		23		147275	147325	102,102,255
chrX	147575	147625		23		147575	147625	102,102,255
chrX	148375	148425		23		148375	148425	102,102,255
chrX	150675	150725		23		150675	150725	102,102,255
chrX	150925	150975		23		150925	150975	102,102,255
chrX	150975	151025		23		150975	151025	102,102,255
chrX	151025	151075		23		151025	151075	102,102,255
chrX	151125	151175		23		151125	151175	102,102,255
chrX	151175	151225		23		151175	151225	102,102,255
chrX	151275	151325		23		151275	151325	102,102,255
chrX	151325	151375		23		151325	151375	102,102,255
chrX	151375	151425		23		151375	151425	102,102,255
chrX	151425	151475		23		151425	151475	102,102,255
chrX	151475	151525		23		151475	151525	102,102,255
chrX	166875	166925		23		166875	166925	102,102,255
chrX	166975	167025		23		166975	167025	102,102,255
chrX	167025	167075		23		167025	167075	102,102,255
chrX	167875	167925		23		167875	167925	102,102,255
chrX	167925	167975		23		167925	167975	102,102,255
chrX	168025	168075		23		168025	168075	102,102,255
chrX	168625	168675		23		168625	168675	102,102,255
chrX	365925	365975		23		365925	365975	102,102,255
chrX	366625	366675		23		366625	366675	102,102,255
chrX	367725	367775		23		367725	367775	102,102,255
chrX	368175	368225		23		368175	368225	102,102,255
chrX	368225	368275		23		368225	368275	102,102,255
chrX	368275	368325		23		368275	368325	102,102,255
chrX	368325	368375		23		368325	368375	102,102,255
chrX	368375	368425		23		368375	368425	102,102,255
chrX	368425	368475		23		368425	368475	102,102,255
chrX	368475	368525		23		368475	368525	102,102,255
chrX	368525	368575		23		368525	368575	102,102,255
chrX	368575	368625		23		368575	368625	102,102,255
chrX	368675	368725		23		368675	368725	102,102,255
chrX	368725	368775		23		368725	368775	102,102,255
chrX	368775	368825		23		368775	368825	102,102,255
chrX	368925	368975		23		368925	368975	102,102,255
chrX	377675	377725		23		377675	377725	102,102,255
chrX	377725	377775		23		377725	377775	102,102,255
chrX	377775	377825		23		377775	377825	102,102,255
chrX	377825	377875		23		377825	377875	102,102,255
chrX	378375	378425		23		378375	378425	102,102,255
chrX	378425	378475		23		378425	378475	102,102,255
chrX	378475	378525		23		378475	378525	102,102,255
chrX	378525	378575		23		378525	378575	102,102,255
chrX	378575	378625		23		378575	378625	102,102,255
chrX	378625	378675		23		378625	378675	102,102,255
chrX	378925	378975		23		378925	378975	102,102,255
chrX	379025	379075		23		379025	379075	102,102,255
chrX	379075	379125		23		379075	379125	102,102,255
chrX	379275	379325		23		379275	379325	102,102,255
chrX	379375	379425		23		379375	379425	102,102,255
chrX	379425	379475		23		379425	379475	102,102,255
chrX	379475	379525		23		379475	379525	102,102,255
chrX	379525	379575		23		379525	379575	102,102,255
chrX	380425	380475		23		380425	380475	102,102,255
chrX	383175	383225		23		383175	383225	102,102,255
chrX	383225	383275		23		383225	383275	102,102,255
chrX	383275	383325		23		383275	383325	102,102,255
chrX	383925	383975		23		383925	383975	102,102,255
chrX	383975	384025		23		383975	384025	102,102,255
chrX	384025	384075		23		384025	384075	102,102,255
chrX	384075	384125		23		384075	384125	102,102,255
chrX	384175	384225		23		384175	384225	102,102,255
chrX	384625	384675		23		384625	384675	102,102,255
chrX	384675	384725		23		384675	384725	102,102,255
chrX	385175	385225		23		385175	385225	102,102,255
chrX	385225	385275		23		385225	385275	102,102,255
chrX	385275	385325		23		385275	385325	102,102,255
chrX	385325	385375		23		385325	385375	102,102,255
chrX	385425	385475		23		385425	385475	102,102,255
chrX	385475	385525		23		385475	385525	102,102,255
chrX	385575	385625		23		385575	385625	102,102,255
chrX	385625	385675		23		385625	385675	102,102,255
chrX	385675	385725		23		385675	385725	102,102,255
chrX	399975	400025		23		399975	400025	102,102,255
chrX	400025	400075		23		400025	400075	102,102,255
chrX	400075	400125		23		400075	400125	102,102,255
chrX	400125	400175		23		400125	400175	102,102,255
chrX	401475	401525		23		401475	401525	102,102,255
chrX	401825	401875		23		401825	401875	102,102,255
chrX	401875	401925		23		401875	401925	102,102,255
chrX	401925	401975		23		401925	401975	102,102,255
chrX	401975	402025		23		401975	402025	102,102,255
chrX	402025	402075		23		402025	402075	102,102,255
chrX	402075	402125		23		402075	402125	102,102,255
chrX	402175	402225		23		402175	402225	102,102,255
chrX	402225	402275		23		402225	402275	102,102,255
chrX	402275	402325		23		402275	402325	102,102,255
chrX	402325	402375		23		402325	402375	102,102,255
chrX	402375	402425		23		402375	402425	102,102,255
chrX	405525	405575		23		405525	405575	102,102,255
chrX	406775	406825		23		406775	406825	102,102,255
chrX	409725	409775		23		409725	409775	102,102,255
chrX	409775	409825		23		409775	409825	102,102,255
chrX	409825	409875		23		409825	409875	102,102,255
chrX	409875	409925		23		409875	409925	102,102,255
chrX	410125	410175		23		410125	410175	102,102,255
chrX	410175	410225		23		410175	410225	102,102,255
chrX	410225	410275		23		410225	410275	102,102,255
chrX	410275	410325		23		410275	410325	102,102,255
chrX	410425	410475		23		410425	410475	102,102,255
chrX	410775	410825		23		410775	410825	102,102,255
chrX	410875	410925		23		410875	410925	102,102,255
chrX	411025	411075		23		411025	411075	102,102,255
chrX	411075	411125		23		411075	411125	102,102,255
chrX	411375	411425		23		411375	411425	102,102,255
chrX	411425	411475		23		411425	411475	102,102,255
chrX	411475	411525		23		411475	411525	102,102,255
chrX	411525	411575		23		411525	411575	102,102,255
chrX	411575	411625		23		411575	411625	102,102,255
chrX	411625	411675		23		411625	411675	102,102,255
chrX	411675	411725		23		411675	411725	102,102,255
chrX	411725	411775		23		411725	411775	102,102,255
chrX	413825	413875		23		413825	413875	102,102,255
chrX	413875	413925		23		413875	413925	102,102,255
chrX	414275	414325		23		414275	414325	102,102,255
chrX	414325	414375		23		414325	414375	102,102,255
chrX	414375	414425		23		414375	414425	102,102,255
chrX	414425	414475		23		414425	414475	102,102,255
chrX	509475	509525		23		509475	509525	102,102,255
chrX	509525	509575		23		509525	509575	102,102,255
chrX	509575	509625		23		509575	509625	102,102,255
chrX	509625	509675		23		509625	509675	102,102,255
chrX	509675	509725		23		509675	509725	102,102,255
chrX	509825	509875		23		509825	509875	102,102,255
chrX	509875	509925		23		509875	509925	102,102,255
chrX	517125	517175		23		517125	517175	102,102,255
chrX	520475	520525		23		520475	520525	102,102,255
chrX	520525	520575		23		520525	520575	102,102,255
chrX	520825	520875		23		520825	520875	102,102,255
chrX	520875	520925		23		520875	520925	102,102,255
chrX	525725	525775		23		525725	525775	102,102,255
chrX	525775	525825		23		525775	525825	102,102,255
chrX	525925	525975		23		525925	525975	102,102,255
chrX	525975	526025		23		525975	526025	102,102,255
chrX	526025	526075		23		526025	526075	102,102,255
chrX	526075	526125		23		526075	526125	102,102,255
chrX	526125	526175		23		526125	526175	102,102,255
chrX	526175	526225		23		526175	526225	102,102,255
chrX	526375	526425		23		526375	526425	102,102,255
chrX	526425	526475		23		526425	526475	102,102,255
chrX	526475	526525		23		526475	526525	102,102,255
chrX	526525	526575		23		526525	526575	102,102,255
chrX	526575	526625		23		526575	526625	102,102,255
chrX	526625	526675		23		526625	526675	102,102,255
chrX	526675	526725		23		526675	526725	102,102,255
chrX	526725	526775		23		526725	526775	102,102,255
chrX	526775	526825		23		526775	526825	102,102,255
chrX	527375	527425		23		527375	527425	102,102,255
chrX	527675	527725		23		527675	527725	102,102,255
chrX	527725	527775		23		527725	527775	102,102,255
chrX	532625	532675		23		532625	532675	102,102,255
chrX	532675	532725		23		532675	532725	102,102,255
chrX	532725	532775		23		532725	532775	102,102,255
chrX	532775	532825		23		532775	532825	102,102,255
chrX	532825	532875		23		532825	532875	102,102,255
chrX	532875	532925		23		532875	532925	102,102,255
chrX	532925	532975		23		532925	532975	102,102,255
chrX	532975	533025		23		532975	533025	102,102,255
chrX	533025	533075		23		533025	533075	102,102,255
chrX	533075	533125		23		533075	533125	102,102,255
chrX	533125	533175		23		533125	533175	102,102,255
chrX	533225	533275		23		533225	533275	102,102,255
chrX	533275	533325		23		533275	533325	102,102,255
chrX	533325	533375		23		533325	533375	102,102,255
chrX	533375	533425		23		533375	533425	102,102,255
chrX	533425	533475		23		533425	533475	102,102,255
chrX	533475	533525		23		533475	533525	102,102,255
chrX	533525	533575		23		533525	533575	102,102,255
chrX	533575	533625		23		533575	533625	102,102,255
chrX	533625	533675		23		533625	533675	102,102,255
chrX	533675	533725		23		533675	533725	102,102,255
chrX	534375	534425		23		534375	534425	102,102,255
chrX	534425	534475		23		534425	534475	102,102,255
chrX	534475	534525		23		534475	534525	102,102,255
chrX	534725	534775		23		534725	534775	102,102,255
chrX	535075	535125		23		535075	535125	102,102,255
chrX	535125	535175		23		535125	535175	102,102,255
chrX	535175	535225		23		535175	535225	102,102,255
chrX	535225	535275		23		535225	535275	102,102,255
chrX	535675	535725		23		535675	535725	102,102,255
chrX	535725	535775		23		535725	535775	102,102,255
chrX	535975	536025		23		535975	536025	102,102,255
chrX	536025	536075		23		536025	536075	102,102,255
chrX	536725	536775		23		536725	536775	102,102,255
chrX	536875	536925		23		536875	536925	102,102,255
chrX	537175	537225		23		537175	537225	102,102,255
chrX	537225	537275		23		537225	537275	102,102,255
chrX	542775	542825		23		542775	542825	102,102,255
chrX	542825	542875		23		542825	542875	102,102,255
chrX	542925	542975		23		542925	542975	102,102,255
chrX	542975	543025		23		542975	543025	102,102,255
chrX	543025	543075		23		543025	543075	102,102,255
chrX	543075	543125		23		543075	543125	102,102,255
chrX	543125	543175		23		543125	543175	102,102,255
chrX	543175	543225		23		543175	543225	102,102,255
chrX	543225	543275		23		543225	543275	102,102,255
chrX	543275	543325		23		543275	543325	102,102,255
chrX	543325	543375		23		543325	543375	102,102,255
chrX	543375	543425		23		543375	543425	102,102,255
chrX	544275	544325		23		544275	544325	102,102,255
chrX	544325	544375		23		544325	544375	102,102,255
chrX	544375	544425		23		544375	544425	102,102,255
chrX	544675	544725		23		544675	544725	102,102,255
chrX	544725	544775		23		544725	544775	102,102,255
chrX	544775	544825		23		544775	544825	102,102,255
chrX	544825	544875		23		544825	544875	102,102,255
chrX	544875	544925		23		544875	544925	102,102,255
chrX	544925	544975		23		544925	544975	102,102,255
chrX	545375	545425		23		545375	545425	102,102,255
chrX	546075	546125		23		546075	546125	102,102,255
chrX	546425	546475		23		546425	546475	102,102,255
chrX	546475	546525		23		546475	546525	102,102,255
chrX	546625	546675		23		546625	546675	102,102,255
chrX	546675	546725		23		546675	546725	102,102,255
chrX	546725	546775		23		546725	546775	102,102,255
chrX	546775	546825		23		546775	546825	102,102,255
chrX	546825	546875		23		546825	546875	102,102,255
chrX	546875	546925		23		546875	546925	102,102,255
chrX	546925	546975		23		546925	546975	102,102,255
chrX	547275	547325		23		547275	547325	102,102,255
chrX	547325	547375		23		547325	547375	102,102,255
chrX	654575	654625		23		654575	654625	102,102,255
chrX	655375	655425		23		655375	655425	102,102,255
chrX	655425	655475		23		655425	655475	102,102,255
chrX	655475	655525		23		655475	655525	102,102,255
chrX	655525	655575		23		655525	655575	102,102,255
chrX	656625	656675		23		656625	656675	102,102,255
chrX	656675	656725		23		656675	656725	102,102,255
chrX	657225	657275		23		657225	657275	102,102,255
chrX	688625	688675		23		688625	688675	102,102,255
chrX	688675	688725		23		688675	688725	102,102,255
chrX	688725	688775		23		688725	688775	102,102,255
chrX	688775	688825		23		688775	688825	102,102,255
chrX	689325	689375		23		689325	689375	102,102,255
chrX	689575	689625		23		689575	689625	102,102,255
chrX	689625	689675		23		689625	689675	102,102,255
chrX	689675	689725		23		689675	689725	102,102,255
chrX	689725	689775		23		689725	689775	102,102,255
chrX	693275	693325		23		693275	693325	102,102,255
chrX	693525	693575		23		693525	693575	102,102,255
chrX	693575	693625		23		693575	693625	102,102,255
chrX	693875	693925		23		693875	693925	102,102,255
chrX	693925	693975		23		693925	693975	102,102,255
chrX	693975	694025		23		693975	694025	102,102,255
chrX	702625	702675		23		702625	702675	102,102,255
chrX	702675	702725		23		702675	702725	102,102,255
chrX	702775	702825		23		702775	702825	102,102,255
chrX	703825	703875		23		703825	703875	102,102,255
chrX	703975	704025		23		703975	704025	102,102,255
chrX	817625	817675		23		817625	817675	102,102,255
chrX	817675	817725		23		817675	817725	102,102,255
chrX	818725	818775		23		818725	818775	102,102,255
chrX	818775	818825		23		818775	818825	102,102,255
chrX	818825	818875		23		818825	818875	102,102,255
chrX	818875	818925		23		818875	818925	102,102,255
chrX	818925	818975		23		818925	818975	102,102,255
chrX	818975	819025		23		818975	819025	102,102,255
chrX	819025	819075		23		819025	819075	102,102,255
chrX	819075	819125		23		819075	819125	102,102,255
chrX	819125	819175		23		819125	819175	102,102,255
chrX	819175	819225		23		819175	819225	102,102,255
chrX	819225	819275		23		819225	819275	102,102,255
chrX	819275	819325		23		819275	819325	102,102,255
chrX	819325	819375		23		819325	819375	102,102,255
chrX	819375	819425		23		819375	819425	102,102,255
chrX	819725	819775		23		819725	819775	102,102,255
chrX	819775	819825		23		819775	819825	102,102,255
chrX	820075	820125		23		820075	820125	102,102,255
chrX	820125	820175		23		820125	820175	102,102,255
chrX	824575	824625		23		824575	824625	102,102,255
chrX	824625	824675		23		824625	824675	102,102,255
chrX	824775	824825		23		824775	824825	102,102,255
chrX	824825	824875		23		824825	824875	102,102,255
chrX	824875	824925		23		824875	824925	102,102,255
chrX	826975	827025		23		826975	827025	102,102,255
chrX	827025	827075		23		827025	827075	102,102,255
chrX	827075	827125		23		827075	827125	102,102,255
chrX	831375	831425		23		831375	831425	102,102,255
chrX	831425	831475		23		831425	831475	102,102,255
chrX	831475	831525		23		831475	831525	102,102,255
chrX	831525	831575		23		831525	831575	102,102,255
chrX	831575	831625		23		831575	831625	102,102,255
chrX	831625	831675		23		831625	831675	102,102,255
chrX	831675	831725		23		831675	831725	102,102,255
chrX	831875	831925		23		831875	831925	102,102,255
chrX	831925	831975		23		831925	831975	102,102,255
chrX	831975	832025		23		831975	832025	102,102,255
chrX	832025	832075		23		832025	832075	102,102,255
chrX	832075	832125		23		832075	832125	102,102,255
chrX	832125	832175		23		832125	832175	102,102,255
chrX	832175	832225		23		832175	832225	102,102,255
chrX	832575	832625		23		832575	832625	102,102,255
chrX	832625	832675		23		832625	832675	102,102,255
chrX	832675	832725		23		832675	832725	102,102,255
chrX	832725	832775		23		832725	832775	102,102,255
chrX	832925	832975		23		832925	832975	102,102,255
chrX	836775	836825		23		836775	836825	102,102,255
chrX	838025	838075		23		838025	838075	102,102,255
chrX	838475	838525		23		838475	838525	102,102,255
chrX	838575	838625		23		838575	838625	102,102,255
chrX	838625	838675		23		838625	838675	102,102,255
chrX	838675	838725		23		838675	838725	102,102,255
chrX	838725	838775		23		838725	838775	102,102,255
chrX	838775	838825		23		838775	838825	102,102,255
chrX	922225	922275		23		922225	922275	102,102,255
chrX	936425	936475		23		936425	936475	102,102,255
chrX	936625	936675		23		936625	936675	102,102,255
chrX	936675	936725		23		936675	936725	102,102,255
chrX	936725	936775		23		936725	936775	102,102,255
chrX	936775	936825		23		936775	936825	102,102,255
chrX	936825	936875		23		936825	936875	102,102,255
chrX	936875	936925		23		936875	936925	102,102,255
chrX	936925	936975		23		936925	936975	102,102,255
chrX	936975	937025		23		936975	937025	102,102,255
chrX	937025	937075		23		937025	937075	102,102,255
chrX	937325	937375		23		937325	937375	102,102,255
chrX	937375	937425		23		937375	937425	102,102,255
chrX	937425	937475		23		937425	937475	102,102,255
chrX	937475	937525		23		937475	937525	102,102,255
chrX	937525	937575		23		937525	937575	102,102,255
chrX	937575	937625		23		937575	937625	102,102,255
chrX	937625	937675		23		937625	937675	102,102,255
chrX	937675	937725		23		937675	937725	102,102,255
chrX	937725	937775		23		937725	937775	102,102,255
chrX	937775	937825		23		937775	937825	102,102,255
chrX	937825	937875		23		937825	937875	102,102,255
chrX	938275	938325		23		938275	938325	102,102,255
chrX	938625	938675		23		938625	938675	102,102,255
chrX	938675	938725		23		938675	938725	102,102,255
chrX	938725	938775		23		938725	938775	102,102,255
chrX	938775	938825		23		938775	938825	102,102,255
chrX	938825	938875		23		938825	938875	102,102,255
chrX	938875	938925		23		938875	938925	102,102,255
chrX	938925	938975		23		938925	938975	102,102,255
chrX	938975	939025		23		938975	939025	102,102,255
chrX	939025	939075		23		939025	939075	102,102,255
chrX	939075	939125		23		939075	939125	102,102,255
chrX	939125	939175		23		939125	939175	102,102,255
chrX	939175	939225		23		939175	939225	102,102,255
chrX	939225	939275		23		939225	939275	102,102,255
chrX	939275	939325		23		939275	939325	102,102,255
chrX	939325	939375		23		939325	939375	102,102,255
chrX	939375	939425		23		939375	939425	102,102,255
chrX	939425	939475		23		939425	939475	102,102,255
chrX	939475	939525		23		939475	939525	102,102,255
chrX	939525	939575		23		939525	939575	102,102,255
chrX	939625	939675		23		939625	939675	102,102,255
chrX	939925	939975		23		939925	939975	102,102,255
chrX	940325	940375		23		940325	940375	102,102,255
chrX	940525	940575		23		940525	940575	102,102,255
chrX	940575	940625		23		940575	940625	102,102,255
chrX	941675	941725		23		941675	941725	102,102,255
chrX	1115525	1115575		23		1115525	1115575	102,102,255
chrX	1115625	1115675		23		1115625	1115675	102,102,255
chrX	1115675	1115725		23		1115675	1115725	102,102,255
chrX	1115725	1115775		23		1115725	1115775	102,102,255
chrX	1115775	1115825		23		1115775	1115825	102,102,255
chrX	1115875	1115925		23		1115875	1115925	102,102,255
chrX	1115925	1115975		23		1115925	1115975	102,102,255
chrX	1116775	1116825		23		1116775	1116825	102,102,255
chrX	1116825	1116875		23		1116825	1116875	102,102,255
chrX	1118075	1118125		23		1118075	1118125	102,102,255
chrX	1119225	1119275		23		1119225	1119275	102,102,255
chrX	1119525	1119575		23		1119525	1119575	102,102,255
chrX	1119575	1119625		23		1119575	1119625	102,102,255
chrX	1119675	1119725		23		1119675	1119725	102,102,255
chrX	1119725	1119775		23		1119725	1119775	102,102,255
chrX	1120775	1120825		23		1120775	1120825	102,102,255
chrX	1237975	1238025		23		1237975	1238025	102,102,255
chrX	1238025	1238075		23		1238025	1238075	102,102,255
chrX	1238075	1238125		23		1238075	1238125	102,102,255
chrX	1238125	1238175		23		1238125	1238175	102,102,255
chrX	1238175	1238225		23		1238175	1238225	102,102,255
chrX	1238375	1238425		23		1238375	1238425	102,102,255
chrX	1238425	1238475		23		1238425	1238475	102,102,255
chrX	1238475	1238525		23		1238475	1238525	102,102,255
chrX	1238525	1238575		23		1238525	1238575	102,102,255
chrX	1238575	1238625		23		1238575	1238625	102,102,255
chrX	1238625	1238675		23		1238625	1238675	102,102,255
chrX	1238675	1238725		23		1238675	1238725	102,102,255
chrX	1238725	1238775		23		1238725	1238775	102,102,255
chrX	1238775	1238825		23		1238775	1238825	102,102,255
chrX	1238825	1238875		23		1238825	1238875	102,102,255
chrX	1238875	1238925		23		1238875	1238925	102,102,255
chrX	1238925	1238975		23		1238925	1238975	102,102,255
chrX	1239025	1239075		23		1239025	1239075	102,102,255
chrX	1239075	1239125		23		1239075	1239125	102,102,255
chrX	1239125	1239175		23		1239125	1239175	102,102,255
chrX	1239425	1239475		23		1239425	1239475	102,102,255
chrX	1239475	1239525		23		1239475	1239525	102,102,255
chrX	1239975	1240025		23		1239975	1240025	102,102,255
chrX	1240375	1240425		23		1240375	1240425	102,102,255
chrX	1240575	1240625		23		1240575	1240625	102,102,255
chrX	1240625	1240675		23		1240625	1240675	102,102,255
chrX	1240775	1240825		23		1240775	1240825	102,102,255
chrX	1240825	1240875		23		1240825	1240875	102,102,255
chrX	1241725	1241775		23		1241725	1241775	102,102,255
chrX	1241775	1241825		23		1241775	1241825	102,102,255
chrX	1241975	1242025		23		1241975	1242025	102,102,255
chrX	1244125	1244175		23		1244125	1244175	102,102,255
chrX	1244175	1244225		23		1244175	1244225	102,102,255
chrX	1244225	1244275		23		1244225	1244275	102,102,255
chrX	1244275	1244325		23		1244275	1244325	102,102,255
chrX	1244325	1244375		23		1244325	1244375	102,102,255
chrX	1244375	1244425		23		1244375	1244425	102,102,255
chrX	1244425	1244475		23		1244425	1244475	102,102,255
chrX	1244475	1244525		23		1244475	1244525	102,102,255
chrX	1244525	1244575		23		1244525	1244575	102,102,255
chrX	1244675	1244725		23		1244675	1244725	102,102,255
chrX	1244725	1244775		23		1244725	1244775	102,102,255
chrX	1244825	1244875		23		1244825	1244875	102,102,255
chrX	1245725	1245775		23		1245725	1245775	102,102,255
chrX	1245775	1245825		23		1245775	1245825	102,102,255
chrX	1245825	1245875		23		1245825	1245875	102,102,255
chrX	1245875	1245925		23		1245875	1245925	102,102,255
chrX	1246625	1246675		23		1246625	1246675	102,102,255
chrX	1246675	1246725		23		1246675	1246725	102,102,255
chrX	1246875	1246925		23		1246875	1246925	102,102,255
chrX	1249475	1249525		23		1249475	1249525	102,102,255
chrX	1249575	1249625		23		1249575	1249625	102,102,255
chrX	1250025	1250075		23		1250025	1250075	102,102,255
chrX	1250075	1250125		23		1250075	1250125	102,102,255
chrX	1250575	1250625		23		1250575	1250625	102,102,255
chrX	1250625	1250675		23		1250625	1250675	102,102,255
chrX	1263125	1263175		23		1263125	1263175	102,102,255
chrX	1263175	1263225		23		1263175	1263225	102,102,255
chrX	1263425	1263475		23		1263425	1263475	102,102,255
chrX	1266475	1266525		23		1266475	1266525	102,102,255
chrX	1266575	1266625		23		1266575	1266625	102,102,255
chrX	1267025	1267075		23		1267025	1267075	102,102,255
chrX	1267075	1267125		23		1267075	1267125	102,102,255
chrX	1267125	1267175		23		1267125	1267175	102,102,255
chrX	1267175	1267225		23		1267175	1267225	102,102,255
chrX	1267225	1267275		23		1267225	1267275	102,102,255
chrX	1267275	1267325		23		1267275	1267325	102,102,255
chrX	1267475	1267525		23		1267475	1267525	102,102,255
chrX	1267525	1267575		23		1267525	1267575	102,102,255
chrX	1267575	1267625		23		1267575	1267625	102,102,255
chrX	1267625	1267675		23		1267625	1267675	102,102,255
chrX	1267675	1267725		23		1267675	1267725	102,102,255
chrX	1267725	1267775		23		1267725	1267775	102,102,255
chrX	1267775	1267825		23		1267775	1267825	102,102,255
chrX	1267825	1267875		23		1267825	1267875	102,102,255
chrX	1267875	1267925		23		1267875	1267925	102,102,255
chrX	1267925	1267975		23		1267925	1267975	102,102,255
chrX	1267975	1268025		23		1267975	1268025	102,102,255
chrX	1268275	1268325		23		1268275	1268325	102,102,255
chrX	1268325	1268375		23		1268325	1268375	102,102,255
chrX	1268375	1268425		23		1268375	1268425	102,102,255
chrX	1271375	1271425		23		1271375	1271425	102,102,255
chrX	1271475	1271525		23		1271475	1271525	102,102,255
chrX	1272425	1272475		23		1272425	1272475	102,102,255
chrX	1272475	1272525		23		1272475	1272525	102,102,255
chrX	1272525	1272575		23		1272525	1272575	102,102,255
chrX	1272575	1272625		23		1272575	1272625	102,102,255
chrX	1272625	1272675		23		1272625	1272675	102,102,255
chrX	1272675	1272725		23		1272675	1272725	102,102,255
chrX	1272725	1272775		23		1272725	1272775	102,102,255
chrX	1272775	1272825		23		1272775	1272825	102,102,255
chrX	1272825	1272875		23		1272825	1272875	102,102,255
chrX	1273075	1273125		23		1273075	1273125	102,102,255
chrX	1283375	1283425		23		1283375	1283425	102,102,255
chrX	1283525	1283575		23		1283525	1283575	102,102,255
chrX	1284125	1284175		23		1284125	1284175	102,102,255
chrX	1286475	1286525		23		1286475	1286525	102,102,255
chrX	1288875	1288925		23		1288875	1288925	102,102,255
chrX	1289575	1289625		23		1289575	1289625	102,102,255
chrX	1289625	1289675		23		1289625	1289675	102,102,255
chrX	1289675	1289725		23		1289675	1289725	102,102,255
chrX	1289725	1289775		23		1289725	1289775	102,102,255
chrX	1289775	1289825		23		1289775	1289825	102,102,255
chrX	1290575	1290625		23		1290575	1290625	102,102,255
chrX	1292325	1292375		23		1292325	1292375	102,102,255
chrX	1292375	1292425		23		1292375	1292425	102,102,255
chrX	1352675	1352725		23		1352675	1352725	102,102,255
chrX	1352725	1352775		23		1352725	1352775	102,102,255
chrX	1352775	1352825		23		1352775	1352825	102,102,255
chrX	1356075	1356125		23		1356075	1356125	102,102,255
chrX	1356175	1356225		23		1356175	1356225	102,102,255
chrX	1356325	1356375		23		1356325	1356375	102,102,255
chrX	1356375	1356425		23		1356375	1356425	102,102,255
chrX	1362525	1362575		23		1362525	1362575	102,102,255
chrX	1362625	1362675		23		1362625	1362675	102,102,255
chrX	1362675	1362725		23		1362675	1362725	102,102,255
chrX	1362725	1362775		23		1362725	1362775	102,102,255
chrX	1362775	1362825		23		1362775	1362825	102,102,255
chrX	1363025	1363075		23		1363025	1363075	102,102,255
chrX	1363075	1363125		23		1363075	1363125	102,102,255
chrX	1366375	1366425		23		1366375	1366425	102,102,255
chrX	1366525	1366575		23		1366525	1366575	102,102,255
chrX	1366575	1366625		23		1366575	1366625	102,102,255
chrX	1366625	1366675		23		1366625	1366675	102,102,255
chrX	1367475	1367525		23		1367475	1367525	102,102,255
chrX	1367525	1367575		23		1367525	1367575	102,102,255
chrX	1367575	1367625		23		1367575	1367625	102,102,255
chrX	1367625	1367675		23		1367625	1367675	102,102,255
chrX	1367875	1367925		23		1367875	1367925	102,102,255
chrX	1367925	1367975		23		1367925	1367975	102,102,255
chrX	1368525	1368575		23		1368525	1368575	102,102,255
chrX	1368575	1368625		23		1368575	1368625	102,102,255
chrX	1368625	1368675		23		1368625	1368675	102,102,255
chrX	1368875	1368925		23		1368875	1368925	102,102,255
chrX	1407975	1408025		23		1407975	1408025	102,102,255
chrX	1408875	1408925		23		1408875	1408925	102,102,255
chrX	1408975	1409025		23		1408975	1409025	102,102,255
chrX	1409075	1409125		23		1409075	1409125	102,102,255
chrX	1409275	1409325		23		1409275	1409325	102,102,255
chrX	1409325	1409375		23		1409325	1409375	102,102,255
chrX	1409375	1409425		23		1409375	1409425	102,102,255
chrX	1409425	1409475		23		1409425	1409475	102,102,255
chrX	1409475	1409525		23		1409475	1409525	102,102,255
chrX	1409525	1409575		23		1409525	1409575	102,102,255
chrX	1409575	1409625		23		1409575	1409625	102,102,255
chrX	1409625	1409675		23		1409625	1409675	102,102,255
chrX	1409675	1409725		23		1409675	1409725	102,102,255
chrX	1409725	1409775		23		1409725	1409775	102,102,255
chrX	1409775	1409825		23		1409775	1409825	102,102,255
chrX	1409825	1409875		23		1409825	1409875	102,102,255
chrX	1409875	1409925		23		1409875	1409925	102,102,255
chrX	1409925	1409975		23		1409925	1409975	102,102,255
chrX	1409975	1410025		23		1409975	1410025	102,102,255
chrX	1410025	1410075		23		1410025	1410075	102,102,255
chrX	1410075	1410125		23		1410075	1410125	102,102,255
chrX	1410125	1410175		23		1410125	1410175	102,102,255
chrX	1410175	1410225		23		1410175	1410225	102,102,255
chrX	1410225	1410275		23		1410225	1410275	102,102,255
chrX	1410275	1410325		23		1410275	1410325	102,102,255
chrX	1410325	1410375		23		1410325	1410375	102,102,255
chrX	1410375	1410425		23		1410375	1410425	102,102,255
chrX	1410425	1410475		23		1410425	1410475	102,102,255
chrX	1410675	1410725		23		1410675	1410725	102,102,255
chrX	1410725	1410775		23		1410725	1410775	102,102,255
chrX	1410775	1410825		23		1410775	1410825	102,102,255
chrX	1411025	1411075		23		1411025	1411075	102,102,255
chrX	1543525	1543575		23		1543525	1543575	102,102,255
chrX	1560625	1560675		23		1560625	1560675	102,102,255
chrX	1560675	1560725		23		1560675	1560725	102,102,255
chrX	1560725	1560775		23		1560725	1560775	102,102,255
chrX	1560875	1560925		23		1560875	1560925	102,102,255
chrX	1560925	1560975		23		1560925	1560975	102,102,255
chrX	1560975	1561025		23		1560975	1561025	102,102,255
chrX	1561025	1561075		23		1561025	1561075	102,102,255
chrX	1561075	1561125		23		1561075	1561125	102,102,255
chrX	1561125	1561175		23		1561125	1561175	102,102,255
chrX	1561175	1561225		23		1561175	1561225	102,102,255
chrX	1561225	1561275		23		1561225	1561275	102,102,255
chrX	1561275	1561325		23		1561275	1561325	102,102,255
chrX	1561475	1561525		23		1561475	1561525	102,102,255
chrX	1564775	1564825		23		1564775	1564825	102,102,255
chrX	1564825	1564875		23		1564825	1564875	102,102,255
chrX	1564875	1564925		23		1564875	1564925	102,102,255
chrX	1564925	1564975		23		1564925	1564975	102,102,255
chrX	1564975	1565025		23		1564975	1565025	102,102,255
chrX	1565025	1565075		23		1565025	1565075	102,102,255
chrX	1565075	1565125		23		1565075	1565125	102,102,255
chrX	1565125	1565175		23		1565125	1565175	102,102,255
chrX	1565175	1565225		23		1565175	1565225	102,102,255
chrX	1565225	1565275		23		1565225	1565275	102,102,255
chrX	1565325	1565375		23		1565325	1565375	102,102,255
chrX	1565375	1565425		23		1565375	1565425	102,102,255
chrX	1565425	1565475		23		1565425	1565475	102,102,255
chrX	1565475	1565525		23		1565475	1565525	102,102,255
chrX	1565525	1565575		23		1565525	1565575	102,102,255
chrX	1565575	1565625		23		1565575	1565625	102,102,255
chrX	1565625	1565675		23		1565625	1565675	102,102,255
chrX	1565675	1565725		23		1565675	1565725	102,102,255
chrX	1565725	1565775		23		1565725	1565775	102,102,255
chrX	1565775	1565825		23		1565775	1565825	102,102,255
chrX	1565825	1565875		23		1565825	1565875	102,102,255
chrX	1565875	1565925		23		1565875	1565925	102,102,255
chrX	1565925	1565975		23		1565925	1565975	102,102,255
chrX	1565975	1566025		23		1565975	1566025	102,102,255
chrX	1566025	1566075		23		1566025	1566075	102,102,255
chrX	1566075	1566125		23		1566075	1566125	102,102,255
chrX	1566125	1566175		23		1566125	1566175	102,102,255
chrX	1566175	1566225		23		1566175	1566225	102,102,255
chrX	1566225	1566275		23		1566225	1566275	102,102,255
chrX	1566275	1566325		23		1566275	1566325	102,102,255
chrX	1566325	1566375		23		1566325	1566375	102,102,255
chrX	1566375	1566425		23		1566375	1566425	102,102,255
chrX	1566425	1566475		23		1566425	1566475	102,102,255
chrX	1566475	1566525		23		1566475	1566525	102,102,255
chrX	1566875	1566925		23		1566875	1566925	102,102,255
chrX	1566925	1566975		23		1566925	1566975	102,102,255
chrX	1566975	1567025		23		1566975	1567025	102,102,255
chrX	1567025	1567075		23		1567025	1567075	102,102,255
chrX	1567075	1567125		23		1567075	1567125	102,102,255
chrX	1567125	1567175		23		1567125	1567175	102,102,255
chrX	1567175	1567225		23		1567175	1567225	102,102,255
chrX	1567225	1567275		23		1567225	1567275	102,102,255
chrX	1567275	1567325		23		1567275	1567325	102,102,255
chrX	1567325	1567375		23		1567325	1567375	102,102,255
chrX	1581775	1581825		23		1581775	1581825	102,102,255
chrX	1581825	1581875		23		1581825	1581875	102,102,255
chrX	1581875	1581925		23		1581875	1581925	102,102,255
chrX	1581975	1582025		23		1581975	1582025	102,102,255
chrX	1582075	1582125		23		1582075	1582125	102,102,255
chrX	1582125	1582175		23		1582125	1582175	102,102,255
chrX	1582175	1582225		23		1582175	1582225	102,102,255
chrX	1582225	1582275		23		1582225	1582275	102,102,255
chrX	1582275	1582325		23		1582275	1582325	102,102,255
chrX	1582325	1582375		23		1582325	1582375	102,102,255
chrX	1582525	1582575		23		1582525	1582575	102,102,255
chrX	1585325	1585375		23		1585325	1585375	102,102,255
chrX	1587525	1587575		23		1587525	1587575	102,102,255
chrX	1587575	1587625		23		1587575	1587625	102,102,255
chrX	1587625	1587675		23		1587625	1587675	102,102,255
chrX	1587675	1587725		23		1587675	1587725	102,102,255
chrX	1587725	1587775		23		1587725	1587775	102,102,255
chrX	1587975	1588025		23		1587975	1588025	102,102,255
chrX	1588025	1588075		23		1588025	1588075	102,102,255
chrX	1588125	1588175		23		1588125	1588175	102,102,255
chrX	1588175	1588225		23		1588175	1588225	102,102,255
chrX	1669075	1669125		23		1669075	1669125	102,102,255
chrX	1669125	1669175		23		1669125	1669175	102,102,255
chrX	1669175	1669225		23		1669175	1669225	102,102,255
chrX	1669575	1669625		23		1669575	1669625	102,102,255
chrX	1669625	1669675		23		1669625	1669675	102,102,255
chrX	1669675	1669725		23		1669675	1669725	102,102,255
chrX	1669725	1669775		23		1669725	1669775	102,102,255
chrX	1669775	1669825		23		1669775	1669825	102,102,255
chrX	1669825	1669875		23		1669825	1669875	102,102,255
chrX	1670025	1670075		23		1670025	1670075	102,102,255
chrX	1670075	1670125		23		1670075	1670125	102,102,255
chrX	1670125	1670175		23		1670125	1670175	102,102,255
chrX	1670175	1670225		23		1670175	1670225	102,102,255
chrX	1670225	1670275		23		1670225	1670275	102,102,255
chrX	1670275	1670325		23		1670275	1670325	102,102,255
chrX	1670425	1670475		23		1670425	1670475	102,102,255
chrX	1672175	1672225		23		1672175	1672225	102,102,255
chrX	1744375	1744425		23		1744375	1744425	102,102,255
chrX	1744675	1744725		23		1744675	1744725	102,102,255
chrX	1746025	1746075		23		1746025	1746075	102,102,255
chrX	1746075	1746125		23		1746075	1746125	102,102,255
chrX	1751725	1751775		23		1751725	1751775	102,102,255
chrX	1751825	1751875		23		1751825	1751875	102,102,255
chrX	1756875	1756925		23		1756875	1756925	102,102,255
chrX	1756925	1756975		23		1756925	1756975	102,102,255
chrX	1757075	1757125		23		1757075	1757125	102,102,255
chrX	1757275	1757325		23		1757275	1757325	102,102,255
chrX	1757325	1757375		23		1757325	1757375	102,102,255
chrX	1757375	1757425		23		1757375	1757425	102,102,255
chrX	1757425	1757475		23		1757425	1757475	102,102,255
chrX	1757475	1757525		23		1757475	1757525	102,102,255
chrX	1757525	1757575		23		1757525	1757575	102,102,255
chrX	1764325	1764375		23		1764325	1764375	102,102,255
chrX	1764375	1764425		23		1764375	1764425	102,102,255
chrX	1764825	1764875		23		1764825	1764875	102,102,255
chrX	1764925	1764975		23		1764925	1764975	102,102,255
chrX	1764975	1765025		23		1764975	1765025	102,102,255
chrX	1765075	1765125		23		1765075	1765125	102,102,255
chrX	1765175	1765225		23		1765175	1765225	102,102,255
chrX	1765275	1765325		23		1765275	1765325	102,102,255
chrX	1765325	1765375		23		1765325	1765375	102,102,255
chrX	1775475	1775525		23		1775475	1775525	102,102,255
chrX	1775525	1775575		23		1775525	1775575	102,102,255
chrX	1775575	1775625		23		1775575	1775625	102,102,255
chrX	1775625	1775675		23		1775625	1775675	102,102,255
chrX	1775725	1775775		23		1775725	1775775	102,102,255
chrX	1776075	1776125		23		1776075	1776125	102,102,255
chrX	1776125	1776175		23		1776125	1776175	102,102,255
chrX	1776175	1776225		23		1776175	1776225	102,102,255
chrX	1776225	1776275		23		1776225	1776275	102,102,255
chrX	1776275	1776325		23		1776275	1776325	102,102,255
chrX	1776325	1776375		23		1776325	1776375	102,102,255
chrX	1776375	1776425		23		1776375	1776425	102,102,255
chrX	1776425	1776475		23		1776425	1776475	102,102,255
chrX	1776475	1776525		23		1776475	1776525	102,102,255
chrX	1776525	1776575		23		1776525	1776575	102,102,255
chrX	1776575	1776625		23		1776575	1776625	102,102,255
chrX	1776625	1776675		23		1776625	1776675	102,102,255
chrX	1776675	1776725		23		1776675	1776725	102,102,255
chrX	1776725	1776775		23		1776725	1776775	102,102,255
chrX	1777475	1777525		23		1777475	1777525	102,102,255
chrX	1777775	1777825		23		1777775	1777825	102,102,255
chrX	1777825	1777875		23		1777825	1777875	102,102,255
chrX	1777875	1777925		23		1777875	1777925	102,102,255
chrX	1777925	1777975		23		1777925	1777975	102,102,255
chrX	1777975	1778025		23		1777975	1778025	102,102,255
chrX	1778025	1778075		23		1778025	1778075	102,102,255
chrX	1778075	1778125		23		1778075	1778125	102,102,255
chrX	1778125	1778175		23		1778125	1778175	102,102,255
chrX	1778175	1778225		23		1778175	1778225	102,102,255
chrX	1778525	1778575		23		1778525	1778575	102,102,255
chrX	1778575	1778625		23		1778575	1778625	102,102,255
chrX	1778675	1778725		23		1778675	1778725	102,102,255
chrX	1778725	1778775		23		1778725	1778775	102,102,255
chrX	1778775	1778825		23		1778775	1778825	102,102,255
chrX	1778875	1778925		23		1778875	1778925	102,102,255
chrX	1778975	1779025		23		1778975	1779025	102,102,255
chrX	1779025	1779075		23		1779025	1779075	102,102,255
chrX	1779075	1779125		23		1779075	1779125	102,102,255
chrX	1779125	1779175		23		1779125	1779175	102,102,255
chrX	1779175	1779225		23		1779175	1779225	102,102,255
chrX	1779225	1779275		23		1779225	1779275	102,102,255
chrX	1779275	1779325		23		1779275	1779325	102,102,255
chrX	1779325	1779375		23		1779325	1779375	102,102,255
chrX	1779375	1779425		23		1779375	1779425	102,102,255
chrX	1779425	1779475		23		1779425	1779475	102,102,255
chrX	1779625	1779675		23		1779625	1779675	102,102,255
chrX	1779675	1779725		23		1779675	1779725	102,102,255
chrX	1779725	1779775		23		1779725	1779775	102,102,255
chrX	1779775	1779825		23		1779775	1779825	102,102,255
chrX	1780075	1780125		23		1780075	1780125	102,102,255
chrX	1780125	1780175		23		1780125	1780175	102,102,255
chrX	1780275	1780325		23		1780275	1780325	102,102,255
chrX	1780325	1780375		23		1780325	1780375	102,102,255
chrX	1780375	1780425		23		1780375	1780425	102,102,255
chrX	1780425	1780475		23		1780425	1780475	102,102,255
chrX	1780475	1780525		23		1780475	1780525	102,102,255
chrX	1780525	1780575		23		1780525	1780575	102,102,255
chrX	1780575	1780625		23		1780575	1780625	102,102,255
chrX	1780625	1780675		23		1780625	1780675	102,102,255
chrX	1780675	1780725		23		1780675	1780725	102,102,255
chrX	1780725	1780775		23		1780725	1780775	102,102,255
chrX	1780775	1780825		23		1780775	1780825	102,102,255
chrX	1780825	1780875		23		1780825	1780875	102,102,255
chrX	1781025	1781075		23		1781025	1781075	102,102,255
chrX	1781075	1781125		23		1781075	1781125	102,102,255
chrX	1781125	1781175		23		1781125	1781175	102,102,255
chrX	1781175	1781225		23		1781175	1781225	102,102,255
chrX	1781225	1781275		23		1781225	1781275	102,102,255
chrX	1781275	1781325		23		1781275	1781325	102,102,255
chrX	1781325	1781375		23		1781325	1781375	102,102,255
chrX	1781375	1781425		23		1781375	1781425	102,102,255
chrX	1781425	1781475		23		1781425	1781475	102,102,255
chrX	1781475	1781525		23		1781475	1781525	102,102,255
chrX	1781525	1781575		23		1781525	1781575	102,102,255
chrX	1781575	1781625		23		1781575	1781625	102,102,255
chrX	1781625	1781675		23		1781625	1781675	102,102,255
chrX	1781675	1781725		23		1781675	1781725	102,102,255
chrX	1781725	1781775		23		1781725	1781775	102,102,255
chrX	1781775	1781825		23		1781775	1781825	102,102,255
chrX	1781825	1781875		23		1781825	1781875	102,102,255
chrX	1781875	1781925		23		1781875	1781925	102,102,255
chrX	1781925	1781975		23		1781925	1781975	102,102,255
chrX	1781975	1782025		23		1781975	1782025	102,102,255
chrX	1782025	1782075		23		1782025	1782075	102,102,255
chrX	1782075	1782125		23		1782075	1782125	102,102,255
chrX	1782125	1782175		23		1782125	1782175	102,102,255
chrX	1782175	1782225		23		1782175	1782225	102,102,255
chrX	1782225	1782275		23		1782225	1782275	102,102,255
chrX	1782275	1782325		23		1782275	1782325	102,102,255
chrX	1782325	1782375		23		1782325	1782375	102,102,255
chrX	1782375	1782425		23		1782375	1782425	102,102,255
chrX	1782575	1782625		23		1782575	1782625	102,102,255
chrX	1782625	1782675		23		1782625	1782675	102,102,255
chrX	1782675	1782725		23		1782675	1782725	102,102,255
chrX	1782725	1782775		23		1782725	1782775	102,102,255
chrX	1782975	1783025		23		1782975	1783025	102,102,255
chrX	1785675	1785725		23		1785675	1785725	102,102,255
chrX	1785725	1785775		23		1785725	1785775	102,102,255
chrX	1785775	1785825		23		1785775	1785825	102,102,255
chrX	1785825	1785875		23		1785825	1785875	102,102,255
chrX	1785875	1785925		23		1785875	1785925	102,102,255
chrX	1785925	1785975		23		1785925	1785975	102,102,255
chrX	1786025	1786075		23		1786025	1786075	102,102,255
chrX	1786075	1786125		23		1786075	1786125	102,102,255
chrX	1786125	1786175		23		1786125	1786175	102,102,255
chrX	1786175	1786225		23		1786175	1786225	102,102,255
chrX	1786225	1786275		23		1786225	1786275	102,102,255
chrX	1786275	1786325		23		1786275	1786325	102,102,255
chrX	1786325	1786375		23		1786325	1786375	102,102,255
chrX	1786375	1786425		23		1786375	1786425	102,102,255
chrX	1786425	1786475		23		1786425	1786475	102,102,255
chrX	1786475	1786525		23		1786475	1786525	102,102,255
chrX	1786525	1786575		23		1786525	1786575	102,102,255
chrX	1786575	1786625		23		1786575	1786625	102,102,255
chrX	1786625	1786675		23		1786625	1786675	102,102,255
chrX	1786675	1786725		23		1786675	1786725	102,102,255
chrX	1786725	1786775		23		1786725	1786775	102,102,255
chrX	1786775	1786825		23		1786775	1786825	102,102,255
chrX	1786825	1786875		23		1786825	1786875	102,102,255
chrX	1786875	1786925		23		1786875	1786925	102,102,255
chrX	1786925	1786975		23		1786925	1786975	102,102,255
chrX	1786975	1787025		23		1786975	1787025	102,102,255
chrX	1787025	1787075		23		1787025	1787075	102,102,255
chrX	1787125	1787175		23		1787125	1787175	102,102,255
chrX	1787175	1787225		23		1787175	1787225	102,102,255
chrX	1787225	1787275		23		1787225	1787275	102,102,255
chrX	1787275	1787325		23		1787275	1787325	102,102,255
chrX	1787325	1787375		23		1787325	1787375	102,102,255
chrX	1787425	1787475		23		1787425	1787475	102,102,255
chrX	1787475	1787525		23		1787475	1787525	102,102,255
chrX	1789025	1789075		23		1789025	1789075	102,102,255
chrX	1789175	1789225		23		1789175	1789225	102,102,255
chrX	1789225	1789275		23		1789225	1789275	102,102,255
chrX	1789425	1789475		23		1789425	1789475	102,102,255
chrX	1789475	1789525		23		1789475	1789525	102,102,255
chrX	1789525	1789575		23		1789525	1789575	102,102,255
chrX	1789575	1789625		23		1789575	1789625	102,102,255
chrX	1790025	1790075		23		1790025	1790075	102,102,255
chrX	1790075	1790125		23		1790075	1790125	102,102,255
chrX	1790125	1790175		23		1790125	1790175	102,102,255
chrX	1790175	1790225		23		1790175	1790225	102,102,255
chrX	1790275	1790325		23		1790275	1790325	102,102,255
chrX	1790325	1790375		23		1790325	1790375	102,102,255
chrX	1790375	1790425		23		1790375	1790425	102,102,255
chrX	1790425	1790475		23		1790425	1790475	102,102,255
chrX	1790475	1790525		23		1790475	1790525	102,102,255
chrX	1790525	1790575		23		1790525	1790575	102,102,255
chrX	1790575	1790625		23		1790575	1790625	102,102,255
chrX	1790625	1790675		23		1790625	1790675	102,102,255
chrX	1790675	1790725		23		1790675	1790725	102,102,255
chrX	1790725	1790775		23		1790725	1790775	102,102,255
chrX	1790775	1790825		23		1790775	1790825	102,102,255
chrX	1790825	1790875		23		1790825	1790875	102,102,255
chrX	1790875	1790925		23		1790875	1790925	102,102,255
chrX	1790925	1790975		23		1790925	1790975	102,102,255
chrX	1790975	1791025		23		1790975	1791025	102,102,255
chrX	1791025	1791075		23		1791025	1791075	102,102,255
chrX	1791075	1791125		23		1791075	1791125	102,102,255
chrX	1791125	1791175		23		1791125	1791175	102,102,255
chrX	1791175	1791225		23		1791175	1791225	102,102,255
chrX	1791225	1791275		23		1791225	1791275	102,102,255
chrX	1791275	1791325		23		1791275	1791325	102,102,255
chrX	1791325	1791375		23		1791325	1791375	102,102,255
chrX	1791375	1791425		23		1791375	1791425	102,102,255
chrX	1791425	1791475		23		1791425	1791475	102,102,255
chrX	1791475	1791525		23		1791475	1791525	102,102,255
chrX	1791525	1791575		23		1791525	1791575	102,102,255
chrX	1791575	1791625		23		1791575	1791625	102,102,255
chrX	1791625	1791675		23		1791625	1791675	102,102,255
chrX	1791675	1791725		23		1791675	1791725	102,102,255
chrX	1791725	1791775		23		1791725	1791775	102,102,255
chrX	1792025	1792075		23		1792025	1792075	102,102,255
chrX	1792325	1792375		23		1792325	1792375	102,102,255
chrX	1792375	1792425		23		1792375	1792425	102,102,255
chrX	1792425	1792475		23		1792425	1792475	102,102,255
chrX	1796925	1796975		23		1796925	1796975	102,102,255
chrX	1796975	1797025		23		1796975	1797025	102,102,255
chrX	1797025	1797075		23		1797025	1797075	102,102,255
chrX	1797075	1797125		23		1797075	1797125	102,102,255
chrX	1797125	1797175		23		1797125	1797175	102,102,255
chrX	1797175	1797225		23		1797175	1797225	102,102,255
chrX	1797225	1797275		23		1797225	1797275	102,102,255
chrX	1797275	1797325		23		1797275	1797325	102,102,255
chrX	1797425	1797475		23		1797425	1797475	102,102,255
chrX	1797475	1797525		23		1797475	1797525	102,102,255
chrX	1797525	1797575		23		1797525	1797575	102,102,255
chrX	1797575	1797625		23		1797575	1797625	102,102,255
chrX	1797725	1797775		23		1797725	1797775	102,102,255
chrX	1797825	1797875		23		1797825	1797875	102,102,255
chrX	1798325	1798375		23		1798325	1798375	102,102,255
chrX	1799125	1799175		23		1799125	1799175	102,102,255
chrX	1799275	1799325		23		1799275	1799325	102,102,255
chrX	1799375	1799425		23		1799375	1799425	102,102,255
chrX	1799425	1799475		23		1799425	1799475	102,102,255
chrX	1799475	1799525		23		1799475	1799525	102,102,255
chrX	1799525	1799575		23		1799525	1799575	102,102,255
chrX	1799825	1799875		23		1799825	1799875	102,102,255
chrX	1799975	1800025		23		1799975	1800025	102,102,255
chrX	1800025	1800075		23		1800025	1800075	102,102,255
chrX	1800075	1800125		23		1800075	1800125	102,102,255
chrX	1800125	1800175		23		1800125	1800175	102,102,255
chrX	1800325	1800375		23		1800325	1800375	102,102,255
chrX	1800375	1800425		23		1800375	1800425	102,102,255
chrX	1800425	1800475		23		1800425	1800475	102,102,255
chrX	1800475	1800525		23		1800475	1800525	102,102,255
chrX	1804775	1804825		23		1804775	1804825	102,102,255
chrX	1804825	1804875		23		1804825	1804875	102,102,255
chrX	1804875	1804925		23		1804875	1804925	102,102,255
chrX	1804925	1804975		23		1804925	1804975	102,102,255
chrX	1804975	1805025		23		1804975	1805025	102,102,255
chrX	1805025	1805075		23		1805025	1805075	102,102,255
chrX	1805075	1805125		23		1805075	1805125	102,102,255
chrX	1805125	1805175		23		1805125	1805175	102,102,255
chrX	1805175	1805225		23		1805175	1805225	102,102,255
chrX	1805225	1805275		23		1805225	1805275	102,102,255
chrX	1805275	1805325		23		1805275	1805325	102,102,255
chrX	1805325	1805375		23		1805325	1805375	102,102,255
chrX	1805375	1805425		23		1805375	1805425	102,102,255
chrX	1805475	1805525		23		1805475	1805525	102,102,255
chrX	1805525	1805575		23		1805525	1805575	102,102,255
chrX	1805725	1805775		23		1805725	1805775	102,102,255
chrX	1805775	1805825		23		1805775	1805825	102,102,255
chrX	1805825	1805875		23		1805825	1805875	102,102,255
chrX	1806225	1806275		23		1806225	1806275	102,102,255
chrX	1806275	1806325		23		1806275	1806325	102,102,255
chrX	1806325	1806375		23		1806325	1806375	102,102,255
chrX	1806375	1806425		23		1806375	1806425	102,102,255
chrX	1806475	1806525		23		1806475	1806525	102,102,255
chrX	1806575	1806625		23		1806575	1806625	102,102,255
chrX	1806625	1806675		23		1806625	1806675	102,102,255
chrX	1806725	1806775		23		1806725	1806775	102,102,255
chrX	1806775	1806825		23		1806775	1806825	102,102,255
chrX	1806825	1806875		23		1806825	1806875	102,102,255
chrX	1806875	1806925		23		1806875	1806925	102,102,255
chrX	1806925	1806975		23		1806925	1806975	102,102,255
chrX	1807125	1807175		23		1807125	1807175	102,102,255
chrX	1807175	1807225		23		1807175	1807225	102,102,255
chrX	1807225	1807275		23		1807225	1807275	102,102,255
chrX	1807275	1807325		23		1807275	1807325	102,102,255
chrX	1808125	1808175		23		1808125	1808175	102,102,255
chrX	1808175	1808225		23		1808175	1808225	102,102,255
chrX	1808225	1808275		23		1808225	1808275	102,102,255
chrX	1808275	1808325		23		1808275	1808325	102,102,255
chrX	1808325	1808375		23		1808325	1808375	102,102,255
chrX	1808375	1808425		23		1808375	1808425	102,102,255
chrX	1808425	1808475		23		1808425	1808475	102,102,255
chrX	1808475	1808525		23		1808475	1808525	102,102,255
chrX	1808525	1808575		23		1808525	1808575	102,102,255
chrX	1808575	1808625		23		1808575	1808625	102,102,255
chrX	1808625	1808675		23		1808625	1808675	102,102,255
chrX	1808675	1808725		23		1808675	1808725	102,102,255
chrX	1808725	1808775		23		1808725	1808775	102,102,255
chrX	1808775	1808825		23		1808775	1808825	102,102,255
chrX	1808825	1808875		23		1808825	1808875	102,102,255
chrX	1808875	1808925		23		1808875	1808925	102,102,255
chrX	1809725	1809775		23		1809725	1809775	102,102,255
chrX	1812475	1812525		23		1812475	1812525	102,102,255
chrX	1814025	1814075		23		1814025	1814075	102,102,255
chrX	1814075	1814125		23		1814075	1814125	102,102,255
chrX	1814125	1814175		23		1814125	1814175	102,102,255
chrX	1814825	1814875		23		1814825	1814875	102,102,255
chrX	1814875	1814925		23		1814875	1814925	102,102,255
chrX	1814925	1814975		23		1814925	1814975	102,102,255
chrX	1814975	1815025		23		1814975	1815025	102,102,255
chrX	1815025	1815075		23		1815025	1815075	102,102,255
chrX	1818125	1818175		23		1818125	1818175	102,102,255
chrX	1818225	1818275		23		1818225	1818275	102,102,255
chrX	1818275	1818325		23		1818275	1818325	102,102,255
chrX	1818525	1818575		23		1818525	1818575	102,102,255
chrX	1818575	1818625		23		1818575	1818625	102,102,255
chrX	1818625	1818675		23		1818625	1818675	102,102,255
chrX	1818775	1818825		23		1818775	1818825	102,102,255
chrX	1818825	1818875		23		1818825	1818875	102,102,255
chrX	1818875	1818925		23		1818875	1818925	102,102,255
chrX	1818925	1818975		23		1818925	1818975	102,102,255
chrX	1819075	1819125		23		1819075	1819125	102,102,255
chrX	1819175	1819225		23		1819175	1819225	102,102,255
chrX	1819225	1819275		23		1819225	1819275	102,102,255
chrX	1819275	1819325		23		1819275	1819325	102,102,255
chrX	1819325	1819375		23		1819325	1819375	102,102,255
chrX	1819375	1819425		23		1819375	1819425	102,102,255
chrX	1819475	1819525		23		1819475	1819525	102,102,255
chrX	1819575	1819625		23		1819575	1819625	102,102,255
chrX	1819625	1819675		23		1819625	1819675	102,102,255
chrX	1819725	1819775		23		1819725	1819775	102,102,255
chrX	1819775	1819825		23		1819775	1819825	102,102,255
chrX	1819825	1819875		23		1819825	1819875	102,102,255
chrX	1819875	1819925		23		1819875	1819925	102,102,255
chrX	1819925	1819975		23		1819925	1819975	102,102,255
chrX	1819975	1820025		23		1819975	1820025	102,102,255
chrX	1820025	1820075		23		1820025	1820075	102,102,255
chrX	1820075	1820125		23		1820075	1820125	102,102,255
chrX	1820575	1820625		23		1820575	1820625	102,102,255
chrX	1820625	1820675		23		1820625	1820675	102,102,255
chrX	1820675	1820725		23		1820675	1820725	102,102,255
chrX	1820875	1820925		23		1820875	1820925	102,102,255
chrX	1820925	1820975		23		1820925	1820975	102,102,255
chrX	1820975	1821025		23		1820975	1821025	102,102,255
chrX	1823075	1823125		23		1823075	1823125	102,102,255
chrX	1823125	1823175		23		1823125	1823175	102,102,255
chrX	1823175	1823225		23		1823175	1823225	102,102,255
chrX	1823225	1823275		23		1823225	1823275	102,102,255
chrX	1823325	1823375		23		1823325	1823375	102,102,255
chrX	1823375	1823425		23		1823375	1823425	102,102,255
chrX	1823425	1823475		23		1823425	1823475	102,102,255
chrX	1823525	1823575		23		1823525	1823575	102,102,255
chrX	1823575	1823625		23		1823575	1823625	102,102,255
chrX	1823625	1823675		23		1823625	1823675	102,102,255
chrX	1823675	1823725		23		1823675	1823725	102,102,255
chrX	1823725	1823775		23		1823725	1823775	102,102,255
chrX	1823775	1823825		23		1823775	1823825	102,102,255
chrX	1823825	1823875		23		1823825	1823875	102,102,255
chrX	1823875	1823925		23		1823875	1823925	102,102,255
chrX	1823925	1823975		23		1823925	1823975	102,102,255
chrX	1823975	1824025		23		1823975	1824025	102,102,255
chrX	1824025	1824075		23		1824025	1824075	102,102,255
chrX	1824275	1824325		23		1824275	1824325	102,102,255
chrX	1824325	1824375		23		1824325	1824375	102,102,255
chrX	1824375	1824425		23		1824375	1824425	102,102,255
chrX	1824425	1824475		23		1824425	1824475	102,102,255
chrX	1824475	1824525		23		1824475	1824525	102,102,255
chrX	1824525	1824575		23		1824525	1824575	102,102,255
chrX	1832175	1832225		23		1832175	1832225	102,102,255
chrX	1832225	1832275		23		1832225	1832275	102,102,255
chrX	1832275	1832325		23		1832275	1832325	102,102,255
chrX	1832325	1832375		23		1832325	1832375	102,102,255
chrX	1832375	1832425		23		1832375	1832425	102,102,255
chrX	1832425	1832475		23		1832425	1832475	102,102,255
chrX	1832475	1832525		23		1832475	1832525	102,102,255
chrX	1901925	1901975		23		1901925	1901975	102,102,255
chrX	1901975	1902025		23		1901975	1902025	102,102,255
chrX	1902025	1902075		23		1902025	1902075	102,102,255
chrX	1908375	1908425		23		1908375	1908425	102,102,255
chrX	1908425	1908475		23		1908425	1908475	102,102,255
chrX	1908475	1908525		23		1908475	1908525	102,102,255
chrX	1908525	1908575		23		1908525	1908575	102,102,255
chrX	1908575	1908625		23		1908575	1908625	102,102,255
chrX	1908625	1908675		23		1908625	1908675	102,102,255
chrX	1908675	1908725		23		1908675	1908725	102,102,255
chrX	1908725	1908775		23		1908725	1908775	102,102,255
chrX	1908775	1908825		23		1908775	1908825	102,102,255
chrX	1908875	1908925		23		1908875	1908925	102,102,255
chrX	1908925	1908975		23		1908925	1908975	102,102,255
chrX	1908975	1909025		23		1908975	1909025	102,102,255
chrX	1909025	1909075		23		1909025	1909075	102,102,255
chrX	1909075	1909125		23		1909075	1909125	102,102,255
chrX	1909125	1909175		23		1909125	1909175	102,102,255
chrX	1909175	1909225		23		1909175	1909225	102,102,255
chrX	1909225	1909275		23		1909225	1909275	102,102,255
chrX	1909275	1909325		23		1909275	1909325	102,102,255
chrX	1909325	1909375		23		1909325	1909375	102,102,255
chrX	1909375	1909425		23		1909375	1909425	102,102,255
chrX	1909425	1909475		23		1909425	1909475	102,102,255
chrX	1909475	1909525		23		1909475	1909525	102,102,255
chrX	1909525	1909575		23		1909525	1909575	102,102,255
chrX	1909575	1909625		23		1909575	1909625	102,102,255
chrX	1909625	1909675		23		1909625	1909675	102,102,255
chrX	1909675	1909725		23		1909675	1909725	102,102,255
chrX	1909725	1909775		23		1909725	1909775	102,102,255
chrX	1909775	1909825		23		1909775	1909825	102,102,255
chrX	1909825	1909875		23		1909825	1909875	102,102,255
chrX	1910875	1910925		23		1910875	1910925	102,102,255
chrX	1910975	1911025		23		1910975	1911025	102,102,255
chrX	1911175	1911225		23		1911175	1911225	102,102,255
chrX	1911225	1911275		23		1911225	1911275	102,102,255
chrX	1911275	1911325		23		1911275	1911325	102,102,255
chrX	1911325	1911375		23		1911325	1911375	102,102,255
chrX	1911375	1911425		23		1911375	1911425	102,102,255
chrX	1911425	1911475		23		1911425	1911475	102,102,255
chrX	1911475	1911525		23		1911475	1911525	102,102,255
chrX	1911525	1911575		23		1911525	1911575	102,102,255
chrX	1911575	1911625		23		1911575	1911625	102,102,255
chrX	1911725	1911775		23		1911725	1911775	102,102,255
chrX	1911775	1911825		23		1911775	1911825	102,102,255
chrX	1911975	1912025		23		1911975	1912025	102,102,255
chrX	1912025	1912075		23		1912025	1912075	102,102,255
chrX	1912075	1912125		23		1912075	1912125	102,102,255
chrX	1912125	1912175		23		1912125	1912175	102,102,255
chrX	1912175	1912225		23		1912175	1912225	102,102,255
chrX	1912225	1912275		23		1912225	1912275	102,102,255
chrX	1912275	1912325		23		1912275	1912325	102,102,255
chrX	1912325	1912375		23		1912325	1912375	102,102,255
chrX	1912375	1912425		23		1912375	1912425	102,102,255
chrX	1912425	1912475		23		1912425	1912475	102,102,255
chrX	1912475	1912525		23		1912475	1912525	102,102,255
chrX	1912525	1912575		23		1912525	1912575	102,102,255
chrX	1913775	1913825		23		1913775	1913825	102,102,255
chrX	1915125	1915175		23		1915125	1915175	102,102,255
chrX	1923225	1923275		23		1923225	1923275	102,102,255
chrX	1923275	1923325		23		1923275	1923325	102,102,255
chrX	1923925	1923975		23		1923925	1923975	102,102,255
chrX	1923975	1924025		23		1923975	1924025	102,102,255
chrX	1924025	1924075		23		1924025	1924075	102,102,255
chrX	1925875	1925925		23		1925875	1925925	102,102,255
chrX	1925925	1925975		23		1925925	1925975	102,102,255
chrX	1925975	1926025		23		1925975	1926025	102,102,255
chrX	1927875	1927925		23		1927875	1927925	102,102,255
chrX	1927925	1927975		23		1927925	1927975	102,102,255
chrX	1927975	1928025		23		1927975	1928025	102,102,255
chrX	1928075	1928125		23		1928075	1928125	102,102,255
chrX	1928175	1928225		23		1928175	1928225	102,102,255
chrX	1928225	1928275		23		1928225	1928275	102,102,255
chrX	1928275	1928325		23		1928275	1928325	102,102,255
chrX	1928475	1928525		23		1928475	1928525	102,102,255
chrX	1928975	1929025		23		1928975	1929025	102,102,255
chrX	1929025	1929075		23		1929025	1929075	102,102,255
chrX	1929075	1929125		23		1929075	1929125	102,102,255
chrX	1929525	1929575		23		1929525	1929575	102,102,255
chrX	1929875	1929925		23		1929875	1929925	102,102,255
chrX	1929975	1930025		23		1929975	1930025	102,102,255
chrX	1930025	1930075		23		1930025	1930075	102,102,255
chrX	1930075	1930125		23		1930075	1930125	102,102,255
chrX	1930475	1930525		23		1930475	1930525	102,102,255
chrX	1931175	1931225		23		1931175	1931225	102,102,255
chrX	1931275	1931325		23		1931275	1931325	102,102,255
chrX	1931825	1931875		23		1931825	1931875	102,102,255
chrX	1932475	1932525		23		1932475	1932525	102,102,255
chrX	1932875	1932925		23		1932875	1932925	102,102,255
chrX	1932925	1932975		23		1932925	1932975	102,102,255
chrX	1933075	1933125		23		1933075	1933125	102,102,255
chrX	1933325	1933375		23		1933325	1933375	102,102,255
chrX	1933725	1933775		23		1933725	1933775	102,102,255
chrX	1933775	1933825		23		1933775	1933825	102,102,255
chrX	1937525	1937575		23		1937525	1937575	102,102,255
chrX	1937575	1937625		23		1937575	1937625	102,102,255
chrX	1937625	1937675		23		1937625	1937675	102,102,255
chrX	1937725	1937775		23		1937725	1937775	102,102,255
chrX	1937775	1937825		23		1937775	1937825	102,102,255
chrX	1937825	1937875		23		1937825	1937875	102,102,255
chrX	1938825	1938875		23		1938825	1938875	102,102,255
chrX	1938875	1938925		23		1938875	1938925	102,102,255
chrX	1938925	1938975		23		1938925	1938975	102,102,255
chrX	1938975	1939025		23		1938975	1939025	102,102,255
chrX	1939075	1939125		23		1939075	1939125	102,102,255
chrX	1939225	1939275		23		1939225	1939275	102,102,255
chrX	1939275	1939325		23		1939275	1939325	102,102,255
chrX	1940075	1940125		23		1940075	1940125	102,102,255
chrX	1940125	1940175		23		1940125	1940175	102,102,255
chrX	1940225	1940275		23		1940225	1940275	102,102,255
chrX	1940575	1940625		23		1940575	1940625	102,102,255
chrX	1940625	1940675		23		1940625	1940675	102,102,255
chrX	1940975	1941025		23		1940975	1941025	102,102,255
chrX	1941025	1941075		23		1941025	1941075	102,102,255
chrX	1941075	1941125		23		1941075	1941125	102,102,255
chrX	1941175	1941225		23		1941175	1941225	102,102,255
chrX	1941225	1941275		23		1941225	1941275	102,102,255
chrX	1941275	1941325		23		1941275	1941325	102,102,255
chrX	1941325	1941375		23		1941325	1941375	102,102,255
chrX	1941375	1941425		23		1941375	1941425	102,102,255
chrX	1941425	1941475		23		1941425	1941475	102,102,255
chrX	1941725	1941775		23		1941725	1941775	102,102,255
chrX	1941875	1941925		23		1941875	1941925	102,102,255
chrX	1942325	1942375		23		1942325	1942375	102,102,255
chrX	1943125	1943175		23		1943125	1943175	102,102,255
chrX	1943175	1943225		23		1943175	1943225	102,102,255
chrX	1954825	1954875		23		1954825	1954875	102,102,255
chrX	1955675	1955725		23		1955675	1955725	102,102,255
chrX	1955875	1955925		23		1955875	1955925	102,102,255
chrX	1956125	1956175		23		1956125	1956175	102,102,255
chrX	1956325	1956375		23		1956325	1956375	102,102,255
chrX	1956375	1956425		23		1956375	1956425	102,102,255
chrX	1956425	1956475		23		1956425	1956475	102,102,255
chrX	1956475	1956525		23		1956475	1956525	102,102,255
chrX	1956525	1956575		23		1956525	1956575	102,102,255
chrX	1956575	1956625		23		1956575	1956625	102,102,255
chrX	1956625	1956675		23		1956625	1956675	102,102,255
chrX	1956675	1956725		23		1956675	1956725	102,102,255
chrX	1956725	1956775		23		1956725	1956775	102,102,255
chrX	1956775	1956825		23		1956775	1956825	102,102,255
chrX	1956825	1956875		23		1956825	1956875	102,102,255
chrX	1956875	1956925		23		1956875	1956925	102,102,255
chrX	1956925	1956975		23		1956925	1956975	102,102,255
chrX	1957025	1957075		23		1957025	1957075	102,102,255
chrX	1957075	1957125		23		1957075	1957125	102,102,255
chrX	1957125	1957175		23		1957125	1957175	102,102,255
chrX	1957375	1957425		23		1957375	1957425	102,102,255
chrX	1957425	1957475		23		1957425	1957475	102,102,255
chrX	1957475	1957525		23		1957475	1957525	102,102,255
chrX	1957525	1957575		23		1957525	1957575	102,102,255
chrX	1957575	1957625		23		1957575	1957625	102,102,255
chrX	1957625	1957675		23		1957625	1957675	102,102,255
chrX	1957675	1957725		23		1957675	1957725	102,102,255
chrX	1957725	1957775		23		1957725	1957775	102,102,255
chrX	1957775	1957825		23		1957775	1957825	102,102,255
chrX	1957825	1957875		23		1957825	1957875	102,102,255
chrX	1960875	1960925		23		1960875	1960925	102,102,255
chrX	1960925	1960975		23		1960925	1960975	102,102,255
chrX	1960975	1961025		23		1960975	1961025	102,102,255
chrX	1961025	1961075		23		1961025	1961075	102,102,255
chrX	1961075	1961125		23		1961075	1961125	102,102,255
chrX	1961125	1961175		23		1961125	1961175	102,102,255
chrX	1961175	1961225		23		1961175	1961225	102,102,255
chrX	1961225	1961275		23		1961225	1961275	102,102,255
chrX	1961275	1961325		23		1961275	1961325	102,102,255
chrX	1961325	1961375		23		1961325	1961375	102,102,255
chrX	1961375	1961425		23		1961375	1961425	102,102,255
chrX	1961475	1961525		23		1961475	1961525	102,102,255
chrX	1961625	1961675		23		1961625	1961675	102,102,255
chrX	1961725	1961775		23		1961725	1961775	102,102,255
chrX	1961775	1961825		23		1961775	1961825	102,102,255
chrX	1961825	1961875		23		1961825	1961875	102,102,255
chrX	1961875	1961925		23		1961875	1961925	102,102,255
chrX	1961925	1961975		23		1961925	1961975	102,102,255
chrX	1961975	1962025		23		1961975	1962025	102,102,255
chrX	1962025	1962075		23		1962025	1962075	102,102,255
chrX	1962075	1962125		23		1962075	1962125	102,102,255
chrX	1962425	1962475		23		1962425	1962475	102,102,255
chrX	1962475	1962525		23		1962475	1962525	102,102,255
chrX	1962525	1962575		23		1962525	1962575	102,102,255
chrX	1962575	1962625		23		1962575	1962625	102,102,255
chrX	1962625	1962675		23		1962625	1962675	102,102,255
chrX	1962675	1962725		23		1962675	1962725	102,102,255
chrX	1962775	1962825		23		1962775	1962825	102,102,255
chrX	1962825	1962875		23		1962825	1962875	102,102,255
chrX	1962875	1962925		23		1962875	1962925	102,102,255
chrX	1962925	1962975		23		1962925	1962975	102,102,255
chrX	1962975	1963025		23		1962975	1963025	102,102,255
chrX	1963025	1963075		23		1963025	1963075	102,102,255
chrX	1963075	1963125		23		1963075	1963125	102,102,255
chrX	1963125	1963175		23		1963125	1963175	102,102,255
chrX	1963425	1963475		23		1963425	1963475	102,102,255
chrX	1963475	1963525		23		1963475	1963525	102,102,255
chrX	1963525	1963575		23		1963525	1963575	102,102,255
chrX	1963725	1963775		23		1963725	1963775	102,102,255
chrX	1972425	1972475		23		1972425	1972475	102,102,255
chrX	1972725	1972775		23		1972725	1972775	102,102,255
chrX	1972775	1972825		23		1972775	1972825	102,102,255
chrX	1973475	1973525		23		1973475	1973525	102,102,255
chrX	1985225	1985275		23		1985225	1985275	102,102,255
chrX	1985925	1985975		23		1985925	1985975	102,102,255
chrX	1985975	1986025		23		1985975	1986025	102,102,255
chrX	1986025	1986075		23		1986025	1986075	102,102,255
chrX	1986125	1986175		23		1986125	1986175	102,102,255
chrX	1986175	1986225		23		1986175	1986225	102,102,255
chrX	1986275	1986325		23		1986275	1986325	102,102,255
chrX	1986325	1986375		23		1986325	1986375	102,102,255
chrX	1986375	1986425		23		1986375	1986425	102,102,255
chrX	1986425	1986475		23		1986425	1986475	102,102,255
chrX	1986475	1986525		23		1986475	1986525	102,102,255
chrX	1986525	1986575		23		1986525	1986575	102,102,255
chrX	1986575	1986625		23		1986575	1986625	102,102,255
chrX	1986625	1986675		23		1986625	1986675	102,102,255
chrX	1987275	1987325		23		1987275	1987325	102,102,255
chrX	1989525	1989575		23		1989525	1989575	102,102,255
chrX	1989575	1989625		23		1989575	1989625	102,102,255
chrX	1989625	1989675		23		1989625	1989675	102,102,255
chrX	1989675	1989725		23		1989675	1989725	102,102,255
chrX	1989725	1989775		23		1989725	1989775	102,102,255
chrX	1989775	1989825		23		1989775	1989825	102,102,255
chrX	1989825	1989875		23		1989825	1989875	102,102,255
chrX	1989875	1989925		23		1989875	1989925	102,102,255
chrX	1989925	1989975		23		1989925	1989975	102,102,255
chrX	1989975	1990025		23		1989975	1990025	102,102,255
chrX	1990225	1990275		23		1990225	1990275	102,102,255
chrX	1990275	1990325		23		1990275	1990325	102,102,255
chrX	1990325	1990375		23		1990325	1990375	102,102,255
chrX	1990375	1990425		23		1990375	1990425	102,102,255
chrX	1991425	1991475		23		1991425	1991475	102,102,255
chrX	1991525	1991575		23		1991525	1991575	102,102,255
chrX	1991575	1991625		23		1991575	1991625	102,102,255
chrX	1991625	1991675		23		1991625	1991675	102,102,255
chrX	1991675	1991725		23		1991675	1991725	102,102,255
chrX	1991725	1991775		23		1991725	1991775	102,102,255
chrX	1991975	1992025		23		1991975	1992025	102,102,255
chrX	1992025	1992075		23		1992025	1992075	102,102,255
chrX	1992075	1992125		23		1992075	1992125	102,102,255
chrX	1995375	1995425		23		1995375	1995425	102,102,255
chrX	1995425	1995475		23		1995425	1995475	102,102,255
chrX	1997175	1997225		23		1997175	1997225	102,102,255
chrX	1997225	1997275		23		1997225	1997275	102,102,255
chrX	1997525	1997575		23		1997525	1997575	102,102,255
chrX	1997975	1998025		23		1997975	1998025	102,102,255
chrX	1998025	1998075		23		1998025	1998075	102,102,255
chrX	1998175	1998225		23		1998175	1998225	102,102,255
chrX	1998475	1998525		23		1998475	1998525	102,102,255
chrX	1999425	1999475		23		1999425	1999475	102,102,255
chrX	2000025	2000075		23		2000025	2000075	102,102,255
chrX	2000075	2000125		23		2000075	2000125	102,102,255
chrX	2000425	2000475		23		2000425	2000475	102,102,255
chrX	2000475	2000525		23		2000475	2000525	102,102,255
chrX	2000575	2000625		23		2000575	2000625	102,102,255
chrX	2000875	2000925		23		2000875	2000925	102,102,255
chrX	2000925	2000975		23		2000925	2000975	102,102,255
chrX	2000975	2001025		23		2000975	2001025	102,102,255
chrX	2001025	2001075		23		2001025	2001075	102,102,255
chrX	2007375	2007425		23		2007375	2007425	102,102,255
chrX	2007425	2007475		23		2007425	2007475	102,102,255
chrX	2007475	2007525		23		2007475	2007525	102,102,255
chrX	2007525	2007575		23		2007525	2007575	102,102,255
chrX	2007725	2007775		23		2007725	2007775	102,102,255
chrX	2007775	2007825		23		2007775	2007825	102,102,255
chrX	2007825	2007875		23		2007825	2007875	102,102,255
chrX	2007875	2007925		23		2007875	2007925	102,102,255
chrX	2007925	2007975		23		2007925	2007975	102,102,255
chrX	2007975	2008025		23		2007975	2008025	102,102,255
chrX	2008425	2008475		23		2008425	2008475	102,102,255
chrX	2008575	2008625		23		2008575	2008625	102,102,255
chrX	2008925	2008975		23		2008925	2008975	102,102,255
chrX	2008975	2009025		23		2008975	2009025	102,102,255
chrX	2009025	2009075		23		2009025	2009075	102,102,255
chrX	2009275	2009325		23		2009275	2009325	102,102,255
chrX	2009325	2009375		23		2009325	2009375	102,102,255
chrX	2009425	2009475		23		2009425	2009475	102,102,255
chrX	2009475	2009525		23		2009475	2009525	102,102,255
chrX	2009625	2009675		23		2009625	2009675	102,102,255
chrX	2009675	2009725		23		2009675	2009725	102,102,255
chrX	2009725	2009775		23		2009725	2009775	102,102,255
chrX	2009775	2009825		23		2009775	2009825	102,102,255
chrX	2010225	2010275		23		2010225	2010275	102,102,255
chrX	2010275	2010325		23		2010275	2010325	102,102,255
chrX	2010325	2010375		23		2010325	2010375	102,102,255
chrX	2010375	2010425		23		2010375	2010425	102,102,255
chrX	2010575	2010625		23		2010575	2010625	102,102,255
chrX	2010625	2010675		23		2010625	2010675	102,102,255
chrX	2010675	2010725		23		2010675	2010725	102,102,255
chrX	2010725	2010775		23		2010725	2010775	102,102,255
chrX	2010775	2010825		23		2010775	2010825	102,102,255
chrX	2010825	2010875		23		2010825	2010875	102,102,255
chrX	2010875	2010925		23		2010875	2010925	102,102,255
chrX	2010925	2010975		23		2010925	2010975	102,102,255
chrX	2010975	2011025		23		2010975	2011025	102,102,255
chrX	2011025	2011075		23		2011025	2011075	102,102,255
chrX	2011075	2011125		23		2011075	2011125	102,102,255
chrX	2011175	2011225		23		2011175	2011225	102,102,255
chrX	2011225	2011275		23		2011225	2011275	102,102,255
chrX	2011325	2011375		23		2011325	2011375	102,102,255
chrX	2011375	2011425		23		2011375	2011425	102,102,255
chrX	2011575	2011625		23		2011575	2011625	102,102,255
chrX	2011625	2011675		23		2011625	2011675	102,102,255
chrX	2011675	2011725		23		2011675	2011725	102,102,255
chrX	2011725	2011775		23		2011725	2011775	102,102,255
chrX	2011775	2011825		23		2011775	2011825	102,102,255
chrX	2011825	2011875		23		2011825	2011875	102,102,255
chrX	2011875	2011925		23		2011875	2011925	102,102,255
chrX	2011925	2011975		23		2011925	2011975	102,102,255
chrX	2011975	2012025		23		2011975	2012025	102,102,255
chrX	2012025	2012075		23		2012025	2012075	102,102,255
chrX	2012075	2012125		23		2012075	2012125	102,102,255
chrX	2012125	2012175		23		2012125	2012175	102,102,255
chrX	2012175	2012225		23		2012175	2012225	102,102,255
chrX	2012225	2012275		23		2012225	2012275	102,102,255
chrX	2012275	2012325		23		2012275	2012325	102,102,255
chrX	2012325	2012375		23		2012325	2012375	102,102,255
chrX	2012375	2012425		23		2012375	2012425	102,102,255
chrX	2012425	2012475		23		2012425	2012475	102,102,255
chrX	2012475	2012525		23		2012475	2012525	102,102,255
chrX	2012525	2012575		23		2012525	2012575	102,102,255
chrX	2012575	2012625		23		2012575	2012625	102,102,255
chrX	2012625	2012675		23		2012625	2012675	102,102,255
chrX	2012675	2012725		23		2012675	2012725	102,102,255
chrX	2012725	2012775		23		2012725	2012775	102,102,255
chrX	2012775	2012825		23		2012775	2012825	102,102,255
chrX	2012825	2012875		23		2012825	2012875	102,102,255
chrX	2013375	2013425		23		2013375	2013425	102,102,255
chrX	2013425	2013475		23		2013425	2013475	102,102,255
chrX	2013475	2013525		23		2013475	2013525	102,102,255
chrX	2013525	2013575		23		2013525	2013575	102,102,255
chrX	2013575	2013625		23		2013575	2013625	102,102,255
chrX	2013625	2013675		23		2013625	2013675	102,102,255
chrX	2013675	2013725		23		2013675	2013725	102,102,255
chrX	2013725	2013775		23		2013725	2013775	102,102,255
chrX	2013775	2013825		23		2013775	2013825	102,102,255
chrX	2014025	2014075		23		2014025	2014075	102,102,255
chrX	2014075	2014125		23		2014075	2014125	102,102,255
chrX	2014125	2014175		23		2014125	2014175	102,102,255
chrX	2014175	2014225		23		2014175	2014225	102,102,255
chrX	2014225	2014275		23		2014225	2014275	102,102,255
chrX	2014275	2014325		23		2014275	2014325	102,102,255
chrX	2014325	2014375		23		2014325	2014375	102,102,255
chrX	2014375	2014425		23		2014375	2014425	102,102,255
chrX	2014625	2014675		23		2014625	2014675	102,102,255
chrX	2014675	2014725		23		2014675	2014725	102,102,255
chrX	2014725	2014775		23		2014725	2014775	102,102,255
chrX	2014775	2014825		23		2014775	2014825	102,102,255
chrX	2014825	2014875		23		2014825	2014875	102,102,255
chrX	2014875	2014925		23		2014875	2014925	102,102,255
chrX	2014925	2014975		23		2014925	2014975	102,102,255
chrX	2015075	2015125		23		2015075	2015125	102,102,255
chrX	2015125	2015175		23		2015125	2015175	102,102,255
chrX	2015175	2015225		23		2015175	2015225	102,102,255
chrX	2015225	2015275		23		2015225	2015275	102,102,255
chrX	2015275	2015325		23		2015275	2015325	102,102,255
chrX	2015325	2015375		23		2015325	2015375	102,102,255
chrX	2015375	2015425		23		2015375	2015425	102,102,255
chrX	2015675	2015725		23		2015675	2015725	102,102,255
chrX	2020075	2020125		23		2020075	2020125	102,102,255
chrX	2020625	2020675		23		2020625	2020675	102,102,255
chrX	2020675	2020725		23		2020675	2020725	102,102,255
chrX	2020725	2020775		23		2020725	2020775	102,102,255
chrX	2020775	2020825		23		2020775	2020825	102,102,255
chrX	2020825	2020875		23		2020825	2020875	102,102,255
chrX	2020875	2020925		23		2020875	2020925	102,102,255
chrX	2020925	2020975		23		2020925	2020975	102,102,255
chrX	2020975	2021025		23		2020975	2021025	102,102,255
chrX	2021025	2021075		23		2021025	2021075	102,102,255
chrX	2021075	2021125		23		2021075	2021125	102,102,255
chrX	2021175	2021225		23		2021175	2021225	102,102,255
chrX	2021225	2021275		23		2021225	2021275	102,102,255
chrX	2021275	2021325		23		2021275	2021325	102,102,255
chrX	2021625	2021675		23		2021625	2021675	102,102,255
chrX	2021675	2021725		23		2021675	2021725	102,102,255
chrX	2021725	2021775		23		2021725	2021775	102,102,255
chrX	2021775	2021825		23		2021775	2021825	102,102,255
chrX	2021825	2021875		23		2021825	2021875	102,102,255
chrX	2021875	2021925		23		2021875	2021925	102,102,255
chrX	2021925	2021975		23		2021925	2021975	102,102,255
chrX	2021975	2022025		23		2021975	2022025	102,102,255
chrX	2022025	2022075		23		2022025	2022075	102,102,255
chrX	2022075	2022125		23		2022075	2022125	102,102,255
chrX	2022125	2022175		23		2022125	2022175	102,102,255
chrX	2022175	2022225		23		2022175	2022225	102,102,255
chrX	2022225	2022275		23		2022225	2022275	102,102,255
chrX	2022275	2022325		23		2022275	2022325	102,102,255
chrX	2022325	2022375		23		2022325	2022375	102,102,255
chrX	2022375	2022425		23		2022375	2022425	102,102,255
chrX	2022425	2022475		23		2022425	2022475	102,102,255
chrX	2022475	2022525		23		2022475	2022525	102,102,255
chrX	2022525	2022575		23		2022525	2022575	102,102,255
chrX	2022575	2022625		23		2022575	2022625	102,102,255
chrX	2022625	2022675		23		2022625	2022675	102,102,255
chrX	2022675	2022725		23		2022675	2022725	102,102,255
chrX	2022725	2022775		23		2022725	2022775	102,102,255
chrX	2022775	2022825		23		2022775	2022825	102,102,255
chrX	2022825	2022875		23		2022825	2022875	102,102,255
chrX	2023325	2023375		23		2023325	2023375	102,102,255
chrX	2023375	2023425		23		2023375	2023425	102,102,255
chrX	2023425	2023475		23		2023425	2023475	102,102,255
chrX	2023475	2023525		23		2023475	2023525	102,102,255
chrX	2023525	2023575		23		2023525	2023575	102,102,255
chrX	2023575	2023625		23		2023575	2023625	102,102,255
chrX	2023625	2023675		23		2023625	2023675	102,102,255
chrX	2023675	2023725		23		2023675	2023725	102,102,255
chrX	2023925	2023975		23		2023925	2023975	102,102,255
chrX	2023975	2024025		23		2023975	2024025	102,102,255
chrX	2024025	2024075		23		2024025	2024075	102,102,255
chrX	2024075	2024125		23		2024075	2024125	102,102,255
chrX	2024125	2024175		23		2024125	2024175	102,102,255
chrX	2024175	2024225		23		2024175	2024225	102,102,255
chrX	2024225	2024275		23		2024225	2024275	102,102,255
chrX	2024275	2024325		23		2024275	2024325	102,102,255
chrX	2024575	2024625		23		2024575	2024625	102,102,255
chrX	2024625	2024675		23		2024625	2024675	102,102,255
chrX	2024675	2024725		23		2024675	2024725	102,102,255
chrX	2024725	2024775		23		2024725	2024775	102,102,255
chrX	2024775	2024825		23		2024775	2024825	102,102,255
chrX	2024975	2025025		23		2024975	2025025	102,102,255
chrX	2025025	2025075		23		2025025	2025075	102,102,255
chrX	2025075	2025125		23		2025075	2025125	102,102,255
chrX	2025125	2025175		23		2025125	2025175	102,102,255
chrX	2025175	2025225		23		2025175	2025225	102,102,255
chrX	2025225	2025275		23		2025225	2025275	102,102,255
chrX	2025275	2025325		23		2025275	2025325	102,102,255
chrX	2025325	2025375		23		2025325	2025375	102,102,255
chrX	2025425	2025475		23		2025425	2025475	102,102,255
chrX	2025475	2025525		23		2025475	2025525	102,102,255
chrX	2025575	2025625		23		2025575	2025625	102,102,255
chrX	2037475	2037525		23		2037475	2037525	102,102,255
chrX	2037525	2037575		23		2037525	2037575	102,102,255
chrX	2038225	2038275		23		2038225	2038275	102,102,255
chrX	2041775	2041825		23		2041775	2041825	102,102,255
chrX	2044475	2044525		23		2044475	2044525	102,102,255
chrX	2044825	2044875		23		2044825	2044875	102,102,255
chrX	2045025	2045075		23		2045025	2045075	102,102,255
chrX	2045075	2045125		23		2045075	2045125	102,102,255
chrX	2045125	2045175		23		2045125	2045175	102,102,255
chrX	2045175	2045225		23		2045175	2045225	102,102,255
chrX	2045225	2045275		23		2045225	2045275	102,102,255
chrX	2045475	2045525		23		2045475	2045525	102,102,255
chrX	2045525	2045575		23		2045525	2045575	102,102,255
chrX	2045575	2045625		23		2045575	2045625	102,102,255
chrX	2045625	2045675		23		2045625	2045675	102,102,255
chrX	2045675	2045725		23		2045675	2045725	102,102,255
chrX	2045725	2045775		23		2045725	2045775	102,102,255
chrX	2045825	2045875		23		2045825	2045875	102,102,255
chrX	2045875	2045925		23		2045875	2045925	102,102,255
chrX	2045925	2045975		23		2045925	2045975	102,102,255
chrX	2045975	2046025		23		2045975	2046025	102,102,255
chrX	2046025	2046075		23		2046025	2046075	102,102,255
chrX	2046075	2046125		23		2046075	2046125	102,102,255
chrX	2046125	2046175		23		2046125	2046175	102,102,255
chrX	2046175	2046225		23		2046175	2046225	102,102,255
chrX	2046225	2046275		23		2046225	2046275	102,102,255
chrX	2046275	2046325		23		2046275	2046325	102,102,255
chrX	2046325	2046375		23		2046325	2046375	102,102,255
chrX	2046375	2046425		23		2046375	2046425	102,102,255
chrX	2046425	2046475		23		2046425	2046475	102,102,255
chrX	2046675	2046725		23		2046675	2046725	102,102,255
chrX	2046725	2046775		23		2046725	2046775	102,102,255
chrX	2046975	2047025		23		2046975	2047025	102,102,255
chrX	2047225	2047275		23		2047225	2047275	102,102,255
chrX	2047275	2047325		23		2047275	2047325	102,102,255
chrX	2047375	2047425		23		2047375	2047425	102,102,255
chrX	2047425	2047475		23		2047425	2047475	102,102,255
chrX	2047475	2047525		23		2047475	2047525	102,102,255
chrX	2047525	2047575		23		2047525	2047575	102,102,255
chrX	2047575	2047625		23		2047575	2047625	102,102,255
chrX	2047625	2047675		23		2047625	2047675	102,102,255
chrX	2047675	2047725		23		2047675	2047725	102,102,255
chrX	2047975	2048025		23		2047975	2048025	102,102,255
chrX	2048025	2048075		23		2048025	2048075	102,102,255
chrX	2048075	2048125		23		2048075	2048125	102,102,255
chrX	2048125	2048175		23		2048125	2048175	102,102,255
chrX	2048175	2048225		23		2048175	2048225	102,102,255
chrX	2048225	2048275		23		2048225	2048275	102,102,255
chrX	2048275	2048325		23		2048275	2048325	102,102,255
chrX	2048325	2048375		23		2048325	2048375	102,102,255
chrX	2048425	2048475		23		2048425	2048475	102,102,255
chrX	2048475	2048525		23		2048475	2048525	102,102,255
chrX	2048525	2048575		23		2048525	2048575	102,102,255
chrX	2048575	2048625		23		2048575	2048625	102,102,255
chrX	2048625	2048675		23		2048625	2048675	102,102,255
chrX	2048675	2048725		23		2048675	2048725	102,102,255
chrX	2048725	2048775		23		2048725	2048775	102,102,255
chrX	2048775	2048825		23		2048775	2048825	102,102,255
chrX	2048825	2048875		23		2048825	2048875	102,102,255
chrX	2048875	2048925		23		2048875	2048925	102,102,255
chrX	2048925	2048975		23		2048925	2048975	102,102,255
chrX	2048975	2049025		23		2048975	2049025	102,102,255
chrX	2049025	2049075		23		2049025	2049075	102,102,255
chrX	2049075	2049125		23		2049075	2049125	102,102,255
chrX	2049125	2049175		23		2049125	2049175	102,102,255
chrX	2049175	2049225		23		2049175	2049225	102,102,255
chrX	2049225	2049275		23		2049225	2049275	102,102,255
chrX	2049425	2049475		23		2049425	2049475	102,102,255
chrX	2050225	2050275		23		2050225	2050275	102,102,255
chrX	2050725	2050775		23		2050725	2050775	102,102,255
chrX	2050775	2050825		23		2050775	2050825	102,102,255
chrX	2054075	2054125		23		2054075	2054125	102,102,255
chrX	2054125	2054175		23		2054125	2054175	102,102,255
chrX	2054175	2054225		23		2054175	2054225	102,102,255
chrX	2054225	2054275		23		2054225	2054275	102,102,255
chrX	2054275	2054325		23		2054275	2054325	102,102,255
chrX	2054325	2054375		23		2054325	2054375	102,102,255
chrX	2054375	2054425		23		2054375	2054425	102,102,255
chrX	2056675	2056725		23		2056675	2056725	102,102,255
chrX	2056725	2056775		23		2056725	2056775	102,102,255
chrX	2056875	2056925		23		2056875	2056925	102,102,255
chrX	2056925	2056975		23		2056925	2056975	102,102,255
chrX	2056975	2057025		23		2056975	2057025	102,102,255
chrX	2057175	2057225		23		2057175	2057225	102,102,255
chrX	2057225	2057275		23		2057225	2057275	102,102,255
chrX	2057275	2057325		23		2057275	2057325	102,102,255
chrX	2057325	2057375		23		2057325	2057375	102,102,255
chrX	2068375	2068425		23		2068375	2068425	102,102,255
chrX	2068425	2068475		23		2068425	2068475	102,102,255
chrX	2068475	2068525		23		2068475	2068525	102,102,255
chrX	2068525	2068575		23		2068525	2068575	102,102,255
chrX	2068575	2068625		23		2068575	2068625	102,102,255
chrX	2068625	2068675		23		2068625	2068675	102,102,255
chrX	2068675	2068725		23		2068675	2068725	102,102,255
chrX	2068725	2068775		23		2068725	2068775	102,102,255
chrX	2068775	2068825		23		2068775	2068825	102,102,255
chrX	2068825	2068875		23		2068825	2068875	102,102,255
chrX	2068875	2068925		23		2068875	2068925	102,102,255
chrX	2068925	2068975		23		2068925	2068975	102,102,255
chrX	2069025	2069075		23		2069025	2069075	102,102,255
chrX	2069075	2069125		23		2069075	2069125	102,102,255
chrX	2069125	2069175		23		2069125	2069175	102,102,255
chrX	2069675	2069725		23		2069675	2069725	102,102,255
chrX	2069725	2069775		23		2069725	2069775	102,102,255
chrX	2069775	2069825		23		2069775	2069825	102,102,255
chrX	2069925	2069975		23		2069925	2069975	102,102,255
chrX	2069975	2070025		23		2069975	2070025	102,102,255
chrX	2070275	2070325		23		2070275	2070325	102,102,255
chrX	2070325	2070375		23		2070325	2070375	102,102,255
chrX	2070375	2070425		23		2070375	2070425	102,102,255
chrX	2070425	2070475		23		2070425	2070475	102,102,255
chrX	2070975	2071025		23		2070975	2071025	102,102,255
chrX	2071375	2071425		23		2071375	2071425	102,102,255
chrX	2071475	2071525		23		2071475	2071525	102,102,255
chrX	2072375	2072425		23		2072375	2072425	102,102,255
chrX	2072925	2072975		23		2072925	2072975	102,102,255
chrX	2073025	2073075		23		2073025	2073075	102,102,255
chrX	2073075	2073125		23		2073075	2073125	102,102,255
chrX	2073125	2073175		23		2073125	2073175	102,102,255
chrX	2073325	2073375		23		2073325	2073375	102,102,255
chrX	2073375	2073425		23		2073375	2073425	102,102,255
chrX	2073425	2073475		23		2073425	2073475	102,102,255
chrX	2073475	2073525		23		2073475	2073525	102,102,255
chrX	2074125	2074175		23		2074125	2074175	102,102,255
chrX	2076225	2076275		23		2076225	2076275	102,102,255
chrX	2080425	2080475		23		2080425	2080475	102,102,255
chrX	2080475	2080525		23		2080475	2080525	102,102,255
chrX	2080525	2080575		23		2080525	2080575	102,102,255
chrX	2080575	2080625		23		2080575	2080625	102,102,255
chrX	2080625	2080675		23		2080625	2080675	102,102,255
chrX	2080675	2080725		23		2080675	2080725	102,102,255
chrX	2080725	2080775		23		2080725	2080775	102,102,255
chrX	2112325	2112375		23		2112325	2112375	102,102,255
chrX	2112425	2112475		23		2112425	2112475	102,102,255
chrX	2112475	2112525		23		2112475	2112525	102,102,255
chrX	2112525	2112575		23		2112525	2112575	102,102,255
chrX	2112575	2112625		23		2112575	2112625	102,102,255
chrX	2112625	2112675		23		2112625	2112675	102,102,255
chrX	2112675	2112725		23		2112675	2112725	102,102,255
chrX	2112725	2112775		23		2112725	2112775	102,102,255
chrX	2112775	2112825		23		2112775	2112825	102,102,255
chrX	2112825	2112875		23		2112825	2112875	102,102,255
chrX	2112875	2112925		23		2112875	2112925	102,102,255
chrX	2112925	2112975		23		2112925	2112975	102,102,255
chrX	2112975	2113025		23		2112975	2113025	102,102,255
chrX	2113025	2113075		23		2113025	2113075	102,102,255
chrX	2113075	2113125		23		2113075	2113125	102,102,255
chrX	2113125	2113175		23		2113125	2113175	102,102,255
chrX	2113175	2113225		23		2113175	2113225	102,102,255
chrX	2113225	2113275		23		2113225	2113275	102,102,255
chrX	2113275	2113325		23		2113275	2113325	102,102,255
chrX	2113325	2113375		23		2113325	2113375	102,102,255
chrX	2113375	2113425		23		2113375	2113425	102,102,255
chrX	2113425	2113475		23		2113425	2113475	102,102,255
chrX	2113475	2113525		23		2113475	2113525	102,102,255
chrX	2113525	2113575		23		2113525	2113575	102,102,255
chrX	2113575	2113625		23		2113575	2113625	102,102,255
chrX	2113625	2113675		23		2113625	2113675	102,102,255
chrX	2113675	2113725		23		2113675	2113725	102,102,255
chrX	2113875	2113925		23		2113875	2113925	102,102,255
chrX	2113925	2113975		23		2113925	2113975	102,102,255
chrX	2113975	2114025		23		2113975	2114025	102,102,255
chrX	2114025	2114075		23		2114025	2114075	102,102,255
chrX	2114075	2114125		23		2114075	2114125	102,102,255
chrX	2114125	2114175		23		2114125	2114175	102,102,255
chrX	2114275	2114325		23		2114275	2114325	102,102,255
chrX	2114325	2114375		23		2114325	2114375	102,102,255
chrX	2114375	2114425		23		2114375	2114425	102,102,255
chrX	2114425	2114475		23		2114425	2114475	102,102,255
chrX	2114475	2114525		23		2114475	2114525	102,102,255
chrX	2120725	2120775		23		2120725	2120775	102,102,255
chrX	2120875	2120925		23		2120875	2120925	102,102,255
chrX	2120925	2120975		23		2120925	2120975	102,102,255
chrX	2120975	2121025		23		2120975	2121025	102,102,255
chrX	2121175	2121225		23		2121175	2121225	102,102,255
chrX	2121225	2121275		23		2121225	2121275	102,102,255
chrX	2121275	2121325		23		2121275	2121325	102,102,255
chrX	2121375	2121425		23		2121375	2121425	102,102,255
chrX	2121425	2121475		23		2121425	2121475	102,102,255
chrX	2121475	2121525		23		2121475	2121525	102,102,255
chrX	2121575	2121625		23		2121575	2121625	102,102,255
chrX	2121625	2121675		23		2121625	2121675	102,102,255
chrX	2121675	2121725		23		2121675	2121725	102,102,255
chrX	2121725	2121775		23		2121725	2121775	102,102,255
chrX	2121775	2121825		23		2121775	2121825	102,102,255
chrX	2121825	2121875		23		2121825	2121875	102,102,255
chrX	2121875	2121925		23		2121875	2121925	102,102,255
chrX	2122275	2122325		23		2122275	2122325	102,102,255
chrX	2122325	2122375		23		2122325	2122375	102,102,255
chrX	2122375	2122425		23		2122375	2122425	102,102,255
chrX	2122425	2122475		23		2122425	2122475	102,102,255
chrX	2122475	2122525		23		2122475	2122525	102,102,255
chrX	2122525	2122575		23		2122525	2122575	102,102,255
chrX	2124375	2124425		23		2124375	2124425	102,102,255
chrX	2124425	2124475		23		2124425	2124475	102,102,255
chrX	2124475	2124525		23		2124475	2124525	102,102,255
chrX	2124525	2124575		23		2124525	2124575	102,102,255
chrX	2124575	2124625		23		2124575	2124625	102,102,255
chrX	2124625	2124675		23		2124625	2124675	102,102,255
chrX	2124675	2124725		23		2124675	2124725	102,102,255
chrX	2124725	2124775		23		2124725	2124775	102,102,255
chrX	2124775	2124825		23		2124775	2124825	102,102,255
chrX	2124825	2124875		23		2124825	2124875	102,102,255
chrX	2125075	2125125		23		2125075	2125125	102,102,255
chrX	2125775	2125825		23		2125775	2125825	102,102,255
chrX	2125825	2125875		23		2125825	2125875	102,102,255
chrX	2125875	2125925		23		2125875	2125925	102,102,255
chrX	2125925	2125975		23		2125925	2125975	102,102,255
chrX	2126025	2126075		23		2126025	2126075	102,102,255
chrX	2126375	2126425		23		2126375	2126425	102,102,255
chrX	2126525	2126575		23		2126525	2126575	102,102,255
chrX	2126575	2126625		23		2126575	2126625	102,102,255
chrX	2126625	2126675		23		2126625	2126675	102,102,255
chrX	2126775	2126825		23		2126775	2126825	102,102,255
chrX	2127625	2127675		23		2127625	2127675	102,102,255
chrX	2127725	2127775		23		2127725	2127775	102,102,255
chrX	2127775	2127825		23		2127775	2127825	102,102,255
chrX	2127825	2127875		23		2127825	2127875	102,102,255
chrX	2128825	2128875		23		2128825	2128875	102,102,255
chrX	2128875	2128925		23		2128875	2128925	102,102,255
chrX	2128925	2128975		23		2128925	2128975	102,102,255
chrX	2128975	2129025		23		2128975	2129025	102,102,255
chrX	2129075	2129125		23		2129075	2129125	102,102,255
chrX	2131275	2131325		23		2131275	2131325	102,102,255
chrX	2131325	2131375		23		2131325	2131375	102,102,255
chrX	2132925	2132975		23		2132925	2132975	102,102,255
chrX	2132975	2133025		23		2132975	2133025	102,102,255
chrX	2133075	2133125		23		2133075	2133125	102,102,255
chrX	2133125	2133175		23		2133125	2133175	102,102,255
chrX	2133625	2133675		23		2133625	2133675	102,102,255
chrX	2133675	2133725		23		2133675	2133725	102,102,255
chrX	2133725	2133775		23		2133725	2133775	102,102,255
chrX	2133825	2133875		23		2133825	2133875	102,102,255
chrX	2133925	2133975		23		2133925	2133975	102,102,255
chrX	2134575	2134625		23		2134575	2134625	102,102,255
chrX	2134625	2134675		23		2134625	2134675	102,102,255
chrX	2139275	2139325		23		2139275	2139325	102,102,255
chrX	2139525	2139575		23		2139525	2139575	102,102,255
chrX	2139675	2139725		23		2139675	2139725	102,102,255
chrX	2139725	2139775		23		2139725	2139775	102,102,255
chrX	2139775	2139825		23		2139775	2139825	102,102,255
chrX	2139825	2139875		23		2139825	2139875	102,102,255
chrX	2140025	2140075		23		2140025	2140075	102,102,255
chrX	2140075	2140125		23		2140075	2140125	102,102,255
chrX	2140125	2140175		23		2140125	2140175	102,102,255
chrX	2140175	2140225		23		2140175	2140225	102,102,255
chrX	2140225	2140275		23		2140225	2140275	102,102,255
chrX	2140275	2140325		23		2140275	2140325	102,102,255
chrX	2140325	2140375		23		2140325	2140375	102,102,255
chrX	2140625	2140675		23		2140625	2140675	102,102,255
chrX	2141525	2141575		23		2141525	2141575	102,102,255
chrX	2144775	2144825		23		2144775	2144825	102,102,255
chrX	2146075	2146125		23		2146075	2146125	102,102,255
chrX	2146675	2146725		23		2146675	2146725	102,102,255
chrX	2149125	2149175		23		2149125	2149175	102,102,255
chrX	2149375	2149425		23		2149375	2149425	102,102,255
chrX	2149425	2149475		23		2149425	2149475	102,102,255
[truncated: 13,580 more rows]
