# Supplementary material for: Probabilistic modelling of chromatin code landscape reveals functional diversity of enhancer-like chromatin states
Source: Nat Commun. 2016 Feb 4;7:10528. doi: 10.1038/ncomms10528 (PMC4742914; doi:10.1038/ncomms10528)
Supplement: Supplementary Data 1 — The 30-chromatin state annotation tracks for Drosophila melanogaster DRSC-S2 cell. [file ncomms10528-s2.zip › Supplementary Data 1/24_GEX2.bed]

chr2L	190325	190375		24		190325	190375	102,102,255
chr2L	190375	190425		24		190375	190425	102,102,255
chr2L	190425	190475		24		190425	190475	102,102,255
chr2L	190475	190525		24		190475	190525	102,102,255
chr2L	190525	190575		24		190525	190575	102,102,255
chr2L	190575	190625		24		190575	190625	102,102,255
chr2L	190675	190725		24		190675	190725	102,102,255
chr2L	190725	190775		24		190725	190775	102,102,255
chr2L	3032825	3032875		24		3032825	3032875	102,102,255
chr2L	3363025	3363075		24		3363025	3363075	102,102,255
chr2L	3363075	3363125		24		3363075	3363125	102,102,255
chr2L	3875325	3875375		24		3875325	3875375	102,102,255
chr2L	3891525	3891575		24		3891525	3891575	102,102,255
chr2L	4880525	4880575		24		4880525	4880575	102,102,255
chr2L	4880575	4880625		24		4880575	4880625	102,102,255
chr2L	5075475	5075525		24		5075475	5075525	102,102,255
chr2L	5076875	5076925		24		5076875	5076925	102,102,255
chr2L	5079625	5079675		24		5079625	5079675	102,102,255
chr2L	21668525	21668575		24		21668525	21668575	102,102,255
chr2R	1565125	1565175		24		1565125	1565175	102,102,255
chr2R	6502025	6502075		24		6502025	6502075	102,102,255
chr2R	6502625	6502675		24		6502625	6502675	102,102,255
chr2R	6502675	6502725		24		6502675	6502725	102,102,255
chr2R	16486275	16486325		24		16486275	16486325	102,102,255
chr2R	19729475	19729525		24		19729475	19729525	102,102,255
chr3L	196275	196325		24		196275	196325	102,102,255
chr3L	235275	235325		24		235275	235325	102,102,255
chr3L	235975	236025		24		235975	236025	102,102,255
chr3L	251325	251375		24		251325	251375	102,102,255
chr3L	1498575	1498625		24		1498575	1498625	102,102,255
chr3L	1498675	1498725		24		1498675	1498725	102,102,255
chr3L	1498825	1498875		24		1498825	1498875	102,102,255
chr3L	1521675	1521725		24		1521675	1521725	102,102,255
chr3L	1523775	1523825		24		1523775	1523825	102,102,255
chr3L	1523825	1523875		24		1523825	1523875	102,102,255
chr3L	1523875	1523925		24		1523875	1523925	102,102,255
chr3L	1527625	1527675		24		1527625	1527675	102,102,255
chr3L	1530225	1530275		24		1530225	1530275	102,102,255
chr3L	1530275	1530325		24		1530275	1530325	102,102,255
chr3L	1530325	1530375		24		1530325	1530375	102,102,255
chr3L	1541375	1541425		24		1541375	1541425	102,102,255
chr3L	1541425	1541475		24		1541425	1541475	102,102,255
chr3L	1541475	1541525		24		1541475	1541525	102,102,255
chr3L	1542325	1542375		24		1542325	1542375	102,102,255
chr3L	1542425	1542475		24		1542425	1542475	102,102,255
chr3L	1543625	1543675		24		1543625	1543675	102,102,255
chr3L	1561425	1561475		24		1561425	1561475	102,102,255
chr3L	1561475	1561525		24		1561475	1561525	102,102,255
chr3L	1561525	1561575		24		1561525	1561575	102,102,255
chr3L	1620175	1620225		24		1620175	1620225	102,102,255
chr3L	1620225	1620275		24		1620225	1620275	102,102,255
chr3L	1620275	1620325		24		1620275	1620325	102,102,255
chr3L	1654425	1654475		24		1654425	1654475	102,102,255
chr3L	1654675	1654725		24		1654675	1654725	102,102,255
chr3L	1654725	1654775		24		1654725	1654775	102,102,255
chr3L	1655425	1655475		24		1655425	1655475	102,102,255
chr3L	1656625	1656675		24		1656625	1656675	102,102,255
chr3L	2779025	2779075		24		2779025	2779075	102,102,255
chr3L	2779075	2779125		24		2779075	2779125	102,102,255
chr3L	3117775	3117825		24		3117775	3117825	102,102,255
chr3L	3151425	3151475		24		3151425	3151475	102,102,255
chr3L	3151525	3151575		24		3151525	3151575	102,102,255
chr3L	3151575	3151625		24		3151575	3151625	102,102,255
chr3L	3154775	3154825		24		3154775	3154825	102,102,255
chr3L	3171875	3171925		24		3171875	3171925	102,102,255
chr3L	3203125	3203175		24		3203125	3203175	102,102,255
chr3L	3204625	3204675		24		3204625	3204675	102,102,255
chr3L	3208625	3208675		24		3208625	3208675	102,102,255
chr3L	3208675	3208725		24		3208675	3208725	102,102,255
chr3L	3210625	3210675		24		3210625	3210675	102,102,255
chr3L	3210675	3210725		24		3210675	3210725	102,102,255
chr3L	3210725	3210775		24		3210725	3210775	102,102,255
chr3L	3210775	3210825		24		3210775	3210825	102,102,255
chr3L	3212675	3212725		24		3212675	3212725	102,102,255
chr3L	3212725	3212775		24		3212725	3212775	102,102,255
chr3L	3212775	3212825		24		3212775	3212825	102,102,255
chr3L	3212825	3212875		24		3212825	3212875	102,102,255
chr3L	3212875	3212925		24		3212875	3212925	102,102,255
chr3L	3212925	3212975		24		3212925	3212975	102,102,255
chr3L	3212975	3213025		24		3212975	3213025	102,102,255
chr3L	3213025	3213075		24		3213025	3213075	102,102,255
chr3L	3213075	3213125		24		3213075	3213125	102,102,255
chr3L	3213125	3213175		24		3213125	3213175	102,102,255
chr3L	3213175	3213225		24		3213175	3213225	102,102,255
chr3L	3213225	3213275		24		3213225	3213275	102,102,255
chr3L	3214575	3214625		24		3214575	3214625	102,102,255
chr3L	3229375	3229425		24		3229375	3229425	102,102,255
chr3L	3229425	3229475		24		3229425	3229475	102,102,255
chr3L	3234825	3234875		24		3234825	3234875	102,102,255
chr3L	6906725	6906775		24		6906725	6906775	102,102,255
chr3L	8883575	8883625		24		8883575	8883625	102,102,255
chr3L	8883625	8883675		24		8883625	8883675	102,102,255
chr3L	8883675	8883725		24		8883675	8883725	102,102,255
chr3L	8883725	8883775		24		8883725	8883775	102,102,255
chr3R	4836075	4836125		24		4836075	4836125	102,102,255
chr3R	5812575	5812625		24		5812575	5812625	102,102,255
chr3R	6118425	6118475		24		6118425	6118475	102,102,255
chr3R	6118475	6118525		24		6118475	6118525	102,102,255
chr3R	6118525	6118575		24		6118525	6118575	102,102,255
chr3R	6118575	6118625		24		6118575	6118625	102,102,255
chr3R	6118625	6118675		24		6118625	6118675	102,102,255
chr3R	6118675	6118725		24		6118675	6118725	102,102,255
chr3R	6118775	6118825		24		6118775	6118825	102,102,255
chr3R	6118825	6118875		24		6118825	6118875	102,102,255
chr3R	16118475	16118525		24		16118475	16118525	102,102,255
chr3R	16123025	16123075		24		16123025	16123075	102,102,255
chr3R	17986725	17986775		24		17986725	17986775	102,102,255
chr3R	21491225	21491275		24		21491225	21491275	102,102,255
chrX	144125	144175		24		144125	144175	102,102,255
chrX	144675	144725		24		144675	144725	102,102,255
chrX	145325	145375		24		145325	145375	102,102,255
chrX	145625	145675		24		145625	145675	102,102,255
chrX	145675	145725		24		145675	145725	102,102,255
chrX	145725	145775		24		145725	145775	102,102,255
chrX	145775	145825		24		145775	145825	102,102,255
chrX	145825	145875		24		145825	145875	102,102,255
chrX	145975	146025		24		145975	146025	102,102,255
chrX	146075	146125		24		146075	146125	102,102,255
chrX	146125	146175		24		146125	146175	102,102,255
chrX	146175	146225		24		146175	146225	102,102,255
chrX	146975	147025		24		146975	147025	102,102,255
chrX	153075	153125		24		153075	153125	102,102,255
chrX	165775	165825		24		165775	165825	102,102,255
chrX	165825	165875		24		165825	165875	102,102,255
chrX	165875	165925		24		165875	165925	102,102,255
chrX	165925	165975		24		165925	165975	102,102,255
chrX	166175	166225		24		166175	166225	102,102,255
chrX	365375	365425		24		365375	365425	102,102,255
chrX	365425	365475		24		365425	365475	102,102,255
chrX	365875	365925		24		365875	365925	102,102,255
chrX	365975	366025		24		365975	366025	102,102,255
chrX	368625	368675		24		368625	368675	102,102,255
chrX	378875	378925		24		378875	378925	102,102,255
chrX	411775	411825		24		411775	411825	102,102,255
chrX	411825	411875		24		411825	411875	102,102,255
chrX	411875	411925		24		411875	411925	102,102,255
chrX	411975	412025		24		411975	412025	102,102,255
chrX	413275	413325		24		413275	413325	102,102,255
chrX	503825	503875		24		503825	503875	102,102,255
chrX	505025	505075		24		505025	505075	102,102,255
chrX	505075	505125		24		505075	505125	102,102,255
chrX	505125	505175		24		505125	505175	102,102,255
chrX	507725	507775		24		507725	507775	102,102,255
chrX	507875	507925		24		507875	507925	102,102,255
chrX	535825	535875		24		535825	535875	102,102,255
chrX	536075	536125		24		536075	536125	102,102,255
chrX	537125	537175		24		537125	537175	102,102,255
chrX	537425	537475		24		537425	537475	102,102,255
chrX	537475	537525		24		537475	537525	102,102,255
chrX	537625	537675		24		537625	537675	102,102,255
chrX	543825	543875		24		543825	543875	102,102,255
chrX	543875	543925		24		543875	543925	102,102,255
chrX	543925	543975		24		543925	543975	102,102,255
chrX	544475	544525		24		544475	544525	102,102,255
chrX	544525	544575		24		544525	544575	102,102,255
chrX	544575	544625		24		544575	544625	102,102,255
chrX	544625	544675		24		544625	544675	102,102,255
chrX	545275	545325		24		545275	545325	102,102,255
chrX	545325	545375		24		545325	545375	102,102,255
chrX	693025	693075		24		693025	693075	102,102,255
chrX	817725	817775		24		817725	817775	102,102,255
chrX	817775	817825		24		817775	817825	102,102,255
chrX	817825	817875		24		817825	817875	102,102,255
chrX	818625	818675		24		818625	818675	102,102,255
chrX	1111375	1111425		24		1111375	1111425	102,102,255
chrX	1114975	1115025		24		1114975	1115025	102,102,255
chrX	1115375	1115425		24		1115375	1115425	102,102,255
chrX	1115425	1115475		24		1115425	1115475	102,102,255
chrX	1115475	1115525		24		1115475	1115525	102,102,255
chrX	1115575	1115625		24		1115575	1115625	102,102,255
chrX	1115975	1116025		24		1115975	1116025	102,102,255
chrX	1116025	1116075		24		1116025	1116075	102,102,255
chrX	1116175	1116225		24		1116175	1116225	102,102,255
chrX	1116225	1116275		24		1116225	1116275	102,102,255
chrX	1116275	1116325		24		1116275	1116325	102,102,255
chrX	1117125	1117175		24		1117125	1117175	102,102,255
chrX	1117175	1117225		24		1117175	1117225	102,102,255
chrX	1117225	1117275		24		1117225	1117275	102,102,255
chrX	1117275	1117325		24		1117275	1117325	102,102,255
chrX	1117325	1117375		24		1117325	1117375	102,102,255
chrX	1117675	1117725		24		1117675	1117725	102,102,255
chrX	1117725	1117775		24		1117725	1117775	102,102,255
chrX	1184325	1184375		24		1184325	1184375	102,102,255
chrX	1244775	1244825		24		1244775	1244825	102,102,255
chrX	1283425	1283475		24		1283425	1283475	102,102,255
chrX	1289925	1289975		24		1289925	1289975	102,102,255
chrX	1290175	1290225		24		1290175	1290225	102,102,255
chrX	1290425	1290475		24		1290425	1290475	102,102,255
chrX	1290625	1290675		24		1290625	1290675	102,102,255
chrX	1290925	1290975		24		1290925	1290975	102,102,255
chrX	1349775	1349825		24		1349775	1349825	102,102,255
chrX	1350975	1351025		24		1350975	1351025	102,102,255
chrX	1351025	1351075		24		1351025	1351075	102,102,255
chrX	1351075	1351125		24		1351075	1351125	102,102,255
chrX	1351125	1351175		24		1351125	1351175	102,102,255
chrX	1351175	1351225		24		1351175	1351225	102,102,255
chrX	1351225	1351275		24		1351225	1351275	102,102,255
chrX	1351275	1351325		24		1351275	1351325	102,102,255
chrX	1351325	1351375		24		1351325	1351375	102,102,255
chrX	1351375	1351425		24		1351375	1351425	102,102,255
chrX	1351425	1351475		24		1351425	1351475	102,102,255
chrX	1351475	1351525		24		1351475	1351525	102,102,255
chrX	1352625	1352675		24		1352625	1352675	102,102,255
chrX	1356475	1356525		24		1356475	1356525	102,102,255
chrX	1410475	1410525		24		1410475	1410525	102,102,255
chrX	1410525	1410575		24		1410525	1410575	102,102,255
chrX	1410575	1410625		24		1410575	1410625	102,102,255
chrX	1410625	1410675		24		1410625	1410675	102,102,255
chrX	1410825	1410875		24		1410825	1410875	102,102,255
chrX	1410875	1410925		24		1410875	1410925	102,102,255
chrX	1410925	1410975		24		1410925	1410975	102,102,255
chrX	1410975	1411025		24		1410975	1411025	102,102,255
chrX	1549675	1549725		24		1549675	1549725	102,102,255
chrX	1549725	1549775		24		1549725	1549775	102,102,255
chrX	1549775	1549825		24		1549775	1549825	102,102,255
chrX	1549925	1549975		24		1549925	1549975	102,102,255
chrX	1550375	1550425		24		1550375	1550425	102,102,255
chrX	1550425	1550475		24		1550425	1550475	102,102,255
chrX	1550625	1550675		24		1550625	1550675	102,102,255
chrX	1550725	1550775		24		1550725	1550775	102,102,255
chrX	1550775	1550825		24		1550775	1550825	102,102,255
chrX	1551075	1551125		24		1551075	1551125	102,102,255
chrX	1551125	1551175		24		1551125	1551175	102,102,255
chrX	1551225	1551275		24		1551225	1551275	102,102,255
chrX	1551275	1551325		24		1551275	1551325	102,102,255
chrX	1551325	1551375		24		1551325	1551375	102,102,255
chrX	1551375	1551425		24		1551375	1551425	102,102,255
chrX	1551425	1551475		24		1551425	1551475	102,102,255
chrX	1551475	1551525		24		1551475	1551525	102,102,255
chrX	1551525	1551575		24		1551525	1551575	102,102,255
chrX	1551575	1551625		24		1551575	1551625	102,102,255
chrX	1551625	1551675		24		1551625	1551675	102,102,255
chrX	1551675	1551725		24		1551675	1551725	102,102,255
chrX	1551725	1551775		24		1551725	1551775	102,102,255
chrX	1551775	1551825		24		1551775	1551825	102,102,255
chrX	1551825	1551875		24		1551825	1551875	102,102,255
chrX	1551875	1551925		24		1551875	1551925	102,102,255
chrX	1551925	1551975		24		1551925	1551975	102,102,255
chrX	1551975	1552025		24		1551975	1552025	102,102,255
chrX	1552025	1552075		24		1552025	1552075	102,102,255
chrX	1552075	1552125		24		1552075	1552125	102,102,255
chrX	1552125	1552175		24		1552125	1552175	102,102,255
chrX	1552175	1552225		24		1552175	1552225	102,102,255
chrX	1552475	1552525		24		1552475	1552525	102,102,255
chrX	1552525	1552575		24		1552525	1552575	102,102,255
chrX	1552725	1552775		24		1552725	1552775	102,102,255
chrX	1552775	1552825		24		1552775	1552825	102,102,255
chrX	1552825	1552875		24		1552825	1552875	102,102,255
chrX	1552875	1552925		24		1552875	1552925	102,102,255
chrX	1553275	1553325		24		1553275	1553325	102,102,255
chrX	1553325	1553375		24		1553325	1553375	102,102,255
chrX	1553775	1553825		24		1553775	1553825	102,102,255
chrX	1553875	1553925		24		1553875	1553925	102,102,255
chrX	1553925	1553975		24		1553925	1553975	102,102,255
chrX	1554375	1554425		24		1554375	1554425	102,102,255
chrX	1554425	1554475		24		1554425	1554475	102,102,255
chrX	1554475	1554525		24		1554475	1554525	102,102,255
chrX	1555025	1555075		24		1555025	1555075	102,102,255
chrX	1555125	1555175		24		1555125	1555175	102,102,255
chrX	1555175	1555225		24		1555175	1555225	102,102,255
chrX	1555275	1555325		24		1555275	1555325	102,102,255
chrX	1555375	1555425		24		1555375	1555425	102,102,255
chrX	1555425	1555475		24		1555425	1555475	102,102,255
chrX	1555475	1555525		24		1555475	1555525	102,102,255
chrX	1555525	1555575		24		1555525	1555575	102,102,255
chrX	1555575	1555625		24		1555575	1555625	102,102,255
chrX	1555625	1555675		24		1555625	1555675	102,102,255
chrX	1555675	1555725		24		1555675	1555725	102,102,255
chrX	1555775	1555825		24		1555775	1555825	102,102,255
chrX	1555875	1555925		24		1555875	1555925	102,102,255
chrX	1555975	1556025		24		1555975	1556025	102,102,255
chrX	1556025	1556075		24		1556025	1556075	102,102,255
chrX	1556075	1556125		24		1556075	1556125	102,102,255
chrX	1556425	1556475		24		1556425	1556475	102,102,255
chrX	1556475	1556525		24		1556475	1556525	102,102,255
chrX	1556925	1556975		24		1556925	1556975	102,102,255
chrX	1556975	1557025		24		1556975	1557025	102,102,255
chrX	1557025	1557075		24		1557025	1557075	102,102,255
chrX	1557075	1557125		24		1557075	1557125	102,102,255
chrX	1557125	1557175		24		1557125	1557175	102,102,255
chrX	1558475	1558525		24		1558475	1558525	102,102,255
chrX	1566525	1566575		24		1566525	1566575	102,102,255
chrX	1566575	1566625		24		1566575	1566625	102,102,255
chrX	1567475	1567525		24		1567475	1567525	102,102,255
chrX	1567525	1567575		24		1567525	1567575	102,102,255
chrX	1567575	1567625		24		1567575	1567625	102,102,255
chrX	1567625	1567675		24		1567625	1567675	102,102,255
chrX	1567675	1567725		24		1567675	1567725	102,102,255
chrX	1567725	1567775		24		1567725	1567775	102,102,255
chrX	1567825	1567875		24		1567825	1567875	102,102,255
chrX	1567925	1567975		24		1567925	1567975	102,102,255
chrX	1567975	1568025		24		1567975	1568025	102,102,255
chrX	1568025	1568075		24		1568025	1568075	102,102,255
chrX	1569225	1569275		24		1569225	1569275	102,102,255
chrX	1569375	1569425		24		1569375	1569425	102,102,255
chrX	1569525	1569575		24		1569525	1569575	102,102,255
chrX	1569575	1569625		24		1569575	1569625	102,102,255
chrX	1570825	1570875		24		1570825	1570875	102,102,255
chrX	1570975	1571025		24		1570975	1571025	102,102,255
chrX	1571025	1571075		24		1571025	1571075	102,102,255
chrX	1571075	1571125		24		1571075	1571125	102,102,255
chrX	1571425	1571475		24		1571425	1571475	102,102,255
chrX	1571475	1571525		24		1571475	1571525	102,102,255
chrX	1573825	1573875		24		1573825	1573875	102,102,255
chrX	1573875	1573925		24		1573875	1573925	102,102,255
chrX	1574175	1574225		24		1574175	1574225	102,102,255
chrX	1574225	1574275		24		1574225	1574275	102,102,255
chrX	1574575	1574625		24		1574575	1574625	102,102,255
chrX	1574875	1574925		24		1574875	1574925	102,102,255
chrX	1574925	1574975		24		1574925	1574975	102,102,255
chrX	1575675	1575725		24		1575675	1575725	102,102,255
chrX	1575775	1575825		24		1575775	1575825	102,102,255
chrX	1575825	1575875		24		1575825	1575875	102,102,255
chrX	1576275	1576325		24		1576275	1576325	102,102,255
chrX	1576325	1576375		24		1576325	1576375	102,102,255
chrX	1576375	1576425		24		1576375	1576425	102,102,255
chrX	1576425	1576475		24		1576425	1576475	102,102,255
chrX	1576475	1576525		24		1576475	1576525	102,102,255
chrX	1576525	1576575		24		1576525	1576575	102,102,255
chrX	1576625	1576675		24		1576625	1576675	102,102,255
chrX	1576675	1576725		24		1576675	1576725	102,102,255
chrX	1576725	1576775		24		1576725	1576775	102,102,255
chrX	1576775	1576825		24		1576775	1576825	102,102,255
chrX	1576825	1576875		24		1576825	1576875	102,102,255
chrX	1576875	1576925		24		1576875	1576925	102,102,255
chrX	1576925	1576975		24		1576925	1576975	102,102,255
chrX	1577025	1577075		24		1577025	1577075	102,102,255
chrX	1577125	1577175		24		1577125	1577175	102,102,255
chrX	1577175	1577225		24		1577175	1577225	102,102,255
chrX	1577275	1577325		24		1577275	1577325	102,102,255
chrX	1577325	1577375		24		1577325	1577375	102,102,255
chrX	1577375	1577425		24		1577375	1577425	102,102,255
chrX	1577425	1577475		24		1577425	1577475	102,102,255
chrX	1577475	1577525		24		1577475	1577525	102,102,255
chrX	1577525	1577575		24		1577525	1577575	102,102,255
chrX	1577775	1577825		24		1577775	1577825	102,102,255
chrX	1577875	1577925		24		1577875	1577925	102,102,255
chrX	1577925	1577975		24		1577925	1577975	102,102,255
chrX	1577975	1578025		24		1577975	1578025	102,102,255
chrX	1578075	1578125		24		1578075	1578125	102,102,255
chrX	1578125	1578175		24		1578125	1578175	102,102,255
chrX	1578175	1578225		24		1578175	1578225	102,102,255
chrX	1578225	1578275		24		1578225	1578275	102,102,255
chrX	1578275	1578325		24		1578275	1578325	102,102,255
chrX	1578325	1578375		24		1578325	1578375	102,102,255
chrX	1578375	1578425		24		1578375	1578425	102,102,255
chrX	1578475	1578525		24		1578475	1578525	102,102,255
chrX	1578525	1578575		24		1578525	1578575	102,102,255
chrX	1578625	1578675		24		1578625	1578675	102,102,255
chrX	1578825	1578875		24		1578825	1578875	102,102,255
chrX	1578875	1578925		24		1578875	1578925	102,102,255
chrX	1578925	1578975		24		1578925	1578975	102,102,255
chrX	1578975	1579025		24		1578975	1579025	102,102,255
chrX	1579025	1579075		24		1579025	1579075	102,102,255
chrX	1579075	1579125		24		1579075	1579125	102,102,255
chrX	1579125	1579175		24		1579125	1579175	102,102,255
chrX	1579175	1579225		24		1579175	1579225	102,102,255
chrX	1579225	1579275		24		1579225	1579275	102,102,255
chrX	1579275	1579325		24		1579275	1579325	102,102,255
chrX	1580525	1580575		24		1580525	1580575	102,102,255
chrX	1580575	1580625		24		1580575	1580625	102,102,255
chrX	1580725	1580775		24		1580725	1580775	102,102,255
chrX	1580775	1580825		24		1580775	1580825	102,102,255
chrX	1581375	1581425		24		1581375	1581425	102,102,255
chrX	1582675	1582725		24		1582675	1582725	102,102,255
chrX	1582725	1582775		24		1582725	1582775	102,102,255
chrX	1582825	1582875		24		1582825	1582875	102,102,255
chrX	1582875	1582925		24		1582875	1582925	102,102,255
chrX	1583175	1583225		24		1583175	1583225	102,102,255
chrX	1583225	1583275		24		1583225	1583275	102,102,255
chrX	1583475	1583525		24		1583475	1583525	102,102,255
chrX	1583625	1583675		24		1583625	1583675	102,102,255
chrX	1583675	1583725		24		1583675	1583725	102,102,255
chrX	1583725	1583775		24		1583725	1583775	102,102,255
chrX	1583975	1584025		24		1583975	1584025	102,102,255
chrX	1584025	1584075		24		1584025	1584075	102,102,255
chrX	1584075	1584125		24		1584075	1584125	102,102,255
chrX	1584125	1584175		24		1584125	1584175	102,102,255
chrX	1584175	1584225		24		1584175	1584225	102,102,255
chrX	1584225	1584275		24		1584225	1584275	102,102,255
chrX	1584275	1584325		24		1584275	1584325	102,102,255
chrX	1584875	1584925		24		1584875	1584925	102,102,255
chrX	1585125	1585175		24		1585125	1585175	102,102,255
chrX	1585175	1585225		24		1585175	1585225	102,102,255
chrX	1585275	1585325		24		1585275	1585325	102,102,255
chrX	1670925	1670975		24		1670925	1670975	102,102,255
chrX	1670975	1671025		24		1670975	1671025	102,102,255
chrX	1671025	1671075		24		1671025	1671075	102,102,255
chrX	1671075	1671125		24		1671075	1671125	102,102,255
chrX	1671125	1671175		24		1671125	1671175	102,102,255
chrX	1671175	1671225		24		1671175	1671225	102,102,255
chrX	1671225	1671275		24		1671225	1671275	102,102,255
chrX	1671275	1671325		24		1671275	1671325	102,102,255
chrX	1671325	1671375		24		1671325	1671375	102,102,255
chrX	1671375	1671425		24		1671375	1671425	102,102,255
chrX	1671425	1671475		24		1671425	1671475	102,102,255
chrX	1671625	1671675		24		1671625	1671675	102,102,255
chrX	1671675	1671725		24		1671675	1671725	102,102,255
chrX	1671725	1671775		24		1671725	1671775	102,102,255
chrX	1671775	1671825		24		1671775	1671825	102,102,255
chrX	1671825	1671875		24		1671825	1671875	102,102,255
chrX	1671875	1671925		24		1671875	1671925	102,102,255
chrX	1671925	1671975		24		1671925	1671975	102,102,255
chrX	1671975	1672025		24		1671975	1672025	102,102,255
chrX	1672025	1672075		24		1672025	1672075	102,102,255
chrX	1672075	1672125		24		1672075	1672125	102,102,255
chrX	1672375	1672425		24		1672375	1672425	102,102,255
chrX	1672425	1672475		24		1672425	1672475	102,102,255
chrX	1672475	1672525		24		1672475	1672525	102,102,255
chrX	1672525	1672575		24		1672525	1672575	102,102,255
chrX	1672575	1672625		24		1672575	1672625	102,102,255
chrX	1672625	1672675		24		1672625	1672675	102,102,255
chrX	1672675	1672725		24		1672675	1672725	102,102,255
chrX	1672725	1672775		24		1672725	1672775	102,102,255
chrX	1672775	1672825		24		1672775	1672825	102,102,255
chrX	1672825	1672875		24		1672825	1672875	102,102,255
chrX	1672875	1672925		24		1672875	1672925	102,102,255
chrX	1672925	1672975		24		1672925	1672975	102,102,255
chrX	1672975	1673025		24		1672975	1673025	102,102,255
chrX	1673025	1673075		24		1673025	1673075	102,102,255
chrX	1673075	1673125		24		1673075	1673125	102,102,255
chrX	1673125	1673175		24		1673125	1673175	102,102,255
chrX	1673175	1673225		24		1673175	1673225	102,102,255
chrX	1673225	1673275		24		1673225	1673275	102,102,255
chrX	1673275	1673325		24		1673275	1673325	102,102,255
chrX	1673325	1673375		24		1673325	1673375	102,102,255
chrX	1673375	1673425		24		1673375	1673425	102,102,255
chrX	1673425	1673475		24		1673425	1673475	102,102,255
chrX	1673475	1673525		24		1673475	1673525	102,102,255
chrX	1673525	1673575		24		1673525	1673575	102,102,255
chrX	1673575	1673625		24		1673575	1673625	102,102,255
chrX	1673625	1673675		24		1673625	1673675	102,102,255
chrX	1673675	1673725		24		1673675	1673725	102,102,255
chrX	1673725	1673775		24		1673725	1673775	102,102,255
chrX	1673775	1673825		24		1673775	1673825	102,102,255
chrX	1673825	1673875		24		1673825	1673875	102,102,255
chrX	1673875	1673925		24		1673875	1673925	102,102,255
chrX	1673925	1673975		24		1673925	1673975	102,102,255
chrX	1673975	1674025		24		1673975	1674025	102,102,255
chrX	1674025	1674075		24		1674025	1674075	102,102,255
chrX	1674075	1674125		24		1674075	1674125	102,102,255
chrX	1674125	1674175		24		1674125	1674175	102,102,255
chrX	1674175	1674225		24		1674175	1674225	102,102,255
chrX	1674225	1674275		24		1674225	1674275	102,102,255
chrX	1674275	1674325		24		1674275	1674325	102,102,255
chrX	1674325	1674375		24		1674325	1674375	102,102,255
chrX	1674375	1674425		24		1674375	1674425	102,102,255
chrX	1674425	1674475		24		1674425	1674475	102,102,255
chrX	1674475	1674525		24		1674475	1674525	102,102,255
chrX	1674625	1674675		24		1674625	1674675	102,102,255
chrX	1674675	1674725		24		1674675	1674725	102,102,255
chrX	1674725	1674775		24		1674725	1674775	102,102,255
chrX	1674775	1674825		24		1674775	1674825	102,102,255
chrX	1674825	1674875		24		1674825	1674875	102,102,255
chrX	1674875	1674925		24		1674875	1674925	102,102,255
chrX	1674925	1674975		24		1674925	1674975	102,102,255
chrX	1674975	1675025		24		1674975	1675025	102,102,255
chrX	1675025	1675075		24		1675025	1675075	102,102,255
chrX	1675525	1675575		24		1675525	1675575	102,102,255
chrX	1675575	1675625		24		1675575	1675625	102,102,255
chrX	1675625	1675675		24		1675625	1675675	102,102,255
chrX	1676375	1676425		24		1676375	1676425	102,102,255
chrX	1676425	1676475		24		1676425	1676475	102,102,255
chrX	1676475	1676525		24		1676475	1676525	102,102,255
chrX	1676525	1676575		24		1676525	1676575	102,102,255
chrX	1676575	1676625		24		1676575	1676625	102,102,255
chrX	1676675	1676725		24		1676675	1676725	102,102,255
chrX	1676975	1677025		24		1676975	1677025	102,102,255
chrX	1677025	1677075		24		1677025	1677075	102,102,255
chrX	1677175	1677225		24		1677175	1677225	102,102,255
chrX	1677225	1677275		24		1677225	1677275	102,102,255
chrX	1677275	1677325		24		1677275	1677325	102,102,255
chrX	1677325	1677375		24		1677325	1677375	102,102,255
chrX	1677375	1677425		24		1677375	1677425	102,102,255
chrX	1677425	1677475		24		1677425	1677475	102,102,255
chrX	1677475	1677525		24		1677475	1677525	102,102,255
chrX	1677525	1677575		24		1677525	1677575	102,102,255
chrX	1677575	1677625		24		1677575	1677625	102,102,255
chrX	1677625	1677675		24		1677625	1677675	102,102,255
chrX	1677675	1677725		24		1677675	1677725	102,102,255
chrX	1677725	1677775		24		1677725	1677775	102,102,255
chrX	1677775	1677825		24		1677775	1677825	102,102,255
chrX	1677875	1677925		24		1677875	1677925	102,102,255
chrX	1680725	1680775		24		1680725	1680775	102,102,255
chrX	1744275	1744325		24		1744275	1744325	102,102,255
chrX	1746125	1746175		24		1746125	1746175	102,102,255
chrX	1746175	1746225		24		1746175	1746225	102,102,255
chrX	1746225	1746275		24		1746225	1746275	102,102,255
chrX	1746275	1746325		24		1746275	1746325	102,102,255
chrX	1747825	1747875		24		1747825	1747875	102,102,255
chrX	1779475	1779525		24		1779475	1779525	102,102,255
chrX	1780025	1780075		24		1780025	1780075	102,102,255
chrX	1806425	1806475		24		1806425	1806475	102,102,255
chrX	1806975	1807025		24		1806975	1807025	102,102,255
chrX	1807025	1807075		24		1807025	1807075	102,102,255
chrX	1807075	1807125		24		1807075	1807125	102,102,255
chrX	1807325	1807375		24		1807325	1807375	102,102,255
chrX	1807375	1807425		24		1807375	1807425	102,102,255
chrX	1807675	1807725		24		1807675	1807725	102,102,255
chrX	1809375	1809425		24		1809375	1809425	102,102,255
chrX	1809575	1809625		24		1809575	1809625	102,102,255
chrX	1809625	1809675		24		1809625	1809675	102,102,255
chrX	1809675	1809725		24		1809675	1809725	102,102,255
chrX	1809775	1809825		24		1809775	1809825	102,102,255
chrX	1809875	1809925		24		1809875	1809925	102,102,255
chrX	1809975	1810025		24		1809975	1810025	102,102,255
chrX	1810225	1810275		24		1810225	1810275	102,102,255
chrX	1810275	1810325		24		1810275	1810325	102,102,255
chrX	1810325	1810375		24		1810325	1810375	102,102,255
chrX	1810375	1810425		24		1810375	1810425	102,102,255
chrX	1810475	1810525		24		1810475	1810525	102,102,255
chrX	1810675	1810725		24		1810675	1810725	102,102,255
chrX	1810725	1810775		24		1810725	1810775	102,102,255
chrX	1810975	1811025		24		1810975	1811025	102,102,255
chrX	1812225	1812275		24		1812225	1812275	102,102,255
chrX	1812275	1812325		24		1812275	1812325	102,102,255
chrX	1812875	1812925		24		1812875	1812925	102,102,255
chrX	1813425	1813475		24		1813425	1813475	102,102,255
chrX	1813475	1813525		24		1813475	1813525	102,102,255
chrX	1820125	1820175		24		1820125	1820175	102,102,255
chrX	1820475	1820525		24		1820475	1820525	102,102,255
chrX	1820525	1820575		24		1820525	1820575	102,102,255
chrX	1820825	1820875		24		1820825	1820875	102,102,255
chrX	1910475	1910525		24		1910475	1910525	102,102,255
chrX	1910525	1910575		24		1910525	1910575	102,102,255
chrX	1910575	1910625		24		1910575	1910625	102,102,255
chrX	1910625	1910675		24		1910625	1910675	102,102,255
chrX	1910675	1910725		24		1910675	1910725	102,102,255
chrX	1910725	1910775		24		1910725	1910775	102,102,255
chrX	1910775	1910825		24		1910775	1910825	102,102,255
chrX	1910825	1910875		24		1910825	1910875	102,102,255
chrX	1910925	1910975		24		1910925	1910975	102,102,255
chrX	1911025	1911075		24		1911025	1911075	102,102,255
chrX	1911075	1911125		24		1911075	1911125	102,102,255
chrX	1911125	1911175		24		1911125	1911175	102,102,255
chrX	1912575	1912625		24		1912575	1912625	102,102,255
chrX	1912625	1912675		24		1912625	1912675	102,102,255
chrX	1912675	1912725		24		1912675	1912725	102,102,255
chrX	1912725	1912775		24		1912725	1912775	102,102,255
chrX	1912775	1912825		24		1912775	1912825	102,102,255
chrX	1912925	1912975		24		1912925	1912975	102,102,255
chrX	1913425	1913475		24		1913425	1913475	102,102,255
chrX	1913475	1913525		24		1913475	1913525	102,102,255
chrX	1913525	1913575		24		1913525	1913575	102,102,255
chrX	1913575	1913625		24		1913575	1913625	102,102,255
chrX	1913625	1913675		24		1913625	1913675	102,102,255
chrX	1913675	1913725		24		1913675	1913725	102,102,255
chrX	1913725	1913775		24		1913725	1913775	102,102,255
chrX	1913825	1913875		24		1913825	1913875	102,102,255
chrX	1913875	1913925		24		1913875	1913925	102,102,255
chrX	1913925	1913975		24		1913925	1913975	102,102,255
chrX	1913975	1914025		24		1913975	1914025	102,102,255
chrX	1914425	1914475		24		1914425	1914475	102,102,255
chrX	1914475	1914525		24		1914475	1914525	102,102,255
chrX	1914525	1914575		24		1914525	1914575	102,102,255
chrX	1914575	1914625		24		1914575	1914625	102,102,255
chrX	1914625	1914675		24		1914625	1914675	102,102,255
chrX	1914725	1914775		24		1914725	1914775	102,102,255
chrX	1914775	1914825		24		1914775	1914825	102,102,255
chrX	1914825	1914875		24		1914825	1914875	102,102,255
chrX	1914875	1914925		24		1914875	1914925	102,102,255
chrX	1914925	1914975		24		1914925	1914975	102,102,255
chrX	1914975	1915025		24		1914975	1915025	102,102,255
chrX	1915025	1915075		24		1915025	1915075	102,102,255
chrX	1915075	1915125		24		1915075	1915125	102,102,255
chrX	1915175	1915225		24		1915175	1915225	102,102,255
chrX	1915725	1915775		24		1915725	1915775	102,102,255
chrX	1916075	1916125		24		1916075	1916125	102,102,255
chrX	1916125	1916175		24		1916125	1916175	102,102,255
chrX	1916175	1916225		24		1916175	1916225	102,102,255
chrX	1916225	1916275		24		1916225	1916275	102,102,255
chrX	1916275	1916325		24		1916275	1916325	102,102,255
chrX	1916325	1916375		24		1916325	1916375	102,102,255
chrX	1916375	1916425		24		1916375	1916425	102,102,255
chrX	1916425	1916475		24		1916425	1916475	102,102,255
chrX	1916575	1916625		24		1916575	1916625	102,102,255
chrX	1916625	1916675		24		1916625	1916675	102,102,255
chrX	1916675	1916725		24		1916675	1916725	102,102,255
chrX	1916725	1916775		24		1916725	1916775	102,102,255
chrX	1916775	1916825		24		1916775	1916825	102,102,255
chrX	1916825	1916875		24		1916825	1916875	102,102,255
chrX	1916875	1916925		24		1916875	1916925	102,102,255
chrX	1917025	1917075		24		1917025	1917075	102,102,255
chrX	1917075	1917125		24		1917075	1917125	102,102,255
chrX	1917125	1917175		24		1917125	1917175	102,102,255
chrX	1917175	1917225		24		1917175	1917225	102,102,255
chrX	1917225	1917275		24		1917225	1917275	102,102,255
chrX	1917275	1917325		24		1917275	1917325	102,102,255
chrX	1917325	1917375		24		1917325	1917375	102,102,255
chrX	1917375	1917425		24		1917375	1917425	102,102,255
chrX	1917425	1917475		24		1917425	1917475	102,102,255
chrX	1917475	1917525		24		1917475	1917525	102,102,255
chrX	1917525	1917575		24		1917525	1917575	102,102,255
chrX	1917575	1917625		24		1917575	1917625	102,102,255
chrX	1917625	1917675		24		1917625	1917675	102,102,255
chrX	1919125	1919175		24		1919125	1919175	102,102,255
chrX	1919175	1919225		24		1919175	1919225	102,102,255
chrX	1919225	1919275		24		1919225	1919275	102,102,255
chrX	1919275	1919325		24		1919275	1919325	102,102,255
chrX	1919325	1919375		24		1919325	1919375	102,102,255
chrX	1919925	1919975		24		1919925	1919975	102,102,255
chrX	1919975	1920025		24		1919975	1920025	102,102,255
chrX	1920025	1920075		24		1920025	1920075	102,102,255
chrX	1920075	1920125		24		1920075	1920125	102,102,255
chrX	1920225	1920275		24		1920225	1920275	102,102,255
chrX	1920275	1920325		24		1920275	1920325	102,102,255
chrX	1920325	1920375		24		1920325	1920375	102,102,255
chrX	1920425	1920475		24		1920425	1920475	102,102,255
chrX	1920725	1920775		24		1920725	1920775	102,102,255
chrX	1920775	1920825		24		1920775	1920825	102,102,255
chrX	1920825	1920875		24		1920825	1920875	102,102,255
chrX	1920875	1920925		24		1920875	1920925	102,102,255
chrX	1920925	1920975		24		1920925	1920975	102,102,255
chrX	1920975	1921025		24		1920975	1921025	102,102,255
chrX	1921025	1921075		24		1921025	1921075	102,102,255
chrX	1921075	1921125		24		1921075	1921125	102,102,255
chrX	1921125	1921175		24		1921125	1921175	102,102,255
chrX	1921175	1921225		24		1921175	1921225	102,102,255
chrX	1921225	1921275		24		1921225	1921275	102,102,255
chrX	1921275	1921325		24		1921275	1921325	102,102,255
chrX	1921425	1921475		24		1921425	1921475	102,102,255
chrX	1921825	1921875		24		1921825	1921875	102,102,255
chrX	1921875	1921925		24		1921875	1921925	102,102,255
chrX	1921925	1921975		24		1921925	1921975	102,102,255
chrX	1921975	1922025		24		1921975	1922025	102,102,255
chrX	1922025	1922075		24		1922025	1922075	102,102,255
chrX	1922075	1922125		24		1922075	1922125	102,102,255
chrX	1922125	1922175		24		1922125	1922175	102,102,255
chrX	1922175	1922225		24		1922175	1922225	102,102,255
chrX	1922225	1922275		24		1922225	1922275	102,102,255
chrX	1922275	1922325		24		1922275	1922325	102,102,255
chrX	1922475	1922525		24		1922475	1922525	102,102,255
chrX	1922525	1922575		24		1922525	1922575	102,102,255
chrX	1922575	1922625		24		1922575	1922625	102,102,255
chrX	1922625	1922675		24		1922625	1922675	102,102,255
chrX	1922675	1922725		24		1922675	1922725	102,102,255
chrX	1922725	1922775		24		1922725	1922775	102,102,255
chrX	1923025	1923075		24		1923025	1923075	102,102,255
chrX	1923175	1923225		24		1923175	1923225	102,102,255
chrX	1923325	1923375		24		1923325	1923375	102,102,255
chrX	1923675	1923725		24		1923675	1923725	102,102,255
chrX	1923725	1923775		24		1923725	1923775	102,102,255
chrX	1923775	1923825		24		1923775	1923825	102,102,255
chrX	1923825	1923875		24		1923825	1923875	102,102,255
chrX	1924075	1924125		24		1924075	1924125	102,102,255
chrX	1924125	1924175		24		1924125	1924175	102,102,255
chrX	1924175	1924225		24		1924175	1924225	102,102,255
chrX	1924225	1924275		24		1924225	1924275	102,102,255
chrX	1924275	1924325		24		1924275	1924325	102,102,255
chrX	1924325	1924375		24		1924325	1924375	102,102,255
chrX	1924725	1924775		24		1924725	1924775	102,102,255
chrX	1924775	1924825		24		1924775	1924825	102,102,255
chrX	1924825	1924875		24		1924825	1924875	102,102,255
chrX	1924875	1924925		24		1924875	1924925	102,102,255
chrX	1924975	1925025		24		1924975	1925025	102,102,255
chrX	1925025	1925075		24		1925025	1925075	102,102,255
chrX	1925325	1925375		24		1925325	1925375	102,102,255
chrX	1925425	1925475		24		1925425	1925475	102,102,255
chrX	1925525	1925575		24		1925525	1925575	102,102,255
chrX	1925575	1925625		24		1925575	1925625	102,102,255
chrX	1925625	1925675		24		1925625	1925675	102,102,255
chrX	1925675	1925725		24		1925675	1925725	102,102,255
chrX	1925725	1925775		24		1925725	1925775	102,102,255
chrX	1925775	1925825		24		1925775	1925825	102,102,255
chrX	1925825	1925875		24		1925825	1925875	102,102,255
chrX	1926425	1926475		24		1926425	1926475	102,102,255
chrX	1926725	1926775		24		1926725	1926775	102,102,255
chrX	1927275	1927325		24		1927275	1927325	102,102,255
chrX	1927575	1927625		24		1927575	1927625	102,102,255
chrX	1927625	1927675		24		1927625	1927675	102,102,255
chrX	1927725	1927775		24		1927725	1927775	102,102,255
chrX	1927775	1927825		24		1927775	1927825	102,102,255
chrX	1928125	1928175		24		1928125	1928175	102,102,255
chrX	1928575	1928625		24		1928575	1928625	102,102,255
chrX	1928625	1928675		24		1928625	1928675	102,102,255
chrX	1928875	1928925		24		1928875	1928925	102,102,255
chrX	1928925	1928975		24		1928925	1928975	102,102,255
chrX	1931225	1931275		24		1931225	1931275	102,102,255
chrX	1933175	1933225		24		1933175	1933225	102,102,255
chrX	1938325	1938375		24		1938325	1938375	102,102,255
chrX	1939325	1939375		24		1939325	1939375	102,102,255
chrX	1939425	1939475		24		1939425	1939475	102,102,255
chrX	1948775	1948825		24		1948775	1948825	102,102,255
chrX	1949775	1949825		24		1949775	1949825	102,102,255
chrX	1949825	1949875		24		1949825	1949875	102,102,255
chrX	1949875	1949925		24		1949875	1949925	102,102,255
chrX	1950175	1950225		24		1950175	1950225	102,102,255
chrX	1950675	1950725		24		1950675	1950725	102,102,255
chrX	1950825	1950875		24		1950825	1950875	102,102,255
chrX	1950875	1950925		24		1950875	1950925	102,102,255
chrX	1950925	1950975		24		1950925	1950975	102,102,255
chrX	1950975	1951025		24		1950975	1951025	102,102,255
chrX	1951025	1951075		24		1951025	1951075	102,102,255
chrX	1951125	1951175		24		1951125	1951175	102,102,255
chrX	1952775	1952825		24		1952775	1952825	102,102,255
chrX	1952825	1952875		24		1952825	1952875	102,102,255
chrX	1952875	1952925		24		1952875	1952925	102,102,255
chrX	1952975	1953025		24		1952975	1953025	102,102,255
chrX	1987625	1987675		24		1987625	1987675	102,102,255
chrX	1990425	1990475		24		1990425	1990475	102,102,255
chrX	1990625	1990675		24		1990625	1990675	102,102,255
chrX	1990675	1990725		24		1990675	1990725	102,102,255
chrX	1991025	1991075		24		1991025	1991075	102,102,255
chrX	1991325	1991375		24		1991325	1991375	102,102,255
chrX	1991475	1991525		24		1991475	1991525	102,102,255
chrX	1991775	1991825		24		1991775	1991825	102,102,255
chrX	1991825	1991875		24		1991825	1991875	102,102,255
chrX	1991875	1991925		24		1991875	1991925	102,102,255
chrX	1991925	1991975		24		1991925	1991975	102,102,255
chrX	1992125	1992175		24		1992125	1992175	102,102,255
chrX	1992175	1992225		24		1992175	1992225	102,102,255
chrX	1992225	1992275		24		1992225	1992275	102,102,255
chrX	1992325	1992375		24		1992325	1992375	102,102,255
chrX	1992375	1992425		24		1992375	1992425	102,102,255
chrX	1992625	1992675		24		1992625	1992675	102,102,255
chrX	1992675	1992725		24		1992675	1992725	102,102,255
chrX	1992725	1992775		24		1992725	1992775	102,102,255
chrX	1992775	1992825		24		1992775	1992825	102,102,255
chrX	1992825	1992875		24		1992825	1992875	102,102,255
chrX	1992925	1992975		24		1992925	1992975	102,102,255
chrX	1992975	1993025		24		1992975	1993025	102,102,255
chrX	1993025	1993075		24		1993025	1993075	102,102,255
chrX	1993275	1993325		24		1993275	1993325	102,102,255
chrX	1993325	1993375		24		1993325	1993375	102,102,255
chrX	1993375	1993425		24		1993375	1993425	102,102,255
chrX	1993425	1993475		24		1993425	1993475	102,102,255
chrX	1993475	1993525		24		1993475	1993525	102,102,255
chrX	1993525	1993575		24		1993525	1993575	102,102,255
chrX	1993575	1993625		24		1993575	1993625	102,102,255
chrX	1993625	1993675		24		1993625	1993675	102,102,255
chrX	1993675	1993725		24		1993675	1993725	102,102,255
chrX	1993725	1993775		24		1993725	1993775	102,102,255
chrX	1993775	1993825		24		1993775	1993825	102,102,255
chrX	1993825	1993875		24		1993825	1993875	102,102,255
chrX	1993875	1993925		24		1993875	1993925	102,102,255
chrX	1993925	1993975		24		1993925	1993975	102,102,255
chrX	1993975	1994025		24		1993975	1994025	102,102,255
chrX	1994025	1994075		24		1994025	1994075	102,102,255
chrX	1994225	1994275		24		1994225	1994275	102,102,255
chrX	1994275	1994325		24		1994275	1994325	102,102,255
chrX	1994325	1994375		24		1994325	1994375	102,102,255
chrX	1994375	1994425		24		1994375	1994425	102,102,255
chrX	1994425	1994475		24		1994425	1994475	102,102,255
chrX	1994475	1994525		24		1994475	1994525	102,102,255
chrX	1994525	1994575		24		1994525	1994575	102,102,255
chrX	1994625	1994675		24		1994625	1994675	102,102,255
chrX	1994675	1994725		24		1994675	1994725	102,102,255
chrX	1994725	1994775		24		1994725	1994775	102,102,255
chrX	1994875	1994925		24		1994875	1994925	102,102,255
chrX	1994925	1994975		24		1994925	1994975	102,102,255
chrX	1994975	1995025		24		1994975	1995025	102,102,255
chrX	1995025	1995075		24		1995025	1995075	102,102,255
chrX	1995225	1995275		24		1995225	1995275	102,102,255
chrX	1995275	1995325		24		1995275	1995325	102,102,255
chrX	1995325	1995375		24		1995325	1995375	102,102,255
chrX	1995825	1995875		24		1995825	1995875	102,102,255
chrX	1995875	1995925		24		1995875	1995925	102,102,255
chrX	1995925	1995975		24		1995925	1995975	102,102,255
chrX	1995975	1996025		24		1995975	1996025	102,102,255
chrX	1996025	1996075		24		1996025	1996075	102,102,255
chrX	1996075	1996125		24		1996075	1996125	102,102,255
chrX	1996125	1996175		24		1996125	1996175	102,102,255
chrX	1996175	1996225		24		1996175	1996225	102,102,255
chrX	1996225	1996275		24		1996225	1996275	102,102,255
chrX	1996575	1996625		24		1996575	1996625	102,102,255
chrX	1996625	1996675		24		1996625	1996675	102,102,255
chrX	1996675	1996725		24		1996675	1996725	102,102,255
chrX	1996725	1996775		24		1996725	1996775	102,102,255
chrX	1996775	1996825		24		1996775	1996825	102,102,255
chrX	1996825	1996875		24		1996825	1996875	102,102,255
chrX	1997325	1997375		24		1997325	1997375	102,102,255
chrX	1997925	1997975		24		1997925	1997975	102,102,255
chrX	1998075	1998125		24		1998075	1998125	102,102,255
chrX	1998375	1998425		24		1998375	1998425	102,102,255
chrX	1998425	1998475		24		1998425	1998475	102,102,255
chrX	1998875	1998925		24		1998875	1998925	102,102,255
chrX	1998925	1998975		24		1998925	1998975	102,102,255
chrX	1998975	1999025		24		1998975	1999025	102,102,255
chrX	1999025	1999075		24		1999025	1999075	102,102,255
chrX	1999075	1999125		24		1999075	1999125	102,102,255
chrX	1999475	1999525		24		1999475	1999525	102,102,255
chrX	1999625	1999675		24		1999625	1999675	102,102,255
chrX	2000325	2000375		24		2000325	2000375	102,102,255
chrX	2000375	2000425		24		2000375	2000425	102,102,255
chrX	2001075	2001125		24		2001075	2001125	102,102,255
chrX	2001125	2001175		24		2001125	2001175	102,102,255
chrX	2001175	2001225		24		2001175	2001225	102,102,255
chrX	2001375	2001425		24		2001375	2001425	102,102,255
chrX	2001425	2001475		24		2001425	2001475	102,102,255
chrX	2001475	2001525		24		2001475	2001525	102,102,255
chrX	2001525	2001575		24		2001525	2001575	102,102,255
chrX	2001575	2001625		24		2001575	2001625	102,102,255
chrX	2001625	2001675		24		2001625	2001675	102,102,255
chrX	2001675	2001725		24		2001675	2001725	102,102,255
chrX	2001825	2001875		24		2001825	2001875	102,102,255
chrX	2001875	2001925		24		2001875	2001925	102,102,255
chrX	2001925	2001975		24		2001925	2001975	102,102,255
chrX	2001975	2002025		24		2001975	2002025	102,102,255
chrX	2002025	2002075		24		2002025	2002075	102,102,255
chrX	2002075	2002125		24		2002075	2002125	102,102,255
chrX	2002125	2002175		24		2002125	2002175	102,102,255
chrX	2002275	2002325		24		2002275	2002325	102,102,255
chrX	2002325	2002375		24		2002325	2002375	102,102,255
chrX	2002375	2002425		24		2002375	2002425	102,102,255
chrX	2002425	2002475		24		2002425	2002475	102,102,255
chrX	2002475	2002525		24		2002475	2002525	102,102,255
chrX	2002525	2002575		24		2002525	2002575	102,102,255
chrX	2002925	2002975		24		2002925	2002975	102,102,255
chrX	2003075	2003125		24		2003075	2003125	102,102,255
chrX	2003125	2003175		24		2003125	2003175	102,102,255
chrX	2003175	2003225		24		2003175	2003225	102,102,255
chrX	2003425	2003475		24		2003425	2003475	102,102,255
chrX	2003475	2003525		24		2003475	2003525	102,102,255
chrX	2003525	2003575		24		2003525	2003575	102,102,255
chrX	2004775	2004825		24		2004775	2004825	102,102,255
chrX	2004825	2004875		24		2004825	2004875	102,102,255
chrX	2004925	2004975		24		2004925	2004975	102,102,255
chrX	2005025	2005075		24		2005025	2005075	102,102,255
chrX	2005075	2005125		24		2005075	2005125	102,102,255
chrX	2005125	2005175		24		2005125	2005175	102,102,255
chrX	2005175	2005225		24		2005175	2005225	102,102,255
chrX	2005575	2005625		24		2005575	2005625	102,102,255
chrX	2009525	2009575		24		2009525	2009575	102,102,255
chrX	2009575	2009625		24		2009575	2009625	102,102,255
chrX	2010425	2010475		24		2010425	2010475	102,102,255
chrX	2010525	2010575		24		2010525	2010575	102,102,255
chrX	2011125	2011175		24		2011125	2011175	102,102,255
chrX	2011275	2011325		24		2011275	2011325	102,102,255
chrX	2011425	2011475		24		2011425	2011475	102,102,255
chrX	2011475	2011525		24		2011475	2011525	102,102,255
chrX	2020575	2020625		24		2020575	2020625	102,102,255
chrX	2021375	2021425		24		2021375	2021425	102,102,255
chrX	2021525	2021575		24		2021525	2021575	102,102,255
chrX	2021575	2021625		24		2021575	2021625	102,102,255
chrX	2069275	2069325		24		2069275	2069325	102,102,255
chrX	2069575	2069625		24		2069575	2069625	102,102,255
chrX	2071125	2071175		24		2071125	2071175	102,102,255
chrX	2071175	2071225		24		2071175	2071225	102,102,255
chrX	2071325	2071375		24		2071325	2071375	102,102,255
chrX	2071625	2071675		24		2071625	2071675	102,102,255
chrX	2071775	2071825		24		2071775	2071825	102,102,255
chrX	2071875	2071925		24		2071875	2071925	102,102,255
chrX	2071925	2071975		24		2071925	2071975	102,102,255
chrX	2108925	2108975		24		2108925	2108975	102,102,255
chrX	2108975	2109025		24		2108975	2109025	102,102,255
chrX	2112175	2112225		24		2112175	2112225	102,102,255
chrX	2112225	2112275		24		2112225	2112275	102,102,255
chrX	2112275	2112325		24		2112275	2112325	102,102,255
chrX	2112375	2112425		24		2112375	2112425	102,102,255
chrX	2122775	2122825		24		2122775	2122825	102,102,255
chrX	2125975	2126025		24		2125975	2126025	102,102,255
chrX	2126075	2126125		24		2126075	2126125	102,102,255
chrX	2126225	2126275		24		2126225	2126275	102,102,255
chrX	2126325	2126375		24		2126325	2126375	102,102,255
chrX	2127025	2127075		24		2127025	2127075	102,102,255
chrX	2127575	2127625		24		2127575	2127625	102,102,255
chrX	2127875	2127925		24		2127875	2127925	102,102,255
chrX	2127925	2127975		24		2127925	2127975	102,102,255
chrX	2127975	2128025		24		2127975	2128025	102,102,255
chrX	2128025	2128075		24		2128025	2128075	102,102,255
chrX	2128075	2128125		24		2128075	2128125	102,102,255
chrX	2128125	2128175		24		2128125	2128175	102,102,255
chrX	2128175	2128225		24		2128175	2128225	102,102,255
chrX	2128225	2128275		24		2128225	2128275	102,102,255
chrX	2128375	2128425		24		2128375	2128425	102,102,255
chrX	2128425	2128475		24		2128425	2128475	102,102,255
chrX	2128475	2128525		24		2128475	2128525	102,102,255
chrX	2129025	2129075		24		2129025	2129075	102,102,255
chrX	2129125	2129175		24		2129125	2129175	102,102,255
chrX	2129175	2129225		24		2129175	2129225	102,102,255
chrX	2129225	2129275		24		2129225	2129275	102,102,255
chrX	2129325	2129375		24		2129325	2129375	102,102,255
chrX	2129425	2129475		24		2129425	2129475	102,102,255
chrX	2129475	2129525		24		2129475	2129525	102,102,255
chrX	2129825	2129875		24		2129825	2129875	102,102,255
chrX	2129875	2129925		24		2129875	2129925	102,102,255
chrX	2129925	2129975		24		2129925	2129975	102,102,255
chrX	2130175	2130225		24		2130175	2130225	102,102,255
chrX	2130225	2130275		24		2130225	2130275	102,102,255
chrX	2130275	2130325		24		2130275	2130325	102,102,255
chrX	2130325	2130375		24		2130325	2130375	102,102,255
chrX	2130625	2130675		24		2130625	2130675	102,102,255
chrX	2130675	2130725		24		2130675	2130725	102,102,255
chrX	2130775	2130825		24		2130775	2130825	102,102,255
chrX	2130825	2130875		24		2130825	2130875	102,102,255
chrX	2130875	2130925		24		2130875	2130925	102,102,255
chrX	2130925	2130975		24		2130925	2130975	102,102,255
chrX	2130975	2131025		24		2130975	2131025	102,102,255
chrX	2131025	2131075		24		2131025	2131075	102,102,255
chrX	2131075	2131125		24		2131075	2131125	102,102,255
chrX	2131125	2131175		24		2131125	2131175	102,102,255
chrX	2131175	2131225		24		2131175	2131225	102,102,255
chrX	2131225	2131275		24		2131225	2131275	102,102,255
chrX	2131375	2131425		24		2131375	2131425	102,102,255
chrX	2131425	2131475		24		2131425	2131475	102,102,255
chrX	2131575	2131625		24		2131575	2131625	102,102,255
chrX	2131625	2131675		24		2131625	2131675	102,102,255
chrX	2131675	2131725		24		2131675	2131725	102,102,255
chrX	2131725	2131775		24		2131725	2131775	102,102,255
chrX	2132125	2132175		24		2132125	2132175	102,102,255
chrX	2132175	2132225		24		2132175	2132225	102,102,255
chrX	2132225	2132275		24		2132225	2132275	102,102,255
chrX	2132325	2132375		24		2132325	2132375	102,102,255
chrX	2132375	2132425		24		2132375	2132425	102,102,255
chrX	2132425	2132475		24		2132425	2132475	102,102,255
chrX	2132475	2132525		24		2132475	2132525	102,102,255
chrX	2132525	2132575		24		2132525	2132575	102,102,255
chrX	2133975	2134025		24		2133975	2134025	102,102,255
chrX	2153825	2153875		24		2153825	2153875	102,102,255
chrX	2159075	2159125		24		2159075	2159125	102,102,255
chrX	2159175	2159225		24		2159175	2159225	102,102,255
chrX	2159225	2159275		24		2159225	2159275	102,102,255
chrX	2159475	2159525		24		2159475	2159525	102,102,255
chrX	2159675	2159725		24		2159675	2159725	102,102,255
chrX	2159725	2159775		24		2159725	2159775	102,102,255
chrX	2326225	2326275		24		2326225	2326275	102,102,255
chrX	2327075	2327125		24		2327075	2327125	102,102,255
chrX	2327375	2327425		24		2327375	2327425	102,102,255
chrX	2329825	2329875		24		2329825	2329875	102,102,255
chrX	2329875	2329925		24		2329875	2329925	102,102,255
chrX	2329975	2330025		24		2329975	2330025	102,102,255
chrX	2330225	2330275		24		2330225	2330275	102,102,255
chrX	2331775	2331825		24		2331775	2331825	102,102,255
chrX	2332675	2332725		24		2332675	2332725	102,102,255
chrX	2332725	2332775		24		2332725	2332775	102,102,255
chrX	2334025	2334075		24		2334025	2334075	102,102,255
chrX	2334075	2334125		24		2334075	2334125	102,102,255
chrX	2334125	2334175		24		2334125	2334175	102,102,255
chrX	2334525	2334575		24		2334525	2334575	102,102,255
chrX	2334575	2334625		24		2334575	2334625	102,102,255
chrX	2334625	2334675		24		2334625	2334675	102,102,255
chrX	2334675	2334725		24		2334675	2334725	102,102,255
chrX	2334725	2334775		24		2334725	2334775	102,102,255
chrX	2335525	2335575		24		2335525	2335575	102,102,255
chrX	2335575	2335625		24		2335575	2335625	102,102,255
chrX	2335625	2335675		24		2335625	2335675	102,102,255
chrX	2335675	2335725		24		2335675	2335725	102,102,255
chrX	2335975	2336025		24		2335975	2336025	102,102,255
chrX	2336025	2336075		24		2336025	2336075	102,102,255
chrX	2336075	2336125		24		2336075	2336125	102,102,255
chrX	2336125	2336175		24		2336125	2336175	102,102,255
chrX	2338825	2338875		24		2338825	2338875	102,102,255
chrX	2338875	2338925		24		2338875	2338925	102,102,255
chrX	2338925	2338975		24		2338925	2338975	102,102,255
chrX	2338975	2339025		24		2338975	2339025	102,102,255
chrX	2339025	2339075		24		2339025	2339075	102,102,255
chrX	2344575	2344625		24		2344575	2344625	102,102,255
chrX	2344625	2344675		24		2344625	2344675	102,102,255
chrX	2344675	2344725		24		2344675	2344725	102,102,255
chrX	2366825	2366875		24		2366825	2366875	102,102,255
chrX	2366875	2366925		24		2366875	2366925	102,102,255
chrX	2366925	2366975		24		2366925	2366975	102,102,255
chrX	2366975	2367025		24		2366975	2367025	102,102,255
chrX	2367025	2367075		24		2367025	2367075	102,102,255
chrX	2367575	2367625		24		2367575	2367625	102,102,255
chrX	2367775	2367825		24		2367775	2367825	102,102,255
chrX	2367825	2367875		24		2367825	2367875	102,102,255
chrX	2367925	2367975		24		2367925	2367975	102,102,255
chrX	2368075	2368125		24		2368075	2368125	102,102,255
chrX	2368375	2368425		24		2368375	2368425	102,102,255
chrX	2368425	2368475		24		2368425	2368475	102,102,255
chrX	2368925	2368975		24		2368925	2368975	102,102,255
chrX	2368975	2369025		24		2368975	2369025	102,102,255
chrX	2369025	2369075		24		2369025	2369075	102,102,255
chrX	2369425	2369475		24		2369425	2369475	102,102,255
chrX	2369575	2369625		24		2369575	2369625	102,102,255
chrX	2369625	2369675		24		2369625	2369675	102,102,255
chrX	2369675	2369725		24		2369675	2369725	102,102,255
chrX	2369725	2369775		24		2369725	2369775	102,102,255
chrX	2369825	2369875		24		2369825	2369875	102,102,255
chrX	2370525	2370575		24		2370525	2370575	102,102,255
chrX	2371125	2371175		24		2371125	2371175	102,102,255
chrX	2372175	2372225		24		2372175	2372225	102,102,255
chrX	2372725	2372775		24		2372725	2372775	102,102,255
chrX	2372775	2372825		24		2372775	2372825	102,102,255
chrX	2372825	2372875		24		2372825	2372875	102,102,255
chrX	2372875	2372925		24		2372875	2372925	102,102,255
chrX	2373925	2373975		24		2373925	2373975	102,102,255
chrX	2373975	2374025		24		2373975	2374025	102,102,255
chrX	2374025	2374075		24		2374025	2374075	102,102,255
chrX	2374075	2374125		24		2374075	2374125	102,102,255
chrX	2374675	2374725		24		2374675	2374725	102,102,255
chrX	2375825	2375875		24		2375825	2375875	102,102,255
chrX	2375875	2375925		24		2375875	2375925	102,102,255
chrX	2375925	2375975		24		2375925	2375975	102,102,255
chrX	2375975	2376025		24		2375975	2376025	102,102,255
chrX	2376025	2376075		24		2376025	2376075	102,102,255
chrX	2376075	2376125		24		2376075	2376125	102,102,255
chrX	2378775	2378825		24		2378775	2378825	102,102,255
chrX	2378825	2378875		24		2378825	2378875	102,102,255
chrX	2378875	2378925		24		2378875	2378925	102,102,255
chrX	2378925	2378975		24		2378925	2378975	102,102,255
chrX	2379125	2379175		24		2379125	2379175	102,102,255
chrX	2379275	2379325		24		2379275	2379325	102,102,255
chrX	2379325	2379375		24		2379325	2379375	102,102,255
chrX	2379375	2379425		24		2379375	2379425	102,102,255
chrX	2379425	2379475		24		2379425	2379475	102,102,255
chrX	2379525	2379575		24		2379525	2379575	102,102,255
chrX	2379575	2379625		24		2379575	2379625	102,102,255
chrX	2379625	2379675		24		2379625	2379675	102,102,255
chrX	2379675	2379725		24		2379675	2379725	102,102,255
chrX	2379725	2379775		24		2379725	2379775	102,102,255
chrX	2379925	2379975		24		2379925	2379975	102,102,255
chrX	2379975	2380025		24		2379975	2380025	102,102,255
chrX	2380025	2380075		24		2380025	2380075	102,102,255
chrX	2380075	2380125		24		2380075	2380125	102,102,255
chrX	2380175	2380225		24		2380175	2380225	102,102,255
chrX	2381675	2381725		24		2381675	2381725	102,102,255
chrX	2381725	2381775		24		2381725	2381775	102,102,255
chrX	2381775	2381825		24		2381775	2381825	102,102,255
chrX	2381825	2381875		24		2381825	2381875	102,102,255
chrX	2381875	2381925		24		2381875	2381925	102,102,255
chrX	2381925	2381975		24		2381925	2381975	102,102,255
chrX	2382025	2382075		24		2382025	2382075	102,102,255
chrX	2382075	2382125		24		2382075	2382125	102,102,255
chrX	2382175	2382225		24		2382175	2382225	102,102,255
chrX	2382225	2382275		24		2382225	2382275	102,102,255
chrX	2382625	2382675		24		2382625	2382675	102,102,255
chrX	2382675	2382725		24		2382675	2382725	102,102,255
chrX	2382725	2382775		24		2382725	2382775	102,102,255
chrX	2382775	2382825		24		2382775	2382825	102,102,255
chrX	2382825	2382875		24		2382825	2382875	102,102,255
chrX	2382925	2382975		24		2382925	2382975	102,102,255
chrX	2383025	2383075		24		2383025	2383075	102,102,255
chrX	2383075	2383125		24		2383075	2383125	102,102,255
chrX	2383125	2383175		24		2383125	2383175	102,102,255
chrX	2383175	2383225		24		2383175	2383225	102,102,255
chrX	2383225	2383275		24		2383225	2383275	102,102,255
chrX	2383275	2383325		24		2383275	2383325	102,102,255
chrX	2384025	2384075		24		2384025	2384075	102,102,255
chrX	2384075	2384125		24		2384075	2384125	102,102,255
chrX	2384125	2384175		24		2384125	2384175	102,102,255
chrX	2384175	2384225		24		2384175	2384225	102,102,255
chrX	2384325	2384375		24		2384325	2384375	102,102,255
chrX	2384375	2384425		24		2384375	2384425	102,102,255
chrX	2384425	2384475		24		2384425	2384475	102,102,255
chrX	2384475	2384525		24		2384475	2384525	102,102,255
chrX	2384525	2384575		24		2384525	2384575	102,102,255
chrX	2385175	2385225		24		2385175	2385225	102,102,255
chrX	2385275	2385325		24		2385275	2385325	102,102,255
chrX	2385375	2385425		24		2385375	2385425	102,102,255
chrX	2385425	2385475		24		2385425	2385475	102,102,255
chrX	2385475	2385525		24		2385475	2385525	102,102,255
chrX	2385525	2385575		24		2385525	2385575	102,102,255
chrX	2385575	2385625		24		2385575	2385625	102,102,255
chrX	2385625	2385675		24		2385625	2385675	102,102,255
chrX	2385675	2385725		24		2385675	2385725	102,102,255
chrX	2385725	2385775		24		2385725	2385775	102,102,255
chrX	2386925	2386975		24		2386925	2386975	102,102,255
chrX	2386975	2387025		24		2386975	2387025	102,102,255
chrX	2387025	2387075		24		2387025	2387075	102,102,255
chrX	2387975	2388025		24		2387975	2388025	102,102,255
chrX	2388025	2388075		24		2388025	2388075	102,102,255
chrX	2388275	2388325		24		2388275	2388325	102,102,255
chrX	2388825	2388875		24		2388825	2388875	102,102,255
chrX	2388875	2388925		24		2388875	2388925	102,102,255
chrX	2388925	2388975		24		2388925	2388975	102,102,255
chrX	2389725	2389775		24		2389725	2389775	102,102,255
chrX	2390125	2390175		24		2390125	2390175	102,102,255
chrX	2390175	2390225		24		2390175	2390225	102,102,255
chrX	2390225	2390275		24		2390225	2390275	102,102,255
chrX	2390475	2390525		24		2390475	2390525	102,102,255
chrX	2390625	2390675		24		2390625	2390675	102,102,255
chrX	2390675	2390725		24		2390675	2390725	102,102,255
chrX	2391025	2391075		24		2391025	2391075	102,102,255
chrX	2391075	2391125		24		2391075	2391125	102,102,255
chrX	2391125	2391175		24		2391125	2391175	102,102,255
chrX	2391775	2391825		24		2391775	2391825	102,102,255
chrX	2391825	2391875		24		2391825	2391875	102,102,255
chrX	2392575	2392625		24		2392575	2392625	102,102,255
chrX	2392825	2392875		24		2392825	2392875	102,102,255
chrX	2395275	2395325		24		2395275	2395325	102,102,255
chrX	2478025	2478075		24		2478025	2478075	102,102,255
chrX	2500325	2500375		24		2500325	2500375	102,102,255
chrX	2521175	2521225		24		2521175	2521225	102,102,255
chrX	2521375	2521425		24		2521375	2521425	102,102,255
chrX	2523475	2523525		24		2523475	2523525	102,102,255
chrX	2524675	2524725		24		2524675	2524725	102,102,255
chrX	2525725	2525775		24		2525725	2525775	102,102,255
chrX	2527375	2527425		24		2527375	2527425	102,102,255
chrX	2568625	2568675		24		2568625	2568675	102,102,255
chrX	2569375	2569425		24		2569375	2569425	102,102,255
chrX	2587175	2587225		24		2587175	2587225	102,102,255
chrX	2588875	2588925		24		2588875	2588925	102,102,255
chrX	2588925	2588975		24		2588925	2588975	102,102,255
chrX	2589125	2589175		24		2589125	2589175	102,102,255
chrX	2589175	2589225		24		2589175	2589225	102,102,255
chrX	2589225	2589275		24		2589225	2589275	102,102,255
chrX	2589275	2589325		24		2589275	2589325	102,102,255
chrX	2589325	2589375		24		2589325	2589375	102,102,255
chrX	3381425	3381475		24		3381425	3381475	102,102,255
chrX	3381625	3381675		24		3381625	3381675	102,102,255
chrX	3381775	3381825		24		3381775	3381825	102,102,255
chrX	3381825	3381875		24		3381825	3381875	102,102,255
chrX	3382225	3382275		24		3382225	3382275	102,102,255
chrX	3382275	3382325		24		3382275	3382325	102,102,255
chrX	3382425	3382475		24		3382425	3382475	102,102,255
chrX	3382475	3382525		24		3382475	3382525	102,102,255
chrX	3382525	3382575		24		3382525	3382575	102,102,255
chrX	3382875	3382925		24		3382875	3382925	102,102,255
chrX	3382925	3382975		24		3382925	3382975	102,102,255
chrX	3382975	3383025		24		3382975	3383025	102,102,255
chrX	3383025	3383075		24		3383025	3383075	102,102,255
chrX	3383325	3383375		24		3383325	3383375	102,102,255
chrX	3383425	3383475		24		3383425	3383475	102,102,255
chrX	3384675	3384725		24		3384675	3384725	102,102,255
chrX	3384725	3384775		24		3384725	3384775	102,102,255
chrX	3385125	3385175		24		3385125	3385175	102,102,255
chrX	3385175	3385225		24		3385175	3385225	102,102,255
chrX	3385275	3385325		24		3385275	3385325	102,102,255
chrX	3385775	3385825		24		3385775	3385825	102,102,255
chrX	3385825	3385875		24		3385825	3385875	102,102,255
chrX	3396775	3396825		24		3396775	3396825	102,102,255
chrX	3396825	3396875		24		3396825	3396875	102,102,255
chrX	3563425	3563475		24		3563425	3563475	102,102,255
chrX	3563625	3563675		24		3563625	3563675	102,102,255
chrX	3592575	3592625		24		3592575	3592625	102,102,255
chrX	3592625	3592675		24		3592625	3592675	102,102,255
chrX	3592675	3592725		24		3592675	3592725	102,102,255
chrX	3592975	3593025		24		3592975	3593025	102,102,255
chrX	3593025	3593075		24		3593025	3593075	102,102,255
chrX	3593075	3593125		24		3593075	3593125	102,102,255
chrX	3593125	3593175		24		3593125	3593175	102,102,255
chrX	3593175	3593225		24		3593175	3593225	102,102,255
chrX	3593225	3593275		24		3593225	3593275	102,102,255
chrX	3593325	3593375		24		3593325	3593375	102,102,255
chrX	3593425	3593475		24		3593425	3593475	102,102,255
chrX	3593475	3593525		24		3593475	3593525	102,102,255
chrX	3593875	3593925		24		3593875	3593925	102,102,255
chrX	3593925	3593975		24		3593925	3593975	102,102,255
chrX	3594375	3594425		24		3594375	3594425	102,102,255
chrX	3594975	3595025		24		3594975	3595025	102,102,255
chrX	3595025	3595075		24		3595025	3595075	102,102,255
chrX	3595075	3595125		24		3595075	3595125	102,102,255
chrX	3595125	3595175		24		3595125	3595175	102,102,255
chrX	3595375	3595425		24		3595375	3595425	102,102,255
chrX	3595625	3595675		24		3595625	3595675	102,102,255
chrX	3595775	3595825		24		3595775	3595825	102,102,255
chrX	3595875	3595925		24		3595875	3595925	102,102,255
chrX	3596075	3596125		24		3596075	3596125	102,102,255
chrX	3676425	3676475		24		3676425	3676475	102,102,255
chrX	3677575	3677625		24		3677575	3677625	102,102,255
chrX	3679325	3679375		24		3679325	3679375	102,102,255
chrX	3679375	3679425		24		3679375	3679425	102,102,255
chrX	3680675	3680725		24		3680675	3680725	102,102,255
chrX	3680725	3680775		24		3680725	3680775	102,102,255
chrX	3680975	3681025		24		3680975	3681025	102,102,255
chrX	3681025	3681075		24		3681025	3681075	102,102,255
chrX	3686375	3686425		24		3686375	3686425	102,102,255
chrX	3686425	3686475		24		3686425	3686475	102,102,255
chrX	3686475	3686525		24		3686475	3686525	102,102,255
chrX	3695325	3695375		24		3695325	3695375	102,102,255
chrX	3695475	3695525		24		3695475	3695525	102,102,255
chrX	3776775	3776825		24		3776775	3776825	102,102,255
chrX	3776875	3776925		24		3776875	3776925	102,102,255
chrX	3776925	3776975		24		3776925	3776975	102,102,255
chrX	3776975	3777025		24		3776975	3777025	102,102,255
chrX	3828025	3828075		24		3828025	3828075	102,102,255
chrX	3828075	3828125		24		3828075	3828125	102,102,255
chrX	3846325	3846375		24		3846325	3846375	102,102,255
chrX	3846375	3846425		24		3846375	3846425	102,102,255
chrX	3847375	3847425		24		3847375	3847425	102,102,255
chrX	3849775	3849825		24		3849775	3849825	102,102,255
chrX	3849825	3849875		24		3849825	3849875	102,102,255
chrX	3849875	3849925		24		3849875	3849925	102,102,255
chrX	3849925	3849975		24		3849925	3849975	102,102,255
chrX	3850175	3850225		24		3850175	3850225	102,102,255
chrX	3850225	3850275		24		3850225	3850275	102,102,255
chrX	3851225	3851275		24		3851225	3851275	102,102,255
chrX	3851275	3851325		24		3851275	3851325	102,102,255
chrX	3851325	3851375		24		3851325	3851375	102,102,255
chrX	3851375	3851425		24		3851375	3851425	102,102,255
chrX	3851425	3851475		24		3851425	3851475	102,102,255
chrX	3851675	3851725		24		3851675	3851725	102,102,255
chrX	3851725	3851775		24		3851725	3851775	102,102,255
chrX	3851775	3851825		24		3851775	3851825	102,102,255
chrX	3851825	3851875		24		3851825	3851875	102,102,255
chrX	3851875	3851925		24		3851875	3851925	102,102,255
chrX	3851925	3851975		24		3851925	3851975	102,102,255
chrX	3852025	3852075		24		3852025	3852075	102,102,255
chrX	3852125	3852175		24		3852125	3852175	102,102,255
chrX	3852175	3852225		24		3852175	3852225	102,102,255
chrX	3852425	3852475		24		3852425	3852475	102,102,255
chrX	3852475	3852525		24		3852475	3852525	102,102,255
chrX	3852525	3852575		24		3852525	3852575	102,102,255
chrX	3852575	3852625		24		3852575	3852625	102,102,255
chrX	3852625	3852675		24		3852625	3852675	102,102,255
chrX	3853525	3853575		24		3853525	3853575	102,102,255
chrX	3854475	3854525		24		3854475	3854525	102,102,255
chrX	3854525	3854575		24		3854525	3854575	102,102,255
chrX	3854575	3854625		24		3854575	3854625	102,102,255
chrX	3854625	3854675		24		3854625	3854675	102,102,255
chrX	3854675	3854725		24		3854675	3854725	102,102,255
chrX	3854725	3854775		24		3854725	3854775	102,102,255
chrX	3855025	3855075		24		3855025	3855075	102,102,255
chrX	3855075	3855125		24		3855075	3855125	102,102,255
chrX	4018375	4018425		24		4018375	4018425	102,102,255
chrX	4018425	4018475		24		4018425	4018475	102,102,255
chrX	4018975	4019025		24		4018975	4019025	102,102,255
chrX	4019025	4019075		24		4019025	4019075	102,102,255
chrX	4019075	4019125		24		4019075	4019125	102,102,255
chrX	4020075	4020125		24		4020075	4020125	102,102,255
chrX	4020125	4020175		24		4020125	4020175	102,102,255
chrX	4020175	4020225		24		4020175	4020225	102,102,255
chrX	4020225	4020275		24		4020225	4020275	102,102,255
chrX	4020325	4020375		24		4020325	4020375	102,102,255
chrX	4020375	4020425		24		4020375	4020425	102,102,255
chrX	4020425	4020475		24		4020425	4020475	102,102,255
chrX	4020475	4020525		24		4020475	4020525	102,102,255
chrX	4020525	4020575		24		4020525	4020575	102,102,255
chrX	4209575	4209625		24		4209575	4209625	102,102,255
chrX	4247425	4247475		24		4247425	4247475	102,102,255
chrX	4247475	4247525		24		4247475	4247525	102,102,255
chrX	4247525	4247575		24		4247525	4247575	102,102,255
chrX	4247725	4247775		24		4247725	4247775	102,102,255
chrX	4247775	4247825		24		4247775	4247825	102,102,255
chrX	4247825	4247875		24		4247825	4247875	102,102,255
chrX	4247875	4247925		24		4247875	4247925	102,102,255
chrX	4247925	4247975		24		4247925	4247975	102,102,255
chrX	4247975	4248025		24		4247975	4248025	102,102,255
chrX	4248025	4248075		24		4248025	4248075	102,102,255
chrX	4248075	4248125		24		4248075	4248125	102,102,255
chrX	4248125	4248175		24		4248125	4248175	102,102,255
chrX	4249325	4249375		24		4249325	4249375	102,102,255
chrX	4249375	4249425		24		4249375	4249425	102,102,255
chrX	4249575	4249625		24		4249575	4249625	102,102,255
chrX	4249625	4249675		24		4249625	4249675	102,102,255
chrX	4249675	4249725		24		4249675	4249725	102,102,255
chrX	4249875	4249925		24		4249875	4249925	102,102,255
chrX	4249925	4249975		24		4249925	4249975	102,102,255
chrX	4249975	4250025		24		4249975	4250025	102,102,255
chrX	4250025	4250075		24		4250025	4250075	102,102,255
chrX	4250075	4250125		24		4250075	4250125	102,102,255
chrX	4250125	4250175		24		4250125	4250175	102,102,255
chrX	4250175	4250225		24		4250175	4250225	102,102,255
chrX	4250225	4250275		24		4250225	4250275	102,102,255
chrX	4250275	4250325		24		4250275	4250325	102,102,255
chrX	4250325	4250375		24		4250325	4250375	102,102,255
chrX	4250375	4250425		24		4250375	4250425	102,102,255
chrX	4250425	4250475		24		4250425	4250475	102,102,255
chrX	4250475	4250525		24		4250475	4250525	102,102,255
chrX	4250525	4250575		24		4250525	4250575	102,102,255
chrX	4250575	4250625		24		4250575	4250625	102,102,255
chrX	4250625	4250675		24		4250625	4250675	102,102,255
chrX	4250925	4250975		24		4250925	4250975	102,102,255
chrX	4251025	4251075		24		4251025	4251075	102,102,255
chrX	4251625	4251675		24		4251625	4251675	102,102,255
chrX	4251675	4251725		24		4251675	4251725	102,102,255
chrX	4251725	4251775		24		4251725	4251775	102,102,255
chrX	4251775	4251825		24		4251775	4251825	102,102,255
chrX	4251825	4251875		24		4251825	4251875	102,102,255
chrX	4251875	4251925		24		4251875	4251925	102,102,255
chrX	4251925	4251975		24		4251925	4251975	102,102,255
chrX	4252125	4252175		24		4252125	4252175	102,102,255
chrX	4252225	4252275		24		4252225	4252275	102,102,255
chrX	4252275	4252325		24		4252275	4252325	102,102,255
chrX	4252325	4252375		24		4252325	4252375	102,102,255
chrX	4252375	4252425		24		4252375	4252425	102,102,255
chrX	4252425	4252475		24		4252425	4252475	102,102,255
chrX	4252475	4252525		24		4252475	4252525	102,102,255
chrX	4252525	4252575		24		4252525	4252575	102,102,255
chrX	4253025	4253075		24		4253025	4253075	102,102,255
chrX	4253075	4253125		24		4253075	4253125	102,102,255
chrX	4253125	4253175		24		4253125	4253175	102,102,255
chrX	4253175	4253225		24		4253175	4253225	102,102,255
chrX	4253225	4253275		24		4253225	4253275	102,102,255
chrX	4253275	4253325		24		4253275	4253325	102,102,255
chrX	4253525	4253575		24		4253525	4253575	102,102,255
chrX	4253575	4253625		24		4253575	4253625	102,102,255
chrX	4253675	4253725		24		4253675	4253725	102,102,255
chrX	4253725	4253775		24		4253725	4253775	102,102,255
chrX	4253775	4253825		24		4253775	4253825	102,102,255
chrX	4254225	4254275		24		4254225	4254275	102,102,255
chrX	4254275	4254325		24		4254275	4254325	102,102,255
chrX	4254575	4254625		24		4254575	4254625	102,102,255
chrX	4257225	4257275		24		4257225	4257275	102,102,255
chrX	4257275	4257325		24		4257275	4257325	102,102,255
chrX	4263525	4263575		24		4263525	4263575	102,102,255
chrX	4264125	4264175		24		4264125	4264175	102,102,255
chrX	4429675	4429725		24		4429675	4429725	102,102,255
chrX	4429725	4429775		24		4429725	4429775	102,102,255
chrX	4429775	4429825		24		4429775	4429825	102,102,255
chrX	4429825	4429875		24		4429825	4429875	102,102,255
chrX	4430075	4430125		24		4430075	4430125	102,102,255
chrX	4430175	4430225		24		4430175	4430225	102,102,255
chrX	4430225	4430275		24		4430225	4430275	102,102,255
chrX	4430275	4430325		24		4430275	4430325	102,102,255
chrX	4430325	4430375		24		4430325	4430375	102,102,255
chrX	4430375	4430425		24		4430375	4430425	102,102,255
chrX	4431475	4431525		24		4431475	4431525	102,102,255
chrX	4431525	4431575		24		4431525	4431575	102,102,255
chrX	4437175	4437225		24		4437175	4437225	102,102,255
chrX	4437225	4437275		24		4437225	4437275	102,102,255
chrX	4437275	4437325		24		4437275	4437325	102,102,255
chrX	4437325	4437375		24		4437325	4437375	102,102,255
chrX	4441025	4441075		24		4441025	4441075	102,102,255
chrX	4521975	4522025		24		4521975	4522025	102,102,255
chrX	4522075	4522125		24		4522075	4522125	102,102,255
chrX	4522125	4522175		24		4522125	4522175	102,102,255
chrX	4523125	4523175		24		4523125	4523175	102,102,255
chrX	4523175	4523225		24		4523175	4523225	102,102,255
chrX	4523675	4523725		24		4523675	4523725	102,102,255
chrX	4523775	4523825		24		4523775	4523825	102,102,255
chrX	4523825	4523875		24		4523825	4523875	102,102,255
chrX	4523875	4523925		24		4523875	4523925	102,102,255
chrX	4523975	4524025		24		4523975	4524025	102,102,255
chrX	4524025	4524075		24		4524025	4524075	102,102,255
chrX	4524075	4524125		24		4524075	4524125	102,102,255
chrX	4524125	4524175		24		4524125	4524175	102,102,255
chrX	4525875	4525925		24		4525875	4525925	102,102,255
chrX	4525925	4525975		24		4525925	4525975	102,102,255
chrX	4526075	4526125		24		4526075	4526125	102,102,255
chrX	4526225	4526275		24		4526225	4526275	102,102,255
chrX	4526275	4526325		24		4526275	4526325	102,102,255
chrX	4526325	4526375		24		4526325	4526375	102,102,255
chrX	4526475	4526525		24		4526475	4526525	102,102,255
chrX	4526525	4526575		24		4526525	4526575	102,102,255
chrX	4526625	4526675		24		4526625	4526675	102,102,255
chrX	4526825	4526875		24		4526825	4526875	102,102,255
chrX	4526875	4526925		24		4526875	4526925	102,102,255
chrX	4527275	4527325		24		4527275	4527325	102,102,255
chrX	4527325	4527375		24		4527325	4527375	102,102,255
chrX	4527825	4527875		24		4527825	4527875	102,102,255
chrX	4527925	4527975		24		4527925	4527975	102,102,255
chrX	4527975	4528025		24		4527975	4528025	102,102,255
chrX	4531575	4531625		24		4531575	4531625	102,102,255
chrX	4531625	4531675		24		4531625	4531675	102,102,255
chrX	4531675	4531725		24		4531675	4531725	102,102,255
chrX	4532775	4532825		24		4532775	4532825	102,102,255
chrX	4533175	4533225		24		4533175	4533225	102,102,255
chrX	4546625	4546675		24		4546625	4546675	102,102,255
chrX	4546675	4546725		24		4546675	4546725	102,102,255
chrX	4546725	4546775		24		4546725	4546775	102,102,255
chrX	4546775	4546825		24		4546775	4546825	102,102,255
chrX	4547075	4547125		24		4547075	4547125	102,102,255
chrX	4547125	4547175		24		4547125	4547175	102,102,255
chrX	4547175	4547225		24		4547175	4547225	102,102,255
chrX	4547225	4547275		24		4547225	4547275	102,102,255
chrX	4547275	4547325		24		4547275	4547325	102,102,255
chrX	4547325	4547375		24		4547325	4547375	102,102,255
chrX	4547625	4547675		24		4547625	4547675	102,102,255
chrX	4547725	4547775		24		4547725	4547775	102,102,255
chrX	4547875	4547925		24		4547875	4547925	102,102,255
chrX	4547925	4547975		24		4547925	4547975	102,102,255
chrX	4547975	4548025		24		4547975	4548025	102,102,255
chrX	4548025	4548075		24		4548025	4548075	102,102,255
chrX	4548075	4548125		24		4548075	4548125	102,102,255
chrX	4548125	4548175		24		4548125	4548175	102,102,255
chrX	4548225	4548275		24		4548225	4548275	102,102,255
chrX	4548275	4548325		24		4548275	4548325	102,102,255
chrX	4548325	4548375		24		4548325	4548375	102,102,255
chrX	4548375	4548425		24		4548375	4548425	102,102,255
chrX	4548425	4548475		24		4548425	4548475	102,102,255
chrX	4548575	4548625		24		4548575	4548625	102,102,255
chrX	4548625	4548675		24		4548625	4548675	102,102,255
chrX	4548675	4548725		24		4548675	4548725	102,102,255
chrX	4548725	4548775		24		4548725	4548775	102,102,255
chrX	4548775	4548825		24		4548775	4548825	102,102,255
chrX	4548825	4548875		24		4548825	4548875	102,102,255
chrX	4548875	4548925		24		4548875	4548925	102,102,255
chrX	4548925	4548975		24		4548925	4548975	102,102,255
chrX	4548975	4549025		24		4548975	4549025	102,102,255
chrX	4549075	4549125		24		4549075	4549125	102,102,255
chrX	4549125	4549175		24		4549125	4549175	102,102,255
chrX	4549175	4549225		24		4549175	4549225	102,102,255
chrX	4549225	4549275		24		4549225	4549275	102,102,255
chrX	4549275	4549325		24		4549275	4549325	102,102,255
chrX	4549325	4549375		24		4549325	4549375	102,102,255
chrX	4549375	4549425		24		4549375	4549425	102,102,255
chrX	4549475	4549525		24		4549475	4549525	102,102,255
chrX	4549525	4549575		24		4549525	4549575	102,102,255
chrX	4549575	4549625		24		4549575	4549625	102,102,255
chrX	4549625	4549675		24		4549625	4549675	102,102,255
chrX	4549675	4549725		24		4549675	4549725	102,102,255
chrX	4549875	4549925		24		4549875	4549925	102,102,255
chrX	4549925	4549975		24		4549925	4549975	102,102,255
chrX	4549975	4550025		24		4549975	4550025	102,102,255
chrX	4550025	4550075		24		4550025	4550075	102,102,255
chrX	4550075	4550125		24		4550075	4550125	102,102,255
chrX	4550125	4550175		24		4550125	4550175	102,102,255
chrX	4550375	4550425		24		4550375	4550425	102,102,255
chrX	4550875	4550925		24		4550875	4550925	102,102,255
chrX	4550925	4550975		24		4550925	4550975	102,102,255
chrX	4550975	4551025		24		4550975	4551025	102,102,255
chrX	4551025	4551075		24		4551025	4551075	102,102,255
chrX	4551075	4551125		24		4551075	4551125	102,102,255
chrX	4551125	4551175		24		4551125	4551175	102,102,255
chrX	4551175	4551225		24		4551175	4551225	102,102,255
chrX	4551225	4551275		24		4551225	4551275	102,102,255
chrX	4551275	4551325		24		4551275	4551325	102,102,255
chrX	4551325	4551375		24		4551325	4551375	102,102,255
chrX	4551375	4551425		24		4551375	4551425	102,102,255
chrX	4551425	4551475		24		4551425	4551475	102,102,255
chrX	4551475	4551525		24		4551475	4551525	102,102,255
chrX	4589675	4589725		24		4589675	4589725	102,102,255
chrX	4590325	4590375		24		4590325	4590375	102,102,255
chrX	4590375	4590425		24		4590375	4590425	102,102,255
chrX	4590425	4590475		24		4590425	4590475	102,102,255
chrX	4590775	4590825		24		4590775	4590825	102,102,255
chrX	4590825	4590875		24		4590825	4590875	102,102,255
chrX	4591275	4591325		24		4591275	4591325	102,102,255
chrX	4592075	4592125		24		4592075	4592125	102,102,255
chrX	4592325	4592375		24		4592325	4592375	102,102,255
chrX	4592375	4592425		24		4592375	4592425	102,102,255
chrX	4593325	4593375		24		4593325	4593375	102,102,255
chrX	4815425	4815475		24		4815425	4815475	102,102,255
chrX	4815525	4815575		24		4815525	4815575	102,102,255
chrX	4821325	4821375		24		4821325	4821375	102,102,255
chrX	4821375	4821425		24		4821375	4821425	102,102,255
chrX	4844625	4844675		24		4844625	4844675	102,102,255
chrX	4847525	4847575		24		4847525	4847575	102,102,255
chrX	4848575	4848625		24		4848575	4848625	102,102,255
chrX	4970425	4970475		24		4970425	4970475	102,102,255
chrX	4971975	4972025		24		4971975	4972025	102,102,255
chrX	5225675	5225725		24		5225675	5225725	102,102,255
chrX	5225725	5225775		24		5225725	5225775	102,102,255
chrX	5225775	5225825		24		5225775	5225825	102,102,255
chrX	5225825	5225875		24		5225825	5225875	102,102,255
chrX	5225875	5225925		24		5225875	5225925	102,102,255
chrX	5225925	5225975		24		5225925	5225975	102,102,255
chrX	5307525	5307575		24		5307525	5307575	102,102,255
chrX	5307575	5307625		24		5307575	5307625	102,102,255
chrX	5307625	5307675		24		5307625	5307675	102,102,255
chrX	5307725	5307775		24		5307725	5307775	102,102,255
chrX	5307975	5308025		24		5307975	5308025	102,102,255
chrX	5308025	5308075		24		5308025	5308075	102,102,255
chrX	5308075	5308125		24		5308075	5308125	102,102,255
chrX	5308125	5308175		24		5308125	5308175	102,102,255
chrX	5308725	5308775		24		5308725	5308775	102,102,255
chrX	5309075	5309125		24		5309075	5309125	102,102,255
chrX	5319175	5319225		24		5319175	5319225	102,102,255
chrX	5319225	5319275		24		5319225	5319275	102,102,255
chrX	5518475	5518525		24		5518475	5518525	102,102,255
chrX	5558625	5558675		24		5558625	5558675	102,102,255
chrX	5578075	5578125		24		5578075	5578125	102,102,255
chrX	5578125	5578175		24		5578125	5578175	102,102,255
chrX	5578175	5578225		24		5578175	5578225	102,102,255
chrX	5578925	5578975		24		5578925	5578975	102,102,255
chrX	5578975	5579025		24		5578975	5579025	102,102,255
chrX	5579625	5579675		24		5579625	5579675	102,102,255
chrX	5579725	5579775		24		5579725	5579775	102,102,255
chrX	5579775	5579825		24		5579775	5579825	102,102,255
chrX	5579925	5579975		24		5579925	5579975	102,102,255
chrX	5579975	5580025		24		5579975	5580025	102,102,255
chrX	5580025	5580075		24		5580025	5580075	102,102,255
chrX	5580175	5580225		24		5580175	5580225	102,102,255
chrX	5580275	5580325		24		5580275	5580325	102,102,255
chrX	5580975	5581025		24		5580975	5581025	102,102,255
chrX	5581025	5581075		24		5581025	5581075	102,102,255
chrX	5614225	5614275		24		5614225	5614275	102,102,255
chrX	5614275	5614325		24		5614275	5614325	102,102,255
chrX	5614475	5614525		24		5614475	5614525	102,102,255
chrX	5614625	5614675		24		5614625	5614675	102,102,255
chrX	5614675	5614725		24		5614675	5614725	102,102,255
chrX	5634575	5634625		24		5634575	5634625	102,102,255
chrX	5634925	5634975		24		5634925	5634975	102,102,255
chrX	5644825	5644875		24		5644825	5644875	102,102,255
chrX	5645025	5645075		24		5645025	5645075	102,102,255
chrX	5645125	5645175		24		5645125	5645175	102,102,255
chrX	5645675	5645725		24		5645675	5645725	102,102,255
chrX	5645725	5645775		24		5645725	5645775	102,102,255
chrX	5679575	5679625		24		5679575	5679625	102,102,255
chrX	5679625	5679675		24		5679625	5679675	102,102,255
chrX	5679675	5679725		24		5679675	5679725	102,102,255
chrX	5679925	5679975		24		5679925	5679975	102,102,255
chrX	5680125	5680175		24		5680125	5680175	102,102,255
chrX	5764475	5764525		24		5764475	5764525	102,102,255
chrX	5765675	5765725		24		5765675	5765725	102,102,255
chrX	5765725	5765775		24		5765725	5765775	102,102,255
chrX	5978975	5979025		24		5978975	5979025	102,102,255
chrX	5980675	5980725		24		5980675	5980725	102,102,255
chrX	5980725	5980775		24		5980725	5980775	102,102,255
chrX	5980825	5980875		24		5980825	5980875	102,102,255
chrX	6122425	6122475		24		6122425	6122475	102,102,255
chrX	6122525	6122575		24		6122525	6122575	102,102,255
chrX	6122575	6122625		24		6122575	6122625	102,102,255
chrX	6122625	6122675		24		6122625	6122675	102,102,255
chrX	6123125	6123175		24		6123125	6123175	102,102,255
chrX	6123175	6123225		24		6123175	6123225	102,102,255
chrX	6123625	6123675		24		6123625	6123675	102,102,255
chrX	6123675	6123725		24		6123675	6123725	102,102,255
chrX	6123725	6123775		24		6123725	6123775	102,102,255
chrX	6123775	6123825		24		6123775	6123825	102,102,255
chrX	6123825	6123875		24		6123825	6123875	102,102,255
chrX	6125075	6125125		24		6125075	6125125	102,102,255
chrX	6126675	6126725		24		6126675	6126725	102,102,255
chrX	6126725	6126775		24		6126725	6126775	102,102,255
chrX	6127575	6127625		24		6127575	6127625	102,102,255
chrX	6127625	6127675		24		6127625	6127675	102,102,255
chrX	6127675	6127725		24		6127675	6127725	102,102,255
chrX	6127725	6127775		24		6127725	6127775	102,102,255
chrX	6127775	6127825		24		6127775	6127825	102,102,255
chrX	6127825	6127875		24		6127825	6127875	102,102,255
chrX	6127875	6127925		24		6127875	6127925	102,102,255
chrX	6127925	6127975		24		6127925	6127975	102,102,255
chrX	6127975	6128025		24		6127975	6128025	102,102,255
chrX	6128025	6128075		24		6128025	6128075	102,102,255
chrX	6128075	6128125		24		6128075	6128125	102,102,255
chrX	6128125	6128175		24		6128125	6128175	102,102,255
chrX	6128175	6128225		24		6128175	6128225	102,102,255
chrX	6128225	6128275		24		6128225	6128275	102,102,255
chrX	6129825	6129875		24		6129825	6129875	102,102,255
chrX	6129875	6129925		24		6129875	6129925	102,102,255
chrX	6129925	6129975		24		6129925	6129975	102,102,255
chrX	6130375	6130425		24		6130375	6130425	102,102,255
chrX	6130725	6130775		24		6130725	6130775	102,102,255
chrX	6130825	6130875		24		6130825	6130875	102,102,255
chrX	6130925	6130975		24		6130925	6130975	102,102,255
chrX	6132025	6132075		24		6132025	6132075	102,102,255
chrX	6132075	6132125		24		6132075	6132125	102,102,255
chrX	6132675	6132725		24		6132675	6132725	102,102,255
chrX	6132725	6132775		24		6132725	6132775	102,102,255
chrX	6132775	6132825		24		6132775	6132825	102,102,255
chrX	6132825	6132875		24		6132825	6132875	102,102,255
chrX	6132875	6132925		24		6132875	6132925	102,102,255
chrX	6132925	6132975		24		6132925	6132975	102,102,255
chrX	6133375	6133425		24		6133375	6133425	102,102,255
chrX	6133425	6133475		24		6133425	6133475	102,102,255
chrX	6135325	6135375		24		6135325	6135375	102,102,255
chrX	6135375	6135425		24		6135375	6135425	102,102,255
chrX	6135425	6135475		24		6135425	6135475	102,102,255
chrX	6135475	6135525		24		6135475	6135525	102,102,255
chrX	6135525	6135575		24		6135525	6135575	102,102,255
chrX	6135575	6135625		24		6135575	6135625	102,102,255
chrX	6135625	6135675		24		6135625	6135675	102,102,255
chrX	6135675	6135725		24		6135675	6135725	102,102,255
chrX	6135775	6135825		24		6135775	6135825	102,102,255
chrX	6135825	6135875		24		6135825	6135875	102,102,255
chrX	6136075	6136125		24		6136075	6136125	102,102,255
chrX	6136125	6136175		24		6136125	6136175	102,102,255
chrX	6136175	6136225		24		6136175	6136225	102,102,255
chrX	6136225	6136275		24		6136225	6136275	102,102,255
chrX	6136325	6136375		24		6136325	6136375	102,102,255
chrX	6136625	6136675		24		6136625	6136675	102,102,255
chrX	6136675	6136725		24		6136675	6136725	102,102,255
chrX	6136725	6136775		24		6136725	6136775	102,102,255
chrX	6136875	6136925		24		6136875	6136925	102,102,255
chrX	6136975	6137025		24		6136975	6137025	102,102,255
chrX	6137025	6137075		24		6137025	6137075	102,102,255
chrX	6137075	6137125		24		6137075	6137125	102,102,255
chrX	6137125	6137175		24		6137125	6137175	102,102,255
chrX	6137175	6137225		24		6137175	6137225	102,102,255
chrX	6137225	6137275		24		6137225	6137275	102,102,255
chrX	6137275	6137325		24		6137275	6137325	102,102,255
chrX	6137325	6137375		24		6137325	6137375	102,102,255
chrX	6137375	6137425		24		6137375	6137425	102,102,255
chrX	6137425	6137475		24		6137425	6137475	102,102,255
chrX	6137475	6137525		24		6137475	6137525	102,102,255
chrX	6137525	6137575		24		6137525	6137575	102,102,255
chrX	6137575	6137625		24		6137575	6137625	102,102,255
chrX	6137625	6137675		24		6137625	6137675	102,102,255
chrX	6137675	6137725		24		6137675	6137725	102,102,255
chrX	6137725	6137775		24		6137725	6137775	102,102,255
chrX	6137875	6137925		24		6137875	6137925	102,102,255
chrX	6137925	6137975		24		6137925	6137975	102,102,255
chrX	6137975	6138025		24		6137975	6138025	102,102,255
chrX	6138025	6138075		24		6138025	6138075	102,102,255
chrX	6138075	6138125		24		6138075	6138125	102,102,255
chrX	6138125	6138175		24		6138125	6138175	102,102,255
chrX	6138175	6138225		24		6138175	6138225	102,102,255
chrX	6138225	6138275		24		6138225	6138275	102,102,255
chrX	6138275	6138325		24		6138275	6138325	102,102,255
chrX	6138325	6138375		24		6138325	6138375	102,102,255
chrX	6138375	6138425		24		6138375	6138425	102,102,255
chrX	6138425	6138475		24		6138425	6138475	102,102,255
chrX	6138475	6138525		24		6138475	6138525	102,102,255
chrX	6138525	6138575		24		6138525	6138575	102,102,255
chrX	6138575	6138625		24		6138575	6138625	102,102,255
chrX	6138825	6138875		24		6138825	6138875	102,102,255
chrX	6138875	6138925		24		6138875	6138925	102,102,255
chrX	6139125	6139175		24		6139125	6139175	102,102,255
chrX	6139175	6139225		24		6139175	6139225	102,102,255
chrX	6139275	6139325		24		6139275	6139325	102,102,255
chrX	6140025	6140075		24		6140025	6140075	102,102,255
chrX	6140075	6140125		24		6140075	6140125	102,102,255
chrX	6140325	6140375		24		6140325	6140375	102,102,255
chrX	6140575	6140625		24		6140575	6140625	102,102,255
chrX	6140625	6140675		24		6140625	6140675	102,102,255
chrX	6141225	6141275		24		6141225	6141275	102,102,255
chrX	6141275	6141325		24		6141275	6141325	102,102,255
chrX	6141325	6141375		24		6141325	6141375	102,102,255
chrX	6141375	6141425		24		6141375	6141425	102,102,255
chrX	6141425	6141475		24		6141425	6141475	102,102,255
chrX	6141475	6141525		24		6141475	6141525	102,102,255
chrX	6141525	6141575		24		6141525	6141575	102,102,255
chrX	6143175	6143225		24		6143175	6143225	102,102,255
chrX	6144575	6144625		24		6144575	6144625	102,102,255
chrX	6144625	6144675		24		6144625	6144675	102,102,255
chrX	6144675	6144725		24		6144675	6144725	102,102,255
chrX	6144725	6144775		24		6144725	6144775	102,102,255
chrX	6144775	6144825		24		6144775	6144825	102,102,255
chrX	6145475	6145525		24		6145475	6145525	102,102,255
chrX	6145525	6145575		24		6145525	6145575	102,102,255
chrX	6145575	6145625		24		6145575	6145625	102,102,255
chrX	6145825	6145875		24		6145825	6145875	102,102,255
chrX	6151525	6151575		24		6151525	6151575	102,102,255
chrX	6164025	6164075		24		6164025	6164075	102,102,255
chrX	6164075	6164125		24		6164075	6164125	102,102,255
chrX	6165175	6165225		24		6165175	6165225	102,102,255
chrX	6168475	6168525		24		6168475	6168525	102,102,255
chrX	6168525	6168575		24		6168525	6168575	102,102,255
chrX	6180225	6180275		24		6180225	6180275	102,102,255
chrX	6254625	6254675		24		6254625	6254675	102,102,255
chrX	6254925	6254975		24		6254925	6254975	102,102,255
chrX	6258225	6258275		24		6258225	6258275	102,102,255
chrX	6258275	6258325		24		6258275	6258325	102,102,255
chrX	6432875	6432925		24		6432875	6432925	102,102,255
chrX	6491275	6491325		24		6491275	6491325	102,102,255
chrX	6538125	6538175		24		6538125	6538175	102,102,255
chrX	6538175	6538225		24		6538175	6538225	102,102,255
chrX	6541025	6541075		24		6541025	6541075	102,102,255
chrX	6541425	6541475		24		6541425	6541475	102,102,255
chrX	6541475	6541525		24		6541475	6541525	102,102,255
chrX	6541925	6541975		24		6541925	6541975	102,102,255
chrX	6542025	6542075		24		6542025	6542075	102,102,255
chrX	6542475	6542525		24		6542475	6542525	102,102,255
chrX	6543325	6543375		24		6543325	6543375	102,102,255
chrX	6560425	6560475		24		6560425	6560475	102,102,255
chrX	6560475	6560525		24		6560475	6560525	102,102,255
chrX	6560525	6560575		24		6560525	6560575	102,102,255
chrX	6560625	6560675		24		6560625	6560675	102,102,255
chrX	6560775	6560825		24		6560775	6560825	102,102,255
chrX	6560825	6560875		24		6560825	6560875	102,102,255
chrX	6561725	6561775		24		6561725	6561775	102,102,255
chrX	6562175	6562225		24		6562175	6562225	102,102,255
chrX	6565175	6565225		24		6565175	6565225	102,102,255
chrX	6575625	6575675		24		6575625	6575675	102,102,255
chrX	6583775	6583825		24		6583775	6583825	102,102,255
chrX	6583875	6583925		24		6583875	6583925	102,102,255
chrX	6583925	6583975		24		6583925	6583975	102,102,255
chrX	6586125	6586175		24		6586125	6586175	102,102,255
chrX	6586175	6586225		24		6586175	6586225	102,102,255
chrX	6586225	6586275		24		6586225	6586275	102,102,255
chrX	6655875	6655925		24		6655875	6655925	102,102,255
chrX	6656225	6656275		24		6656225	6656275	102,102,255
chrX	6656275	6656325		24		6656275	6656325	102,102,255
chrX	6656375	6656425		24		6656375	6656425	102,102,255
chrX	6656425	6656475		24		6656425	6656475	102,102,255
chrX	6656475	6656525		24		6656475	6656525	102,102,255
chrX	6656525	6656575		24		6656525	6656575	102,102,255
chrX	6656575	6656625		24		6656575	6656625	102,102,255
chrX	6656625	6656675		24		6656625	6656675	102,102,255
chrX	6656675	6656725		24		6656675	6656725	102,102,255
chrX	6656725	6656775		24		6656725	6656775	102,102,255
chrX	6656775	6656825		24		6656775	6656825	102,102,255
chrX	6656825	6656875		24		6656825	6656875	102,102,255
chrX	6656875	6656925		24		6656875	6656925	102,102,255
chrX	6656925	6656975		24		6656925	6656975	102,102,255
chrX	6656975	6657025		24		6656975	6657025	102,102,255
chrX	6657325	6657375		24		6657325	6657375	102,102,255
chrX	6657425	6657475		24		6657425	6657475	102,102,255
chrX	6657475	6657525		24		6657475	6657525	102,102,255
chrX	6657525	6657575		24		6657525	6657575	102,102,255
chrX	6657575	6657625		24		6657575	6657625	102,102,255
chrX	6657625	6657675		24		6657625	6657675	102,102,255
chrX	6657675	6657725		24		6657675	6657725	102,102,255
chrX	6657725	6657775		24		6657725	6657775	102,102,255
chrX	6657775	6657825		24		6657775	6657825	102,102,255
chrX	6657825	6657875		24		6657825	6657875	102,102,255
chrX	6657925	6657975		24		6657925	6657975	102,102,255
chrX	6658575	6658625		24		6658575	6658625	102,102,255
chrX	6658875	6658925		24		6658875	6658925	102,102,255
chrX	6658975	6659025		24		6658975	6659025	102,102,255
chrX	6659025	6659075		24		6659025	6659075	102,102,255
chrX	6659075	6659125		24		6659075	6659125	102,102,255
chrX	6659125	6659175		24		6659125	6659175	102,102,255
chrX	6659375	6659425		24		6659375	6659425	102,102,255
chrX	6659425	6659475		24		6659425	6659475	102,102,255
chrX	6659475	6659525		24		6659475	6659525	102,102,255
chrX	6659525	6659575		24		6659525	6659575	102,102,255
chrX	6659575	6659625		24		6659575	6659625	102,102,255
chrX	6659625	6659675		24		6659625	6659675	102,102,255
chrX	6659675	6659725		24		6659675	6659725	102,102,255
chrX	6659725	6659775		24		6659725	6659775	102,102,255
chrX	6659775	6659825		24		6659775	6659825	102,102,255
chrX	6659825	6659875		24		6659825	6659875	102,102,255
chrX	6660175	6660225		24		6660175	6660225	102,102,255
chrX	6660225	6660275		24		6660225	6660275	102,102,255
chrX	6660725	6660775		24		6660725	6660775	102,102,255
chrX	6660875	6660925		24		6660875	6660925	102,102,255
chrX	6661225	6661275		24		6661225	6661275	102,102,255
chrX	6661275	6661325		24		6661275	6661325	102,102,255
chrX	6661775	6661825		24		6661775	6661825	102,102,255
chrX	6661925	6661975		24		6661925	6661975	102,102,255
chrX	6662025	6662075		24		6662025	6662075	102,102,255
chrX	6662075	6662125		24		6662075	6662125	102,102,255
chrX	6662875	6662925		24		6662875	6662925	102,102,255
chrX	6666625	6666675		24		6666625	6666675	102,102,255
chrX	6667275	6667325		24		6667275	6667325	102,102,255
chrX	6667325	6667375		24		6667325	6667375	102,102,255
chrX	6667875	6667925		24		6667875	6667925	102,102,255
chrX	6667925	6667975		24		6667925	6667975	102,102,255
chrX	6668275	6668325		24		6668275	6668325	102,102,255
chrX	6669225	6669275		24		6669225	6669275	102,102,255
chrX	6669275	6669325		24		6669275	6669325	102,102,255
chrX	6669325	6669375		24		6669325	6669375	102,102,255
chrX	6669375	6669425		24		6669375	6669425	102,102,255
chrX	6669425	6669475		24		6669425	6669475	102,102,255
chrX	6669475	6669525		24		6669475	6669525	102,102,255
chrX	6669525	6669575		24		6669525	6669575	102,102,255
chrX	6669975	6670025		24		6669975	6670025	102,102,255
chrX	6670075	6670125		24		6670075	6670125	102,102,255
chrX	6670725	6670775		24		6670725	6670775	102,102,255
chrX	6671425	6671475		24		6671425	6671475	102,102,255
chrX	6671625	6671675		24		6671625	6671675	102,102,255
chrX	6671725	6671775		24		6671725	6671775	102,102,255
chrX	6672325	6672375		24		6672325	6672375	102,102,255
chrX	6672375	6672425		24		6672375	6672425	102,102,255
chrX	6672425	6672475		24		6672425	6672475	102,102,255
chrX	6675925	6675975		24		6675925	6675975	102,102,255
chrX	6675975	6676025		24		6675975	6676025	102,102,255
chrX	6676025	6676075		24		6676025	6676075	102,102,255
chrX	6676075	6676125		24		6676075	6676125	102,102,255
chrX	6676125	6676175		24		6676125	6676175	102,102,255
chrX	6676325	6676375		24		6676325	6676375	102,102,255
chrX	6676425	6676475		24		6676425	6676475	102,102,255
chrX	6676475	6676525		24		6676475	6676525	102,102,255
chrX	6676525	6676575		24		6676525	6676575	102,102,255
chrX	6676575	6676625		24		6676575	6676625	102,102,255
chrX	6676775	6676825		24		6676775	6676825	102,102,255
chrX	6676825	6676875		24		6676825	6676875	102,102,255
chrX	6676875	6676925		24		6676875	6676925	102,102,255
chrX	6676925	6676975		24		6676925	6676975	102,102,255
chrX	6676975	6677025		24		6676975	6677025	102,102,255
chrX	6677025	6677075		24		6677025	6677075	102,102,255
chrX	6677175	6677225		24		6677175	6677225	102,102,255
chrX	6677225	6677275		24		6677225	6677275	102,102,255
chrX	6677275	6677325		24		6677275	6677325	102,102,255
chrX	6677325	6677375		24		6677325	6677375	102,102,255
chrX	6677375	6677425		24		6677375	6677425	102,102,255
chrX	6677475	6677525		24		6677475	6677525	102,102,255
chrX	6677825	6677875		24		6677825	6677875	102,102,255
chrX	6678475	6678525		24		6678475	6678525	102,102,255
chrX	6678525	6678575		24		6678525	6678575	102,102,255
chrX	6678575	6678625		24		6678575	6678625	102,102,255
chrX	6678825	6678875		24		6678825	6678875	102,102,255
chrX	6678875	6678925		24		6678875	6678925	102,102,255
chrX	6678925	6678975		24		6678925	6678975	102,102,255
chrX	6678975	6679025		24		6678975	6679025	102,102,255
chrX	6679025	6679075		24		6679025	6679075	102,102,255
chrX	6679075	6679125		24		6679075	6679125	102,102,255
chrX	6679325	6679375		24		6679325	6679375	102,102,255
chrX	6679375	6679425		24		6679375	6679425	102,102,255
chrX	6679425	6679475		24		6679425	6679475	102,102,255
chrX	6679475	6679525		24		6679475	6679525	102,102,255
chrX	6679525	6679575		24		6679525	6679575	102,102,255
chrX	6679625	6679675		24		6679625	6679675	102,102,255
chrX	6679925	6679975		24		6679925	6679975	102,102,255
chrX	6679975	6680025		24		6679975	6680025	102,102,255
chrX	6680025	6680075		24		6680025	6680075	102,102,255
chrX	6680075	6680125		24		6680075	6680125	102,102,255
chrX	6680575	6680625		24		6680575	6680625	102,102,255
chrX	6680625	6680675		24		6680625	6680675	102,102,255
chrX	6680675	6680725		24		6680675	6680725	102,102,255
chrX	6680725	6680775		24		6680725	6680775	102,102,255
chrX	6680775	6680825		24		6680775	6680825	102,102,255
chrX	6680825	6680875		24		6680825	6680875	102,102,255
chrX	6680875	6680925		24		6680875	6680925	102,102,255
chrX	6680925	6680975		24		6680925	6680975	102,102,255
chrX	6680975	6681025		24		6680975	6681025	102,102,255
chrX	6681025	6681075		24		6681025	6681075	102,102,255
chrX	6681075	6681125		24		6681075	6681125	102,102,255
chrX	6681125	6681175		24		6681125	6681175	102,102,255
chrX	6681175	6681225		24		6681175	6681225	102,102,255
chrX	6681225	6681275		24		6681225	6681275	102,102,255
chrX	6681275	6681325		24		6681275	6681325	102,102,255
chrX	6681325	6681375		24		6681325	6681375	102,102,255
chrX	6681375	6681425		24		6681375	6681425	102,102,255
chrX	6681425	6681475		24		6681425	6681475	102,102,255
chrX	6682525	6682575		24		6682525	6682575	102,102,255
chrX	6702025	6702075		24		6702025	6702075	102,102,255
chrX	6702125	6702175		24		6702125	6702175	102,102,255
chrX	6702475	6702525		24		6702475	6702525	102,102,255
chrX	6702525	6702575		24		6702525	6702575	102,102,255
chrX	6702575	6702625		24		6702575	6702625	102,102,255
chrX	6702625	6702675		24		6702625	6702675	102,102,255
chrX	6702675	6702725		24		6702675	6702725	102,102,255
chrX	6702825	6702875		24		6702825	6702875	102,102,255
chrX	6702875	6702925		24		6702875	6702925	102,102,255
chrX	6703675	6703725		24		6703675	6703725	102,102,255
chrX	6704675	6704725		24		6704675	6704725	102,102,255
chrX	6705025	6705075		24		6705025	6705075	102,102,255
chrX	6705075	6705125		24		6705075	6705125	102,102,255
chrX	6705675	6705725		24		6705675	6705725	102,102,255
chrX	6722325	6722375		24		6722325	6722375	102,102,255
chrX	6722375	6722425		24		6722375	6722425	102,102,255
chrX	6722475	6722525		24		6722475	6722525	102,102,255
chrX	6722525	6722575		24		6722525	6722575	102,102,255
chrX	6722875	6722925		24		6722875	6722925	102,102,255
chrX	6723525	6723575		24		6723525	6723575	102,102,255
chrX	6723575	6723625		24		6723575	6723625	102,102,255
chrX	6723625	6723675		24		6723625	6723675	102,102,255
chrX	6723675	6723725		24		6723675	6723725	102,102,255
chrX	6723725	6723775		24		6723725	6723775	102,102,255
chrX	6723775	6723825		24		6723775	6723825	102,102,255
chrX	6723825	6723875		24		6723825	6723875	102,102,255
chrX	6723875	6723925		24		6723875	6723925	102,102,255
chrX	6724625	6724675		24		6724625	6724675	102,102,255
chrX	6724925	6724975		24		6724925	6724975	102,102,255
chrX	6725175	6725225		24		6725175	6725225	102,102,255
chrX	6725225	6725275		24		6725225	6725275	102,102,255
chrX	6725275	6725325		24		6725275	6725325	102,102,255
chrX	6725325	6725375		24		6725325	6725375	102,102,255
chrX	6725475	6725525		24		6725475	6725525	102,102,255
chrX	6725525	6725575		24		6725525	6725575	102,102,255
chrX	6725725	6725775		24		6725725	6725775	102,102,255
chrX	6725775	6725825		24		6725775	6725825	102,102,255
chrX	6725825	6725875		24		6725825	6725875	102,102,255
chrX	6725875	6725925		24		6725875	6725925	102,102,255
chrX	6725925	6725975		24		6725925	6725975	102,102,255
chrX	6725975	6726025		24		6725975	6726025	102,102,255
chrX	6726725	6726775		24		6726725	6726775	102,102,255
chrX	6726775	6726825		24		6726775	6726825	102,102,255
chrX	6726825	6726875		24		6726825	6726875	102,102,255
chrX	6726875	6726925		24		6726875	6726925	102,102,255
chrX	6726925	6726975		24		6726925	6726975	102,102,255
chrX	6726975	6727025		24		6726975	6727025	102,102,255
chrX	6727025	6727075		24		6727025	6727075	102,102,255
chrX	6727075	6727125		24		6727075	6727125	102,102,255
chrX	6727625	6727675		24		6727625	6727675	102,102,255
chrX	6727675	6727725		24		6727675	6727725	102,102,255
chrX	6727725	6727775		24		6727725	6727775	102,102,255
chrX	6727775	6727825		24		6727775	6727825	102,102,255
chrX	6727825	6727875		24		6727825	6727875	102,102,255
chrX	6727875	6727925		24		6727875	6727925	102,102,255
chrX	6727925	6727975		24		6727925	6727975	102,102,255
chrX	6727975	6728025		24		6727975	6728025	102,102,255
chrX	6728525	6728575		24		6728525	6728575	102,102,255
chrX	6728575	6728625		24		6728575	6728625	102,102,255
chrX	6728975	6729025		24		6728975	6729025	102,102,255
chrX	6729225	6729275		24		6729225	6729275	102,102,255
chrX	6729275	6729325		24		6729275	6729325	102,102,255
chrX	6729325	6729375		24		6729325	6729375	102,102,255
chrX	6729375	6729425		24		6729375	6729425	102,102,255
chrX	6729425	6729475		24		6729425	6729475	102,102,255
chrX	6729475	6729525		24		6729475	6729525	102,102,255
chrX	6729575	6729625		24		6729575	6729625	102,102,255
chrX	6729625	6729675		24		6729625	6729675	102,102,255
chrX	6729675	6729725		24		6729675	6729725	102,102,255
chrX	6729725	6729775		24		6729725	6729775	102,102,255
chrX	6729775	6729825		24		6729775	6729825	102,102,255
chrX	6730225	6730275		24		6730225	6730275	102,102,255
chrX	6730275	6730325		24		6730275	6730325	102,102,255
chrX	6730575	6730625		24		6730575	6730625	102,102,255
chrX	6730625	6730675		24		6730625	6730675	102,102,255
chrX	6730675	6730725		24		6730675	6730725	102,102,255
chrX	6735625	6735675		24		6735625	6735675	102,102,255
chrX	6735675	6735725		24		6735675	6735725	102,102,255
chrX	6735725	6735775		24		6735725	6735775	102,102,255
chrX	6736425	6736475		24		6736425	6736475	102,102,255
chrX	6740925	6740975		24		6740925	6740975	102,102,255
chrX	6741275	6741325		24		6741275	6741325	102,102,255
chrX	6856475	6856525		24		6856475	6856525	102,102,255
chrX	6860175	6860225		24		6860175	6860225	102,102,255
chrX	6860225	6860275		24		6860225	6860275	102,102,255
chrX	6860275	6860325		24		6860275	6860325	102,102,255
chrX	6860325	6860375		24		6860325	6860375	102,102,255
chrX	6903425	6903475		24		6903425	6903475	102,102,255
chrX	6973475	6973525		24		6973475	6973525	102,102,255
chrX	6973825	6973875		24		6973825	6973875	102,102,255
chrX	6973875	6973925		24		6973875	6973925	102,102,255
chrX	6973925	6973975		24		6973925	6973975	102,102,255
chrX	6974075	6974125		24		6974075	6974125	102,102,255
chrX	6974125	6974175		24		6974125	6974175	102,102,255
chrX	6976425	6976475		24		6976425	6976475	102,102,255
chrX	6976525	6976575		24		6976525	6976575	102,102,255
chrX	6976575	6976625		24		6976575	6976625	102,102,255
chrX	6976625	6976675		24		6976625	6976675	102,102,255
chrX	6976675	6976725		24		6976675	6976725	102,102,255
chrX	6976725	6976775		24		6976725	6976775	102,102,255
chrX	6976775	6976825		24		6976775	6976825	102,102,255
chrX	6976875	6976925		24		6976875	6976925	102,102,255
chrX	6977275	6977325		24		6977275	6977325	102,102,255
chrX	6977325	6977375		24		6977325	6977375	102,102,255
chrX	6978475	6978525		24		6978475	6978525	102,102,255
chrX	6978525	6978575		24		6978525	6978575	102,102,255
chrX	6978575	6978625		24		6978575	6978625	102,102,255
chrX	6978625	6978675		24		6978625	6978675	102,102,255
chrX	6978825	6978875		24		6978825	6978875	102,102,255
chrX	6978875	6978925		24		6978875	6978925	102,102,255
chrX	6978925	6978975		24		6978925	6978975	102,102,255
chrX	6978975	6979025		24		6978975	6979025	102,102,255
chrX	6979025	6979075		24		6979025	6979075	102,102,255
chrX	6979075	6979125		24		6979075	6979125	102,102,255
chrX	6979125	6979175		24		6979125	6979175	102,102,255
chrX	6979175	6979225		24		6979175	6979225	102,102,255
chrX	6979475	6979525		24		6979475	6979525	102,102,255
chrX	6979525	6979575		24		6979525	6979575	102,102,255
chrX	6979575	6979625		24		6979575	6979625	102,102,255
chrX	6979625	6979675		24		6979625	6979675	102,102,255
chrX	6979725	6979775		24		6979725	6979775	102,102,255
chrX	6979775	6979825		24		6979775	6979825	102,102,255
chrX	6980125	6980175		24		6980125	6980175	102,102,255
chrX	6980175	6980225		24		6980175	6980225	102,102,255
chrX	6980225	6980275		24		6980225	6980275	102,102,255
chrX	6980275	6980325		24		6980275	6980325	102,102,255
chrX	6980325	6980375		24		6980325	6980375	102,102,255
chrX	6980375	6980425		24		6980375	6980425	102,102,255
chrX	6980425	6980475		24		6980425	6980475	102,102,255
chrX	6980475	6980525		24		6980475	6980525	102,102,255
chrX	6980525	6980575		24		6980525	6980575	102,102,255
chrX	6980725	6980775		24		6980725	6980775	102,102,255
chrX	6980775	6980825		24		6980775	6980825	102,102,255
chrX	6980825	6980875		24		6980825	6980875	102,102,255
chrX	6980875	6980925		24		6980875	6980925	102,102,255
chrX	6980925	6980975		24		6980925	6980975	102,102,255
chrX	6981375	6981425		24		6981375	6981425	102,102,255
chrX	6982025	6982075		24		6982025	6982075	102,102,255
chrX	6982625	6982675		24		6982625	6982675	102,102,255
chrX	6982675	6982725		24		6982675	6982725	102,102,255
chrX	6984125	6984175		24		6984125	6984175	102,102,255
chrX	6984775	6984825		24		6984775	6984825	102,102,255
chrX	6984825	6984875		24		6984825	6984875	102,102,255
chrX	6984875	6984925		24		6984875	6984925	102,102,255
chrX	6993175	6993225		24		6993175	6993225	102,102,255
chrX	6993225	6993275		24		6993225	6993275	102,102,255
chrX	6993425	6993475		24		6993425	6993475	102,102,255
chrX	6993725	6993775		24		6993725	6993775	102,102,255
chrX	7213125	7213175		24		7213125	7213175	102,102,255
chrX	7213175	7213225		24		7213175	7213225	102,102,255
chrX	7213325	7213375		24		7213325	7213375	102,102,255
chrX	7213375	7213425		24		7213375	7213425	102,102,255
chrX	7213775	7213825		24		7213775	7213825	102,102,255
chrX	7213825	7213875		24		7213825	7213875	102,102,255
chrX	7214025	7214075		24		7214025	7214075	102,102,255
chrX	7214125	7214175		24		7214125	7214175	102,102,255
chrX	7214175	7214225		24		7214175	7214225	102,102,255
chrX	7214225	7214275		24		7214225	7214275	102,102,255
chrX	7214375	7214425		24		7214375	7214425	102,102,255
chrX	7214525	7214575		24		7214525	7214575	102,102,255
chrX	7214575	7214625		24		7214575	7214625	102,102,255
chrX	7214625	7214675		24		7214625	7214675	102,102,255
chrX	7214675	7214725		24		7214675	7214725	102,102,255
chrX	7214725	7214775		24		7214725	7214775	102,102,255
chrX	7214775	7214825		24		7214775	7214825	102,102,255
chrX	7221725	7221775		24		7221725	7221775	102,102,255
chrX	7221775	7221825		24		7221775	7221825	102,102,255
chrX	7221825	7221875		24		7221825	7221875	102,102,255
chrX	7223675	7223725		24		7223675	7223725	102,102,255
chrX	7565475	7565525		24		7565475	7565525	102,102,255
chrX	7565725	7565775		24		7565725	7565775	102,102,255
chrX	7566425	7566475		24		7566425	7566475	102,102,255
chrX	7566875	7566925		24		7566875	7566925	102,102,255
chrX	7566975	7567025		24		7566975	7567025	102,102,255
chrX	7568775	7568825		24		7568775	7568825	102,102,255
chrX	7568825	7568875		24		7568825	7568875	102,102,255
chrX	7568875	7568925		24		7568875	7568925	102,102,255
chrX	7577625	7577675		24		7577625	7577675	102,102,255
chrX	7577675	7577725		24		7577675	7577725	102,102,255
chrX	7577725	7577775		24		7577725	7577775	102,102,255
chrX	7578425	7578475		24		7578425	7578475	102,102,255
chrX	7578475	7578525		24		7578475	7578525	102,102,255
chrX	7578525	7578575		24		7578525	7578575	102,102,255
chrX	7578575	7578625		24		7578575	7578625	102,102,255
chrX	7580575	7580625		24		7580575	7580625	102,102,255
chrX	7581675	7581725		24		7581675	7581725	102,102,255
chrX	7581725	7581775		24		7581725	7581775	102,102,255
chrX	7581775	7581825		24		7581775	7581825	102,102,255
chrX	7581825	7581875		24		7581825	7581875	102,102,255
chrX	7618725	7618775		24		7618725	7618775	102,102,255
chrX	7625375	7625425		24		7625375	7625425	102,102,255
chrX	7625425	7625475		24		7625425	7625475	102,102,255
chrX	7625925	7625975		24		7625925	7625975	102,102,255
chrX	7625975	7626025		24		7625975	7626025	102,102,255
chrX	7626275	7626325		24		7626275	7626325	102,102,255
chrX	7810125	7810175		24		7810125	7810175	102,102,255
chrX	7811425	7811475		24		7811425	7811475	102,102,255
chrX	7811475	7811525		24		7811475	7811525	102,102,255
chrX	7812025	7812075		24		7812025	7812075	102,102,255
chrX	7816325	7816375		24		7816325	7816375	102,102,255
chrX	7819125	7819175		24		7819125	7819175	102,102,255
chrX	7819375	7819425		24		7819375	7819425	102,102,255
chrX	7819425	7819475		24		7819425	7819475	102,102,255
chrX	7819475	7819525		24		7819475	7819525	102,102,255
chrX	7820775	7820825		24		7820775	7820825	102,102,255
chrX	7820825	7820875		24		7820825	7820875	102,102,255
chrX	7843275	7843325		24		7843275	7843325	102,102,255
chrX	7844075	7844125		24		7844075	7844125	102,102,255
chrX	7844125	7844175		24		7844125	7844175	102,102,255
chrX	7844175	7844225		24		7844175	7844225	102,102,255
chrX	7844225	7844275		24		7844225	7844275	102,102,255
chrX	7844275	7844325		24		7844275	7844325	102,102,255
chrX	7844875	7844925		24		7844875	7844925	102,102,255
chrX	7844925	7844975		24		7844925	7844975	102,102,255
chrX	7844975	7845025		24		7844975	7845025	102,102,255
chrX	7845025	7845075		24		7845025	7845075	102,102,255
chrX	7845125	7845175		24		7845125	7845175	102,102,255
chrX	7845175	7845225		24		7845175	7845225	102,102,255
chrX	7845225	7845275		24		7845225	7845275	102,102,255
chrX	7845525	7845575		24		7845525	7845575	102,102,255
chrX	7845625	7845675		24		7845625	7845675	102,102,255
chrX	7845675	7845725		24		7845675	7845725	102,102,255
chrX	7845825	7845875		24		7845825	7845875	102,102,255
chrX	7845875	7845925		24		7845875	7845925	102,102,255
chrX	7845925	7845975		24		7845925	7845975	102,102,255
chrX	7846125	7846175		24		7846125	7846175	102,102,255
chrX	7846175	7846225		24		7846175	7846225	102,102,255
chrX	7846225	7846275		24		7846225	7846275	102,102,255
chrX	7846275	7846325		24		7846275	7846325	102,102,255
chrX	7846325	7846375		24		7846325	7846375	102,102,255
[truncated: 4,286 more rows]
