# Supplementary material for: Probabilistic modelling of chromatin code landscape reveals functional diversity of enhancer-like chromatin states
Source: Nat Commun. 2016 Feb 4;7:10528. doi: 10.1038/ncomms10528 (PMC4742914; doi:10.1038/ncomms10528)
Supplement: Supplementary Data 1 — The 30-chromatin state annotation tracks for Drosophila melanogaster DRSC-S2 cell. [file ncomms10528-s2.zip › Supplementary Data 1/25_GE2.bed]

chr2L	11225	11275		25		11225	11275	51,51,255
chr2L	11275	11325		25		11275	11325	51,51,255
chr2L	11325	11375		25		11325	11375	51,51,255
chr2L	11375	11425		25		11375	11425	51,51,255
chr2L	11425	11475		25		11425	11475	51,51,255
chr2L	11475	11525		25		11475	11525	51,51,255
chr2L	11525	11575		25		11525	11575	51,51,255
chr2L	11575	11625		25		11575	11625	51,51,255
chr2L	11625	11675		25		11625	11675	51,51,255
chr2L	11675	11725		25		11675	11725	51,51,255
chr2L	11825	11875		25		11825	11875	51,51,255
chr2L	11925	11975		25		11925	11975	51,51,255
chr2L	11975	12025		25		11975	12025	51,51,255
chr2L	12075	12125		25		12075	12125	51,51,255
chr2L	12125	12175		25		12125	12175	51,51,255
chr2L	12225	12275		25		12225	12275	51,51,255
chr2L	12275	12325		25		12275	12325	51,51,255
chr2L	12325	12375		25		12325	12375	51,51,255
chr2L	12375	12425		25		12375	12425	51,51,255
chr2L	12425	12475		25		12425	12475	51,51,255
chr2L	12475	12525		25		12475	12525	51,51,255
chr2L	12525	12575		25		12525	12575	51,51,255
chr2L	12575	12625		25		12575	12625	51,51,255
chr2L	12625	12675		25		12625	12675	51,51,255
chr2L	12675	12725		25		12675	12725	51,51,255
chr2L	12825	12875		25		12825	12875	51,51,255
chr2L	12875	12925		25		12875	12925	51,51,255
chr2L	12925	12975		25		12925	12975	51,51,255
chr2L	12975	13025		25		12975	13025	51,51,255
chr2L	13025	13075		25		13025	13075	51,51,255
chr2L	13075	13125		25		13075	13125	51,51,255
chr2L	13125	13175		25		13125	13175	51,51,255
chr2L	13225	13275		25		13225	13275	51,51,255
chr2L	13425	13475		25		13425	13475	51,51,255
chr2L	13475	13525		25		13475	13525	51,51,255
chr2L	13525	13575		25		13525	13575	51,51,255
chr2L	13575	13625		25		13575	13625	51,51,255
chr2L	13625	13675		25		13625	13675	51,51,255
chr2L	13675	13725		25		13675	13725	51,51,255
chr2L	13725	13775		25		13725	13775	51,51,255
chr2L	13775	13825		25		13775	13825	51,51,255
chr2L	13825	13875		25		13825	13875	51,51,255
chr2L	13875	13925		25		13875	13925	51,51,255
chr2L	13925	13975		25		13925	13975	51,51,255
chr2L	13975	14025		25		13975	14025	51,51,255
chr2L	14025	14075		25		14025	14075	51,51,255
chr2L	14075	14125		25		14075	14125	51,51,255
chr2L	14125	14175		25		14125	14175	51,51,255
chr2L	14175	14225		25		14175	14225	51,51,255
chr2L	14225	14275		25		14225	14275	51,51,255
chr2L	14275	14325		25		14275	14325	51,51,255
chr2L	14325	14375		25		14325	14375	51,51,255
chr2L	14375	14425		25		14375	14425	51,51,255
chr2L	14425	14475		25		14425	14475	51,51,255
chr2L	14475	14525		25		14475	14525	51,51,255
chr2L	14525	14575		25		14525	14575	51,51,255
chr2L	14575	14625		25		14575	14625	51,51,255
chr2L	14625	14675		25		14625	14675	51,51,255
chr2L	14675	14725		25		14675	14725	51,51,255
chr2L	14725	14775		25		14725	14775	51,51,255
chr2L	14775	14825		25		14775	14825	51,51,255
chr2L	14825	14875		25		14825	14875	51,51,255
chr2L	14875	14925		25		14875	14925	51,51,255
chr2L	14925	14975		25		14925	14975	51,51,255
chr2L	14975	15025		25		14975	15025	51,51,255
chr2L	15025	15075		25		15025	15075	51,51,255
chr2L	15075	15125		25		15075	15125	51,51,255
chr2L	15125	15175		25		15125	15175	51,51,255
chr2L	15175	15225		25		15175	15225	51,51,255
chr2L	15225	15275		25		15225	15275	51,51,255
chr2L	15275	15325		25		15275	15325	51,51,255
chr2L	15325	15375		25		15325	15375	51,51,255
chr2L	15375	15425		25		15375	15425	51,51,255
chr2L	15425	15475		25		15425	15475	51,51,255
chr2L	15475	15525		25		15475	15525	51,51,255
chr2L	15525	15575		25		15525	15575	51,51,255
chr2L	15575	15625		25		15575	15625	51,51,255
chr2L	15625	15675		25		15625	15675	51,51,255
chr2L	15675	15725		25		15675	15725	51,51,255
chr2L	15725	15775		25		15725	15775	51,51,255
chr2L	16075	16125		25		16075	16125	51,51,255
chr2L	16125	16175		25		16125	16175	51,51,255
chr2L	16175	16225		25		16175	16225	51,51,255
chr2L	16225	16275		25		16225	16275	51,51,255
chr2L	16275	16325		25		16275	16325	51,51,255
chr2L	16375	16425		25		16375	16425	51,51,255
chr2L	19725	19775		25		19725	19775	51,51,255
chr2L	70475	70525		25		70475	70525	51,51,255
chr2L	70775	70825		25		70775	70825	51,51,255
chr2L	70975	71025		25		70975	71025	51,51,255
chr2L	71025	71075		25		71025	71075	51,51,255
chr2L	71075	71125		25		71075	71125	51,51,255
chr2L	75225	75275		25		75225	75275	51,51,255
chr2L	75275	75325		25		75275	75325	51,51,255
chr2L	75375	75425		25		75375	75425	51,51,255
chr2L	75425	75475		25		75425	75475	51,51,255
chr2L	75475	75525		25		75475	75525	51,51,255
chr2L	75525	75575		25		75525	75575	51,51,255
chr2L	75575	75625		25		75575	75625	51,51,255
chr2L	75625	75675		25		75625	75675	51,51,255
chr2L	75675	75725		25		75675	75725	51,51,255
chr2L	75725	75775		25		75725	75775	51,51,255
chr2L	75775	75825		25		75775	75825	51,51,255
chr2L	75825	75875		25		75825	75875	51,51,255
chr2L	75875	75925		25		75875	75925	51,51,255
chr2L	75925	75975		25		75925	75975	51,51,255
chr2L	75975	76025		25		75975	76025	51,51,255
chr2L	76025	76075		25		76025	76075	51,51,255
chr2L	76075	76125		25		76075	76125	51,51,255
chr2L	76125	76175		25		76125	76175	51,51,255
chr2L	76175	76225		25		76175	76225	51,51,255
chr2L	76225	76275		25		76225	76275	51,51,255
chr2L	76275	76325		25		76275	76325	51,51,255
chr2L	76325	76375		25		76325	76375	51,51,255
chr2L	76375	76425		25		76375	76425	51,51,255
chr2L	76425	76475		25		76425	76475	51,51,255
chr2L	76475	76525		25		76475	76525	51,51,255
chr2L	76525	76575		25		76525	76575	51,51,255
chr2L	76575	76625		25		76575	76625	51,51,255
chr2L	76625	76675		25		76625	76675	51,51,255
chr2L	76675	76725		25		76675	76725	51,51,255
chr2L	76725	76775		25		76725	76775	51,51,255
chr2L	76775	76825		25		76775	76825	51,51,255
chr2L	76825	76875		25		76825	76875	51,51,255
chr2L	76875	76925		25		76875	76925	51,51,255
chr2L	76925	76975		25		76925	76975	51,51,255
chr2L	76975	77025		25		76975	77025	51,51,255
chr2L	77175	77225		25		77175	77225	51,51,255
chr2L	77225	77275		25		77225	77275	51,51,255
chr2L	77275	77325		25		77275	77325	51,51,255
chr2L	77325	77375		25		77325	77375	51,51,255
chr2L	77375	77425		25		77375	77425	51,51,255
chr2L	77425	77475		25		77425	77475	51,51,255
chr2L	77475	77525		25		77475	77525	51,51,255
chr2L	77525	77575		25		77525	77575	51,51,255
chr2L	77575	77625		25		77575	77625	51,51,255
chr2L	77625	77675		25		77625	77675	51,51,255
chr2L	77675	77725		25		77675	77725	51,51,255
chr2L	77725	77775		25		77725	77775	51,51,255
chr2L	77775	77825		25		77775	77825	51,51,255
chr2L	77825	77875		25		77825	77875	51,51,255
chr2L	77875	77925		25		77875	77925	51,51,255
chr2L	77925	77975		25		77925	77975	51,51,255
chr2L	78175	78225		25		78175	78225	51,51,255
chr2L	78225	78275		25		78225	78275	51,51,255
chr2L	78275	78325		25		78275	78325	51,51,255
chr2L	78325	78375		25		78325	78375	51,51,255
chr2L	78425	78475		25		78425	78475	51,51,255
chr2L	78525	78575		25		78525	78575	51,51,255
chr2L	78575	78625		25		78575	78625	51,51,255
chr2L	78625	78675		25		78625	78675	51,51,255
chr2L	78675	78725		25		78675	78725	51,51,255
chr2L	79025	79075		25		79025	79075	51,51,255
chr2L	80275	80325		25		80275	80325	51,51,255
chr2L	80325	80375		25		80325	80375	51,51,255
chr2L	80375	80425		25		80375	80425	51,51,255
chr2L	80425	80475		25		80425	80475	51,51,255
chr2L	80475	80525		25		80475	80525	51,51,255
chr2L	80725	80775		25		80725	80775	51,51,255
chr2L	80925	80975		25		80925	80975	51,51,255
chr2L	80975	81025		25		80975	81025	51,51,255
chr2L	81375	81425		25		81375	81425	51,51,255
chr2L	81425	81475		25		81425	81475	51,51,255
chr2L	81875	81925		25		81875	81925	51,51,255
chr2L	81925	81975		25		81925	81975	51,51,255
chr2L	81975	82025		25		81975	82025	51,51,255
chr2L	82025	82075		25		82025	82075	51,51,255
chr2L	82075	82125		25		82075	82125	51,51,255
chr2L	82125	82175		25		82125	82175	51,51,255
chr2L	82175	82225		25		82175	82225	51,51,255
chr2L	82225	82275		25		82225	82275	51,51,255
chr2L	82275	82325		25		82275	82325	51,51,255
chr2L	82325	82375		25		82325	82375	51,51,255
chr2L	82375	82425		25		82375	82425	51,51,255
chr2L	82475	82525		25		82475	82525	51,51,255
chr2L	82975	83025		25		82975	83025	51,51,255
chr2L	83225	83275		25		83225	83275	51,51,255
chr2L	83275	83325		25		83275	83325	51,51,255
chr2L	83325	83375		25		83325	83375	51,51,255
chr2L	83375	83425		25		83375	83425	51,51,255
chr2L	83425	83475		25		83425	83475	51,51,255
chr2L	83475	83525		25		83475	83525	51,51,255
chr2L	83525	83575		25		83525	83575	51,51,255
chr2L	83575	83625		25		83575	83625	51,51,255
chr2L	83625	83675		25		83625	83675	51,51,255
chr2L	83675	83725		25		83675	83725	51,51,255
chr2L	83725	83775		25		83725	83775	51,51,255
chr2L	83775	83825		25		83775	83825	51,51,255
chr2L	83825	83875		25		83825	83875	51,51,255
chr2L	83875	83925		25		83875	83925	51,51,255
chr2L	83925	83975		25		83925	83975	51,51,255
chr2L	83975	84025		25		83975	84025	51,51,255
chr2L	84025	84075		25		84025	84075	51,51,255
chr2L	84075	84125		25		84075	84125	51,51,255
chr2L	84125	84175		25		84125	84175	51,51,255
chr2L	84575	84625		25		84575	84625	51,51,255
chr2L	84625	84675		25		84625	84675	51,51,255
chr2L	84675	84725		25		84675	84725	51,51,255
chr2L	84725	84775		25		84725	84775	51,51,255
chr2L	85025	85075		25		85025	85075	51,51,255
chr2L	95675	95725		25		95675	95725	51,51,255
chr2L	95725	95775		25		95725	95775	51,51,255
chr2L	95775	95825		25		95775	95825	51,51,255
chr2L	95825	95875		25		95825	95875	51,51,255
chr2L	95875	95925		25		95875	95925	51,51,255
chr2L	95925	95975		25		95925	95975	51,51,255
chr2L	95975	96025		25		95975	96025	51,51,255
chr2L	96025	96075		25		96025	96075	51,51,255
chr2L	96075	96125		25		96075	96125	51,51,255
chr2L	96125	96175		25		96125	96175	51,51,255
chr2L	96175	96225		25		96175	96225	51,51,255
chr2L	96225	96275		25		96225	96275	51,51,255
chr2L	96425	96475		25		96425	96475	51,51,255
chr2L	96475	96525		25		96475	96525	51,51,255
chr2L	96525	96575		25		96525	96575	51,51,255
chr2L	96575	96625		25		96575	96625	51,51,255
chr2L	96625	96675		25		96625	96675	51,51,255
chr2L	96675	96725		25		96675	96725	51,51,255
chr2L	96725	96775		25		96725	96775	51,51,255
chr2L	96775	96825		25		96775	96825	51,51,255
chr2L	96825	96875		25		96825	96875	51,51,255
chr2L	96875	96925		25		96875	96925	51,51,255
chr2L	96925	96975		25		96925	96975	51,51,255
chr2L	96975	97025		25		96975	97025	51,51,255
chr2L	97025	97075		25		97025	97075	51,51,255
chr2L	97075	97125		25		97075	97125	51,51,255
chr2L	97125	97175		25		97125	97175	51,51,255
chr2L	97175	97225		25		97175	97225	51,51,255
chr2L	97225	97275		25		97225	97275	51,51,255
chr2L	97275	97325		25		97275	97325	51,51,255
chr2L	97425	97475		25		97425	97475	51,51,255
chr2L	97475	97525		25		97475	97525	51,51,255
chr2L	97525	97575		25		97525	97575	51,51,255
chr2L	97575	97625		25		97575	97625	51,51,255
chr2L	97625	97675		25		97625	97675	51,51,255
chr2L	97675	97725		25		97675	97725	51,51,255
chr2L	97725	97775		25		97725	97775	51,51,255
chr2L	97775	97825		25		97775	97825	51,51,255
chr2L	97825	97875		25		97825	97875	51,51,255
chr2L	97875	97925		25		97875	97925	51,51,255
chr2L	97925	97975		25		97925	97975	51,51,255
chr2L	97975	98025		25		97975	98025	51,51,255
chr2L	98025	98075		25		98025	98075	51,51,255
chr2L	98075	98125		25		98075	98125	51,51,255
chr2L	98125	98175		25		98125	98175	51,51,255
chr2L	98175	98225		25		98175	98225	51,51,255
chr2L	98225	98275		25		98225	98275	51,51,255
chr2L	98275	98325		25		98275	98325	51,51,255
chr2L	98325	98375		25		98325	98375	51,51,255
chr2L	98375	98425		25		98375	98425	51,51,255
chr2L	98425	98475		25		98425	98475	51,51,255
chr2L	98475	98525		25		98475	98525	51,51,255
chr2L	98525	98575		25		98525	98575	51,51,255
chr2L	98575	98625		25		98575	98625	51,51,255
chr2L	98625	98675		25		98625	98675	51,51,255
chr2L	98675	98725		25		98675	98725	51,51,255
chr2L	98725	98775		25		98725	98775	51,51,255
chr2L	98775	98825		25		98775	98825	51,51,255
chr2L	98825	98875		25		98825	98875	51,51,255
chr2L	98875	98925		25		98875	98925	51,51,255
chr2L	98925	98975		25		98925	98975	51,51,255
chr2L	98975	99025		25		98975	99025	51,51,255
chr2L	99025	99075		25		99025	99075	51,51,255
chr2L	99075	99125		25		99075	99125	51,51,255
chr2L	99125	99175		25		99125	99175	51,51,255
chr2L	99175	99225		25		99175	99225	51,51,255
chr2L	99225	99275		25		99225	99275	51,51,255
chr2L	99275	99325		25		99275	99325	51,51,255
chr2L	99325	99375		25		99325	99375	51,51,255
chr2L	99375	99425		25		99375	99425	51,51,255
chr2L	99425	99475		25		99425	99475	51,51,255
chr2L	99475	99525		25		99475	99525	51,51,255
chr2L	99525	99575		25		99525	99575	51,51,255
chr2L	99575	99625		25		99575	99625	51,51,255
chr2L	99625	99675		25		99625	99675	51,51,255
chr2L	99675	99725		25		99675	99725	51,51,255
chr2L	99725	99775		25		99725	99775	51,51,255
chr2L	99775	99825		25		99775	99825	51,51,255
chr2L	99825	99875		25		99825	99875	51,51,255
chr2L	99875	99925		25		99875	99925	51,51,255
chr2L	99925	99975		25		99925	99975	51,51,255
chr2L	99975	100025		25		99975	100025	51,51,255
chr2L	100025	100075		25		100025	100075	51,51,255
chr2L	100075	100125		25		100075	100125	51,51,255
chr2L	100125	100175		25		100125	100175	51,51,255
chr2L	100175	100225		25		100175	100225	51,51,255
chr2L	100225	100275		25		100225	100275	51,51,255
chr2L	100275	100325		25		100275	100325	51,51,255
chr2L	100325	100375		25		100325	100375	51,51,255
chr2L	100375	100425		25		100375	100425	51,51,255
chr2L	100575	100625		25		100575	100625	51,51,255
chr2L	101075	101125		25		101075	101125	51,51,255
chr2L	101125	101175		25		101125	101175	51,51,255
chr2L	101325	101375		25		101325	101375	51,51,255
chr2L	101375	101425		25		101375	101425	51,51,255
chr2L	104325	104375		25		104325	104375	51,51,255
chr2L	104375	104425		25		104375	104425	51,51,255
chr2L	104425	104475		25		104425	104475	51,51,255
chr2L	104475	104525		25		104475	104525	51,51,255
chr2L	104525	104575		25		104525	104575	51,51,255
chr2L	110375	110425		25		110375	110425	51,51,255
chr2L	110425	110475		25		110425	110475	51,51,255
chr2L	110475	110525		25		110475	110525	51,51,255
chr2L	110525	110575		25		110525	110575	51,51,255
chr2L	110575	110625		25		110575	110625	51,51,255
chr2L	110625	110675		25		110625	110675	51,51,255
chr2L	110675	110725		25		110675	110725	51,51,255
chr2L	110725	110775		25		110725	110775	51,51,255
chr2L	110775	110825		25		110775	110825	51,51,255
chr2L	110825	110875		25		110825	110875	51,51,255
chr2L	110875	110925		25		110875	110925	51,51,255
chr2L	110925	110975		25		110925	110975	51,51,255
chr2L	110975	111025		25		110975	111025	51,51,255
chr2L	111025	111075		25		111025	111075	51,51,255
chr2L	111075	111125		25		111075	111125	51,51,255
chr2L	111125	111175		25		111125	111175	51,51,255
chr2L	111175	111225		25		111175	111225	51,51,255
chr2L	111225	111275		25		111225	111275	51,51,255
chr2L	111275	111325		25		111275	111325	51,51,255
chr2L	111325	111375		25		111325	111375	51,51,255
chr2L	111375	111425		25		111375	111425	51,51,255
chr2L	111425	111475		25		111425	111475	51,51,255
chr2L	111475	111525		25		111475	111525	51,51,255
chr2L	111525	111575		25		111525	111575	51,51,255
chr2L	111575	111625		25		111575	111625	51,51,255
chr2L	111625	111675		25		111625	111675	51,51,255
chr2L	111675	111725		25		111675	111725	51,51,255
chr2L	111825	111875		25		111825	111875	51,51,255
chr2L	111875	111925		25		111875	111925	51,51,255
chr2L	111925	111975		25		111925	111975	51,51,255
chr2L	111975	112025		25		111975	112025	51,51,255
chr2L	112025	112075		25		112025	112075	51,51,255
chr2L	112075	112125		25		112075	112125	51,51,255
chr2L	112125	112175		25		112125	112175	51,51,255
chr2L	112175	112225		25		112175	112225	51,51,255
chr2L	112225	112275		25		112225	112275	51,51,255
chr2L	112275	112325		25		112275	112325	51,51,255
chr2L	112325	112375		25		112325	112375	51,51,255
chr2L	112375	112425		25		112375	112425	51,51,255
chr2L	112425	112475		25		112425	112475	51,51,255
chr2L	112475	112525		25		112475	112525	51,51,255
chr2L	112525	112575		25		112525	112575	51,51,255
chr2L	112575	112625		25		112575	112625	51,51,255
chr2L	112625	112675		25		112625	112675	51,51,255
chr2L	112675	112725		25		112675	112725	51,51,255
chr2L	112725	112775		25		112725	112775	51,51,255
chr2L	112775	112825		25		112775	112825	51,51,255
chr2L	112825	112875		25		112825	112875	51,51,255
chr2L	112875	112925		25		112875	112925	51,51,255
chr2L	112925	112975		25		112925	112975	51,51,255
chr2L	112975	113025		25		112975	113025	51,51,255
chr2L	113025	113075		25		113025	113075	51,51,255
chr2L	113125	113175		25		113125	113175	51,51,255
chr2L	113175	113225		25		113175	113225	51,51,255
chr2L	113225	113275		25		113225	113275	51,51,255
chr2L	113275	113325		25		113275	113325	51,51,255
chr2L	113325	113375		25		113325	113375	51,51,255
chr2L	113375	113425		25		113375	113425	51,51,255
chr2L	113425	113475		25		113425	113475	51,51,255
chr2L	113475	113525		25		113475	113525	51,51,255
chr2L	113525	113575		25		113525	113575	51,51,255
chr2L	113575	113625		25		113575	113625	51,51,255
chr2L	113625	113675		25		113625	113675	51,51,255
chr2L	113675	113725		25		113675	113725	51,51,255
chr2L	113725	113775		25		113725	113775	51,51,255
chr2L	117275	117325		25		117275	117325	51,51,255
chr2L	117325	117375		25		117325	117375	51,51,255
chr2L	117375	117425		25		117375	117425	51,51,255
chr2L	117425	117475		25		117425	117475	51,51,255
chr2L	117475	117525		25		117475	117525	51,51,255
chr2L	117525	117575		25		117525	117575	51,51,255
chr2L	117575	117625		25		117575	117625	51,51,255
chr2L	117625	117675		25		117625	117675	51,51,255
chr2L	117675	117725		25		117675	117725	51,51,255
chr2L	117725	117775		25		117725	117775	51,51,255
chr2L	117775	117825		25		117775	117825	51,51,255
chr2L	117825	117875		25		117825	117875	51,51,255
chr2L	117875	117925		25		117875	117925	51,51,255
chr2L	117925	117975		25		117925	117975	51,51,255
chr2L	117975	118025		25		117975	118025	51,51,255
chr2L	118075	118125		25		118075	118125	51,51,255
chr2L	118125	118175		25		118125	118175	51,51,255
chr2L	118175	118225		25		118175	118225	51,51,255
chr2L	118225	118275		25		118225	118275	51,51,255
chr2L	118275	118325		25		118275	118325	51,51,255
chr2L	118325	118375		25		118325	118375	51,51,255
chr2L	118375	118425		25		118375	118425	51,51,255
chr2L	118425	118475		25		118425	118475	51,51,255
chr2L	118475	118525		25		118475	118525	51,51,255
chr2L	118525	118575		25		118525	118575	51,51,255
chr2L	118575	118625		25		118575	118625	51,51,255
chr2L	118825	118875		25		118825	118875	51,51,255
chr2L	118875	118925		25		118875	118925	51,51,255
chr2L	122775	122825		25		122775	122825	51,51,255
chr2L	122975	123025		25		122975	123025	51,51,255
chr2L	123025	123075		25		123025	123075	51,51,255
chr2L	123125	123175		25		123125	123175	51,51,255
chr2L	124425	124475		25		124425	124475	51,51,255
chr2L	144475	144525		25		144475	144525	51,51,255
chr2L	144525	144575		25		144525	144575	51,51,255
chr2L	144575	144625		25		144575	144625	51,51,255
chr2L	144775	144825		25		144775	144825	51,51,255
chr2L	144825	144875		25		144825	144875	51,51,255
chr2L	144875	144925		25		144875	144925	51,51,255
chr2L	144925	144975		25		144925	144975	51,51,255
chr2L	144975	145025		25		144975	145025	51,51,255
chr2L	145025	145075		25		145025	145075	51,51,255
chr2L	145075	145125		25		145075	145125	51,51,255
chr2L	145125	145175		25		145125	145175	51,51,255
chr2L	145175	145225		25		145175	145225	51,51,255
chr2L	145225	145275		25		145225	145275	51,51,255
chr2L	145275	145325		25		145275	145325	51,51,255
chr2L	145525	145575		25		145525	145575	51,51,255
chr2L	152975	153025		25		152975	153025	51,51,255
chr2L	153025	153075		25		153025	153075	51,51,255
chr2L	153075	153125		25		153075	153125	51,51,255
chr2L	153125	153175		25		153125	153175	51,51,255
chr2L	153175	153225		25		153175	153225	51,51,255
chr2L	153225	153275		25		153225	153275	51,51,255
chr2L	153275	153325		25		153275	153325	51,51,255
chr2L	153325	153375		25		153325	153375	51,51,255
chr2L	153375	153425		25		153375	153425	51,51,255
chr2L	153575	153625		25		153575	153625	51,51,255
chr2L	153625	153675		25		153625	153675	51,51,255
chr2L	153675	153725		25		153675	153725	51,51,255
chr2L	153775	153825		25		153775	153825	51,51,255
chr2L	153825	153875		25		153825	153875	51,51,255
chr2L	153975	154025		25		153975	154025	51,51,255
chr2L	154025	154075		25		154025	154075	51,51,255
chr2L	154125	154175		25		154125	154175	51,51,255
chr2L	176225	176275		25		176225	176275	51,51,255
chr2L	176275	176325		25		176275	176325	51,51,255
chr2L	183825	183875		25		183825	183875	51,51,255
chr2L	184075	184125		25		184075	184125	51,51,255
chr2L	184125	184175		25		184125	184175	51,51,255
chr2L	184275	184325		25		184275	184325	51,51,255
chr2L	184325	184375		25		184325	184375	51,51,255
chr2L	184375	184425		25		184375	184425	51,51,255
chr2L	184425	184475		25		184425	184475	51,51,255
chr2L	184475	184525		25		184475	184525	51,51,255
chr2L	184525	184575		25		184525	184575	51,51,255
chr2L	184575	184625		25		184575	184625	51,51,255
chr2L	184625	184675		25		184625	184675	51,51,255
chr2L	184675	184725		25		184675	184725	51,51,255
chr2L	184725	184775		25		184725	184775	51,51,255
chr2L	184775	184825		25		184775	184825	51,51,255
chr2L	184825	184875		25		184825	184875	51,51,255
chr2L	184875	184925		25		184875	184925	51,51,255
chr2L	184925	184975		25		184925	184975	51,51,255
chr2L	185025	185075		25		185025	185075	51,51,255
chr2L	185325	185375		25		185325	185375	51,51,255
chr2L	185375	185425		25		185375	185425	51,51,255
chr2L	185425	185475		25		185425	185475	51,51,255
chr2L	185475	185525		25		185475	185525	51,51,255
chr2L	185525	185575		25		185525	185575	51,51,255
chr2L	185575	185625		25		185575	185625	51,51,255
chr2L	185625	185675		25		185625	185675	51,51,255
chr2L	185675	185725		25		185675	185725	51,51,255
chr2L	185725	185775		25		185725	185775	51,51,255
chr2L	185775	185825		25		185775	185825	51,51,255
chr2L	185825	185875		25		185825	185875	51,51,255
chr2L	185875	185925		25		185875	185925	51,51,255
chr2L	185925	185975		25		185925	185975	51,51,255
chr2L	185975	186025		25		185975	186025	51,51,255
chr2L	186025	186075		25		186025	186075	51,51,255
chr2L	186075	186125		25		186075	186125	51,51,255
chr2L	186125	186175		25		186125	186175	51,51,255
chr2L	186175	186225		25		186175	186225	51,51,255
chr2L	186225	186275		25		186225	186275	51,51,255
chr2L	186275	186325		25		186275	186325	51,51,255
chr2L	186325	186375		25		186325	186375	51,51,255
chr2L	186375	186425		25		186375	186425	51,51,255
chr2L	186425	186475		25		186425	186475	51,51,255
chr2L	186675	186725		25		186675	186725	51,51,255
chr2L	186725	186775		25		186725	186775	51,51,255
chr2L	186775	186825		25		186775	186825	51,51,255
chr2L	186825	186875		25		186825	186875	51,51,255
chr2L	186875	186925		25		186875	186925	51,51,255
chr2L	186925	186975		25		186925	186975	51,51,255
chr2L	186975	187025		25		186975	187025	51,51,255
chr2L	187375	187425		25		187375	187425	51,51,255
chr2L	187425	187475		25		187425	187475	51,51,255
chr2L	187475	187525		25		187475	187525	51,51,255
chr2L	187525	187575		25		187525	187575	51,51,255
chr2L	187575	187625		25		187575	187625	51,51,255
chr2L	187925	187975		25		187925	187975	51,51,255
chr2L	187975	188025		25		187975	188025	51,51,255
chr2L	188025	188075		25		188025	188075	51,51,255
chr2L	188075	188125		25		188075	188125	51,51,255
chr2L	188125	188175		25		188125	188175	51,51,255
chr2L	188175	188225		25		188175	188225	51,51,255
chr2L	188225	188275		25		188225	188275	51,51,255
chr2L	188275	188325		25		188275	188325	51,51,255
chr2L	188325	188375		25		188325	188375	51,51,255
chr2L	188375	188425		25		188375	188425	51,51,255
chr2L	188425	188475		25		188425	188475	51,51,255
chr2L	188475	188525		25		188475	188525	51,51,255
chr2L	188525	188575		25		188525	188575	51,51,255
chr2L	188575	188625		25		188575	188625	51,51,255
chr2L	188625	188675		25		188625	188675	51,51,255
chr2L	188675	188725		25		188675	188725	51,51,255
chr2L	188725	188775		25		188725	188775	51,51,255
chr2L	188775	188825		25		188775	188825	51,51,255
chr2L	188825	188875		25		188825	188875	51,51,255
chr2L	188875	188925		25		188875	188925	51,51,255
chr2L	188925	188975		25		188925	188975	51,51,255
chr2L	188975	189025		25		188975	189025	51,51,255
chr2L	189025	189075		25		189025	189075	51,51,255
chr2L	189075	189125		25		189075	189125	51,51,255
chr2L	189125	189175		25		189125	189175	51,51,255
chr2L	189175	189225		25		189175	189225	51,51,255
chr2L	189225	189275		25		189225	189275	51,51,255
chr2L	189275	189325		25		189275	189325	51,51,255
chr2L	189325	189375		25		189325	189375	51,51,255
chr2L	189375	189425		25		189375	189425	51,51,255
chr2L	189425	189475		25		189425	189475	51,51,255
chr2L	189475	189525		25		189475	189525	51,51,255
chr2L	189525	189575		25		189525	189575	51,51,255
chr2L	189575	189625		25		189575	189625	51,51,255
chr2L	189625	189675		25		189625	189675	51,51,255
chr2L	189675	189725		25		189675	189725	51,51,255
chr2L	189725	189775		25		189725	189775	51,51,255
chr2L	189775	189825		25		189775	189825	51,51,255
chr2L	189825	189875		25		189825	189875	51,51,255
chr2L	189875	189925		25		189875	189925	51,51,255
chr2L	189925	189975		25		189925	189975	51,51,255
chr2L	190225	190275		25		190225	190275	51,51,255
chr2L	190275	190325		25		190275	190325	51,51,255
chr2L	190625	190675		25		190625	190675	51,51,255
chr2L	190775	190825		25		190775	190825	51,51,255
chr2L	190825	190875		25		190825	190875	51,51,255
chr2L	190875	190925		25		190875	190925	51,51,255
chr2L	190925	190975		25		190925	190975	51,51,255
chr2L	190975	191025		25		190975	191025	51,51,255
chr2L	191025	191075		25		191025	191075	51,51,255
chr2L	191075	191125		25		191075	191125	51,51,255
chr2L	191125	191175		25		191125	191175	51,51,255
chr2L	191175	191225		25		191175	191225	51,51,255
chr2L	191225	191275		25		191225	191275	51,51,255
chr2L	191275	191325		25		191275	191325	51,51,255
chr2L	191325	191375		25		191325	191375	51,51,255
chr2L	191375	191425		25		191375	191425	51,51,255
chr2L	191425	191475		25		191425	191475	51,51,255
chr2L	191475	191525		25		191475	191525	51,51,255
chr2L	191525	191575		25		191525	191575	51,51,255
chr2L	191575	191625		25		191575	191625	51,51,255
chr2L	191675	191725		25		191675	191725	51,51,255
chr2L	191725	191775		25		191725	191775	51,51,255
chr2L	191775	191825		25		191775	191825	51,51,255
chr2L	191825	191875		25		191825	191875	51,51,255
chr2L	191875	191925		25		191875	191925	51,51,255
chr2L	191925	191975		25		191925	191975	51,51,255
chr2L	191975	192025		25		191975	192025	51,51,255
chr2L	192025	192075		25		192025	192075	51,51,255
chr2L	192075	192125		25		192075	192125	51,51,255
chr2L	192125	192175		25		192125	192175	51,51,255
chr2L	192175	192225		25		192175	192225	51,51,255
chr2L	192225	192275		25		192225	192275	51,51,255
chr2L	192275	192325		25		192275	192325	51,51,255
chr2L	192325	192375		25		192325	192375	51,51,255
chr2L	192375	192425		25		192375	192425	51,51,255
chr2L	192425	192475		25		192425	192475	51,51,255
chr2L	192475	192525		25		192475	192525	51,51,255
chr2L	192525	192575		25		192525	192575	51,51,255
chr2L	192575	192625		25		192575	192625	51,51,255
chr2L	192625	192675		25		192625	192675	51,51,255
chr2L	192675	192725		25		192675	192725	51,51,255
chr2L	192725	192775		25		192725	192775	51,51,255
chr2L	192825	192875		25		192825	192875	51,51,255
chr2L	192875	192925		25		192875	192925	51,51,255
chr2L	192925	192975		25		192925	192975	51,51,255
chr2L	192975	193025		25		192975	193025	51,51,255
chr2L	193025	193075		25		193025	193075	51,51,255
chr2L	193075	193125		25		193075	193125	51,51,255
chr2L	193125	193175		25		193125	193175	51,51,255
chr2L	193175	193225		25		193175	193225	51,51,255
chr2L	193225	193275		25		193225	193275	51,51,255
chr2L	193275	193325		25		193275	193325	51,51,255
chr2L	193325	193375		25		193325	193375	51,51,255
chr2L	193375	193425		25		193375	193425	51,51,255
chr2L	193425	193475		25		193425	193475	51,51,255
chr2L	193475	193525		25		193475	193525	51,51,255
chr2L	193525	193575		25		193525	193575	51,51,255
chr2L	193575	193625		25		193575	193625	51,51,255
chr2L	193625	193675		25		193625	193675	51,51,255
chr2L	193675	193725		25		193675	193725	51,51,255
chr2L	193725	193775		25		193725	193775	51,51,255
chr2L	193775	193825		25		193775	193825	51,51,255
chr2L	193825	193875		25		193825	193875	51,51,255
chr2L	193875	193925		25		193875	193925	51,51,255
chr2L	193925	193975		25		193925	193975	51,51,255
chr2L	193975	194025		25		193975	194025	51,51,255
chr2L	194025	194075		25		194025	194075	51,51,255
chr2L	194075	194125		25		194075	194125	51,51,255
chr2L	194125	194175		25		194125	194175	51,51,255
chr2L	194175	194225		25		194175	194225	51,51,255
chr2L	194225	194275		25		194225	194275	51,51,255
chr2L	194275	194325		25		194275	194325	51,51,255
chr2L	194325	194375		25		194325	194375	51,51,255
chr2L	194375	194425		25		194375	194425	51,51,255
chr2L	194425	194475		25		194425	194475	51,51,255
chr2L	194475	194525		25		194475	194525	51,51,255
chr2L	194525	194575		25		194525	194575	51,51,255
chr2L	194575	194625		25		194575	194625	51,51,255
chr2L	194625	194675		25		194625	194675	51,51,255
chr2L	194675	194725		25		194675	194725	51,51,255
chr2L	194725	194775		25		194725	194775	51,51,255
chr2L	194775	194825		25		194775	194825	51,51,255
chr2L	194825	194875		25		194825	194875	51,51,255
chr2L	194875	194925		25		194875	194925	51,51,255
chr2L	194925	194975		25		194925	194975	51,51,255
chr2L	194975	195025		25		194975	195025	51,51,255
chr2L	195025	195075		25		195025	195075	51,51,255
chr2L	195075	195125		25		195075	195125	51,51,255
chr2L	195125	195175		25		195125	195175	51,51,255
chr2L	195175	195225		25		195175	195225	51,51,255
chr2L	195225	195275		25		195225	195275	51,51,255
chr2L	195275	195325		25		195275	195325	51,51,255
chr2L	195325	195375		25		195325	195375	51,51,255
chr2L	195375	195425		25		195375	195425	51,51,255
chr2L	195425	195475		25		195425	195475	51,51,255
chr2L	195475	195525		25		195475	195525	51,51,255
chr2L	195525	195575		25		195525	195575	51,51,255
chr2L	195575	195625		25		195575	195625	51,51,255
chr2L	196075	196125		25		196075	196125	51,51,255
chr2L	196125	196175		25		196125	196175	51,51,255
chr2L	196175	196225		25		196175	196225	51,51,255
chr2L	196225	196275		25		196225	196275	51,51,255
chr2L	196275	196325		25		196275	196325	51,51,255
chr2L	196325	196375		25		196325	196375	51,51,255
chr2L	196375	196425		25		196375	196425	51,51,255
chr2L	196425	196475		25		196425	196475	51,51,255
chr2L	196475	196525		25		196475	196525	51,51,255
chr2L	196525	196575		25		196525	196575	51,51,255
chr2L	196575	196625		25		196575	196625	51,51,255
chr2L	196625	196675		25		196625	196675	51,51,255
chr2L	196675	196725		25		196675	196725	51,51,255
chr2L	196725	196775		25		196725	196775	51,51,255
chr2L	196775	196825		25		196775	196825	51,51,255
chr2L	196925	196975		25		196925	196975	51,51,255
chr2L	196975	197025		25		196975	197025	51,51,255
chr2L	197025	197075		25		197025	197075	51,51,255
chr2L	197075	197125		25		197075	197125	51,51,255
chr2L	197125	197175		25		197125	197175	51,51,255
chr2L	197175	197225		25		197175	197225	51,51,255
chr2L	197225	197275		25		197225	197275	51,51,255
chr2L	197275	197325		25		197275	197325	51,51,255
chr2L	197325	197375		25		197325	197375	51,51,255
chr2L	197375	197425		25		197375	197425	51,51,255
chr2L	197425	197475		25		197425	197475	51,51,255
chr2L	197475	197525		25		197475	197525	51,51,255
chr2L	197525	197575		25		197525	197575	51,51,255
chr2L	197575	197625		25		197575	197625	51,51,255
chr2L	197625	197675		25		197625	197675	51,51,255
chr2L	197675	197725		25		197675	197725	51,51,255
chr2L	197725	197775		25		197725	197775	51,51,255
chr2L	197775	197825		25		197775	197825	51,51,255
chr2L	197825	197875		25		197825	197875	51,51,255
chr2L	197875	197925		25		197875	197925	51,51,255
chr2L	197925	197975		25		197925	197975	51,51,255
chr2L	197975	198025		25		197975	198025	51,51,255
chr2L	198025	198075		25		198025	198075	51,51,255
chr2L	198075	198125		25		198075	198125	51,51,255
chr2L	198125	198175		25		198125	198175	51,51,255
chr2L	198175	198225		25		198175	198225	51,51,255
chr2L	198225	198275		25		198225	198275	51,51,255
chr2L	198275	198325		25		198275	198325	51,51,255
chr2L	198325	198375		25		198325	198375	51,51,255
chr2L	198575	198625		25		198575	198625	51,51,255
chr2L	198625	198675		25		198625	198675	51,51,255
chr2L	198675	198725		25		198675	198725	51,51,255
chr2L	198725	198775		25		198725	198775	51,51,255
chr2L	198775	198825		25		198775	198825	51,51,255
chr2L	198825	198875		25		198825	198875	51,51,255
chr2L	198875	198925		25		198875	198925	51,51,255
chr2L	198925	198975		25		198925	198975	51,51,255
chr2L	198975	199025		25		198975	199025	51,51,255
chr2L	199025	199075		25		199025	199075	51,51,255
chr2L	199075	199125		25		199075	199125	51,51,255
chr2L	199125	199175		25		199125	199175	51,51,255
chr2L	199175	199225		25		199175	199225	51,51,255
chr2L	199225	199275		25		199225	199275	51,51,255
chr2L	199275	199325		25		199275	199325	51,51,255
chr2L	199325	199375		25		199325	199375	51,51,255
chr2L	199375	199425		25		199375	199425	51,51,255
chr2L	199425	199475		25		199425	199475	51,51,255
chr2L	199475	199525		25		199475	199525	51,51,255
chr2L	199525	199575		25		199525	199575	51,51,255
chr2L	199575	199625		25		199575	199625	51,51,255
chr2L	199625	199675		25		199625	199675	51,51,255
chr2L	199675	199725		25		199675	199725	51,51,255
chr2L	199725	199775		25		199725	199775	51,51,255
chr2L	199875	199925		25		199875	199925	51,51,255
chr2L	199925	199975		25		199925	199975	51,51,255
chr2L	199975	200025		25		199975	200025	51,51,255
chr2L	200025	200075		25		200025	200075	51,51,255
chr2L	200075	200125		25		200075	200125	51,51,255
chr2L	200125	200175		25		200125	200175	51,51,255
chr2L	200175	200225		25		200175	200225	51,51,255
chr2L	200225	200275		25		200225	200275	51,51,255
chr2L	200275	200325		25		200275	200325	51,51,255
chr2L	200325	200375		25		200325	200375	51,51,255
chr2L	200375	200425		25		200375	200425	51,51,255
chr2L	200425	200475		25		200425	200475	51,51,255
chr2L	200475	200525		25		200475	200525	51,51,255
chr2L	200525	200575		25		200525	200575	51,51,255
chr2L	200575	200625		25		200575	200625	51,51,255
chr2L	200625	200675		25		200625	200675	51,51,255
chr2L	200675	200725		25		200675	200725	51,51,255
chr2L	200725	200775		25		200725	200775	51,51,255
chr2L	200775	200825		25		200775	200825	51,51,255
chr2L	200875	200925		25		200875	200925	51,51,255
chr2L	200925	200975		25		200925	200975	51,51,255
chr2L	200975	201025		25		200975	201025	51,51,255
chr2L	201025	201075		25		201025	201075	51,51,255
chr2L	201075	201125		25		201075	201125	51,51,255
chr2L	201125	201175		25		201125	201175	51,51,255
chr2L	201175	201225		25		201175	201225	51,51,255
chr2L	201225	201275		25		201225	201275	51,51,255
chr2L	201275	201325		25		201275	201325	51,51,255
chr2L	201325	201375		25		201325	201375	51,51,255
chr2L	201375	201425		25		201375	201425	51,51,255
chr2L	201425	201475		25		201425	201475	51,51,255
chr2L	201475	201525		25		201475	201525	51,51,255
chr2L	201525	201575		25		201525	201575	51,51,255
chr2L	201575	201625		25		201575	201625	51,51,255
chr2L	201625	201675		25		201625	201675	51,51,255
chr2L	201675	201725		25		201675	201725	51,51,255
chr2L	201725	201775		25		201725	201775	51,51,255
chr2L	201775	201825		25		201775	201825	51,51,255
chr2L	201825	201875		25		201825	201875	51,51,255
chr2L	201875	201925		25		201875	201925	51,51,255
chr2L	201925	201975		25		201925	201975	51,51,255
chr2L	201975	202025		25		201975	202025	51,51,255
chr2L	202025	202075		25		202025	202075	51,51,255
chr2L	202075	202125		25		202075	202125	51,51,255
chr2L	202125	202175		25		202125	202175	51,51,255
chr2L	202175	202225		25		202175	202225	51,51,255
chr2L	202225	202275		25		202225	202275	51,51,255
chr2L	202275	202325		25		202275	202325	51,51,255
chr2L	202325	202375		25		202325	202375	51,51,255
chr2L	202375	202425		25		202375	202425	51,51,255
chr2L	202425	202475		25		202425	202475	51,51,255
chr2L	202775	202825		25		202775	202825	51,51,255
chr2L	204975	205025		25		204975	205025	51,51,255
chr2L	205025	205075		25		205025	205075	51,51,255
chr2L	205075	205125		25		205075	205125	51,51,255
chr2L	205275	205325		25		205275	205325	51,51,255
chr2L	205525	205575		25		205525	205575	51,51,255
chr2L	205575	205625		25		205575	205625	51,51,255
chr2L	205875	205925		25		205875	205925	51,51,255
chr2L	205975	206025		25		205975	206025	51,51,255
chr2L	208425	208475		25		208425	208475	51,51,255
chr2L	208475	208525		25		208475	208525	51,51,255
chr2L	208675	208725		25		208675	208725	51,51,255
chr2L	208725	208775		25		208725	208775	51,51,255
chr2L	208775	208825		25		208775	208825	51,51,255
chr2L	208825	208875		25		208825	208875	51,51,255
chr2L	208875	208925		25		208875	208925	51,51,255
chr2L	208925	208975		25		208925	208975	51,51,255
chr2L	208975	209025		25		208975	209025	51,51,255
chr2L	209025	209075		25		209025	209075	51,51,255
chr2L	209075	209125		25		209075	209125	51,51,255
chr2L	209125	209175		25		209125	209175	51,51,255
chr2L	209175	209225		25		209175	209225	51,51,255
chr2L	209225	209275		25		209225	209275	51,51,255
chr2L	209275	209325		25		209275	209325	51,51,255
chr2L	209325	209375		25		209325	209375	51,51,255
chr2L	209375	209425		25		209375	209425	51,51,255
chr2L	209425	209475		25		209425	209475	51,51,255
chr2L	209475	209525		25		209475	209525	51,51,255
chr2L	209525	209575		25		209525	209575	51,51,255
chr2L	209575	209625		25		209575	209625	51,51,255
chr2L	209625	209675		25		209625	209675	51,51,255
chr2L	209675	209725		25		209675	209725	51,51,255
chr2L	209725	209775		25		209725	209775	51,51,255
chr2L	209775	209825		25		209775	209825	51,51,255
chr2L	209825	209875		25		209825	209875	51,51,255
chr2L	209875	209925		25		209875	209925	51,51,255
chr2L	209925	209975		25		209925	209975	51,51,255
chr2L	210425	210475		25		210425	210475	51,51,255
chr2L	210475	210525		25		210475	210525	51,51,255
chr2L	210525	210575		25		210525	210575	51,51,255
chr2L	210575	210625		25		210575	210625	51,51,255
chr2L	210625	210675		25		210625	210675	51,51,255
chr2L	210925	210975		25		210925	210975	51,51,255
chr2L	211025	211075		25		211025	211075	51,51,255
chr2L	211125	211175		25		211125	211175	51,51,255
chr2L	211175	211225		25		211175	211225	51,51,255
chr2L	211225	211275		25		211225	211275	51,51,255
chr2L	211325	211375		25		211325	211375	51,51,255
chr2L	211375	211425		25		211375	211425	51,51,255
chr2L	211475	211525		25		211475	211525	51,51,255
chr2L	211525	211575		25		211525	211575	51,51,255
chr2L	211575	211625		25		211575	211625	51,51,255
chr2L	211625	211675		25		211625	211675	51,51,255
chr2L	211675	211725		25		211675	211725	51,51,255
chr2L	211725	211775		25		211725	211775	51,51,255
chr2L	211825	211875		25		211825	211875	51,51,255
chr2L	211875	211925		25		211875	211925	51,51,255
chr2L	211925	211975		25		211925	211975	51,51,255
chr2L	211975	212025		25		211975	212025	51,51,255
chr2L	212025	212075		25		212025	212075	51,51,255
chr2L	212075	212125		25		212075	212125	51,51,255
chr2L	212125	212175		25		212125	212175	51,51,255
chr2L	212175	212225		25		212175	212225	51,51,255
chr2L	212225	212275		25		212225	212275	51,51,255
chr2L	212275	212325		25		212275	212325	51,51,255
chr2L	212325	212375		25		212325	212375	51,51,255
chr2L	212375	212425		25		212375	212425	51,51,255
chr2L	212425	212475		25		212425	212475	51,51,255
chr2L	212475	212525		25		212475	212525	51,51,255
chr2L	212525	212575		25		212525	212575	51,51,255
chr2L	212575	212625		25		212575	212625	51,51,255
chr2L	212625	212675		25		212625	212675	51,51,255
chr2L	212675	212725		25		212675	212725	51,51,255
chr2L	212725	212775		25		212725	212775	51,51,255
chr2L	212775	212825		25		212775	212825	51,51,255
chr2L	212825	212875		25		212825	212875	51,51,255
chr2L	212875	212925		25		212875	212925	51,51,255
chr2L	212925	212975		25		212925	212975	51,51,255
chr2L	212975	213025		25		212975	213025	51,51,255
chr2L	213025	213075		25		213025	213075	51,51,255
chr2L	213075	213125		25		213075	213125	51,51,255
chr2L	213125	213175		25		213125	213175	51,51,255
chr2L	213175	213225		25		213175	213225	51,51,255
chr2L	213225	213275		25		213225	213275	51,51,255
chr2L	213325	213375		25		213325	213375	51,51,255
chr2L	213375	213425		25		213375	213425	51,51,255
chr2L	213425	213475		25		213425	213475	51,51,255
chr2L	213475	213525		25		213475	213525	51,51,255
chr2L	213525	213575		25		213525	213575	51,51,255
chr2L	213575	213625		25		213575	213625	51,51,255
chr2L	213625	213675		25		213625	213675	51,51,255
chr2L	213675	213725		25		213675	213725	51,51,255
chr2L	213725	213775		25		213725	213775	51,51,255
chr2L	213775	213825		25		213775	213825	51,51,255
chr2L	213825	213875		25		213825	213875	51,51,255
chr2L	213875	213925		25		213875	213925	51,51,255
chr2L	213925	213975		25		213925	213975	51,51,255
chr2L	213975	214025		25		213975	214025	51,51,255
chr2L	214025	214075		25		214025	214075	51,51,255
chr2L	214075	214125		25		214075	214125	51,51,255
chr2L	214125	214175		25		214125	214175	51,51,255
chr2L	214175	214225		25		214175	214225	51,51,255
chr2L	214225	214275		25		214225	214275	51,51,255
chr2L	214275	214325		25		214275	214325	51,51,255
chr2L	214325	214375		25		214325	214375	51,51,255
chr2L	214375	214425		25		214375	214425	51,51,255
chr2L	214475	214525		25		214475	214525	51,51,255
chr2L	214525	214575		25		214525	214575	51,51,255
chr2L	214575	214625		25		214575	214625	51,51,255
chr2L	214625	214675		25		214625	214675	51,51,255
chr2L	214675	214725		25		214675	214725	51,51,255
chr2L	214725	214775		25		214725	214775	51,51,255
chr2L	214775	214825		25		214775	214825	51,51,255
chr2L	214825	214875		25		214825	214875	51,51,255
chr2L	214875	214925		25		214875	214925	51,51,255
chr2L	214925	214975		25		214925	214975	51,51,255
chr2L	214975	215025		25		214975	215025	51,51,255
chr2L	215025	215075		25		215025	215075	51,51,255
chr2L	215275	215325		25		215275	215325	51,51,255
chr2L	215325	215375		25		215325	215375	51,51,255
chr2L	215375	215425		25		215375	215425	51,51,255
chr2L	215425	215475		25		215425	215475	51,51,255
chr2L	215475	215525		25		215475	215525	51,51,255
chr2L	215775	215825		25		215775	215825	51,51,255
chr2L	215825	215875		25		215825	215875	51,51,255
chr2L	215875	215925		25		215875	215925	51,51,255
chr2L	215925	215975		25		215925	215975	51,51,255
chr2L	215975	216025		25		215975	216025	51,51,255
chr2L	216025	216075		25		216025	216075	51,51,255
chr2L	216075	216125		25		216075	216125	51,51,255
chr2L	216125	216175		25		216125	216175	51,51,255
chr2L	216225	216275		25		216225	216275	51,51,255
chr2L	216275	216325		25		216275	216325	51,51,255
chr2L	216325	216375		25		216325	216375	51,51,255
chr2L	216375	216425		25		216375	216425	51,51,255
chr2L	216425	216475		25		216425	216475	51,51,255
chr2L	216475	216525		25		216475	216525	51,51,255
chr2L	216625	216675		25		216625	216675	51,51,255
chr2L	216675	216725		25		216675	216725	51,51,255
chr2L	216725	216775		25		216725	216775	51,51,255
chr2L	216925	216975		25		216925	216975	51,51,255
chr2L	216975	217025		25		216975	217025	51,51,255
chr2L	217025	217075		25		217025	217075	51,51,255
chr2L	217075	217125		25		217075	217125	51,51,255
chr2L	217125	217175		25		217125	217175	51,51,255
chr2L	217175	217225		25		217175	217225	51,51,255
chr2L	217225	217275		25		217225	217275	51,51,255
chr2L	217275	217325		25		217275	217325	51,51,255
chr2L	217325	217375		25		217325	217375	51,51,255
chr2L	217375	217425		25		217375	217425	51,51,255
chr2L	217425	217475		25		217425	217475	51,51,255
chr2L	217475	217525		25		217475	217525	51,51,255
chr2L	217525	217575		25		217525	217575	51,51,255
chr2L	217575	217625		25		217575	217625	51,51,255
chr2L	217625	217675		25		217625	217675	51,51,255
chr2L	217675	217725		25		217675	217725	51,51,255
chr2L	217725	217775		25		217725	217775	51,51,255
chr2L	217775	217825		25		217775	217825	51,51,255
chr2L	217825	217875		25		217825	217875	51,51,255
chr2L	217875	217925		25		217875	217925	51,51,255
chr2L	217925	217975		25		217925	217975	51,51,255
chr2L	217975	218025		25		217975	218025	51,51,255
chr2L	218025	218075		25		218025	218075	51,51,255
chr2L	218325	218375		25		218325	218375	51,51,255
chr2L	218425	218475		25		218425	218475	51,51,255
chr2L	218475	218525		25		218475	218525	51,51,255
chr2L	218525	218575		25		218525	218575	51,51,255
chr2L	218575	218625		25		218575	218625	51,51,255
chr2L	218625	218675		25		218625	218675	51,51,255
chr2L	218675	218725		25		218675	218725	51,51,255
chr2L	218725	218775		25		218725	218775	51,51,255
chr2L	218775	218825		25		218775	218825	51,51,255
chr2L	219025	219075		25		219025	219075	51,51,255
chr2L	219075	219125		25		219075	219125	51,51,255
chr2L	219125	219175		25		219125	219175	51,51,255
chr2L	219375	219425		25		219375	219425	51,51,255
chr2L	219425	219475		25		219425	219475	51,51,255
chr2L	219675	219725		25		219675	219725	51,51,255
chr2L	219725	219775		25		219725	219775	51,51,255
chr2L	219775	219825		25		219775	219825	51,51,255
chr2L	219825	219875		25		219825	219875	51,51,255
chr2L	219875	219925		25		219875	219925	51,51,255
chr2L	219925	219975		25		219925	219975	51,51,255
chr2L	219975	220025		25		219975	220025	51,51,255
chr2L	220025	220075		25		220025	220075	51,51,255
chr2L	220075	220125		25		220075	220125	51,51,255
chr2L	220125	220175		25		220125	220175	51,51,255
chr2L	220675	220725		25		220675	220725	51,51,255
chr2L	225625	225675		25		225625	225675	51,51,255
chr2L	226075	226125		25		226075	226125	51,51,255
chr2L	226125	226175		25		226125	226175	51,51,255
chr2L	226525	226575		25		226525	226575	51,51,255
chr2L	226575	226625		25		226575	226625	51,51,255
chr2L	227075	227125		25		227075	227125	51,51,255
chr2L	227325	227375		25		227325	227375	51,51,255
chr2L	227375	227425		25		227375	227425	51,51,255
chr2L	227425	227475		25		227425	227475	51,51,255
chr2L	227475	227525		25		227475	227525	51,51,255
chr2L	227525	227575		25		227525	227575	51,51,255
chr2L	227575	227625		25		227575	227625	51,51,255
chr2L	227625	227675		25		227625	227675	51,51,255
chr2L	227725	227775		25		227725	227775	51,51,255
chr2L	227775	227825		25		227775	227825	51,51,255
chr2L	227825	227875		25		227825	227875	51,51,255
chr2L	227875	227925		25		227875	227925	51,51,255
chr2L	227925	227975		25		227925	227975	51,51,255
chr2L	227975	228025		25		227975	228025	51,51,255
chr2L	228025	228075		25		228025	228075	51,51,255
chr2L	228075	228125		25		228075	228125	51,51,255
chr2L	228125	228175		25		228125	228175	51,51,255
chr2L	228175	228225		25		228175	228225	51,51,255
chr2L	228225	228275		25		228225	228275	51,51,255
chr2L	228275	228325		25		228275	228325	51,51,255
chr2L	228325	228375		25		228325	228375	51,51,255
chr2L	228375	228425		25		228375	228425	51,51,255
chr2L	228425	228475		25		228425	228475	51,51,255
chr2L	228475	228525		25		228475	228525	51,51,255
chr2L	228525	228575		25		228525	228575	51,51,255
chr2L	228575	228625		25		228575	228625	51,51,255
chr2L	228625	228675		25		228625	228675	51,51,255
chr2L	228675	228725		25		228675	228725	51,51,255
chr2L	228725	228775		25		228725	228775	51,51,255
chr2L	228775	228825		25		228775	228825	51,51,255
chr2L	228825	228875		25		228825	228875	51,51,255
chr2L	228875	228925		25		228875	228925	51,51,255
chr2L	228925	228975		25		228925	228975	51,51,255
chr2L	228975	229025		25		228975	229025	51,51,255
chr2L	229025	229075		25		229025	229075	51,51,255
chr2L	229075	229125		25		229075	229125	51,51,255
chr2L	229125	229175		25		229125	229175	51,51,255
chr2L	229175	229225		25		229175	229225	51,51,255
chr2L	229225	229275		25		229225	229275	51,51,255
chr2L	229275	229325		25		229275	229325	51,51,255
chr2L	229325	229375		25		229325	229375	51,51,255
chr2L	229375	229425		25		229375	229425	51,51,255
chr2L	229425	229475		25		229425	229475	51,51,255
chr2L	229475	229525		25		229475	229525	51,51,255
chr2L	229525	229575		25		229525	229575	51,51,255
chr2L	229575	229625		25		229575	229625	51,51,255
chr2L	229625	229675		25		229625	229675	51,51,255
chr2L	229675	229725		25		229675	229725	51,51,255
chr2L	229725	229775		25		229725	229775	51,51,255
chr2L	229775	229825		25		229775	229825	51,51,255
chr2L	229825	229875		25		229825	229875	51,51,255
chr2L	229875	229925		25		229875	229925	51,51,255
chr2L	229925	229975		25		229925	229975	51,51,255
chr2L	229975	230025		25		229975	230025	51,51,255
chr2L	230025	230075		25		230025	230075	51,51,255
chr2L	230075	230125		25		230075	230125	51,51,255
chr2L	230125	230175		25		230125	230175	51,51,255
chr2L	230175	230225		25		230175	230225	51,51,255
chr2L	230225	230275		25		230225	230275	51,51,255
chr2L	230275	230325		25		230275	230325	51,51,255
chr2L	230325	230375		25		230325	230375	51,51,255
chr2L	230375	230425		25		230375	230425	51,51,255
chr2L	230425	230475		25		230425	230475	51,51,255
chr2L	230475	230525		25		230475	230525	51,51,255
chr2L	230525	230575		25		230525	230575	51,51,255
chr2L	230575	230625		25		230575	230625	51,51,255
chr2L	230625	230675		25		230625	230675	51,51,255
chr2L	230725	230775		25		230725	230775	51,51,255
chr2L	230775	230825		25		230775	230825	51,51,255
chr2L	230825	230875		25		230825	230875	51,51,255
chr2L	230875	230925		25		230875	230925	51,51,255
chr2L	230925	230975		25		230925	230975	51,51,255
chr2L	230975	231025		25		230975	231025	51,51,255
chr2L	231025	231075		25		231025	231075	51,51,255
chr2L	231075	231125		25		231075	231125	51,51,255
chr2L	231125	231175		25		231125	231175	51,51,255
chr2L	231175	231225		25		231175	231225	51,51,255
chr2L	231225	231275		25		231225	231275	51,51,255
chr2L	231275	231325		25		231275	231325	51,51,255
chr2L	231325	231375		25		231325	231375	51,51,255
chr2L	231375	231425		25		231375	231425	51,51,255
chr2L	231425	231475		25		231425	231475	51,51,255
chr2L	231475	231525		25		231475	231525	51,51,255
chr2L	231525	231575		25		231525	231575	51,51,255
chr2L	231575	231625		25		231575	231625	51,51,255
chr2L	231625	231675		25		231625	231675	51,51,255
chr2L	231675	231725		25		231675	231725	51,51,255
chr2L	231725	231775		25		231725	231775	51,51,255
chr2L	231775	231825		25		231775	231825	51,51,255
chr2L	231825	231875		25		231825	231875	51,51,255
chr2L	231875	231925		25		231875	231925	51,51,255
chr2L	231925	231975		25		231925	231975	51,51,255
chr2L	231975	232025		25		231975	232025	51,51,255
chr2L	232025	232075		25		232025	232075	51,51,255
chr2L	232075	232125		25		232075	232125	51,51,255
chr2L	232125	232175		25		232125	232175	51,51,255
chr2L	232175	232225		25		232175	232225	51,51,255
chr2L	232225	232275		25		232225	232275	51,51,255
chr2L	232275	232325		25		232275	232325	51,51,255
chr2L	232325	232375		25		232325	232375	51,51,255
chr2L	232375	232425		25		232375	232425	51,51,255
chr2L	232425	232475		25		232425	232475	51,51,255
chr2L	232475	232525		25		232475	232525	51,51,255
chr2L	232525	232575		25		232525	232575	51,51,255
chr2L	232575	232625		25		232575	232625	51,51,255
chr2L	232625	232675		25		232625	232675	51,51,255
chr2L	232675	232725		25		232675	232725	51,51,255
chr2L	232725	232775		25		232725	232775	51,51,255
chr2L	232775	232825		25		232775	232825	51,51,255
chr2L	232825	232875		25		232825	232875	51,51,255
chr2L	232875	232925		25		232875	232925	51,51,255
chr2L	232925	232975		25		232925	232975	51,51,255
chr2L	232975	233025		25		232975	233025	51,51,255
chr2L	233025	233075		25		233025	233075	51,51,255
chr2L	233075	233125		25		233075	233125	51,51,255
chr2L	233125	233175		25		233125	233175	51,51,255
chr2L	233175	233225		25		233175	233225	51,51,255
chr2L	233225	233275		25		233225	233275	51,51,255
chr2L	233275	233325		25		233275	233325	51,51,255
chr2L	233325	233375		25		233325	233375	51,51,255
chr2L	233375	233425		25		233375	233425	51,51,255
chr2L	233425	233475		25		233425	233475	51,51,255
chr2L	233475	233525		25		233475	233525	51,51,255
chr2L	233525	233575		25		233525	233575	51,51,255
chr2L	233575	233625		25		233575	233625	51,51,255
chr2L	233625	233675		25		233625	233675	51,51,255
chr2L	233675	233725		25		233675	233725	51,51,255
chr2L	233725	233775		25		233725	233775	51,51,255
chr2L	233775	233825		25		233775	233825	51,51,255
chr2L	233825	233875		25		233825	233875	51,51,255
chr2L	233875	233925		25		233875	233925	51,51,255
chr2L	233925	233975		25		233925	233975	51,51,255
chr2L	233975	234025		25		233975	234025	51,51,255
chr2L	234025	234075		25		234025	234075	51,51,255
chr2L	234075	234125		25		234075	234125	51,51,255
chr2L	234125	234175		25		234125	234175	51,51,255
chr2L	234175	234225		25		234175	234225	51,51,255
chr2L	234325	234375		25		234325	234375	51,51,255
chr2L	234375	234425		25		234375	234425	51,51,255
chr2L	234425	234475		25		234425	234475	51,51,255
chr2L	234475	234525		25		234475	234525	51,51,255
chr2L	234525	234575		25		234525	234575	51,51,255
chr2L	234575	234625		25		234575	234625	51,51,255
chr2L	234625	234675		25		234625	234675	51,51,255
chr2L	234675	234725		25		234675	234725	51,51,255
chr2L	234725	234775		25		234725	234775	51,51,255
chr2L	234775	234825		25		234775	234825	51,51,255
chr2L	234825	234875		25		234825	234875	51,51,255
chr2L	234875	234925		25		234875	234925	51,51,255
chr2L	234925	234975		25		234925	234975	51,51,255
chr2L	234975	235025		25		234975	235025	51,51,255
chr2L	235025	235075		25		235025	235075	51,51,255
chr2L	235075	235125		25		235075	235125	51,51,255
chr2L	235125	235175		25		235125	235175	51,51,255
chr2L	235175	235225		25		235175	235225	51,51,255
chr2L	235225	235275		25		235225	235275	51,51,255
chr2L	235275	235325		25		235275	235325	51,51,255
chr2L	235325	235375		25		235325	235375	51,51,255
chr2L	235375	235425		25		235375	235425	51,51,255
chr2L	235425	235475		25		235425	235475	51,51,255
chr2L	235475	235525		25		235475	235525	51,51,255
chr2L	235525	235575		25		235525	235575	51,51,255
chr2L	235575	235625		25		235575	235625	51,51,255
chr2L	235625	235675		25		235625	235675	51,51,255
chr2L	235675	235725		25		235675	235725	51,51,255
chr2L	235725	235775		25		235725	235775	51,51,255
chr2L	235775	235825		25		235775	235825	51,51,255
chr2L	235825	235875		25		235825	235875	51,51,255
chr2L	235875	235925		25		235875	235925	51,51,255
chr2L	235925	235975		25		235925	235975	51,51,255
chr2L	235975	236025		25		235975	236025	51,51,255
chr2L	236025	236075		25		236025	236075	51,51,255
chr2L	236075	236125		25		236075	236125	51,51,255
chr2L	236125	236175		25		236125	236175	51,51,255
chr2L	236175	236225		25		236175	236225	51,51,255
chr2L	236225	236275		25		236225	236275	51,51,255
chr2L	236275	236325		25		236275	236325	51,51,255
chr2L	236325	236375		25		236325	236375	51,51,255
chr2L	236375	236425		25		236375	236425	51,51,255
chr2L	236425	236475		25		236425	236475	51,51,255
chr2L	236475	236525		25		236475	236525	51,51,255
chr2L	236525	236575		25		236525	236575	51,51,255
chr2L	236575	236625		25		236575	236625	51,51,255
chr2L	236625	236675		25		236625	236675	51,51,255
chr2L	236675	236725		25		236675	236725	51,51,255
chr2L	236725	236775		25		236725	236775	51,51,255
chr2L	236775	236825		25		236775	236825	51,51,255
chr2L	236825	236875		25		236825	236875	51,51,255
chr2L	236875	236925		25		236875	236925	51,51,255
chr2L	236925	236975		25		236925	236975	51,51,255
chr2L	236975	237025		25		236975	237025	51,51,255
chr2L	237025	237075		25		237025	237075	51,51,255
chr2L	237075	237125		25		237075	237125	51,51,255
chr2L	237125	237175		25		237125	237175	51,51,255
chr2L	237175	237225		25		237175	237225	51,51,255
chr2L	237225	237275		25		237225	237275	51,51,255
chr2L	237275	237325		25		237275	237325	51,51,255
chr2L	237325	237375		25		237325	237375	51,51,255
chr2L	237375	237425		25		237375	237425	51,51,255
chr2L	237425	237475		25		237425	237475	51,51,255
chr2L	237475	237525		25		237475	237525	51,51,255
chr2L	237525	237575		25		237525	237575	51,51,255
chr2L	237575	237625		25		237575	237625	51,51,255
chr2L	237625	237675		25		237625	237675	51,51,255
chr2L	237675	237725		25		237675	237725	51,51,255
chr2L	237725	237775		25		237725	237775	51,51,255
chr2L	237775	237825		25		237775	237825	51,51,255
chr2L	237825	237875		25		237825	237875	51,51,255
chr2L	237875	237925		25		237875	237925	51,51,255
chr2L	237925	237975		25		237925	237975	51,51,255
chr2L	237975	238025		25		237975	238025	51,51,255
chr2L	238025	238075		25		238025	238075	51,51,255
chr2L	238075	238125		25		238075	238125	51,51,255
chr2L	238125	238175		25		238125	238175	51,51,255
chr2L	238175	238225		25		238175	238225	51,51,255
chr2L	238225	238275		25		238225	238275	51,51,255
chr2L	238275	238325		25		238275	238325	51,51,255
chr2L	238325	238375		25		238325	238375	51,51,255
chr2L	238375	238425		25		238375	238425	51,51,255
chr2L	238425	238475		25		238425	238475	51,51,255
chr2L	238475	238525		25		238475	238525	51,51,255
chr2L	238525	238575		25		238525	238575	51,51,255
chr2L	238575	238625		25		238575	238625	51,51,255
chr2L	238625	238675		25		238625	238675	51,51,255
chr2L	238675	238725		25		238675	238725	51,51,255
chr2L	238725	238775		25		238725	238775	51,51,255
chr2L	238775	238825		25		238775	238825	51,51,255
chr2L	238825	238875		25		238825	238875	51,51,255
chr2L	238875	238925		25		238875	238925	51,51,255
chr2L	238925	238975		25		238925	238975	51,51,255
chr2L	238975	239025		25		238975	239025	51,51,255
chr2L	239025	239075		25		239025	239075	51,51,255
chr2L	239075	239125		25		239075	239125	51,51,255
chr2L	239125	239175		25		239125	239175	51,51,255
chr2L	239175	239225		25		239175	239225	51,51,255
chr2L	239225	239275		25		239225	239275	51,51,255
chr2L	239275	239325		25		239275	239325	51,51,255
chr2L	239325	239375		25		239325	239375	51,51,255
chr2L	239375	239425		25		239375	239425	51,51,255
chr2L	240125	240175		25		240125	240175	51,51,255
chr2L	240175	240225		25		240175	240225	51,51,255
chr2L	240225	240275		25		240225	240275	51,51,255
chr2L	240275	240325		25		240275	240325	51,51,255
chr2L	240325	240375		25		240325	240375	51,51,255
chr2L	240575	240625		25		240575	240625	51,51,255
chr2L	240675	240725		25		240675	240725	51,51,255
chr2L	240725	240775		25		240725	240775	51,51,255
chr2L	240875	240925		25		240875	240925	51,51,255
chr2L	240925	240975		25		240925	240975	51,51,255
chr2L	240975	241025		25		240975	241025	51,51,255
chr2L	241075	241125		25		241075	241125	51,51,255
chr2L	241225	241275		25		241225	241275	51,51,255
chr2L	241275	241325		25		241275	241325	51,51,255
chr2L	241325	241375		25		241325	241375	51,51,255
chr2L	241375	241425		25		241375	241425	51,51,255
chr2L	241475	241525		25		241475	241525	51,51,255
chr2L	241775	241825		25		241775	241825	51,51,255
chr2L	241825	241875		25		241825	241875	51,51,255
chr2L	241875	241925		25		241875	241925	51,51,255
chr2L	242025	242075		25		242025	242075	51,51,255
chr2L	242075	242125		25		242075	242125	51,51,255
chr2L	242175	242225		25		242175	242225	51,51,255
chr2L	242225	242275		25		242225	242275	51,51,255
chr2L	242275	242325		25		242275	242325	51,51,255
chr2L	242325	242375		25		242325	242375	51,51,255
chr2L	242375	242425		25		242375	242425	51,51,255
chr2L	242425	242475		25		242425	242475	51,51,255
chr2L	242475	242525		25		242475	242525	51,51,255
chr2L	242525	242575		25		242525	242575	51,51,255
chr2L	242575	242625		25		242575	242625	51,51,255
chr2L	242625	242675		25		242625	242675	51,51,255
chr2L	242675	242725		25		242675	242725	51,51,255
chr2L	242725	242775		25		242725	242775	51,51,255
chr2L	242775	242825		25		242775	242825	51,51,255
chr2L	242825	242875		25		242825	242875	51,51,255
chr2L	242875	242925		25		242875	242925	51,51,255
chr2L	242925	242975		25		242925	242975	51,51,255
chr2L	242975	243025		25		242975	243025	51,51,255
chr2L	243025	243075		25		243025	243075	51,51,255
chr2L	243075	243125		25		243075	243125	51,51,255
chr2L	243125	243175		25		243125	243175	51,51,255
chr2L	243175	243225		25		243175	243225	51,51,255
chr2L	243225	243275		25		243225	243275	51,51,255
chr2L	243275	243325		25		243275	243325	51,51,255
chr2L	243325	243375		25		243325	243375	51,51,255
chr2L	243375	243425		25		243375	243425	51,51,255
chr2L	243425	243475		25		243425	243475	51,51,255
chr2L	243525	243575		25		243525	243575	51,51,255
chr2L	243575	243625		25		243575	243625	51,51,255
chr2L	243625	243675		25		243625	243675	51,51,255
chr2L	243675	243725		25		243675	243725	51,51,255
chr2L	243725	243775		25		243725	243775	51,51,255
chr2L	243775	243825		25		243775	243825	51,51,255
chr2L	243825	243875		25		243825	243875	51,51,255
chr2L	244075	244125		25		244075	244125	51,51,255
chr2L	244275	244325		25		244275	244325	51,51,255
chr2L	253125	253175		25		253125	253175	51,51,255
chr2L	253175	253225		25		253175	253225	51,51,255
chr2L	253225	253275		25		253225	253275	51,51,255
chr2L	253275	253325		25		253275	253325	51,51,255
chr2L	253325	253375		25		253325	253375	51,51,255
chr2L	253375	253425		25		253375	253425	51,51,255
chr2L	253425	253475		25		253425	253475	51,51,255
chr2L	253475	253525		25		253475	253525	51,51,255
chr2L	253525	253575		25		253525	253575	51,51,255
chr2L	253575	253625		25		253575	253625	51,51,255
chr2L	253625	253675		25		253625	253675	51,51,255
chr2L	253825	253875		25		253825	253875	51,51,255
chr2L	253875	253925		25		253875	253925	51,51,255
chr2L	253925	253975		25		253925	253975	51,51,255
chr2L	253975	254025		25		253975	254025	51,51,255
chr2L	254325	254375		25		254325	254375	51,51,255
chr2L	254575	254625		25		254575	254625	51,51,255
chr2L	254625	254675		25		254625	254675	51,51,255
chr2L	263325	263375		25		263325	263375	51,51,255
chr2L	266425	266475		25		266425	266475	51,51,255
chr2L	268675	268725		25		268675	268725	51,51,255
chr2L	268725	268775		25		268725	268775	51,51,255
chr2L	268775	268825		25		268775	268825	51,51,255
chr2L	268875	268925		25		268875	268925	51,51,255
chr2L	268925	268975		25		268925	268975	51,51,255
chr2L	268975	269025		25		268975	269025	51,51,255
chr2L	269025	269075		25		269025	269075	51,51,255
chr2L	269075	269125		25		269075	269125	51,51,255
chr2L	269125	269175		25		269125	269175	51,51,255
chr2L	269325	269375		25		269325	269375	51,51,255
chr2L	269375	269425		25		269375	269425	51,51,255
chr2L	269475	269525		25		269475	269525	51,51,255
chr2L	269525	269575		25		269525	269575	51,51,255
chr2L	269625	269675		25		269625	269675	51,51,255
chr2L	269675	269725		25		269675	269725	51,51,255
chr2L	269725	269775		25		269725	269775	51,51,255
chr2L	269775	269825		25		269775	269825	51,51,255
chr2L	269825	269875		25		269825	269875	51,51,255
chr2L	269875	269925		25		269875	269925	51,51,255
chr2L	269925	269975		25		269925	269975	51,51,255
chr2L	269975	270025		25		269975	270025	51,51,255
chr2L	270025	270075		25		270025	270075	51,51,255
chr2L	270125	270175		25		270125	270175	51,51,255
chr2L	270175	270225		25		270175	270225	51,51,255
chr2L	270275	270325		25		270275	270325	51,51,255
chr2L	270325	270375		25		270325	270375	51,51,255
chr2L	270375	270425		25		270375	270425	51,51,255
chr2L	270425	270475		25		270425	270475	51,51,255
chr2L	270475	270525		25		270475	270525	51,51,255
chr2L	270525	270575		25		270525	270575	51,51,255
chr2L	270575	270625		25		270575	270625	51,51,255
chr2L	270625	270675		25		270625	270675	51,51,255
chr2L	270675	270725		25		270675	270725	51,51,255
chr2L	275225	275275		25		275225	275275	51,51,255
chr2L	275275	275325		25		275275	275325	51,51,255
chr2L	275325	275375		25		275325	275375	51,51,255
chr2L	275625	275675		25		275625	275675	51,51,255
chr2L	278275	278325		25		278275	278325	51,51,255
chr2L	278975	279025		25		278975	279025	51,51,255
chr2L	279025	279075		25		279025	279075	51,51,255
chr2L	279075	279125		25		279075	279125	51,51,255
chr2L	279125	279175		25		279125	279175	51,51,255
chr2L	279225	279275		25		279225	279275	51,51,255
chr2L	279275	279325		25		279275	279325	51,51,255
chr2L	279325	279375		25		279325	279375	51,51,255
chr2L	279375	279425		25		279375	279425	51,51,255
chr2L	279425	279475		25		279425	279475	51,51,255
chr2L	279475	279525		25		279475	279525	51,51,255
chr2L	279525	279575		25		279525	279575	51,51,255
chr2L	279575	279625		25		279575	279625	51,51,255
chr2L	279625	279675		25		279625	279675	51,51,255
chr2L	279675	279725		25		279675	279725	51,51,255
chr2L	279725	279775		25		279725	279775	51,51,255
chr2L	279775	279825		25		279775	279825	51,51,255
chr2L	279825	279875		25		279825	279875	51,51,255
chr2L	279875	279925		25		279875	279925	51,51,255
chr2L	279925	279975		25		279925	279975	51,51,255
chr2L	279975	280025		25		279975	280025	51,51,255
chr2L	280025	280075		25		280025	280075	51,51,255
chr2L	280075	280125		25		280075	280125	51,51,255
chr2L	280125	280175		25		280125	280175	51,51,255
chr2L	280175	280225		25		280175	280225	51,51,255
chr2L	280225	280275		25		280225	280275	51,51,255
chr2L	280275	280325		25		280275	280325	51,51,255
chr2L	280325	280375		25		280325	280375	51,51,255
chr2L	280375	280425		25		280375	280425	51,51,255
chr2L	280425	280475		25		280425	280475	51,51,255
chr2L	280475	280525		25		280475	280525	51,51,255
chr2L	280525	280575		25		280525	280575	51,51,255
chr2L	280575	280625		25		280575	280625	51,51,255
chr2L	280625	280675		25		280625	280675	51,51,255
chr2L	280675	280725		25		280675	280725	51,51,255
chr2L	280725	280775		25		280725	280775	51,51,255
chr2L	280775	280825		25		280775	280825	51,51,255
chr2L	280825	280875		25		280825	280875	51,51,255
chr2L	280875	280925		25		280875	280925	51,51,255
chr2L	280925	280975		25		280925	280975	51,51,255
chr2L	280975	281025		25		280975	281025	51,51,255
chr2L	281025	281075		25		281025	281075	51,51,255
chr2L	281075	281125		25		281075	281125	51,51,255
chr2L	281125	281175		25		281125	281175	51,51,255
chr2L	281175	281225		25		281175	281225	51,51,255
chr2L	281225	281275		25		281225	281275	51,51,255
chr2L	281325	281375		25		281325	281375	51,51,255
chr2L	281375	281425		25		281375	281425	51,51,255
chr2L	281425	281475		25		281425	281475	51,51,255
chr2L	281475	281525		25		281475	281525	51,51,255
chr2L	281525	281575		25		281525	281575	51,51,255
chr2L	281575	281625		25		281575	281625	51,51,255
chr2L	281625	281675		25		281625	281675	51,51,255
chr2L	281675	281725		25		281675	281725	51,51,255
chr2L	281725	281775		25		281725	281775	51,51,255
chr2L	281775	281825		25		281775	281825	51,51,255
chr2L	293875	293925		25		293875	293925	51,51,255
chr2L	296775	296825		25		296775	296825	51,51,255
chr2L	296825	296875		25		296825	296875	51,51,255
chr2L	296875	296925		25		296875	296925	51,51,255
chr2L	296925	296975		25		296925	296975	51,51,255
chr2L	296975	297025		25		296975	297025	51,51,255
chr2L	297075	297125		25		297075	297125	51,51,255
chr2L	297125	297175		25		297125	297175	51,51,255
chr2L	297175	297225		25		297175	297225	51,51,255
chr2L	297225	297275		25		297225	297275	51,51,255
chr2L	299175	299225		25		299175	299225	51,51,255
chr2L	299275	299325		25		299275	299325	51,51,255
chr2L	299325	299375		25		299325	299375	51,51,255
chr2L	299425	299475		25		299425	299475	51,51,255
chr2L	299475	299525		25		299475	299525	51,51,255
chr2L	299525	299575		25		299525	299575	51,51,255
chr2L	299575	299625		25		299575	299625	51,51,255
chr2L	299825	299875		25		299825	299875	51,51,255
chr2L	299875	299925		25		299875	299925	51,51,255
chr2L	301475	301525		25		301475	301525	51,51,255
chr2L	301525	301575		25		301525	301575	51,51,255
chr2L	301575	301625		25		301575	301625	51,51,255
chr2L	302225	302275		25		302225	302275	51,51,255
chr2L	302275	302325		25		302275	302325	51,51,255
chr2L	302325	302375		25		302325	302375	51,51,255
chr2L	302375	302425		25		302375	302425	51,51,255
chr2L	302575	302625		25		302575	302625	51,51,255
chr2L	302775	302825		25		302775	302825	51,51,255
chr2L	302825	302875		25		302825	302875	51,51,255
chr2L	302875	302925		25		302875	302925	51,51,255
chr2L	302975	303025		25		302975	303025	51,51,255
chr2L	303075	303125		25		303075	303125	51,51,255
chr2L	303125	303175		25		303125	303175	51,51,255
chr2L	303225	303275		25		303225	303275	51,51,255
chr2L	303275	303325		25		303275	303325	51,51,255
chr2L	303325	303375		25		303325	303375	51,51,255
chr2L	303375	303425		25		303375	303425	51,51,255
chr2L	303475	303525		25		303475	303525	51,51,255
chr2L	303525	303575		25		303525	303575	51,51,255
chr2L	303575	303625		25		303575	303625	51,51,255
chr2L	303625	303675		25		303625	303675	51,51,255
chr2L	303725	303775		25		303725	303775	51,51,255
chr2L	304575	304625		25		304575	304625	51,51,255
chr2L	307325	307375		25		307325	307375	51,51,255
chr2L	307375	307425		25		307375	307425	51,51,255
chr2L	307775	307825		25		307775	307825	51,51,255
chr2L	307975	308025		25		307975	308025	51,51,255
chr2L	308025	308075		25		308025	308075	51,51,255
chr2L	312675	312725		25		312675	312725	51,51,255
chr2L	312825	312875		25		312825	312875	51,51,255
chr2L	314425	314475		25		314425	314475	51,51,255
chr2L	314475	314525		25		314475	314525	51,51,255
chr2L	316725	316775		25		316725	316775	51,51,255
chr2L	316775	316825		25		316775	316825	51,51,255
chr2L	316825	316875		25		316825	316875	51,51,255
chr2L	316875	316925		25		316875	316925	51,51,255
chr2L	320575	320625		25		320575	320625	51,51,255
chr2L	343025	343075		25		343025	343075	51,51,255
chr2L	344025	344075		25		344025	344075	51,51,255
chr2L	345025	345075		25		345025	345075	51,51,255
chr2L	345075	345125		25		345075	345125	51,51,255
chr2L	345175	345225		25		345175	345225	51,51,255
chr2L	345225	345275		25		345225	345275	51,51,255
chr2L	345275	345325		25		345275	345325	51,51,255
chr2L	355625	355675		25		355625	355675	51,51,255
chr2L	355675	355725		25		355675	355725	51,51,255
chr2L	355775	355825		25		355775	355825	51,51,255
chr2L	355925	355975		25		355925	355975	51,51,255
chr2L	355975	356025		25		355975	356025	51,51,255
chr2L	356025	356075		25		356025	356075	51,51,255
chr2L	356075	356125		25		356075	356125	51,51,255
chr2L	356125	356175		25		356125	356175	51,51,255
chr2L	356175	356225		25		356175	356225	51,51,255
chr2L	356225	356275		25		356225	356275	51,51,255
chr2L	356275	356325		25		356275	356325	51,51,255
chr2L	356325	356375		25		356325	356375	51,51,255
chr2L	356375	356425		25		356375	356425	51,51,255
chr2L	356425	356475		25		356425	356475	51,51,255
chr2L	356475	356525		25		356475	356525	51,51,255
chr2L	356525	356575		25		356525	356575	51,51,255
chr2L	356575	356625		25		356575	356625	51,51,255
chr2L	356675	356725		25		356675	356725	51,51,255
chr2L	356725	356775		25		356725	356775	51,51,255
chr2L	356775	356825		25		356775	356825	51,51,255
chr2L	356825	356875		25		356825	356875	51,51,255
chr2L	356875	356925		25		356875	356925	51,51,255
chr2L	405175	405225		25		405175	405225	51,51,255
chr2L	405275	405325		25		405275	405325	51,51,255
chr2L	405325	405375		25		405325	405375	51,51,255
chr2L	405375	405425		25		405375	405425	51,51,255
chr2L	405425	405475		25		405425	405475	51,51,255
chr2L	405475	405525		25		405475	405525	51,51,255
chr2L	405525	405575		25		405525	405575	51,51,255
chr2L	405575	405625		25		405575	405625	51,51,255
chr2L	405625	405675		25		405625	405675	51,51,255
chr2L	405675	405725		25		405675	405725	51,51,255
chr2L	405725	405775		25		405725	405775	51,51,255
chr2L	405775	405825		25		405775	405825	51,51,255
chr2L	405825	405875		25		405825	405875	51,51,255
chr2L	405875	405925		25		405875	405925	51,51,255
chr2L	405925	405975		25		405925	405975	51,51,255
chr2L	405975	406025		25		405975	406025	51,51,255
chr2L	406175	406225		25		406175	406225	51,51,255
chr2L	406225	406275		25		406225	406275	51,51,255
chr2L	406275	406325		25		406275	406325	51,51,255
chr2L	406325	406375		25		406325	406375	51,51,255
chr2L	406375	406425		25		406375	406425	51,51,255
chr2L	406425	406475		25		406425	406475	51,51,255
chr2L	406475	406525		25		406475	406525	51,51,255
chr2L	406525	406575		25		406525	406575	51,51,255
chr2L	406575	406625		25		406575	406625	51,51,255
chr2L	406625	406675		25		406625	406675	51,51,255
chr2L	406675	406725		25		406675	406725	51,51,255
chr2L	406725	406775		25		406725	406775	51,51,255
chr2L	406825	406875		25		406825	406875	51,51,255
chr2L	406875	406925		25		406875	406925	51,51,255
chr2L	406925	406975		25		406925	406975	51,51,255
chr2L	406975	407025		25		406975	407025	51,51,255
chr2L	407025	407075		25		407025	407075	51,51,255
chr2L	407075	407125		25		407075	407125	51,51,255
chr2L	407125	407175		25		407125	407175	51,51,255
chr2L	407175	407225		25		407175	407225	51,51,255
chr2L	407225	407275		25		407225	407275	51,51,255
chr2L	407275	407325		25		407275	407325	51,51,255
chr2L	407325	407375		25		407325	407375	51,51,255
chr2L	407375	407425		25		407375	407425	51,51,255
chr2L	407425	407475		25		407425	407475	51,51,255
chr2L	407475	407525		25		407475	407525	51,51,255
chr2L	407525	407575		25		407525	407575	51,51,255
chr2L	407575	407625		25		407575	407625	51,51,255
chr2L	407925	407975		25		407925	407975	51,51,255
chr2L	408075	408125		25		408075	408125	51,51,255
chr2L	408125	408175		25		408125	408175	51,51,255
chr2L	408175	408225		25		408175	408225	51,51,255
chr2L	408225	408275		25		408225	408275	51,51,255
chr2L	408275	408325		25		408275	408325	51,51,255
chr2L	408675	408725		25		408675	408725	51,51,255
chr2L	409175	409225		25		409175	409225	51,51,255
chr2L	409225	409275		25		409225	409275	51,51,255
chr2L	409275	409325		25		409275	409325	51,51,255
chr2L	409325	409375		25		409325	409375	51,51,255
chr2L	409375	409425		25		409375	409425	51,51,255
chr2L	409425	409475		25		409425	409475	51,51,255
chr2L	409475	409525		25		409475	409525	51,51,255
chr2L	409525	409575		25		409525	409575	51,51,255
chr2L	409575	409625		25		409575	409625	51,51,255
chr2L	409625	409675		25		409625	409675	51,51,255
chr2L	409675	409725		25		409675	409725	51,51,255
chr2L	409725	409775		25		409725	409775	51,51,255
chr2L	409775	409825		25		409775	409825	51,51,255
chr2L	409825	409875		25		409825	409875	51,51,255
chr2L	409875	409925		25		409875	409925	51,51,255
chr2L	409925	409975		25		409925	409975	51,51,255
chr2L	409975	410025		25		409975	410025	51,51,255
chr2L	410025	410075		25		410025	410075	51,51,255
chr2L	410075	410125		25		410075	410125	51,51,255
chr2L	410125	410175		25		410125	410175	51,51,255
chr2L	410175	410225		25		410175	410225	51,51,255
chr2L	410225	410275		25		410225	410275	51,51,255
chr2L	410275	410325		25		410275	410325	51,51,255
chr2L	410325	410375		25		410325	410375	51,51,255
chr2L	410375	410425		25		410375	410425	51,51,255
chr2L	410425	410475		25		410425	410475	51,51,255
chr2L	410475	410525		25		410475	410525	51,51,255
chr2L	410525	410575		25		410525	410575	51,51,255
chr2L	410575	410625		25		410575	410625	51,51,255
chr2L	410725	410775		25		410725	410775	51,51,255
chr2L	410775	410825		25		410775	410825	51,51,255
chr2L	410825	410875		25		410825	410875	51,51,255
chr2L	410875	410925		25		410875	410925	51,51,255
chr2L	410925	410975		25		410925	410975	51,51,255
chr2L	410975	411025		25		410975	411025	51,51,255
chr2L	411025	411075		25		411025	411075	51,51,255
chr2L	411075	411125		25		411075	411125	51,51,255
chr2L	411125	411175		25		411125	411175	51,51,255
chr2L	411175	411225		25		411175	411225	51,51,255
chr2L	411225	411275		25		411225	411275	51,51,255
chr2L	411275	411325		25		411275	411325	51,51,255
chr2L	411475	411525		25		411475	411525	51,51,255
chr2L	411525	411575		25		411525	411575	51,51,255
chr2L	411575	411625		25		411575	411625	51,51,255
chr2L	411625	411675		25		411625	411675	51,51,255
chr2L	411675	411725		25		411675	411725	51,51,255
chr2L	411725	411775		25		411725	411775	51,51,255
chr2L	411775	411825		25		411775	411825	51,51,255
chr2L	411825	411875		25		411825	411875	51,51,255
chr2L	411925	411975		25		411925	411975	51,51,255
chr2L	411975	412025		25		411975	412025	51,51,255
chr2L	412025	412075		25		412025	412075	51,51,255
chr2L	412075	412125		25		412075	412125	51,51,255
chr2L	412125	412175		25		412125	412175	51,51,255
chr2L	412175	412225		25		412175	412225	51,51,255
chr2L	412225	412275		25		412225	412275	51,51,255
chr2L	412275	412325		25		412275	412325	51,51,255
chr2L	412325	412375		25		412325	412375	51,51,255
chr2L	412375	412425		25		412375	412425	51,51,255
chr2L	412425	412475		25		412425	412475	51,51,255
chr2L	412475	412525		25		412475	412525	51,51,255
chr2L	412525	412575		25		412525	412575	51,51,255
chr2L	412575	412625		25		412575	412625	51,51,255
chr2L	412625	412675		25		412625	412675	51,51,255
chr2L	412675	412725		25		412675	412725	51,51,255
chr2L	412725	412775		25		412725	412775	51,51,255
chr2L	412825	412875		25		412825	412875	51,51,255
chr2L	412875	412925		25		412875	412925	51,51,255
chr2L	412925	412975		25		412925	412975	51,51,255
chr2L	412975	413025		25		412975	413025	51,51,255
chr2L	413075	413125		25		413075	413125	51,51,255
chr2L	416225	416275		25		416225	416275	51,51,255
chr2L	416275	416325		25		416275	416325	51,51,255
chr2L	416325	416375		25		416325	416375	51,51,255
chr2L	416375	416425		25		416375	416425	51,51,255
chr2L	416425	416475		25		416425	416475	51,51,255
chr2L	416475	416525		25		416475	416525	51,51,255
chr2L	416525	416575		25		416525	416575	51,51,255
chr2L	416575	416625		25		416575	416625	51,51,255
chr2L	416725	416775		25		416725	416775	51,51,255
chr2L	416775	416825		25		416775	416825	51,51,255
chr2L	416825	416875		25		416825	416875	51,51,255
chr2L	416875	416925		25		416875	416925	51,51,255
chr2L	416925	416975		25		416925	416975	51,51,255
chr2L	416975	417025		25		416975	417025	51,51,255
chr2L	417025	417075		25		417025	417075	51,51,255
chr2L	417075	417125		25		417075	417125	51,51,255
chr2L	417125	417175		25		417125	417175	51,51,255
chr2L	417175	417225		25		417175	417225	51,51,255
chr2L	417225	417275		25		417225	417275	51,51,255
chr2L	417275	417325		25		417275	417325	51,51,255
chr2L	417325	417375		25		417325	417375	51,51,255
chr2L	417475	417525		25		417475	417525	51,51,255
chr2L	417525	417575		25		417525	417575	51,51,255
chr2L	417575	417625		25		417575	417625	51,51,255
chr2L	417625	417675		25		417625	417675	51,51,255
chr2L	417675	417725		25		417675	417725	51,51,255
chr2L	417725	417775		25		417725	417775	51,51,255
chr2L	417775	417825		25		417775	417825	51,51,255
chr2L	417825	417875		25		417825	417875	51,51,255
chr2L	417925	417975		25		417925	417975	51,51,255
chr2L	418025	418075		25		418025	418075	51,51,255
chr2L	418225	418275		25		418225	418275	51,51,255
chr2L	418325	418375		25		418325	418375	51,51,255
chr2L	423075	423125		25		423075	423125	51,51,255
chr2L	423125	423175		25		423125	423175	51,51,255
chr2L	423875	423925		25		423875	423925	51,51,255
chr2L	424425	424475		25		424425	424475	51,51,255
chr2L	424475	424525		25		424475	424525	51,51,255
chr2L	424525	424575		25		424525	424575	51,51,255
chr2L	438875	438925		25		438875	438925	51,51,255
chr2L	439125	439175		25		439125	439175	51,51,255
chr2L	439925	439975		25		439925	439975	51,51,255
chr2L	439975	440025		25		439975	440025	51,51,255
chr2L	440125	440175		25		440125	440175	51,51,255
chr2L	440225	440275		25		440225	440275	51,51,255
chr2L	440575	440625		25		440575	440625	51,51,255
chr2L	440675	440725		25		440675	440725	51,51,255
chr2L	440775	440825		25		440775	440825	51,51,255
chr2L	441275	441325		25		441275	441325	51,51,255
chr2L	441525	441575		25		441525	441575	51,51,255
chr2L	441575	441625		25		441575	441625	51,51,255
chr2L	441625	441675		25		441625	441675	51,51,255
chr2L	441725	441775		25		441725	441775	51,51,255
chr2L	441775	441825		25		441775	441825	51,51,255
chr2L	442025	442075		25		442025	442075	51,51,255
chr2L	442125	442175		25		442125	442175	51,51,255
chr2L	442325	442375		25		442325	442375	51,51,255
chr2L	442375	442425		25		442375	442425	51,51,255
chr2L	442425	442475		25		442425	442475	51,51,255
chr2L	442475	442525		25		442475	442525	51,51,255
chr2L	442575	442625		25		442575	442625	51,51,255
chr2L	442625	442675		25		442625	442675	51,51,255
chr2L	442675	442725		25		442675	442725	51,51,255
chr2L	442725	442775		25		442725	442775	51,51,255
chr2L	442775	442825		25		442775	442825	51,51,255
chr2L	442825	442875		25		442825	442875	51,51,255
chr2L	442875	442925		25		442875	442925	51,51,255
chr2L	443125	443175		25		443125	443175	51,51,255
chr2L	443175	443225		25		443175	443225	51,51,255
chr2L	443225	443275		25		443225	443275	51,51,255
chr2L	443275	443325		25		443275	443325	51,51,255
chr2L	443325	443375		25		443325	443375	51,51,255
chr2L	443375	443425		25		443375	443425	51,51,255
chr2L	443425	443475		25		443425	443475	51,51,255
chr2L	443475	443525		25		443475	443525	51,51,255
chr2L	443525	443575		25		443525	443575	51,51,255
chr2L	443575	443625		25		443575	443625	51,51,255
chr2L	443625	443675		25		443625	443675	51,51,255
chr2L	443675	443725		25		443675	443725	51,51,255
chr2L	443725	443775		25		443725	443775	51,51,255
chr2L	443775	443825		25		443775	443825	51,51,255
chr2L	444075	444125		25		444075	444125	51,51,255
chr2L	444125	444175		25		444125	444175	51,51,255
chr2L	444175	444225		25		444175	444225	51,51,255
chr2L	444225	444275		25		444225	444275	51,51,255
chr2L	444275	444325		25		444275	444325	51,51,255
chr2L	444325	444375		25		444325	444375	51,51,255
chr2L	444375	444425		25		444375	444425	51,51,255
chr2L	444425	444475		25		444425	444475	51,51,255
chr2L	444475	444525		25		444475	444525	51,51,255
chr2L	444525	444575		25		444525	444575	51,51,255
chr2L	444575	444625		25		444575	444625	51,51,255
chr2L	444625	444675		25		444625	444675	51,51,255
chr2L	444675	444725		25		444675	444725	51,51,255
chr2L	444725	444775		25		444725	444775	51,51,255
chr2L	444775	444825		25		444775	444825	51,51,255
chr2L	444825	444875		25		444825	444875	51,51,255
chr2L	444875	444925		25		444875	444925	51,51,255
chr2L	444925	444975		25		444925	444975	51,51,255
chr2L	444975	445025		25		444975	445025	51,51,255
chr2L	445025	445075		25		445025	445075	51,51,255
chr2L	445075	445125		25		445075	445125	51,51,255
chr2L	445125	445175		25		445125	445175	51,51,255
chr2L	445175	445225		25		445175	445225	51,51,255
chr2L	445225	445275		25		445225	445275	51,51,255
chr2L	445275	445325		25		445275	445325	51,51,255
chr2L	445325	445375		25		445325	445375	51,51,255
chr2L	445375	445425		25		445375	445425	51,51,255
chr2L	445425	445475		25		445425	445475	51,51,255
chr2L	445475	445525		25		445475	445525	51,51,255
chr2L	445525	445575		25		445525	445575	51,51,255
chr2L	445575	445625		25		445575	445625	51,51,255
chr2L	445625	445675		25		445625	445675	51,51,255
chr2L	445675	445725		25		445675	445725	51,51,255
chr2L	445725	445775		25		445725	445775	51,51,255
chr2L	445775	445825		25		445775	445825	51,51,255
chr2L	445825	445875		25		445825	445875	51,51,255
chr2L	445875	445925		25		445875	445925	51,51,255
chr2L	445925	445975		25		445925	445975	51,51,255
chr2L	445975	446025		25		445975	446025	51,51,255
chr2L	446025	446075		25		446025	446075	51,51,255
chr2L	446075	446125		25		446075	446125	51,51,255
chr2L	446125	446175		25		446125	446175	51,51,255
chr2L	446175	446225		25		446175	446225	51,51,255
chr2L	446225	446275		25		446225	446275	51,51,255
chr2L	446275	446325		25		446275	446325	51,51,255
chr2L	446325	446375		25		446325	446375	51,51,255
chr2L	446375	446425		25		446375	446425	51,51,255
chr2L	446425	446475		25		446425	446475	51,51,255
chr2L	446475	446525		25		446475	446525	51,51,255
chr2L	446525	446575		25		446525	446575	51,51,255
chr2L	446575	446625		25		446575	446625	51,51,255
chr2L	446625	446675		25		446625	446675	51,51,255
chr2L	446775	446825		25		446775	446825	51,51,255
chr2L	446825	446875		25		446825	446875	51,51,255
chr2L	446875	446925		25		446875	446925	51,51,255
chr2L	446925	446975		25		446925	446975	51,51,255
chr2L	446975	447025		25		446975	447025	51,51,255
chr2L	447075	447125		25		447075	447125	51,51,255
chr2L	447175	447225		25		447175	447225	51,51,255
chr2L	447225	447275		25		447225	447275	51,51,255
chr2L	447275	447325		25		447275	447325	51,51,255
chr2L	447325	447375		25		447325	447375	51,51,255
chr2L	447425	447475		25		447425	447475	51,51,255
chr2L	448675	448725		25		448675	448725	51,51,255
chr2L	448775	448825		25		448775	448825	51,51,255
chr2L	448825	448875		25		448825	448875	51,51,255
chr2L	448875	448925		25		448875	448925	51,51,255
chr2L	448925	448975		25		448925	448975	51,51,255
chr2L	449025	449075		25		449025	449075	51,51,255
chr2L	449075	449125		25		449075	449125	51,51,255
chr2L	449125	449175		25		449125	449175	51,51,255
chr2L	449175	449225		25		449175	449225	51,51,255
chr2L	449275	449325		25		449275	449325	51,51,255
chr2L	449325	449375		25		449325	449375	51,51,255
chr2L	449375	449425		25		449375	449425	51,51,255
chr2L	449425	449475		25		449425	449475	51,51,255
chr2L	449475	449525		25		449475	449525	51,51,255
chr2L	449525	449575		25		449525	449575	51,51,255
chr2L	449575	449625		25		449575	449625	51,51,255
chr2L	449625	449675		25		449625	449675	51,51,255
chr2L	449675	449725		25		449675	449725	51,51,255
chr2L	449725	449775		25		449725	449775	51,51,255
chr2L	449775	449825		25		449775	449825	51,51,255
chr2L	449925	449975		25		449925	449975	51,51,255
chr2L	449975	450025		25		449975	450025	51,51,255
chr2L	450025	450075		25		450025	450075	51,51,255
chr2L	450075	450125		25		450075	450125	51,51,255
chr2L	450125	450175		25		450125	450175	51,51,255
chr2L	450175	450225		25		450175	450225	51,51,255
chr2L	450225	450275		25		450225	450275	51,51,255
chr2L	450275	450325		25		450275	450325	51,51,255
chr2L	450325	450375		25		450325	450375	51,51,255
chr2L	450375	450425		25		450375	450425	51,51,255
chr2L	450425	450475		25		450425	450475	51,51,255
chr2L	450475	450525		25		450475	450525	51,51,255
chr2L	450525	450575		25		450525	450575	51,51,255
chr2L	450575	450625		25		450575	450625	51,51,255
chr2L	450675	450725		25		450675	450725	51,51,255
chr2L	450775	450825		25		450775	450825	51,51,255
chr2L	450825	450875		25		450825	450875	51,51,255
chr2L	450875	450925		25		450875	450925	51,51,255
chr2L	450925	450975		25		450925	450975	51,51,255
chr2L	451025	451075		25		451025	451075	51,51,255
chr2L	451075	451125		25		451075	451125	51,51,255
chr2L	451125	451175		25		451125	451175	51,51,255
chr2L	451375	451425		25		451375	451425	51,51,255
chr2L	451475	451525		25		451475	451525	51,51,255
chr2L	453975	454025		25		453975	454025	51,51,255
chr2L	454025	454075		25		454025	454075	51,51,255
chr2L	454075	454125		25		454075	454125	51,51,255
chr2L	454125	454175		25		454125	454175	51,51,255
chr2L	454225	454275		25		454225	454275	51,51,255
chr2L	454275	454325		25		454275	454325	51,51,255
chr2L	454325	454375		25		454325	454375	51,51,255
chr2L	454375	454425		25		454375	454425	51,51,255
chr2L	454425	454475		25		454425	454475	51,51,255
chr2L	454675	454725		25		454675	454725	51,51,255
chr2L	454725	454775		25		454725	454775	51,51,255
chr2L	455875	455925		25		455875	455925	51,51,255
chr2L	456125	456175		25		456125	456175	51,51,255
chr2L	456175	456225		25		456175	456225	51,51,255
chr2L	473625	473675		25		473625	473675	51,51,255
chr2L	473725	473775		25		473725	473775	51,51,255
chr2L	474125	474175		25		474125	474175	51,51,255
chr2L	474175	474225		25		474175	474225	51,51,255
chr2L	474225	474275		25		474225	474275	51,51,255
chr2L	474275	474325		25		474275	474325	51,51,255
chr2L	474325	474375		25		474325	474375	51,51,255
chr2L	474375	474425		25		474375	474425	51,51,255
chr2L	474425	474475		25		474425	474475	51,51,255
chr2L	474475	474525		25		474475	474525	51,51,255
chr2L	474525	474575		25		474525	474575	51,51,255
chr2L	474575	474625		25		474575	474625	51,51,255
chr2L	474625	474675		25		474625	474675	51,51,255
chr2L	474675	474725		25		474675	474725	51,51,255
chr2L	474725	474775		25		474725	474775	51,51,255
chr2L	474775	474825		25		474775	474825	51,51,255
chr2L	474825	474875		25		474825	474875	51,51,255
chr2L	474875	474925		25		474875	474925	51,51,255
chr2L	474975	475025		25		474975	475025	51,51,255
chr2L	475025	475075		25		475025	475075	51,51,255
chr2L	475075	475125		25		475075	475125	51,51,255
chr2L	475125	475175		25		475125	475175	51,51,255
chr2L	475325	475375		25		475325	475375	51,51,255
chr2L	475375	475425		25		475375	475425	51,51,255
chr2L	475425	475475		25		475425	475475	51,51,255
chr2L	475475	475525		25		475475	475525	51,51,255
chr2L	475525	475575		25		475525	475575	51,51,255
chr2L	475575	475625		25		475575	475625	51,51,255
chr2L	475625	475675		25		475625	475675	51,51,255
chr2L	475675	475725		25		475675	475725	51,51,255
chr2L	475725	475775		25		475725	475775	51,51,255
chr2L	475775	475825		25		475775	475825	51,51,255
chr2L	476225	476275		25		476225	476275	51,51,255
chr2L	476275	476325		25		476275	476325	51,51,255
chr2L	476325	476375		25		476325	476375	51,51,255
chr2L	476375	476425		25		476375	476425	51,51,255
chr2L	476425	476475		25		476425	476475	51,51,255
chr2L	476475	476525		25		476475	476525	51,51,255
chr2L	476525	476575		25		476525	476575	51,51,255
chr2L	476575	476625		25		476575	476625	51,51,255
chr2L	476625	476675		25		476625	476675	51,51,255
chr2L	476675	476725		25		476675	476725	51,51,255
chr2L	476725	476775		25		476725	476775	51,51,255
chr2L	476775	476825		25		476775	476825	51,51,255
chr2L	476825	476875		25		476825	476875	51,51,255
chr2L	476875	476925		25		476875	476925	51,51,255
chr2L	476925	476975		25		476925	476975	51,51,255
chr2L	476975	477025		25		476975	477025	51,51,255
chr2L	477025	477075		25		477025	477075	51,51,255
chr2L	477075	477125		25		477075	477125	51,51,255
chr2L	477175	477225		25		477175	477225	51,51,255
chr2L	477425	477475		25		477425	477475	51,51,255
chr2L	477475	477525		25		477475	477525	51,51,255
chr2L	477525	477575		25		477525	477575	51,51,255
chr2L	478075	478125		25		478075	478125	51,51,255
chr2L	478375	478425		25		478375	478425	51,51,255
chr2L	478725	478775		25		478725	478775	51,51,255
chr2L	530725	530775		25		530725	530775	51,51,255
chr2L	532625	532675		25		532625	532675	51,51,255
chr2L	533075	533125		25		533075	533125	51,51,255
chr2L	533125	533175		25		533125	533175	51,51,255
chr2L	533175	533225		25		533175	533225	51,51,255
chr2L	533225	533275		25		533225	533275	51,51,255
chr2L	533925	533975		25		533925	533975	51,51,255
chr2L	534175	534225		25		534175	534225	51,51,255
chr2L	534625	534675		25		534625	534675	51,51,255
chr2L	534875	534925		25		534875	534925	51,51,255
chr2L	534925	534975		25		534925	534975	51,51,255
chr2L	534975	535025		25		534975	535025	51,51,255
chr2L	535025	535075		25		535025	535075	51,51,255
chr2L	535075	535125		25		535075	535125	51,51,255
chr2L	535125	535175		25		535125	535175	51,51,255
chr2L	535175	535225		25		535175	535225	51,51,255
chr2L	535225	535275		25		535225	535275	51,51,255
chr2L	535275	535325		25		535275	535325	51,51,255
chr2L	535575	535625		25		535575	535625	51,51,255
chr2L	535625	535675		25		535625	535675	51,51,255
chr2L	535675	535725		25		535675	535725	51,51,255
chr2L	535725	535775		25		535725	535775	51,51,255
chr2L	535775	535825		25		535775	535825	51,51,255
chr2L	535825	535875		25		535825	535875	51,51,255
chr2L	535925	535975		25		535925	535975	51,51,255
chr2L	535975	536025		25		535975	536025	51,51,255
chr2L	536025	536075		25		536025	536075	51,51,255
chr2L	536075	536125		25		536075	536125	51,51,255
chr2L	536125	536175		25		536125	536175	51,51,255
chr2L	536175	536225		25		536175	536225	51,51,255
chr2L	536225	536275		25		536225	536275	51,51,255
chr2L	536525	536575		25		536525	536575	51,51,255
chr2L	536675	536725		25		536675	536725	51,51,255
chr2L	536725	536775		25		536725	536775	51,51,255
chr2L	536775	536825		25		536775	536825	51,51,255
chr2L	536825	536875		25		536825	536875	51,51,255
chr2L	536875	536925		25		536875	536925	51,51,255
chr2L	536925	536975		25		536925	536975	51,51,255
chr2L	536975	537025		25		536975	537025	51,51,255
chr2L	537025	537075		25		537025	537075	51,51,255
chr2L	537075	537125		25		537075	537125	51,51,255
chr2L	537125	537175		25		537125	537175	51,51,255
chr2L	537175	537225		25		537175	537225	51,51,255
chr2L	537225	537275		25		537225	537275	51,51,255
chr2L	537275	537325		25		537275	537325	51,51,255
chr2L	537325	537375		25		537325	537375	51,51,255
chr2L	537375	537425		25		537375	537425	51,51,255
chr2L	537425	537475		25		537425	537475	51,51,255
chr2L	537475	537525		25		537475	537525	51,51,255
chr2L	537525	537575		25		537525	537575	51,51,255
chr2L	537575	537625		25		537575	537625	51,51,255
chr2L	537625	537675		25		537625	537675	51,51,255
chr2L	537675	537725		25		537675	537725	51,51,255
chr2L	537725	537775		25		537725	537775	51,51,255
chr2L	537775	537825		25		537775	537825	51,51,255
chr2L	537825	537875		25		537825	537875	51,51,255
chr2L	537875	537925		25		537875	537925	51,51,255
chr2L	537925	537975		25		537925	537975	51,51,255
chr2L	537975	538025		25		537975	538025	51,51,255
chr2L	538025	538075		25		538025	538075	51,51,255
chr2L	538075	538125		25		538075	538125	51,51,255
chr2L	538125	538175		25		538125	538175	51,51,255
chr2L	538325	538375		25		538325	538375	51,51,255
chr2L	538375	538425		25		538375	538425	51,51,255
chr2L	538425	538475		25		538425	538475	51,51,255
chr2L	538475	538525		25		538475	538525	51,51,255
chr2L	538525	538575		25		538525	538575	51,51,255
chr2L	538575	538625		25		538575	538625	51,51,255
chr2L	538625	538675		25		538625	538675	51,51,255
chr2L	538675	538725		25		538675	538725	51,51,255
chr2L	538725	538775		25		538725	538775	51,51,255
chr2L	538775	538825		25		538775	538825	51,51,255
chr2L	538825	538875		25		538825	538875	51,51,255
chr2L	538875	538925		25		538875	538925	51,51,255
chr2L	538925	538975		25		538925	538975	51,51,255
chr2L	538975	539025		25		538975	539025	51,51,255
chr2L	539025	539075		25		539025	539075	51,51,255
chr2L	539075	539125		25		539075	539125	51,51,255
chr2L	539125	539175		25		539125	539175	51,51,255
chr2L	539175	539225		25		539175	539225	51,51,255
chr2L	539225	539275		25		539225	539275	51,51,255
chr2L	539275	539325		25		539275	539325	51,51,255
chr2L	539325	539375		25		539325	539375	51,51,255
chr2L	539375	539425		25		539375	539425	51,51,255
chr2L	539425	539475		25		539425	539475	51,51,255
chr2L	539475	539525		25		539475	539525	51,51,255
chr2L	539525	539575		25		539525	539575	51,51,255
chr2L	539575	539625		25		539575	539625	51,51,255
chr2L	539625	539675		25		539625	539675	51,51,255
chr2L	539675	539725		25		539675	539725	51,51,255
chr2L	539725	539775		25		539725	539775	51,51,255
chr2L	539775	539825		25		539775	539825	51,51,255
chr2L	539825	539875		25		539825	539875	51,51,255
chr2L	539875	539925		25		539875	539925	51,51,255
chr2L	539975	540025		25		539975	540025	51,51,255
chr2L	540025	540075		25		540025	540075	51,51,255
chr2L	540075	540125		25		540075	540125	51,51,255
chr2L	540125	540175		25		540125	540175	51,51,255
chr2L	540375	540425		25		540375	540425	51,51,255
chr2L	546025	546075		25		546025	546075	51,51,255
chr2L	546375	546425		25		546375	546425	51,51,255
chr2L	546525	546575		25		546525	546575	51,51,255
chr2L	546575	546625		25		546575	546625	51,51,255
chr2L	547025	547075		25		547025	547075	51,51,255
chr2L	547075	547125		25		547075	547125	51,51,255
chr2L	547125	547175		25		547125	547175	51,51,255
chr2L	547175	547225		25		547175	547225	51,51,255
chr2L	554425	554475		25		554425	554475	51,51,255
chr2L	554475	554525		25		554475	554525	51,51,255
chr2L	554525	554575		25		554525	554575	51,51,255
chr2L	554575	554625		25		554575	554625	51,51,255
chr2L	554625	554675		25		554625	554675	51,51,255
chr2L	554675	554725		25		554675	554725	51,51,255
chr2L	554725	554775		25		554725	554775	51,51,255
chr2L	554775	554825		25		554775	554825	51,51,255
chr2L	554825	554875		25		554825	554875	51,51,255
chr2L	554875	554925		25		554875	554925	51,51,255
chr2L	554925	554975		25		554925	554975	51,51,255
chr2L	554975	555025		25		554975	555025	51,51,255
chr2L	555025	555075		25		555025	555075	51,51,255
chr2L	555075	555125		25		555075	555125	51,51,255
chr2L	555125	555175		25		555125	555175	51,51,255
chr2L	555175	555225		25		555175	555225	51,51,255
chr2L	555225	555275		25		555225	555275	51,51,255
chr2L	555275	555325		25		555275	555325	51,51,255
chr2L	555325	555375		25		555325	555375	51,51,255
chr2L	555375	555425		25		555375	555425	51,51,255
chr2L	555425	555475		25		555425	555475	51,51,255
chr2L	555475	555525		25		555475	555525	51,51,255
chr2L	555525	555575		25		555525	555575	51,51,255
chr2L	555575	555625		25		555575	555625	51,51,255
chr2L	555625	555675		25		555625	555675	51,51,255
chr2L	555725	555775		25		555725	555775	51,51,255
chr2L	555775	555825		25		555775	555825	51,51,255
chr2L	555825	555875		25		555825	555875	51,51,255
chr2L	555875	555925		25		555875	555925	51,51,255
chr2L	555975	556025		25		555975	556025	51,51,255
chr2L	556025	556075		25		556025	556075	51,51,255
chr2L	556075	556125		25		556075	556125	51,51,255
chr2L	556125	556175		25		556125	556175	51,51,255
chr2L	556175	556225		25		556175	556225	51,51,255
chr2L	556225	556275		25		556225	556275	51,51,255
chr2L	556275	556325		25		556275	556325	51,51,255
chr2L	556325	556375		25		556325	556375	51,51,255
chr2L	556375	556425		25		556375	556425	51,51,255
chr2L	556425	556475		25		556425	556475	51,51,255
chr2L	556475	556525		25		556475	556525	51,51,255
chr2L	556525	556575		25		556525	556575	51,51,255
chr2L	556575	556625		25		556575	556625	51,51,255
chr2L	556625	556675		25		556625	556675	51,51,255
chr2L	556675	556725		25		556675	556725	51,51,255
chr2L	556725	556775		25		556725	556775	51,51,255
chr2L	556775	556825		25		556775	556825	51,51,255
chr2L	556825	556875		25		556825	556875	51,51,255
chr2L	556875	556925		25		556875	556925	51,51,255
chr2L	556925	556975		25		556925	556975	51,51,255
chr2L	556975	557025		25		556975	557025	51,51,255
chr2L	557075	557125		25		557075	557125	51,51,255
chr2L	557125	557175		25		557125	557175	51,51,255
chr2L	557175	557225		25		557175	557225	51,51,255
chr2L	557225	557275		25		557225	557275	51,51,255
chr2L	557275	557325		25		557275	557325	51,51,255
chr2L	557425	557475		25		557425	557475	51,51,255
chr2L	557475	557525		25		557475	557525	51,51,255
chr2L	557525	557575		25		557525	557575	51,51,255
chr2L	557625	557675		25		557625	557675	51,51,255
chr2L	558275	558325		25		558275	558325	51,51,255
chr2L	561375	561425		25		561375	561425	51,51,255
chr2L	566075	566125		25		566075	566125	51,51,255
chr2L	566125	566175		25		566125	566175	51,51,255
chr2L	566175	566225		25		566175	566225	51,51,255
chr2L	566225	566275		25		566225	566275	51,51,255
chr2L	568725	568775		25		568725	568775	51,51,255
chr2L	568775	568825		25		568775	568825	51,51,255
chr2L	569125	569175		25		569125	569175	51,51,255
chr2L	569175	569225		25		569175	569225	51,51,255
chr2L	569325	569375		25		569325	569375	51,51,255
chr2L	569425	569475		25		569425	569475	51,51,255
chr2L	569475	569525		25		569475	569525	51,51,255
chr2L	569525	569575		25		569525	569575	51,51,255
chr2L	569575	569625		25		569575	569625	51,51,255
chr2L	569625	569675		25		569625	569675	51,51,255
chr2L	569675	569725		25		569675	569725	51,51,255
chr2L	569725	569775		25		569725	569775	51,51,255
chr2L	569775	569825		25		569775	569825	51,51,255
chr2L	569825	569875		25		569825	569875	51,51,255
chr2L	569875	569925		25		569875	569925	51,51,255
chr2L	569925	569975		25		569925	569975	51,51,255
[truncated: 162,104 more rows]
