# Supplementary material for: Probabilistic modelling of chromatin code landscape reveals functional diversity of enhancer-like chromatin states
Source: Nat Commun. 2016 Feb 4;7:10528. doi: 10.1038/ncomms10528 (PMC4742914; doi:10.1038/ncomms10528)
Supplement: Supplementary Data 1 — The 30-chromatin state annotation tracks for Drosophila melanogaster DRSC-S2 cell. [file ncomms10528-s2.zip › Supplementary Data 1/26_GE3.bed]

chr2L	254875	254925		26		254875	254925	51,51,255
chr2L	254925	254975		26		254925	254975	51,51,255
chr2L	254975	255025		26		254975	255025	51,51,255
chr2L	268625	268675		26		268625	268675	51,51,255
chr2L	269225	269275		26		269225	269275	51,51,255
chr2L	269275	269325		26		269275	269325	51,51,255
chr2L	269425	269475		26		269425	269475	51,51,255
chr2L	308175	308225		26		308175	308225	51,51,255
chr2L	308275	308325		26		308275	308325	51,51,255
chr2L	341075	341125		26		341075	341125	51,51,255
chr2L	341175	341225		26		341175	341225	51,51,255
chr2L	341925	341975		26		341925	341975	51,51,255
chr2L	341975	342025		26		341975	342025	51,51,255
chr2L	342025	342075		26		342025	342075	51,51,255
chr2L	342075	342125		26		342075	342125	51,51,255
chr2L	342475	342525		26		342475	342525	51,51,255
chr2L	346075	346125		26		346075	346125	51,51,255
chr2L	346125	346175		26		346125	346175	51,51,255
chr2L	346175	346225		26		346175	346225	51,51,255
chr2L	439225	439275		26		439225	439275	51,51,255
chr2L	439275	439325		26		439275	439325	51,51,255
chr2L	441925	441975		26		441925	441975	51,51,255
chr2L	441975	442025		26		441975	442025	51,51,255
chr2L	442075	442125		26		442075	442125	51,51,255
chr2L	442925	442975		26		442925	442975	51,51,255
chr2L	442975	443025		26		442975	443025	51,51,255
chr2L	443025	443075		26		443025	443075	51,51,255
chr2L	443075	443125		26		443075	443125	51,51,255
chr2L	443825	443875		26		443825	443875	51,51,255
chr2L	443875	443925		26		443875	443925	51,51,255
chr2L	443925	443975		26		443925	443975	51,51,255
chr2L	443975	444025		26		443975	444025	51,51,255
chr2L	444025	444075		26		444025	444075	51,51,255
chr2L	450625	450675		26		450625	450675	51,51,255
chr2L	450725	450775		26		450725	450775	51,51,255
chr2L	456025	456075		26		456025	456075	51,51,255
chr2L	456075	456125		26		456075	456125	51,51,255
chr2L	475175	475225		26		475175	475225	51,51,255
chr2L	475225	475275		26		475225	475275	51,51,255
chr2L	475275	475325		26		475275	475325	51,51,255
chr2L	4958675	4958725		26		4958675	4958725	51,51,255
chr2L	4958725	4958775		26		4958725	4958775	51,51,255
chr2L	5159575	5159625		26		5159575	5159625	51,51,255
chr2L	5159625	5159675		26		5159625	5159675	51,51,255
chr2L	5159675	5159725		26		5159675	5159725	51,51,255
chr2L	5159725	5159775		26		5159725	5159775	51,51,255
chr2L	5159775	5159825		26		5159775	5159825	51,51,255
chr2L	5160825	5160875		26		5160825	5160875	51,51,255
chr2L	5160875	5160925		26		5160875	5160925	51,51,255
chr2L	5160925	5160975		26		5160925	5160975	51,51,255
chr2L	5160975	5161025		26		5160975	5161025	51,51,255
chr2L	5161025	5161075		26		5161025	5161075	51,51,255
chr2L	5161075	5161125		26		5161075	5161125	51,51,255
chr2L	5161225	5161275		26		5161225	5161275	51,51,255
chr2L	5161275	5161325		26		5161275	5161325	51,51,255
chr2L	5161325	5161375		26		5161325	5161375	51,51,255
chr2L	5161375	5161425		26		5161375	5161425	51,51,255
chr2L	5161425	5161475		26		5161425	5161475	51,51,255
chr2L	5161475	5161525		26		5161475	5161525	51,51,255
chr2L	5161525	5161575		26		5161525	5161575	51,51,255
chr2L	5161575	5161625		26		5161575	5161625	51,51,255
chr2L	5161625	5161675		26		5161625	5161675	51,51,255
chr2L	5161725	5161775		26		5161725	5161775	51,51,255
chr2L	5162125	5162175		26		5162125	5162175	51,51,255
chr2L	5162175	5162225		26		5162175	5162225	51,51,255
chr2L	5162225	5162275		26		5162225	5162275	51,51,255
chr2L	5162275	5162325		26		5162275	5162325	51,51,255
chr2L	5162325	5162375		26		5162325	5162375	51,51,255
chr2L	5162375	5162425		26		5162375	5162425	51,51,255
chr2L	5162525	5162575		26		5162525	5162575	51,51,255
chr2L	5162575	5162625		26		5162575	5162625	51,51,255
chr2L	5162625	5162675		26		5162625	5162675	51,51,255
chr2L	5162675	5162725		26		5162675	5162725	51,51,255
chr2L	5162725	5162775		26		5162725	5162775	51,51,255
chr2L	5162775	5162825		26		5162775	5162825	51,51,255
chr2L	5162825	5162875		26		5162825	5162875	51,51,255
chr2L	5162875	5162925		26		5162875	5162925	51,51,255
chr2L	5163075	5163125		26		5163075	5163125	51,51,255
chr2L	5163125	5163175		26		5163125	5163175	51,51,255
chr2L	5163175	5163225		26		5163175	5163225	51,51,255
chr2L	5163225	5163275		26		5163225	5163275	51,51,255
chr2L	5163275	5163325		26		5163275	5163325	51,51,255
chr2L	5163325	5163375		26		5163325	5163375	51,51,255
chr2L	5163375	5163425		26		5163375	5163425	51,51,255
chr2L	5163425	5163475		26		5163425	5163475	51,51,255
chr2L	5179875	5179925		26		5179875	5179925	51,51,255
chr2L	5179925	5179975		26		5179925	5179975	51,51,255
chr2L	5183175	5183225		26		5183175	5183225	51,51,255
chr2L	5183225	5183275		26		5183225	5183275	51,51,255
chr2L	5183275	5183325		26		5183275	5183325	51,51,255
chr2L	5183325	5183375		26		5183325	5183375	51,51,255
chr2L	5183375	5183425		26		5183375	5183425	51,51,255
chr2L	5186325	5186375		26		5186325	5186375	51,51,255
chr2L	5186375	5186425		26		5186375	5186425	51,51,255
chr2L	5186425	5186475		26		5186425	5186475	51,51,255
chr2L	5187075	5187125		26		5187075	5187125	51,51,255
chr2L	5187525	5187575		26		5187525	5187575	51,51,255
chr2L	5187625	5187675		26		5187625	5187675	51,51,255
chr2L	5187925	5187975		26		5187925	5187975	51,51,255
chr2L	5187975	5188025		26		5187975	5188025	51,51,255
chr2L	5188025	5188075		26		5188025	5188075	51,51,255
chr2L	5188075	5188125		26		5188075	5188125	51,51,255
chr2L	5188125	5188175		26		5188125	5188175	51,51,255
chr2L	5188175	5188225		26		5188175	5188225	51,51,255
chr2L	5188275	5188325		26		5188275	5188325	51,51,255
chr2L	5189775	5189825		26		5189775	5189825	51,51,255
chr2L	5189825	5189875		26		5189825	5189875	51,51,255
chr2L	5189875	5189925		26		5189875	5189925	51,51,255
chr2L	5190075	5190125		26		5190075	5190125	51,51,255
chr2L	5190125	5190175		26		5190125	5190175	51,51,255
chr2L	5190175	5190225		26		5190175	5190225	51,51,255
chr2L	5190225	5190275		26		5190225	5190275	51,51,255
chr2L	5190275	5190325		26		5190275	5190325	51,51,255
chr2L	5190325	5190375		26		5190325	5190375	51,51,255
chr2L	5190375	5190425		26		5190375	5190425	51,51,255
chr2L	5190425	5190475		26		5190425	5190475	51,51,255
chr2L	5190475	5190525		26		5190475	5190525	51,51,255
chr2L	5190525	5190575		26		5190525	5190575	51,51,255
chr2L	5190575	5190625		26		5190575	5190625	51,51,255
chr2L	5190625	5190675		26		5190625	5190675	51,51,255
chr2L	5190675	5190725		26		5190675	5190725	51,51,255
chr2L	5191325	5191375		26		5191325	5191375	51,51,255
chr2L	5191375	5191425		26		5191375	5191425	51,51,255
chr2L	5191425	5191475		26		5191425	5191475	51,51,255
chr2L	5191475	5191525		26		5191475	5191525	51,51,255
chr2L	5191525	5191575		26		5191525	5191575	51,51,255
chr2L	5191575	5191625		26		5191575	5191625	51,51,255
chr2L	5191625	5191675		26		5191625	5191675	51,51,255
chr2L	5191675	5191725		26		5191675	5191725	51,51,255
chr2L	5191725	5191775		26		5191725	5191775	51,51,255
chr2L	5191775	5191825		26		5191775	5191825	51,51,255
chr2L	5191825	5191875		26		5191825	5191875	51,51,255
chr2L	5191875	5191925		26		5191875	5191925	51,51,255
chr2L	5191925	5191975		26		5191925	5191975	51,51,255
chr2L	5191975	5192025		26		5191975	5192025	51,51,255
chr2L	5192025	5192075		26		5192025	5192075	51,51,255
chr2L	5192075	5192125		26		5192075	5192125	51,51,255
chr2L	5192125	5192175		26		5192125	5192175	51,51,255
chr2L	5192175	5192225		26		5192175	5192225	51,51,255
chr2L	5192225	5192275		26		5192225	5192275	51,51,255
chr2L	5192575	5192625		26		5192575	5192625	51,51,255
chr2L	5192625	5192675		26		5192625	5192675	51,51,255
chr2L	5221675	5221725		26		5221675	5221725	51,51,255
chr2L	5222925	5222975		26		5222925	5222975	51,51,255
chr2L	5222975	5223025		26		5222975	5223025	51,51,255
chr2L	5223025	5223075		26		5223025	5223075	51,51,255
chr2L	5223075	5223125		26		5223075	5223125	51,51,255
chr2L	5910525	5910575		26		5910525	5910575	51,51,255
chr2L	5911075	5911125		26		5911075	5911125	51,51,255
chr2L	5911125	5911175		26		5911125	5911175	51,51,255
chr2L	5911175	5911225		26		5911175	5911225	51,51,255
chr2L	5911225	5911275		26		5911225	5911275	51,51,255
chr2L	5911275	5911325		26		5911275	5911325	51,51,255
chr2L	5912275	5912325		26		5912275	5912325	51,51,255
chr2L	5912375	5912425		26		5912375	5912425	51,51,255
chr2L	5912425	5912475		26		5912425	5912475	51,51,255
chr2L	5912475	5912525		26		5912475	5912525	51,51,255
chr2L	5912525	5912575		26		5912525	5912575	51,51,255
chr2L	5912575	5912625		26		5912575	5912625	51,51,255
chr2L	5913625	5913675		26		5913625	5913675	51,51,255
chr2L	5913675	5913725		26		5913675	5913725	51,51,255
chr2L	5913725	5913775		26		5913725	5913775	51,51,255
chr2L	5913775	5913825		26		5913775	5913825	51,51,255
chr2L	5913825	5913875		26		5913825	5913875	51,51,255
chr2L	5913875	5913925		26		5913875	5913925	51,51,255
chr2L	5913925	5913975		26		5913925	5913975	51,51,255
chr2L	5914475	5914525		26		5914475	5914525	51,51,255
chr2L	5914525	5914575		26		5914525	5914575	51,51,255
chr2L	5914575	5914625		26		5914575	5914625	51,51,255
chr2L	5915975	5916025		26		5915975	5916025	51,51,255
chr2L	5916625	5916675		26		5916625	5916675	51,51,255
chr2L	5916725	5916775		26		5916725	5916775	51,51,255
chr2L	5916775	5916825		26		5916775	5916825	51,51,255
chr2L	5916825	5916875		26		5916825	5916875	51,51,255
chr2L	5916875	5916925		26		5916875	5916925	51,51,255
chr2L	5917625	5917675		26		5917625	5917675	51,51,255
chr2L	5917675	5917725		26		5917675	5917725	51,51,255
chr2L	5917725	5917775		26		5917725	5917775	51,51,255
chr2L	5917775	5917825		26		5917775	5917825	51,51,255
chr2L	5917825	5917875		26		5917825	5917875	51,51,255
chr2L	5918525	5918575		26		5918525	5918575	51,51,255
chr2L	5918575	5918625		26		5918575	5918625	51,51,255
chr2L	5918625	5918675		26		5918625	5918675	51,51,255
chr2L	5918675	5918725		26		5918675	5918725	51,51,255
chr2L	5918925	5918975		26		5918925	5918975	51,51,255
chr2L	5918975	5919025		26		5918975	5919025	51,51,255
chr2L	5919025	5919075		26		5919025	5919075	51,51,255
chr2L	5919075	5919125		26		5919075	5919125	51,51,255
chr2L	5919125	5919175		26		5919125	5919175	51,51,255
chr2L	6637375	6637425		26		6637375	6637425	51,51,255
chr2L	6637425	6637475		26		6637425	6637475	51,51,255
chr2L	6637475	6637525		26		6637475	6637525	51,51,255
chr2L	6637525	6637575		26		6637525	6637575	51,51,255
chr2L	6640025	6640075		26		6640025	6640075	51,51,255
chr2L	6640125	6640175		26		6640125	6640175	51,51,255
chr2L	6640175	6640225		26		6640175	6640225	51,51,255
chr2L	6640225	6640275		26		6640225	6640275	51,51,255
chr2L	6923025	6923075		26		6923025	6923075	51,51,255
chr2L	6923075	6923125		26		6923075	6923125	51,51,255
chr2L	6923125	6923175		26		6923125	6923175	51,51,255
chr2L	6923175	6923225		26		6923175	6923225	51,51,255
chr2L	6923225	6923275		26		6923225	6923275	51,51,255
chr2L	6923275	6923325		26		6923275	6923325	51,51,255
chr2L	6923325	6923375		26		6923325	6923375	51,51,255
chr2L	6923375	6923425		26		6923375	6923425	51,51,255
chr2L	7478325	7478375		26		7478325	7478375	51,51,255
chr2L	7478375	7478425		26		7478375	7478425	51,51,255
chr2L	7478425	7478475		26		7478425	7478475	51,51,255
chr2L	7478475	7478525		26		7478475	7478525	51,51,255
chr2L	7478575	7478625		26		7478575	7478625	51,51,255
chr2L	7478725	7478775		26		7478725	7478775	51,51,255
chr2L	8045325	8045375		26		8045325	8045375	51,51,255
chr2L	8045375	8045425		26		8045375	8045425	51,51,255
chr2L	8045425	8045475		26		8045425	8045475	51,51,255
chr2L	8045475	8045525		26		8045475	8045525	51,51,255
chr2L	8045525	8045575		26		8045525	8045575	51,51,255
chr2L	8045575	8045625		26		8045575	8045625	51,51,255
chr2L	8045625	8045675		26		8045625	8045675	51,51,255
chr2L	8045675	8045725		26		8045675	8045725	51,51,255
chr2L	8045725	8045775		26		8045725	8045775	51,51,255
chr2L	8045775	8045825		26		8045775	8045825	51,51,255
chr2L	8046275	8046325		26		8046275	8046325	51,51,255
chr2L	8046375	8046425		26		8046375	8046425	51,51,255
chr2L	8046425	8046475		26		8046425	8046475	51,51,255
chr2L	8046475	8046525		26		8046475	8046525	51,51,255
chr2L	8046525	8046575		26		8046525	8046575	51,51,255
chr2L	8046575	8046625		26		8046575	8046625	51,51,255
chr2L	8046625	8046675		26		8046625	8046675	51,51,255
chr2L	8046675	8046725		26		8046675	8046725	51,51,255
chr2L	8046725	8046775		26		8046725	8046775	51,51,255
chr2L	8046775	8046825		26		8046775	8046825	51,51,255
chr2L	8046825	8046875		26		8046825	8046875	51,51,255
chr2L	8046875	8046925		26		8046875	8046925	51,51,255
chr2L	8046925	8046975		26		8046925	8046975	51,51,255
chr2L	8046975	8047025		26		8046975	8047025	51,51,255
chr2L	8047275	8047325		26		8047275	8047325	51,51,255
chr2L	8047325	8047375		26		8047325	8047375	51,51,255
chr2L	8047375	8047425		26		8047375	8047425	51,51,255
chr2L	8047425	8047475		26		8047425	8047475	51,51,255
chr2L	8047475	8047525		26		8047475	8047525	51,51,255
chr2L	8047725	8047775		26		8047725	8047775	51,51,255
chr2L	8047775	8047825		26		8047775	8047825	51,51,255
chr2L	8047825	8047875		26		8047825	8047875	51,51,255
chr2L	8047875	8047925		26		8047875	8047925	51,51,255
chr2L	8047925	8047975		26		8047925	8047975	51,51,255
chr2L	8047975	8048025		26		8047975	8048025	51,51,255
chr2L	8048025	8048075		26		8048025	8048075	51,51,255
chr2L	8048075	8048125		26		8048075	8048125	51,51,255
chr2L	8048125	8048175		26		8048125	8048175	51,51,255
chr2L	8048175	8048225		26		8048175	8048225	51,51,255
chr2L	8048225	8048275		26		8048225	8048275	51,51,255
chr2L	8048275	8048325		26		8048275	8048325	51,51,255
chr2L	8048325	8048375		26		8048325	8048375	51,51,255
chr2L	8048375	8048425		26		8048375	8048425	51,51,255
chr2L	8048425	8048475		26		8048425	8048475	51,51,255
chr2L	8048475	8048525		26		8048475	8048525	51,51,255
chr2L	8048725	8048775		26		8048725	8048775	51,51,255
chr2L	8048775	8048825		26		8048775	8048825	51,51,255
chr2L	8048825	8048875		26		8048825	8048875	51,51,255
chr2L	8048875	8048925		26		8048875	8048925	51,51,255
chr2L	8048925	8048975		26		8048925	8048975	51,51,255
chr2L	8048975	8049025		26		8048975	8049025	51,51,255
chr2L	8049025	8049075		26		8049025	8049075	51,51,255
chr2L	8049075	8049125		26		8049075	8049125	51,51,255
chr2L	8049125	8049175		26		8049125	8049175	51,51,255
chr2L	8049175	8049225		26		8049175	8049225	51,51,255
chr2L	8049225	8049275		26		8049225	8049275	51,51,255
chr2L	8049275	8049325		26		8049275	8049325	51,51,255
chr2L	8049325	8049375		26		8049325	8049375	51,51,255
chr2L	8049375	8049425		26		8049375	8049425	51,51,255
chr2L	8049525	8049575		26		8049525	8049575	51,51,255
chr2L	8049575	8049625		26		8049575	8049625	51,51,255
chr2L	8049625	8049675		26		8049625	8049675	51,51,255
chr2L	8049675	8049725		26		8049675	8049725	51,51,255
chr2L	8049725	8049775		26		8049725	8049775	51,51,255
chr2L	8049775	8049825		26		8049775	8049825	51,51,255
chr2L	8049825	8049875		26		8049825	8049875	51,51,255
chr2L	8050225	8050275		26		8050225	8050275	51,51,255
chr2L	8050275	8050325		26		8050275	8050325	51,51,255
chr2L	8050325	8050375		26		8050325	8050375	51,51,255
chr2L	8050375	8050425		26		8050375	8050425	51,51,255
chr2L	8050425	8050475		26		8050425	8050475	51,51,255
chr2L	8050475	8050525		26		8050475	8050525	51,51,255
chr2L	8050525	8050575		26		8050525	8050575	51,51,255
chr2L	8051975	8052025		26		8051975	8052025	51,51,255
chr2L	8052075	8052125		26		8052075	8052125	51,51,255
chr2L	8052125	8052175		26		8052125	8052175	51,51,255
chr2L	8052175	8052225		26		8052175	8052225	51,51,255
chr2L	8052225	8052275		26		8052225	8052275	51,51,255
chr2L	8052275	8052325		26		8052275	8052325	51,51,255
chr2L	8052325	8052375		26		8052325	8052375	51,51,255
chr2L	8056175	8056225		26		8056175	8056225	51,51,255
chr2L	8056225	8056275		26		8056225	8056275	51,51,255
chr2L	8058275	8058325		26		8058275	8058325	51,51,255
chr2L	8058325	8058375		26		8058325	8058375	51,51,255
chr2L	8058375	8058425		26		8058375	8058425	51,51,255
chr2L	8059575	8059625		26		8059575	8059625	51,51,255
chr2L	8059625	8059675		26		8059625	8059675	51,51,255
chr2L	8059675	8059725		26		8059675	8059725	51,51,255
chr2L	8059725	8059775		26		8059725	8059775	51,51,255
chr2L	8059875	8059925		26		8059875	8059925	51,51,255
chr2L	8060225	8060275		26		8060225	8060275	51,51,255
chr2L	8060275	8060325		26		8060275	8060325	51,51,255
chr2L	8060325	8060375		26		8060325	8060375	51,51,255
chr2L	8060375	8060425		26		8060375	8060425	51,51,255
chr2L	8060425	8060475		26		8060425	8060475	51,51,255
chr2L	8060475	8060525		26		8060475	8060525	51,51,255
chr2L	8060975	8061025		26		8060975	8061025	51,51,255
chr2L	8061025	8061075		26		8061025	8061075	51,51,255
chr2L	8061075	8061125		26		8061075	8061125	51,51,255
chr2L	8061125	8061175		26		8061125	8061175	51,51,255
chr2L	8061175	8061225		26		8061175	8061225	51,51,255
chr2L	8061275	8061325		26		8061275	8061325	51,51,255
chr2L	8061375	8061425		26		8061375	8061425	51,51,255
chr2L	8061425	8061475		26		8061425	8061475	51,51,255
chr2L	8061475	8061525		26		8061475	8061525	51,51,255
chr2L	8061525	8061575		26		8061525	8061575	51,51,255
chr2L	8062375	8062425		26		8062375	8062425	51,51,255
chr2L	8062425	8062475		26		8062425	8062475	51,51,255
chr2L	8062475	8062525		26		8062475	8062525	51,51,255
chr2L	8062525	8062575		26		8062525	8062575	51,51,255
chr2L	8062575	8062625		26		8062575	8062625	51,51,255
chr2L	8062625	8062675		26		8062625	8062675	51,51,255
chr2L	8062675	8062725		26		8062675	8062725	51,51,255
chr2L	8062725	8062775		26		8062725	8062775	51,51,255
chr2L	8062775	8062825		26		8062775	8062825	51,51,255
chr2L	8062825	8062875		26		8062825	8062875	51,51,255
chr2L	8062875	8062925		26		8062875	8062925	51,51,255
chr2L	8062925	8062975		26		8062925	8062975	51,51,255
chr2L	8062975	8063025		26		8062975	8063025	51,51,255
chr2L	8063025	8063075		26		8063025	8063075	51,51,255
chr2L	8063075	8063125		26		8063075	8063125	51,51,255
chr2L	8063125	8063175		26		8063125	8063175	51,51,255
chr2L	8063175	8063225		26		8063175	8063225	51,51,255
chr2L	8063275	8063325		26		8063275	8063325	51,51,255
chr2L	8063325	8063375		26		8063325	8063375	51,51,255
chr2L	8063375	8063425		26		8063375	8063425	51,51,255
chr2L	8063775	8063825		26		8063775	8063825	51,51,255
chr2L	8063825	8063875		26		8063825	8063875	51,51,255
chr2L	8063875	8063925		26		8063875	8063925	51,51,255
chr2L	8064175	8064225		26		8064175	8064225	51,51,255
chr2L	8064225	8064275		26		8064225	8064275	51,51,255
chr2L	8064275	8064325		26		8064275	8064325	51,51,255
chr2L	8064325	8064375		26		8064325	8064375	51,51,255
chr2L	8064375	8064425		26		8064375	8064425	51,51,255
chr2L	8064525	8064575		26		8064525	8064575	51,51,255
chr2L	8064575	8064625		26		8064575	8064625	51,51,255
chr2L	8064625	8064675		26		8064625	8064675	51,51,255
chr2L	8064825	8064875		26		8064825	8064875	51,51,255
chr2L	8064875	8064925		26		8064875	8064925	51,51,255
chr2L	8064925	8064975		26		8064925	8064975	51,51,255
chr2L	8065825	8065875		26		8065825	8065875	51,51,255
chr2L	8065875	8065925		26		8065875	8065925	51,51,255
chr2L	8065925	8065975		26		8065925	8065975	51,51,255
chr2L	8067025	8067075		26		8067025	8067075	51,51,255
chr2L	8067675	8067725		26		8067675	8067725	51,51,255
chr2L	8067725	8067775		26		8067725	8067775	51,51,255
chr2L	8067775	8067825		26		8067775	8067825	51,51,255
chr2L	8067825	8067875		26		8067825	8067875	51,51,255
chr2L	8067875	8067925		26		8067875	8067925	51,51,255
chr2L	8067925	8067975		26		8067925	8067975	51,51,255
chr2L	8067975	8068025		26		8067975	8068025	51,51,255
chr2L	8068025	8068075		26		8068025	8068075	51,51,255
chr2L	8068075	8068125		26		8068075	8068125	51,51,255
chr2L	8068125	8068175		26		8068125	8068175	51,51,255
chr2L	8068175	8068225		26		8068175	8068225	51,51,255
chr2L	8068225	8068275		26		8068225	8068275	51,51,255
chr2L	8068275	8068325		26		8068275	8068325	51,51,255
chr2L	8068325	8068375		26		8068325	8068375	51,51,255
chr2L	8068375	8068425		26		8068375	8068425	51,51,255
chr2L	8068425	8068475		26		8068425	8068475	51,51,255
chr2L	8141425	8141475		26		8141425	8141475	51,51,255
chr2L	8152625	8152675		26		8152625	8152675	51,51,255
chr2L	8176025	8176075		26		8176025	8176075	51,51,255
chr2L	8176075	8176125		26		8176075	8176125	51,51,255
chr2L	8179375	8179425		26		8179375	8179425	51,51,255
chr2L	8179425	8179475		26		8179425	8179475	51,51,255
chr2L	8183975	8184025		26		8183975	8184025	51,51,255
chr2L	8184025	8184075		26		8184025	8184075	51,51,255
chr2L	8187225	8187275		26		8187225	8187275	51,51,255
chr2L	8187275	8187325		26		8187275	8187325	51,51,255
chr2L	8191375	8191425		26		8191375	8191425	51,51,255
chr2L	8191425	8191475		26		8191425	8191475	51,51,255
chr2L	8191725	8191775		26		8191725	8191775	51,51,255
chr2L	8191775	8191825		26		8191775	8191825	51,51,255
chr2L	8191825	8191875		26		8191825	8191875	51,51,255
chr2L	8191875	8191925		26		8191875	8191925	51,51,255
chr2L	8191925	8191975		26		8191925	8191975	51,51,255
chr2L	8192325	8192375		26		8192325	8192375	51,51,255
chr2L	8192375	8192425		26		8192375	8192425	51,51,255
chr2L	8192425	8192475		26		8192425	8192475	51,51,255
chr2L	8192475	8192525		26		8192475	8192525	51,51,255
chr2L	8192525	8192575		26		8192525	8192575	51,51,255
chr2L	8192575	8192625		26		8192575	8192625	51,51,255
chr2L	8192625	8192675		26		8192625	8192675	51,51,255
chr2L	8192675	8192725		26		8192675	8192725	51,51,255
chr2L	8192725	8192775		26		8192725	8192775	51,51,255
chr2L	8192775	8192825		26		8192775	8192825	51,51,255
chr2L	8193225	8193275		26		8193225	8193275	51,51,255
chr2L	8193275	8193325		26		8193275	8193325	51,51,255
chr2L	8193375	8193425		26		8193375	8193425	51,51,255
chr2L	8193825	8193875		26		8193825	8193875	51,51,255
chr2L	8194575	8194625		26		8194575	8194625	51,51,255
chr2L	8194625	8194675		26		8194625	8194675	51,51,255
chr2L	8194675	8194725		26		8194675	8194725	51,51,255
chr2L	8194725	8194775		26		8194725	8194775	51,51,255
chr2L	8194775	8194825		26		8194775	8194825	51,51,255
chr2L	8304825	8304875		26		8304825	8304875	51,51,255
chr2L	8429625	8429675		26		8429625	8429675	51,51,255
chr2L	8440225	8440275		26		8440225	8440275	51,51,255
chr2L	8440275	8440325		26		8440275	8440325	51,51,255
chr2L	8441825	8441875		26		8441825	8441875	51,51,255
chr2L	8446675	8446725		26		8446675	8446725	51,51,255
chr2L	9434275	9434325		26		9434275	9434325	51,51,255
chr2L	9434375	9434425		26		9434375	9434425	51,51,255
chr2L	9902875	9902925		26		9902875	9902925	51,51,255
chr2L	9903475	9903525		26		9903475	9903525	51,51,255
chr2L	9903525	9903575		26		9903525	9903575	51,51,255
chr2L	9903575	9903625		26		9903575	9903625	51,51,255
chr2L	9903625	9903675		26		9903625	9903675	51,51,255
chr2L	9905425	9905475		26		9905425	9905475	51,51,255
chr2L	9905475	9905525		26		9905475	9905525	51,51,255
chr2L	9997675	9997725		26		9997675	9997725	51,51,255
chr2L	9997825	9997875		26		9997825	9997875	51,51,255
chr2L	9997875	9997925		26		9997875	9997925	51,51,255
chr2L	9997925	9997975		26		9997925	9997975	51,51,255
chr2L	9997975	9998025		26		9997975	9998025	51,51,255
chr2L	9998025	9998075		26		9998025	9998075	51,51,255
chr2L	9998075	9998125		26		9998075	9998125	51,51,255
chr2L	9998125	9998175		26		9998125	9998175	51,51,255
chr2L	9998275	9998325		26		9998275	9998325	51,51,255
chr2L	9998775	9998825		26		9998775	9998825	51,51,255
chr2L	9998825	9998875		26		9998825	9998875	51,51,255
chr2L	9998875	9998925		26		9998875	9998925	51,51,255
chr2L	9998925	9998975		26		9998925	9998975	51,51,255
chr2L	9999175	9999225		26		9999175	9999225	51,51,255
chr2L	9999225	9999275		26		9999225	9999275	51,51,255
chr2L	9999275	9999325		26		9999275	9999325	51,51,255
chr2L	9999325	9999375		26		9999325	9999375	51,51,255
chr2L	9999375	9999425		26		9999375	9999425	51,51,255
chr2L	9999425	9999475		26		9999425	9999475	51,51,255
chr2L	10000775	10000825		26		10000775	10000825	51,51,255
chr2L	10000825	10000875		26		10000825	10000875	51,51,255
chr2L	11272525	11272575		26		11272525	11272575	51,51,255
chr2L	11272575	11272625		26		11272575	11272625	51,51,255
chr2L	11273925	11273975		26		11273925	11273975	51,51,255
chr2L	11273975	11274025		26		11273975	11274025	51,51,255
chr2L	11274025	11274075		26		11274025	11274075	51,51,255
chr2L	11274075	11274125		26		11274075	11274125	51,51,255
chr2L	11274125	11274175		26		11274125	11274175	51,51,255
chr2L	11274175	11274225		26		11274175	11274225	51,51,255
chr2L	11274225	11274275		26		11274225	11274275	51,51,255
chr2L	11274275	11274325		26		11274275	11274325	51,51,255
chr2L	11274325	11274375		26		11274325	11274375	51,51,255
chr2L	11274375	11274425		26		11274375	11274425	51,51,255
chr2L	11274425	11274475		26		11274425	11274475	51,51,255
chr2L	11274475	11274525		26		11274475	11274525	51,51,255
chr2L	11274925	11274975		26		11274925	11274975	51,51,255
chr2L	11274975	11275025		26		11274975	11275025	51,51,255
chr2L	11275025	11275075		26		11275025	11275075	51,51,255
chr2L	11275075	11275125		26		11275075	11275125	51,51,255
chr2L	11275125	11275175		26		11275125	11275175	51,51,255
chr2L	12060625	12060675		26		12060625	12060675	51,51,255
chr2L	12060675	12060725		26		12060675	12060725	51,51,255
chr2L	12699025	12699075		26		12699025	12699075	51,51,255
chr2L	12699075	12699125		26		12699075	12699125	51,51,255
chr2L	12699125	12699175		26		12699125	12699175	51,51,255
chr2L	12699175	12699225		26		12699175	12699225	51,51,255
chr2L	12699225	12699275		26		12699225	12699275	51,51,255
chr2L	12724975	12725025		26		12724975	12725025	51,51,255
chr2L	12725025	12725075		26		12725025	12725075	51,51,255
chr2L	12725625	12725675		26		12725625	12725675	51,51,255
chr2L	13006875	13006925		26		13006875	13006925	51,51,255
chr2L	13007125	13007175		26		13007125	13007175	51,51,255
chr2L	13007175	13007225		26		13007175	13007225	51,51,255
chr2L	13007225	13007275		26		13007225	13007275	51,51,255
chr2L	13008125	13008175		26		13008125	13008175	51,51,255
chr2L	13008375	13008425		26		13008375	13008425	51,51,255
chr2L	13008475	13008525		26		13008475	13008525	51,51,255
chr2L	13008525	13008575		26		13008525	13008575	51,51,255
chr2L	13008575	13008625		26		13008575	13008625	51,51,255
chr2L	13008625	13008675		26		13008625	13008675	51,51,255
chr2L	13008675	13008725		26		13008675	13008725	51,51,255
chr2L	13008725	13008775		26		13008725	13008775	51,51,255
chr2L	13008775	13008825		26		13008775	13008825	51,51,255
chr2L	13009175	13009225		26		13009175	13009225	51,51,255
chr2L	13009225	13009275		26		13009225	13009275	51,51,255
chr2L	13009275	13009325		26		13009275	13009325	51,51,255
chr2L	13009325	13009375		26		13009325	13009375	51,51,255
chr2L	13009375	13009425		26		13009375	13009425	51,51,255
chr2L	13010225	13010275		26		13010225	13010275	51,51,255
chr2L	13025725	13025775		26		13025725	13025775	51,51,255
chr2L	13025775	13025825		26		13025775	13025825	51,51,255
chr2L	13025825	13025875		26		13025825	13025875	51,51,255
chr2L	13025975	13026025		26		13025975	13026025	51,51,255
chr2L	13026025	13026075		26		13026025	13026075	51,51,255
chr2L	13026075	13026125		26		13026075	13026125	51,51,255
chr2L	13026125	13026175		26		13026125	13026175	51,51,255
chr2L	14317925	14317975		26		14317925	14317975	51,51,255
chr2L	14317975	14318025		26		14317975	14318025	51,51,255
chr2L	14321025	14321075		26		14321025	14321075	51,51,255
chr2L	14321475	14321525		26		14321475	14321525	51,51,255
chr2L	14321525	14321575		26		14321525	14321575	51,51,255
chr2L	14321575	14321625		26		14321575	14321625	51,51,255
chr2L	14321625	14321675		26		14321625	14321675	51,51,255
chr2L	14321675	14321725		26		14321675	14321725	51,51,255
chr2L	14321725	14321775		26		14321725	14321775	51,51,255
chr2L	14321775	14321825		26		14321775	14321825	51,51,255
chr2L	14321825	14321875		26		14321825	14321875	51,51,255
chr2L	14321875	14321925		26		14321875	14321925	51,51,255
chr2L	14321925	14321975		26		14321925	14321975	51,51,255
chr2L	14323075	14323125		26		14323075	14323125	51,51,255
chr2L	14323125	14323175		26		14323125	14323175	51,51,255
chr2L	14323175	14323225		26		14323175	14323225	51,51,255
chr2L	14323225	14323275		26		14323225	14323275	51,51,255
chr2L	14323425	14323475		26		14323425	14323475	51,51,255
chr2L	14323475	14323525		26		14323475	14323525	51,51,255
chr2L	14323525	14323575		26		14323525	14323575	51,51,255
chr2L	14323775	14323825		26		14323775	14323825	51,51,255
chr2L	14323825	14323875		26		14323825	14323875	51,51,255
chr2L	14324075	14324125		26		14324075	14324125	51,51,255
chr2L	14324125	14324175		26		14324125	14324175	51,51,255
chr2L	14324175	14324225		26		14324175	14324225	51,51,255
chr2L	14324225	14324275		26		14324225	14324275	51,51,255
chr2L	14324275	14324325		26		14324275	14324325	51,51,255
chr2L	14324325	14324375		26		14324325	14324375	51,51,255
chr2L	14325375	14325425		26		14325375	14325425	51,51,255
chr2L	14325425	14325475		26		14325425	14325475	51,51,255
chr2L	14325775	14325825		26		14325775	14325825	51,51,255
chr2L	14326075	14326125		26		14326075	14326125	51,51,255
chr2L	14326125	14326175		26		14326125	14326175	51,51,255
chr2L	14326375	14326425		26		14326375	14326425	51,51,255
chr2L	14326425	14326475		26		14326425	14326475	51,51,255
chr2L	14326475	14326525		26		14326475	14326525	51,51,255
chr2L	14327225	14327275		26		14327225	14327275	51,51,255
chr2L	14328775	14328825		26		14328775	14328825	51,51,255
chr2L	14328825	14328875		26		14328825	14328875	51,51,255
chr2L	14328875	14328925		26		14328875	14328925	51,51,255
chr2L	14343475	14343525		26		14343475	14343525	51,51,255
chr2L	14343525	14343575		26		14343525	14343575	51,51,255
chr2L	14343575	14343625		26		14343575	14343625	51,51,255
chr2L	14343625	14343675		26		14343625	14343675	51,51,255
chr2L	14343675	14343725		26		14343675	14343725	51,51,255
chr2L	14343725	14343775		26		14343725	14343775	51,51,255
chr2L	14343775	14343825		26		14343775	14343825	51,51,255
chr2L	14343825	14343875		26		14343825	14343875	51,51,255
chr2L	14343875	14343925		26		14343875	14343925	51,51,255
chr2L	14344175	14344225		26		14344175	14344225	51,51,255
chr2L	14344225	14344275		26		14344225	14344275	51,51,255
chr2L	14344275	14344325		26		14344275	14344325	51,51,255
chr2L	14344325	14344375		26		14344325	14344375	51,51,255
chr2L	14344375	14344425		26		14344375	14344425	51,51,255
chr2L	14345425	14345475		26		14345425	14345475	51,51,255
chr2L	14345925	14345975		26		14345925	14345975	51,51,255
chr2L	14345975	14346025		26		14345975	14346025	51,51,255
chr2L	14346025	14346075		26		14346025	14346075	51,51,255
chr2L	15043825	15043875		26		15043825	15043875	51,51,255
chr2L	15043875	15043925		26		15043875	15043925	51,51,255
chr2L	15043925	15043975		26		15043925	15043975	51,51,255
chr2L	15043975	15044025		26		15043975	15044025	51,51,255
chr2L	15045925	15045975		26		15045925	15045975	51,51,255
chr2L	15045975	15046025		26		15045975	15046025	51,51,255
chr2L	15046025	15046075		26		15046025	15046075	51,51,255
chr2L	15046075	15046125		26		15046075	15046125	51,51,255
chr2L	15046125	15046175		26		15046125	15046175	51,51,255
chr2L	15046475	15046525		26		15046475	15046525	51,51,255
chr2L	15046525	15046575		26		15046525	15046575	51,51,255
chr2L	15046575	15046625		26		15046575	15046625	51,51,255
chr2L	15046625	15046675		26		15046625	15046675	51,51,255
chr2L	15046675	15046725		26		15046675	15046725	51,51,255
chr2L	15046725	15046775		26		15046725	15046775	51,51,255
chr2L	15046775	15046825		26		15046775	15046825	51,51,255
chr2L	15046825	15046875		26		15046825	15046875	51,51,255
chr2L	15047275	15047325		26		15047275	15047325	51,51,255
chr2L	15047325	15047375		26		15047325	15047375	51,51,255
chr2L	15047375	15047425		26		15047375	15047425	51,51,255
chr2L	15047425	15047475		26		15047425	15047475	51,51,255
chr2L	15047475	15047525		26		15047475	15047525	51,51,255
chr2L	15047575	15047625		26		15047575	15047625	51,51,255
chr2L	15047625	15047675		26		15047625	15047675	51,51,255
chr2L	15047675	15047725		26		15047675	15047725	51,51,255
chr2L	15047725	15047775		26		15047725	15047775	51,51,255
chr2L	15047775	15047825		26		15047775	15047825	51,51,255
chr2L	15047825	15047875		26		15047825	15047875	51,51,255
chr2L	15047875	15047925		26		15047875	15047925	51,51,255
chr2L	15047925	15047975		26		15047925	15047975	51,51,255
chr2L	15047975	15048025		26		15047975	15048025	51,51,255
chr2L	15048025	15048075		26		15048025	15048075	51,51,255
chr2L	15048075	15048125		26		15048075	15048125	51,51,255
chr2L	15048125	15048175		26		15048125	15048175	51,51,255
chr2L	15048375	15048425		26		15048375	15048425	51,51,255
chr2L	15048425	15048475		26		15048425	15048475	51,51,255
chr2L	15048475	15048525		26		15048475	15048525	51,51,255
chr2L	15048525	15048575		26		15048525	15048575	51,51,255
chr2L	15048575	15048625		26		15048575	15048625	51,51,255
chr2L	15048625	15048675		26		15048625	15048675	51,51,255
chr2L	15048675	15048725		26		15048675	15048725	51,51,255
chr2L	15048725	15048775		26		15048725	15048775	51,51,255
chr2L	15048775	15048825		26		15048775	15048825	51,51,255
chr2L	15048825	15048875		26		15048825	15048875	51,51,255
chr2L	15048875	15048925		26		15048875	15048925	51,51,255
chr2L	15048925	15048975		26		15048925	15048975	51,51,255
chr2L	15048975	15049025		26		15048975	15049025	51,51,255
chr2L	15049025	15049075		26		15049025	15049075	51,51,255
chr2L	15049075	15049125		26		15049075	15049125	51,51,255
chr2L	15049125	15049175		26		15049125	15049175	51,51,255
chr2L	15049175	15049225		26		15049175	15049225	51,51,255
chr2L	15049225	15049275		26		15049225	15049275	51,51,255
chr2L	15049275	15049325		26		15049275	15049325	51,51,255
chr2L	15049475	15049525		26		15049475	15049525	51,51,255
chr2L	15049525	15049575		26		15049525	15049575	51,51,255
chr2L	15050775	15050825		26		15050775	15050825	51,51,255
chr2L	15050825	15050875		26		15050825	15050875	51,51,255
chr2L	15051125	15051175		26		15051125	15051175	51,51,255
chr2L	15053575	15053625		26		15053575	15053625	51,51,255
chr2L	15741875	15741925		26		15741875	15741925	51,51,255
chr2L	16293725	16293775		26		16293725	16293775	51,51,255
chr2L	16294725	16294775		26		16294725	16294775	51,51,255
chr2L	16294775	16294825		26		16294775	16294825	51,51,255
chr2L	16294825	16294875		26		16294825	16294875	51,51,255
chr2L	16294875	16294925		26		16294875	16294925	51,51,255
chr2L	16294925	16294975		26		16294925	16294975	51,51,255
chr2L	16294975	16295025		26		16294975	16295025	51,51,255
chr2L	16295025	16295075		26		16295025	16295075	51,51,255
chr2L	16295075	16295125		26		16295075	16295125	51,51,255
chr2L	16295125	16295175		26		16295125	16295175	51,51,255
chr2L	16295775	16295825		26		16295775	16295825	51,51,255
chr2L	16295825	16295875		26		16295825	16295875	51,51,255
chr2L	16341625	16341675		26		16341625	16341675	51,51,255
chr2L	16341675	16341725		26		16341675	16341725	51,51,255
chr2L	16341925	16341975		26		16341925	16341975	51,51,255
chr2L	16342075	16342125		26		16342075	16342125	51,51,255
chr2L	16342125	16342175		26		16342125	16342175	51,51,255
chr2L	16343375	16343425		26		16343375	16343425	51,51,255
chr2L	16343425	16343475		26		16343425	16343475	51,51,255
chr2L	16344825	16344875		26		16344825	16344875	51,51,255
chr2L	16344875	16344925		26		16344875	16344925	51,51,255
chr2L	16344925	16344975		26		16344925	16344975	51,51,255
chr2L	16345375	16345425		26		16345375	16345425	51,51,255
chr2L	16345425	16345475		26		16345425	16345475	51,51,255
chr2L	16345475	16345525		26		16345475	16345525	51,51,255
chr2L	16345525	16345575		26		16345525	16345575	51,51,255
chr2L	16346325	16346375		26		16346325	16346375	51,51,255
chr2L	16346375	16346425		26		16346375	16346425	51,51,255
chr2L	16346425	16346475		26		16346425	16346475	51,51,255
chr2L	16346675	16346725		26		16346675	16346725	51,51,255
chr2L	16346725	16346775		26		16346725	16346775	51,51,255
chr2L	16346775	16346825		26		16346775	16346825	51,51,255
chr2L	16346825	16346875		26		16346825	16346875	51,51,255
chr2L	16346875	16346925		26		16346875	16346925	51,51,255
chr2L	16346925	16346975		26		16346925	16346975	51,51,255
chr2L	16346975	16347025		26		16346975	16347025	51,51,255
chr2L	16347025	16347075		26		16347025	16347075	51,51,255
chr2L	16347075	16347125		26		16347075	16347125	51,51,255
chr2L	16347125	16347175		26		16347125	16347175	51,51,255
chr2L	16347175	16347225		26		16347175	16347225	51,51,255
chr2L	16347225	16347275		26		16347225	16347275	51,51,255
chr2L	16347275	16347325		26		16347275	16347325	51,51,255
chr2L	16348275	16348325		26		16348275	16348325	51,51,255
chr2L	16348325	16348375		26		16348325	16348375	51,51,255
chr2L	16348375	16348425		26		16348375	16348425	51,51,255
chr2L	16348725	16348775		26		16348725	16348775	51,51,255
chr2L	16348775	16348825		26		16348775	16348825	51,51,255
chr2L	16692275	16692325		26		16692275	16692325	51,51,255
chr2L	16692625	16692675		26		16692625	16692675	51,51,255
chr2L	16695725	16695775		26		16695725	16695775	51,51,255
chr2L	16695775	16695825		26		16695775	16695825	51,51,255
chr2L	16695825	16695875		26		16695825	16695875	51,51,255
chr2L	16697775	16697825		26		16697775	16697825	51,51,255
chr2L	16697825	16697875		26		16697825	16697875	51,51,255
chr2L	16697875	16697925		26		16697875	16697925	51,51,255
chr2L	16697925	16697975		26		16697925	16697975	51,51,255
chr2L	16697975	16698025		26		16697975	16698025	51,51,255
chr2L	16698025	16698075		26		16698025	16698075	51,51,255
chr2L	16698075	16698125		26		16698075	16698125	51,51,255
chr2L	16698975	16699025		26		16698975	16699025	51,51,255
chr2L	16699025	16699075		26		16699025	16699075	51,51,255
chr2L	16699475	16699525		26		16699475	16699525	51,51,255
chr2L	16699575	16699625		26		16699575	16699625	51,51,255
chr2L	16699625	16699675		26		16699625	16699675	51,51,255
chr2L	16700275	16700325		26		16700275	16700325	51,51,255
chr2L	16700475	16700525		26		16700475	16700525	51,51,255
chr2L	16700525	16700575		26		16700525	16700575	51,51,255
chr2L	16700575	16700625		26		16700575	16700625	51,51,255
chr2L	16725325	16725375		26		16725325	16725375	51,51,255
chr2L	16893625	16893675		26		16893625	16893675	51,51,255
chr2L	16893675	16893725		26		16893675	16893725	51,51,255
chr2L	16893725	16893775		26		16893725	16893775	51,51,255
chr2L	16893775	16893825		26		16893775	16893825	51,51,255
chr2L	16893825	16893875		26		16893825	16893875	51,51,255
chr2L	16893875	16893925		26		16893875	16893925	51,51,255
chr2L	16893925	16893975		26		16893925	16893975	51,51,255
chr2L	16893975	16894025		26		16893975	16894025	51,51,255
chr2L	16894025	16894075		26		16894025	16894075	51,51,255
chr2L	16894125	16894175		26		16894125	16894175	51,51,255
chr2L	16894175	16894225		26		16894175	16894225	51,51,255
chr2L	16894825	16894875		26		16894825	16894875	51,51,255
chr2L	16894875	16894925		26		16894875	16894925	51,51,255
chr2L	16894925	16894975		26		16894925	16894975	51,51,255
chr2L	16894975	16895025		26		16894975	16895025	51,51,255
chr2L	16895025	16895075		26		16895025	16895075	51,51,255
chr2L	16895075	16895125		26		16895075	16895125	51,51,255
chr2L	16895125	16895175		26		16895125	16895175	51,51,255
chr2L	16895425	16895475		26		16895425	16895475	51,51,255
chr2L	16897575	16897625		26		16897575	16897625	51,51,255
chr2L	16904275	16904325		26		16904275	16904325	51,51,255
chr2L	16904775	16904825		26		16904775	16904825	51,51,255
chr2L	16904825	16904875		26		16904825	16904875	51,51,255
chr2L	16904875	16904925		26		16904875	16904925	51,51,255
chr2L	16905275	16905325		26		16905275	16905325	51,51,255
chr2L	16905325	16905375		26		16905325	16905375	51,51,255
chr2L	16905375	16905425		26		16905375	16905425	51,51,255
chr2L	16905425	16905475		26		16905425	16905475	51,51,255
chr2L	16905475	16905525		26		16905475	16905525	51,51,255
chr2L	16905675	16905725		26		16905675	16905725	51,51,255
chr2L	16906175	16906225		26		16906175	16906225	51,51,255
chr2L	16906225	16906275		26		16906225	16906275	51,51,255
chr2L	16906275	16906325		26		16906275	16906325	51,51,255
chr2L	16906325	16906375		26		16906325	16906375	51,51,255
chr2L	16906375	16906425		26		16906375	16906425	51,51,255
chr2L	16906425	16906475		26		16906425	16906475	51,51,255
chr2L	16906475	16906525		26		16906475	16906525	51,51,255
chr2L	16906525	16906575		26		16906525	16906575	51,51,255
chr2L	16906575	16906625		26		16906575	16906625	51,51,255
chr2L	16906625	16906675		26		16906625	16906675	51,51,255
chr2L	16906925	16906975		26		16906925	16906975	51,51,255
chr2L	16906975	16907025		26		16906975	16907025	51,51,255
chr2L	16911925	16911975		26		16911925	16911975	51,51,255
chr2L	16911975	16912025		26		16911975	16912025	51,51,255
chr2L	16912025	16912075		26		16912025	16912075	51,51,255
chr2L	16912075	16912125		26		16912075	16912125	51,51,255
chr2L	16912125	16912175		26		16912125	16912175	51,51,255
chr2L	16912175	16912225		26		16912175	16912225	51,51,255
chr2L	16912225	16912275		26		16912225	16912275	51,51,255
chr2L	16912525	16912575		26		16912525	16912575	51,51,255
chr2L	16912575	16912625		26		16912575	16912625	51,51,255
chr2L	16912625	16912675		26		16912625	16912675	51,51,255
chr2L	16912675	16912725		26		16912675	16912725	51,51,255
chr2L	16912725	16912775		26		16912725	16912775	51,51,255
chr2L	16912825	16912875		26		16912825	16912875	51,51,255
chr2L	16912875	16912925		26		16912875	16912925	51,51,255
chr2L	16912925	16912975		26		16912925	16912975	51,51,255
chr2L	16912975	16913025		26		16912975	16913025	51,51,255
chr2L	16913025	16913075		26		16913025	16913075	51,51,255
chr2L	16913075	16913125		26		16913075	16913125	51,51,255
chr2L	16913125	16913175		26		16913125	16913175	51,51,255
chr2L	16913175	16913225		26		16913175	16913225	51,51,255
chr2L	16913575	16913625		26		16913575	16913625	51,51,255
chr2L	16913625	16913675		26		16913625	16913675	51,51,255
chr2L	16913675	16913725		26		16913675	16913725	51,51,255
chr2L	16914475	16914525		26		16914475	16914525	51,51,255
chr2L	16914525	16914575		26		16914525	16914575	51,51,255
chr2L	17407625	17407675		26		17407625	17407675	51,51,255
chr2L	17407675	17407725		26		17407675	17407725	51,51,255
chr2L	17407725	17407775		26		17407725	17407775	51,51,255
chr2L	17407775	17407825		26		17407775	17407825	51,51,255
chr2L	17407825	17407875		26		17407825	17407875	51,51,255
chr2L	17407875	17407925		26		17407875	17407925	51,51,255
chr2L	17407925	17407975		26		17407925	17407975	51,51,255
chr2L	17407975	17408025		26		17407975	17408025	51,51,255
chr2L	17408375	17408425		26		17408375	17408425	51,51,255
chr2L	17465325	17465375		26		17465325	17465375	51,51,255
chr2L	17964775	17964825		26		17964775	17964825	51,51,255
chr2L	17964825	17964875		26		17964825	17964875	51,51,255
chr2L	17964875	17964925		26		17964875	17964925	51,51,255
chr2L	17964925	17964975		26		17964925	17964975	51,51,255
chr2L	17964975	17965025		26		17964975	17965025	51,51,255
chr2L	17965025	17965075		26		17965025	17965075	51,51,255
chr2L	17965075	17965125		26		17965075	17965125	51,51,255
chr2L	17965125	17965175		26		17965125	17965175	51,51,255
chr2L	17965175	17965225		26		17965175	17965225	51,51,255
chr2L	17965225	17965275		26		17965225	17965275	51,51,255
chr2L	17965275	17965325		26		17965275	17965325	51,51,255
chr2L	17965325	17965375		26		17965325	17965375	51,51,255
chr2L	17965375	17965425		26		17965375	17965425	51,51,255
chr2L	17965425	17965475		26		17965425	17965475	51,51,255
chr2L	17965475	17965525		26		17965475	17965525	51,51,255
chr2L	17965525	17965575		26		17965525	17965575	51,51,255
chr2L	17965625	17965675		26		17965625	17965675	51,51,255
chr2L	17965725	17965775		26		17965725	17965775	51,51,255
chr2L	17965775	17965825		26		17965775	17965825	51,51,255
chr2L	17965875	17965925		26		17965875	17965925	51,51,255
chr2L	17966025	17966075		26		17966025	17966075	51,51,255
chr2L	17966125	17966175		26		17966125	17966175	51,51,255
chr2L	17966175	17966225		26		17966175	17966225	51,51,255
chr2L	17966275	17966325		26		17966275	17966325	51,51,255
chr2L	17966475	17966525		26		17966475	17966525	51,51,255
chr2L	17966525	17966575		26		17966525	17966575	51,51,255
chr2L	17966575	17966625		26		17966575	17966625	51,51,255
chr2L	17966625	17966675		26		17966625	17966675	51,51,255
chr2L	17966675	17966725		26		17966675	17966725	51,51,255
chr2L	17966725	17966775		26		17966725	17966775	51,51,255
chr2L	17966775	17966825		26		17966775	17966825	51,51,255
chr2L	17966825	17966875		26		17966825	17966875	51,51,255
chr2L	17966875	17966925		26		17966875	17966925	51,51,255
chr2L	17966925	17966975		26		17966925	17966975	51,51,255
chr2L	17966975	17967025		26		17966975	17967025	51,51,255
chr2L	17967025	17967075		26		17967025	17967075	51,51,255
chr2L	17967075	17967125		26		17967075	17967125	51,51,255
chr2L	17967125	17967175		26		17967125	17967175	51,51,255
chr2L	17967175	17967225		26		17967175	17967225	51,51,255
chr2L	17967225	17967275		26		17967225	17967275	51,51,255
chr2L	17967275	17967325		26		17967275	17967325	51,51,255
chr2L	17967325	17967375		26		17967325	17967375	51,51,255
chr2L	17967375	17967425		26		17967375	17967425	51,51,255
chr2L	17967425	17967475		26		17967425	17967475	51,51,255
chr2L	17967475	17967525		26		17967475	17967525	51,51,255
chr2L	17967525	17967575		26		17967525	17967575	51,51,255
chr2L	17967575	17967625		26		17967575	17967625	51,51,255
chr2L	17967625	17967675		26		17967625	17967675	51,51,255
chr2L	17967675	17967725		26		17967675	17967725	51,51,255
chr2L	17967725	17967775		26		17967725	17967775	51,51,255
chr2L	17967775	17967825		26		17967775	17967825	51,51,255
chr2L	17968075	17968125		26		17968075	17968125	51,51,255
chr2L	17968125	17968175		26		17968125	17968175	51,51,255
chr2L	17968175	17968225		26		17968175	17968225	51,51,255
chr2L	17968225	17968275		26		17968225	17968275	51,51,255
chr2L	17968275	17968325		26		17968275	17968325	51,51,255
chr2L	17968325	17968375		26		17968325	17968375	51,51,255
chr2L	17968375	17968425		26		17968375	17968425	51,51,255
chr2L	17968425	17968475		26		17968425	17968475	51,51,255
chr2L	17968525	17968575		26		17968525	17968575	51,51,255
chr2L	17968575	17968625		26		17968575	17968625	51,51,255
chr2L	17968625	17968675		26		17968625	17968675	51,51,255
chr2L	17968675	17968725		26		17968675	17968725	51,51,255
chr2L	17968775	17968825		26		17968775	17968825	51,51,255
chr2L	17969175	17969225		26		17969175	17969225	51,51,255
chr2L	17970325	17970375		26		17970325	17970375	51,51,255
chr2L	17970375	17970425		26		17970375	17970425	51,51,255
chr2L	17970425	17970475		26		17970425	17970475	51,51,255
chr2L	17970475	17970525		26		17970475	17970525	51,51,255
chr2L	17970525	17970575		26		17970525	17970575	51,51,255
chr2L	17970625	17970675		26		17970625	17970675	51,51,255
chr2L	17970975	17971025		26		17970975	17971025	51,51,255
chr2L	17971025	17971075		26		17971025	17971075	51,51,255
chr2L	17971075	17971125		26		17971075	17971125	51,51,255
chr2L	17971125	17971175		26		17971125	17971175	51,51,255
chr2L	17971175	17971225		26		17971175	17971225	51,51,255
chr2L	17971225	17971275		26		17971225	17971275	51,51,255
chr2L	17971275	17971325		26		17971275	17971325	51,51,255
chr2L	17971325	17971375		26		17971325	17971375	51,51,255
chr2L	17971375	17971425		26		17971375	17971425	51,51,255
chr2L	17971425	17971475		26		17971425	17971475	51,51,255
chr2L	17971475	17971525		26		17971475	17971525	51,51,255
chr2L	17971525	17971575		26		17971525	17971575	51,51,255
chr2L	17971575	17971625		26		17971575	17971625	51,51,255
chr2L	17971625	17971675		26		17971625	17971675	51,51,255
chr2L	17971675	17971725		26		17971675	17971725	51,51,255
chr2L	17971725	17971775		26		17971725	17971775	51,51,255
chr2L	17971775	17971825		26		17971775	17971825	51,51,255
chr2L	17971825	17971875		26		17971825	17971875	51,51,255
chr2L	17971875	17971925		26		17971875	17971925	51,51,255
chr2L	18445675	18445725		26		18445675	18445725	51,51,255
chr2L	18445925	18445975		26		18445925	18445975	51,51,255
chr2L	18445975	18446025		26		18445975	18446025	51,51,255
chr2L	18446025	18446075		26		18446025	18446075	51,51,255
chr2L	18446075	18446125		26		18446075	18446125	51,51,255
chr2L	18450825	18450875		26		18450825	18450875	51,51,255
chr2L	18450875	18450925		26		18450875	18450925	51,51,255
chr2L	18450925	18450975		26		18450925	18450975	51,51,255
chr2L	18450975	18451025		26		18450975	18451025	51,51,255
chr2L	18451025	18451075		26		18451025	18451075	51,51,255
chr2L	18738975	18739025		26		18738975	18739025	51,51,255
chr2L	18739075	18739125		26		18739075	18739125	51,51,255
chr2L	18745175	18745225		26		18745175	18745225	51,51,255
chr2L	19108825	19108875		26		19108825	19108875	51,51,255
chr2L	19108875	19108925		26		19108875	19108925	51,51,255
chr2L	19500075	19500125		26		19500075	19500125	51,51,255
chr2L	19500125	19500175		26		19500125	19500175	51,51,255
chr2L	19500175	19500225		26		19500175	19500225	51,51,255
chr2L	19500225	19500275		26		19500225	19500275	51,51,255
chr2L	19592825	19592875		26		19592825	19592875	51,51,255
chr2L	19595475	19595525		26		19595475	19595525	51,51,255
chr2L	19595575	19595625		26		19595575	19595625	51,51,255
chr2L	19595625	19595675		26		19595625	19595675	51,51,255
chr2L	19595675	19595725		26		19595675	19595725	51,51,255
chr2L	19595725	19595775		26		19595725	19595775	51,51,255
chr2L	19597825	19597875		26		19597825	19597875	51,51,255
chr2L	19599325	19599375		26		19599325	19599375	51,51,255
chr2L	19626725	19626775		26		19626725	19626775	51,51,255
chr2L	19626775	19626825		26		19626775	19626825	51,51,255
chr2L	19701425	19701475		26		19701425	19701475	51,51,255
chr2L	19701475	19701525		26		19701475	19701525	51,51,255
chr2L	19701525	19701575		26		19701525	19701575	51,51,255
chr2L	19701575	19701625		26		19701575	19701625	51,51,255
chr2L	19701625	19701675		26		19701625	19701675	51,51,255
chr2L	19701675	19701725		26		19701675	19701725	51,51,255
chr2L	19702175	19702225		26		19702175	19702225	51,51,255
chr2L	19702225	19702275		26		19702225	19702275	51,51,255
chr2L	19715675	19715725		26		19715675	19715725	51,51,255
chr2L	19716525	19716575		26		19716525	19716575	51,51,255
chr2L	19716825	19716875		26		19716825	19716875	51,51,255
chr2L	19716875	19716925		26		19716875	19716925	51,51,255
chr2L	19716925	19716975		26		19716925	19716975	51,51,255
chr2L	19726525	19726575		26		19726525	19726575	51,51,255
chr2L	19727625	19727675		26		19727625	19727675	51,51,255
chr2L	19727675	19727725		26		19727675	19727725	51,51,255
chr2L	19727725	19727775		26		19727725	19727775	51,51,255
chr2L	19728975	19729025		26		19728975	19729025	51,51,255
chr2L	19729875	19729925		26		19729875	19729925	51,51,255
chr2L	19729925	19729975		26		19729925	19729975	51,51,255
chr2L	19730075	19730125		26		19730075	19730125	51,51,255
chr2L	19730125	19730175		26		19730125	19730175	51,51,255
chr2L	19730175	19730225		26		19730175	19730225	51,51,255
chr2L	19730225	19730275		26		19730225	19730275	51,51,255
chr2L	19730275	19730325		26		19730275	19730325	51,51,255
chr2L	19730425	19730475		26		19730425	19730475	51,51,255
chr2L	19730475	19730525		26		19730475	19730525	51,51,255
chr2L	19730525	19730575		26		19730525	19730575	51,51,255
chr2L	19730575	19730625		26		19730575	19730625	51,51,255
chr2L	19730625	19730675		26		19730625	19730675	51,51,255
chr2L	19730675	19730725		26		19730675	19730725	51,51,255
chr2L	19730725	19730775		26		19730725	19730775	51,51,255
chr2L	19730775	19730825		26		19730775	19730825	51,51,255
chr2L	19730875	19730925		26		19730875	19730925	51,51,255
chr2L	19730925	19730975		26		19730925	19730975	51,51,255
chr2L	19732225	19732275		26		19732225	19732275	51,51,255
chr2L	19732275	19732325		26		19732275	19732325	51,51,255
chr2L	19732325	19732375		26		19732325	19732375	51,51,255
chr2L	19733475	19733525		26		19733475	19733525	51,51,255
chr2L	19734425	19734475		26		19734425	19734475	51,51,255
chr2L	19734475	19734525		26		19734475	19734525	51,51,255
chr2L	19744475	19744525		26		19744475	19744525	51,51,255
chr2L	19744525	19744575		26		19744525	19744575	51,51,255
chr2L	19744575	19744625		26		19744575	19744625	51,51,255
chr2L	19744625	19744675		26		19744625	19744675	51,51,255
chr2L	19744675	19744725		26		19744675	19744725	51,51,255
chr2L	19744725	19744775		26		19744725	19744775	51,51,255
chr2L	19744775	19744825		26		19744775	19744825	51,51,255
chr2L	19744825	19744875		26		19744825	19744875	51,51,255
chr2L	19744875	19744925		26		19744875	19744925	51,51,255
chr2L	19744925	19744975		26		19744925	19744975	51,51,255
chr2L	19744975	19745025		26		19744975	19745025	51,51,255
chr2L	19745025	19745075		26		19745025	19745075	51,51,255
chr2L	19745075	19745125		26		19745075	19745125	51,51,255
chr2L	19745125	19745175		26		19745125	19745175	51,51,255
chr2L	19745175	19745225		26		19745175	19745225	51,51,255
chr2L	19745225	19745275		26		19745225	19745275	51,51,255
chr2L	19745275	19745325		26		19745275	19745325	51,51,255
chr2L	19745325	19745375		26		19745325	19745375	51,51,255
chr2L	19745375	19745425		26		19745375	19745425	51,51,255
chr2L	19745425	19745475		26		19745425	19745475	51,51,255
chr2L	19745475	19745525		26		19745475	19745525	51,51,255
chr2L	19745525	19745575		26		19745525	19745575	51,51,255
chr2L	19745575	19745625		26		19745575	19745625	51,51,255
chr2L	19745625	19745675		26		19745625	19745675	51,51,255
chr2L	19745675	19745725		26		19745675	19745725	51,51,255
chr2L	19745725	19745775		26		19745725	19745775	51,51,255
chr2L	19745775	19745825		26		19745775	19745825	51,51,255
chr2L	19745825	19745875		26		19745825	19745875	51,51,255
chr2L	19745925	19745975		26		19745925	19745975	51,51,255
chr2L	19746175	19746225		26		19746175	19746225	51,51,255
chr2L	19746225	19746275		26		19746225	19746275	51,51,255
chr2L	19746275	19746325		26		19746275	19746325	51,51,255
chr2L	19746325	19746375		26		19746325	19746375	51,51,255
chr2L	19746375	19746425		26		19746375	19746425	51,51,255
chr2L	19746425	19746475		26		19746425	19746475	51,51,255
chr2L	19746475	19746525		26		19746475	19746525	51,51,255
chr2L	19746725	19746775		26		19746725	19746775	51,51,255
chr2L	19746775	19746825		26		19746775	19746825	51,51,255
chr2L	19746825	19746875		26		19746825	19746875	51,51,255
chr2L	19746975	19747025		26		19746975	19747025	51,51,255
chr2L	19747425	19747475		26		19747425	19747475	51,51,255
chr2L	19747475	19747525		26		19747475	19747525	51,51,255
chr2L	19747525	19747575		26		19747525	19747575	51,51,255
chr2L	19747575	19747625		26		19747575	19747625	51,51,255
chr2L	19747625	19747675		26		19747625	19747675	51,51,255
chr2L	19747675	19747725		26		19747675	19747725	51,51,255
chr2L	19747725	19747775		26		19747725	19747775	51,51,255
chr2L	19747775	19747825		26		19747775	19747825	51,51,255
chr2L	19747825	19747875		26		19747825	19747875	51,51,255
chr2L	19747875	19747925		26		19747875	19747925	51,51,255
chr2L	19747925	19747975		26		19747925	19747975	51,51,255
chr2L	19748075	19748125		26		19748075	19748125	51,51,255
chr2L	19748125	19748175		26		19748125	19748175	51,51,255
chr2L	19748175	19748225		26		19748175	19748225	51,51,255
chr2L	19748225	19748275		26		19748225	19748275	51,51,255
chr2L	19748275	19748325		26		19748275	19748325	51,51,255
chr2L	19748875	19748925		26		19748875	19748925	51,51,255
chr2L	19748925	19748975		26		19748925	19748975	51,51,255
chr2L	19748975	19749025		26		19748975	19749025	51,51,255
chr2L	19749025	19749075		26		19749025	19749075	51,51,255
chr2L	19749075	19749125		26		19749075	19749125	51,51,255
chr2L	19749125	19749175		26		19749125	19749175	51,51,255
chr2L	19750175	19750225		26		19750175	19750225	51,51,255
chr2L	19750225	19750275		26		19750225	19750275	51,51,255
chr2L	19750275	19750325		26		19750275	19750325	51,51,255
chr2L	19750325	19750375		26		19750325	19750375	51,51,255
chr2L	19750375	19750425		26		19750375	19750425	51,51,255
chr2L	19751225	19751275		26		19751225	19751275	51,51,255
chr2L	19751325	19751375		26		19751325	19751375	51,51,255
chr2L	19751375	19751425		26		19751375	19751425	51,51,255
chr2L	19751425	19751475		26		19751425	19751475	51,51,255
chr2L	19751475	19751525		26		19751475	19751525	51,51,255
chr2L	19751525	19751575		26		19751525	19751575	51,51,255
chr2L	19751575	19751625		26		19751575	19751625	51,51,255
chr2L	19751625	19751675		26		19751625	19751675	51,51,255
chr2L	19751775	19751825		26		19751775	19751825	51,51,255
chr2L	19752075	19752125		26		19752075	19752125	51,51,255
chr2L	19752125	19752175		26		19752125	19752175	51,51,255
chr2L	19752175	19752225		26		19752175	19752225	51,51,255
chr2L	19752225	19752275		26		19752225	19752275	51,51,255
chr2L	19752275	19752325		26		19752275	19752325	51,51,255
chr2L	19752325	19752375		26		19752325	19752375	51,51,255
chr2L	19754575	19754625		26		19754575	19754625	51,51,255
chr2L	19754725	19754775		26		19754725	19754775	51,51,255
chr2L	19754775	19754825		26		19754775	19754825	51,51,255
chr2L	19755025	19755075		26		19755025	19755075	51,51,255
chr2L	19755075	19755125		26		19755075	19755125	51,51,255
chr2L	19755125	19755175		26		19755125	19755175	51,51,255
chr2L	19755175	19755225		26		19755175	19755225	51,51,255
chr2L	20134025	20134075		26		20134025	20134075	51,51,255
chr2L	20134075	20134125		26		20134075	20134125	51,51,255
chr2L	20436825	20436875		26		20436825	20436875	51,51,255
chr2L	21129975	21130025		26		21129975	21130025	51,51,255
chr2L	21223625	21223675		26		21223625	21223675	51,51,255
chr2L	21223725	21223775		26		21223725	21223775	51,51,255
chr2L	21223775	21223825		26		21223775	21223825	51,51,255
chr2L	21225175	21225225		26		21225175	21225225	51,51,255
chr2L	21225225	21225275		26		21225225	21225275	51,51,255
chr2L	21225275	21225325		26		21225275	21225325	51,51,255
chr2L	21225325	21225375		26		21225325	21225375	51,51,255
chr2L	21225625	21225675		26		21225625	21225675	51,51,255
chr2L	21225675	21225725		26		21225675	21225725	51,51,255
chr2L	21225725	21225775		26		21225725	21225775	51,51,255
chr2L	21225775	21225825		26		21225775	21225825	51,51,255
chr2L	21225825	21225875		26		21225825	21225875	51,51,255
chr2L	21272175	21272225		26		21272175	21272225	51,51,255
chr2L	21273275	21273325		26		21273275	21273325	51,51,255
chr2L	21273325	21273375		26		21273325	21273375	51,51,255
chr2L	21273875	21273925		26		21273875	21273925	51,51,255
chr2L	21273925	21273975		26		21273925	21273975	51,51,255
chr2L	21274025	21274075		26		21274025	21274075	51,51,255
chr2L	21275675	21275725		26		21275675	21275725	51,51,255
chr2L	21275725	21275775		26		21275725	21275775	51,51,255
chr2L	21275775	21275825		26		21275775	21275825	51,51,255
chr2L	21275825	21275875		26		21275825	21275875	51,51,255
chr2L	21276725	21276775		26		21276725	21276775	51,51,255
chr2L	21276775	21276825		26		21276775	21276825	51,51,255
chr2L	21276825	21276875		26		21276825	21276875	51,51,255
chr2L	21276875	21276925		26		21276875	21276925	51,51,255
chr2L	21276925	21276975		26		21276925	21276975	51,51,255
chr2L	21276975	21277025		26		21276975	21277025	51,51,255
chr2L	21277075	21277125		26		21277075	21277125	51,51,255
chr2L	21277125	21277175		26		21277125	21277175	51,51,255
chr2L	21277175	21277225		26		21277175	21277225	51,51,255
chr2L	21277225	21277275		26		21277225	21277275	51,51,255
chr2L	21277275	21277325		26		21277275	21277325	51,51,255
chr2L	21277325	21277375		26		21277325	21277375	51,51,255
chr2L	21277375	21277425		26		21277375	21277425	51,51,255
chr2L	21277425	21277475		26		21277425	21277475	51,51,255
chr2L	21277925	21277975		26		21277925	21277975	51,51,255
chr2L	21277975	21278025		26		21277975	21278025	51,51,255
chr2L	21278625	21278675		26		21278625	21278675	51,51,255
chr2L	21278675	21278725		26		21278675	21278725	51,51,255
chr2L	21278725	21278775		26		21278725	21278775	51,51,255
chr2L	21278775	21278825		26		21278775	21278825	51,51,255
chr2L	21278825	21278875		26		21278825	21278875	51,51,255
chr2L	21279825	21279875		26		21279825	21279875	51,51,255
chr2L	21279875	21279925		26		21279875	21279925	51,51,255
chr2L	21279925	21279975		26		21279925	21279975	51,51,255
chr2L	21279975	21280025		26		21279975	21280025	51,51,255
chr2L	21280025	21280075		26		21280025	21280075	51,51,255
chr2L	21280075	21280125		26		21280075	21280125	51,51,255
chr2L	21280125	21280175		26		21280125	21280175	51,51,255
chr2L	21281925	21281975		26		21281925	21281975	51,51,255
chr2L	21283225	21283275		26		21283225	21283275	51,51,255
chr2L	21283275	21283325		26		21283275	21283325	51,51,255
chr2L	21283325	21283375		26		21283325	21283375	51,51,255
chr2L	21283375	21283425		26		21283375	21283425	51,51,255
chr2L	21285475	21285525		26		21285475	21285525	51,51,255
chr2L	21285525	21285575		26		21285525	21285575	51,51,255
chr2L	21285575	21285625		26		21285575	21285625	51,51,255
chr2L	21285625	21285675		26		21285625	21285675	51,51,255
chr2L	21285675	21285725		26		21285675	21285725	51,51,255
chr2L	21285825	21285875		26		21285825	21285875	51,51,255
chr2L	21285875	21285925		26		21285875	21285925	51,51,255
chr2L	21286275	21286325		26		21286275	21286325	51,51,255
chr2L	21286325	21286375		26		21286325	21286375	51,51,255
chr2L	21286375	21286425		26		21286375	21286425	51,51,255
chr2L	21286425	21286475		26		21286425	21286475	51,51,255
chr2L	21286475	21286525		26		21286475	21286525	51,51,255
chr2L	21286525	21286575		26		21286525	21286575	51,51,255
chr2L	21286575	21286625		26		21286575	21286625	51,51,255
chr2L	21286625	21286675		26		21286625	21286675	51,51,255
chr2L	21287925	21287975		26		21287925	21287975	51,51,255
chr2L	21287975	21288025		26		21287975	21288025	51,51,255
chr2L	21288025	21288075		26		21288025	21288075	51,51,255
chr2L	21288075	21288125		26		21288075	21288125	51,51,255
chr2L	21288275	21288325		26		21288275	21288325	51,51,255
chr2L	21288325	21288375		26		21288325	21288375	51,51,255
chr2L	21288625	21288675		26		21288625	21288675	51,51,255
chr2L	21288675	21288725		26		21288675	21288725	51,51,255
chr2L	21288725	21288775		26		21288725	21288775	51,51,255
chr2L	21288775	21288825		26		21288775	21288825	51,51,255
chr2L	21288825	21288875		26		21288825	21288875	51,51,255
chr2L	21288925	21288975		26		21288925	21288975	51,51,255
chr2L	21288975	21289025		26		21288975	21289025	51,51,255
chr2L	21289025	21289075		26		21289025	21289075	51,51,255
chr2L	21289075	21289125		26		21289075	21289125	51,51,255
chr2L	21289125	21289175		26		21289125	21289175	51,51,255
chr2L	21289175	21289225		26		21289175	21289225	51,51,255
chr2L	21289375	21289425		26		21289375	21289425	51,51,255
chr2L	21289425	21289475		26		21289425	21289475	51,51,255
chr2L	21289475	21289525		26		21289475	21289525	51,51,255
chr2L	21289525	21289575		26		21289525	21289575	51,51,255
chr2L	21289675	21289725		26		21289675	21289725	51,51,255
chr2L	21290475	21290525		26		21290475	21290525	51,51,255
chr2L	21290525	21290575		26		21290525	21290575	51,51,255
chr2L	21290625	21290675		26		21290625	21290675	51,51,255
chr2L	21290725	21290775		26		21290725	21290775	51,51,255
chr2L	21290775	21290825		26		21290775	21290825	51,51,255
chr2L	21290825	21290875		26		21290825	21290875	51,51,255
chr2L	21290875	21290925		26		21290875	21290925	51,51,255
chr2L	21290925	21290975		26		21290925	21290975	51,51,255
chr2L	21290975	21291025		26		21290975	21291025	51,51,255
chr2L	21291025	21291075		26		21291025	21291075	51,51,255
chr2L	21291075	21291125		26		21291075	21291125	51,51,255
chr2L	21291125	21291175		26		21291125	21291175	51,51,255
chr2L	21291175	21291225		26		21291175	21291225	51,51,255
chr2L	21291225	21291275		26		21291225	21291275	51,51,255
chr2L	21291275	21291325		26		21291275	21291325	51,51,255
chr2L	21291325	21291375		26		21291325	21291375	51,51,255
chr2L	21291775	21291825		26		21291775	21291825	51,51,255
chr2L	21291825	21291875		26		21291825	21291875	51,51,255
chr2L	21291875	21291925		26		21291875	21291925	51,51,255
chr2L	21291925	21291975		26		21291925	21291975	51,51,255
chr2L	21291975	21292025		26		21291975	21292025	51,51,255
chr2L	21292025	21292075		26		21292025	21292075	51,51,255
chr2L	21292075	21292125		26		21292075	21292125	51,51,255
chr2L	21292125	21292175		26		21292125	21292175	51,51,255
chr2L	21292175	21292225		26		21292175	21292225	51,51,255
chr2L	21292225	21292275		26		21292225	21292275	51,51,255
chr2L	21292425	21292475		26		21292425	21292475	51,51,255
chr2L	21292475	21292525		26		21292475	21292525	51,51,255
chr2L	21292575	21292625		26		21292575	21292625	51,51,255
chr2L	21292625	21292675		26		21292625	21292675	51,51,255
chr2L	21292675	21292725		26		21292675	21292725	51,51,255
chr2L	21292725	21292775		26		21292725	21292775	51,51,255
chr2L	21293075	21293125		26		21293075	21293125	51,51,255
chr2L	21293225	21293275		26		21293225	21293275	51,51,255
chr2L	21293275	21293325		26		21293275	21293325	51,51,255
chr2L	21293425	21293475		26		21293425	21293475	51,51,255
chr2L	21294575	21294625		26		21294575	21294625	51,51,255
chr2L	21294625	21294675		26		21294625	21294675	51,51,255
chr2L	21294675	21294725		26		21294675	21294725	51,51,255
chr2L	21294725	21294775		26		21294725	21294775	51,51,255
chr2L	21294775	21294825		26		21294775	21294825	51,51,255
chr2L	21296125	21296175		26		21296125	21296175	51,51,255
chr2L	21296175	21296225		26		21296175	21296225	51,51,255
chr2L	21296225	21296275		26		21296225	21296275	51,51,255
chr2L	21296275	21296325		26		21296275	21296325	51,51,255
chr2L	21297775	21297825		26		21297775	21297825	51,51,255
chr2L	21299575	21299625		26		21299575	21299625	51,51,255
chr2L	21299625	21299675		26		21299625	21299675	51,51,255
chr2L	21299675	21299725		26		21299675	21299725	51,51,255
chr2L	21299725	21299775		26		21299725	21299775	51,51,255
chr2L	21578425	21578475		26		21578425	21578475	51,51,255
chr2L	21578475	21578525		26		21578475	21578525	51,51,255
chr2L	21578525	21578575		26		21578525	21578575	51,51,255
chr2L	21612325	21612375		26		21612325	21612375	51,51,255
chr2L	21612425	21612475		26		21612425	21612475	51,51,255
chr2L	21612975	21613025		26		21612975	21613025	51,51,255
chr2L	21613025	21613075		26		21613025	21613075	51,51,255
chr2L	21613075	21613125		26		21613075	21613125	51,51,255
chr2L	21613125	21613175		26		21613125	21613175	51,51,255
chr2L	21613175	21613225		26		21613175	21613225	51,51,255
chr2L	21614975	21615025		26		21614975	21615025	51,51,255
chr2L	21615175	21615225		26		21615175	21615225	51,51,255
chr2L	21615225	21615275		26		21615225	21615275	51,51,255
chr2L	21615275	21615325		26		21615275	21615325	51,51,255
chr2L	21615325	21615375		26		21615325	21615375	51,51,255
chr2L	21615375	21615425		26		21615375	21615425	51,51,255
chr2L	21616075	21616125		26		21616075	21616125	51,51,255
chr2L	21616125	21616175		26		21616125	21616175	51,51,255
chr2L	21616175	21616225		26		21616175	21616225	51,51,255
chr2L	21616225	21616275		26		21616225	21616275	51,51,255
chr2L	21616275	21616325		26		21616275	21616325	51,51,255
chr2L	21616375	21616425		26		21616375	21616425	51,51,255
chr2L	21616475	21616525		26		21616475	21616525	51,51,255
chr2L	21617575	21617625		26		21617575	21617625	51,51,255
chr2L	21617625	21617675		26		21617625	21617675	51,51,255
chr2L	21617675	21617725		26		21617675	21617725	51,51,255
chr2L	21617725	21617775		26		21617725	21617775	51,51,255
chr2L	21617775	21617825		26		21617775	21617825	51,51,255
chr2L	21617825	21617875		26		21617825	21617875	51,51,255
chr2L	21618125	21618175		26		21618125	21618175	51,51,255
chr2L	21618525	21618575		26		21618525	21618575	51,51,255
chr2L	21622125	21622175		26		21622125	21622175	51,51,255
chr2L	21632425	21632475		26		21632425	21632475	51,51,255
chr2L	21632525	21632575		26		21632525	21632575	51,51,255
chr2L	21632575	21632625		26		21632575	21632625	51,51,255
chr2L	21632625	21632675		26		21632625	21632675	51,51,255
chr2L	21632675	21632725		26		21632675	21632725	51,51,255
chr2L	21632725	21632775		26		21632725	21632775	51,51,255
chr2L	21632775	21632825		26		21632775	21632825	51,51,255
chr2L	21632825	21632875		26		21632825	21632875	51,51,255
chr2L	21632875	21632925		26		21632875	21632925	51,51,255
chr2L	21632925	21632975		26		21632925	21632975	51,51,255
chr2L	21632975	21633025		26		21632975	21633025	51,51,255
chr2L	21633025	21633075		26		21633025	21633075	51,51,255
chr2L	21633075	21633125		26		21633075	21633125	51,51,255
chr2L	21633125	21633175		26		21633125	21633175	51,51,255
chr2L	21633175	21633225		26		21633175	21633225	51,51,255
chr2L	21633225	21633275		26		21633225	21633275	51,51,255
chr2L	21633275	21633325		26		21633275	21633325	51,51,255
chr2L	21633325	21633375		26		21633325	21633375	51,51,255
chr2L	21633375	21633425		26		21633375	21633425	51,51,255
chr2L	21633425	21633475		26		21633425	21633475	51,51,255
chr2L	21633475	21633525		26		21633475	21633525	51,51,255
chr2L	21633525	21633575		26		21633525	21633575	51,51,255
chr2L	21633575	21633625		26		21633575	21633625	51,51,255
chr2L	21633625	21633675		26		21633625	21633675	51,51,255
chr2L	21634475	21634525		26		21634475	21634525	51,51,255
chr2L	21634775	21634825		26		21634775	21634825	51,51,255
chr2L	21634825	21634875		26		21634825	21634875	51,51,255
chr2L	21634875	21634925		26		21634875	21634925	51,51,255
chr2L	21635075	21635125		26		21635075	21635125	51,51,255
chr2L	21635125	21635175		26		21635125	21635175	51,51,255
chr2L	21635225	21635275		26		21635225	21635275	51,51,255
chr2L	21637775	21637825		26		21637775	21637825	51,51,255
chr2L	21638025	21638075		26		21638025	21638075	51,51,255
chr2L	21638075	21638125		26		21638075	21638125	51,51,255
chr2L	21638125	21638175		26		21638125	21638175	51,51,255
chr2L	21638175	21638225		26		21638175	21638225	51,51,255
chr2L	21638225	21638275		26		21638225	21638275	51,51,255
chr2L	21638425	21638475		26		21638425	21638475	51,51,255
chr2L	21638925	21638975		26		21638925	21638975	51,51,255
chr2L	21639175	21639225		26		21639175	21639225	51,51,255
chr2L	21639225	21639275		26		21639225	21639275	51,51,255
chr2L	21639275	21639325		26		21639275	21639325	51,51,255
chr2L	21639375	21639425		26		21639375	21639425	51,51,255
chr2L	21640025	21640075		26		21640025	21640075	51,51,255
chr2L	21640775	21640825		26		21640775	21640825	51,51,255
chr2L	21640825	21640875		26		21640825	21640875	51,51,255
chr2L	21640875	21640925		26		21640875	21640925	51,51,255
chr2L	21640925	21640975		26		21640925	21640975	51,51,255
chr2L	21641025	21641075		26		21641025	21641075	51,51,255
chr2L	21641075	21641125		26		21641075	21641125	51,51,255
chr2L	21641325	21641375		26		21641325	21641375	51,51,255
chr2L	21641375	21641425		26		21641375	21641425	51,51,255
chr2L	21641425	21641475		26		21641425	21641475	51,51,255
chr2L	21641475	21641525		26		21641475	21641525	51,51,255
chr2L	21641525	21641575		26		21641525	21641575	51,51,255
chr2L	21641575	21641625		26		21641575	21641625	51,51,255
chr2L	21642975	21643025		26		21642975	21643025	51,51,255
chr2L	21643025	21643075		26		21643025	21643075	51,51,255
chr2L	21643075	21643125		26		21643075	21643125	51,51,255
chr2L	21644175	21644225		26		21644175	21644225	51,51,255
chr2L	21644225	21644275		26		21644225	21644275	51,51,255
chr2L	21645375	21645425		26		21645375	21645425	51,51,255
chr2L	21647125	21647175		26		21647125	21647175	51,51,255
chr2L	21660675	21660725		26		21660675	21660725	51,51,255
chr2L	21665575	21665625		26		21665575	21665625	51,51,255
chr2L	21665625	21665675		26		21665625	21665675	51,51,255
chr2L	21666675	21666725		26		21666675	21666725	51,51,255
chr2L	21666725	21666775		26		21666725	21666775	51,51,255
chr2L	21667875	21667925		26		21667875	21667925	51,51,255
chr2L	21668475	21668525		26		21668475	21668525	51,51,255
chr2L	21669175	21669225		26		21669175	21669225	51,51,255
chr2L	21669225	21669275		26		21669225	21669275	51,51,255
chr2L	21669275	21669325		26		21669275	21669325	51,51,255
chr2L	21669325	21669375		26		21669325	21669375	51,51,255
chr2L	21669375	21669425		26		21669375	21669425	51,51,255
chr2L	21669425	21669475		26		21669425	21669475	51,51,255
chr2L	21669475	21669525		26		21669475	21669525	51,51,255
chr2L	21669525	21669575		26		21669525	21669575	51,51,255
chr2L	21669575	21669625		26		21669575	21669625	51,51,255
chr2L	21669625	21669675		26		21669625	21669675	51,51,255
chr2L	21669675	21669725		26		21669675	21669725	51,51,255
chr2L	21669725	21669775		26		21669725	21669775	51,51,255
chr2L	21669775	21669825		26		21669775	21669825	51,51,255
chr2L	21669825	21669875		26		21669825	21669875	51,51,255
chr2L	21669875	21669925		26		21669875	21669925	51,51,255
chr2L	21670125	21670175		26		21670125	21670175	51,51,255
chr2L	21670175	21670225		26		21670175	21670225	51,51,255
chr2L	21670225	21670275		26		21670225	21670275	51,51,255
chr2L	21670275	21670325		26		21670275	21670325	51,51,255
chr2L	21670325	21670375		26		21670325	21670375	51,51,255
chr2L	21670375	21670425		26		21670375	21670425	51,51,255
chr2L	21670425	21670475		26		21670425	21670475	51,51,255
chr2L	21670475	21670525		26		21670475	21670525	51,51,255
chr2L	21670525	21670575		26		21670525	21670575	51,51,255
chr2L	21670575	21670625		26		21670575	21670625	51,51,255
chr2L	21670625	21670675		26		21670625	21670675	51,51,255
chr2L	21670675	21670725		26		21670675	21670725	51,51,255
chr2L	21671125	21671175		26		21671125	21671175	51,51,255
chr2L	21671175	21671225		26		21671175	21671225	51,51,255
chr2L	21671225	21671275		26		21671225	21671275	51,51,255
chr2L	21671275	21671325		26		21671275	21671325	51,51,255
chr2L	21671325	21671375		26		21671325	21671375	51,51,255
chr2L	21671375	21671425		26		21671375	21671425	51,51,255
chr2L	21671425	21671475		26		21671425	21671475	51,51,255
chr2L	21671475	21671525		26		21671475	21671525	51,51,255
chr2L	21671525	21671575		26		21671525	21671575	51,51,255
chr2L	21672375	21672425		26		21672375	21672425	51,51,255
chr2L	21672425	21672475		26		21672425	21672475	51,51,255
chr2L	21672575	21672625		26		21672575	21672625	51,51,255
chr2L	21672625	21672675		26		21672625	21672675	51,51,255
chr2L	21672675	21672725		26		21672675	21672725	51,51,255
chr2L	21672725	21672775		26		21672725	21672775	51,51,255
chr2L	21672775	21672825		26		21672775	21672825	51,51,255
chr2L	21686425	21686475		26		21686425	21686475	51,51,255
chr2L	21687175	21687225		26		21687175	21687225	51,51,255
chr2L	21687225	21687275		26		21687225	21687275	51,51,255
chr2L	21689025	21689075		26		21689025	21689075	51,51,255
chr2L	21689875	21689925		26		21689875	21689925	51,51,255
chr2L	21690125	21690175		26		21690125	21690175	51,51,255
chr2L	21691375	21691425		26		21691375	21691425	51,51,255
chr2L	21691425	21691475		26		21691425	21691475	51,51,255
chr2L	21691475	21691525		26		21691475	21691525	51,51,255
chr2L	21691525	21691575		26		21691525	21691575	51,51,255
chr2L	21691575	21691625		26		21691575	21691625	51,51,255
chr2L	21691625	21691675		26		21691625	21691675	51,51,255
chr2L	21699525	21699575		26		21699525	21699575	51,51,255
chr2L	21699575	21699625		26		21699575	21699625	51,51,255
chr2L	21699625	21699675		26		21699625	21699675	51,51,255
chr2L	21699675	21699725		26		21699675	21699725	51,51,255
chr2L	21699725	21699775		26		21699725	21699775	51,51,255
chr2L	21699775	21699825		26		21699775	21699825	51,51,255
chr2L	21699825	21699875		26		21699825	21699875	51,51,255
chr2L	21699875	21699925		26		21699875	21699925	51,51,255
chr2L	21699925	21699975		26		21699925	21699975	51,51,255
chr2L	21699975	21700025		26		21699975	21700025	51,51,255
chr2L	21700025	21700075		26		21700025	21700075	51,51,255
chr2L	21700075	21700125		26		21700075	21700125	51,51,255
chr2L	21700275	21700325		26		21700275	21700325	51,51,255
chr2L	21700325	21700375		26		21700325	21700375	51,51,255
chr2L	21700375	21700425		26		21700375	21700425	51,51,255
chr2L	21700425	21700475		26		21700425	21700475	51,51,255
chr2L	21700575	21700625		26		21700575	21700625	51,51,255
chr2L	21700625	21700675		26		21700625	21700675	51,51,255
chr2L	21700675	21700725		26		21700675	21700725	51,51,255
chr2L	21700725	21700775		26		21700725	21700775	51,51,255
chr2L	21700775	21700825		26		21700775	21700825	51,51,255
chr2L	21701575	21701625		26		21701575	21701625	51,51,255
chr2L	21701625	21701675		26		21701625	21701675	51,51,255
chr2L	21701925	21701975		26		21701925	21701975	51,51,255
chr2L	21701975	21702025		26		21701975	21702025	51,51,255
chr2L	21702025	21702075		26		21702025	21702075	51,51,255
chr2L	21702075	21702125		26		21702075	21702125	51,51,255
chr2L	21702475	21702525		26		21702475	21702525	51,51,255
chr2L	21703675	21703725		26		21703675	21703725	51,51,255
chr2L	21703725	21703775		26		21703725	21703775	51,51,255
chr2L	21705125	21705175		26		21705125	21705175	51,51,255
chr2L	21705175	21705225		26		21705175	21705225	51,51,255
chr2L	21705225	21705275		26		21705225	21705275	51,51,255
chr2L	21709225	21709275		26		21709225	21709275	51,51,255
chr2L	21711225	21711275		26		21711225	21711275	51,51,255
chr2L	21712025	21712075		26		21712025	21712075	51,51,255
chr2L	21712075	21712125		26		21712075	21712125	51,51,255
chr2L	21712275	21712325		26		21712275	21712325	51,51,255
chr2L	21712325	21712375		26		21712325	21712375	51,51,255
chr2L	21712375	21712425		26		21712375	21712425	51,51,255
chr2L	21712425	21712475		26		21712425	21712475	51,51,255
chr2L	21712475	21712525		26		21712475	21712525	51,51,255
chr2L	21712575	21712625		26		21712575	21712625	51,51,255
chr2L	21712625	21712675		26		21712625	21712675	51,51,255
chr2L	21712675	21712725		26		21712675	21712725	51,51,255
chr2L	21713525	21713575		26		21713525	21713575	51,51,255
chr2L	21713675	21713725		26		21713675	21713725	51,51,255
chr2L	21713725	21713775		26		21713725	21713775	51,51,255
chr2L	21713775	21713825		26		21713775	21713825	51,51,255
chr2L	21716275	21716325		26		21716275	21716325	51,51,255
chr2L	21717025	21717075		26		21717025	21717075	51,51,255
chr2L	21717125	21717175		26		21717125	21717175	51,51,255
chr2L	21721175	21721225		26		21721175	21721225	51,51,255
chr2L	21722075	21722125		26		21722075	21722125	51,51,255
chr2L	21723475	21723525		26		21723475	21723525	51,51,255
chr2L	21723575	21723625		26		21723575	21723625	51,51,255
chr2L	21723825	21723875		26		21723825	21723875	51,51,255
chr2L	21723875	21723925		26		21723875	21723925	51,51,255
chr2L	21723925	21723975		26		21723925	21723975	51,51,255
chr2L	21724075	21724125		26		21724075	21724125	51,51,255
chr2L	21724125	21724175		26		21724125	21724175	51,51,255
chr2L	21724175	21724225		26		21724175	21724225	51,51,255
chr2L	21724225	21724275		26		21724225	21724275	51,51,255
chr2L	21724275	21724325		26		21724275	21724325	51,51,255
chr2L	21724325	21724375		26		21724325	21724375	51,51,255
chr2L	21724375	21724425		26		21724375	21724425	51,51,255
chr2L	21724575	21724625		26		21724575	21724625	51,51,255
chr2L	21724675	21724725		26		21724675	21724725	51,51,255
chr2L	21724725	21724775		26		21724725	21724775	51,51,255
chr2L	21724825	21724875		26		21724825	21724875	51,51,255
chr2L	21724925	21724975		26		21724925	21724975	51,51,255
chr2L	21725425	21725475		26		21725425	21725475	51,51,255
chr2L	21728425	21728475		26		21728425	21728475	51,51,255
chr2L	21739075	21739125		26		21739075	21739125	51,51,255
chr2L	21742625	21742675		26		21742625	21742675	51,51,255
chr2L	21742675	21742725		26		21742675	21742725	51,51,255
chr2L	21742725	21742775		26		21742725	21742775	51,51,255
chr2L	21746825	21746875		26		21746825	21746875	51,51,255
chr2L	21746875	21746925		26		21746875	21746925	51,51,255
chr2L	21746925	21746975		26		21746925	21746975	51,51,255
chr2L	21746975	21747025		26		21746975	21747025	51,51,255
chr2L	21747025	21747075		26		21747025	21747075	51,51,255
chr2L	21747075	21747125		26		21747075	21747125	51,51,255
chr2L	21747125	21747175		26		21747125	21747175	51,51,255
chr2L	21747175	21747225		26		21747175	21747225	51,51,255
chr2L	21747225	21747275		26		21747225	21747275	51,51,255
chr2L	21747275	21747325		26		21747275	21747325	51,51,255
chr2L	21747325	21747375		26		21747325	21747375	51,51,255
chr2L	21747375	21747425		26		21747375	21747425	51,51,255
chr2L	21747425	21747475		26		21747425	21747475	51,51,255
chr2L	21747475	21747525		26		21747475	21747525	51,51,255
chr2L	21747525	21747575		26		21747525	21747575	51,51,255
chr2L	21747575	21747625		26		21747575	21747625	51,51,255
chr2L	21760425	21760475		26		21760425	21760475	51,51,255
chr2L	21760475	21760525		26		21760475	21760525	51,51,255
chr2L	21760525	21760575		26		21760525	21760575	51,51,255
chr2L	21760575	21760625		26		21760575	21760625	51,51,255
chr2L	21762125	21762175		26		21762125	21762175	51,51,255
chr2L	21762175	21762225		26		21762175	21762225	51,51,255
chr2L	21763375	21763425		26		21763375	21763425	51,51,255
chr2L	21763475	21763525		26		21763475	21763525	51,51,255
chr2L	21763725	21763775		26		21763725	21763775	51,51,255
chr2L	21763775	21763825		26		21763775	21763825	51,51,255
chr2L	21764775	21764825		26		21764775	21764825	51,51,255
chr2L	21771975	21772025		26		21771975	21772025	51,51,255
chr2L	21773175	21773225		26		21773175	21773225	51,51,255
chr2L	21773225	21773275		26		21773225	21773275	51,51,255
chr2L	21773275	21773325		26		21773275	21773325	51,51,255
chr2L	21773525	21773575		26		21773525	21773575	51,51,255
chr2L	21773575	21773625		26		21773575	21773625	51,51,255
chr2L	21773625	21773675		26		21773625	21773675	51,51,255
chr2L	21773675	21773725		26		21773675	21773725	51,51,255
chr2L	21773725	21773775		26		21773725	21773775	51,51,255
chr2L	21773775	21773825		26		21773775	21773825	51,51,255
chr2L	21773825	21773875		26		21773825	21773875	51,51,255
chr2L	21773875	21773925		26		21773875	21773925	51,51,255
chr2L	21773925	21773975		26		21773925	21773975	51,51,255
chr2L	21773975	21774025		26		21773975	21774025	51,51,255
chr2L	21774025	21774075		26		21774025	21774075	51,51,255
chr2L	21774075	21774125		26		21774075	21774125	51,51,255
chr2L	21774125	21774175		26		21774125	21774175	51,51,255
chr2L	21774175	21774225		26		21774175	21774225	51,51,255
chr2L	21774225	21774275		26		21774225	21774275	51,51,255
chr2L	21774275	21774325		26		21774275	21774325	51,51,255
chr2L	21774475	21774525		26		21774475	21774525	51,51,255
chr2L	21774525	21774575		26		21774525	21774575	51,51,255
chr2L	21774575	21774625		26		21774575	21774625	51,51,255
chr2L	21775325	21775375		26		21775325	21775375	51,51,255
chr2L	21775425	21775475		26		21775425	21775475	51,51,255
chr2L	21777125	21777175		26		21777125	21777175	51,51,255
chr2L	21777375	21777425		26		21777375	21777425	51,51,255
chr2L	21777425	21777475		26		21777425	21777475	51,51,255
chr2L	21777725	21777775		26		21777725	21777775	51,51,255
chr2L	21781725	21781775		26		21781725	21781775	51,51,255
chr2L	21788925	21788975		26		21788925	21788975	51,51,255
chr2L	21788975	21789025		26		21788975	21789025	51,51,255
chr2L	21789025	21789075		26		21789025	21789075	51,51,255
chr2L	21789075	21789125		26		21789075	21789125	51,51,255
chr2L	21789125	21789175		26		21789125	21789175	51,51,255
chr2L	21789175	21789225		26		21789175	21789225	51,51,255
chr2L	21789225	21789275		26		21789225	21789275	51,51,255
chr2L	21789275	21789325		26		21789275	21789325	51,51,255
chr2L	21789325	21789375		26		21789325	21789375	51,51,255
chr2L	21789425	21789475		26		21789425	21789475	51,51,255
chr2L	21789475	21789525		26		21789475	21789525	51,51,255
chr2L	21789975	21790025		26		21789975	21790025	51,51,255
chr2L	21790025	21790075		26		21790025	21790075	51,51,255
chr2L	21790075	21790125		26		21790075	21790125	51,51,255
chr2L	21790125	21790175		26		21790125	21790175	51,51,255
chr2L	21790175	21790225		26		21790175	21790225	51,51,255
chr2L	21790575	21790625		26		21790575	21790625	51,51,255
chr2L	21790625	21790675		26		21790625	21790675	51,51,255
chr2L	21790725	21790775		26		21790725	21790775	51,51,255
chr2L	21791025	21791075		26		21791025	21791075	51,51,255
chr2L	21791075	21791125		26		21791075	21791125	51,51,255
chr2L	21791125	21791175		26		21791125	21791175	51,51,255
chr2L	21791175	21791225		26		21791175	21791225	51,51,255
chr2L	21791875	21791925		26		21791875	21791925	51,51,255
chr2L	21791975	21792025		26		21791975	21792025	51,51,255
chr2L	21792025	21792075		26		21792025	21792075	51,51,255
chr2L	21792375	21792425		26		21792375	21792425	51,51,255
chr2L	21792425	21792475		26		21792425	21792475	51,51,255
chr2L	21792475	21792525		26		21792475	21792525	51,51,255
chr2L	21792525	21792575		26		21792525	21792575	51,51,255
chr2L	21792575	21792625		26		21792575	21792625	51,51,255
chr2L	21793025	21793075		26		21793025	21793075	51,51,255
chr2L	21796725	21796775		26		21796725	21796775	51,51,255
chr2L	21796775	21796825		26		21796775	21796825	51,51,255
chr2L	21797125	21797175		26		21797125	21797175	51,51,255
chr2L	21797175	21797225		26		21797175	21797225	51,51,255
chr2L	21822625	21822675		26		21822625	21822675	51,51,255
chr2L	21822675	21822725		26		21822675	21822725	51,51,255
chr2L	21822725	21822775		26		21822725	21822775	51,51,255
chr2L	21822775	21822825		26		21822775	21822825	51,51,255
chr2L	21822925	21822975		26		21822925	21822975	51,51,255
chr2L	21822975	21823025		26		21822975	21823025	51,51,255
chr2L	21823325	21823375		26		21823325	21823375	51,51,255
chr2L	21823375	21823425		26		21823375	21823425	51,51,255
chr2L	21823425	21823475		26		21823425	21823475	51,51,255
chr2L	21823475	21823525		26		21823475	21823525	51,51,255
chr2L	21823525	21823575		26		21823525	21823575	51,51,255
chr2L	21823775	21823825		26		21823775	21823825	51,51,255
chr2L	21823825	21823875		26		21823825	21823875	51,51,255
chr2L	21823875	21823925		26		21823875	21823925	51,51,255
chr2L	21823925	21823975		26		21823925	21823975	51,51,255
chr2L	21824025	21824075		26		21824025	21824075	51,51,255
chr2L	21824075	21824125		26		21824075	21824125	51,51,255
chr2L	21824325	21824375		26		21824325	21824375	51,51,255
chr2L	21824475	21824525		26		21824475	21824525	51,51,255
chr2L	21824575	21824625		26		21824575	21824625	51,51,255
chr2L	21830775	21830825		26		21830775	21830825	51,51,255
chr2L	21830825	21830875		26		21830825	21830875	51,51,255
chr2L	21830875	21830925		26		21830875	21830925	51,51,255
chr2L	21830925	21830975		26		21830925	21830975	51,51,255
chr2L	21830975	21831025		26		21830975	21831025	51,51,255
chr2L	21831025	21831075		26		21831025	21831075	51,51,255
chr2L	21831075	21831125		26		21831075	21831125	51,51,255
chr2L	21831125	21831175		26		21831125	21831175	51,51,255
chr2L	21831175	21831225		26		21831175	21831225	51,51,255
chr2L	21831275	21831325		26		21831275	21831325	51,51,255
chr2L	21831325	21831375		26		21831325	21831375	51,51,255
chr2L	21831375	21831425		26		21831375	21831425	51,51,255
chr2L	21831425	21831475		26		21831425	21831475	51,51,255
chr2L	21831475	21831525		26		21831475	21831525	51,51,255
chr2L	21831525	21831575		26		21831525	21831575	51,51,255
chr2L	21831575	21831625		26		21831575	21831625	51,51,255
chr2L	21831625	21831675		26		21831625	21831675	51,51,255
chr2L	21831675	21831725		26		21831675	21831725	51,51,255
chr2L	21831725	21831775		26		21831725	21831775	51,51,255
chr2L	21831775	21831825		26		21831775	21831825	51,51,255
chr2L	21831825	21831875		26		21831825	21831875	51,51,255
chr2L	21831875	21831925		26		21831875	21831925	51,51,255
chr2L	21831925	21831975		26		21831925	21831975	51,51,255
chr2L	21832375	21832425		26		21832375	21832425	51,51,255
chr2L	21832425	21832475		26		21832425	21832475	51,51,255
chr2L	21832475	21832525		26		21832475	21832525	51,51,255
chr2L	21832575	21832625		26		21832575	21832625	51,51,255
chr2L	21832625	21832675		26		21832625	21832675	51,51,255
chr2L	21832675	21832725		26		21832675	21832725	51,51,255
chr2L	21832725	21832775		26		21832725	21832775	51,51,255
chr2L	21832775	21832825		26		21832775	21832825	51,51,255
chr2L	21832825	21832875		26		21832825	21832875	51,51,255
chr2L	21832875	21832925		26		21832875	21832925	51,51,255
chr2L	21832925	21832975		26		21832925	21832975	51,51,255
chr2L	21832975	21833025		26		21832975	21833025	51,51,255
chr2L	21833025	21833075		26		21833025	21833075	51,51,255
chr2L	21833925	21833975		26		21833925	21833975	51,51,255
chr2L	21834025	21834075		26		21834025	21834075	51,51,255
chr2L	21834075	21834125		26		21834075	21834125	51,51,255
chr2L	21834125	21834175		26		21834125	21834175	51,51,255
chr2L	21834175	21834225		26		21834175	21834225	51,51,255
chr2L	21834325	21834375		26		21834325	21834375	51,51,255
chr2L	21834375	21834425		26		21834375	21834425	51,51,255
chr2L	21834425	21834475		26		21834425	21834475	51,51,255
chr2L	21834475	21834525		26		21834475	21834525	51,51,255
chr2L	21834525	21834575		26		21834525	21834575	51,51,255
chr2L	21834625	21834675		26		21834625	21834675	51,51,255
chr2L	21834675	21834725		26		21834675	21834725	51,51,255
chr2L	21834725	21834775		26		21834725	21834775	51,51,255
chr2L	21834775	21834825		26		21834775	21834825	51,51,255
chr2L	21834825	21834875		26		21834825	21834875	51,51,255
chr2L	21834875	21834925		26		21834875	21834925	51,51,255
chr2L	21834925	21834975		26		21834925	21834975	51,51,255
chr2L	21834975	21835025		26		21834975	21835025	51,51,255
chr2L	21835025	21835075		26		21835025	21835075	51,51,255
chr2L	21835075	21835125		26		21835075	21835125	51,51,255
chr2L	21835125	21835175		26		21835125	21835175	51,51,255
chr2L	21835175	21835225		26		21835175	21835225	51,51,255
chr2L	21835225	21835275		26		21835225	21835275	51,51,255
chr2L	21835275	21835325		26		21835275	21835325	51,51,255
chr2L	21835325	21835375		26		21835325	21835375	51,51,255
chr2L	21835375	21835425		26		21835375	21835425	51,51,255
chr2L	21835425	21835475		26		21835425	21835475	51,51,255
chr2L	21835475	21835525		26		21835475	21835525	51,51,255
chr2L	21835525	21835575		26		21835525	21835575	51,51,255
chr2L	21835575	21835625		26		21835575	21835625	51,51,255
chr2L	21835625	21835675		26		21835625	21835675	51,51,255
chr2L	21835675	21835725		26		21835675	21835725	51,51,255
chr2L	21835725	21835775		26		21835725	21835775	51,51,255
chr2L	21835775	21835825		26		21835775	21835825	51,51,255
chr2L	21835825	21835875		26		21835825	21835875	51,51,255
chr2L	21835875	21835925		26		21835875	21835925	51,51,255
chr2L	21835925	21835975		26		21835925	21835975	51,51,255
chr2L	21836425	21836475		26		21836425	21836475	51,51,255
chr2L	21836475	21836525		26		21836475	21836525	51,51,255
chr2L	21836525	21836575		26		21836525	21836575	51,51,255
chr2L	21836575	21836625		26		21836575	21836625	51,51,255
chr2L	21836625	21836675		26		21836625	21836675	51,51,255
chr2L	21836675	21836725		26		21836675	21836725	51,51,255
chr2L	21836725	21836775		26		21836725	21836775	51,51,255
chr2L	21836775	21836825		26		21836775	21836825	51,51,255
chr2L	21836825	21836875		26		21836825	21836875	51,51,255
chr2L	21836875	21836925		26		21836875	21836925	51,51,255
chr2L	21836925	21836975		26		21836925	21836975	51,51,255
chr2L	21836975	21837025		26		21836975	21837025	51,51,255
chr2L	21837025	21837075		26		21837025	21837075	51,51,255
chr2L	21837075	21837125		26		21837075	21837125	51,51,255
chr2L	21837125	21837175		26		21837125	21837175	51,51,255
chr2L	21837175	21837225		26		21837175	21837225	51,51,255
chr2L	21837225	21837275		26		21837225	21837275	51,51,255
chr2L	21837275	21837325		26		21837275	21837325	51,51,255
chr2L	21837325	21837375		26		21837325	21837375	51,51,255
chr2L	21837575	21837625		26		21837575	21837625	51,51,255
chr2L	21846375	21846425		26		21846375	21846425	51,51,255
chr2L	21889225	21889275		26		21889225	21889275	51,51,255
chr2L	21889275	21889325		26		21889275	21889325	51,51,255
chr2L	21890325	21890375		26		21890325	21890375	51,51,255
chr2L	21890375	21890425		26		21890375	21890425	51,51,255
chr2L	21890875	21890925		26		21890875	21890925	51,51,255
chr2L	21890925	21890975		26		21890925	21890975	51,51,255
chr2L	21890975	21891025		26		21890975	21891025	51,51,255
chr2L	21891025	21891075		26		21891025	21891075	51,51,255
chr2L	21891175	21891225		26		21891175	21891225	51,51,255
chr2L	21891225	21891275		26		21891225	21891275	51,51,255
chr2L	21891275	21891325		26		21891275	21891325	51,51,255
chr2L	21891525	21891575		26		21891525	21891575	51,51,255
chr2L	21891875	21891925		26		21891875	21891925	51,51,255
chr2L	21891925	21891975		26		21891925	21891975	51,51,255
chr2L	21892075	21892125		26		21892075	21892125	51,51,255
chr2L	21892775	21892825		26		21892775	21892825	51,51,255
chr2L	21892825	21892875		26		21892825	21892875	51,51,255
chr2L	21893225	21893275		26		21893225	21893275	51,51,255
chr2L	21893325	21893375		26		21893325	21893375	51,51,255
chr2L	21893475	21893525		26		21893475	21893525	51,51,255
chr2L	21893625	21893675		26		21893625	21893675	51,51,255
chr2L	21893925	21893975		26		21893925	21893975	51,51,255
chr2L	21893975	21894025		26		21893975	21894025	51,51,255
chr2L	21894025	21894075		26		21894025	21894075	51,51,255
chr2L	21894075	21894125		26		21894075	21894125	51,51,255
chr2L	21894975	21895025		26		21894975	21895025	51,51,255
chr2L	21895025	21895075		26		21895025	21895075	51,51,255
chr2L	21895075	21895125		26		21895075	21895125	51,51,255
chr2L	21895125	21895175		26		21895125	21895175	51,51,255
chr2L	21895175	21895225		26		21895175	21895225	51,51,255
chr2L	21895225	21895275		26		21895225	21895275	51,51,255
chr2L	21895275	21895325		26		21895275	21895325	51,51,255
chr2L	21895325	21895375		26		21895325	21895375	51,51,255
chr2L	21895375	21895425		26		21895375	21895425	51,51,255
chr2L	21895425	21895475		26		21895425	21895475	51,51,255
chr2L	21895475	21895525		26		21895475	21895525	51,51,255
chr2L	21895525	21895575		26		21895525	21895575	51,51,255
chr2L	21895575	21895625		26		21895575	21895625	51,51,255
chr2L	21895625	21895675		26		21895625	21895675	51,51,255
chr2L	21895675	21895725		26		21895675	21895725	51,51,255
chr2L	21895725	21895775		26		21895725	21895775	51,51,255
chr2L	21895775	21895825		26		21895775	21895825	51,51,255
chr2L	21895825	21895875		26		21895825	21895875	51,51,255
chr2L	21895875	21895925		26		21895875	21895925	51,51,255
chr2L	21895925	21895975		26		21895925	21895975	51,51,255
chr2L	21895975	21896025		26		21895975	21896025	51,51,255
chr2L	21896025	21896075		26		21896025	21896075	51,51,255
chr2L	21896075	21896125		26		21896075	21896125	51,51,255
chr2L	21896125	21896175		26		21896125	21896175	51,51,255
chr2L	21896175	21896225		26		21896175	21896225	51,51,255
chr2L	21896225	21896275		26		21896225	21896275	51,51,255
chr2L	21896275	21896325		26		21896275	21896325	51,51,255
chr2L	21897375	21897425		26		21897375	21897425	51,51,255
chr2L	21897425	21897475		26		21897425	21897475	51,51,255
chr2L	21897675	21897725		26		21897675	21897725	51,51,255
chr2L	21910475	21910525		26		21910475	21910525	51,51,255
chr2L	21910525	21910575		26		21910525	21910575	51,51,255
chr2L	21910625	21910675		26		21910625	21910675	51,51,255
chr2L	21910675	21910725		26		21910675	21910725	51,51,255
chr2L	21910725	21910775		26		21910725	21910775	51,51,255
chr2L	21910875	21910925		26		21910875	21910925	51,51,255
chr2L	21910925	21910975		26		21910925	21910975	51,51,255
chr2L	21910975	21911025		26		21910975	21911025	51,51,255
chr2L	21911025	21911075		26		21911025	21911075	51,51,255
chr2L	21911075	21911125		26		21911075	21911125	51,51,255
chr2L	21911125	21911175		26		21911125	21911175	51,51,255
chr2L	21913925	21913975		26		21913925	21913975	51,51,255
chr2L	21914475	21914525		26		21914475	21914525	51,51,255
chr2L	21914525	21914575		26		21914525	21914575	51,51,255
chr2L	21914575	21914625		26		21914575	21914625	51,51,255
chr2L	21914625	21914675		26		21914625	21914675	51,51,255
chr2L	21914675	21914725		26		21914675	21914725	51,51,255
chr2L	21914725	21914775		26		21914725	21914775	51,51,255
chr2L	21914775	21914825		26		21914775	21914825	51,51,255
chr2L	21914825	21914875		26		21914825	21914875	51,51,255
chr2L	21914875	21914925		26		21914875	21914925	51,51,255
chr2L	21914925	21914975		26		21914925	21914975	51,51,255
chr2L	21914975	21915025		26		21914975	21915025	51,51,255
chr2L	21915025	21915075		26		21915025	21915075	51,51,255
chr2L	21915225	21915275		26		21915225	21915275	51,51,255
chr2L	21915275	21915325		26		21915275	21915325	51,51,255
chr2L	21916125	21916175		26		21916125	21916175	51,51,255
chr2L	21916175	21916225		26		21916175	21916225	51,51,255
chr2L	21916225	21916275		26		21916225	21916275	51,51,255
chr2L	21916275	21916325		26		21916275	21916325	51,51,255
chr2L	21916325	21916375		26		21916325	21916375	51,51,255
chr2L	21916375	21916425		26		21916375	21916425	51,51,255
chr2L	21916425	21916475		26		21916425	21916475	51,51,255
chr2L	21916475	21916525		26		21916475	21916525	51,51,255
chr2L	21916525	21916575		26		21916525	21916575	51,51,255
chr2L	21916575	21916625		26		21916575	21916625	51,51,255
chr2L	21916625	21916675		26		21916625	21916675	51,51,255
chr2L	21916675	21916725		26		21916675	21916725	51,51,255
chr2L	21916725	21916775		26		21916725	21916775	51,51,255
chr2L	21916775	21916825		26		21916775	21916825	51,51,255
chr2L	21916825	21916875		26		21916825	21916875	51,51,255
chr2L	21916875	21916925		26		21916875	21916925	51,51,255
chr2L	21916925	21916975		26		21916925	21916975	51,51,255
chr2L	21916975	21917025		26		21916975	21917025	51,51,255
chr2L	21917025	21917075		26		21917025	21917075	51,51,255
chr2L	21917075	21917125		26		21917075	21917125	51,51,255
chr2L	21917625	21917675		26		21917625	21917675	51,51,255
chr2L	21917675	21917725		26		21917675	21917725	51,51,255
chr2L	21917725	21917775		26		21917725	21917775	51,51,255
chr2L	21917775	21917825		26		21917775	21917825	51,51,255
chr2L	21917825	21917875		26		21917825	21917875	51,51,255
chr2L	21917875	21917925		26		21917875	21917925	51,51,255
chr2L	21917925	21917975		26		21917925	21917975	51,51,255
chr2L	21917975	21918025		26		21917975	21918025	51,51,255
chr2L	21918025	21918075		26		21918025	21918075	51,51,255
chr2L	21918075	21918125		26		21918075	21918125	51,51,255
chr2L	21918125	21918175		26		21918125	21918175	51,51,255
chr2L	21918175	21918225		26		21918175	21918225	51,51,255
chr2L	21918225	21918275		26		21918225	21918275	51,51,255
chr2L	21918275	21918325		26		21918275	21918325	51,51,255
chr2L	21918325	21918375		26		21918325	21918375	51,51,255
chr2L	21918375	21918425		26		21918375	21918425	51,51,255
chr2L	21918575	21918625		26		21918575	21918625	51,51,255
chr2L	21918625	21918675		26		21918625	21918675	51,51,255
chr2L	21918675	21918725		26		21918675	21918725	51,51,255
chr2L	21919575	21919625		26		21919575	21919625	51,51,255
chr2L	21920075	21920125		26		21920075	21920125	51,51,255
chr2L	21920125	21920175		26		21920125	21920175	51,51,255
chr2L	21920175	21920225		26		21920175	21920225	51,51,255
chr2L	21920225	21920275		26		21920225	21920275	51,51,255
chr2L	21920275	21920325		26		21920275	21920325	51,51,255
chr2L	21920325	21920375		26		21920325	21920375	51,51,255
chr2L	21920425	21920475		26		21920425	21920475	51,51,255
chr2L	21920575	21920625		26		21920575	21920625	51,51,255
chr2L	21920625	21920675		26		21920625	21920675	51,51,255
chr2L	21921575	21921625		26		21921575	21921625	51,51,255
chr2L	21921625	21921675		26		21921625	21921675	51,51,255
chr2L	21921675	21921725		26		21921675	21921725	51,51,255
chr2L	21921725	21921775		26		21921725	21921775	51,51,255
chr2L	21921775	21921825		26		21921775	21921825	51,51,255
chr2L	21921825	21921875		26		21921825	21921875	51,51,255
chr2L	21921875	21921925		26		21921875	21921925	51,51,255
chr2L	21921925	21921975		26		21921925	21921975	51,51,255
chr2L	21924125	21924175		26		21924125	21924175	51,51,255
chr2L	21926625	21926675		26		21926625	21926675	51,51,255
chr2L	21926925	21926975		26		21926925	21926975	51,51,255
chr2L	21927025	21927075		26		21927025	21927075	51,51,255
chr2L	21927075	21927125		26		21927075	21927125	51,51,255
chr2L	21927175	21927225		26		21927175	21927225	51,51,255
chr2L	21927225	21927275		26		21927225	21927275	51,51,255
chr2L	21931425	21931475		26		21931425	21931475	51,51,255
chr2L	21931475	21931525		26		21931475	21931525	51,51,255
chr2L	21931525	21931575		26		21931525	21931575	51,51,255
chr2L	21931575	21931625		26		21931575	21931625	51,51,255
chr2L	21931775	21931825		26		21931775	21931825	51,51,255
chr2L	21931825	21931875		26		21931825	21931875	51,51,255
chr2L	21931875	21931925		26		21931875	21931925	51,51,255
chr2L	21931925	21931975		26		21931925	21931975	51,51,255
chr2L	21932425	21932475		26		21932425	21932475	51,51,255
chr2L	21932475	21932525		26		21932475	21932525	51,51,255
chr2L	21932525	21932575		26		21932525	21932575	51,51,255
chr2L	21932575	21932625		26		21932575	21932625	51,51,255
chr2L	21932625	21932675		26		21932625	21932675	51,51,255
chr2L	21932725	21932775		26		21932725	21932775	51,51,255
chr2L	21932775	21932825		26		21932775	21932825	51,51,255
chr2L	21932825	21932875		26		21932825	21932875	51,51,255
chr2L	21932875	21932925		26		21932875	21932925	51,51,255
chr2L	21932925	21932975		26		21932925	21932975	51,51,255
chr2L	21933575	21933625		26		21933575	21933625	51,51,255
chr2L	21933625	21933675		26		21933625	21933675	51,51,255
chr2L	21933675	21933725		26		21933675	21933725	51,51,255
chr2L	21933725	21933775		26		21933725	21933775	51,51,255
chr2L	21933775	21933825		26		21933775	21933825	51,51,255
chr2L	21933825	21933875		26		21933825	21933875	51,51,255
chr2L	21934125	21934175		26		21934125	21934175	51,51,255
chr2L	21934175	21934225		26		21934175	21934225	51,51,255
chr2L	21934225	21934275		26		21934225	21934275	51,51,255
chr2L	21934275	21934325		26		21934275	21934325	51,51,255
chr2L	21934325	21934375		26		21934325	21934375	51,51,255
chr2L	21934375	21934425		26		21934375	21934425	51,51,255
chr2L	21934425	21934475		26		21934425	21934475	51,51,255
chr2L	21934475	21934525		26		21934475	21934525	51,51,255
chr2L	21934525	21934575		26		21934525	21934575	51,51,255
chr2L	21934575	21934625		26		21934575	21934625	51,51,255
chr2L	21934625	21934675		26		21934625	21934675	51,51,255
chr2L	21934675	21934725		26		21934675	21934725	51,51,255
chr2L	21934975	21935025		26		21934975	21935025	51,51,255
chr2L	21935025	21935075		26		21935025	21935075	51,51,255
chr2L	21935075	21935125		26		21935075	21935125	51,51,255
chr2L	21935125	21935175		26		21935125	21935175	51,51,255
chr2L	21935175	21935225		26		21935175	21935225	51,51,255
chr2L	21935225	21935275		26		21935225	21935275	51,51,255
chr2L	21935275	21935325		26		21935275	21935325	51,51,255
chr2L	21935325	21935375		26		21935325	21935375	51,51,255
chr2L	21935375	21935425		26		21935375	21935425	51,51,255
chr2L	21935425	21935475		26		21935425	21935475	51,51,255
chr2L	21935475	21935525		26		21935475	21935525	51,51,255
chr2L	21935525	21935575		26		21935525	21935575	51,51,255
chr2L	21935575	21935625		26		21935575	21935625	51,51,255
chr2L	21935625	21935675		26		21935625	21935675	51,51,255
chr2L	21935675	21935725		26		21935675	21935725	51,51,255
chr2L	21935725	21935775		26		21935725	21935775	51,51,255
chr2L	21935775	21935825		26		21935775	21935825	51,51,255
chr2L	21935825	21935875		26		21935825	21935875	51,51,255
chr2L	21935875	21935925		26		21935875	21935925	51,51,255
chr2L	21935925	21935975		26		21935925	21935975	51,51,255
chr2L	21935975	21936025		26		21935975	21936025	51,51,255
chr2L	21936025	21936075		26		21936025	21936075	51,51,255
chr2L	21936975	21937025		26		21936975	21937025	51,51,255
chr2L	21937025	21937075		26		21937025	21937075	51,51,255
chr2L	21937075	21937125		26		21937075	21937125	51,51,255
chr2L	21937125	21937175		26		21937125	21937175	51,51,255
chr2L	21937175	21937225		26		21937175	21937225	51,51,255
chr2L	21937225	21937275		26		21937225	21937275	51,51,255
chr2L	21937275	21937325		26		21937275	21937325	51,51,255
chr2L	21937325	21937375		26		21937325	21937375	51,51,255
chr2L	21937375	21937425		26		21937375	21937425	51,51,255
chr2L	21937425	21937475		26		21937425	21937475	51,51,255
chr2L	21937475	21937525		26		21937475	21937525	51,51,255
chr2L	21939625	21939675		26		21939625	21939675	51,51,255
chr2L	22039525	22039575		26		22039525	22039575	51,51,255
chr2L	22039575	22039625		26		22039575	22039625	51,51,255
chr2L	22040425	22040475		26		22040425	22040475	51,51,255
chr2L	22040475	22040525		26		22040475	22040525	51,51,255
chr2L	22041175	22041225		26		22041175	22041225	51,51,255
chr2L	22041225	22041275		26		22041225	22041275	51,51,255
chr2L	22041275	22041325		26		22041275	22041325	51,51,255
chr2L	22041325	22041375		26		22041325	22041375	51,51,255
chr2L	22041375	22041425		26		22041375	22041425	51,51,255
chr2L	22041425	22041475		26		22041425	22041475	51,51,255
chr2L	22041475	22041525		26		22041475	22041525	51,51,255
chr2L	22041525	22041575		26		22041525	22041575	51,51,255
chr2L	22041575	22041625		26		22041575	22041625	51,51,255
chr2L	22041625	22041675		26		22041625	22041675	51,51,255
chr2L	22041675	22041725		26		22041675	22041725	51,51,255
chr2L	22041725	22041775		26		22041725	22041775	51,51,255
chr2L	22041925	22041975		26		22041925	22041975	51,51,255
chr2L	22042075	22042125		26		22042075	22042125	51,51,255
chr2L	22043225	22043275		26		22043225	22043275	51,51,255
chr2L	22043275	22043325		26		22043275	22043325	51,51,255
chr2L	22043375	22043425		26		22043375	22043425	51,51,255
chr2L	22125575	22125625		26		22125575	22125625	51,51,255
chr2L	22125625	22125675		26		22125625	22125675	51,51,255
chr2L	22141525	22141575		26		22141525	22141575	51,51,255
chr2L	22141575	22141625		26		22141575	22141625	51,51,255
chr2L	22141625	22141675		26		22141625	22141675	51,51,255
chr2L	22141675	22141725		26		22141675	22141725	51,51,255
chr2L	22141725	22141775		26		22141725	22141775	51,51,255
chr2L	22141775	22141825		26		22141775	22141825	51,51,255
chr2L	22141825	22141875		26		22141825	22141875	51,51,255
chr2L	22141875	22141925		26		22141875	22141925	51,51,255
chr2L	22143325	22143375		26		22143325	22143375	51,51,255
chr2L	22143375	22143425		26		22143375	22143425	51,51,255
chr2L	22143425	22143475		26		22143425	22143475	51,51,255
chr2L	22143475	22143525		26		22143475	22143525	51,51,255
chr2L	22143525	22143575		26		22143525	22143575	51,51,255
chr2L	22143575	22143625		26		22143575	22143625	51,51,255
chr2L	22143625	22143675		26		22143625	22143675	51,51,255
chr2L	22143675	22143725		26		22143675	22143725	51,51,255
chr2L	22143725	22143775		26		22143725	22143775	51,51,255
chr2L	22144525	22144575		26		22144525	22144575	51,51,255
chr2L	22144575	22144625		26		22144575	22144625	51,51,255
chr2L	22144725	22144775		26		22144725	22144775	51,51,255
chr2L	22144775	22144825		26		22144775	22144825	51,51,255
chr2L	22145725	22145775		26		22145725	22145775	51,51,255
chr2L	22151675	22151725		26		22151675	22151725	51,51,255
chr2L	22151725	22151775		26		22151725	22151775	51,51,255
chr2L	22153675	22153725		26		22153675	22153725	51,51,255
chr2L	22153725	22153775		26		22153725	22153775	51,51,255
chr2L	22153775	22153825		26		22153775	22153825	51,51,255
chr2L	22153825	22153875		26		22153825	22153875	51,51,255
chr2L	22153875	22153925		26		22153875	22153925	51,51,255
chr2L	22153925	22153975		26		22153925	22153975	51,51,255
chr2L	22153975	22154025		26		22153975	22154025	51,51,255
chr2L	22154025	22154075		26		22154025	22154075	51,51,255
chr2L	22155375	22155425		26		22155375	22155425	51,51,255
chr2L	22155425	22155475		26		22155425	22155475	51,51,255
chr2L	22155475	22155525		26		22155475	22155525	51,51,255
chr2L	22155525	22155575		26		22155525	22155575	51,51,255
chr2L	22156575	22156625		26		22156575	22156625	51,51,255
chr2L	22157075	22157125		26		22157075	22157125	51,51,255
chr2L	22157575	22157625		26		22157575	22157625	51,51,255
chr2L	22157625	22157675		26		22157625	22157675	51,51,255
chr2L	22158475	22158525		26		22158475	22158525	51,51,255
chr2L	22158525	22158575		26		22158525	22158575	51,51,255
chr2L	22158825	22158875		26		22158825	22158875	51,51,255
chr2L	22163875	22163925		26		22163875	22163925	51,51,255
chr2L	22163925	22163975		26		22163925	22163975	51,51,255
chr2L	22164525	22164575		26		22164525	22164575	51,51,255
chr2L	22166425	22166475		26		22166425	22166475	51,51,255
chr2L	22166475	22166525		26		22166475	22166525	51,51,255
chr2L	22167225	22167275		26		22167225	22167275	51,51,255
chr2L	22171025	22171075		26		22171025	22171075	51,51,255
chr2L	22171075	22171125		26		22171075	22171125	51,51,255
chr2L	22171125	22171175		26		22171125	22171175	51,51,255
chr2L	22171175	22171225		26		22171175	22171225	51,51,255
chr2L	22241775	22241825		26		22241775	22241825	51,51,255
chr2L	22241825	22241875		26		22241825	22241875	51,51,255
chr2L	22242225	22242275		26		22242225	22242275	51,51,255
chr2L	22242725	22242775		26		22242725	22242775	51,51,255
chr2L	22242775	22242825		26		22242775	22242825	51,51,255
chr2L	22242825	22242875		26		22242825	22242875	51,51,255
chr2L	22242875	22242925		26		22242875	22242925	51,51,255
chr2L	22242925	22242975		26		22242925	22242975	51,51,255
chr2L	22242975	22243025		26		22242975	22243025	51,51,255
chr2L	22243025	22243075		26		22243025	22243075	51,51,255
chr2L	22243075	22243125		26		22243075	22243125	51,51,255
chr2L	22243125	22243175		26		22243125	22243175	51,51,255
chr2L	22243175	22243225		26		22243175	22243225	51,51,255
chr2L	22243225	22243275		26		22243225	22243275	51,51,255
chr2L	22243275	22243325		26		22243275	22243325	51,51,255
chr2L	22243325	22243375		26		22243325	22243375	51,51,255
chr2L	22243375	22243425		26		22243375	22243425	51,51,255
chr2L	22243475	22243525		26		22243475	22243525	51,51,255
chr2L	22243525	22243575		26		22243525	22243575	51,51,255
chr2L	22243575	22243625		26		22243575	22243625	51,51,255
chr2L	22243625	22243675		26		22243625	22243675	51,51,255
chr2L	22243675	22243725		26		22243675	22243725	51,51,255
chr2L	22243725	22243775		26		22243725	22243775	51,51,255
chr2L	22243775	22243825		26		22243775	22243825	51,51,255
chr2L	22243825	22243875		26		22243825	22243875	51,51,255
chr2L	22243875	22243925		26		22243875	22243925	51,51,255
chr2L	22243925	22243975		26		22243925	22243975	51,51,255
chr2L	22243975	22244025		26		22243975	22244025	51,51,255
chr2L	22244025	22244075		26		22244025	22244075	51,51,255
chr2L	22244075	22244125		26		22244075	22244125	51,51,255
chr2L	22244125	22244175		26		22244125	22244175	51,51,255
chr2L	22244175	22244225		26		22244175	22244225	51,51,255
chr2L	22244225	22244275		26		22244225	22244275	51,51,255
chr2L	22244275	22244325		26		22244275	22244325	51,51,255
chr2L	22244325	22244375		26		22244325	22244375	51,51,255
chr2L	22244375	22244425		26		22244375	22244425	51,51,255
chr2L	22244425	22244475		26		22244425	22244475	51,51,255
chr2L	22244475	22244525		26		22244475	22244525	51,51,255
chr2L	22244525	22244575		26		22244525	22244575	51,51,255
chr2L	22244575	22244625		26		22244575	22244625	51,51,255
chr2L	22244625	22244675		26		22244625	22244675	51,51,255
chr2L	22244675	22244725		26		22244675	22244725	51,51,255
chr2L	22244725	22244775		26		22244725	22244775	51,51,255
chr2L	22244775	22244825		26		22244775	22244825	51,51,255
chr2L	22244825	22244875		26		22244825	22244875	51,51,255
chr2L	22244875	22244925		26		22244875	22244925	51,51,255
chr2L	22244925	22244975		26		22244925	22244975	51,51,255
chr2L	22244975	22245025		26		22244975	22245025	51,51,255
chr2L	22245075	22245125		26		22245075	22245125	51,51,255
chr2L	22245875	22245925		26		22245875	22245925	51,51,255
chr2L	22253025	22253075		26		22253025	22253075	51,51,255
chr2L	22253125	22253175		26		22253125	22253175	51,51,255
chr2L	22253175	22253225		26		22253175	22253225	51,51,255
chr2L	22253225	22253275		26		22253225	22253275	51,51,255
chr2L	22253325	22253375		26		22253325	22253375	51,51,255
chr2L	22253375	22253425		26		22253375	22253425	51,51,255
chr2L	22253425	22253475		26		22253425	22253475	51,51,255
chr2L	22253475	22253525		26		22253475	22253525	51,51,255
chr2L	22253525	22253575		26		22253525	22253575	51,51,255
chr2L	22253575	22253625		26		22253575	22253625	51,51,255
chr2L	22253625	22253675		26		22253625	22253675	51,51,255
chr2L	22253675	22253725		26		22253675	22253725	51,51,255
chr2L	22253725	22253775		26		22253725	22253775	51,51,255
chr2L	22253775	22253825		26		22253775	22253825	51,51,255
chr2L	22253825	22253875		26		22253825	22253875	51,51,255
chr2L	22253875	22253925		26		22253875	22253925	51,51,255
chr2L	22253925	22253975		26		22253925	22253975	51,51,255
chr2L	22253975	22254025		26		22253975	22254025	51,51,255
chr2L	22254775	22254825		26		22254775	22254825	51,51,255
chr2L	22254825	22254875		26		22254825	22254875	51,51,255
chr2L	22255075	22255125		26		22255075	22255125	51,51,255
chr2L	22255325	22255375		26		22255325	22255375	51,51,255
chr2L	22255375	22255425		26		22255375	22255425	51,51,255
chr2L	22256775	22256825		26		22256775	22256825	51,51,255
chr2L	22256825	22256875		26		22256825	22256875	51,51,255
chr2L	22256875	22256925		26		22256875	22256925	51,51,255
chr2L	22256925	22256975		26		22256925	22256975	51,51,255
chr2L	22256975	22257025		26		22256975	22257025	51,51,255
chr2L	22257025	22257075		26		22257025	22257075	51,51,255
chr2L	22257075	22257125		26		22257075	22257125	51,51,255
chr2L	22257125	22257175		26		22257125	22257175	51,51,255
chr2L	22257175	22257225		26		22257175	22257225	51,51,255
chr2L	22257425	22257475		26		22257425	22257475	51,51,255
chr2L	22257475	22257525		26		22257475	22257525	51,51,255
chr2L	22257525	22257575		26		22257525	22257575	51,51,255
chr2L	22257575	22257625		26		22257575	22257625	51,51,255
chr2L	22257625	22257675		26		22257625	22257675	51,51,255
chr2L	22257675	22257725		26		22257675	22257725	51,51,255
chr2L	22257725	22257775		26		22257725	22257775	51,51,255
chr2L	22257775	22257825		26		22257775	22257825	51,51,255
chr2L	22257825	22257875		26		22257825	22257875	51,51,255
chr2L	22257875	22257925		26		22257875	22257925	51,51,255
chr2L	22257975	22258025		26		22257975	22258025	51,51,255
chr2L	22258025	22258075		26		22258025	22258075	51,51,255
chr2L	22258125	22258175		26		22258125	22258175	51,51,255
chr2L	22356825	22356875		26		22356825	22356875	51,51,255
chr2L	22356875	22356925		26		22356875	22356925	51,51,255
chr2L	22356925	22356975		26		22356925	22356975	51,51,255
chr2L	22357075	22357125		26		22357075	22357125	51,51,255
chr2L	22357125	22357175		26		22357125	22357175	51,51,255
chr2L	22357175	22357225		26		22357175	22357225	51,51,255
chr2L	22357225	22357275		26		22357225	22357275	51,51,255
chr2L	22357575	22357625		26		22357575	22357625	51,51,255
chr2L	22360275	22360325		26		22360275	22360325	51,51,255
chr2L	22360325	22360375		26		22360325	22360375	51,51,255
chr2L	22361525	22361575		26		22361525	22361575	51,51,255
chr2L	22362025	22362075		26		22362025	22362075	51,51,255
chr2L	22362075	22362125		26		22362075	22362125	51,51,255
chr2L	22362125	22362175		26		22362125	22362175	51,51,255
chr2L	22362175	22362225		26		22362175	22362225	51,51,255
chr2L	22363325	22363375		26		22363325	22363375	51,51,255
[truncated: 9,276 more rows]
