# Supplementary material for: Probabilistic modelling of chromatin code landscape reveals functional diversity of enhancer-like chromatin states
Source: Nat Commun. 2016 Feb 4;7:10528. doi: 10.1038/ncomms10528 (PMC4742914; doi:10.1038/ncomms10528)
Supplement: Supplementary Data 1 — The 30-chromatin state annotation tracks for Drosophila melanogaster DRSC-S2 cell. [file ncomms10528-s2.zip › Supplementary Data 1/27_HET1.bed]

chr2L	309925	309975		27		309925	309975	0,51,102
chr2L	323525	323575		27		323525	323575	0,51,102
chr2L	323575	323625		27		323575	323625	0,51,102
chr2L	323625	323675		27		323625	323675	0,51,102
chr2L	323875	323925		27		323875	323925	0,51,102
chr2L	323925	323975		27		323925	323975	0,51,102
chr2L	328125	328175		27		328125	328175	0,51,102
chr2L	328475	328525		27		328475	328525	0,51,102
chr2L	328525	328575		27		328525	328575	0,51,102
chr2L	328575	328625		27		328575	328625	0,51,102
chr2L	330625	330675		27		330625	330675	0,51,102
chr2L	332075	332125		27		332075	332125	0,51,102
chr2L	332125	332175		27		332125	332175	0,51,102
chr2L	332175	332225		27		332175	332225	0,51,102
chr2L	332225	332275		27		332225	332275	0,51,102
chr2L	365975	366025		27		365975	366025	0,51,102
chr2L	366675	366725		27		366675	366725	0,51,102
chr2L	367275	367325		27		367275	367325	0,51,102
chr2L	367425	367475		27		367425	367475	0,51,102
chr2L	367475	367525		27		367475	367525	0,51,102
chr2L	367725	367775		27		367725	367775	0,51,102
chr2L	367775	367825		27		367775	367825	0,51,102
chr2L	370075	370125		27		370075	370125	0,51,102
chr2L	370125	370175		27		370125	370175	0,51,102
chr2L	370175	370225		27		370175	370225	0,51,102
chr2L	370225	370275		27		370225	370275	0,51,102
chr2L	370275	370325		27		370275	370325	0,51,102
chr2L	370325	370375		27		370325	370375	0,51,102
chr2L	370375	370425		27		370375	370425	0,51,102
chr2L	370425	370475		27		370425	370475	0,51,102
chr2L	371625	371675		27		371625	371675	0,51,102
chr2L	371775	371825		27		371775	371825	0,51,102
chr2L	374825	374875		27		374825	374875	0,51,102
chr2L	374875	374925		27		374875	374925	0,51,102
chr2L	374925	374975		27		374925	374975	0,51,102
chr2L	374975	375025		27		374975	375025	0,51,102
chr2L	375025	375075		27		375025	375075	0,51,102
chr2L	375475	375525		27		375475	375525	0,51,102
chr2L	375525	375575		27		375525	375575	0,51,102
chr2L	375575	375625		27		375575	375625	0,51,102
chr2L	375625	375675		27		375625	375675	0,51,102
chr2L	376975	377025		27		376975	377025	0,51,102
chr2L	377075	377125		27		377075	377125	0,51,102
chr2L	377125	377175		27		377125	377175	0,51,102
chr2L	377225	377275		27		377225	377275	0,51,102
chr2L	377475	377525		27		377475	377525	0,51,102
chr2L	378325	378375		27		378325	378375	0,51,102
chr2L	1133625	1133675		27		1133625	1133675	0,51,102
chr2L	1133675	1133725		27		1133675	1133725	0,51,102
chr2L	2494075	2494125		27		2494075	2494125	0,51,102
chr2L	2494175	2494225		27		2494175	2494225	0,51,102
chr2L	3564875	3564925		27		3564875	3564925	0,51,102
chr2L	3564925	3564975		27		3564925	3564975	0,51,102
chr2L	5134525	5134575		27		5134525	5134575	0,51,102
chr2L	5164725	5164775		27		5164725	5164775	0,51,102
chr2L	5169725	5169775		27		5169725	5169775	0,51,102
chr2L	5169775	5169825		27		5169775	5169825	0,51,102
chr2L	5169825	5169875		27		5169825	5169875	0,51,102
chr2L	5179775	5179825		27		5179775	5179825	0,51,102
chr2L	5179825	5179875		27		5179825	5179875	0,51,102
chr2L	5179975	5180025		27		5179975	5180025	0,51,102
chr2L	9902925	9902975		27		9902925	9902975	0,51,102
chr2L	9902975	9903025		27		9902975	9903025	0,51,102
chr2L	14295975	14296025		27		14295975	14296025	0,51,102
chr2L	14317825	14317875		27		14317825	14317875	0,51,102
chr2L	14317875	14317925		27		14317875	14317925	0,51,102
chr2L	14328725	14328775		27		14328725	14328775	0,51,102
chr2L	14328925	14328975		27		14328925	14328975	0,51,102
chr2L	14328975	14329025		27		14328975	14329025	0,51,102
chr2L	14329925	14329975		27		14329925	14329975	0,51,102
chr2L	14329975	14330025		27		14329975	14330025	0,51,102
chr2L	14330025	14330075		27		14330025	14330075	0,51,102
chr2L	14330075	14330125		27		14330075	14330125	0,51,102
chr2L	14330125	14330175		27		14330125	14330175	0,51,102
chr2L	14576925	14576975		27		14576925	14576975	0,51,102
chr2L	16337425	16337475		27		16337425	16337475	0,51,102
chr2L	16337475	16337525		27		16337475	16337525	0,51,102
chr2L	16340875	16340925		27		16340875	16340925	0,51,102
chr2L	16815725	16815775		27		16815725	16815775	0,51,102
chr2L	17977675	17977725		27		17977675	17977725	0,51,102
chr2L	18456025	18456075		27		18456025	18456075	0,51,102
chr2L	18613425	18613475		27		18613425	18613475	0,51,102
chr2L	18613475	18613525		27		18613475	18613525	0,51,102
chr2L	18748875	18748925		27		18748875	18748925	0,51,102
chr2L	19595825	19595875		27		19595825	19595875	0,51,102
chr2L	19610475	19610525		27		19610475	19610525	0,51,102
chr2L	19614075	19614125		27		19614075	19614125	0,51,102
chr2L	19614125	19614175		27		19614125	19614175	0,51,102
chr2L	19614175	19614225		27		19614175	19614225	0,51,102
chr2L	19614225	19614275		27		19614225	19614275	0,51,102
chr2L	19622125	19622175		27		19622125	19622175	0,51,102
chr2L	19622175	19622225		27		19622175	19622225	0,51,102
chr2L	19622225	19622275		27		19622225	19622275	0,51,102
chr2L	19622275	19622325		27		19622275	19622325	0,51,102
chr2L	19626675	19626725		27		19626675	19626725	0,51,102
chr2L	19627675	19627725		27		19627675	19627725	0,51,102
chr2L	19627725	19627775		27		19627725	19627775	0,51,102
chr2L	19627775	19627825		27		19627775	19627825	0,51,102
chr2L	19627825	19627875		27		19627825	19627875	0,51,102
chr2L	19628875	19628925		27		19628875	19628925	0,51,102
chr2L	19629125	19629175		27		19629125	19629175	0,51,102
chr2L	19629175	19629225		27		19629175	19629225	0,51,102
chr2L	19629225	19629275		27		19629225	19629275	0,51,102
chr2L	19629275	19629325		27		19629275	19629325	0,51,102
chr2L	19629475	19629525		27		19629475	19629525	0,51,102
chr2L	19630575	19630625		27		19630575	19630625	0,51,102
chr2L	19630975	19631025		27		19630975	19631025	0,51,102
chr2L	19631025	19631075		27		19631025	19631075	0,51,102
chr2L	19631125	19631175		27		19631125	19631175	0,51,102
chr2L	19631225	19631275		27		19631225	19631275	0,51,102
chr2L	19632275	19632325		27		19632275	19632325	0,51,102
chr2L	19632325	19632375		27		19632325	19632375	0,51,102
chr2L	19633975	19634025		27		19633975	19634025	0,51,102
chr2L	19634025	19634075		27		19634025	19634075	0,51,102
chr2L	19635125	19635175		27		19635125	19635175	0,51,102
chr2L	19635175	19635225		27		19635175	19635225	0,51,102
chr2L	19635325	19635375		27		19635325	19635375	0,51,102
chr2L	19635375	19635425		27		19635375	19635425	0,51,102
chr2L	19635425	19635475		27		19635425	19635475	0,51,102
chr2L	19635475	19635525		27		19635475	19635525	0,51,102
chr2L	19635525	19635575		27		19635525	19635575	0,51,102
chr2L	19635575	19635625		27		19635575	19635625	0,51,102
chr2L	19635625	19635675		27		19635625	19635675	0,51,102
chr2L	19635675	19635725		27		19635675	19635725	0,51,102
chr2L	19635725	19635775		27		19635725	19635775	0,51,102
chr2L	19635775	19635825		27		19635775	19635825	0,51,102
chr2L	19635825	19635875		27		19635825	19635875	0,51,102
chr2L	19640475	19640525		27		19640475	19640525	0,51,102
chr2L	19640525	19640575		27		19640525	19640575	0,51,102
chr2L	19640575	19640625		27		19640575	19640625	0,51,102
chr2L	19640625	19640675		27		19640625	19640675	0,51,102
chr2L	19677025	19677075		27		19677025	19677075	0,51,102
chr2L	19677075	19677125		27		19677075	19677125	0,51,102
chr2L	19677125	19677175		27		19677125	19677175	0,51,102
chr2L	19680325	19680375		27		19680325	19680375	0,51,102
chr2L	19682625	19682675		27		19682625	19682675	0,51,102
chr2L	19682975	19683025		27		19682975	19683025	0,51,102
chr2L	19695675	19695725		27		19695675	19695725	0,51,102
chr2L	19695725	19695775		27		19695725	19695775	0,51,102
chr2L	19702275	19702325		27		19702275	19702325	0,51,102
chr2L	19713075	19713125		27		19713075	19713125	0,51,102
chr2L	19713125	19713175		27		19713125	19713175	0,51,102
chr2L	19713175	19713225		27		19713175	19713225	0,51,102
chr2L	19713225	19713275		27		19713225	19713275	0,51,102
chr2L	19713325	19713375		27		19713325	19713375	0,51,102
chr2L	19713375	19713425		27		19713375	19713425	0,51,102
chr2L	19713425	19713475		27		19713425	19713475	0,51,102
chr2L	19713475	19713525		27		19713475	19713525	0,51,102
chr2L	19713525	19713575		27		19713525	19713575	0,51,102
chr2L	19714325	19714375		27		19714325	19714375	0,51,102
chr2L	19714375	19714425		27		19714375	19714425	0,51,102
chr2L	19714425	19714475		27		19714425	19714475	0,51,102
chr2L	19714475	19714525		27		19714475	19714525	0,51,102
chr2L	19714575	19714625		27		19714575	19714625	0,51,102
chr2L	19714725	19714775		27		19714725	19714775	0,51,102
chr2L	19716475	19716525		27		19716475	19716525	0,51,102
chr2L	19727575	19727625		27		19727575	19727625	0,51,102
chr2L	20103725	20103775		27		20103725	20103775	0,51,102
chr2L	20103775	20103825		27		20103775	20103825	0,51,102
chr2L	20103825	20103875		27		20103825	20103875	0,51,102
chr2L	20106675	20106725		27		20106675	20106725	0,51,102
chr2L	20106725	20106775		27		20106725	20106775	0,51,102
chr2L	20106775	20106825		27		20106775	20106825	0,51,102
chr2L	20129575	20129625		27		20129575	20129625	0,51,102
chr2L	20129625	20129675		27		20129625	20129675	0,51,102
chr2L	20133425	20133475		27		20133425	20133475	0,51,102
chr2L	20133475	20133525		27		20133475	20133525	0,51,102
chr2L	20133525	20133575		27		20133525	20133575	0,51,102
chr2L	20133575	20133625		27		20133575	20133625	0,51,102
chr2L	20138425	20138475		27		20138425	20138475	0,51,102
chr2L	20138475	20138525		27		20138475	20138525	0,51,102
chr2L	20138525	20138575		27		20138525	20138575	0,51,102
chr2L	21293125	21293175		27		21293125	21293175	0,51,102
chr2L	21331475	21331525		27		21331475	21331525	0,51,102
chr2L	21339075	21339125		27		21339075	21339125	0,51,102
chr2L	21339125	21339175		27		21339125	21339175	0,51,102
chr2L	21339175	21339225		27		21339175	21339225	0,51,102
chr2L	21340325	21340375		27		21340325	21340375	0,51,102
chr2L	21340375	21340425		27		21340375	21340425	0,51,102
chr2L	21360675	21360725		27		21360675	21360725	0,51,102
chr2L	21360725	21360775		27		21360725	21360775	0,51,102
chr2L	21361225	21361275		27		21361225	21361275	0,51,102
chr2L	21361275	21361325		27		21361275	21361325	0,51,102
chr2L	21363625	21363675		27		21363625	21363675	0,51,102
chr2L	21363675	21363725		27		21363675	21363725	0,51,102
chr2L	21363725	21363775		27		21363725	21363775	0,51,102
chr2L	21363775	21363825		27		21363775	21363825	0,51,102
chr2L	21363825	21363875		27		21363825	21363875	0,51,102
chr2L	21363875	21363925		27		21363875	21363925	0,51,102
chr2L	21363925	21363975		27		21363925	21363975	0,51,102
chr2L	21363975	21364025		27		21363975	21364025	0,51,102
chr2L	21364025	21364075		27		21364025	21364075	0,51,102
chr2L	21364075	21364125		27		21364075	21364125	0,51,102
chr2L	21365225	21365275		27		21365225	21365275	0,51,102
chr2L	21365275	21365325		27		21365275	21365325	0,51,102
chr2L	21365325	21365375		27		21365325	21365375	0,51,102
chr2L	21365375	21365425		27		21365375	21365425	0,51,102
chr2L	21365425	21365475		27		21365425	21365475	0,51,102
chr2L	21365475	21365525		27		21365475	21365525	0,51,102
chr2L	21365525	21365575		27		21365525	21365575	0,51,102
chr2L	21366575	21366625		27		21366575	21366625	0,51,102
chr2L	21368825	21368875		27		21368825	21368875	0,51,102
chr2L	21368875	21368925		27		21368875	21368925	0,51,102
chr2L	21368925	21368975		27		21368925	21368975	0,51,102
chr2L	21369075	21369125		27		21369075	21369125	0,51,102
chr2L	21369125	21369175		27		21369125	21369175	0,51,102
chr2L	21369175	21369225		27		21369175	21369225	0,51,102
chr2L	21369225	21369275		27		21369225	21369275	0,51,102
chr2L	21369275	21369325		27		21369275	21369325	0,51,102
chr2L	21372425	21372475		27		21372425	21372475	0,51,102
chr2L	21393725	21393775		27		21393725	21393775	0,51,102
chr2L	21396825	21396875		27		21396825	21396875	0,51,102
chr2L	21396875	21396925		27		21396875	21396925	0,51,102
chr2L	21396925	21396975		27		21396925	21396975	0,51,102
chr2L	21396975	21397025		27		21396975	21397025	0,51,102
chr2L	21397025	21397075		27		21397025	21397075	0,51,102
chr2L	21397075	21397125		27		21397075	21397125	0,51,102
chr2L	21399925	21399975		27		21399925	21399975	0,51,102
chr2L	21399975	21400025		27		21399975	21400025	0,51,102
chr2L	21400025	21400075		27		21400025	21400075	0,51,102
chr2L	21400075	21400125		27		21400075	21400125	0,51,102
chr2L	21400125	21400175		27		21400125	21400175	0,51,102
chr2L	21400175	21400225		27		21400175	21400225	0,51,102
chr2L	21400225	21400275		27		21400225	21400275	0,51,102
chr2L	21400275	21400325		27		21400275	21400325	0,51,102
chr2L	21400325	21400375		27		21400325	21400375	0,51,102
chr2L	21400375	21400425		27		21400375	21400425	0,51,102
chr2L	21400425	21400475		27		21400425	21400475	0,51,102
chr2L	21400525	21400575		27		21400525	21400575	0,51,102
chr2L	21400575	21400625		27		21400575	21400625	0,51,102
chr2L	21400625	21400675		27		21400625	21400675	0,51,102
chr2L	21400675	21400725		27		21400675	21400725	0,51,102
chr2L	21400725	21400775		27		21400725	21400775	0,51,102
chr2L	21400775	21400825		27		21400775	21400825	0,51,102
chr2L	21400825	21400875		27		21400825	21400875	0,51,102
chr2L	21400875	21400925		27		21400875	21400925	0,51,102
chr2L	21400925	21400975		27		21400925	21400975	0,51,102
chr2L	21400975	21401025		27		21400975	21401025	0,51,102
chr2L	21401025	21401075		27		21401025	21401075	0,51,102
chr2L	21401075	21401125		27		21401075	21401125	0,51,102
chr2L	21401125	21401175		27		21401125	21401175	0,51,102
chr2L	21401175	21401225		27		21401175	21401225	0,51,102
chr2L	21401225	21401275		27		21401225	21401275	0,51,102
chr2L	21401275	21401325		27		21401275	21401325	0,51,102
chr2L	21401325	21401375		27		21401325	21401375	0,51,102
chr2L	21403625	21403675		27		21403625	21403675	0,51,102
chr2L	21403675	21403725		27		21403675	21403725	0,51,102
chr2L	21403725	21403775		27		21403725	21403775	0,51,102
chr2L	21553025	21553075		27		21553025	21553075	0,51,102
chr2L	21559225	21559275		27		21559225	21559275	0,51,102
chr2L	21571475	21571525		27		21571475	21571525	0,51,102
chr2L	21571525	21571575		27		21571525	21571575	0,51,102
chr2L	21571575	21571625		27		21571575	21571625	0,51,102
chr2L	21571625	21571675		27		21571625	21571675	0,51,102
chr2L	21571675	21571725		27		21571675	21571725	0,51,102
chr2L	21577525	21577575		27		21577525	21577575	0,51,102
chr2L	21577675	21577725		27		21577675	21577725	0,51,102
chr2L	21578325	21578375		27		21578325	21578375	0,51,102
chr2L	21578375	21578425		27		21578375	21578425	0,51,102
chr2L	21578575	21578625		27		21578575	21578625	0,51,102
chr2L	21578625	21578675		27		21578625	21578675	0,51,102
chr2L	21578925	21578975		27		21578925	21578975	0,51,102
chr2L	21578975	21579025		27		21578975	21579025	0,51,102
chr2L	21579025	21579075		27		21579025	21579075	0,51,102
chr2L	21579075	21579125		27		21579075	21579125	0,51,102
chr2L	21579125	21579175		27		21579125	21579175	0,51,102
chr2L	21579175	21579225		27		21579175	21579225	0,51,102
chr2L	21579225	21579275		27		21579225	21579275	0,51,102
chr2L	21579425	21579475		27		21579425	21579475	0,51,102
chr2L	21579475	21579525		27		21579475	21579525	0,51,102
chr2L	21579525	21579575		27		21579525	21579575	0,51,102
chr2L	21584075	21584125		27		21584075	21584125	0,51,102
chr2L	21584125	21584175		27		21584125	21584175	0,51,102
chr2L	21585075	21585125		27		21585075	21585125	0,51,102
chr2L	21585125	21585175		27		21585125	21585175	0,51,102
chr2L	21585275	21585325		27		21585275	21585325	0,51,102
chr2L	21585325	21585375		27		21585325	21585375	0,51,102
chr2L	21585375	21585425		27		21585375	21585425	0,51,102
chr2L	21585425	21585475		27		21585425	21585475	0,51,102
chr2L	21585475	21585525		27		21585475	21585525	0,51,102
chr2L	21585525	21585575		27		21585525	21585575	0,51,102
chr2L	21585575	21585625		27		21585575	21585625	0,51,102
chr2L	21585625	21585675		27		21585625	21585675	0,51,102
chr2L	21585675	21585725		27		21585675	21585725	0,51,102
chr2L	21585725	21585775		27		21585725	21585775	0,51,102
chr2L	21585775	21585825		27		21585775	21585825	0,51,102
chr2L	21585875	21585925		27		21585875	21585925	0,51,102
chr2L	21586425	21586475		27		21586425	21586475	0,51,102
chr2L	21586475	21586525		27		21586475	21586525	0,51,102
chr2L	21586525	21586575		27		21586525	21586575	0,51,102
chr2L	21586575	21586625		27		21586575	21586625	0,51,102
chr2L	21586625	21586675		27		21586625	21586675	0,51,102
chr2L	21586675	21586725		27		21586675	21586725	0,51,102
chr2L	21586725	21586775		27		21586725	21586775	0,51,102
chr2L	21589825	21589875		27		21589825	21589875	0,51,102
chr2L	21589875	21589925		27		21589875	21589925	0,51,102
chr2L	21592775	21592825		27		21592775	21592825	0,51,102
chr2L	21592825	21592875		27		21592825	21592875	0,51,102
chr2L	21592875	21592925		27		21592875	21592925	0,51,102
chr2L	21592925	21592975		27		21592925	21592975	0,51,102
chr2L	21596675	21596725		27		21596675	21596725	0,51,102
chr2L	21596725	21596775		27		21596725	21596775	0,51,102
chr2L	21596775	21596825		27		21596775	21596825	0,51,102
chr2L	21596825	21596875		27		21596825	21596875	0,51,102
chr2L	21596875	21596925		27		21596875	21596925	0,51,102
chr2L	21604825	21604875		27		21604825	21604875	0,51,102
chr2L	21612375	21612425		27		21612375	21612425	0,51,102
chr2L	21612875	21612925		27		21612875	21612925	0,51,102
chr2L	21612925	21612975		27		21612925	21612975	0,51,102
chr2L	21652525	21652575		27		21652525	21652575	0,51,102
chr2L	21652575	21652625		27		21652575	21652625	0,51,102
chr2L	21652825	21652875		27		21652825	21652875	0,51,102
chr2L	21652875	21652925		27		21652875	21652925	0,51,102
chr2L	21652925	21652975		27		21652925	21652975	0,51,102
chr2L	21652975	21653025		27		21652975	21653025	0,51,102
chr2L	21724775	21724825		27		21724775	21724825	0,51,102
chr2L	21724875	21724925		27		21724875	21724925	0,51,102
chr2L	21763175	21763225		27		21763175	21763225	0,51,102
chr2L	21763225	21763275		27		21763225	21763275	0,51,102
chr2L	21763275	21763325		27		21763275	21763325	0,51,102
chr2L	21763325	21763375		27		21763325	21763375	0,51,102
chr2L	21763425	21763475		27		21763425	21763475	0,51,102
chr2L	21763525	21763575		27		21763525	21763575	0,51,102
chr2L	21763575	21763625		27		21763575	21763625	0,51,102
chr2L	21763625	21763675		27		21763625	21763675	0,51,102
chr2L	21763675	21763725		27		21763675	21763725	0,51,102
chr2L	21764425	21764475		27		21764425	21764475	0,51,102
chr2L	21764675	21764725		27		21764675	21764725	0,51,102
chr2L	21764725	21764775		27		21764725	21764775	0,51,102
chr2L	21765025	21765075		27		21765025	21765075	0,51,102
chr2L	21765075	21765125		27		21765075	21765125	0,51,102
chr2L	21765125	21765175		27		21765125	21765175	0,51,102
chr2L	21765675	21765725		27		21765675	21765725	0,51,102
chr2L	21765725	21765775		27		21765725	21765775	0,51,102
chr2L	21766025	21766075		27		21766025	21766075	0,51,102
chr2L	21766075	21766125		27		21766075	21766125	0,51,102
chr2L	21766125	21766175		27		21766125	21766175	0,51,102
chr2L	21766175	21766225		27		21766175	21766225	0,51,102
chr2L	21766225	21766275		27		21766225	21766275	0,51,102
chr2L	21766275	21766325		27		21766275	21766325	0,51,102
chr2L	21766325	21766375		27		21766325	21766375	0,51,102
chr2L	21766375	21766425		27		21766375	21766425	0,51,102
chr2L	21766425	21766475		27		21766425	21766475	0,51,102
chr2L	21766475	21766525		27		21766475	21766525	0,51,102
chr2L	21767075	21767125		27		21767075	21767125	0,51,102
chr2L	21767125	21767175		27		21767125	21767175	0,51,102
chr2L	21767175	21767225		27		21767175	21767225	0,51,102
chr2L	21767225	21767275		27		21767225	21767275	0,51,102
chr2L	21767275	21767325		27		21767275	21767325	0,51,102
chr2L	21767325	21767375		27		21767325	21767375	0,51,102
chr2L	21767375	21767425		27		21767375	21767425	0,51,102
chr2L	21767425	21767475		27		21767425	21767475	0,51,102
chr2L	21767475	21767525		27		21767475	21767525	0,51,102
chr2L	21767525	21767575		27		21767525	21767575	0,51,102
chr2L	21769225	21769275		27		21769225	21769275	0,51,102
chr2L	21770075	21770125		27		21770075	21770125	0,51,102
chr2L	21770125	21770175		27		21770125	21770175	0,51,102
chr2L	21770175	21770225		27		21770175	21770225	0,51,102
chr2L	21770225	21770275		27		21770225	21770275	0,51,102
chr2L	21770275	21770325		27		21770275	21770325	0,51,102
chr2L	21770325	21770375		27		21770325	21770375	0,51,102
chr2L	21770375	21770425		27		21770375	21770425	0,51,102
chr2L	21770425	21770475		27		21770425	21770475	0,51,102
chr2L	21770475	21770525		27		21770475	21770525	0,51,102
chr2L	21770525	21770575		27		21770525	21770575	0,51,102
chr2L	21770575	21770625		27		21770575	21770625	0,51,102
chr2L	21770625	21770675		27		21770625	21770675	0,51,102
chr2L	21770675	21770725		27		21770675	21770725	0,51,102
chr2L	21770725	21770775		27		21770725	21770775	0,51,102
chr2L	21770775	21770825		27		21770775	21770825	0,51,102
chr2L	21770825	21770875		27		21770825	21770875	0,51,102
chr2L	21771775	21771825		27		21771775	21771825	0,51,102
chr2L	21771825	21771875		27		21771825	21771875	0,51,102
chr2L	21771875	21771925		27		21771875	21771925	0,51,102
chr2L	21771925	21771975		27		21771925	21771975	0,51,102
chr2L	21772175	21772225		27		21772175	21772225	0,51,102
chr2L	21772225	21772275		27		21772225	21772275	0,51,102
chr2L	21772275	21772325		27		21772275	21772325	0,51,102
chr2L	21772325	21772375		27		21772325	21772375	0,51,102
chr2L	21774325	21774375		27		21774325	21774375	0,51,102
chr2L	21774375	21774425		27		21774375	21774425	0,51,102
chr2L	21774425	21774475		27		21774425	21774475	0,51,102
chr2L	21775125	21775175		27		21775125	21775175	0,51,102
chr2L	21775175	21775225		27		21775175	21775225	0,51,102
chr2L	21775225	21775275		27		21775225	21775275	0,51,102
chr2L	21775275	21775325		27		21775275	21775325	0,51,102
chr2L	21775375	21775425		27		21775375	21775425	0,51,102
chr2L	21775875	21775925		27		21775875	21775925	0,51,102
chr2L	21776825	21776875		27		21776825	21776875	0,51,102
chr2L	21776875	21776925		27		21776875	21776925	0,51,102
chr2L	21776925	21776975		27		21776925	21776975	0,51,102
chr2L	21776975	21777025		27		21776975	21777025	0,51,102
chr2L	21777025	21777075		27		21777025	21777075	0,51,102
chr2L	21777075	21777125		27		21777075	21777125	0,51,102
chr2L	21777175	21777225		27		21777175	21777225	0,51,102
chr2L	21777225	21777275		27		21777225	21777275	0,51,102
chr2L	21777275	21777325		27		21777275	21777325	0,51,102
chr2L	21777325	21777375		27		21777325	21777375	0,51,102
chr2L	21777475	21777525		27		21777475	21777525	0,51,102
chr2L	21777525	21777575		27		21777525	21777575	0,51,102
chr2L	21777575	21777625		27		21777575	21777625	0,51,102
chr2L	21777625	21777675		27		21777625	21777675	0,51,102
chr2L	21777675	21777725		27		21777675	21777725	0,51,102
chr2L	21777775	21777825		27		21777775	21777825	0,51,102
chr2L	21777825	21777875		27		21777825	21777875	0,51,102
chr2L	21777875	21777925		27		21777875	21777925	0,51,102
chr2L	21777925	21777975		27		21777925	21777975	0,51,102
chr2L	21777975	21778025		27		21777975	21778025	0,51,102
chr2L	21778025	21778075		27		21778025	21778075	0,51,102
chr2L	21778075	21778125		27		21778075	21778125	0,51,102
chr2L	21778125	21778175		27		21778125	21778175	0,51,102
chr2L	21778625	21778675		27		21778625	21778675	0,51,102
chr2L	21778675	21778725		27		21778675	21778725	0,51,102
chr2L	21778725	21778775		27		21778725	21778775	0,51,102
chr2L	21778775	21778825		27		21778775	21778825	0,51,102
chr2L	21778825	21778875		27		21778825	21778875	0,51,102
chr2L	21778925	21778975		27		21778925	21778975	0,51,102
chr2L	21780175	21780225		27		21780175	21780225	0,51,102
chr2L	21780225	21780275		27		21780225	21780275	0,51,102
chr2L	21781125	21781175		27		21781125	21781175	0,51,102
chr2L	21781175	21781225		27		21781175	21781225	0,51,102
chr2L	21781225	21781275		27		21781225	21781275	0,51,102
chr2L	21781775	21781825		27		21781775	21781825	0,51,102
chr2L	21781825	21781875		27		21781825	21781875	0,51,102
chr2L	21781875	21781925		27		21781875	21781925	0,51,102
chr2L	21781925	21781975		27		21781925	21781975	0,51,102
chr2L	21782175	21782225		27		21782175	21782225	0,51,102
chr2L	21782225	21782275		27		21782225	21782275	0,51,102
chr2L	21782575	21782625		27		21782575	21782625	0,51,102
chr2L	21782625	21782675		27		21782625	21782675	0,51,102
chr2L	21782675	21782725		27		21782675	21782725	0,51,102
chr2L	21782725	21782775		27		21782725	21782775	0,51,102
chr2L	21782775	21782825		27		21782775	21782825	0,51,102
chr2L	21782825	21782875		27		21782825	21782875	0,51,102
chr2L	21782875	21782925		27		21782875	21782925	0,51,102
chr2L	21782925	21782975		27		21782925	21782975	0,51,102
chr2L	21782975	21783025		27		21782975	21783025	0,51,102
chr2L	21783025	21783075		27		21783025	21783075	0,51,102
chr2L	21783075	21783125		27		21783075	21783125	0,51,102
chr2L	21783125	21783175		27		21783125	21783175	0,51,102
chr2L	21783175	21783225		27		21783175	21783225	0,51,102
chr2L	21783525	21783575		27		21783525	21783575	0,51,102
chr2L	21783575	21783625		27		21783575	21783625	0,51,102
chr2L	21783725	21783775		27		21783725	21783775	0,51,102
chr2L	21783775	21783825		27		21783775	21783825	0,51,102
chr2L	21783825	21783875		27		21783825	21783875	0,51,102
chr2L	21783875	21783925		27		21783875	21783925	0,51,102
chr2L	21783925	21783975		27		21783925	21783975	0,51,102
chr2L	21784275	21784325		27		21784275	21784325	0,51,102
chr2L	21784325	21784375		27		21784325	21784375	0,51,102
chr2L	21784375	21784425		27		21784375	21784425	0,51,102
chr2L	21784425	21784475		27		21784425	21784475	0,51,102
chr2L	21784475	21784525		27		21784475	21784525	0,51,102
chr2L	21784525	21784575		27		21784525	21784575	0,51,102
chr2L	21784725	21784775		27		21784725	21784775	0,51,102
chr2L	21784775	21784825		27		21784775	21784825	0,51,102
chr2L	21784825	21784875		27		21784825	21784875	0,51,102
chr2L	21785025	21785075		27		21785025	21785075	0,51,102
chr2L	21785075	21785125		27		21785075	21785125	0,51,102
chr2L	21785375	21785425		27		21785375	21785425	0,51,102
chr2L	21786875	21786925		27		21786875	21786925	0,51,102
chr2L	21786925	21786975		27		21786925	21786975	0,51,102
chr2L	21786975	21787025		27		21786975	21787025	0,51,102
chr2L	21787025	21787075		27		21787025	21787075	0,51,102
chr2L	21787075	21787125		27		21787075	21787125	0,51,102
chr2L	21789375	21789425		27		21789375	21789425	0,51,102
chr2L	21789725	21789775		27		21789725	21789775	0,51,102
chr2L	21789775	21789825		27		21789775	21789825	0,51,102
chr2L	21789825	21789875		27		21789825	21789875	0,51,102
chr2L	21789875	21789925		27		21789875	21789925	0,51,102
chr2L	21790675	21790725		27		21790675	21790725	0,51,102
chr2L	21790775	21790825		27		21790775	21790825	0,51,102
chr2L	21790825	21790875		27		21790825	21790875	0,51,102
chr2L	21790875	21790925		27		21790875	21790925	0,51,102
chr2L	21791825	21791875		27		21791825	21791875	0,51,102
chr2L	21791925	21791975		27		21791925	21791975	0,51,102
chr2L	21797225	21797275		27		21797225	21797275	0,51,102
chr2L	21797925	21797975		27		21797925	21797975	0,51,102
chr2L	21797975	21798025		27		21797975	21798025	0,51,102
chr2L	21798025	21798075		27		21798025	21798075	0,51,102
chr2L	21798925	21798975		27		21798925	21798975	0,51,102
chr2L	21798975	21799025		27		21798975	21799025	0,51,102
chr2L	21799025	21799075		27		21799025	21799075	0,51,102
chr2L	21799075	21799125		27		21799075	21799125	0,51,102
chr2L	21799125	21799175		27		21799125	21799175	0,51,102
chr2L	21799175	21799225		27		21799175	21799225	0,51,102
chr2L	21799225	21799275		27		21799225	21799275	0,51,102
chr2L	21799275	21799325		27		21799275	21799325	0,51,102
chr2L	21799725	21799775		27		21799725	21799775	0,51,102
chr2L	21799775	21799825		27		21799775	21799825	0,51,102
chr2L	21799825	21799875		27		21799825	21799875	0,51,102
chr2L	21799875	21799925		27		21799875	21799925	0,51,102
chr2L	21800075	21800125		27		21800075	21800125	0,51,102
chr2L	21800125	21800175		27		21800125	21800175	0,51,102
chr2L	21800775	21800825		27		21800775	21800825	0,51,102
chr2L	21800825	21800875		27		21800825	21800875	0,51,102
chr2L	21800875	21800925		27		21800875	21800925	0,51,102
chr2L	21800925	21800975		27		21800925	21800975	0,51,102
chr2L	21800975	21801025		27		21800975	21801025	0,51,102
chr2L	21801025	21801075		27		21801025	21801075	0,51,102
chr2L	21801575	21801625		27		21801575	21801625	0,51,102
chr2L	21801625	21801675		27		21801625	21801675	0,51,102
chr2L	21801675	21801725		27		21801675	21801725	0,51,102
chr2L	21801725	21801775		27		21801725	21801775	0,51,102
chr2L	21801775	21801825		27		21801775	21801825	0,51,102
chr2L	21801825	21801875		27		21801825	21801875	0,51,102
chr2L	21801875	21801925		27		21801875	21801925	0,51,102
chr2L	21801925	21801975		27		21801925	21801975	0,51,102
chr2L	21801975	21802025		27		21801975	21802025	0,51,102
chr2L	21802025	21802075		27		21802025	21802075	0,51,102
chr2L	21802275	21802325		27		21802275	21802325	0,51,102
chr2L	21802325	21802375		27		21802325	21802375	0,51,102
chr2L	21802375	21802425		27		21802375	21802425	0,51,102
chr2L	21803875	21803925		27		21803875	21803925	0,51,102
chr2L	21803925	21803975		27		21803925	21803975	0,51,102
chr2L	21803975	21804025		27		21803975	21804025	0,51,102
chr2L	21804025	21804075		27		21804025	21804075	0,51,102
chr2L	21804075	21804125		27		21804075	21804125	0,51,102
chr2L	21804125	21804175		27		21804125	21804175	0,51,102
chr2L	21804175	21804225		27		21804175	21804225	0,51,102
chr2L	21804225	21804275		27		21804225	21804275	0,51,102
chr2L	21804275	21804325		27		21804275	21804325	0,51,102
chr2L	21804325	21804375		27		21804325	21804375	0,51,102
chr2L	21804375	21804425		27		21804375	21804425	0,51,102
chr2L	21804425	21804475		27		21804425	21804475	0,51,102
chr2L	21804475	21804525		27		21804475	21804525	0,51,102
chr2L	21804625	21804675		27		21804625	21804675	0,51,102
chr2L	21804675	21804725		27		21804675	21804725	0,51,102
chr2L	21804725	21804775		27		21804725	21804775	0,51,102
chr2L	21804775	21804825		27		21804775	21804825	0,51,102
chr2L	21804825	21804875		27		21804825	21804875	0,51,102
chr2L	21804875	21804925		27		21804875	21804925	0,51,102
chr2L	21804925	21804975		27		21804925	21804975	0,51,102
chr2L	21804975	21805025		27		21804975	21805025	0,51,102
chr2L	21805025	21805075		27		21805025	21805075	0,51,102
chr2L	21805275	21805325		27		21805275	21805325	0,51,102
chr2L	21805925	21805975		27		21805925	21805975	0,51,102
chr2L	21805975	21806025		27		21805975	21806025	0,51,102
chr2L	21806025	21806075		27		21806025	21806075	0,51,102
chr2L	21806425	21806475		27		21806425	21806475	0,51,102
chr2L	21806475	21806525		27		21806475	21806525	0,51,102
chr2L	21806525	21806575		27		21806525	21806575	0,51,102
chr2L	21806575	21806625		27		21806575	21806625	0,51,102
chr2L	21806625	21806675		27		21806625	21806675	0,51,102
chr2L	21806675	21806725		27		21806675	21806725	0,51,102
chr2L	21806725	21806775		27		21806725	21806775	0,51,102
chr2L	21806775	21806825		27		21806775	21806825	0,51,102
chr2L	21807175	21807225		27		21807175	21807225	0,51,102
chr2L	21807225	21807275		27		21807225	21807275	0,51,102
chr2L	21807275	21807325		27		21807275	21807325	0,51,102
chr2L	21807325	21807375		27		21807325	21807375	0,51,102
chr2L	21807375	21807425		27		21807375	21807425	0,51,102
chr2L	21807425	21807475		27		21807425	21807475	0,51,102
chr2L	21807475	21807525		27		21807475	21807525	0,51,102
chr2L	21807525	21807575		27		21807525	21807575	0,51,102
chr2L	21807575	21807625		27		21807575	21807625	0,51,102
chr2L	21807625	21807675		27		21807625	21807675	0,51,102
chr2L	21807675	21807725		27		21807675	21807725	0,51,102
chr2L	21807725	21807775		27		21807725	21807775	0,51,102
chr2L	21807975	21808025		27		21807975	21808025	0,51,102
chr2L	21808025	21808075		27		21808025	21808075	0,51,102
chr2L	21808075	21808125		27		21808075	21808125	0,51,102
chr2L	21808125	21808175		27		21808125	21808175	0,51,102
chr2L	21808375	21808425		27		21808375	21808425	0,51,102
chr2L	21808425	21808475		27		21808425	21808475	0,51,102
chr2L	21808475	21808525		27		21808475	21808525	0,51,102
chr2L	21808525	21808575		27		21808525	21808575	0,51,102
chr2L	21808575	21808625		27		21808575	21808625	0,51,102
chr2L	21808625	21808675		27		21808625	21808675	0,51,102
chr2L	21808675	21808725		27		21808675	21808725	0,51,102
chr2L	21808725	21808775		27		21808725	21808775	0,51,102
chr2L	21808775	21808825		27		21808775	21808825	0,51,102
chr2L	21808825	21808875		27		21808825	21808875	0,51,102
chr2L	21808875	21808925		27		21808875	21808925	0,51,102
chr2L	21808925	21808975		27		21808925	21808975	0,51,102
chr2L	21808975	21809025		27		21808975	21809025	0,51,102
chr2L	21809025	21809075		27		21809025	21809075	0,51,102
chr2L	21809075	21809125		27		21809075	21809125	0,51,102
chr2L	21809125	21809175		27		21809125	21809175	0,51,102
chr2L	21809175	21809225		27		21809175	21809225	0,51,102
chr2L	21809225	21809275		27		21809225	21809275	0,51,102
chr2L	21809275	21809325		27		21809275	21809325	0,51,102
chr2L	21809325	21809375		27		21809325	21809375	0,51,102
chr2L	21809375	21809425		27		21809375	21809425	0,51,102
chr2L	21809425	21809475		27		21809425	21809475	0,51,102
chr2L	21809475	21809525		27		21809475	21809525	0,51,102
chr2L	21809575	21809625		27		21809575	21809625	0,51,102
chr2L	21809625	21809675		27		21809625	21809675	0,51,102
chr2L	21809675	21809725		27		21809675	21809725	0,51,102
chr2L	21809725	21809775		27		21809725	21809775	0,51,102
chr2L	21809775	21809825		27		21809775	21809825	0,51,102
chr2L	21810025	21810075		27		21810025	21810075	0,51,102
chr2L	21810125	21810175		27		21810125	21810175	0,51,102
chr2L	21810175	21810225		27		21810175	21810225	0,51,102
chr2L	21810225	21810275		27		21810225	21810275	0,51,102
chr2L	21810275	21810325		27		21810275	21810325	0,51,102
chr2L	21810625	21810675		27		21810625	21810675	0,51,102
chr2L	21810675	21810725		27		21810675	21810725	0,51,102
chr2L	21810875	21810925		27		21810875	21810925	0,51,102
chr2L	21810925	21810975		27		21810925	21810975	0,51,102
chr2L	21810975	21811025		27		21810975	21811025	0,51,102
chr2L	21811025	21811075		27		21811025	21811075	0,51,102
chr2L	21811075	21811125		27		21811075	21811125	0,51,102
chr2L	21811125	21811175		27		21811125	21811175	0,51,102
chr2L	21811175	21811225		27		21811175	21811225	0,51,102
chr2L	21811225	21811275		27		21811225	21811275	0,51,102
chr2L	21811275	21811325		27		21811275	21811325	0,51,102
chr2L	21811475	21811525		27		21811475	21811525	0,51,102
chr2L	21811625	21811675		27		21811625	21811675	0,51,102
chr2L	21811675	21811725		27		21811675	21811725	0,51,102
chr2L	21811725	21811775		27		21811725	21811775	0,51,102
chr2L	21811775	21811825		27		21811775	21811825	0,51,102
chr2L	21812075	21812125		27		21812075	21812125	0,51,102
chr2L	21812125	21812175		27		21812125	21812175	0,51,102
chr2L	21812175	21812225		27		21812175	21812225	0,51,102
chr2L	21812225	21812275		27		21812225	21812275	0,51,102
chr2L	21812275	21812325		27		21812275	21812325	0,51,102
chr2L	21812325	21812375		27		21812325	21812375	0,51,102
chr2L	21812375	21812425		27		21812375	21812425	0,51,102
chr2L	21812425	21812475		27		21812425	21812475	0,51,102
chr2L	21812475	21812525		27		21812475	21812525	0,51,102
chr2L	21812925	21812975		27		21812925	21812975	0,51,102
chr2L	21812975	21813025		27		21812975	21813025	0,51,102
chr2L	21813025	21813075		27		21813025	21813075	0,51,102
chr2L	21813075	21813125		27		21813075	21813125	0,51,102
chr2L	21813125	21813175		27		21813125	21813175	0,51,102
chr2L	21813175	21813225		27		21813175	21813225	0,51,102
chr2L	21813325	21813375		27		21813325	21813375	0,51,102
chr2L	21813375	21813425		27		21813375	21813425	0,51,102
chr2L	21813425	21813475		27		21813425	21813475	0,51,102
chr2L	21813475	21813525		27		21813475	21813525	0,51,102
chr2L	21814675	21814725		27		21814675	21814725	0,51,102
chr2L	21814725	21814775		27		21814725	21814775	0,51,102
chr2L	21814775	21814825		27		21814775	21814825	0,51,102
chr2L	21814825	21814875		27		21814825	21814875	0,51,102
chr2L	21814875	21814925		27		21814875	21814925	0,51,102
chr2L	21814925	21814975		27		21814925	21814975	0,51,102
chr2L	21814975	21815025		27		21814975	21815025	0,51,102
chr2L	21815025	21815075		27		21815025	21815075	0,51,102
chr2L	21815075	21815125		27		21815075	21815125	0,51,102
chr2L	21815125	21815175		27		21815125	21815175	0,51,102
chr2L	21815175	21815225		27		21815175	21815225	0,51,102
chr2L	21815575	21815625		27		21815575	21815625	0,51,102
chr2L	21815625	21815675		27		21815625	21815675	0,51,102
chr2L	21815675	21815725		27		21815675	21815725	0,51,102
chr2L	21815725	21815775		27		21815725	21815775	0,51,102
chr2L	21815775	21815825		27		21815775	21815825	0,51,102
chr2L	21815825	21815875		27		21815825	21815875	0,51,102
chr2L	21815875	21815925		27		21815875	21815925	0,51,102
chr2L	21815925	21815975		27		21815925	21815975	0,51,102
chr2L	21815975	21816025		27		21815975	21816025	0,51,102
chr2L	21816025	21816075		27		21816025	21816075	0,51,102
chr2L	21816075	21816125		27		21816075	21816125	0,51,102
chr2L	21816175	21816225		27		21816175	21816225	0,51,102
chr2L	21816225	21816275		27		21816225	21816275	0,51,102
chr2L	21816275	21816325		27		21816275	21816325	0,51,102
chr2L	21816325	21816375		27		21816325	21816375	0,51,102
chr2L	21816375	21816425		27		21816375	21816425	0,51,102
chr2L	21816475	21816525		27		21816475	21816525	0,51,102
chr2L	21816525	21816575		27		21816525	21816575	0,51,102
chr2L	21816575	21816625		27		21816575	21816625	0,51,102
chr2L	21816625	21816675		27		21816625	21816675	0,51,102
chr2L	21816675	21816725		27		21816675	21816725	0,51,102
chr2L	21817475	21817525		27		21817475	21817525	0,51,102
chr2L	21817525	21817575		27		21817525	21817575	0,51,102
chr2L	21818225	21818275		27		21818225	21818275	0,51,102
chr2L	21818275	21818325		27		21818275	21818325	0,51,102
chr2L	21818325	21818375		27		21818325	21818375	0,51,102
chr2L	21818725	21818775		27		21818725	21818775	0,51,102
chr2L	21818775	21818825		27		21818775	21818825	0,51,102
chr2L	21818825	21818875		27		21818825	21818875	0,51,102
chr2L	21818875	21818925		27		21818875	21818925	0,51,102
chr2L	21818925	21818975		27		21818925	21818975	0,51,102
chr2L	21818975	21819025		27		21818975	21819025	0,51,102
chr2L	21819025	21819075		27		21819025	21819075	0,51,102
chr2L	21819075	21819125		27		21819075	21819125	0,51,102
chr2L	21819475	21819525		27		21819475	21819525	0,51,102
chr2L	21819525	21819575		27		21819525	21819575	0,51,102
chr2L	21819575	21819625		27		21819575	21819625	0,51,102
chr2L	21819625	21819675		27		21819625	21819675	0,51,102
chr2L	21819675	21819725		27		21819675	21819725	0,51,102
chr2L	21819725	21819775		27		21819725	21819775	0,51,102
chr2L	21819775	21819825		27		21819775	21819825	0,51,102
chr2L	21819825	21819875		27		21819825	21819875	0,51,102
chr2L	21819875	21819925		27		21819875	21819925	0,51,102
chr2L	21819925	21819975		27		21819925	21819975	0,51,102
chr2L	21819975	21820025		27		21819975	21820025	0,51,102
chr2L	21820025	21820075		27		21820025	21820075	0,51,102
chr2L	21820075	21820125		27		21820075	21820125	0,51,102
chr2L	21820125	21820175		27		21820125	21820175	0,51,102
chr2L	21820175	21820225		27		21820175	21820225	0,51,102
chr2L	21820225	21820275		27		21820225	21820275	0,51,102
chr2L	21820275	21820325		27		21820275	21820325	0,51,102
chr2L	21820875	21820925		27		21820875	21820925	0,51,102
chr2L	21820925	21820975		27		21820925	21820975	0,51,102
chr2L	21820975	21821025		27		21820975	21821025	0,51,102
chr2L	21821025	21821075		27		21821025	21821075	0,51,102
chr2L	21821075	21821125		27		21821075	21821125	0,51,102
chr2L	21821125	21821175		27		21821125	21821175	0,51,102
chr2L	21821175	21821225		27		21821175	21821225	0,51,102
chr2L	21822025	21822075		27		21822025	21822075	0,51,102
chr2L	21822075	21822125		27		21822075	21822125	0,51,102
chr2L	21822125	21822175		27		21822125	21822175	0,51,102
chr2L	21822175	21822225		27		21822175	21822225	0,51,102
chr2L	21822225	21822275		27		21822225	21822275	0,51,102
chr2L	21822275	21822325		27		21822275	21822325	0,51,102
chr2L	21822325	21822375		27		21822325	21822375	0,51,102
chr2L	21822375	21822425		27		21822375	21822425	0,51,102
chr2L	21822825	21822875		27		21822825	21822875	0,51,102
chr2L	21822875	21822925		27		21822875	21822925	0,51,102
chr2L	21823575	21823625		27		21823575	21823625	0,51,102
chr2L	21823625	21823675		27		21823625	21823675	0,51,102
chr2L	21823725	21823775		27		21823725	21823775	0,51,102
chr2L	21824275	21824325		27		21824275	21824325	0,51,102
chr2L	21824375	21824425		27		21824375	21824425	0,51,102
chr2L	21824425	21824475		27		21824425	21824475	0,51,102
chr2L	21824525	21824575		27		21824525	21824575	0,51,102
chr2L	21837375	21837425		27		21837375	21837425	0,51,102
chr2L	21837425	21837475		27		21837425	21837475	0,51,102
chr2L	21837475	21837525		27		21837475	21837525	0,51,102
chr2L	21837525	21837575		27		21837525	21837575	0,51,102
chr2L	21837625	21837675		27		21837625	21837675	0,51,102
chr2L	21837875	21837925		27		21837875	21837925	0,51,102
chr2L	21838025	21838075		27		21838025	21838075	0,51,102
chr2L	21838075	21838125		27		21838075	21838125	0,51,102
chr2L	21838125	21838175		27		21838125	21838175	0,51,102
chr2L	21838175	21838225		27		21838175	21838225	0,51,102
chr2L	21838225	21838275		27		21838225	21838275	0,51,102
chr2L	21838275	21838325		27		21838275	21838325	0,51,102
chr2L	21838325	21838375		27		21838325	21838375	0,51,102
chr2L	21838375	21838425		27		21838375	21838425	0,51,102
chr2L	21838425	21838475		27		21838425	21838475	0,51,102
chr2L	21838475	21838525		27		21838475	21838525	0,51,102
chr2L	21838525	21838575		27		21838525	21838575	0,51,102
chr2L	21838575	21838625		27		21838575	21838625	0,51,102
chr2L	21838725	21838775		27		21838725	21838775	0,51,102
chr2L	21838775	21838825		27		21838775	21838825	0,51,102
chr2L	21838825	21838875		27		21838825	21838875	0,51,102
chr2L	21838875	21838925		27		21838875	21838925	0,51,102
chr2L	21838925	21838975		27		21838925	21838975	0,51,102
chr2L	21838975	21839025		27		21838975	21839025	0,51,102
chr2L	21839025	21839075		27		21839025	21839075	0,51,102
chr2L	21839075	21839125		27		21839075	21839125	0,51,102
chr2L	21839125	21839175		27		21839125	21839175	0,51,102
chr2L	21839175	21839225		27		21839175	21839225	0,51,102
chr2L	21839225	21839275		27		21839225	21839275	0,51,102
chr2L	21839275	21839325		27		21839275	21839325	0,51,102
chr2L	21839325	21839375		27		21839325	21839375	0,51,102
chr2L	21839375	21839425		27		21839375	21839425	0,51,102
chr2L	21839425	21839475		27		21839425	21839475	0,51,102
chr2L	21839475	21839525		27		21839475	21839525	0,51,102
chr2L	21839525	21839575		27		21839525	21839575	0,51,102
chr2L	21839775	21839825		27		21839775	21839825	0,51,102
chr2L	21839825	21839875		27		21839825	21839875	0,51,102
chr2L	21839875	21839925		27		21839875	21839925	0,51,102
chr2L	21839925	21839975		27		21839925	21839975	0,51,102
chr2L	21839975	21840025		27		21839975	21840025	0,51,102
chr2L	21840025	21840075		27		21840025	21840075	0,51,102
chr2L	21840075	21840125		27		21840075	21840125	0,51,102
chr2L	21840125	21840175		27		21840125	21840175	0,51,102
chr2L	21840175	21840225		27		21840175	21840225	0,51,102
chr2L	21840225	21840275		27		21840225	21840275	0,51,102
chr2L	21840275	21840325		27		21840275	21840325	0,51,102
chr2L	21840325	21840375		27		21840325	21840375	0,51,102
chr2L	21840375	21840425		27		21840375	21840425	0,51,102
chr2L	21840425	21840475		27		21840425	21840475	0,51,102
chr2L	21840825	21840875		27		21840825	21840875	0,51,102
chr2L	21840875	21840925		27		21840875	21840925	0,51,102
chr2L	21840925	21840975		27		21840925	21840975	0,51,102
chr2L	21840975	21841025		27		21840975	21841025	0,51,102
chr2L	21841025	21841075		27		21841025	21841075	0,51,102
chr2L	21841075	21841125		27		21841075	21841125	0,51,102
chr2L	21841125	21841175		27		21841125	21841175	0,51,102
chr2L	21841175	21841225		27		21841175	21841225	0,51,102
chr2L	21841225	21841275		27		21841225	21841275	0,51,102
chr2L	21841725	21841775		27		21841725	21841775	0,51,102
chr2L	21841775	21841825		27		21841775	21841825	0,51,102
chr2L	21841825	21841875		27		21841825	21841875	0,51,102
chr2L	21842675	21842725		27		21842675	21842725	0,51,102
chr2L	21842725	21842775		27		21842725	21842775	0,51,102
chr2L	21842775	21842825		27		21842775	21842825	0,51,102
chr2L	21842825	21842875		27		21842825	21842875	0,51,102
chr2L	21842875	21842925		27		21842875	21842925	0,51,102
chr2L	21842925	21842975		27		21842925	21842975	0,51,102
chr2L	21842975	21843025		27		21842975	21843025	0,51,102
chr2L	21843025	21843075		27		21843025	21843075	0,51,102
chr2L	21843075	21843125		27		21843075	21843125	0,51,102
chr2L	21843125	21843175		27		21843125	21843175	0,51,102
chr2L	21843175	21843225		27		21843175	21843225	0,51,102
chr2L	21843225	21843275		27		21843225	21843275	0,51,102
chr2L	21843275	21843325		27		21843275	21843325	0,51,102
chr2L	21843725	21843775		27		21843725	21843775	0,51,102
chr2L	21843775	21843825		27		21843775	21843825	0,51,102
chr2L	21843825	21843875		27		21843825	21843875	0,51,102
chr2L	21843875	21843925		27		21843875	21843925	0,51,102
chr2L	21844125	21844175		27		21844125	21844175	0,51,102
chr2L	21844175	21844225		27		21844175	21844225	0,51,102
chr2L	21844225	21844275		27		21844225	21844275	0,51,102
chr2L	21844275	21844325		27		21844275	21844325	0,51,102
chr2L	21844725	21844775		27		21844725	21844775	0,51,102
chr2L	21845025	21845075		27		21845025	21845075	0,51,102
chr2L	21845075	21845125		27		21845075	21845125	0,51,102
chr2L	21845775	21845825		27		21845775	21845825	0,51,102
chr2L	21845825	21845875		27		21845825	21845875	0,51,102
chr2L	21846875	21846925		27		21846875	21846925	0,51,102
chr2L	21846925	21846975		27		21846925	21846975	0,51,102
chr2L	21846975	21847025		27		21846975	21847025	0,51,102
chr2L	21847025	21847075		27		21847025	21847075	0,51,102
chr2L	21847125	21847175		27		21847125	21847175	0,51,102
chr2L	21847175	21847225		27		21847175	21847225	0,51,102
chr2L	21847225	21847275		27		21847225	21847275	0,51,102
chr2L	21847275	21847325		27		21847275	21847325	0,51,102
chr2L	21847325	21847375		27		21847325	21847375	0,51,102
chr2L	21847375	21847425		27		21847375	21847425	0,51,102
chr2L	21847425	21847475		27		21847425	21847475	0,51,102
chr2L	21847475	21847525		27		21847475	21847525	0,51,102
chr2L	21847525	21847575		27		21847525	21847575	0,51,102
chr2L	21847575	21847625		27		21847575	21847625	0,51,102
chr2L	21847625	21847675		27		21847625	21847675	0,51,102
chr2L	21848325	21848375		27		21848325	21848375	0,51,102
chr2L	21848375	21848425		27		21848375	21848425	0,51,102
chr2L	21848425	21848475		27		21848425	21848475	0,51,102
chr2L	21848475	21848525		27		21848475	21848525	0,51,102
chr2L	21848525	21848575		27		21848525	21848575	0,51,102
chr2L	21848575	21848625		27		21848575	21848625	0,51,102
chr2L	21848625	21848675		27		21848625	21848675	0,51,102
chr2L	21848675	21848725		27		21848675	21848725	0,51,102
chr2L	21848725	21848775		27		21848725	21848775	0,51,102
chr2L	21848775	21848825		27		21848775	21848825	0,51,102
chr2L	21849775	21849825		27		21849775	21849825	0,51,102
chr2L	21849825	21849875		27		21849825	21849875	0,51,102
chr2L	21849875	21849925		27		21849875	21849925	0,51,102
chr2L	21849925	21849975		27		21849925	21849975	0,51,102
chr2L	21849975	21850025		27		21849975	21850025	0,51,102
chr2L	21850125	21850175		27		21850125	21850175	0,51,102
chr2L	21854025	21854075		27		21854025	21854075	0,51,102
chr2L	21854075	21854125		27		21854075	21854125	0,51,102
chr2L	21855175	21855225		27		21855175	21855225	0,51,102
chr2L	21859125	21859175		27		21859125	21859175	0,51,102
chr2L	21859175	21859225		27		21859175	21859225	0,51,102
chr2L	21859225	21859275		27		21859225	21859275	0,51,102
chr2L	21859275	21859325		27		21859275	21859325	0,51,102
chr2L	21859325	21859375		27		21859325	21859375	0,51,102
chr2L	21859375	21859425		27		21859375	21859425	0,51,102
chr2L	21863175	21863225		27		21863175	21863225	0,51,102
chr2L	21863325	21863375		27		21863325	21863375	0,51,102
chr2L	21863425	21863475		27		21863425	21863475	0,51,102
chr2L	21863475	21863525		27		21863475	21863525	0,51,102
chr2L	21865075	21865125		27		21865075	21865125	0,51,102
chr2L	21865125	21865175		27		21865125	21865175	0,51,102
chr2L	21865175	21865225		27		21865175	21865225	0,51,102
chr2L	21865225	21865275		27		21865225	21865275	0,51,102
chr2L	21865275	21865325		27		21865275	21865325	0,51,102
chr2L	21865325	21865375		27		21865325	21865375	0,51,102
chr2L	21865375	21865425		27		21865375	21865425	0,51,102
chr2L	21865725	21865775		27		21865725	21865775	0,51,102
chr2L	21865775	21865825		27		21865775	21865825	0,51,102
chr2L	21865825	21865875		27		21865825	21865875	0,51,102
chr2L	21865875	21865925		27		21865875	21865925	0,51,102
chr2L	21865925	21865975		27		21865925	21865975	0,51,102
chr2L	21865975	21866025		27		21865975	21866025	0,51,102
chr2L	21866025	21866075		27		21866025	21866075	0,51,102
chr2L	21866075	21866125		27		21866075	21866125	0,51,102
chr2L	21866125	21866175		27		21866125	21866175	0,51,102
chr2L	21866175	21866225		27		21866175	21866225	0,51,102
chr2L	21866225	21866275		27		21866225	21866275	0,51,102
chr2L	21866275	21866325		27		21866275	21866325	0,51,102
chr2L	21866325	21866375		27		21866325	21866375	0,51,102
chr2L	21866375	21866425		27		21866375	21866425	0,51,102
chr2L	21866425	21866475		27		21866425	21866475	0,51,102
chr2L	21867225	21867275		27		21867225	21867275	0,51,102
chr2L	21867275	21867325		27		21867275	21867325	0,51,102
chr2L	21867325	21867375		27		21867325	21867375	0,51,102
chr2L	21867375	21867425		27		21867375	21867425	0,51,102
chr2L	21867425	21867475		27		21867425	21867475	0,51,102
chr2L	21867475	21867525		27		21867475	21867525	0,51,102
chr2L	21867525	21867575		27		21867525	21867575	0,51,102
chr2L	21867575	21867625		27		21867575	21867625	0,51,102
chr2L	21867625	21867675		27		21867625	21867675	0,51,102
chr2L	21867675	21867725		27		21867675	21867725	0,51,102
chr2L	21867925	21867975		27		21867925	21867975	0,51,102
chr2L	21867975	21868025		27		21867975	21868025	0,51,102
chr2L	21868025	21868075		27		21868025	21868075	0,51,102
chr2L	21868075	21868125		27		21868075	21868125	0,51,102
chr2L	21868125	21868175		27		21868125	21868175	0,51,102
chr2L	21868175	21868225		27		21868175	21868225	0,51,102
chr2L	21868225	21868275		27		21868225	21868275	0,51,102
chr2L	21868275	21868325		27		21868275	21868325	0,51,102
chr2L	21868325	21868375		27		21868325	21868375	0,51,102
chr2L	21868375	21868425		27		21868375	21868425	0,51,102
chr2L	21868425	21868475		27		21868425	21868475	0,51,102
chr2L	21868475	21868525		27		21868475	21868525	0,51,102
chr2L	21868525	21868575		27		21868525	21868575	0,51,102
chr2L	21868575	21868625		27		21868575	21868625	0,51,102
chr2L	21868625	21868675		27		21868625	21868675	0,51,102
chr2L	21868675	21868725		27		21868675	21868725	0,51,102
chr2L	21868725	21868775		27		21868725	21868775	0,51,102
chr2L	21870525	21870575		27		21870525	21870575	0,51,102
chr2L	21871325	21871375		27		21871325	21871375	0,51,102
chr2L	21871375	21871425		27		21871375	21871425	0,51,102
chr2L	21871425	21871475		27		21871425	21871475	0,51,102
chr2L	21871475	21871525		27		21871475	21871525	0,51,102
chr2L	21871525	21871575		27		21871525	21871575	0,51,102
chr2L	21875175	21875225		27		21875175	21875225	0,51,102
chr2L	21875475	21875525		27		21875475	21875525	0,51,102
chr2L	21875525	21875575		27		21875525	21875575	0,51,102
chr2L	21876675	21876725		27		21876675	21876725	0,51,102
chr2L	21876775	21876825		27		21876775	21876825	0,51,102
chr2L	21876825	21876875		27		21876825	21876875	0,51,102
chr2L	21876875	21876925		27		21876875	21876925	0,51,102
chr2L	21876925	21876975		27		21876925	21876975	0,51,102
chr2L	21876975	21877025		27		21876975	21877025	0,51,102
chr2L	21877025	21877075		27		21877025	21877075	0,51,102
chr2L	21877075	21877125		27		21877075	21877125	0,51,102
chr2L	21877125	21877175		27		21877125	21877175	0,51,102
chr2L	21880825	21880875		27		21880825	21880875	0,51,102
chr2L	21880875	21880925		27		21880875	21880925	0,51,102
chr2L	21880925	21880975		27		21880925	21880975	0,51,102
chr2L	21880975	21881025		27		21880975	21881025	0,51,102
chr2L	21881025	21881075		27		21881025	21881075	0,51,102
chr2L	21881075	21881125		27		21881075	21881125	0,51,102
chr2L	21881125	21881175		27		21881125	21881175	0,51,102
chr2L	21881175	21881225		27		21881175	21881225	0,51,102
chr2L	21882125	21882175		27		21882125	21882175	0,51,102
chr2L	21882325	21882375		27		21882325	21882375	0,51,102
chr2L	21882375	21882425		27		21882375	21882425	0,51,102
chr2L	21882425	21882475		27		21882425	21882475	0,51,102
chr2L	21882475	21882525		27		21882475	21882525	0,51,102
chr2L	21882825	21882875		27		21882825	21882875	0,51,102
chr2L	21882875	21882925		27		21882875	21882925	0,51,102
chr2L	21882925	21882975		27		21882925	21882975	0,51,102
chr2L	21883025	21883075		27		21883025	21883075	0,51,102
chr2L	21883325	21883375		27		21883325	21883375	0,51,102
chr2L	21886775	21886825		27		21886775	21886825	0,51,102
chr2L	21886825	21886875		27		21886825	21886875	0,51,102
chr2L	21886875	21886925		27		21886875	21886925	0,51,102
chr2L	21886925	21886975		27		21886925	21886975	0,51,102
chr2L	21886975	21887025		27		21886975	21887025	0,51,102
chr2L	21887025	21887075		27		21887025	21887075	0,51,102
chr2L	21887075	21887125		27		21887075	21887125	0,51,102
chr2L	21887375	21887425		27		21887375	21887425	0,51,102
chr2L	21887425	21887475		27		21887425	21887475	0,51,102
chr2L	21888925	21888975		27		21888925	21888975	0,51,102
chr2L	21888975	21889025		27		21888975	21889025	0,51,102
chr2L	21889025	21889075		27		21889025	21889075	0,51,102
chr2L	21889075	21889125		27		21889075	21889125	0,51,102
chr2L	21889125	21889175		27		21889125	21889175	0,51,102
chr2L	21889175	21889225		27		21889175	21889225	0,51,102
chr2L	21890425	21890475		27		21890425	21890475	0,51,102
chr2L	21890475	21890525		27		21890475	21890525	0,51,102
chr2L	21890525	21890575		27		21890525	21890575	0,51,102
chr2L	21890575	21890625		27		21890575	21890625	0,51,102
chr2L	21890625	21890675		27		21890625	21890675	0,51,102
chr2L	21890675	21890725		27		21890675	21890725	0,51,102
chr2L	21890725	21890775		27		21890725	21890775	0,51,102
chr2L	21890775	21890825		27		21890775	21890825	0,51,102
chr2L	21890825	21890875		27		21890825	21890875	0,51,102
chr2L	21891125	21891175		27		21891125	21891175	0,51,102
chr2L	21891325	21891375		27		21891325	21891375	0,51,102
chr2L	21891375	21891425		27		21891375	21891425	0,51,102
chr2L	21891425	21891475		27		21891425	21891475	0,51,102
chr2L	21891475	21891525		27		21891475	21891525	0,51,102
chr2L	21891575	21891625		27		21891575	21891625	0,51,102
chr2L	21891625	21891675		27		21891625	21891675	0,51,102
chr2L	21891675	21891725		27		21891675	21891725	0,51,102
chr2L	21891725	21891775		27		21891725	21891775	0,51,102
chr2L	21891775	21891825		27		21891775	21891825	0,51,102
chr2L	21891825	21891875		27		21891825	21891875	0,51,102
chr2L	21891975	21892025		27		21891975	21892025	0,51,102
chr2L	21892025	21892075		27		21892025	21892075	0,51,102
chr2L	21892525	21892575		27		21892525	21892575	0,51,102
chr2L	21892575	21892625		27		21892575	21892625	0,51,102
chr2L	21892625	21892675		27		21892625	21892675	0,51,102
chr2L	21892675	21892725		27		21892675	21892725	0,51,102
chr2L	21893275	21893325		27		21893275	21893325	0,51,102
chr2L	21900725	21900775		27		21900725	21900775	0,51,102
chr2L	21901675	21901725		27		21901675	21901725	0,51,102
chr2L	21902975	21903025		27		21902975	21903025	0,51,102
chr2L	21903025	21903075		27		21903025	21903075	0,51,102
chr2L	21903125	21903175		27		21903125	21903175	0,51,102
chr2L	21903275	21903325		27		21903275	21903325	0,51,102
chr2L	21903525	21903575		27		21903525	21903575	0,51,102
chr2L	21904025	21904075		27		21904025	21904075	0,51,102
chr2L	21904075	21904125		27		21904075	21904125	0,51,102
chr2L	21904125	21904175		27		21904125	21904175	0,51,102
chr2L	21904175	21904225		27		21904175	21904225	0,51,102
chr2L	21905125	21905175		27		21905125	21905175	0,51,102
chr2L	21905175	21905225		27		21905175	21905225	0,51,102
chr2L	21905225	21905275		27		21905225	21905275	0,51,102
chr2L	21905275	21905325		27		21905275	21905325	0,51,102
chr2L	21906075	21906125		27		21906075	21906125	0,51,102
chr2L	21906125	21906175		27		21906125	21906175	0,51,102
chr2L	21906175	21906225		27		21906175	21906225	0,51,102
chr2L	21906225	21906275		27		21906225	21906275	0,51,102
chr2L	21906275	21906325		27		21906275	21906325	0,51,102
chr2L	21906325	21906375		27		21906325	21906375	0,51,102
chr2L	21906375	21906425		27		21906375	21906425	0,51,102
chr2L	21906425	21906475		27		21906425	21906475	0,51,102
chr2L	21906475	21906525		27		21906475	21906525	0,51,102
chr2L	21906525	21906575		27		21906525	21906575	0,51,102
chr2L	21906575	21906625		27		21906575	21906625	0,51,102
chr2L	21906625	21906675		27		21906625	21906675	0,51,102
chr2L	21906675	21906725		27		21906675	21906725	0,51,102
chr2L	21906725	21906775		27		21906725	21906775	0,51,102
chr2L	21906775	21906825		27		21906775	21906825	0,51,102
chr2L	21906825	21906875		27		21906825	21906875	0,51,102
chr2L	21906875	21906925		27		21906875	21906925	0,51,102
chr2L	21906925	21906975		27		21906925	21906975	0,51,102
chr2L	21907175	21907225		27		21907175	21907225	0,51,102
chr2L	21907225	21907275		27		21907225	21907275	0,51,102
chr2L	21907275	21907325		27		21907275	21907325	0,51,102
chr2L	21907375	21907425		27		21907375	21907425	0,51,102
chr2L	21907475	21907525		27		21907475	21907525	0,51,102
chr2L	21907525	21907575		27		21907525	21907575	0,51,102
chr2L	21907575	21907625		27		21907575	21907625	0,51,102
chr2L	21907625	21907675		27		21907625	21907675	0,51,102
chr2L	21907675	21907725		27		21907675	21907725	0,51,102
chr2L	21907725	21907775		27		21907725	21907775	0,51,102
chr2L	21907775	21907825		27		21907775	21907825	0,51,102
chr2L	21908175	21908225		27		21908175	21908225	0,51,102
chr2L	21908225	21908275		27		21908225	21908275	0,51,102
chr2L	21908275	21908325		27		21908275	21908325	0,51,102
chr2L	21921975	21922025		27		21921975	21922025	0,51,102
chr2L	21923975	21924025		27		21923975	21924025	0,51,102
chr2L	21924025	21924075		27		21924025	21924075	0,51,102
chr2L	21924075	21924125		27		21924075	21924125	0,51,102
chr2L	21924475	21924525		27		21924475	21924525	0,51,102
chr2L	21924525	21924575		27		21924525	21924575	0,51,102
chr2L	21924575	21924625		27		21924575	21924625	0,51,102
chr2L	21924625	21924675		27		21924625	21924675	0,51,102
chr2L	21924675	21924725		27		21924675	21924725	0,51,102
chr2L	21925275	21925325		27		21925275	21925325	0,51,102
chr2L	21925325	21925375		27		21925325	21925375	0,51,102
chr2L	21925375	21925425		27		21925375	21925425	0,51,102
chr2L	21925425	21925475		27		21925425	21925475	0,51,102
chr2L	21925475	21925525		27		21925475	21925525	0,51,102
chr2L	21925525	21925575		27		21925525	21925575	0,51,102
chr2L	21925575	21925625		27		21925575	21925625	0,51,102
chr2L	21925625	21925675		27		21925625	21925675	0,51,102
chr2L	21925675	21925725		27		21925675	21925725	0,51,102
chr2L	21925725	21925775		27		21925725	21925775	0,51,102
chr2L	21925775	21925825		27		21925775	21925825	0,51,102
chr2L	21925825	21925875		27		21925825	21925875	0,51,102
chr2L	21925875	21925925		27		21925875	21925925	0,51,102
chr2L	21925925	21925975		27		21925925	21925975	0,51,102
chr2L	21925975	21926025		27		21925975	21926025	0,51,102
chr2L	21926025	21926075		27		21926025	21926075	0,51,102
chr2L	21926075	21926125		27		21926075	21926125	0,51,102
chr2L	21926125	21926175		27		21926125	21926175	0,51,102
chr2L	21926175	21926225		27		21926175	21926225	0,51,102
chr2L	21926225	21926275		27		21926225	21926275	0,51,102
chr2L	21926275	21926325		27		21926275	21926325	0,51,102
chr2L	21926325	21926375		27		21926325	21926375	0,51,102
chr2L	21926375	21926425		27		21926375	21926425	0,51,102
chr2L	21926425	21926475		27		21926425	21926475	0,51,102
chr2L	21926475	21926525		27		21926475	21926525	0,51,102
chr2L	21926525	21926575		27		21926525	21926575	0,51,102
chr2L	21926725	21926775		27		21926725	21926775	0,51,102
chr2L	21926775	21926825		27		21926775	21926825	0,51,102
chr2L	21926825	21926875		27		21926825	21926875	0,51,102
chr2L	21926875	21926925		27		21926875	21926925	0,51,102
chr2L	21926975	21927025		27		21926975	21927025	0,51,102
chr2L	21927125	21927175		27		21927125	21927175	0,51,102
chr2L	21927275	21927325		27		21927275	21927325	0,51,102
chr2L	21927325	21927375		27		21927325	21927375	0,51,102
chr2L	21930075	21930125		27		21930075	21930125	0,51,102
chr2L	21930125	21930175		27		21930125	21930175	0,51,102
chr2L	21939575	21939625		27		21939575	21939625	0,51,102
chr2L	21939725	21939775		27		21939725	21939775	0,51,102
chr2L	21940525	21940575		27		21940525	21940575	0,51,102
chr2L	21942925	21942975		27		21942925	21942975	0,51,102
chr2L	21942975	21943025		27		21942975	21943025	0,51,102
chr2L	21943025	21943075		27		21943025	21943075	0,51,102
chr2L	21943075	21943125		27		21943075	21943125	0,51,102
chr2L	21943275	21943325		27		21943275	21943325	0,51,102
chr2L	21943325	21943375		27		21943325	21943375	0,51,102
chr2L	21945175	21945225		27		21945175	21945225	0,51,102
chr2L	21945225	21945275		27		21945225	21945275	0,51,102
chr2L	21945275	21945325		27		21945275	21945325	0,51,102
chr2L	21945325	21945375		27		21945325	21945375	0,51,102
chr2L	21945375	21945425		27		21945375	21945425	0,51,102
chr2L	21945425	21945475		27		21945425	21945475	0,51,102
chr2L	21945475	21945525		27		21945475	21945525	0,51,102
chr2L	21945525	21945575		27		21945525	21945575	0,51,102
chr2L	21945575	21945625		27		21945575	21945625	0,51,102
chr2L	21945925	21945975		27		21945925	21945975	0,51,102
chr2L	21945975	21946025		27		21945975	21946025	0,51,102
chr2L	21946025	21946075		27		21946025	21946075	0,51,102
chr2L	21946725	21946775		27		21946725	21946775	0,51,102
chr2L	21946775	21946825		27		21946775	21946825	0,51,102
chr2L	21946825	21946875		27		21946825	21946875	0,51,102
chr2L	21946875	21946925		27		21946875	21946925	0,51,102
chr2L	21946925	21946975		27		21946925	21946975	0,51,102
chr2L	21946975	21947025		27		21946975	21947025	0,51,102
chr2L	21947025	21947075		27		21947025	21947075	0,51,102
chr2L	21947075	21947125		27		21947075	21947125	0,51,102
chr2L	21947125	21947175		27		21947125	21947175	0,51,102
chr2L	21947175	21947225		27		21947175	21947225	0,51,102
chr2L	21947225	21947275		27		21947225	21947275	0,51,102
chr2L	21947275	21947325		27		21947275	21947325	0,51,102
chr2L	21947325	21947375		27		21947325	21947375	0,51,102
chr2L	21947375	21947425		27		21947375	21947425	0,51,102
chr2L	21947425	21947475		27		21947425	21947475	0,51,102
chr2L	21947625	21947675		27		21947625	21947675	0,51,102
chr2L	21947675	21947725		27		21947675	21947725	0,51,102
chr2L	21947725	21947775		27		21947725	21947775	0,51,102
chr2L	21947775	21947825		27		21947775	21947825	0,51,102
chr2L	21947825	21947875		27		21947825	21947875	0,51,102
chr2L	21947875	21947925		27		21947875	21947925	0,51,102
chr2L	21947925	21947975		27		21947925	21947975	0,51,102
chr2L	21947975	21948025		27		21947975	21948025	0,51,102
chr2L	21948275	21948325		27		21948275	21948325	0,51,102
chr2L	21949375	21949425		27		21949375	21949425	0,51,102
chr2L	21949425	21949475		27		21949425	21949475	0,51,102
chr2L	21949475	21949525		27		21949475	21949525	0,51,102
chr2L	21949525	21949575		27		21949525	21949575	0,51,102
chr2L	21949925	21949975		27		21949925	21949975	0,51,102
chr2L	21949975	21950025		27		21949975	21950025	0,51,102
chr2L	21950025	21950075		27		21950025	21950075	0,51,102
chr2L	21952625	21952675		27		21952625	21952675	0,51,102
chr2L	21952675	21952725		27		21952675	21952725	0,51,102
chr2L	21952725	21952775		27		21952725	21952775	0,51,102
chr2L	21952825	21952875		27		21952825	21952875	0,51,102
chr2L	21952875	21952925		27		21952875	21952925	0,51,102
chr2L	21952975	21953025		27		21952975	21953025	0,51,102
chr2L	21953425	21953475		27		21953425	21953475	0,51,102
chr2L	21953475	21953525		27		21953475	21953525	0,51,102
chr2L	21953525	21953575		27		21953525	21953575	0,51,102
chr2L	21953575	21953625		27		21953575	21953625	0,51,102
chr2L	21954275	21954325		27		21954275	21954325	0,51,102
chr2L	21956375	21956425		27		21956375	21956425	0,51,102
chr2L	21956425	21956475		27		21956425	21956475	0,51,102
chr2L	21956475	21956525		27		21956475	21956525	0,51,102
chr2L	21956525	21956575		27		21956525	21956575	0,51,102
chr2L	21956575	21956625		27		21956575	21956625	0,51,102
chr2L	21956625	21956675		27		21956625	21956675	0,51,102
chr2L	21956775	21956825		27		21956775	21956825	0,51,102
chr2L	21956825	21956875		27		21956825	21956875	0,51,102
chr2L	21957425	21957475		27		21957425	21957475	0,51,102
chr2L	21959075	21959125		27		21959075	21959125	0,51,102
chr2L	21959125	21959175		27		21959125	21959175	0,51,102
chr2L	21959625	21959675		27		21959625	21959675	0,51,102
chr2L	21959675	21959725		27		21959675	21959725	0,51,102
chr2L	21959725	21959775		27		21959725	21959775	0,51,102
chr2L	21959775	21959825		27		21959775	21959825	0,51,102
chr2L	21959825	21959875		27		21959825	21959875	0,51,102
chr2L	21959875	21959925		27		21959875	21959925	0,51,102
chr2L	21959925	21959975		27		21959925	21959975	0,51,102
chr2L	21959975	21960025		27		21959975	21960025	0,51,102
chr2L	21960025	21960075		27		21960025	21960075	0,51,102
chr2L	21960075	21960125		27		21960075	21960125	0,51,102
chr2L	21960375	21960425		27		21960375	21960425	0,51,102
chr2L	21960425	21960475		27		21960425	21960475	0,51,102
chr2L	21960475	21960525		27		21960475	21960525	0,51,102
chr2L	21960525	21960575		27		21960525	21960575	0,51,102
chr2L	21960575	21960625		27		21960575	21960625	0,51,102
chr2L	21960625	21960675		27		21960625	21960675	0,51,102
chr2L	21960675	21960725		27		21960675	21960725	0,51,102
chr2L	21960725	21960775		27		21960725	21960775	0,51,102
chr2L	21960775	21960825		27		21960775	21960825	0,51,102
chr2L	21961325	21961375		27		21961325	21961375	0,51,102
chr2L	21961375	21961425		27		21961375	21961425	0,51,102
chr2L	21961425	21961475		27		21961425	21961475	0,51,102
chr2L	21961475	21961525		27		21961475	21961525	0,51,102
chr2L	21961575	21961625		27		21961575	21961625	0,51,102
chr2L	21961625	21961675		27		21961625	21961675	0,51,102
chr2L	21961675	21961725		27		21961675	21961725	0,51,102
chr2L	21961725	21961775		27		21961725	21961775	0,51,102
chr2L	21961775	21961825		27		21961775	21961825	0,51,102
chr2L	21961825	21961875		27		21961825	21961875	0,51,102
chr2L	21961875	21961925		27		21961875	21961925	0,51,102
chr2L	21961925	21961975		27		21961925	21961975	0,51,102
chr2L	21961975	21962025		27		21961975	21962025	0,51,102
chr2L	21962025	21962075		27		21962025	21962075	0,51,102
chr2L	21962075	21962125		27		21962075	21962125	0,51,102
chr2L	21962125	21962175		27		21962125	21962175	0,51,102
chr2L	21962175	21962225		27		21962175	21962225	0,51,102
chr2L	21962525	21962575		27		21962525	21962575	0,51,102
chr2L	21962575	21962625		27		21962575	21962625	0,51,102
chr2L	21962625	21962675		27		21962625	21962675	0,51,102
chr2L	21962675	21962725		27		21962675	21962725	0,51,102
chr2L	21962725	21962775		27		21962725	21962775	0,51,102
chr2L	21962775	21962825		27		21962775	21962825	0,51,102
chr2L	21962825	21962875		27		21962825	21962875	0,51,102
chr2L	21962875	21962925		27		21962875	21962925	0,51,102
chr2L	21962925	21962975		27		21962925	21962975	0,51,102
chr2L	21962975	21963025		27		21962975	21963025	0,51,102
chr2L	21963025	21963075		27		21963025	21963075	0,51,102
chr2L	21964475	21964525		27		21964475	21964525	0,51,102
chr2L	21965175	21965225		27		21965175	21965225	0,51,102
chr2L	21965225	21965275		27		21965225	21965275	0,51,102
chr2L	21965275	21965325		27		21965275	21965325	0,51,102
chr2L	21965325	21965375		27		21965325	21965375	0,51,102
chr2L	21965375	21965425		27		21965375	21965425	0,51,102
chr2L	21965725	21965775		27		21965725	21965775	0,51,102
chr2L	21965775	21965825		27		21965775	21965825	0,51,102
chr2L	21965825	21965875		27		21965825	21965875	0,51,102
chr2L	21965875	21965925		27		21965875	21965925	0,51,102
chr2L	21966175	21966225		27		21966175	21966225	0,51,102
chr2L	21966225	21966275		27		21966225	21966275	0,51,102
chr2L	21966275	21966325		27		21966275	21966325	0,51,102
chr2L	21966325	21966375		27		21966325	21966375	0,51,102
chr2L	21966375	21966425		27		21966375	21966425	0,51,102
chr2L	21966425	21966475		27		21966425	21966475	0,51,102
chr2L	21966475	21966525		27		21966475	21966525	0,51,102
chr2L	21966525	21966575		27		21966525	21966575	0,51,102
chr2L	21966575	21966625		27		21966575	21966625	0,51,102
chr2L	21966625	21966675		27		21966625	21966675	0,51,102
chr2L	21967525	21967575		27		21967525	21967575	0,51,102
chr2L	21967575	21967625		27		21967575	21967625	0,51,102
chr2L	21967625	21967675		27		21967625	21967675	0,51,102
chr2L	21967675	21967725		27		21967675	21967725	0,51,102
chr2L	21967725	21967775		27		21967725	21967775	0,51,102
chr2L	21967775	21967825		27		21967775	21967825	0,51,102
chr2L	21970275	21970325		27		21970275	21970325	0,51,102
chr2L	21970325	21970375		27		21970325	21970375	0,51,102
chr2L	21970375	21970425		27		21970375	21970425	0,51,102
chr2L	21970425	21970475		27		21970425	21970475	0,51,102
chr2L	21971175	21971225		27		21971175	21971225	0,51,102
chr2L	21971225	21971275		27		21971225	21971275	0,51,102
chr2L	21971275	21971325		27		21971275	21971325	0,51,102
chr2L	21971875	21971925		27		21971875	21971925	0,51,102
chr2L	21976075	21976125		27		21976075	21976125	0,51,102
chr2L	21976125	21976175		27		21976125	21976175	0,51,102
chr2L	21976175	21976225		27		21976175	21976225	0,51,102
chr2L	21977325	21977375		27		21977325	21977375	0,51,102
chr2L	21977375	21977425		27		21977375	21977425	0,51,102
chr2L	21979325	21979375		27		21979325	21979375	0,51,102
chr2L	21979375	21979425		27		21979375	21979425	0,51,102
chr2L	21979425	21979475		27		21979425	21979475	0,51,102
chr2L	21979475	21979525		27		21979475	21979525	0,51,102
chr2L	21979525	21979575		27		21979525	21979575	0,51,102
chr2L	21980875	21980925		27		21980875	21980925	0,51,102
chr2L	21990875	21990925		27		21990875	21990925	0,51,102
chr2L	21990925	21990975		27		21990925	21990975	0,51,102
chr2L	21990975	21991025		27		21990975	21991025	0,51,102
chr2L	21991025	21991075		27		21991025	21991075	0,51,102
chr2L	21991275	21991325		27		21991275	21991325	0,51,102
chr2L	21991325	21991375		27		21991325	21991375	0,51,102
chr2L	21991375	21991425		27		21991375	21991425	0,51,102
chr2L	21991425	21991475		27		21991425	21991475	0,51,102
chr2L	21991475	21991525		27		21991475	21991525	0,51,102
chr2L	21991525	21991575		27		21991525	21991575	0,51,102
chr2L	21991575	21991625		27		21991575	21991625	0,51,102
chr2L	21991625	21991675		27		21991625	21991675	0,51,102
chr2L	21991675	21991725		27		21991675	21991725	0,51,102
chr2L	21991725	21991775		27		21991725	21991775	0,51,102
chr2L	21991775	21991825		27		21991775	21991825	0,51,102
chr2L	21991825	21991875		27		21991825	21991875	0,51,102
chr2L	21991875	21991925		27		21991875	21991925	0,51,102
chr2L	21991925	21991975		27		21991925	21991975	0,51,102
chr2L	21991975	21992025		27		21991975	21992025	0,51,102
chr2L	21992025	21992075		27		21992025	21992075	0,51,102
chr2L	21992075	21992125		27		21992075	21992125	0,51,102
chr2L	21992125	21992175		27		21992125	21992175	0,51,102
chr2L	21992175	21992225		27		21992175	21992225	0,51,102
chr2L	21992225	21992275		27		21992225	21992275	0,51,102
chr2L	21992275	21992325		27		21992275	21992325	0,51,102
chr2L	21992325	21992375		27		21992325	21992375	0,51,102
chr2L	21992375	21992425		27		21992375	21992425	0,51,102
chr2L	21992425	21992475		27		21992425	21992475	0,51,102
chr2L	21992475	21992525		27		21992475	21992525	0,51,102
chr2L	21992525	21992575		27		21992525	21992575	0,51,102
chr2L	21992575	21992625		27		21992575	21992625	0,51,102
chr2L	21992625	21992675		27		21992625	21992675	0,51,102
chr2L	21992675	21992725		27		21992675	21992725	0,51,102
chr2L	21992725	21992775		27		21992725	21992775	0,51,102
chr2L	21992775	21992825		27		21992775	21992825	0,51,102
chr2L	21992825	21992875		27		21992825	21992875	0,51,102
chr2L	21992875	21992925		27		21992875	21992925	0,51,102
chr2L	21992925	21992975		27		21992925	21992975	0,51,102
chr2L	21992975	21993025		27		21992975	21993025	0,51,102
chr2L	21993725	21993775		27		21993725	21993775	0,51,102
chr2L	21993775	21993825		27		21993775	21993825	0,51,102
chr2L	21994525	21994575		27		21994525	21994575	0,51,102
chr2L	21994925	21994975		27		21994925	21994975	0,51,102
chr2L	21994975	21995025		27		21994975	21995025	0,51,102
chr2L	21995025	21995075		27		21995025	21995075	0,51,102
chr2L	21995075	21995125		27		21995075	21995125	0,51,102
chr2L	21995125	21995175		27		21995125	21995175	0,51,102
chr2L	21995175	21995225		27		21995175	21995225	0,51,102
chr2L	21995225	21995275		27		21995225	21995275	0,51,102
chr2L	21995975	21996025		27		21995975	21996025	0,51,102
chr2L	21996025	21996075		27		21996025	21996075	0,51,102
chr2L	21996075	21996125		27		21996075	21996125	0,51,102
chr2L	21996125	21996175		27		21996125	21996175	0,51,102
chr2L	21996175	21996225		27		21996175	21996225	0,51,102
chr2L	21996625	21996675		27		21996625	21996675	0,51,102
chr2L	22001875	22001925		27		22001875	22001925	0,51,102
chr2L	22001925	22001975		27		22001925	22001975	0,51,102
chr2L	22001975	22002025		27		22001975	22002025	0,51,102
chr2L	22002025	22002075		27		22002025	22002075	0,51,102
chr2L	22002425	22002475		27		22002425	22002475	0,51,102
chr2L	22002475	22002525		27		22002475	22002525	0,51,102
chr2L	22003575	22003625		27		22003575	22003625	0,51,102
chr2L	22008275	22008325		27		22008275	22008325	0,51,102
chr2L	22008325	22008375		27		22008325	22008375	0,51,102
chr2L	22008375	22008425		27		22008375	22008425	0,51,102
chr2L	22008425	22008475		27		22008425	22008475	0,51,102
chr2L	22008475	22008525		27		22008475	22008525	0,51,102
chr2L	22008875	22008925		27		22008875	22008925	0,51,102
chr2L	22008925	22008975		27		22008925	22008975	0,51,102
chr2L	22008975	22009025		27		22008975	22009025	0,51,102
chr2L	22009075	22009125		27		22009075	22009125	0,51,102
chr2L	22009125	22009175		27		22009125	22009175	0,51,102
chr2L	22012325	22012375		27		22012325	22012375	0,51,102
chr2L	22012375	22012425		27		22012375	22012425	0,51,102
chr2L	22012425	22012475		27		22012425	22012475	0,51,102
chr2L	22012475	22012525		27		22012475	22012525	0,51,102
chr2L	22012525	22012575		27		22012525	22012575	0,51,102
chr2L	22012575	22012625		27		22012575	22012625	0,51,102
chr2L	22013025	22013075		27		22013025	22013075	0,51,102
chr2L	22013075	22013125		27		22013075	22013125	0,51,102
chr2L	22015725	22015775		27		22015725	22015775	0,51,102
chr2L	22015775	22015825		27		22015775	22015825	0,51,102
chr2L	22016075	22016125		27		22016075	22016125	0,51,102
chr2L	22016125	22016175		27		22016125	22016175	0,51,102
chr2L	22016175	22016225		27		22016175	22016225	0,51,102
chr2L	22016225	22016275		27		22016225	22016275	0,51,102
chr2L	22016275	22016325		27		22016275	22016325	0,51,102
chr2L	22016325	22016375		27		22016325	22016375	0,51,102
chr2L	22016375	22016425		27		22016375	22016425	0,51,102
chr2L	22016425	22016475		27		22016425	22016475	0,51,102
chr2L	22016825	22016875		27		22016825	22016875	0,51,102
chr2L	22016875	22016925		27		22016875	22016925	0,51,102
chr2L	22016925	22016975		27		22016925	22016975	0,51,102
chr2L	22016975	22017025		27		22016975	22017025	0,51,102
chr2L	22017025	22017075		27		22017025	22017075	0,51,102
chr2L	22017225	22017275		27		22017225	22017275	0,51,102
chr2L	22017275	22017325		27		22017275	22017325	0,51,102
chr2L	22017325	22017375		27		22017325	22017375	0,51,102
chr2L	22017375	22017425		27		22017375	22017425	0,51,102
chr2L	22017425	22017475		27		22017425	22017475	0,51,102
chr2L	22017475	22017525		27		22017475	22017525	0,51,102
chr2L	22018475	22018525		27		22018475	22018525	0,51,102
chr2L	22018525	22018575		27		22018525	22018575	0,51,102
chr2L	22018575	22018625		27		22018575	22018625	0,51,102
chr2L	22018625	22018675		27		22018625	22018675	0,51,102
chr2L	22018675	22018725		27		22018675	22018725	0,51,102
chr2L	22019525	22019575		27		22019525	22019575	0,51,102
chr2L	22019575	22019625		27		22019575	22019625	0,51,102
chr2L	22019625	22019675		27		22019625	22019675	0,51,102
chr2L	22023125	22023175		27		22023125	22023175	0,51,102
chr2L	22024825	22024875		27		22024825	22024875	0,51,102
chr2L	22024875	22024925		27		22024875	22024925	0,51,102
chr2L	22026025	22026075		27		22026025	22026075	0,51,102
chr2L	22026525	22026575		27		22026525	22026575	0,51,102
chr2L	22026575	22026625		27		22026575	22026625	0,51,102
chr2L	22027125	22027175		27		22027125	22027175	0,51,102
chr2L	22027175	22027225		27		22027175	22027225	0,51,102
chr2L	22028175	22028225		27		22028175	22028225	0,51,102
chr2L	22028225	22028275		27		22028225	22028275	0,51,102
chr2L	22029125	22029175		27		22029125	22029175	0,51,102
chr2L	22029175	22029225		27		22029175	22029225	0,51,102
chr2L	22029225	22029275		27		22029225	22029275	0,51,102
chr2L	22031475	22031525		27		22031475	22031525	0,51,102
chr2L	22031725	22031775		27		22031725	22031775	0,51,102
chr2L	22031775	22031825		27		22031775	22031825	0,51,102
chr2L	22031825	22031875		27		22031825	22031875	0,51,102
chr2L	22031875	22031925		27		22031875	22031925	0,51,102
chr2L	22031925	22031975		27		22031925	22031975	0,51,102
chr2L	22031975	22032025		27		22031975	22032025	0,51,102
chr2L	22032625	22032675		27		22032625	22032675	0,51,102
chr2L	22032775	22032825		27		22032775	22032825	0,51,102
chr2L	22032825	22032875		27		22032825	22032875	0,51,102
chr2L	22032875	22032925		27		22032875	22032925	0,51,102
chr2L	22032925	22032975		27		22032925	22032975	0,51,102
chr2L	22032975	22033025		27		22032975	22033025	0,51,102
chr2L	22033025	22033075		27		22033025	22033075	0,51,102
chr2L	22033075	22033125		27		22033075	22033125	0,51,102
chr2L	22033175	22033225		27		22033175	22033225	0,51,102
chr2L	22035075	22035125		27		22035075	22035125	0,51,102
chr2L	22035125	22035175		27		22035125	22035175	0,51,102
chr2L	22035175	22035225		27		22035175	22035225	0,51,102
chr2L	22035225	22035275		27		22035225	22035275	0,51,102
chr2L	22035275	22035325		27		22035275	22035325	0,51,102
chr2L	22035325	22035375		27		22035325	22035375	0,51,102
chr2L	22035375	22035425		27		22035375	22035425	0,51,102
chr2L	22036975	22037025		27		22036975	22037025	0,51,102
chr2L	22037025	22037075		27		22037025	22037075	0,51,102
chr2L	22037075	22037125		27		22037075	22037125	0,51,102
chr2L	22037125	22037175		27		22037125	22037175	0,51,102
chr2L	22037925	22037975		27		22037925	22037975	0,51,102
chr2L	22038025	22038075		27		22038025	22038075	0,51,102
chr2L	22038325	22038375		27		22038325	22038375	0,51,102
chr2L	22038575	22038625		27		22038575	22038625	0,51,102
chr2L	22040325	22040375		27		22040325	22040375	0,51,102
chr2L	22040375	22040425		27		22040375	22040425	0,51,102
chr2L	22040525	22040575		27		22040525	22040575	0,51,102
chr2L	22040575	22040625		27		22040575	22040625	0,51,102
chr2L	22043175	22043225		27		22043175	22043225	0,51,102
chr2L	22043325	22043375		27		22043325	22043375	0,51,102
chr2L	22044675	22044725		27		22044675	22044725	0,51,102
chr2L	22044725	22044775		27		22044725	22044775	0,51,102
chr2L	22044775	22044825		27		22044775	22044825	0,51,102
chr2L	22044825	22044875		27		22044825	22044875	0,51,102
chr2L	22044875	22044925		27		22044875	22044925	0,51,102
chr2L	22044925	22044975		27		22044925	22044975	0,51,102
chr2L	22044975	22045025		27		22044975	22045025	0,51,102
chr2L	22046225	22046275		27		22046225	22046275	0,51,102
chr2L	22046275	22046325		27		22046275	22046325	0,51,102
chr2L	22046325	22046375		27		22046325	22046375	0,51,102
chr2L	22047125	22047175		27		22047125	22047175	0,51,102
chr2L	22047175	22047225		27		22047175	22047225	0,51,102
chr2L	22047425	22047475		27		22047425	22047475	0,51,102
chr2L	22047475	22047525		27		22047475	22047525	0,51,102
chr2L	22047525	22047575		27		22047525	22047575	0,51,102
chr2L	22047575	22047625		27		22047575	22047625	0,51,102
chr2L	22057625	22057675		27		22057625	22057675	0,51,102
chr2L	22057675	22057725		27		22057675	22057725	0,51,102
chr2L	22064775	22064825		27		22064775	22064825	0,51,102
chr2L	22064825	22064875		27		22064825	22064875	0,51,102
chr2L	22065525	22065575		27		22065525	22065575	0,51,102
chr2L	22065575	22065625		27		22065575	22065625	0,51,102
chr2L	22065625	22065675		27		22065625	22065675	0,51,102
chr2L	22065675	22065725		27		22065675	22065725	0,51,102
chr2L	22065725	22065775		27		22065725	22065775	0,51,102
chr2L	22065775	22065825		27		22065775	22065825	0,51,102
chr2L	22065825	22065875		27		22065825	22065875	0,51,102
chr2L	22066975	22067025		27		22066975	22067025	0,51,102
chr2L	22067025	22067075		27		22067025	22067075	0,51,102
chr2L	22067075	22067125		27		22067075	22067125	0,51,102
chr2L	22067125	22067175		27		22067125	22067175	0,51,102
chr2L	22068925	22068975		27		22068925	22068975	0,51,102
chr2L	22068975	22069025		27		22068975	22069025	0,51,102
chr2L	22069025	22069075		27		22069025	22069075	0,51,102
chr2L	22069075	22069125		27		22069075	22069125	0,51,102
chr2L	22069125	22069175		27		22069125	22069175	0,51,102
chr2L	22069175	22069225		27		22069175	22069225	0,51,102
chr2L	22069225	22069275		27		22069225	22069275	0,51,102
chr2L	22069275	22069325		27		22069275	22069325	0,51,102
chr2L	22069325	22069375		27		22069325	22069375	0,51,102
chr2L	22071725	22071775		27		22071725	22071775	0,51,102
chr2L	22071775	22071825		27		22071775	22071825	0,51,102
chr2L	22071825	22071875		27		22071825	22071875	0,51,102
chr2L	22071875	22071925		27		22071875	22071925	0,51,102
chr2L	22071925	22071975		27		22071925	22071975	0,51,102
chr2L	22073475	22073525		27		22073475	22073525	0,51,102
chr2L	22073525	22073575		27		22073525	22073575	0,51,102
chr2L	22075525	22075575		27		22075525	22075575	0,51,102
chr2L	22075725	22075775		27		22075725	22075775	0,51,102
chr2L	22077225	22077275		27		22077225	22077275	0,51,102
chr2L	22077275	22077325		27		22077275	22077325	0,51,102
chr2L	22077325	22077375		27		22077325	22077375	0,51,102
chr2L	22077375	22077425		27		22077375	22077425	0,51,102
chr2L	22077425	22077475		27		22077425	22077475	0,51,102
chr2L	22078125	22078175		27		22078125	22078175	0,51,102
chr2L	22078175	22078225		27		22078175	22078225	0,51,102
chr2L	22078225	22078275		27		22078225	22078275	0,51,102
chr2L	22078275	22078325		27		22078275	22078325	0,51,102
chr2L	22078725	22078775		27		22078725	22078775	0,51,102
chr2L	22078775	22078825		27		22078775	22078825	0,51,102
chr2L	22078825	22078875		27		22078825	22078875	0,51,102
chr2L	22078875	22078925		27		22078875	22078925	0,51,102
chr2L	22079625	22079675		27		22079625	22079675	0,51,102
chr2L	22079675	22079725		27		22079675	22079725	0,51,102
chr2L	22079725	22079775		27		22079725	22079775	0,51,102
chr2L	22079925	22079975		27		22079925	22079975	0,51,102
chr2L	22079975	22080025		27		22079975	22080025	0,51,102
chr2L	22080025	22080075		27		22080025	22080075	0,51,102
chr2L	22080425	22080475		27		22080425	22080475	0,51,102
chr2L	22080475	22080525		27		22080475	22080525	0,51,102
chr2L	22081225	22081275		27		22081225	22081275	0,51,102
chr2L	22081275	22081325		27		22081275	22081325	0,51,102
chr2L	22081325	22081375		27		22081325	22081375	0,51,102
chr2L	22081375	22081425		27		22081375	22081425	0,51,102
chr2L	22082075	22082125		27		22082075	22082125	0,51,102
chr2L	22082125	22082175		27		22082125	22082175	0,51,102
chr2L	22083125	22083175		27		22083125	22083175	0,51,102
chr2L	22083175	22083225		27		22083175	22083225	0,51,102
chr2L	22083225	22083275		27		22083225	22083275	0,51,102
chr2L	22083275	22083325		27		22083275	22083325	0,51,102
chr2L	22083325	22083375		27		22083325	22083375	0,51,102
chr2L	22084125	22084175		27		22084125	22084175	0,51,102
chr2L	22084175	22084225		27		22084175	22084225	0,51,102
chr2L	22084225	22084275		27		22084225	22084275	0,51,102
chr2L	22084275	22084325		27		22084275	22084325	0,51,102
chr2L	22084325	22084375		27		22084325	22084375	0,51,102
chr2L	22084375	22084425		27		22084375	22084425	0,51,102
chr2L	22084725	22084775		27		22084725	22084775	0,51,102
chr2L	22084775	22084825		27		22084775	22084825	0,51,102
chr2L	22084825	22084875		27		22084825	22084875	0,51,102
chr2L	22084875	22084925		27		22084875	22084925	0,51,102
chr2L	22084925	22084975		27		22084925	22084975	0,51,102
chr2L	22084975	22085025		27		22084975	22085025	0,51,102
chr2L	22085025	22085075		27		22085025	22085075	0,51,102
chr2L	22085075	22085125		27		22085075	22085125	0,51,102
chr2L	22085125	22085175		27		22085125	22085175	0,51,102
chr2L	22093275	22093325		27		22093275	22093325	0,51,102
chr2L	22093325	22093375		27		22093325	22093375	0,51,102
chr2L	22093375	22093425		27		22093375	22093425	0,51,102
chr2L	22093425	22093475		27		22093425	22093475	0,51,102
chr2L	22093475	22093525		27		22093475	22093525	0,51,102
chr2L	22093875	22093925		27		22093875	22093925	0,51,102
chr2L	22093925	22093975		27		22093925	22093975	0,51,102
chr2L	22095375	22095425		27		22095375	22095425	0,51,102
chr2L	22095425	22095475		27		22095425	22095475	0,51,102
chr2L	22095475	22095525		27		22095475	22095525	0,51,102
chr2L	22095525	22095575		27		22095525	22095575	0,51,102
chr2L	22095575	22095625		27		22095575	22095625	0,51,102
chr2L	22095675	22095725		27		22095675	22095725	0,51,102
chr2L	22095725	22095775		27		22095725	22095775	0,51,102
chr2L	22095775	22095825		27		22095775	22095825	0,51,102
chr2L	22095825	22095875		27		22095825	22095875	0,51,102
chr2L	22095875	22095925		27		22095875	22095925	0,51,102
chr2L	22095925	22095975		27		22095925	22095975	0,51,102
chr2L	22096275	22096325		27		22096275	22096325	0,51,102
chr2L	22096325	22096375		27		22096325	22096375	0,51,102
chr2L	22096375	22096425		27		22096375	22096425	0,51,102
chr2L	22096425	22096475		27		22096425	22096475	0,51,102
chr2L	22096625	22096675		27		22096625	22096675	0,51,102
chr2L	22096675	22096725		27		22096675	22096725	0,51,102
chr2L	22096725	22096775		27		22096725	22096775	0,51,102
chr2L	22096775	22096825		27		22096775	22096825	0,51,102
chr2L	22098725	22098775		27		22098725	22098775	0,51,102
chr2L	22098775	22098825		27		22098775	22098825	0,51,102
chr2L	22098825	22098875		27		22098825	22098875	0,51,102
chr2L	22098875	22098925		27		22098875	22098925	0,51,102
chr2L	22098925	22098975		27		22098925	22098975	0,51,102
chr2L	22100725	22100775		27		22100725	22100775	0,51,102
chr2L	22100775	22100825		27		22100775	22100825	0,51,102
chr2L	22100825	22100875		27		22100825	22100875	0,51,102
chr2L	22100875	22100925		27		22100875	22100925	0,51,102
chr2L	22106475	22106525		27		22106475	22106525	0,51,102
chr2L	22106525	22106575		27		22106525	22106575	0,51,102
chr2L	22106575	22106625		27		22106575	22106625	0,51,102
chr2L	22106625	22106675		27		22106625	22106675	0,51,102
chr2L	22106675	22106725		27		22106675	22106725	0,51,102
chr2L	22106725	22106775		27		22106725	22106775	0,51,102
chr2L	22106775	22106825		27		22106775	22106825	0,51,102
chr2L	22107975	22108025		27		22107975	22108025	0,51,102
chr2L	22108025	22108075		27		22108025	22108075	0,51,102
chr2L	22108075	22108125		27		22108075	22108125	0,51,102
chr2L	22108575	22108625		27		22108575	22108625	0,51,102
chr2L	22108675	22108725		27		22108675	22108725	0,51,102
chr2L	22108725	22108775		27		22108725	22108775	0,51,102
chr2L	22108775	22108825		27		22108775	22108825	0,51,102
chr2L	22108825	22108875		27		22108825	22108875	0,51,102
chr2L	22108875	22108925		27		22108875	22108925	0,51,102
chr2L	22108925	22108975		27		22108925	22108975	0,51,102
chr2L	22108975	22109025		27		22108975	22109025	0,51,102
chr2L	22109025	22109075		27		22109025	22109075	0,51,102
chr2L	22109075	22109125		27		22109075	22109125	0,51,102
chr2L	22109125	22109175		27		22109125	22109175	0,51,102
chr2L	22109175	22109225		27		22109175	22109225	0,51,102
chr2L	22109225	22109275		27		22109225	22109275	0,51,102
chr2L	22109275	22109325		27		22109275	22109325	0,51,102
chr2L	22109325	22109375		27		22109325	22109375	0,51,102
chr2L	22109375	22109425		27		22109375	22109425	0,51,102
chr2L	22109425	22109475		27		22109425	22109475	0,51,102
chr2L	22109475	22109525		27		22109475	22109525	0,51,102
chr2L	22109525	22109575		27		22109525	22109575	0,51,102
chr2L	22109575	22109625		27		22109575	22109625	0,51,102
chr2L	22109825	22109875		27		22109825	22109875	0,51,102
chr2L	22109875	22109925		27		22109875	22109925	0,51,102
chr2L	22109925	22109975		27		22109925	22109975	0,51,102
chr2L	22109975	22110025		27		22109975	22110025	0,51,102
chr2L	22110025	22110075		27		22110025	22110075	0,51,102
chr2L	22110075	22110125		27		22110075	22110125	0,51,102
chr2L	22110125	22110175		27		22110125	22110175	0,51,102
chr2L	22155575	22155625		27		22155575	22155625	0,51,102
chr2L	22160775	22160825		27		22160775	22160825	0,51,102
chr2L	22161025	22161075		27		22161025	22161075	0,51,102
chr2L	22161075	22161125		27		22161075	22161125	0,51,102
chr2L	22161125	22161175		27		22161125	22161175	0,51,102
chr2L	22161175	22161225		27		22161175	22161225	0,51,102
chr2L	22161225	22161275		27		22161225	22161275	0,51,102
chr2L	22161325	22161375		27		22161325	22161375	0,51,102
chr2L	22161375	22161425		27		22161375	22161425	0,51,102
chr2L	22162875	22162925		27		22162875	22162925	0,51,102
chr2L	22162925	22162975		27		22162925	22162975	0,51,102
chr2L	22162975	22163025		27		22162975	22163025	0,51,102
chr2L	22163025	22163075		27		22163025	22163075	0,51,102
chr2L	22163075	22163125		27		22163075	22163125	0,51,102
chr2L	22173775	22173825		27		22173775	22173825	0,51,102
chr2L	22173825	22173875		27		22173825	22173875	0,51,102
chr2L	22173875	22173925		27		22173875	22173925	0,51,102
chr2L	22174225	22174275		27		22174225	22174275	0,51,102
chr2L	22175175	22175225		27		22175175	22175225	0,51,102
chr2L	22175225	22175275		27		22175225	22175275	0,51,102
chr2L	22175275	22175325		27		22175275	22175325	0,51,102
chr2L	22175325	22175375		27		22175325	22175375	0,51,102
chr2L	22175675	22175725		27		22175675	22175725	0,51,102
chr2L	22178075	22178125		27		22178075	22178125	0,51,102
chr2L	22178125	22178175		27		22178125	22178175	0,51,102
chr2L	22178175	22178225		27		22178175	22178225	0,51,102
chr2L	22178225	22178275		27		22178225	22178275	0,51,102
chr2L	22178275	22178325		27		22178275	22178325	0,51,102
chr2L	22178325	22178375		27		22178325	22178375	0,51,102
chr2L	22178375	22178425		27		22178375	22178425	0,51,102
chr2L	22178425	22178475		27		22178425	22178475	0,51,102
chr2L	22178475	22178525		27		22178475	22178525	0,51,102
chr2L	22178525	22178575		27		22178525	22178575	0,51,102
chr2L	22178575	22178625		27		22178575	22178625	0,51,102
chr2L	22180125	22180175		27		22180125	22180175	0,51,102
chr2L	22180175	22180225		27		22180175	22180225	0,51,102
chr2L	22181275	22181325		27		22181275	22181325	0,51,102
chr2L	22182675	22182725		27		22182675	22182725	0,51,102
chr2L	22182725	22182775		27		22182725	22182775	0,51,102
chr2L	22182775	22182825		27		22182775	22182825	0,51,102
chr2L	22183225	22183275		27		22183225	22183275	0,51,102
chr2L	22183275	22183325		27		22183275	22183325	0,51,102
chr2L	22183325	22183375		27		22183325	22183375	0,51,102
chr2L	22183375	22183425		27		22183375	22183425	0,51,102
chr2L	22183425	22183475		27		22183425	22183475	0,51,102
chr2L	22183475	22183525		27		22183475	22183525	0,51,102
chr2L	22183525	22183575		27		22183525	22183575	0,51,102
chr2L	22183575	22183625		27		22183575	22183625	0,51,102
chr2L	22183625	22183675		27		22183625	22183675	0,51,102
chr2L	22183675	22183725		27		22183675	22183725	0,51,102
chr2L	22183725	22183775		27		22183725	22183775	0,51,102
chr2L	22189125	22189175		27		22189125	22189175	0,51,102
chr2L	22189175	22189225		27		22189175	22189225	0,51,102
chr2L	22189225	22189275		27		22189225	22189275	0,51,102
chr2L	22189275	22189325		27		22189275	22189325	0,51,102
chr2L	22189325	22189375		27		22189325	22189375	0,51,102
chr2L	22189375	22189425		27		22189375	22189425	0,51,102
chr2L	22189425	22189475		27		22189425	22189475	0,51,102
chr2L	22190325	22190375		27		22190325	22190375	0,51,102
chr2L	22190375	22190425		27		22190375	22190425	0,51,102
chr2L	22190425	22190475		27		22190425	22190475	0,51,102
chr2L	22190475	22190525		27		22190475	22190525	0,51,102
chr2L	22190525	22190575		27		22190525	22190575	0,51,102
chr2L	22190825	22190875		27		22190825	22190875	0,51,102
chr2L	22191275	22191325		27		22191275	22191325	0,51,102
chr2L	22192075	22192125		27		22192075	22192125	0,51,102
chr2L	22192125	22192175		27		22192125	22192175	0,51,102
chr2L	22192175	22192225		27		22192175	22192225	0,51,102
chr2L	22192225	22192275		27		22192225	22192275	0,51,102
chr2L	22192275	22192325		27		22192275	22192325	0,51,102
chr2L	22192325	22192375		27		22192325	22192375	0,51,102
chr2L	22192375	22192425		27		22192375	22192425	0,51,102
chr2L	22192425	22192475		27		22192425	22192475	0,51,102
chr2L	22192475	22192525		27		22192475	22192525	0,51,102
chr2L	22194975	22195025		27		22194975	22195025	0,51,102
chr2L	22195025	22195075		27		22195025	22195075	0,51,102
chr2L	22195075	22195125		27		22195075	22195125	0,51,102
chr2L	22195125	22195175		27		22195125	22195175	0,51,102
chr2L	22195175	22195225		27		22195175	22195225	0,51,102
chr2L	22195375	22195425		27		22195375	22195425	0,51,102
chr2L	22196725	22196775		27		22196725	22196775	0,51,102
chr2L	22196775	22196825		27		22196775	22196825	0,51,102
chr2L	22196975	22197025		27		22196975	22197025	0,51,102
chr2L	22197025	22197075		27		22197025	22197075	0,51,102
chr2L	22197075	22197125		27		22197075	22197125	0,51,102
chr2L	22197275	22197325		27		22197275	22197325	0,51,102
chr2L	22198475	22198525		27		22198475	22198525	0,51,102
chr2L	22198525	22198575		27		22198525	22198575	0,51,102
chr2L	22198575	22198625		27		22198575	22198625	0,51,102
chr2L	22198625	22198675		27		22198625	22198675	0,51,102
chr2L	22198675	22198725		27		22198675	22198725	0,51,102
chr2L	22198925	22198975		27		22198925	22198975	0,51,102
chr2L	22199175	22199225		27		22199175	22199225	0,51,102
chr2L	22199225	22199275		27		22199225	22199275	0,51,102
chr2L	22199275	22199325		27		22199275	22199325	0,51,102
chr2L	22199325	22199375		27		22199325	22199375	0,51,102
chr2L	22199375	22199425		27		22199375	22199425	0,51,102
chr2L	22199425	22199475		27		22199425	22199475	0,51,102
chr2L	22199475	22199525		27		22199475	22199525	0,51,102
chr2L	22199525	22199575		27		22199525	22199575	0,51,102
chr2L	22199575	22199625		27		22199575	22199625	0,51,102
chr2L	22199625	22199675		27		22199625	22199675	0,51,102
chr2L	22199675	22199725		27		22199675	22199725	0,51,102
chr2L	22199725	22199775		27		22199725	22199775	0,51,102
chr2L	22199775	22199825		27		22199775	22199825	0,51,102
chr2L	22199825	22199875		27		22199825	22199875	0,51,102
chr2L	22199875	22199925		27		22199875	22199925	0,51,102
chr2L	22199925	22199975		27		22199925	22199975	0,51,102
chr2L	22200675	22200725		27		22200675	22200725	0,51,102
chr2L	22200725	22200775		27		22200725	22200775	0,51,102
chr2L	22200775	22200825		27		22200775	22200825	0,51,102
chr2L	22208375	22208425		27		22208375	22208425	0,51,102
chr2L	22208875	22208925		27		22208875	22208925	0,51,102
chr2L	22208925	22208975		27		22208925	22208975	0,51,102
chr2L	22208975	22209025		27		22208975	22209025	0,51,102
chr2L	22209975	22210025		27		22209975	22210025	0,51,102
chr2L	22210025	22210075		27		22210025	22210075	0,51,102
chr2L	22210075	22210125		27		22210075	22210125	0,51,102
chr2L	22210375	22210425		27		22210375	22210425	0,51,102
chr2L	22212975	22213025		27		22212975	22213025	0,51,102
chr2L	22213025	22213075		27		22213025	22213075	0,51,102
chr2L	22213925	22213975		27		22213925	22213975	0,51,102
chr2L	22213975	22214025		27		22213975	22214025	0,51,102
chr2L	22214025	22214075		27		22214025	22214075	0,51,102
chr2L	22214075	22214125		27		22214075	22214125	0,51,102
chr2L	22214125	22214175		27		22214125	22214175	0,51,102
chr2L	22214175	22214225		27		22214175	22214225	0,51,102
chr2L	22214225	22214275		27		22214225	22214275	0,51,102
chr2L	22216625	22216675		27		22216625	22216675	0,51,102
chr2L	22217775	22217825		27		22217775	22217825	0,51,102
chr2L	22217825	22217875		27		22217825	22217875	0,51,102
chr2L	22217875	22217925		27		22217875	22217925	0,51,102
chr2L	22217925	22217975		27		22217925	22217975	0,51,102
chr2L	22217975	22218025		27		22217975	22218025	0,51,102
chr2L	22218025	22218075		27		22218025	22218075	0,51,102
chr2L	22218075	22218125		27		22218075	22218125	0,51,102
chr2L	22218125	22218175		27		22218125	22218175	0,51,102
chr2L	22218175	22218225		27		22218175	22218225	0,51,102
chr2L	22224525	22224575		27		22224525	22224575	0,51,102
chr2L	22224575	22224625		27		22224575	22224625	0,51,102
chr2L	22224625	22224675		27		22224625	22224675	0,51,102
chr2L	22225125	22225175		27		22225125	22225175	0,51,102
chr2L	22225175	22225225		27		22225175	22225225	0,51,102
chr2L	22225225	22225275		27		22225225	22225275	0,51,102
chr2L	22225275	22225325		27		22225275	22225325	0,51,102
chr2L	22225325	22225375		27		22225325	22225375	0,51,102
chr2L	22225375	22225425		27		22225375	22225425	0,51,102
chr2L	22225425	22225475		27		22225425	22225475	0,51,102
chr2L	22225475	22225525		27		22225475	22225525	0,51,102
chr2L	22225525	22225575		27		22225525	22225575	0,51,102
chr2L	22225575	22225625		27		22225575	22225625	0,51,102
chr2L	22225625	22225675		27		22225625	22225675	0,51,102
chr2L	22225675	22225725		27		22225675	22225725	0,51,102
chr2L	22225725	22225775		27		22225725	22225775	0,51,102
chr2L	22225775	22225825		27		22225775	22225825	0,51,102
chr2L	22225825	22225875		27		22225825	22225875	0,51,102
chr2L	22226275	22226325		27		22226275	22226325	0,51,102
chr2L	22227375	22227425		27		22227375	22227425	0,51,102
chr2L	22227425	22227475		27		22227425	22227475	0,51,102
chr2L	22227475	22227525		27		22227475	22227525	0,51,102
chr2L	22227525	22227575		27		22227525	22227575	0,51,102
chr2L	22227575	22227625		27		22227575	22227625	0,51,102
chr2L	22227625	22227675		27		22227625	22227675	0,51,102
chr2L	22227675	22227725		27		22227675	22227725	0,51,102
chr2L	22227725	22227775		27		22227725	22227775	0,51,102
chr2L	22227775	22227825		27		22227775	22227825	0,51,102
chr2L	22227825	22227875		27		22227825	22227875	0,51,102
chr2L	22227875	22227925		27		22227875	22227925	0,51,102
chr2L	22227925	22227975		27		22227925	22227975	0,51,102
chr2L	22227975	22228025		27		22227975	22228025	0,51,102
chr2L	22228025	22228075		27		22228025	22228075	0,51,102
chr2L	22228075	22228125		27		22228075	22228125	0,51,102
chr2L	22228125	22228175		27		22228125	22228175	0,51,102
chr2L	22228175	22228225		27		22228175	22228225	0,51,102
chr2L	22228225	22228275		27		22228225	22228275	0,51,102
chr2L	22228275	22228325		27		22228275	22228325	0,51,102
chr2L	22228325	22228375		27		22228325	22228375	0,51,102
chr2L	22228375	22228425		27		22228375	22228425	0,51,102
chr2L	22228425	22228475		27		22228425	22228475	0,51,102
chr2L	22228475	22228525		27		22228475	22228525	0,51,102
chr2L	22228525	22228575		27		22228525	22228575	0,51,102
chr2L	22228575	22228625		27		22228575	22228625	0,51,102
chr2L	22228625	22228675		27		22228625	22228675	0,51,102
chr2L	22230475	22230525		27		22230475	22230525	0,51,102
chr2L	22231125	22231175		27		22231125	22231175	0,51,102
chr2L	22231175	22231225		27		22231175	22231225	0,51,102
chr2L	22231225	22231275		27		22231225	22231275	0,51,102
chr2L	22231325	22231375		27		22231325	22231375	0,51,102
chr2L	22231425	22231475		27		22231425	22231475	0,51,102
chr2L	22231575	22231625		27		22231575	22231625	0,51,102
chr2L	22231675	22231725		27		22231675	22231725	0,51,102
chr2L	22231725	22231775		27		22231725	22231775	0,51,102
chr2L	22231775	22231825		27		22231775	22231825	0,51,102
chr2L	22231825	22231875		27		22231825	22231875	0,51,102
chr2L	22231875	22231925		27		22231875	22231925	0,51,102
chr2L	22231925	22231975		27		22231925	22231975	0,51,102
chr2L	22231975	22232025		27		22231975	22232025	0,51,102
chr2L	22232025	22232075		27		22232025	22232075	0,51,102
chr2L	22232075	22232125		27		22232075	22232125	0,51,102
chr2L	22232125	22232175		27		22232125	22232175	0,51,102
chr2L	22232225	22232275		27		22232225	22232275	0,51,102
chr2L	22232275	22232325		27		22232275	22232325	0,51,102
chr2L	22232325	22232375		27		22232325	22232375	0,51,102
chr2L	22232375	22232425		27		22232375	22232425	0,51,102
chr2L	22232425	22232475		27		22232425	22232475	0,51,102
chr2L	22232475	22232525		27		22232475	22232525	0,51,102
chr2L	22232525	22232575		27		22232525	22232575	0,51,102
chr2L	22232575	22232625		27		22232575	22232625	0,51,102
chr2L	22237375	22237425		27		22237375	22237425	0,51,102
chr2L	22237425	22237475		27		22237425	22237475	0,51,102
chr2L	22237475	22237525		27		22237475	22237525	0,51,102
chr2L	22257925	22257975		27		22257925	22257975	0,51,102
chr2L	22258075	22258125		27		22258075	22258125	0,51,102
chr2L	22258175	22258225		27		22258175	22258225	0,51,102
chr2L	22258225	22258275		27		22258225	22258275	0,51,102
chr2L	22258275	22258325		27		22258275	22258325	0,51,102
chr2L	22258325	22258375		27		22258325	22258375	0,51,102
chr2L	22258375	22258425		27		22258375	22258425	0,51,102
chr2L	22258425	22258475		27		22258425	22258475	0,51,102
chr2L	22258475	22258525		27		22258475	22258525	0,51,102
chr2L	22258525	22258575		27		22258525	22258575	0,51,102
chr2L	22258575	22258625		27		22258575	22258625	0,51,102
chr2L	22273075	22273125		27		22273075	22273125	0,51,102
chr2L	22274975	22275025		27		22274975	22275025	0,51,102
chr2L	22275025	22275075		27		22275025	22275075	0,51,102
chr2L	22275075	22275125		27		22275075	22275125	0,51,102
chr2L	22275625	22275675		27		22275625	22275675	0,51,102
chr2L	22275675	22275725		27		22275675	22275725	0,51,102
chr2L	22275725	22275775		27		22275725	22275775	0,51,102
chr2L	22275775	22275825		27		22275775	22275825	0,51,102
chr2L	22276775	22276825		27		22276775	22276825	0,51,102
chr2L	22278675	22278725		27		22278675	22278725	0,51,102
chr2L	22278725	22278775		27		22278725	22278775	0,51,102
chr2L	22278775	22278825		27		22278775	22278825	0,51,102
chr2L	22278825	22278875		27		22278825	22278875	0,51,102
chr2L	22278875	22278925		27		22278875	22278925	0,51,102
chr2L	22278925	22278975		27		22278925	22278975	0,51,102
chr2L	22278975	22279025		27		22278975	22279025	0,51,102
chr2L	22279025	22279075		27		22279025	22279075	0,51,102
chr2L	22279075	22279125		27		22279075	22279125	0,51,102
chr2L	22279125	22279175		27		22279125	22279175	0,51,102
chr2L	22279275	22279325		27		22279275	22279325	0,51,102
chr2L	22279325	22279375		27		22279325	22279375	0,51,102
chr2L	22279375	22279425		27		22279375	22279425	0,51,102
chr2L	22279425	22279475		27		22279425	22279475	0,51,102
chr2L	22279475	22279525		27		22279475	22279525	0,51,102
chr2L	22279525	22279575		27		22279525	22279575	0,51,102
chr2L	22279625	22279675		27		22279625	22279675	0,51,102
chr2L	22279775	22279825		27		22279775	22279825	0,51,102
chr2L	22279825	22279875		27		22279825	22279875	0,51,102
chr2L	22279875	22279925		27		22279875	22279925	0,51,102
chr2L	22279925	22279975		27		22279925	22279975	0,51,102
chr2L	22279975	22280025		27		22279975	22280025	0,51,102
chr2L	22280225	22280275		27		22280225	22280275	0,51,102
chr2L	22280275	22280325		27		22280275	22280325	0,51,102
chr2L	22280325	22280375		27		22280325	22280375	0,51,102
chr2L	22280375	22280425		27		22280375	22280425	0,51,102
chr2L	22293325	22293375		27		22293325	22293375	0,51,102
chr2L	22293375	22293425		27		22293375	22293425	0,51,102
chr2L	22293425	22293475		27		22293425	22293475	0,51,102
chr2L	22293475	22293525		27		22293475	22293525	0,51,102
chr2L	22293525	22293575		27		22293525	22293575	0,51,102
chr2L	22293575	22293625		27		22293575	22293625	0,51,102
chr2L	22293725	22293775		27		22293725	22293775	0,51,102
chr2L	22318225	22318275		27		22318225	22318275	0,51,102
chr2L	22319275	22319325		27		22319275	22319325	0,51,102
chr2L	22319325	22319375		27		22319325	22319375	0,51,102
chr2L	22319475	22319525		27		22319475	22319525	0,51,102
chr2L	22319525	22319575		27		22319525	22319575	0,51,102
chr2L	22319575	22319625		27		22319575	22319625	0,51,102
chr2L	22319625	22319675		27		22319625	22319675	0,51,102
chr2L	22319675	22319725		27		22319675	22319725	0,51,102
chr2L	22319725	22319775		27		22319725	22319775	0,51,102
chr2L	22319775	22319825		27		22319775	22319825	0,51,102
chr2L	22319825	22319875		27		22319825	22319875	0,51,102
chr2L	22319875	22319925		27		22319875	22319925	0,51,102
chr2L	22319925	22319975		27		22319925	22319975	0,51,102
chr2L	22319975	22320025		27		22319975	22320025	0,51,102
chr2L	22320575	22320625		27		22320575	22320625	0,51,102
chr2L	22320625	22320675		27		22320625	22320675	0,51,102
chr2L	22320675	22320725		27		22320675	22320725	0,51,102
chr2L	22320725	22320775		27		22320725	22320775	0,51,102
chr2L	22320775	22320825		27		22320775	22320825	0,51,102
chr2L	22320825	22320875		27		22320825	22320875	0,51,102
chr2L	22320875	22320925		27		22320875	22320925	0,51,102
chr2L	22320925	22320975		27		22320925	22320975	0,51,102
chr2L	22323325	22323375		27		22323325	22323375	0,51,102
chr2L	22323375	22323425		27		22323375	22323425	0,51,102
chr2L	22323425	22323475		27		22323425	22323475	0,51,102
chr2L	22323475	22323525		27		22323475	22323525	0,51,102
chr2L	22323525	22323575		27		22323525	22323575	0,51,102
chr2L	22323575	22323625		27		22323575	22323625	0,51,102
chr2L	22325775	22325825		27		22325775	22325825	0,51,102
chr2L	22325825	22325875		27		22325825	22325875	0,51,102
chr2L	22325875	22325925		27		22325875	22325925	0,51,102
chr2L	22326825	22326875		27		22326825	22326875	0,51,102
chr2L	22328775	22328825		27		22328775	22328825	0,51,102
chr2L	22328825	22328875		27		22328825	22328875	0,51,102
chr2L	22328875	22328925		27		22328875	22328925	0,51,102
chr2L	22328925	22328975		27		22328925	22328975	0,51,102
chr2L	22339825	22339875		27		22339825	22339875	0,51,102
chr2L	22339875	22339925		27		22339875	22339925	0,51,102
chr2L	22339925	22339975		27		22339925	22339975	0,51,102
chr2L	22339975	22340025		27		22339975	22340025	0,51,102
chr2L	22340025	22340075		27		22340025	22340075	0,51,102
chr2L	22340475	22340525		27		22340475	22340525	0,51,102
chr2L	22340525	22340575		27		22340525	22340575	0,51,102
chr2L	22340575	22340625		27		22340575	22340625	0,51,102
chr2L	22340625	22340675		27		22340625	22340675	0,51,102
chr2L	22340675	22340725		27		22340675	22340725	0,51,102
chr2L	22342225	22342275		27		22342225	22342275	0,51,102
chr2L	22342275	22342325		27		22342275	22342325	0,51,102
chr2L	22342325	22342375		27		22342325	22342375	0,51,102
chr2L	22343275	22343325		27		22343275	22343325	0,51,102
chr2L	22343325	22343375		27		22343325	22343375	0,51,102
chr2L	22343375	22343425		27		22343375	22343425	0,51,102
chr2L	22343425	22343475		27		22343425	22343475	0,51,102
chr2L	22343475	22343525		27		22343475	22343525	0,51,102
chr2L	22343675	22343725		27		22343675	22343725	0,51,102
chr2L	22343725	22343775		27		22343725	22343775	0,51,102
chr2L	22345675	22345725		27		22345675	22345725	0,51,102
chr2L	22348275	22348325		27		22348275	22348325	0,51,102
chr2L	22348325	22348375		27		22348325	22348375	0,51,102
chr2L	22348375	22348425		27		22348375	22348425	0,51,102
chr2L	22348425	22348475		27		22348425	22348475	0,51,102
chr2L	22348475	22348525		27		22348475	22348525	0,51,102
chr2L	22348525	22348575		27		22348525	22348575	0,51,102
chr2L	22348575	22348625		27		22348575	22348625	0,51,102
chr2L	22348625	22348675		27		22348625	22348675	0,51,102
chr2L	22348675	22348725		27		22348675	22348725	0,51,102
chr2L	22348725	22348775		27		22348725	22348775	0,51,102
chr2L	22348775	22348825		27		22348775	22348825	0,51,102
chr2L	22348825	22348875		27		22348825	22348875	0,51,102
chr2L	22350125	22350175		27		22350125	22350175	0,51,102
chr2L	22350175	22350225		27		22350175	22350225	0,51,102
chr2L	22350275	22350325		27		22350275	22350325	0,51,102
chr2L	22350325	22350375		27		22350325	22350375	0,51,102
chr2L	22350375	22350425		27		22350375	22350425	0,51,102
chr2L	22350425	22350475		27		22350425	22350475	0,51,102
chr2L	22350475	22350525		27		22350475	22350525	0,51,102
chr2L	22350825	22350875		27		22350825	22350875	0,51,102
chr2L	22350875	22350925		27		22350875	22350925	0,51,102
chr2L	22350925	22350975		27		22350925	22350975	0,51,102
chr2L	22350975	22351025		27		22350975	22351025	0,51,102
chr2L	22351025	22351075		27		22351025	22351075	0,51,102
chr2L	22351675	22351725		27		22351675	22351725	0,51,102
chr2L	22351725	22351775		27		22351725	22351775	0,51,102
chr2L	22351775	22351825		27		22351775	22351825	0,51,102
chr2L	22351825	22351875		27		22351825	22351875	0,51,102
chr2L	22351875	22351925		27		22351875	22351925	0,51,102
chr2L	22351925	22351975		27		22351925	22351975	0,51,102
chr2L	22352775	22352825		27		22352775	22352825	0,51,102
chr2L	22352825	22352875		27		22352825	22352875	0,51,102
chr2L	22352875	22352925		27		22352875	22352925	0,51,102
chr2L	22354075	22354125		27		22354075	22354125	0,51,102
chr2L	22356975	22357025		27		22356975	22357025	0,51,102
chr2L	22357025	22357075		27		22357025	22357075	0,51,102
chr2L	22363225	22363275		27		22363225	22363275	0,51,102
chr2L	22363475	22363525		27		22363475	22363525	0,51,102
chr2L	22364225	22364275		27		22364225	22364275	0,51,102
chr2L	22365925	22365975		27		22365925	22365975	0,51,102
chr2L	22365975	22366025		27		22365975	22366025	0,51,102
chr2L	22366025	22366075		27		22366025	22366075	0,51,102
chr2L	22366575	22366625		27		22366575	22366625	0,51,102
chr2L	22366625	22366675		27		22366625	22366675	0,51,102
chr2L	22366675	22366725		27		22366675	22366725	0,51,102
chr2L	22366725	22366775		27		22366725	22366775	0,51,102
chr2L	22366775	22366825		27		22366775	22366825	0,51,102
chr2L	22366825	22366875		27		22366825	22366875	0,51,102
chr2L	22366875	22366925		27		22366875	22366925	0,51,102
chr2L	22366925	22366975		27		22366925	22366975	0,51,102
chr2L	22366975	22367025		27		22366975	22367025	0,51,102
chr2L	22367225	22367275		27		22367225	22367275	0,51,102
chr2L	22367425	22367475		27		22367425	22367475	0,51,102
chr2L	22367475	22367525		27		22367475	22367525	0,51,102
chr2L	22367525	22367575		27		22367525	22367575	0,51,102
chr2L	22391375	22391425		27		22391375	22391425	0,51,102
chr2L	22391425	22391475		27		22391425	22391475	0,51,102
chr2L	22391475	22391525		27		22391475	22391525	0,51,102
chr2L	22391525	22391575		27		22391525	22391575	0,51,102
chr2L	22391575	22391625		27		22391575	22391625	0,51,102
chr2L	22391625	22391675		27		22391625	22391675	0,51,102
chr2L	22391675	22391725		27		22391675	22391725	0,51,102
chr2L	22391725	22391775		27		22391725	22391775	0,51,102
chr2L	22391775	22391825		27		22391775	22391825	0,51,102
chr2L	22393275	22393325		27		22393275	22393325	0,51,102
chr2L	22393325	22393375		27		22393325	22393375	0,51,102
chr2L	22424075	22424125		27		22424075	22424125	0,51,102
chr2L	22424125	22424175		27		22424125	22424175	0,51,102
chr2L	22424175	22424225		27		22424175	22424225	0,51,102
chr2L	22424225	22424275		27		22424225	22424275	0,51,102
chr2L	22424275	22424325		27		22424275	22424325	0,51,102
chr2L	22424625	22424675		27		22424625	22424675	0,51,102
chr2L	22424675	22424725		27		22424675	22424725	0,51,102
chr2L	22424725	22424775		27		22424725	22424775	0,51,102
chr2L	22424775	22424825		27		22424775	22424825	0,51,102
chr2L	22424825	22424875		27		22424825	22424875	0,51,102
chr2L	22424875	22424925		27		22424875	22424925	0,51,102
chr2L	22424925	22424975		27		22424925	22424975	0,51,102
chr2L	22424975	22425025		27		22424975	22425025	0,51,102
chr2L	22425025	22425075		27		22425025	22425075	0,51,102
chr2L	22425075	22425125		27		22425075	22425125	0,51,102
chr2L	22425125	22425175		27		22425125	22425175	0,51,102
chr2L	22425175	22425225		27		22425175	22425225	0,51,102
chr2L	22425225	22425275		27		22425225	22425275	0,51,102
chr2L	22425275	22425325		27		22425275	22425325	0,51,102
chr2L	22425325	22425375		27		22425325	22425375	0,51,102
chr2L	22425375	22425425		27		22425375	22425425	0,51,102
chr2L	22425425	22425475		27		22425425	22425475	0,51,102
chr2L	22425475	22425525		27		22425475	22425525	0,51,102
chr2L	22425525	22425575		27		22425525	22425575	0,51,102
chr2L	22425575	22425625		27		22425575	22425625	0,51,102
chr2L	22425625	22425675		27		22425625	22425675	0,51,102
chr2L	22436575	22436625		27		22436575	22436625	0,51,102
chr2L	22436625	22436675		27		22436625	22436675	0,51,102
chr2L	22436675	22436725		27		22436675	22436725	0,51,102
chr2L	22436725	22436775		27		22436725	22436775	0,51,102
chr2L	22436775	22436825		27		22436775	22436825	0,51,102
chr2L	22436825	22436875		27		22436825	22436875	0,51,102
chr2L	22437575	22437625		27		22437575	22437625	0,51,102
chr2L	22437625	22437675		27		22437625	22437675	0,51,102
chr2L	22437675	22437725		27		22437675	22437725	0,51,102
chr2L	22437725	22437775		27		22437725	22437775	0,51,102
chr2L	22437775	22437825		27		22437775	22437825	0,51,102
chr2L	22437825	22437875		27		22437825	22437875	0,51,102
chr2L	22437875	22437925		27		22437875	22437925	0,51,102
chr2L	22437925	22437975		27		22437925	22437975	0,51,102
chr2L	22437975	22438025		27		22437975	22438025	0,51,102
chr2L	22438025	22438075		27		22438025	22438075	0,51,102
chr2L	22438075	22438125		27		22438075	22438125	0,51,102
chr2L	22438125	22438175		27		22438125	22438175	0,51,102
chr2L	22438175	22438225		27		22438175	22438225	0,51,102
chr2L	22438225	22438275		27		22438225	22438275	0,51,102
chr2L	22438275	22438325		27		22438275	22438325	0,51,102
chr2L	22438325	22438375		27		22438325	22438375	0,51,102
chr2L	22438375	22438425		27		22438375	22438425	0,51,102
chr2L	22438425	22438475		27		22438425	22438475	0,51,102
chr2L	22438475	22438525		27		22438475	22438525	0,51,102
chr2L	22438525	22438575		27		22438525	22438575	0,51,102
chr2L	22438575	22438625		27		22438575	22438625	0,51,102
[truncated: 15,087 more rows]
