# Supplementary material for: Probabilistic modelling of chromatin code landscape reveals functional diversity of enhancer-like chromatin states
Source: Nat Commun. 2016 Feb 4;7:10528. doi: 10.1038/ncomms10528 (PMC4742914; doi:10.1038/ncomms10528)
Supplement: Supplementary Data 1 — The 30-chromatin state annotation tracks for Drosophila melanogaster DRSC-S2 cell. [file ncomms10528-s2.zip › Supplementary Data 1/28_HET2.bed]

chr2L	21925	21975		28		21925	21975	0,51,102
chr2L	21975	22025		28		21975	22025	0,51,102
chr2L	22575	22625		28		22575	22625	0,51,102
chr2L	22625	22675		28		22625	22675	0,51,102
chr2L	22675	22725		28		22675	22725	0,51,102
chr2L	22725	22775		28		22725	22775	0,51,102
chr2L	22775	22825		28		22775	22825	0,51,102
chr2L	22825	22875		28		22825	22875	0,51,102
chr2L	22875	22925		28		22875	22925	0,51,102
chr2L	22925	22975		28		22925	22975	0,51,102
chr2L	22975	23025		28		22975	23025	0,51,102
chr2L	23025	23075		28		23025	23075	0,51,102
chr2L	23075	23125		28		23075	23125	0,51,102
chr2L	23125	23175		28		23125	23175	0,51,102
chr2L	23175	23225		28		23175	23225	0,51,102
chr2L	23525	23575		28		23525	23575	0,51,102
chr2L	23575	23625		28		23575	23625	0,51,102
chr2L	23625	23675		28		23625	23675	0,51,102
chr2L	23675	23725		28		23675	23725	0,51,102
chr2L	23725	23775		28		23725	23775	0,51,102
chr2L	23775	23825		28		23775	23825	0,51,102
chr2L	23825	23875		28		23825	23875	0,51,102
chr2L	23875	23925		28		23875	23925	0,51,102
chr2L	24975	25025		28		24975	25025	0,51,102
chr2L	255025	255075		28		255025	255075	0,51,102
chr2L	310575	310625		28		310575	310625	0,51,102
chr2L	310625	310675		28		310625	310675	0,51,102
chr2L	311725	311775		28		311725	311775	0,51,102
chr2L	323475	323525		28		323475	323525	0,51,102
chr2L	324025	324075		28		324025	324075	0,51,102
chr2L	324125	324175		28		324125	324175	0,51,102
chr2L	324175	324225		28		324175	324225	0,51,102
chr2L	324475	324525		28		324475	324525	0,51,102
chr2L	324525	324575		28		324525	324575	0,51,102
chr2L	324575	324625		28		324575	324625	0,51,102
chr2L	324625	324675		28		324625	324675	0,51,102
chr2L	325875	325925		28		325875	325925	0,51,102
chr2L	325925	325975		28		325925	325975	0,51,102
chr2L	325975	326025		28		325975	326025	0,51,102
chr2L	330575	330625		28		330575	330625	0,51,102
chr2L	332025	332075		28		332025	332075	0,51,102
chr2L	334025	334075		28		334025	334075	0,51,102
chr2L	337275	337325		28		337275	337325	0,51,102
chr2L	337325	337375		28		337325	337375	0,51,102
chr2L	341125	341175		28		341125	341175	0,51,102
chr2L	341225	341275		28		341225	341275	0,51,102
chr2L	341275	341325		28		341275	341325	0,51,102
chr2L	366875	366925		28		366875	366925	0,51,102
chr2L	366925	366975		28		366925	366975	0,51,102
chr2L	366975	367025		28		366975	367025	0,51,102
chr2L	367025	367075		28		367025	367075	0,51,102
chr2L	367075	367125		28		367075	367125	0,51,102
chr2L	367125	367175		28		367125	367175	0,51,102
chr2L	367175	367225		28		367175	367225	0,51,102
chr2L	367225	367275		28		367225	367275	0,51,102
chr2L	367325	367375		28		367325	367375	0,51,102
chr2L	367375	367425		28		367375	367425	0,51,102
chr2L	367525	367575		28		367525	367575	0,51,102
chr2L	367575	367625		28		367575	367625	0,51,102
chr2L	367625	367675		28		367625	367675	0,51,102
chr2L	367675	367725		28		367675	367725	0,51,102
chr2L	367825	367875		28		367825	367875	0,51,102
chr2L	367875	367925		28		367875	367925	0,51,102
chr2L	367925	367975		28		367925	367975	0,51,102
chr2L	367975	368025		28		367975	368025	0,51,102
chr2L	368025	368075		28		368025	368075	0,51,102
chr2L	368075	368125		28		368075	368125	0,51,102
chr2L	368125	368175		28		368125	368175	0,51,102
chr2L	368375	368425		28		368375	368425	0,51,102
chr2L	369875	369925		28		369875	369925	0,51,102
chr2L	369925	369975		28		369925	369975	0,51,102
chr2L	369975	370025		28		369975	370025	0,51,102
chr2L	370025	370075		28		370025	370075	0,51,102
chr2L	370675	370725		28		370675	370725	0,51,102
chr2L	370725	370775		28		370725	370775	0,51,102
chr2L	370775	370825		28		370775	370825	0,51,102
chr2L	371175	371225		28		371175	371225	0,51,102
chr2L	371225	371275		28		371225	371275	0,51,102
chr2L	371275	371325		28		371275	371325	0,51,102
chr2L	371325	371375		28		371325	371375	0,51,102
chr2L	371375	371425		28		371375	371425	0,51,102
chr2L	371425	371475		28		371425	371475	0,51,102
chr2L	371475	371525		28		371475	371525	0,51,102
chr2L	371525	371575		28		371525	371575	0,51,102
chr2L	371575	371625		28		371575	371625	0,51,102
chr2L	371675	371725		28		371675	371725	0,51,102
chr2L	371725	371775		28		371725	371775	0,51,102
chr2L	371825	371875		28		371825	371875	0,51,102
chr2L	371875	371925		28		371875	371925	0,51,102
chr2L	371925	371975		28		371925	371975	0,51,102
chr2L	371975	372025		28		371975	372025	0,51,102
chr2L	372025	372075		28		372025	372075	0,51,102
chr2L	372325	372375		28		372325	372375	0,51,102
chr2L	372375	372425		28		372375	372425	0,51,102
chr2L	372425	372475		28		372425	372475	0,51,102
chr2L	372475	372525		28		372475	372525	0,51,102
chr2L	372525	372575		28		372525	372575	0,51,102
chr2L	372575	372625		28		372575	372625	0,51,102
chr2L	372625	372675		28		372625	372675	0,51,102
chr2L	373125	373175		28		373125	373175	0,51,102
chr2L	373175	373225		28		373175	373225	0,51,102
chr2L	373225	373275		28		373225	373275	0,51,102
chr2L	374775	374825		28		374775	374825	0,51,102
chr2L	375075	375125		28		375075	375125	0,51,102
chr2L	375125	375175		28		375125	375175	0,51,102
chr2L	375375	375425		28		375375	375425	0,51,102
chr2L	375425	375475		28		375425	375475	0,51,102
chr2L	375825	375875		28		375825	375875	0,51,102
chr2L	377175	377225		28		377175	377225	0,51,102
chr2L	377275	377325		28		377275	377325	0,51,102
chr2L	377325	377375		28		377325	377375	0,51,102
chr2L	377375	377425		28		377375	377425	0,51,102
chr2L	377425	377475		28		377425	377475	0,51,102
chr2L	377525	377575		28		377525	377575	0,51,102
chr2L	377575	377625		28		377575	377625	0,51,102
chr2L	377625	377675		28		377625	377675	0,51,102
chr2L	378175	378225		28		378175	378225	0,51,102
chr2L	378225	378275		28		378225	378275	0,51,102
chr2L	378275	378325		28		378275	378325	0,51,102
chr2L	378375	378425		28		378375	378425	0,51,102
chr2L	379175	379225		28		379175	379225	0,51,102
chr2L	379225	379275		28		379225	379275	0,51,102
chr2L	379275	379325		28		379275	379325	0,51,102
chr2L	379325	379375		28		379325	379375	0,51,102
chr2L	379375	379425		28		379375	379425	0,51,102
chr2L	379425	379475		28		379425	379475	0,51,102
chr2L	379475	379525		28		379475	379525	0,51,102
chr2L	379525	379575		28		379525	379575	0,51,102
chr2L	379575	379625		28		379575	379625	0,51,102
chr2L	379625	379675		28		379625	379675	0,51,102
chr2L	379825	379875		28		379825	379875	0,51,102
chr2L	380375	380425		28		380375	380425	0,51,102
chr2L	380425	380475		28		380425	380475	0,51,102
chr2L	380475	380525		28		380475	380525	0,51,102
chr2L	380625	380675		28		380625	380675	0,51,102
chr2L	380725	380775		28		380725	380775	0,51,102
chr2L	380775	380825		28		380775	380825	0,51,102
chr2L	381725	381775		28		381725	381775	0,51,102
chr2L	381825	381875		28		381825	381875	0,51,102
chr2L	381875	381925		28		381875	381925	0,51,102
chr2L	381925	381975		28		381925	381975	0,51,102
chr2L	381975	382025		28		381975	382025	0,51,102
chr2L	382675	382725		28		382675	382725	0,51,102
chr2L	382725	382775		28		382725	382775	0,51,102
chr2L	382775	382825		28		382775	382825	0,51,102
chr2L	382825	382875		28		382825	382875	0,51,102
chr2L	383325	383375		28		383325	383375	0,51,102
chr2L	387325	387375		28		387325	387375	0,51,102
chr2L	387875	387925		28		387875	387925	0,51,102
chr2L	387925	387975		28		387925	387975	0,51,102
chr2L	388025	388075		28		388025	388075	0,51,102
chr2L	388125	388175		28		388125	388175	0,51,102
chr2L	388175	388225		28		388175	388225	0,51,102
chr2L	388225	388275		28		388225	388275	0,51,102
chr2L	388275	388325		28		388275	388325	0,51,102
chr2L	388375	388425		28		388375	388425	0,51,102
chr2L	392225	392275		28		392225	392275	0,51,102
chr2L	392275	392325		28		392275	392325	0,51,102
chr2L	392325	392375		28		392325	392375	0,51,102
chr2L	394275	394325		28		394275	394325	0,51,102
chr2L	395975	396025		28		395975	396025	0,51,102
chr2L	401625	401675		28		401625	401675	0,51,102
chr2L	402475	402525		28		402475	402525	0,51,102
chr2L	402525	402575		28		402525	402575	0,51,102
chr2L	441875	441925		28		441875	441925	0,51,102
chr2L	458475	458525		28		458475	458525	0,51,102
chr2L	459575	459625		28		459575	459625	0,51,102
chr2L	462225	462275		28		462225	462275	0,51,102
chr2L	469825	469875		28		469825	469875	0,51,102
chr2L	892625	892675		28		892625	892675	0,51,102
chr2L	1386125	1386175		28		1386125	1386175	0,51,102
chr2L	1387675	1387725		28		1387675	1387725	0,51,102
chr2L	1387725	1387775		28		1387725	1387775	0,51,102
chr2L	1389725	1389775		28		1389725	1389775	0,51,102
chr2L	2120125	2120175		28		2120125	2120175	0,51,102
chr2L	2120175	2120225		28		2120175	2120225	0,51,102
chr2L	2494025	2494075		28		2494025	2494075	0,51,102
chr2L	2494125	2494175		28		2494125	2494175	0,51,102
chr2L	2784675	2784725		28		2784675	2784725	0,51,102
chr2L	2784725	2784775		28		2784725	2784775	0,51,102
chr2L	2784775	2784825		28		2784775	2784825	0,51,102
chr2L	2967375	2967425		28		2967375	2967425	0,51,102
chr2L	3561625	3561675		28		3561625	3561675	0,51,102
chr2L	3564775	3564825		28		3564775	3564825	0,51,102
chr2L	3564825	3564875		28		3564825	3564875	0,51,102
chr2L	3564975	3565025		28		3564975	3565025	0,51,102
chr2L	4302925	4302975		28		4302925	4302975	0,51,102
chr2L	4302975	4303025		28		4302975	4303025	0,51,102
chr2L	4303025	4303075		28		4303025	4303075	0,51,102
chr2L	4303075	4303125		28		4303075	4303125	0,51,102
chr2L	4941525	4941575		28		4941525	4941575	0,51,102
chr2L	4941575	4941625		28		4941575	4941625	0,51,102
chr2L	4941625	4941675		28		4941625	4941675	0,51,102
chr2L	4941675	4941725		28		4941675	4941725	0,51,102
chr2L	4958625	4958675		28		4958625	4958675	0,51,102
chr2L	4958775	4958825		28		4958775	4958825	0,51,102
chr2L	4963925	4963975		28		4963925	4963975	0,51,102
chr2L	4963975	4964025		28		4963975	4964025	0,51,102
chr2L	5162425	5162475		28		5162425	5162475	0,51,102
chr2L	5162475	5162525		28		5162475	5162525	0,51,102
chr2L	5163475	5163525		28		5163475	5163525	0,51,102
chr2L	5163525	5163575		28		5163525	5163575	0,51,102
chr2L	5163575	5163625		28		5163575	5163625	0,51,102
chr2L	5163625	5163675		28		5163625	5163675	0,51,102
chr2L	5163675	5163725		28		5163675	5163725	0,51,102
chr2L	5164075	5164125		28		5164075	5164125	0,51,102
chr2L	5164125	5164175		28		5164125	5164175	0,51,102
chr2L	5164175	5164225		28		5164175	5164225	0,51,102
chr2L	5164225	5164275		28		5164225	5164275	0,51,102
chr2L	5164275	5164325		28		5164275	5164325	0,51,102
chr2L	5164325	5164375		28		5164325	5164375	0,51,102
chr2L	5164375	5164425		28		5164375	5164425	0,51,102
chr2L	5164425	5164475		28		5164425	5164475	0,51,102
chr2L	5164475	5164525		28		5164475	5164525	0,51,102
chr2L	5164525	5164575		28		5164525	5164575	0,51,102
chr2L	5164575	5164625		28		5164575	5164625	0,51,102
chr2L	5164625	5164675		28		5164625	5164675	0,51,102
chr2L	5164675	5164725		28		5164675	5164725	0,51,102
chr2L	5164775	5164825		28		5164775	5164825	0,51,102
chr2L	5164825	5164875		28		5164825	5164875	0,51,102
chr2L	5164875	5164925		28		5164875	5164925	0,51,102
chr2L	5164925	5164975		28		5164925	5164975	0,51,102
chr2L	5164975	5165025		28		5164975	5165025	0,51,102
chr2L	5166225	5166275		28		5166225	5166275	0,51,102
chr2L	5166275	5166325		28		5166275	5166325	0,51,102
chr2L	5167725	5167775		28		5167725	5167775	0,51,102
chr2L	5167775	5167825		28		5167775	5167825	0,51,102
chr2L	5167825	5167875		28		5167825	5167875	0,51,102
chr2L	5167875	5167925		28		5167875	5167925	0,51,102
chr2L	5167925	5167975		28		5167925	5167975	0,51,102
chr2L	5167975	5168025		28		5167975	5168025	0,51,102
chr2L	5168025	5168075		28		5168025	5168075	0,51,102
chr2L	5168075	5168125		28		5168075	5168125	0,51,102
chr2L	5168125	5168175		28		5168125	5168175	0,51,102
chr2L	5168175	5168225		28		5168175	5168225	0,51,102
chr2L	5168275	5168325		28		5168275	5168325	0,51,102
chr2L	5168325	5168375		28		5168325	5168375	0,51,102
chr2L	5168375	5168425		28		5168375	5168425	0,51,102
chr2L	5168425	5168475		28		5168425	5168475	0,51,102
chr2L	5168475	5168525		28		5168475	5168525	0,51,102
chr2L	5168525	5168575		28		5168525	5168575	0,51,102
chr2L	5168575	5168625		28		5168575	5168625	0,51,102
chr2L	5168625	5168675		28		5168625	5168675	0,51,102
chr2L	5169125	5169175		28		5169125	5169175	0,51,102
chr2L	5169175	5169225		28		5169175	5169225	0,51,102
chr2L	5169225	5169275		28		5169225	5169275	0,51,102
chr2L	5169275	5169325		28		5169275	5169325	0,51,102
chr2L	5169325	5169375		28		5169325	5169375	0,51,102
chr2L	5169375	5169425		28		5169375	5169425	0,51,102
chr2L	5169425	5169475		28		5169425	5169475	0,51,102
chr2L	5169475	5169525		28		5169475	5169525	0,51,102
chr2L	5169875	5169925		28		5169875	5169925	0,51,102
chr2L	5169925	5169975		28		5169925	5169975	0,51,102
chr2L	5169975	5170025		28		5169975	5170025	0,51,102
chr2L	5170025	5170075		28		5170025	5170075	0,51,102
chr2L	5170075	5170125		28		5170075	5170125	0,51,102
chr2L	5170125	5170175		28		5170125	5170175	0,51,102
chr2L	5170175	5170225		28		5170175	5170225	0,51,102
chr2L	5170225	5170275		28		5170225	5170275	0,51,102
chr2L	5170275	5170325		28		5170275	5170325	0,51,102
chr2L	5170375	5170425		28		5170375	5170425	0,51,102
chr2L	5170475	5170525		28		5170475	5170525	0,51,102
chr2L	5170525	5170575		28		5170525	5170575	0,51,102
chr2L	5170825	5170875		28		5170825	5170875	0,51,102
chr2L	5172025	5172075		28		5172025	5172075	0,51,102
chr2L	5172475	5172525		28		5172475	5172525	0,51,102
chr2L	5172675	5172725		28		5172675	5172725	0,51,102
chr2L	5172775	5172825		28		5172775	5172825	0,51,102
chr2L	5180025	5180075		28		5180025	5180075	0,51,102
chr2L	5180075	5180125		28		5180075	5180125	0,51,102
chr2L	5180225	5180275		28		5180225	5180275	0,51,102
chr2L	5180275	5180325		28		5180275	5180325	0,51,102
chr2L	5180325	5180375		28		5180325	5180375	0,51,102
chr2L	5180375	5180425		28		5180375	5180425	0,51,102
chr2L	5180425	5180475		28		5180425	5180475	0,51,102
chr2L	5180475	5180525		28		5180475	5180525	0,51,102
chr2L	5180525	5180575		28		5180525	5180575	0,51,102
chr2L	5180575	5180625		28		5180575	5180625	0,51,102
chr2L	5180625	5180675		28		5180625	5180675	0,51,102
chr2L	5180675	5180725		28		5180675	5180725	0,51,102
chr2L	5180725	5180775		28		5180725	5180775	0,51,102
chr2L	5180775	5180825		28		5180775	5180825	0,51,102
chr2L	5180825	5180875		28		5180825	5180875	0,51,102
chr2L	5180875	5180925		28		5180875	5180925	0,51,102
chr2L	5180925	5180975		28		5180925	5180975	0,51,102
chr2L	5180975	5181025		28		5180975	5181025	0,51,102
chr2L	5181025	5181075		28		5181025	5181075	0,51,102
chr2L	5181075	5181125		28		5181075	5181125	0,51,102
chr2L	5181125	5181175		28		5181125	5181175	0,51,102
chr2L	5181175	5181225		28		5181175	5181225	0,51,102
chr2L	5181575	5181625		28		5181575	5181625	0,51,102
chr2L	5181625	5181675		28		5181625	5181675	0,51,102
chr2L	5181675	5181725		28		5181675	5181725	0,51,102
chr2L	5181725	5181775		28		5181725	5181775	0,51,102
chr2L	5183425	5183475		28		5183425	5183475	0,51,102
chr2L	5183475	5183525		28		5183475	5183525	0,51,102
chr2L	5183525	5183575		28		5183525	5183575	0,51,102
chr2L	5183575	5183625		28		5183575	5183625	0,51,102
chr2L	5183625	5183675		28		5183625	5183675	0,51,102
chr2L	5183675	5183725		28		5183675	5183725	0,51,102
chr2L	5184625	5184675		28		5184625	5184675	0,51,102
chr2L	5213775	5213825		28		5213775	5213825	0,51,102
chr2L	5213825	5213875		28		5213825	5213875	0,51,102
chr2L	5213875	5213925		28		5213875	5213925	0,51,102
chr2L	6312525	6312575		28		6312525	6312575	0,51,102
chr2L	6312575	6312625		28		6312575	6312625	0,51,102
chr2L	6312625	6312675		28		6312625	6312675	0,51,102
chr2L	6312675	6312725		28		6312675	6312725	0,51,102
chr2L	6407225	6407275		28		6407225	6407275	0,51,102
chr2L	6407275	6407325		28		6407275	6407325	0,51,102
chr2L	6407325	6407375		28		6407325	6407375	0,51,102
chr2L	6538825	6538875		28		6538825	6538875	0,51,102
chr2L	6538875	6538925		28		6538875	6538925	0,51,102
chr2L	6566875	6566925		28		6566875	6566925	0,51,102
chr2L	6567025	6567075		28		6567025	6567075	0,51,102
chr2L	6568175	6568225		28		6568175	6568225	0,51,102
chr2L	6578075	6578125		28		6578075	6578125	0,51,102
chr2L	6578125	6578175		28		6578125	6578175	0,51,102
chr2L	6580325	6580375		28		6580325	6580375	0,51,102
chr2L	6580525	6580575		28		6580525	6580575	0,51,102
chr2L	6580575	6580625		28		6580575	6580625	0,51,102
chr2L	6580625	6580675		28		6580625	6580675	0,51,102
chr2L	6580675	6580725		28		6580675	6580725	0,51,102
chr2L	6588025	6588075		28		6588025	6588075	0,51,102
chr2L	6588075	6588125		28		6588075	6588125	0,51,102
chr2L	6594725	6594775		28		6594725	6594775	0,51,102
chr2L	6594775	6594825		28		6594775	6594825	0,51,102
chr2L	6594825	6594875		28		6594825	6594875	0,51,102
chr2L	6594875	6594925		28		6594875	6594925	0,51,102
chr2L	6604525	6604575		28		6604525	6604575	0,51,102
chr2L	7647375	7647425		28		7647375	7647425	0,51,102
chr2L	7647425	7647475		28		7647425	7647475	0,51,102
chr2L	7647475	7647525		28		7647475	7647525	0,51,102
chr2L	8428825	8428875		28		8428825	8428875	0,51,102
chr2L	8428875	8428925		28		8428875	8428925	0,51,102
chr2L	8428925	8428975		28		8428925	8428975	0,51,102
chr2L	8428975	8429025		28		8428975	8429025	0,51,102
chr2L	8429025	8429075		28		8429025	8429075	0,51,102
chr2L	8429075	8429125		28		8429075	8429125	0,51,102
chr2L	8429125	8429175		28		8429125	8429175	0,51,102
chr2L	8429175	8429225		28		8429175	8429225	0,51,102
chr2L	8429225	8429275		28		8429225	8429275	0,51,102
chr2L	8429275	8429325		28		8429275	8429325	0,51,102
chr2L	8429325	8429375		28		8429325	8429375	0,51,102
chr2L	8429375	8429425		28		8429375	8429425	0,51,102
chr2L	8429425	8429475		28		8429425	8429475	0,51,102
chr2L	8429475	8429525		28		8429475	8429525	0,51,102
chr2L	8429525	8429575		28		8429525	8429575	0,51,102
chr2L	8429575	8429625		28		8429575	8429625	0,51,102
chr2L	9437625	9437675		28		9437625	9437675	0,51,102
chr2L	9903025	9903075		28		9903025	9903075	0,51,102
chr2L	9903075	9903125		28		9903075	9903125	0,51,102
chr2L	9903175	9903225		28		9903175	9903225	0,51,102
chr2L	9903225	9903275		28		9903225	9903275	0,51,102
chr2L	10300375	10300425		28		10300375	10300425	0,51,102
chr2L	10300875	10300925		28		10300875	10300925	0,51,102
chr2L	10300975	10301025		28		10300975	10301025	0,51,102
chr2L	10301425	10301475		28		10301425	10301475	0,51,102
chr2L	10301575	10301625		28		10301575	10301625	0,51,102
chr2L	10346475	10346525		28		10346475	10346525	0,51,102
chr2L	10353525	10353575		28		10353525	10353575	0,51,102
chr2L	10353575	10353625		28		10353575	10353625	0,51,102
chr2L	10353625	10353675		28		10353625	10353675	0,51,102
chr2L	10353675	10353725		28		10353675	10353725	0,51,102
chr2L	10353775	10353825		28		10353775	10353825	0,51,102
chr2L	10353825	10353875		28		10353825	10353875	0,51,102
chr2L	10353875	10353925		28		10353875	10353925	0,51,102
chr2L	10353925	10353975		28		10353925	10353975	0,51,102
chr2L	10354475	10354525		28		10354475	10354525	0,51,102
chr2L	10476475	10476525		28		10476475	10476525	0,51,102
chr2L	13487575	13487625		28		13487575	13487625	0,51,102
chr2L	14293675	14293725		28		14293675	14293725	0,51,102
chr2L	14293725	14293775		28		14293725	14293775	0,51,102
chr2L	14295925	14295975		28		14295925	14295975	0,51,102
chr2L	14296025	14296075		28		14296025	14296075	0,51,102
chr2L	14296075	14296125		28		14296075	14296125	0,51,102
chr2L	14314525	14314575		28		14314525	14314575	0,51,102
chr2L	14317625	14317675		28		14317625	14317675	0,51,102
chr2L	14317675	14317725		28		14317675	14317725	0,51,102
chr2L	14317725	14317775		28		14317725	14317775	0,51,102
chr2L	14317775	14317825		28		14317775	14317825	0,51,102
chr2L	14328675	14328725		28		14328675	14328725	0,51,102
chr2L	14329875	14329925		28		14329875	14329925	0,51,102
chr2L	14577025	14577075		28		14577025	14577075	0,51,102
chr2L	14577075	14577125		28		14577075	14577125	0,51,102
chr2L	14577125	14577175		28		14577125	14577175	0,51,102
chr2L	14585775	14585825		28		14585775	14585825	0,51,102
chr2L	14585825	14585875		28		14585825	14585875	0,51,102
chr2L	14585875	14585925		28		14585875	14585925	0,51,102
chr2L	14602075	14602125		28		14602075	14602125	0,51,102
chr2L	14608825	14608875		28		14608825	14608875	0,51,102
chr2L	14620475	14620525		28		14620475	14620525	0,51,102
chr2L	14654275	14654325		28		14654275	14654325	0,51,102
chr2L	14654325	14654375		28		14654325	14654375	0,51,102
chr2L	14661575	14661625		28		14661575	14661625	0,51,102
chr2L	14666075	14666125		28		14666075	14666125	0,51,102
chr2L	14666125	14666175		28		14666125	14666175	0,51,102
chr2L	14685525	14685575		28		14685525	14685575	0,51,102
chr2L	14726475	14726525		28		14726475	14726525	0,51,102
chr2L	14726825	14726875		28		14726825	14726875	0,51,102
chr2L	14902825	14902875		28		14902825	14902875	0,51,102
chr2L	14920425	14920475		28		14920425	14920475	0,51,102
chr2L	14920475	14920525		28		14920475	14920525	0,51,102
chr2L	14920525	14920575		28		14920525	14920575	0,51,102
chr2L	16293475	16293525		28		16293475	16293525	0,51,102
chr2L	16293525	16293575		28		16293525	16293575	0,51,102
chr2L	16337275	16337325		28		16337275	16337325	0,51,102
chr2L	16337325	16337375		28		16337325	16337375	0,51,102
chr2L	16337375	16337425		28		16337375	16337425	0,51,102
chr2L	16337525	16337575		28		16337525	16337575	0,51,102
chr2L	16337575	16337625		28		16337575	16337625	0,51,102
chr2L	16338975	16339025		28		16338975	16339025	0,51,102
chr2L	16340675	16340725		28		16340675	16340725	0,51,102
chr2L	16340725	16340775		28		16340725	16340775	0,51,102
chr2L	16340775	16340825		28		16340775	16340825	0,51,102
chr2L	16340825	16340875		28		16340825	16340875	0,51,102
chr2L	16340925	16340975		28		16340925	16340975	0,51,102
chr2L	16340975	16341025		28		16340975	16341025	0,51,102
chr2L	16341525	16341575		28		16341525	16341575	0,51,102
chr2L	16341575	16341625		28		16341575	16341625	0,51,102
chr2L	16341875	16341925		28		16341875	16341925	0,51,102
chr2L	16341975	16342025		28		16341975	16342025	0,51,102
chr2L	16342025	16342075		28		16342025	16342075	0,51,102
chr2L	16384425	16384475		28		16384425	16384475	0,51,102
chr2L	16384475	16384525		28		16384475	16384525	0,51,102
chr2L	16774875	16774925		28		16774875	16774925	0,51,102
chr2L	16774925	16774975		28		16774925	16774975	0,51,102
chr2L	16774975	16775025		28		16774975	16775025	0,51,102
chr2L	16780375	16780425		28		16780375	16780425	0,51,102
chr2L	16784225	16784275		28		16784225	16784275	0,51,102
chr2L	16858675	16858725		28		16858675	16858725	0,51,102
chr2L	17359275	17359325		28		17359275	17359325	0,51,102
chr2L	17359325	17359375		28		17359325	17359375	0,51,102
chr2L	17359475	17359525		28		17359475	17359525	0,51,102
chr2L	17359525	17359575		28		17359525	17359575	0,51,102
chr2L	17359575	17359625		28		17359575	17359625	0,51,102
chr2L	17359625	17359675		28		17359625	17359675	0,51,102
chr2L	17359675	17359725		28		17359675	17359725	0,51,102
chr2L	17359725	17359775		28		17359725	17359775	0,51,102
chr2L	17509725	17509775		28		17509725	17509775	0,51,102
chr2L	17509775	17509825		28		17509775	17509825	0,51,102
chr2L	17509825	17509875		28		17509825	17509875	0,51,102
chr2L	17509875	17509925		28		17509875	17509925	0,51,102
chr2L	17509925	17509975		28		17509925	17509975	0,51,102
chr2L	17509975	17510025		28		17509975	17510025	0,51,102
chr2L	17977725	17977775		28		17977725	17977775	0,51,102
chr2L	17980325	17980375		28		17980325	17980375	0,51,102
chr2L	18505325	18505375		28		18505325	18505375	0,51,102
chr2L	18505375	18505425		28		18505375	18505425	0,51,102
chr2L	18520975	18521025		28		18520975	18521025	0,51,102
chr2L	18521025	18521075		28		18521025	18521075	0,51,102
chr2L	18521075	18521125		28		18521075	18521125	0,51,102
chr2L	18671475	18671525		28		18671475	18671525	0,51,102
chr2L	18671525	18671575		28		18671525	18671575	0,51,102
chr2L	18675575	18675625		28		18675575	18675625	0,51,102
chr2L	18675625	18675675		28		18675625	18675675	0,51,102
chr2L	18675675	18675725		28		18675675	18675725	0,51,102
chr2L	18675725	18675775		28		18675725	18675775	0,51,102
chr2L	18721975	18722025		28		18721975	18722025	0,51,102
chr2L	18722025	18722075		28		18722025	18722075	0,51,102
chr2L	18722125	18722175		28		18722125	18722175	0,51,102
chr2L	18722825	18722875		28		18722825	18722875	0,51,102
chr2L	18722875	18722925		28		18722875	18722925	0,51,102
chr2L	18724475	18724525		28		18724475	18724525	0,51,102
chr2L	18724525	18724575		28		18724525	18724575	0,51,102
chr2L	18724575	18724625		28		18724575	18724625	0,51,102
chr2L	18738825	18738875		28		18738825	18738875	0,51,102
chr2L	18742475	18742525		28		18742475	18742525	0,51,102
chr2L	18743675	18743725		28		18743675	18743725	0,51,102
chr2L	18743725	18743775		28		18743725	18743775	0,51,102
chr2L	18841675	18841725		28		18841675	18841725	0,51,102
chr2L	18841725	18841775		28		18841725	18841775	0,51,102
chr2L	18841775	18841825		28		18841775	18841825	0,51,102
chr2L	18841825	18841875		28		18841825	18841875	0,51,102
chr2L	18841925	18841975		28		18841925	18841975	0,51,102
chr2L	18841975	18842025		28		18841975	18842025	0,51,102
chr2L	18842025	18842075		28		18842025	18842075	0,51,102
chr2L	18842075	18842125		28		18842075	18842125	0,51,102
chr2L	18842125	18842175		28		18842125	18842175	0,51,102
chr2L	18842175	18842225		28		18842175	18842225	0,51,102
chr2L	18842225	18842275		28		18842225	18842275	0,51,102
chr2L	18842325	18842375		28		18842325	18842375	0,51,102
chr2L	18842375	18842425		28		18842375	18842425	0,51,102
chr2L	18842425	18842475		28		18842425	18842475	0,51,102
chr2L	18842475	18842525		28		18842475	18842525	0,51,102
chr2L	18842525	18842575		28		18842525	18842575	0,51,102
chr2L	18842575	18842625		28		18842575	18842625	0,51,102
chr2L	19595525	19595575		28		19595525	19595575	0,51,102
chr2L	19596675	19596725		28		19596675	19596725	0,51,102
chr2L	19597875	19597925		28		19597875	19597925	0,51,102
chr2L	19599275	19599325		28		19599275	19599325	0,51,102
chr2L	19599375	19599425		28		19599375	19599425	0,51,102
chr2L	19599425	19599475		28		19599425	19599475	0,51,102
chr2L	19600175	19600225		28		19600175	19600225	0,51,102
chr2L	19600225	19600275		28		19600225	19600275	0,51,102
chr2L	19609025	19609075		28		19609025	19609075	0,51,102
chr2L	19609075	19609125		28		19609075	19609125	0,51,102
chr2L	19609125	19609175		28		19609125	19609175	0,51,102
chr2L	19609175	19609225		28		19609175	19609225	0,51,102
chr2L	19610425	19610475		28		19610425	19610475	0,51,102
chr2L	19610525	19610575		28		19610525	19610575	0,51,102
chr2L	19610575	19610625		28		19610575	19610625	0,51,102
chr2L	19613175	19613225		28		19613175	19613225	0,51,102
chr2L	19614875	19614925		28		19614875	19614925	0,51,102
chr2L	19616225	19616275		28		19616225	19616275	0,51,102
chr2L	19617075	19617125		28		19617075	19617125	0,51,102
chr2L	19617125	19617175		28		19617125	19617175	0,51,102
chr2L	19617175	19617225		28		19617175	19617225	0,51,102
chr2L	19617225	19617275		28		19617225	19617275	0,51,102
chr2L	19617275	19617325		28		19617275	19617325	0,51,102
chr2L	19617575	19617625		28		19617575	19617625	0,51,102
chr2L	19618325	19618375		28		19618325	19618375	0,51,102
chr2L	19620025	19620075		28		19620025	19620075	0,51,102
chr2L	19620075	19620125		28		19620075	19620125	0,51,102
chr2L	19621825	19621875		28		19621825	19621875	0,51,102
chr2L	19621875	19621925		28		19621875	19621925	0,51,102
chr2L	19621925	19621975		28		19621925	19621975	0,51,102
chr2L	19624375	19624425		28		19624375	19624425	0,51,102
chr2L	19624425	19624475		28		19624425	19624475	0,51,102
chr2L	19624475	19624525		28		19624475	19624525	0,51,102
chr2L	19629075	19629125		28		19629075	19629125	0,51,102
chr2L	19630625	19630675		28		19630625	19630675	0,51,102
chr2L	19630675	19630725		28		19630675	19630725	0,51,102
chr2L	19630875	19630925		28		19630875	19630925	0,51,102
chr2L	19630925	19630975		28		19630925	19630975	0,51,102
chr2L	19632175	19632225		28		19632175	19632225	0,51,102
chr2L	19632225	19632275		28		19632225	19632275	0,51,102
chr2L	19632375	19632425		28		19632375	19632425	0,51,102
chr2L	19633625	19633675		28		19633625	19633675	0,51,102
chr2L	19633725	19633775		28		19633725	19633775	0,51,102
chr2L	19633775	19633825		28		19633775	19633825	0,51,102
chr2L	19633825	19633875		28		19633825	19633875	0,51,102
chr2L	19633875	19633925		28		19633875	19633925	0,51,102
chr2L	19633925	19633975		28		19633925	19633975	0,51,102
chr2L	19638825	19638875		28		19638825	19638875	0,51,102
chr2L	19638875	19638925		28		19638875	19638925	0,51,102
chr2L	19641875	19641925		28		19641875	19641925	0,51,102
chr2L	19641925	19641975		28		19641925	19641975	0,51,102
chr2L	19641975	19642025		28		19641975	19642025	0,51,102
chr2L	19642025	19642075		28		19642025	19642075	0,51,102
chr2L	19645125	19645175		28		19645125	19645175	0,51,102
chr2L	19645175	19645225		28		19645175	19645225	0,51,102
chr2L	19645225	19645275		28		19645225	19645275	0,51,102
chr2L	19645925	19645975		28		19645925	19645975	0,51,102
chr2L	19645975	19646025		28		19645975	19646025	0,51,102
chr2L	19646025	19646075		28		19646025	19646075	0,51,102
chr2L	19646075	19646125		28		19646075	19646125	0,51,102
chr2L	19646125	19646175		28		19646125	19646175	0,51,102
chr2L	19646325	19646375		28		19646325	19646375	0,51,102
chr2L	19646375	19646425		28		19646375	19646425	0,51,102
chr2L	19646475	19646525		28		19646475	19646525	0,51,102
chr2L	19646525	19646575		28		19646525	19646575	0,51,102
chr2L	19646575	19646625		28		19646575	19646625	0,51,102
chr2L	19646675	19646725		28		19646675	19646725	0,51,102
chr2L	19646725	19646775		28		19646725	19646775	0,51,102
chr2L	19646775	19646825		28		19646775	19646825	0,51,102
chr2L	19646825	19646875		28		19646825	19646875	0,51,102
chr2L	19648475	19648525		28		19648475	19648525	0,51,102
chr2L	19648525	19648575		28		19648525	19648575	0,51,102
chr2L	19648575	19648625		28		19648575	19648625	0,51,102
chr2L	19648625	19648675		28		19648625	19648675	0,51,102
chr2L	19652475	19652525		28		19652475	19652525	0,51,102
chr2L	19652525	19652575		28		19652525	19652575	0,51,102
chr2L	19674075	19674125		28		19674075	19674125	0,51,102
chr2L	19674225	19674275		28		19674225	19674275	0,51,102
chr2L	19674275	19674325		28		19674275	19674325	0,51,102
chr2L	19674325	19674375		28		19674325	19674375	0,51,102
chr2L	19674375	19674425		28		19674375	19674425	0,51,102
chr2L	19675475	19675525		28		19675475	19675525	0,51,102
chr2L	19675525	19675575		28		19675525	19675575	0,51,102
chr2L	19675575	19675625		28		19675575	19675625	0,51,102
chr2L	19676925	19676975		28		19676925	19676975	0,51,102
chr2L	19676975	19677025		28		19676975	19677025	0,51,102
chr2L	19678475	19678525		28		19678475	19678525	0,51,102
chr2L	19680175	19680225		28		19680175	19680225	0,51,102
chr2L	19680225	19680275		28		19680225	19680275	0,51,102
chr2L	19680275	19680325		28		19680275	19680325	0,51,102
chr2L	19680375	19680425		28		19680375	19680425	0,51,102
chr2L	19680425	19680475		28		19680425	19680475	0,51,102
chr2L	19680475	19680525		28		19680475	19680525	0,51,102
chr2L	19681025	19681075		28		19681025	19681075	0,51,102
chr2L	19681075	19681125		28		19681075	19681125	0,51,102
chr2L	19681125	19681175		28		19681125	19681175	0,51,102
chr2L	19681175	19681225		28		19681175	19681225	0,51,102
chr2L	19681225	19681275		28		19681225	19681275	0,51,102
chr2L	19681525	19681575		28		19681525	19681575	0,51,102
chr2L	19682425	19682475		28		19682425	19682475	0,51,102
chr2L	19682475	19682525		28		19682475	19682525	0,51,102
chr2L	19682525	19682575		28		19682525	19682575	0,51,102
chr2L	19682575	19682625		28		19682575	19682625	0,51,102
chr2L	19682875	19682925		28		19682875	19682925	0,51,102
chr2L	19682925	19682975		28		19682925	19682975	0,51,102
chr2L	19683025	19683075		28		19683025	19683075	0,51,102
chr2L	19683075	19683125		28		19683075	19683125	0,51,102
chr2L	19683125	19683175		28		19683125	19683175	0,51,102
chr2L	19683175	19683225		28		19683175	19683225	0,51,102
chr2L	19683675	19683725		28		19683675	19683725	0,51,102
chr2L	19683725	19683775		28		19683725	19683775	0,51,102
chr2L	19683775	19683825		28		19683775	19683825	0,51,102
chr2L	19683825	19683875		28		19683825	19683875	0,51,102
chr2L	19683875	19683925		28		19683875	19683925	0,51,102
chr2L	19683925	19683975		28		19683925	19683975	0,51,102
chr2L	19687725	19687775		28		19687725	19687775	0,51,102
chr2L	19688425	19688475		28		19688425	19688475	0,51,102
chr2L	19688475	19688525		28		19688475	19688525	0,51,102
chr2L	19689375	19689425		28		19689375	19689425	0,51,102
chr2L	19690675	19690725		28		19690675	19690725	0,51,102
chr2L	19690725	19690775		28		19690725	19690775	0,51,102
chr2L	19690775	19690825		28		19690775	19690825	0,51,102
chr2L	19690875	19690925		28		19690875	19690925	0,51,102
chr2L	19690925	19690975		28		19690925	19690975	0,51,102
chr2L	19695025	19695075		28		19695025	19695075	0,51,102
chr2L	19695075	19695125		28		19695075	19695125	0,51,102
chr2L	19695125	19695175		28		19695125	19695175	0,51,102
chr2L	19695975	19696025		28		19695975	19696025	0,51,102
chr2L	19699325	19699375		28		19699325	19699375	0,51,102
chr2L	19714525	19714575		28		19714525	19714575	0,51,102
chr2L	19714625	19714675		28		19714625	19714675	0,51,102
chr2L	19714675	19714725		28		19714675	19714725	0,51,102
chr2L	19716325	19716375		28		19716325	19716375	0,51,102
chr2L	19716375	19716425		28		19716375	19716425	0,51,102
chr2L	19716425	19716475		28		19716425	19716475	0,51,102
chr2L	19716575	19716625		28		19716575	19716625	0,51,102
chr2L	19716975	19717025		28		19716975	19717025	0,51,102
chr2L	19721725	19721775		28		19721725	19721775	0,51,102
chr2L	19723375	19723425		28		19723375	19723425	0,51,102
chr2L	20100025	20100075		28		20100025	20100075	0,51,102
chr2L	20100125	20100175		28		20100125	20100175	0,51,102
chr2L	20101875	20101925		28		20101875	20101925	0,51,102
chr2L	20101925	20101975		28		20101925	20101975	0,51,102
chr2L	20102725	20102775		28		20102725	20102775	0,51,102
chr2L	20102825	20102875		28		20102825	20102875	0,51,102
chr2L	20106625	20106675		28		20106625	20106675	0,51,102
chr2L	20106825	20106875		28		20106825	20106875	0,51,102
chr2L	20106875	20106925		28		20106875	20106925	0,51,102
chr2L	20121275	20121325		28		20121275	20121325	0,51,102
chr2L	20121325	20121375		28		20121325	20121375	0,51,102
chr2L	20121375	20121425		28		20121375	20121425	0,51,102
chr2L	20121425	20121475		28		20121425	20121475	0,51,102
chr2L	20121475	20121525		28		20121475	20121525	0,51,102
chr2L	20121525	20121575		28		20121525	20121575	0,51,102
chr2L	20121575	20121625		28		20121575	20121625	0,51,102
chr2L	20121675	20121725		28		20121675	20121725	0,51,102
chr2L	20122275	20122325		28		20122275	20122325	0,51,102
chr2L	20122325	20122375		28		20122325	20122375	0,51,102
chr2L	20122375	20122425		28		20122375	20122425	0,51,102
chr2L	20122425	20122475		28		20122425	20122475	0,51,102
chr2L	20122475	20122525		28		20122475	20122525	0,51,102
chr2L	20122525	20122575		28		20122525	20122575	0,51,102
chr2L	20122575	20122625		28		20122575	20122625	0,51,102
chr2L	20122925	20122975		28		20122925	20122975	0,51,102
chr2L	20122975	20123025		28		20122975	20123025	0,51,102
chr2L	20123475	20123525		28		20123475	20123525	0,51,102
chr2L	20123525	20123575		28		20123525	20123575	0,51,102
chr2L	20123575	20123625		28		20123575	20123625	0,51,102
chr2L	20124125	20124175		28		20124125	20124175	0,51,102
chr2L	20124175	20124225		28		20124175	20124225	0,51,102
chr2L	20124225	20124275		28		20124225	20124275	0,51,102
chr2L	20124275	20124325		28		20124275	20124325	0,51,102
chr2L	20124325	20124375		28		20124325	20124375	0,51,102
chr2L	20124375	20124425		28		20124375	20124425	0,51,102
chr2L	20125175	20125225		28		20125175	20125225	0,51,102
chr2L	20125225	20125275		28		20125225	20125275	0,51,102
chr2L	20125975	20126025		28		20125975	20126025	0,51,102
chr2L	20126075	20126125		28		20126075	20126125	0,51,102
chr2L	20126525	20126575		28		20126525	20126575	0,51,102
chr2L	20126575	20126625		28		20126575	20126625	0,51,102
chr2L	20126625	20126675		28		20126625	20126675	0,51,102
chr2L	20129475	20129525		28		20129475	20129525	0,51,102
chr2L	20129525	20129575		28		20129525	20129575	0,51,102
chr2L	20130475	20130525		28		20130475	20130525	0,51,102
chr2L	20130525	20130575		28		20130525	20130575	0,51,102
chr2L	20130575	20130625		28		20130575	20130625	0,51,102
chr2L	20130625	20130675		28		20130625	20130675	0,51,102
chr2L	20130675	20130725		28		20130675	20130725	0,51,102
chr2L	20130725	20130775		28		20130725	20130775	0,51,102
chr2L	20130775	20130825		28		20130775	20130825	0,51,102
chr2L	20131175	20131225		28		20131175	20131225	0,51,102
chr2L	20131925	20131975		28		20131925	20131975	0,51,102
chr2L	20131975	20132025		28		20131975	20132025	0,51,102
chr2L	20133175	20133225		28		20133175	20133225	0,51,102
chr2L	20133275	20133325		28		20133275	20133325	0,51,102
chr2L	20133325	20133375		28		20133325	20133375	0,51,102
chr2L	20133375	20133425		28		20133375	20133425	0,51,102
chr2L	20133625	20133675		28		20133625	20133675	0,51,102
chr2L	20133925	20133975		28		20133925	20133975	0,51,102
chr2L	20133975	20134025		28		20133975	20134025	0,51,102
chr2L	20134675	20134725		28		20134675	20134725	0,51,102
chr2L	20134725	20134775		28		20134725	20134775	0,51,102
chr2L	20134775	20134825		28		20134775	20134825	0,51,102
chr2L	20134825	20134875		28		20134825	20134875	0,51,102
chr2L	20134875	20134925		28		20134875	20134925	0,51,102
chr2L	20134925	20134975		28		20134925	20134975	0,51,102
chr2L	20134975	20135025		28		20134975	20135025	0,51,102
chr2L	20135025	20135075		28		20135025	20135075	0,51,102
chr2L	20135125	20135175		28		20135125	20135175	0,51,102
chr2L	20135175	20135225		28		20135175	20135225	0,51,102
chr2L	20135225	20135275		28		20135225	20135275	0,51,102
chr2L	20135275	20135325		28		20135275	20135325	0,51,102
chr2L	20135325	20135375		28		20135325	20135375	0,51,102
chr2L	20135375	20135425		28		20135375	20135425	0,51,102
chr2L	20135425	20135475		28		20135425	20135475	0,51,102
chr2L	20137325	20137375		28		20137325	20137375	0,51,102
chr2L	20137375	20137425		28		20137375	20137425	0,51,102
chr2L	20137425	20137475		28		20137425	20137475	0,51,102
chr2L	20138125	20138175		28		20138125	20138175	0,51,102
chr2L	20138175	20138225		28		20138175	20138225	0,51,102
chr2L	20138225	20138275		28		20138225	20138275	0,51,102
chr2L	20138275	20138325		28		20138275	20138325	0,51,102
chr2L	20138325	20138375		28		20138325	20138375	0,51,102
chr2L	20138375	20138425		28		20138375	20138425	0,51,102
chr2L	20138575	20138625		28		20138575	20138625	0,51,102
chr2L	20138725	20138775		28		20138725	20138775	0,51,102
chr2L	20138775	20138825		28		20138775	20138825	0,51,102
chr2L	20138825	20138875		28		20138825	20138875	0,51,102
chr2L	20139275	20139325		28		20139275	20139325	0,51,102
chr2L	20139325	20139375		28		20139325	20139375	0,51,102
chr2L	20139375	20139425		28		20139375	20139425	0,51,102
chr2L	20139425	20139475		28		20139425	20139475	0,51,102
chr2L	20140375	20140425		28		20140375	20140425	0,51,102
chr2L	20140425	20140475		28		20140425	20140475	0,51,102
chr2L	20140475	20140525		28		20140475	20140525	0,51,102
chr2L	20142475	20142525		28		20142475	20142525	0,51,102
chr2L	20142525	20142575		28		20142525	20142575	0,51,102
chr2L	20142575	20142625		28		20142575	20142625	0,51,102
chr2L	20142625	20142675		28		20142625	20142675	0,51,102
chr2L	20142675	20142725		28		20142675	20142725	0,51,102
chr2L	20142975	20143025		28		20142975	20143025	0,51,102
chr2L	20143475	20143525		28		20143475	20143525	0,51,102
chr2L	20143525	20143575		28		20143525	20143575	0,51,102
chr2L	20143575	20143625		28		20143575	20143625	0,51,102
chr2L	20143625	20143675		28		20143625	20143675	0,51,102
chr2L	20143675	20143725		28		20143675	20143725	0,51,102
chr2L	20143725	20143775		28		20143725	20143775	0,51,102
chr2L	20143775	20143825		28		20143775	20143825	0,51,102
chr2L	20145475	20145525		28		20145475	20145525	0,51,102
chr2L	20145525	20145575		28		20145525	20145575	0,51,102
chr2L	20145575	20145625		28		20145575	20145625	0,51,102
chr2L	20145625	20145675		28		20145625	20145675	0,51,102
chr2L	20145675	20145725		28		20145675	20145725	0,51,102
chr2L	20145725	20145775		28		20145725	20145775	0,51,102
chr2L	20145775	20145825		28		20145775	20145825	0,51,102
chr2L	20146875	20146925		28		20146875	20146925	0,51,102
chr2L	20146925	20146975		28		20146925	20146975	0,51,102
chr2L	20146975	20147025		28		20146975	20147025	0,51,102
chr2L	20147025	20147075		28		20147025	20147075	0,51,102
chr2L	20147125	20147175		28		20147125	20147175	0,51,102
chr2L	20147175	20147225		28		20147175	20147225	0,51,102
chr2L	20147225	20147275		28		20147225	20147275	0,51,102
chr2L	20147275	20147325		28		20147275	20147325	0,51,102
chr2L	20147375	20147425		28		20147375	20147425	0,51,102
chr2L	20147425	20147475		28		20147425	20147475	0,51,102
chr2L	20147475	20147525		28		20147475	20147525	0,51,102
chr2L	20147525	20147575		28		20147525	20147575	0,51,102
chr2L	20147575	20147625		28		20147575	20147625	0,51,102
chr2L	20147625	20147675		28		20147625	20147675	0,51,102
chr2L	20147675	20147725		28		20147675	20147725	0,51,102
chr2L	20225525	20225575		28		20225525	20225575	0,51,102
chr2L	20226575	20226625		28		20226575	20226625	0,51,102
chr2L	20226625	20226675		28		20226625	20226675	0,51,102
chr2L	20226675	20226725		28		20226675	20226725	0,51,102
chr2L	20226725	20226775		28		20226725	20226775	0,51,102
chr2L	20226775	20226825		28		20226775	20226825	0,51,102
chr2L	20226825	20226875		28		20226825	20226875	0,51,102
chr2L	20226875	20226925		28		20226875	20226925	0,51,102
chr2L	20227225	20227275		28		20227225	20227275	0,51,102
chr2L	20227275	20227325		28		20227275	20227325	0,51,102
chr2L	20227325	20227375		28		20227325	20227375	0,51,102
chr2L	20227375	20227425		28		20227375	20227425	0,51,102
chr2L	20231025	20231075		28		20231025	20231075	0,51,102
chr2L	20231075	20231125		28		20231075	20231125	0,51,102
chr2L	20231125	20231175		28		20231125	20231175	0,51,102
chr2L	20232125	20232175		28		20232125	20232175	0,51,102
chr2L	20232175	20232225		28		20232175	20232225	0,51,102
chr2L	20232625	20232675		28		20232625	20232675	0,51,102
chr2L	20232675	20232725		28		20232675	20232725	0,51,102
chr2L	20232725	20232775		28		20232725	20232775	0,51,102
chr2L	20232775	20232825		28		20232775	20232825	0,51,102
chr2L	20233925	20233975		28		20233925	20233975	0,51,102
chr2L	20236425	20236475		28		20236425	20236475	0,51,102
chr2L	20236475	20236525		28		20236475	20236525	0,51,102
chr2L	20236525	20236575		28		20236525	20236575	0,51,102
chr2L	20243775	20243825		28		20243775	20243825	0,51,102
chr2L	20247075	20247125		28		20247075	20247125	0,51,102
chr2L	20247125	20247175		28		20247125	20247175	0,51,102
chr2L	20247725	20247775		28		20247725	20247775	0,51,102
chr2L	20249025	20249075		28		20249025	20249075	0,51,102
chr2L	20249075	20249125		28		20249075	20249125	0,51,102
chr2L	20249125	20249175		28		20249125	20249175	0,51,102
chr2L	20249175	20249225		28		20249175	20249225	0,51,102
chr2L	20249225	20249275		28		20249225	20249275	0,51,102
chr2L	20249275	20249325		28		20249275	20249325	0,51,102
chr2L	20249325	20249375		28		20249325	20249375	0,51,102
chr2L	20249375	20249425		28		20249375	20249425	0,51,102
chr2L	20251175	20251225		28		20251175	20251225	0,51,102
chr2L	20251225	20251275		28		20251225	20251275	0,51,102
chr2L	20251275	20251325		28		20251275	20251325	0,51,102
chr2L	20251375	20251425		28		20251375	20251425	0,51,102
chr2L	20251475	20251525		28		20251475	20251525	0,51,102
chr2L	20251525	20251575		28		20251525	20251575	0,51,102
chr2L	20255825	20255875		28		20255825	20255875	0,51,102
chr2L	20255875	20255925		28		20255875	20255925	0,51,102
chr2L	20257475	20257525		28		20257475	20257525	0,51,102
chr2L	20257525	20257575		28		20257525	20257575	0,51,102
chr2L	20259325	20259375		28		20259325	20259375	0,51,102
chr2L	20259375	20259425		28		20259375	20259425	0,51,102
chr2L	20259425	20259475		28		20259425	20259475	0,51,102
chr2L	20259525	20259575		28		20259525	20259575	0,51,102
chr2L	20259575	20259625		28		20259575	20259625	0,51,102
chr2L	20259625	20259675		28		20259625	20259675	0,51,102
chr2L	20259675	20259725		28		20259675	20259725	0,51,102
chr2L	20259875	20259925		28		20259875	20259925	0,51,102
chr2L	20259925	20259975		28		20259925	20259975	0,51,102
chr2L	20263625	20263675		28		20263625	20263675	0,51,102
chr2L	20267725	20267775		28		20267725	20267775	0,51,102
chr2L	20268275	20268325		28		20268275	20268325	0,51,102
chr2L	20268325	20268375		28		20268325	20268375	0,51,102
chr2L	20268375	20268425		28		20268375	20268425	0,51,102
chr2L	20268975	20269025		28		20268975	20269025	0,51,102
chr2L	20531625	20531675		28		20531625	20531675	0,51,102
chr2L	20531675	20531725		28		20531675	20531725	0,51,102
chr2L	20531725	20531775		28		20531725	20531775	0,51,102
chr2L	20531775	20531825		28		20531775	20531825	0,51,102
chr2L	20531875	20531925		28		20531875	20531925	0,51,102
chr2L	20531925	20531975		28		20531925	20531975	0,51,102
chr2L	20548475	20548525		28		20548475	20548525	0,51,102
chr2L	20592525	20592575		28		20592525	20592575	0,51,102
chr2L	20592575	20592625		28		20592575	20592625	0,51,102
chr2L	21105275	21105325		28		21105275	21105325	0,51,102
chr2L	21184075	21184125		28		21184075	21184125	0,51,102
chr2L	21184125	21184175		28		21184125	21184175	0,51,102
chr2L	21184175	21184225		28		21184175	21184225	0,51,102
chr2L	21184225	21184275		28		21184225	21184275	0,51,102
chr2L	21189175	21189225		28		21189175	21189225	0,51,102
chr2L	21249925	21249975		28		21249925	21249975	0,51,102
chr2L	21293175	21293225		28		21293175	21293225	0,51,102
chr2L	21323925	21323975		28		21323925	21323975	0,51,102
chr2L	21323975	21324025		28		21323975	21324025	0,51,102
chr2L	21324025	21324075		28		21324025	21324075	0,51,102
chr2L	21328825	21328875		28		21328825	21328875	0,51,102
chr2L	21328875	21328925		28		21328875	21328925	0,51,102
chr2L	21328925	21328975		28		21328925	21328975	0,51,102
chr2L	21331225	21331275		28		21331225	21331275	0,51,102
chr2L	21331275	21331325		28		21331275	21331325	0,51,102
chr2L	21331325	21331375		28		21331325	21331375	0,51,102
chr2L	21331375	21331425		28		21331375	21331425	0,51,102
chr2L	21331525	21331575		28		21331525	21331575	0,51,102
chr2L	21334975	21335025		28		21334975	21335025	0,51,102
chr2L	21335025	21335075		28		21335025	21335075	0,51,102
chr2L	21335075	21335125		28		21335075	21335125	0,51,102
chr2L	21335125	21335175		28		21335125	21335175	0,51,102
chr2L	21335175	21335225		28		21335175	21335225	0,51,102
chr2L	21335775	21335825		28		21335775	21335825	0,51,102
chr2L	21335825	21335875		28		21335825	21335875	0,51,102
chr2L	21335925	21335975		28		21335925	21335975	0,51,102
chr2L	21339025	21339075		28		21339025	21339075	0,51,102
chr2L	21339225	21339275		28		21339225	21339275	0,51,102
chr2L	21339275	21339325		28		21339275	21339325	0,51,102
chr2L	21340275	21340325		28		21340275	21340325	0,51,102
chr2L	21340425	21340475		28		21340425	21340475	0,51,102
chr2L	21340475	21340525		28		21340475	21340525	0,51,102
chr2L	21341525	21341575		28		21341525	21341575	0,51,102
chr2L	21341575	21341625		28		21341575	21341625	0,51,102
chr2L	21341625	21341675		28		21341625	21341675	0,51,102
chr2L	21360775	21360825		28		21360775	21360825	0,51,102
chr2L	21361325	21361375		28		21361325	21361375	0,51,102
chr2L	21361675	21361725		28		21361675	21361725	0,51,102
chr2L	21361725	21361775		28		21361725	21361775	0,51,102
chr2L	21363525	21363575		28		21363525	21363575	0,51,102
chr2L	21363575	21363625		28		21363575	21363625	0,51,102
chr2L	21364125	21364175		28		21364125	21364175	0,51,102
chr2L	21364525	21364575		28		21364525	21364575	0,51,102
chr2L	21364575	21364625		28		21364575	21364625	0,51,102
chr2L	21364625	21364675		28		21364625	21364675	0,51,102
chr2L	21364675	21364725		28		21364675	21364725	0,51,102
chr2L	21364725	21364775		28		21364725	21364775	0,51,102
chr2L	21364775	21364825		28		21364775	21364825	0,51,102
chr2L	21364825	21364875		28		21364825	21364875	0,51,102
chr2L	21364875	21364925		28		21364875	21364925	0,51,102
chr2L	21365125	21365175		28		21365125	21365175	0,51,102
chr2L	21365175	21365225		28		21365175	21365225	0,51,102
chr2L	21365575	21365625		28		21365575	21365625	0,51,102
chr2L	21365625	21365675		28		21365625	21365675	0,51,102
chr2L	21365675	21365725		28		21365675	21365725	0,51,102
chr2L	21365725	21365775		28		21365725	21365775	0,51,102
chr2L	21365775	21365825		28		21365775	21365825	0,51,102
chr2L	21365825	21365875		28		21365825	21365875	0,51,102
chr2L	21365875	21365925		28		21365875	21365925	0,51,102
chr2L	21365925	21365975		28		21365925	21365975	0,51,102
chr2L	21365975	21366025		28		21365975	21366025	0,51,102
chr2L	21366025	21366075		28		21366025	21366075	0,51,102
chr2L	21366075	21366125		28		21366075	21366125	0,51,102
chr2L	21366125	21366175		28		21366125	21366175	0,51,102
chr2L	21366225	21366275		28		21366225	21366275	0,51,102
chr2L	21366275	21366325		28		21366275	21366325	0,51,102
chr2L	21366325	21366375		28		21366325	21366375	0,51,102
chr2L	21366375	21366425		28		21366375	21366425	0,51,102
chr2L	21366425	21366475		28		21366425	21366475	0,51,102
chr2L	21366475	21366525		28		21366475	21366525	0,51,102
chr2L	21366525	21366575		28		21366525	21366575	0,51,102
chr2L	21366625	21366675		28		21366625	21366675	0,51,102
chr2L	21366675	21366725		28		21366675	21366725	0,51,102
chr2L	21366725	21366775		28		21366725	21366775	0,51,102
chr2L	21366775	21366825		28		21366775	21366825	0,51,102
chr2L	21366825	21366875		28		21366825	21366875	0,51,102
chr2L	21366925	21366975		28		21366925	21366975	0,51,102
chr2L	21367325	21367375		28		21367325	21367375	0,51,102
chr2L	21367375	21367425		28		21367375	21367425	0,51,102
chr2L	21367425	21367475		28		21367425	21367475	0,51,102
chr2L	21367475	21367525		28		21367475	21367525	0,51,102
chr2L	21368775	21368825		28		21368775	21368825	0,51,102
chr2L	21368975	21369025		28		21368975	21369025	0,51,102
chr2L	21369025	21369075		28		21369025	21369075	0,51,102
chr2L	21369325	21369375		28		21369325	21369375	0,51,102
chr2L	21369725	21369775		28		21369725	21369775	0,51,102
chr2L	21369775	21369825		28		21369775	21369825	0,51,102
chr2L	21369825	21369875		28		21369825	21369875	0,51,102
chr2L	21369875	21369925		28		21369875	21369925	0,51,102
chr2L	21370025	21370075		28		21370025	21370075	0,51,102
chr2L	21370075	21370125		28		21370075	21370125	0,51,102
chr2L	21370125	21370175		28		21370125	21370175	0,51,102
chr2L	21370175	21370225		28		21370175	21370225	0,51,102
chr2L	21371425	21371475		28		21371425	21371475	0,51,102
chr2L	21372475	21372525		28		21372475	21372525	0,51,102
chr2L	21372525	21372575		28		21372525	21372575	0,51,102
chr2L	21372575	21372625		28		21372575	21372625	0,51,102
chr2L	21377175	21377225		28		21377175	21377225	0,51,102
chr2L	21377225	21377275		28		21377225	21377275	0,51,102
chr2L	21377275	21377325		28		21377275	21377325	0,51,102
chr2L	21377325	21377375		28		21377325	21377375	0,51,102
chr2L	21377375	21377425		28		21377375	21377425	0,51,102
chr2L	21378775	21378825		28		21378775	21378825	0,51,102
chr2L	21378825	21378875		28		21378825	21378875	0,51,102
chr2L	21379325	21379375		28		21379325	21379375	0,51,102
chr2L	21379375	21379425		28		21379375	21379425	0,51,102
chr2L	21379425	21379475		28		21379425	21379475	0,51,102
chr2L	21379475	21379525		28		21379475	21379525	0,51,102
chr2L	21379525	21379575		28		21379525	21379575	0,51,102
chr2L	21379575	21379625		28		21379575	21379625	0,51,102
chr2L	21379625	21379675		28		21379625	21379675	0,51,102
chr2L	21379675	21379725		28		21379675	21379725	0,51,102
chr2L	21379725	21379775		28		21379725	21379775	0,51,102
chr2L	21379775	21379825		28		21379775	21379825	0,51,102
chr2L	21379825	21379875		28		21379825	21379875	0,51,102
chr2L	21379875	21379925		28		21379875	21379925	0,51,102
chr2L	21379925	21379975		28		21379925	21379975	0,51,102
chr2L	21380925	21380975		28		21380925	21380975	0,51,102
chr2L	21380975	21381025		28		21380975	21381025	0,51,102
chr2L	21381025	21381075		28		21381025	21381075	0,51,102
chr2L	21382675	21382725		28		21382675	21382725	0,51,102
chr2L	21386675	21386725		28		21386675	21386725	0,51,102
chr2L	21386775	21386825		28		21386775	21386825	0,51,102
chr2L	21386825	21386875		28		21386825	21386875	0,51,102
chr2L	21386875	21386925		28		21386875	21386925	0,51,102
chr2L	21386925	21386975		28		21386925	21386975	0,51,102
chr2L	21386975	21387025		28		21386975	21387025	0,51,102
chr2L	21387025	21387075		28		21387025	21387075	0,51,102
chr2L	21387075	21387125		28		21387075	21387125	0,51,102
chr2L	21387125	21387175		28		21387125	21387175	0,51,102
chr2L	21387175	21387225		28		21387175	21387225	0,51,102
chr2L	21387225	21387275		28		21387225	21387275	0,51,102
chr2L	21387275	21387325		28		21387275	21387325	0,51,102
chr2L	21388425	21388475		28		21388425	21388475	0,51,102
chr2L	21390075	21390125		28		21390075	21390125	0,51,102
chr2L	21393675	21393725		28		21393675	21393725	0,51,102
chr2L	21393775	21393825		28		21393775	21393825	0,51,102
chr2L	21394225	21394275		28		21394225	21394275	0,51,102
chr2L	21394275	21394325		28		21394275	21394325	0,51,102
chr2L	21394325	21394375		28		21394325	21394375	0,51,102
chr2L	21394375	21394425		28		21394375	21394425	0,51,102
chr2L	21394425	21394475		28		21394425	21394475	0,51,102
chr2L	21394475	21394525		28		21394475	21394525	0,51,102
chr2L	21403575	21403625		28		21403575	21403625	0,51,102
chr2L	21403775	21403825		28		21403775	21403825	0,51,102
chr2L	21403875	21403925		28		21403875	21403925	0,51,102
chr2L	21403925	21403975		28		21403925	21403975	0,51,102
chr2L	21403975	21404025		28		21403975	21404025	0,51,102
chr2L	21559125	21559175		28		21559125	21559175	0,51,102
chr2L	21578875	21578925		28		21578875	21578925	0,51,102
chr2L	21580675	21580725		28		21580675	21580725	0,51,102
chr2L	21580725	21580775		28		21580725	21580775	0,51,102
chr2L	21581625	21581675		28		21581625	21581675	0,51,102
chr2L	21581675	21581725		28		21581675	21581725	0,51,102
chr2L	21581725	21581775		28		21581725	21581775	0,51,102
chr2L	21581775	21581825		28		21581775	21581825	0,51,102
chr2L	21584225	21584275		28		21584225	21584275	0,51,102
chr2L	21584275	21584325		28		21584275	21584325	0,51,102
chr2L	21584325	21584375		28		21584325	21584375	0,51,102
chr2L	21584375	21584425		28		21584375	21584425	0,51,102
chr2L	21584425	21584475		28		21584425	21584475	0,51,102
chr2L	21584475	21584525		28		21584475	21584525	0,51,102
chr2L	21584525	21584575		28		21584525	21584575	0,51,102
chr2L	21584575	21584625		28		21584575	21584625	0,51,102
chr2L	21584625	21584675		28		21584625	21584675	0,51,102
chr2L	21584675	21584725		28		21584675	21584725	0,51,102
chr2L	21584725	21584775		28		21584725	21584775	0,51,102
chr2L	21584825	21584875		28		21584825	21584875	0,51,102
chr2L	21584875	21584925		28		21584875	21584925	0,51,102
chr2L	21584925	21584975		28		21584925	21584975	0,51,102
chr2L	21584975	21585025		28		21584975	21585025	0,51,102
chr2L	21585025	21585075		28		21585025	21585075	0,51,102
chr2L	21585175	21585225		28		21585175	21585225	0,51,102
chr2L	21585225	21585275		28		21585225	21585275	0,51,102
chr2L	21585925	21585975		28		21585925	21585975	0,51,102
chr2L	21586375	21586425		28		21586375	21586425	0,51,102
chr2L	21586775	21586825		28		21586775	21586825	0,51,102
chr2L	21586825	21586875		28		21586825	21586875	0,51,102
chr2L	21589375	21589425		28		21589375	21589425	0,51,102
chr2L	21589775	21589825		28		21589775	21589825	0,51,102
chr2L	21589925	21589975		28		21589925	21589975	0,51,102
chr2L	21589975	21590025		28		21589975	21590025	0,51,102
chr2L	21592725	21592775		28		21592725	21592775	0,51,102
chr2L	21592975	21593025		28		21592975	21593025	0,51,102
chr2L	21593025	21593075		28		21593025	21593075	0,51,102
chr2L	21606325	21606375		28		21606325	21606375	0,51,102
chr2L	21652425	21652475		28		21652425	21652475	0,51,102
chr2L	21652475	21652525		28		21652475	21652525	0,51,102
chr2L	21652775	21652825		28		21652775	21652825	0,51,102
chr2L	21653025	21653075		28		21653025	21653075	0,51,102
chr2L	21763075	21763125		28		21763075	21763125	0,51,102
chr2L	21766725	21766775		28		21766725	21766775	0,51,102
chr2L	21766775	21766825		28		21766775	21766825	0,51,102
chr2L	21766825	21766875		28		21766825	21766875	0,51,102
chr2L	21766875	21766925		28		21766875	21766925	0,51,102
chr2L	21768625	21768675		28		21768625	21768675	0,51,102
chr2L	21768675	21768725		28		21768675	21768725	0,51,102
chr2L	21768725	21768775		28		21768725	21768775	0,51,102
chr2L	21768775	21768825		28		21768775	21768825	0,51,102
chr2L	21768825	21768875		28		21768825	21768875	0,51,102
chr2L	21768875	21768925		28		21768875	21768925	0,51,102
chr2L	21768925	21768975		28		21768925	21768975	0,51,102
chr2L	21768975	21769025		28		21768975	21769025	0,51,102
chr2L	21770025	21770075		28		21770025	21770075	0,51,102
chr2L	21776775	21776825		28		21776775	21776825	0,51,102
chr2L	21778175	21778225		28		21778175	21778225	0,51,102
chr2L	21778425	21778475		28		21778425	21778475	0,51,102
chr2L	21778475	21778525		28		21778475	21778525	0,51,102
chr2L	21778875	21778925		28		21778875	21778925	0,51,102
chr2L	21778975	21779025		28		21778975	21779025	0,51,102
chr2L	21779025	21779075		28		21779025	21779075	0,51,102
chr2L	21779075	21779125		28		21779075	21779125	0,51,102
chr2L	21779175	21779225		28		21779175	21779225	0,51,102
chr2L	21780125	21780175		28		21780125	21780175	0,51,102
chr2L	21780575	21780625		28		21780575	21780625	0,51,102
chr2L	21780975	21781025		28		21780975	21781025	0,51,102
chr2L	21781025	21781075		28		21781025	21781075	0,51,102
chr2L	21781075	21781125		28		21781075	21781125	0,51,102
chr2L	21783975	21784025		28		21783975	21784025	0,51,102
chr2L	21784025	21784075		28		21784025	21784075	0,51,102
chr2L	21784575	21784625		28		21784575	21784625	0,51,102
chr2L	21785125	21785175		28		21785125	21785175	0,51,102
chr2L	21785175	21785225		28		21785175	21785225	0,51,102
chr2L	21785425	21785475		28		21785425	21785475	0,51,102
chr2L	21786825	21786875		28		21786825	21786875	0,51,102
chr2L	21787125	21787175		28		21787125	21787175	0,51,102
chr2L	21792975	21793025		28		21792975	21793025	0,51,102
chr2L	21798775	21798825		28		21798775	21798825	0,51,102
chr2L	21798825	21798875		28		21798825	21798875	0,51,102
chr2L	21798875	21798925		28		21798875	21798925	0,51,102
chr2L	21800375	21800425		28		21800375	21800425	0,51,102
chr2L	21803425	21803475		28		21803425	21803475	0,51,102
chr2L	21803475	21803525		28		21803475	21803525	0,51,102
chr2L	21805425	21805475		28		21805425	21805475	0,51,102
chr2L	21805525	21805575		28		21805525	21805575	0,51,102
chr2L	21805575	21805625		28		21805575	21805625	0,51,102
chr2L	21805875	21805925		28		21805875	21805925	0,51,102
chr2L	21806825	21806875		28		21806825	21806875	0,51,102
chr2L	21810725	21810775		28		21810725	21810775	0,51,102
chr2L	21810775	21810825		28		21810775	21810825	0,51,102
chr2L	21810825	21810875		28		21810825	21810875	0,51,102
chr2L	21813225	21813275		28		21813225	21813275	0,51,102
chr2L	21814325	21814375		28		21814325	21814375	0,51,102
chr2L	21814375	21814425		28		21814375	21814425	0,51,102
chr2L	21816125	21816175		28		21816125	21816175	0,51,102
chr2L	21816425	21816475		28		21816425	21816475	0,51,102
chr2L	21816925	21816975		28		21816925	21816975	0,51,102
chr2L	21816975	21817025		28		21816975	21817025	0,51,102
chr2L	21817025	21817075		28		21817025	21817075	0,51,102
chr2L	21843325	21843375		28		21843325	21843375	0,51,102
chr2L	21843925	21843975		28		21843925	21843975	0,51,102
chr2L	21843975	21844025		28		21843975	21844025	0,51,102
chr2L	21844025	21844075		28		21844025	21844075	0,51,102
chr2L	21844075	21844125		28		21844075	21844125	0,51,102
chr2L	21844775	21844825		28		21844775	21844825	0,51,102
chr2L	21844825	21844875		28		21844825	21844875	0,51,102
chr2L	21844925	21844975		28		21844925	21844975	0,51,102
chr2L	21844975	21845025		28		21844975	21845025	0,51,102
chr2L	21845125	21845175		28		21845125	21845175	0,51,102
chr2L	21848025	21848075		28		21848025	21848075	0,51,102
chr2L	21848825	21848875		28		21848825	21848875	0,51,102
chr2L	21849225	21849275		28		21849225	21849275	0,51,102
chr2L	21849275	21849325		28		21849275	21849325	0,51,102
chr2L	21849325	21849375		28		21849325	21849375	0,51,102
chr2L	21849375	21849425		28		21849375	21849425	0,51,102
chr2L	21849425	21849475		28		21849425	21849475	0,51,102
chr2L	21849475	21849525		28		21849475	21849525	0,51,102
chr2L	21849525	21849575		28		21849525	21849575	0,51,102
chr2L	21849575	21849625		28		21849575	21849625	0,51,102
chr2L	21849625	21849675		28		21849625	21849675	0,51,102
chr2L	21849675	21849725		28		21849675	21849725	0,51,102
chr2L	21849725	21849775		28		21849725	21849775	0,51,102
chr2L	21850025	21850075		28		21850025	21850075	0,51,102
chr2L	21850225	21850275		28		21850225	21850275	0,51,102
chr2L	21851075	21851125		28		21851075	21851125	0,51,102
chr2L	21851125	21851175		28		21851125	21851175	0,51,102
chr2L	21851175	21851225		28		21851175	21851225	0,51,102
chr2L	21851225	21851275		28		21851225	21851275	0,51,102
chr2L	21851275	21851325		28		21851275	21851325	0,51,102
chr2L	21851325	21851375		28		21851325	21851375	0,51,102
chr2L	21851375	21851425		28		21851375	21851425	0,51,102
chr2L	21851425	21851475		28		21851425	21851475	0,51,102
chr2L	21851925	21851975		28		21851925	21851975	0,51,102
chr2L	21851975	21852025		28		21851975	21852025	0,51,102
chr2L	21852025	21852075		28		21852025	21852075	0,51,102
chr2L	21852075	21852125		28		21852075	21852125	0,51,102
chr2L	21853975	21854025		28		21853975	21854025	0,51,102
chr2L	21854125	21854175		28		21854125	21854175	0,51,102
chr2L	21855675	21855725		28		21855675	21855725	0,51,102
chr2L	21855725	21855775		28		21855725	21855775	0,51,102
chr2L	21855775	21855825		28		21855775	21855825	0,51,102
chr2L	21855825	21855875		28		21855825	21855875	0,51,102
chr2L	21855875	21855925		28		21855875	21855925	0,51,102
chr2L	21855925	21855975		28		21855925	21855975	0,51,102
chr2L	21855975	21856025		28		21855975	21856025	0,51,102
chr2L	21856025	21856075		28		21856025	21856075	0,51,102
chr2L	21857375	21857425		28		21857375	21857425	0,51,102
chr2L	21857425	21857475		28		21857425	21857475	0,51,102
chr2L	21857475	21857525		28		21857475	21857525	0,51,102
chr2L	21858675	21858725		28		21858675	21858725	0,51,102
chr2L	21858725	21858775		28		21858725	21858775	0,51,102
chr2L	21858775	21858825		28		21858775	21858825	0,51,102
chr2L	21858825	21858875		28		21858825	21858875	0,51,102
chr2L	21862025	21862075		28		21862025	21862075	0,51,102
chr2L	21862075	21862125		28		21862075	21862125	0,51,102
chr2L	21862725	21862775		28		21862725	21862775	0,51,102
chr2L	21862775	21862825		28		21862775	21862825	0,51,102
chr2L	21862825	21862875		28		21862825	21862875	0,51,102
chr2L	21862875	21862925		28		21862875	21862925	0,51,102
chr2L	21863025	21863075		28		21863025	21863075	0,51,102
chr2L	21863075	21863125		28		21863075	21863125	0,51,102
chr2L	21863125	21863175		28		21863125	21863175	0,51,102
chr2L	21863375	21863425		28		21863375	21863425	0,51,102
chr2L	21865025	21865075		28		21865025	21865075	0,51,102
chr2L	21867025	21867075		28		21867025	21867075	0,51,102
chr2L	21867075	21867125		28		21867075	21867125	0,51,102
chr2L	21867125	21867175		28		21867125	21867175	0,51,102
chr2L	21867175	21867225		28		21867175	21867225	0,51,102
chr2L	21867825	21867875		28		21867825	21867875	0,51,102
chr2L	21867875	21867925		28		21867875	21867925	0,51,102
chr2L	21870425	21870475		28		21870425	21870475	0,51,102
chr2L	21870575	21870625		28		21870575	21870625	0,51,102
chr2L	21875325	21875375		28		21875325	21875375	0,51,102
chr2L	21875375	21875425		28		21875375	21875425	0,51,102
chr2L	21875425	21875475		28		21875425	21875475	0,51,102
chr2L	21875575	21875625		28		21875575	21875625	0,51,102
chr2L	21875625	21875675		28		21875625	21875675	0,51,102
chr2L	21876375	21876425		28		21876375	21876425	0,51,102
chr2L	21876425	21876475		28		21876425	21876475	0,51,102
chr2L	21876475	21876525		28		21876475	21876525	0,51,102
chr2L	21876525	21876575		28		21876525	21876575	0,51,102
chr2L	21877475	21877525		28		21877475	21877525	0,51,102
chr2L	21878325	21878375		28		21878325	21878375	0,51,102
chr2L	21878375	21878425		28		21878375	21878425	0,51,102
chr2L	21878675	21878725		28		21878675	21878725	0,51,102
chr2L	21880175	21880225		28		21880175	21880225	0,51,102
chr2L	21880225	21880275		28		21880225	21880275	0,51,102
chr2L	21881825	21881875		28		21881825	21881875	0,51,102
chr2L	21882025	21882075		28		21882025	21882075	0,51,102
chr2L	21882075	21882125		28		21882075	21882125	0,51,102
chr2L	21882175	21882225		28		21882175	21882225	0,51,102
chr2L	21882225	21882275		28		21882225	21882275	0,51,102
chr2L	21882275	21882325		28		21882275	21882325	0,51,102
chr2L	21882975	21883025		28		21882975	21883025	0,51,102
chr2L	21883075	21883125		28		21883075	21883125	0,51,102
chr2L	21883125	21883175		28		21883125	21883175	0,51,102
chr2L	21883375	21883425		28		21883375	21883425	0,51,102
chr2L	21883425	21883475		28		21883425	21883475	0,51,102
chr2L	21883475	21883525		28		21883475	21883525	0,51,102
chr2L	21883525	21883575		28		21883525	21883575	0,51,102
chr2L	21883575	21883625		28		21883575	21883625	0,51,102
chr2L	21883625	21883675		28		21883625	21883675	0,51,102
chr2L	21884775	21884825		28		21884775	21884825	0,51,102
chr2L	21885525	21885575		28		21885525	21885575	0,51,102
chr2L	21885575	21885625		28		21885575	21885625	0,51,102
chr2L	21885625	21885675		28		21885625	21885675	0,51,102
chr2L	21885675	21885725		28		21885675	21885725	0,51,102
chr2L	21885725	21885775		28		21885725	21885775	0,51,102
chr2L	21885775	21885825		28		21885775	21885825	0,51,102
chr2L	21885825	21885875		28		21885825	21885875	0,51,102
chr2L	21885875	21885925		28		21885875	21885925	0,51,102
chr2L	21885925	21885975		28		21885925	21885975	0,51,102
chr2L	21886025	21886075		28		21886025	21886075	0,51,102
chr2L	21886175	21886225		28		21886175	21886225	0,51,102
chr2L	21886225	21886275		28		21886225	21886275	0,51,102
chr2L	21887125	21887175		28		21887125	21887175	0,51,102
chr2L	21887325	21887375		28		21887325	21887375	0,51,102
chr2L	21887475	21887525		28		21887475	21887525	0,51,102
chr2L	21887525	21887575		28		21887525	21887575	0,51,102
chr2L	21887575	21887625		28		21887575	21887625	0,51,102
chr2L	21892425	21892475		28		21892425	21892475	0,51,102
chr2L	21901625	21901675		28		21901625	21901675	0,51,102
chr2L	21901725	21901775		28		21901725	21901775	0,51,102
chr2L	21903075	21903125		28		21903075	21903125	0,51,102
chr2L	21903175	21903225		28		21903175	21903225	0,51,102
chr2L	21903325	21903375		28		21903325	21903375	0,51,102
chr2L	21904425	21904475		28		21904425	21904475	0,51,102
chr2L	21904475	21904525		28		21904475	21904525	0,51,102
chr2L	21904525	21904575		28		21904525	21904575	0,51,102
chr2L	21905075	21905125		28		21905075	21905125	0,51,102
chr2L	21923925	21923975		28		21923925	21923975	0,51,102
chr2L	21924375	21924425		28		21924375	21924425	0,51,102
chr2L	21924425	21924475		28		21924425	21924475	0,51,102
chr2L	21942625	21942675		28		21942625	21942675	0,51,102
chr2L	21942875	21942925		28		21942875	21942925	0,51,102
chr2L	21943125	21943175		28		21943125	21943175	0,51,102
chr2L	21943175	21943225		28		21943175	21943225	0,51,102
chr2L	21943225	21943275		28		21943225	21943275	0,51,102
chr2L	21944725	21944775		28		21944725	21944775	0,51,102
chr2L	21944775	21944825		28		21944775	21944825	0,51,102
chr2L	21945125	21945175		28		21945125	21945175	0,51,102
chr2L	21945625	21945675		28		21945625	21945675	0,51,102
chr2L	21945675	21945725		28		21945675	21945725	0,51,102
chr2L	21946075	21946125		28		21946075	21946125	0,51,102
chr2L	21946125	21946175		28		21946125	21946175	0,51,102
chr2L	21946175	21946225		28		21946175	21946225	0,51,102
chr2L	21946225	21946275		28		21946225	21946275	0,51,102
chr2L	21946675	21946725		28		21946675	21946725	0,51,102
chr2L	21948025	21948075		28		21948025	21948075	0,51,102
chr2L	21948075	21948125		28		21948075	21948125	0,51,102
chr2L	21948175	21948225		28		21948175	21948225	0,51,102
chr2L	21948225	21948275		28		21948225	21948275	0,51,102
chr2L	21948325	21948375		28		21948325	21948375	0,51,102
chr2L	21948375	21948425		28		21948375	21948425	0,51,102
chr2L	21948425	21948475		28		21948425	21948475	0,51,102
chr2L	21948475	21948525		28		21948475	21948525	0,51,102
chr2L	21948525	21948575		28		21948525	21948575	0,51,102
chr2L	21948575	21948625		28		21948575	21948625	0,51,102
chr2L	21948625	21948675		28		21948625	21948675	0,51,102
chr2L	21948675	21948725		28		21948675	21948725	0,51,102
chr2L	21948725	21948775		28		21948725	21948775	0,51,102
chr2L	21948775	21948825		28		21948775	21948825	0,51,102
chr2L	21949125	21949175		28		21949125	21949175	0,51,102
chr2L	21949325	21949375		28		21949325	21949375	0,51,102
chr2L	21949575	21949625		28		21949575	21949625	0,51,102
chr2L	21949625	21949675		28		21949625	21949675	0,51,102
chr2L	21949725	21949775		28		21949725	21949775	0,51,102
chr2L	21949825	21949875		28		21949825	21949875	0,51,102
chr2L	21949875	21949925		28		21949875	21949925	0,51,102
chr2L	21950075	21950125		28		21950075	21950125	0,51,102
chr2L	21950125	21950175		28		21950125	21950175	0,51,102
chr2L	21950175	21950225		28		21950175	21950225	0,51,102
chr2L	21950425	21950475		28		21950425	21950475	0,51,102
chr2L	21950475	21950525		28		21950475	21950525	0,51,102
chr2L	21950925	21950975		28		21950925	21950975	0,51,102
chr2L	21950975	21951025		28		21950975	21951025	0,51,102
chr2L	21951025	21951075		28		21951025	21951075	0,51,102
chr2L	21951075	21951125		28		21951075	21951125	0,51,102
chr2L	21951425	21951475		28		21951425	21951475	0,51,102
chr2L	21952475	21952525		28		21952475	21952525	0,51,102
chr2L	21952525	21952575		28		21952525	21952575	0,51,102
chr2L	21952575	21952625		28		21952575	21952625	0,51,102
chr2L	21953025	21953075		28		21953025	21953075	0,51,102
chr2L	21953075	21953125		28		21953075	21953125	0,51,102
chr2L	21953125	21953175		28		21953125	21953175	0,51,102
chr2L	21953175	21953225		28		21953175	21953225	0,51,102
chr2L	21954625	21954675		28		21954625	21954675	0,51,102
chr2L	21954675	21954725		28		21954675	21954725	0,51,102
chr2L	21955525	21955575		28		21955525	21955575	0,51,102
chr2L	21955575	21955625		28		21955575	21955625	0,51,102
chr2L	21955625	21955675		28		21955625	21955675	0,51,102
chr2L	21955675	21955725		28		21955675	21955725	0,51,102
chr2L	21955725	21955775		28		21955725	21955775	0,51,102
chr2L	21955775	21955825		28		21955775	21955825	0,51,102
chr2L	21955825	21955875		28		21955825	21955875	0,51,102
chr2L	21955875	21955925		28		21955875	21955925	0,51,102
chr2L	21955925	21955975		28		21955925	21955975	0,51,102
chr2L	21955975	21956025		28		21955975	21956025	0,51,102
chr2L	21956025	21956075		28		21956025	21956075	0,51,102
chr2L	21956225	21956275		28		21956225	21956275	0,51,102
chr2L	21956275	21956325		28		21956275	21956325	0,51,102
chr2L	21956325	21956375		28		21956325	21956375	0,51,102
chr2L	21957375	21957425		28		21957375	21957425	0,51,102
chr2L	21957475	21957525		28		21957475	21957525	0,51,102
chr2L	21957525	21957575		28		21957525	21957575	0,51,102
chr2L	21957575	21957625		28		21957575	21957625	0,51,102
chr2L	21957625	21957675		28		21957625	21957675	0,51,102
chr2L	21957675	21957725		28		21957675	21957725	0,51,102
chr2L	21957775	21957825		28		21957775	21957825	0,51,102
chr2L	21958475	21958525		28		21958475	21958525	0,51,102
chr2L	21958525	21958575		28		21958525	21958575	0,51,102
chr2L	21958575	21958625		28		21958575	21958625	0,51,102
chr2L	21958975	21959025		28		21958975	21959025	0,51,102
chr2L	21959025	21959075		28		21959025	21959075	0,51,102
chr2L	21960125	21960175		28		21960125	21960175	0,51,102
chr2L	21960825	21960875		28		21960825	21960875	0,51,102
chr2L	21960875	21960925		28		21960875	21960925	0,51,102
chr2L	21962225	21962275		28		21962225	21962275	0,51,102
chr2L	21962275	21962325		28		21962275	21962325	0,51,102
chr2L	21962325	21962375		28		21962325	21962375	0,51,102
chr2L	21962475	21962525		28		21962475	21962525	0,51,102
chr2L	21963075	21963125		28		21963075	21963125	0,51,102
chr2L	21963125	21963175		28		21963125	21963175	0,51,102
chr2L	21963875	21963925		28		21963875	21963925	0,51,102
chr2L	21964725	21964775		28		21964725	21964775	0,51,102
chr2L	21964775	21964825		28		21964775	21964825	0,51,102
chr2L	21964825	21964875		28		21964825	21964875	0,51,102
chr2L	21964875	21964925		28		21964875	21964925	0,51,102
chr2L	21964925	21964975		28		21964925	21964975	0,51,102
chr2L	21964975	21965025		28		21964975	21965025	0,51,102
chr2L	21965125	21965175		28		21965125	21965175	0,51,102
chr2L	21965625	21965675		28		21965625	21965675	0,51,102
chr2L	21965675	21965725		28		21965675	21965725	0,51,102
chr2L	21965925	21965975		28		21965925	21965975	0,51,102
chr2L	21965975	21966025		28		21965975	21966025	0,51,102
chr2L	21966775	21966825		28		21966775	21966825	0,51,102
chr2L	21967475	21967525		28		21967475	21967525	0,51,102
chr2L	21967825	21967875		28		21967825	21967875	0,51,102
chr2L	21967875	21967925		28		21967875	21967925	0,51,102
chr2L	21967925	21967975		28		21967925	21967975	0,51,102
chr2L	21967975	21968025		28		21967975	21968025	0,51,102
chr2L	21968025	21968075		28		21968025	21968075	0,51,102
chr2L	21970225	21970275		28		21970225	21970275	0,51,102
chr2L	21970475	21970525		28		21970475	21970525	0,51,102
chr2L	21971125	21971175		28		21971125	21971175	0,51,102
chr2L	21971925	21971975		28		21971925	21971975	0,51,102
chr2L	21971975	21972025		28		21971975	21972025	0,51,102
chr2L	21972425	21972475		28		21972425	21972475	0,51,102
chr2L	21972475	21972525		28		21972475	21972525	0,51,102
chr2L	21972625	21972675		28		21972625	21972675	0,51,102
chr2L	21972675	21972725		28		21972675	21972725	0,51,102
chr2L	21972725	21972775		28		21972725	21972775	0,51,102
chr2L	21973475	21973525		28		21973475	21973525	0,51,102
chr2L	21973525	21973575		28		21973525	21973575	0,51,102
chr2L	21973575	21973625		28		21973575	21973625	0,51,102
chr2L	21973625	21973675		28		21973625	21973675	0,51,102
chr2L	21974475	21974525		28		21974475	21974525	0,51,102
chr2L	21974625	21974675		28		21974625	21974675	0,51,102
chr2L	21974675	21974725		28		21974675	21974725	0,51,102
chr2L	21974725	21974775		28		21974725	21974775	0,51,102
chr2L	21974825	21974875		28		21974825	21974875	0,51,102
chr2L	21974925	21974975		28		21974925	21974975	0,51,102
chr2L	21975025	21975075		28		21975025	21975075	0,51,102
chr2L	21975075	21975125		28		21975075	21975125	0,51,102
chr2L	21975125	21975175		28		21975125	21975175	0,51,102
chr2L	21975175	21975225		28		21975175	21975225	0,51,102
chr2L	21975225	21975275		28		21975225	21975275	0,51,102
chr2L	21975275	21975325		28		21975275	21975325	0,51,102
chr2L	21975325	21975375		28		21975325	21975375	0,51,102
chr2L	21975375	21975425		28		21975375	21975425	0,51,102
chr2L	21975425	21975475		28		21975425	21975475	0,51,102
chr2L	21975475	21975525		28		21975475	21975525	0,51,102
chr2L	21975525	21975575		28		21975525	21975575	0,51,102
chr2L	21975575	21975625		28		21975575	21975625	0,51,102
chr2L	21975625	21975675		28		21975625	21975675	0,51,102
chr2L	21975675	21975725		28		21975675	21975725	0,51,102
chr2L	21975725	21975775		28		21975725	21975775	0,51,102
chr2L	21976225	21976275		28		21976225	21976275	0,51,102
chr2L	21976275	21976325		28		21976275	21976325	0,51,102
chr2L	21977025	21977075		28		21977025	21977075	0,51,102
chr2L	21977125	21977175		28		21977125	21977175	0,51,102
chr2L	21977225	21977275		28		21977225	21977275	0,51,102
chr2L	21977275	21977325		28		21977275	21977325	0,51,102
chr2L	21977425	21977475		28		21977425	21977475	0,51,102
chr2L	21977475	21977525		28		21977475	21977525	0,51,102
chr2L	21977525	21977575		28		21977525	21977575	0,51,102
chr2L	21977575	21977625		28		21977575	21977625	0,51,102
chr2L	21977625	21977675		28		21977625	21977675	0,51,102
chr2L	21977675	21977725		28		21977675	21977725	0,51,102
chr2L	21977725	21977775		28		21977725	21977775	0,51,102
chr2L	21977775	21977825		28		21977775	21977825	0,51,102
chr2L	21977825	21977875		28		21977825	21977875	0,51,102
chr2L	21977875	21977925		28		21977875	21977925	0,51,102
chr2L	21977925	21977975		28		21977925	21977975	0,51,102
chr2L	21977975	21978025		28		21977975	21978025	0,51,102
chr2L	21978025	21978075		28		21978025	21978075	0,51,102
chr2L	21978075	21978125		28		21978075	21978125	0,51,102
chr2L	21978125	21978175		28		21978125	21978175	0,51,102
chr2L	21978175	21978225		28		21978175	21978225	0,51,102
chr2L	21979225	21979275		28		21979225	21979275	0,51,102
chr2L	21979275	21979325		28		21979275	21979325	0,51,102
chr2L	21979575	21979625		28		21979575	21979625	0,51,102
chr2L	21979625	21979675		28		21979625	21979675	0,51,102
chr2L	21979875	21979925		28		21979875	21979925	0,51,102
chr2L	21980725	21980775		28		21980725	21980775	0,51,102
chr2L	21980775	21980825		28		21980775	21980825	0,51,102
chr2L	21981575	21981625		28		21981575	21981625	0,51,102
chr2L	21981625	21981675		28		21981625	21981675	0,51,102
chr2L	21991075	21991125		28		21991075	21991125	0,51,102
chr2L	21991125	21991175		28		21991125	21991175	0,51,102
chr2L	21991175	21991225		28		21991175	21991225	0,51,102
chr2L	21991225	21991275		28		21991225	21991275	0,51,102
chr2L	21993025	21993075		28		21993025	21993075	0,51,102
chr2L	21993075	21993125		28		21993075	21993125	0,51,102
chr2L	21993125	21993175		28		21993125	21993175	0,51,102
chr2L	21993475	21993525		28		21993475	21993525	0,51,102
chr2L	21993675	21993725		28		21993675	21993725	0,51,102
chr2L	21993825	21993875		28		21993825	21993875	0,51,102
chr2L	21993875	21993925		28		21993875	21993925	0,51,102
chr2L	21993925	21993975		28		21993925	21993975	0,51,102
chr2L	21993975	21994025		28		21993975	21994025	0,51,102
chr2L	21994025	21994075		28		21994025	21994075	0,51,102
chr2L	21994075	21994125		28		21994075	21994125	0,51,102
chr2L	21994125	21994175		28		21994125	21994175	0,51,102
chr2L	21994825	21994875		28		21994825	21994875	0,51,102
chr2L	21995525	21995575		28		21995525	21995575	0,51,102
chr2L	21995625	21995675		28		21995625	21995675	0,51,102
chr2L	21995675	21995725		28		21995675	21995725	0,51,102
chr2L	21995725	21995775		28		21995725	21995775	0,51,102
chr2L	21995775	21995825		28		21995775	21995825	0,51,102
chr2L	21995825	21995875		28		21995825	21995875	0,51,102
chr2L	21995875	21995925		28		21995875	21995925	0,51,102
chr2L	21995925	21995975		28		21995925	21995975	0,51,102
chr2L	21996225	21996275		28		21996225	21996275	0,51,102
chr2L	21996475	21996525		28		21996475	21996525	0,51,102
chr2L	21996525	21996575		28		21996525	21996575	0,51,102
chr2L	21996575	21996625		28		21996575	21996625	0,51,102
chr2L	21997125	21997175		28		21997125	21997175	0,51,102
chr2L	21997175	21997225		28		21997175	21997225	0,51,102
chr2L	21997225	21997275		28		21997225	21997275	0,51,102
chr2L	21997275	21997325		28		21997275	21997325	0,51,102
chr2L	21997325	21997375		28		21997325	21997375	0,51,102
chr2L	21997375	21997425		28		21997375	21997425	0,51,102
chr2L	21997425	21997475		28		21997425	21997475	0,51,102
chr2L	21997475	21997525		28		21997475	21997525	0,51,102
chr2L	21999825	21999875		28		21999825	21999875	0,51,102
chr2L	21999875	21999925		28		21999875	21999925	0,51,102
chr2L	22000675	22000725		28		22000675	22000725	0,51,102
chr2L	22000725	22000775		28		22000725	22000775	0,51,102
chr2L	22000775	22000825		28		22000775	22000825	0,51,102
chr2L	22000825	22000875		28		22000825	22000875	0,51,102
chr2L	22001725	22001775		28		22001725	22001775	0,51,102
chr2L	22001775	22001825		28		22001775	22001825	0,51,102
chr2L	22001825	22001875		28		22001825	22001875	0,51,102
chr2L	22002075	22002125		28		22002075	22002125	0,51,102
chr2L	22002125	22002175		28		22002125	22002175	0,51,102
chr2L	22002175	22002225		28		22002175	22002225	0,51,102
chr2L	22002225	22002275		28		22002225	22002275	0,51,102
chr2L	22002275	22002325		28		22002275	22002325	0,51,102
chr2L	22002325	22002375		28		22002325	22002375	0,51,102
chr2L	22002375	22002425		28		22002375	22002425	0,51,102
chr2L	22002525	22002575		28		22002525	22002575	0,51,102
chr2L	22002575	22002625		28		22002575	22002625	0,51,102
chr2L	22002625	22002675		28		22002625	22002675	0,51,102
chr2L	22002675	22002725		28		22002675	22002725	0,51,102
chr2L	22002725	22002775		28		22002725	22002775	0,51,102
chr2L	22003475	22003525		28		22003475	22003525	0,51,102
chr2L	22003525	22003575		28		22003525	22003575	0,51,102
chr2L	22005525	22005575		28		22005525	22005575	0,51,102
chr2L	22005575	22005625		28		22005575	22005625	0,51,102
chr2L	22005625	22005675		28		22005625	22005675	0,51,102
chr2L	22005675	22005725		28		22005675	22005725	0,51,102
chr2L	22005725	22005775		28		22005725	22005775	0,51,102
chr2L	22005775	22005825		28		22005775	22005825	0,51,102
chr2L	22005825	22005875		28		22005825	22005875	0,51,102
chr2L	22007225	22007275		28		22007225	22007275	0,51,102
chr2L	22007275	22007325		28		22007275	22007325	0,51,102
chr2L	22007325	22007375		28		22007325	22007375	0,51,102
chr2L	22007525	22007575		28		22007525	22007575	0,51,102
chr2L	22007575	22007625		28		22007575	22007625	0,51,102
chr2L	22007625	22007675		28		22007625	22007675	0,51,102
chr2L	22008675	22008725		28		22008675	22008725	0,51,102
chr2L	22008725	22008775		28		22008725	22008775	0,51,102
chr2L	22008775	22008825		28		22008775	22008825	0,51,102
chr2L	22008825	22008875		28		22008825	22008875	0,51,102
chr2L	22009825	22009875		28		22009825	22009875	0,51,102
chr2L	22009875	22009925		28		22009875	22009925	0,51,102
chr2L	22009925	22009975		28		22009925	22009975	0,51,102
chr2L	22009975	22010025		28		22009975	22010025	0,51,102
chr2L	22010275	22010325		28		22010275	22010325	0,51,102
chr2L	22010325	22010375		28		22010325	22010375	0,51,102
chr2L	22010375	22010425		28		22010375	22010425	0,51,102
chr2L	22010425	22010475		28		22010425	22010475	0,51,102
chr2L	22010475	22010525		28		22010475	22010525	0,51,102
chr2L	22010525	22010575		28		22010525	22010575	0,51,102
chr2L	22010575	22010625		28		22010575	22010625	0,51,102
chr2L	22010625	22010675		28		22010625	22010675	0,51,102
chr2L	22010875	22010925		28		22010875	22010925	0,51,102
chr2L	22010925	22010975		28		22010925	22010975	0,51,102
chr2L	22010975	22011025		28		22010975	22011025	0,51,102
chr2L	22011025	22011075		28		22011025	22011075	0,51,102
chr2L	22011525	22011575		28		22011525	22011575	0,51,102
chr2L	22012075	22012125		28		22012075	22012125	0,51,102
chr2L	22012275	22012325		28		22012275	22012325	0,51,102
chr2L	22012625	22012675		28		22012625	22012675	0,51,102
chr2L	22012975	22013025		28		22012975	22013025	0,51,102
chr2L	22013575	22013625		28		22013575	22013625	0,51,102
chr2L	22013675	22013725		28		22013675	22013725	0,51,102
chr2L	22013725	22013775		28		22013725	22013775	0,51,102
chr2L	22013775	22013825		28		22013775	22013825	0,51,102
chr2L	22013825	22013875		28		22013825	22013875	0,51,102
chr2L	22013875	22013925		28		22013875	22013925	0,51,102
chr2L	22013925	22013975		28		22013925	22013975	0,51,102
chr2L	22013975	22014025		28		22013975	22014025	0,51,102
chr2L	22014025	22014075		28		22014025	22014075	0,51,102
chr2L	22014075	22014125		28		22014075	22014125	0,51,102
chr2L	22014125	22014175		28		22014125	22014175	0,51,102
chr2L	22014175	22014225		28		22014175	22014225	0,51,102
chr2L	22015675	22015725		28		22015675	22015725	0,51,102
chr2L	22015825	22015875		28		22015825	22015875	0,51,102
chr2L	22016725	22016775		28		22016725	22016775	0,51,102
chr2L	22016775	22016825		28		22016775	22016825	0,51,102
chr2L	22017075	22017125		28		22017075	22017125	0,51,102
chr2L	22017125	22017175		28		22017125	22017175	0,51,102
chr2L	22017175	22017225		28		22017175	22017225	0,51,102
chr2L	22017775	22017825		28		22017775	22017825	0,51,102
chr2L	22017875	22017925		28		22017875	22017925	0,51,102
chr2L	22018425	22018475		28		22018425	22018475	0,51,102
chr2L	22018725	22018775		28		22018725	22018775	0,51,102
chr2L	22024725	22024775		28		22024725	22024775	0,51,102
chr2L	22024775	22024825		28		22024775	22024825	0,51,102
chr2L	22025725	22025775		28		22025725	22025775	0,51,102
chr2L	22026375	22026425		28		22026375	22026425	0,51,102
chr2L	22026425	22026475		28		22026425	22026475	0,51,102
chr2L	22026475	22026525		28		22026475	22026525	0,51,102
chr2L	22026625	22026675		28		22026625	22026675	0,51,102
chr2L	22026675	22026725		28		22026675	22026725	0,51,102
chr2L	22027025	22027075		28		22027025	22027075	0,51,102
chr2L	22027075	22027125		28		22027075	22027125	0,51,102
chr2L	22027225	22027275		28		22027225	22027275	0,51,102
chr2L	22027275	22027325		28		22027275	22027325	0,51,102
chr2L	22028075	22028125		28		22028075	22028125	0,51,102
chr2L	22028125	22028175		28		22028125	22028175	0,51,102
chr2L	22028275	22028325		28		22028275	22028325	0,51,102
chr2L	22028325	22028375		28		22028325	22028375	0,51,102
chr2L	22028375	22028425		28		22028375	22028425	0,51,102
chr2L	22029075	22029125		28		22029075	22029125	0,51,102
chr2L	22029825	22029875		28		22029825	22029875	0,51,102
chr2L	22029875	22029925		28		22029875	22029925	0,51,102
chr2L	22030125	22030175		28		22030125	22030175	0,51,102
chr2L	22030175	22030225		28		22030175	22030225	0,51,102
chr2L	22030225	22030275		28		22030225	22030275	0,51,102
chr2L	22030275	22030325		28		22030275	22030325	0,51,102
chr2L	22031425	22031475		28		22031425	22031475	0,51,102
chr2L	22032025	22032075		28		22032025	22032075	0,51,102
chr2L	22032075	22032125		28		22032075	22032125	0,51,102
chr2L	22032325	22032375		28		22032325	22032375	0,51,102
chr2L	22032425	22032475		28		22032425	22032475	0,51,102
chr2L	22032675	22032725		28		22032675	22032725	0,51,102
chr2L	22032725	22032775		28		22032725	22032775	0,51,102
chr2L	22033125	22033175		28		22033125	22033175	0,51,102
chr2L	22033225	22033275		28		22033225	22033275	0,51,102
chr2L	22033275	22033325		28		22033275	22033325	0,51,102
chr2L	22033325	22033375		28		22033325	22033375	0,51,102
chr2L	22033975	22034025		28		22033975	22034025	0,51,102
chr2L	22034025	22034075		28		22034025	22034075	0,51,102
chr2L	22034075	22034125		28		22034075	22034125	0,51,102
chr2L	22034425	22034475		28		22034425	22034475	0,51,102
chr2L	22034475	22034525		28		22034475	22034525	0,51,102
chr2L	22034525	22034575		28		22034525	22034575	0,51,102
chr2L	22035425	22035475		28		22035425	22035475	0,51,102
chr2L	22035475	22035525		28		22035475	22035525	0,51,102
chr2L	22035525	22035575		28		22035525	22035575	0,51,102
chr2L	22035575	22035625		28		22035575	22035625	0,51,102
chr2L	22035925	22035975		28		22035925	22035975	0,51,102
chr2L	22035975	22036025		28		22035975	22036025	0,51,102
chr2L	22036025	22036075		28		22036025	22036075	0,51,102
chr2L	22036075	22036125		28		22036075	22036125	0,51,102
chr2L	22036675	22036725		28		22036675	22036725	0,51,102
chr2L	22036725	22036775		28		22036725	22036775	0,51,102
chr2L	22036875	22036925		28		22036875	22036925	0,51,102
chr2L	22036925	22036975		28		22036925	22036975	0,51,102
chr2L	22037175	22037225		28		22037175	22037225	0,51,102
chr2L	22037225	22037275		28		22037225	22037275	0,51,102
chr2L	22037975	22038025		28		22037975	22038025	0,51,102
chr2L	22038075	22038125		28		22038075	22038125	0,51,102
chr2L	22038125	22038175		28		22038125	22038175	0,51,102
chr2L	22038175	22038225		28		22038175	22038225	0,51,102
chr2L	22038225	22038275		28		22038225	22038275	0,51,102
chr2L	22038275	22038325		28		22038275	22038325	0,51,102
chr2L	22038375	22038425		28		22038375	22038425	0,51,102
chr2L	22038425	22038475		28		22038425	22038475	0,51,102
chr2L	22038475	22038525		28		22038475	22038525	0,51,102
chr2L	22038525	22038575		28		22038525	22038575	0,51,102
chr2L	22040275	22040325		28		22040275	22040325	0,51,102
chr2L	22040625	22040675		28		22040625	22040675	0,51,102
chr2L	22046075	22046125		28		22046075	22046125	0,51,102
chr2L	22046125	22046175		28		22046125	22046175	0,51,102
chr2L	22046175	22046225		28		22046175	22046225	0,51,102
chr2L	22046375	22046425		28		22046375	22046425	0,51,102
chr2L	22046875	22046925		28		22046875	22046925	0,51,102
chr2L	22048125	22048175		28		22048125	22048175	0,51,102
chr2L	22049625	22049675		28		22049625	22049675	0,51,102
chr2L	22049675	22049725		28		22049675	22049725	0,51,102
chr2L	22049725	22049775		28		22049725	22049775	0,51,102
chr2L	22049925	22049975		28		22049925	22049975	0,51,102
chr2L	22050775	22050825		28		22050775	22050825	0,51,102
chr2L	22053975	22054025		28		22053975	22054025	0,51,102
chr2L	22054025	22054075		28		22054025	22054075	0,51,102
chr2L	22054875	22054925		28		22054875	22054925	0,51,102
chr2L	22054925	22054975		28		22054925	22054975	0,51,102
chr2L	22054975	22055025		28		22054975	22055025	0,51,102
chr2L	22055025	22055075		28		22055025	22055075	0,51,102
chr2L	22055075	22055125		28		22055075	22055125	0,51,102
chr2L	22055125	22055175		28		22055125	22055175	0,51,102
chr2L	22055175	22055225		28		22055175	22055225	0,51,102
chr2L	22055225	22055275		28		22055225	22055275	0,51,102
chr2L	22057575	22057625		28		22057575	22057625	0,51,102
chr2L	22057725	22057775		28		22057725	22057775	0,51,102
chr2L	22057825	22057875		28		22057825	22057875	0,51,102
chr2L	22058375	22058425		28		22058375	22058425	0,51,102
chr2L	22058425	22058475		28		22058425	22058475	0,51,102
chr2L	22058475	22058525		28		22058475	22058525	0,51,102
chr2L	22060275	22060325		28		22060275	22060325	0,51,102
chr2L	22060325	22060375		28		22060325	22060375	0,51,102
chr2L	22060375	22060425		28		22060375	22060425	0,51,102
chr2L	22060425	22060475		28		22060425	22060475	0,51,102
chr2L	22060475	22060525		28		22060475	22060525	0,51,102
chr2L	22060525	22060575		28		22060525	22060575	0,51,102
chr2L	22061375	22061425		28		22061375	22061425	0,51,102
chr2L	22061425	22061475		28		22061425	22061475	0,51,102
chr2L	22064325	22064375		28		22064325	22064375	0,51,102
chr2L	22064375	22064425		28		22064375	22064425	0,51,102
chr2L	22064675	22064725		28		22064675	22064725	0,51,102
chr2L	22064725	22064775		28		22064725	22064775	0,51,102
chr2L	22064875	22064925		28		22064875	22064925	0,51,102
chr2L	22064925	22064975		28		22064925	22064975	0,51,102
chr2L	22064975	22065025		28		22064975	22065025	0,51,102
chr2L	22065025	22065075		28		22065025	22065075	0,51,102
chr2L	22065075	22065125		28		22065075	22065125	0,51,102
chr2L	22065875	22065925		28		22065875	22065925	0,51,102
chr2L	22065925	22065975		28		22065925	22065975	0,51,102
chr2L	22065975	22066025		28		22065975	22066025	0,51,102
chr2L	22066025	22066075		28		22066025	22066075	0,51,102
chr2L	22066075	22066125		28		22066075	22066125	0,51,102
chr2L	22066125	22066175		28		22066125	22066175	0,51,102
chr2L	22066175	22066225		28		22066175	22066225	0,51,102
chr2L	22066225	22066275		28		22066225	22066275	0,51,102
chr2L	22066275	22066325		28		22066275	22066325	0,51,102
chr2L	22066325	22066375		28		22066325	22066375	0,51,102
chr2L	22066525	22066575		28		22066525	22066575	0,51,102
chr2L	22066575	22066625		28		22066575	22066625	0,51,102
chr2L	22066625	22066675		28		22066625	22066675	0,51,102
chr2L	22066675	22066725		28		22066675	22066725	0,51,102
chr2L	22066725	22066775		28		22066725	22066775	0,51,102
chr2L	22066775	22066825		28		22066775	22066825	0,51,102
chr2L	22066825	22066875		28		22066825	22066875	0,51,102
chr2L	22066875	22066925		28		22066875	22066925	0,51,102
chr2L	22066925	22066975		28		22066925	22066975	0,51,102
chr2L	22067175	22067225		28		22067175	22067225	0,51,102
chr2L	22067225	22067275		28		22067225	22067275	0,51,102
chr2L	22067275	22067325		28		22067275	22067325	0,51,102
chr2L	22068325	22068375		28		22068325	22068375	0,51,102
chr2L	22068375	22068425		28		22068375	22068425	0,51,102
chr2L	22068525	22068575		28		22068525	22068575	0,51,102
chr2L	22068575	22068625		28		22068575	22068625	0,51,102
chr2L	22068625	22068675		28		22068625	22068675	0,51,102
chr2L	22068675	22068725		28		22068675	22068725	0,51,102
chr2L	22068725	22068775		28		22068725	22068775	0,51,102
chr2L	22068775	22068825		28		22068775	22068825	0,51,102
chr2L	22068825	22068875		28		22068825	22068875	0,51,102
chr2L	22068875	22068925		28		22068875	22068925	0,51,102
chr2L	22069375	22069425		28		22069375	22069425	0,51,102
chr2L	22069425	22069475		28		22069425	22069475	0,51,102
chr2L	22069475	22069525		28		22069475	22069525	0,51,102
chr2L	22069775	22069825		28		22069775	22069825	0,51,102
chr2L	22071325	22071375		28		22071325	22071375	0,51,102
chr2L	22071375	22071425		28		22071375	22071425	0,51,102
chr2L	22071425	22071475		28		22071425	22071475	0,51,102
chr2L	22071475	22071525		28		22071475	22071525	0,51,102
chr2L	22071525	22071575		28		22071525	22071575	0,51,102
chr2L	22071575	22071625		28		22071575	22071625	0,51,102
chr2L	22071625	22071675		28		22071625	22071675	0,51,102
chr2L	22071675	22071725		28		22071675	22071725	0,51,102
chr2L	22071975	22072025		28		22071975	22072025	0,51,102
chr2L	22072025	22072075		28		22072025	22072075	0,51,102
chr2L	22072075	22072125		28		22072075	22072125	0,51,102
chr2L	22072725	22072775		28		22072725	22072775	0,51,102
chr2L	22072775	22072825		28		22072775	22072825	0,51,102
chr2L	22072825	22072875		28		22072825	22072875	0,51,102
chr2L	22073575	22073625		28		22073575	22073625	0,51,102
chr2L	22073625	22073675		28		22073625	22073675	0,51,102
chr2L	22073675	22073725		28		22073675	22073725	0,51,102
chr2L	22073725	22073775		28		22073725	22073775	0,51,102
chr2L	22073775	22073825		28		22073775	22073825	0,51,102
chr2L	22073825	22073875		28		22073825	22073875	0,51,102
chr2L	22073875	22073925		28		22073875	22073925	0,51,102
chr2L	22073925	22073975		28		22073925	22073975	0,51,102
chr2L	22074425	22074475		28		22074425	22074475	0,51,102
chr2L	22074475	22074525		28		22074475	22074525	0,51,102
chr2L	22074525	22074575		28		22074525	22074575	0,51,102
chr2L	22074575	22074625		28		22074575	22074625	0,51,102
chr2L	22074625	22074675		28		22074625	22074675	0,51,102
chr2L	22074675	22074725		28		22074675	22074725	0,51,102
chr2L	22074725	22074775		28		22074725	22074775	0,51,102
chr2L	22075025	22075075		28		22075025	22075075	0,51,102
chr2L	22075325	22075375		28		22075325	22075375	0,51,102
chr2L	22075375	22075425		28		22075375	22075425	0,51,102
chr2L	22075425	22075475		28		22075425	22075475	0,51,102
chr2L	22075475	22075525		28		22075475	22075525	0,51,102
chr2L	22075575	22075625		28		22075575	22075625	0,51,102
chr2L	22075625	22075675		28		22075625	22075675	0,51,102
chr2L	22075675	22075725		28		22075675	22075725	0,51,102
chr2L	22075775	22075825		28		22075775	22075825	0,51,102
chr2L	22075825	22075875		28		22075825	22075875	0,51,102
chr2L	22075875	22075925		28		22075875	22075925	0,51,102
chr2L	22078025	22078075		28		22078025	22078075	0,51,102
chr2L	22078075	22078125		28		22078075	22078125	0,51,102
chr2L	22078325	22078375		28		22078325	22078375	0,51,102
chr2L	22078375	22078425		28		22078375	22078425	0,51,102
chr2L	22078425	22078475		28		22078425	22078475	0,51,102
chr2L	22078675	22078725		28		22078675	22078725	0,51,102
chr2L	22078925	22078975		28		22078925	22078975	0,51,102
chr2L	22079775	22079825		28		22079775	22079825	0,51,102
chr2L	22079825	22079875		28		22079825	22079875	0,51,102
chr2L	22079875	22079925		28		22079875	22079925	0,51,102
chr2L	22080225	22080275		28		22080225	22080275	0,51,102
chr2L	22080275	22080325		28		22080275	22080325	0,51,102
chr2L	22080325	22080375		28		22080325	22080375	0,51,102
chr2L	22080375	22080425		28		22080375	22080425	0,51,102
chr2L	22080525	22080575		28		22080525	22080575	0,51,102
chr2L	22080575	22080625		28		22080575	22080625	0,51,102
chr2L	22080825	22080875		28		22080825	22080875	0,51,102
chr2L	22081425	22081475		28		22081425	22081475	0,51,102
chr2L	22081825	22081875		28		22081825	22081875	0,51,102
chr2L	22083375	22083425		28		22083375	22083425	0,51,102
chr2L	22084675	22084725		28		22084675	22084725	0,51,102
chr2L	22085875	22085925		28		22085875	22085925	0,51,102
chr2L	22085925	22085975		28		22085925	22085975	0,51,102
chr2L	22090675	22090725		28		22090675	22090725	0,51,102
chr2L	22090725	22090775		28		22090725	22090775	0,51,102
chr2L	22092675	22092725		28		22092675	22092725	0,51,102
chr2L	22093175	22093225		28		22093175	22093225	0,51,102
chr2L	22093225	22093275		28		22093225	22093275	0,51,102
chr2L	22093525	22093575		28		22093525	22093575	0,51,102
chr2L	22093575	22093625		28		22093575	22093625	0,51,102
chr2L	22094025	22094075		28		22094025	22094075	0,51,102
chr2L	22095625	22095675		28		22095625	22095675	0,51,102
chr2L	22096025	22096075		28		22096025	22096075	0,51,102
chr2L	22096075	22096125		28		22096075	22096125	0,51,102
chr2L	22096125	22096175		28		22096125	22096175	0,51,102
chr2L	22096175	22096225		28		22096175	22096225	0,51,102
chr2L	22096225	22096275		28		22096225	22096275	0,51,102
chr2L	22096475	22096525		28		22096475	22096525	0,51,102
chr2L	22096525	22096575		28		22096525	22096575	0,51,102
chr2L	22096575	22096625		28		22096575	22096625	0,51,102
chr2L	22096975	22097025		28		22096975	22097025	0,51,102
chr2L	22097025	22097075		28		22097025	22097075	0,51,102
chr2L	22097075	22097125		28		22097075	22097125	0,51,102
chr2L	22097125	22097175		28		22097125	22097175	0,51,102
chr2L	22097175	22097225		28		22097175	22097225	0,51,102
chr2L	22097225	22097275		28		22097225	22097275	0,51,102
chr2L	22097275	22097325		28		22097275	22097325	0,51,102
chr2L	22098275	22098325		28		22098275	22098325	0,51,102
chr2L	22098425	22098475		28		22098425	22098475	0,51,102
chr2L	22098475	22098525		28		22098475	22098525	0,51,102
chr2L	22098525	22098575		28		22098525	22098575	0,51,102
chr2L	22098575	22098625		28		22098575	22098625	0,51,102
chr2L	22098625	22098675		28		22098625	22098675	0,51,102
chr2L	22098675	22098725		28		22098675	22098725	0,51,102
chr2L	22098975	22099025		28		22098975	22099025	0,51,102
chr2L	22099025	22099075		28		22099025	22099075	0,51,102
chr2L	22099175	22099225		28		22099175	22099225	0,51,102
chr2L	22099225	22099275		28		22099225	22099275	0,51,102
chr2L	22099275	22099325		28		22099275	22099325	0,51,102
chr2L	22099325	22099375		28		22099325	22099375	0,51,102
chr2L	22099375	22099425		28		22099375	22099425	0,51,102
chr2L	22099425	22099475		28		22099425	22099475	0,51,102
chr2L	22099475	22099525		28		22099475	22099525	0,51,102
chr2L	22099875	22099925		28		22099875	22099925	0,51,102
chr2L	22099925	22099975		28		22099925	22099975	0,51,102
chr2L	22100475	22100525		28		22100475	22100525	0,51,102
chr2L	22100525	22100575		28		22100525	22100575	0,51,102
chr2L	22100575	22100625		28		22100575	22100625	0,51,102
chr2L	22100625	22100675		28		22100625	22100675	0,51,102
chr2L	22100675	22100725		28		22100675	22100725	0,51,102
chr2L	22101125	22101175		28		22101125	22101175	0,51,102
chr2L	22101475	22101525		28		22101475	22101525	0,51,102
chr2L	22101675	22101725		28		22101675	22101725	0,51,102
chr2L	22101725	22101775		28		22101725	22101775	0,51,102
chr2L	22101775	22101825		28		22101775	22101825	0,51,102
chr2L	22101825	22101875		28		22101825	22101875	0,51,102
chr2L	22101875	22101925		28		22101875	22101925	0,51,102
chr2L	22101925	22101975		28		22101925	22101975	0,51,102
chr2L	22101975	22102025		28		22101975	22102025	0,51,102
chr2L	22102025	22102075		28		22102025	22102075	0,51,102
chr2L	22102375	22102425		28		22102375	22102425	0,51,102
chr2L	22102425	22102475		28		22102425	22102475	0,51,102
chr2L	22102625	22102675		28		22102625	22102675	0,51,102
chr2L	22102675	22102725		28		22102675	22102725	0,51,102
chr2L	22102725	22102775		28		22102725	22102775	0,51,102
chr2L	22103375	22103425		28		22103375	22103425	0,51,102
chr2L	22103425	22103475		28		22103425	22103475	0,51,102
chr2L	22103475	22103525		28		22103475	22103525	0,51,102
chr2L	22103525	22103575		28		22103525	22103575	0,51,102
chr2L	22103575	22103625		28		22103575	22103625	0,51,102
chr2L	22103625	22103675		28		22103625	22103675	0,51,102
chr2L	22103675	22103725		28		22103675	22103725	0,51,102
chr2L	22103725	22103775		28		22103725	22103775	0,51,102
chr2L	22103775	22103825		28		22103775	22103825	0,51,102
chr2L	22103825	22103875		28		22103825	22103875	0,51,102
chr2L	22103875	22103925		28		22103875	22103925	0,51,102
chr2L	22103925	22103975		28		22103925	22103975	0,51,102
chr2L	22103975	22104025		28		22103975	22104025	0,51,102
chr2L	22104025	22104075		28		22104025	22104075	0,51,102
chr2L	22104075	22104125		28		22104075	22104125	0,51,102
chr2L	22104125	22104175		28		22104125	22104175	0,51,102
chr2L	22104175	22104225		28		22104175	22104225	0,51,102
chr2L	22104225	22104275		28		22104225	22104275	0,51,102
chr2L	22104275	22104325		28		22104275	22104325	0,51,102
chr2L	22104325	22104375		28		22104325	22104375	0,51,102
chr2L	22105175	22105225		28		22105175	22105225	0,51,102
chr2L	22105225	22105275		28		22105225	22105275	0,51,102
chr2L	22105275	22105325		28		22105275	22105325	0,51,102
chr2L	22105325	22105375		28		22105325	22105375	0,51,102
chr2L	22105375	22105425		28		22105375	22105425	0,51,102
chr2L	22107175	22107225		28		22107175	22107225	0,51,102
chr2L	22110875	22110925		28		22110875	22110925	0,51,102
chr2L	22155725	22155775		28		22155725	22155775	0,51,102
chr2L	22160075	22160125		28		22160075	22160125	0,51,102
chr2L	22160125	22160175		28		22160125	22160175	0,51,102
chr2L	22160175	22160225		28		22160175	22160225	0,51,102
chr2L	22160225	22160275		28		22160225	22160275	0,51,102
chr2L	22160275	22160325		28		22160275	22160325	0,51,102
chr2L	22160325	22160375		28		22160325	22160375	0,51,102
chr2L	22160825	22160875		28		22160825	22160875	0,51,102
chr2L	22160875	22160925		28		22160875	22160925	0,51,102
chr2L	22161275	22161325		28		22161275	22161325	0,51,102
chr2L	22161525	22161575		28		22161525	22161575	0,51,102
chr2L	22169875	22169925		28		22169875	22169925	0,51,102
chr2L	22169925	22169975		28		22169925	22169975	0,51,102
chr2L	22179925	22179975		28		22179925	22179975	0,51,102
chr2L	22179975	22180025		28		22179975	22180025	0,51,102
chr2L	22183775	22183825		28		22183775	22183825	0,51,102
chr2L	22184025	22184075		28		22184025	22184075	0,51,102
chr2L	22189475	22189525		28		22189475	22189525	0,51,102
chr2L	22189525	22189575		28		22189525	22189575	0,51,102
chr2L	22189725	22189775		28		22189725	22189775	0,51,102
chr2L	22189775	22189825		28		22189775	22189825	0,51,102
chr2L	22190575	22190625		28		22190575	22190625	0,51,102
chr2L	22190625	22190675		28		22190625	22190675	0,51,102
chr2L	22190675	22190725		28		22190675	22190725	0,51,102
chr2L	22190725	22190775		28		22190725	22190775	0,51,102
chr2L	22190775	22190825		28		22190775	22190825	0,51,102
chr2L	22190875	22190925		28		22190875	22190925	0,51,102
chr2L	22191875	22191925		28		22191875	22191925	0,51,102
chr2L	22191975	22192025		28		22191975	22192025	0,51,102
chr2L	22192025	22192075		28		22192025	22192075	0,51,102
chr2L	22192525	22192575		28		22192525	22192575	0,51,102
chr2L	22194875	22194925		28		22194875	22194925	0,51,102
chr2L	22194925	22194975		28		22194925	22194975	0,51,102
chr2L	22195225	22195275		28		22195225	22195275	0,51,102
chr2L	22195275	22195325		28		22195275	22195325	0,51,102
chr2L	22195325	22195375		28		22195325	22195375	0,51,102
chr2L	22195425	22195475		28		22195425	22195475	0,51,102
chr2L	22195475	22195525		28		22195475	22195525	0,51,102
chr2L	22195525	22195575		28		22195525	22195575	0,51,102
chr2L	22196125	22196175		28		22196125	22196175	0,51,102
chr2L	22196175	22196225		28		22196175	22196225	0,51,102
chr2L	22196225	22196275		28		22196225	22196275	0,51,102
chr2L	22196275	22196325		28		22196275	22196325	0,51,102
chr2L	22196325	22196375		28		22196325	22196375	0,51,102
chr2L	22196375	22196425		28		22196375	22196425	0,51,102
chr2L	22196425	22196475		28		22196425	22196475	0,51,102
chr2L	22196475	22196525		28		22196475	22196525	0,51,102
chr2L	22196575	22196625		28		22196575	22196625	0,51,102
chr2L	22196625	22196675		28		22196625	22196675	0,51,102
chr2L	22196675	22196725		28		22196675	22196725	0,51,102
chr2L	22196825	22196875		28		22196825	22196875	0,51,102
chr2L	22196875	22196925		28		22196875	22196925	0,51,102
chr2L	22196925	22196975		28		22196925	22196975	0,51,102
chr2L	22197125	22197175		28		22197125	22197175	0,51,102
chr2L	22197175	22197225		28		22197175	22197225	0,51,102
chr2L	22197225	22197275		28		22197225	22197275	0,51,102
chr2L	22197325	22197375		28		22197325	22197375	0,51,102
chr2L	22197375	22197425		28		22197375	22197425	0,51,102
chr2L	22197425	22197475		28		22197425	22197475	0,51,102
chr2L	22197475	22197525		28		22197475	22197525	0,51,102
chr2L	22197525	22197575		28		22197525	22197575	0,51,102
chr2L	22198375	22198425		28		22198375	22198425	0,51,102
chr2L	22198425	22198475		28		22198425	22198475	0,51,102
chr2L	22198725	22198775		28		22198725	22198775	0,51,102
chr2L	22198775	22198825		28		22198775	22198825	0,51,102
chr2L	22198825	22198875		28		22198825	22198875	0,51,102
chr2L	22198875	22198925		28		22198875	22198925	0,51,102
chr2L	22198975	22199025		28		22198975	22199025	0,51,102
chr2L	22199025	22199075		28		22199025	22199075	0,51,102
chr2L	22199075	22199125		28		22199075	22199125	0,51,102
chr2L	22199125	22199175		28		22199125	22199175	0,51,102
chr2L	22207875	22207925		28		22207875	22207925	0,51,102
chr2L	22207925	22207975		28		22207925	22207975	0,51,102
chr2L	22207975	22208025		28		22207975	22208025	0,51,102
chr2L	22208025	22208075		28		22208025	22208075	0,51,102
chr2L	22208075	22208125		28		22208075	22208125	0,51,102
chr2L	22208125	22208175		28		22208125	22208175	0,51,102
chr2L	22208175	22208225		28		22208175	22208225	0,51,102
chr2L	22208225	22208275		28		22208225	22208275	0,51,102
chr2L	22208275	22208325		28		22208275	22208325	0,51,102
chr2L	22208325	22208375		28		22208325	22208375	0,51,102
chr2L	22208825	22208875		28		22208825	22208875	0,51,102
chr2L	22209025	22209075		28		22209025	22209075	0,51,102
chr2L	22210625	22210675		28		22210625	22210675	0,51,102
chr2L	22210725	22210775		28		22210725	22210775	0,51,102
chr2L	22210775	22210825		28		22210775	22210825	0,51,102
chr2L	22210825	22210875		28		22210825	22210875	0,51,102
chr2L	22214275	22214325		28		22214275	22214325	0,51,102
chr2L	22214325	22214375		28		22214325	22214375	0,51,102
chr2L	22214375	22214425		28		22214375	22214425	0,51,102
chr2L	22214425	22214475		28		22214425	22214475	0,51,102
chr2L	22214475	22214525		28		22214475	22214525	0,51,102
chr2L	22216675	22216725		28		22216675	22216725	0,51,102
chr2L	22217375	22217425		28		22217375	22217425	0,51,102
chr2L	22226225	22226275		28		22226225	22226275	0,51,102
chr2L	22228675	22228725		28		22228675	22228725	0,51,102
chr2L	22230525	22230575		28		22230525	22230575	0,51,102
chr2L	22230575	22230625		28		22230575	22230625	0,51,102
chr2L	22230775	22230825		28		22230775	22230825	0,51,102
chr2L	22230825	22230875		28		22230825	22230875	0,51,102
chr2L	22230875	22230925		28		22230875	22230925	0,51,102
chr2L	22230925	22230975		28		22230925	22230975	0,51,102
chr2L	22232725	22232775		28		22232725	22232775	0,51,102
chr2L	22233025	22233075		28		22233025	22233075	0,51,102
chr2L	22233875	22233925		28		22233875	22233925	0,51,102
chr2L	22233925	22233975		28		22233925	22233975	0,51,102
chr2L	22233975	22234025		28		22233975	22234025	0,51,102
chr2L	22234025	22234075		28		22234025	22234075	0,51,102
chr2L	22234775	22234825		28		22234775	22234825	0,51,102
chr2L	22234825	22234875		28		22234825	22234875	0,51,102
chr2L	22234875	22234925		28		22234875	22234925	0,51,102
chr2L	22235325	22235375		28		22235325	22235375	0,51,102
chr2L	22242325	22242375		28		22242325	22242375	0,51,102
chr2L	22242375	22242425		28		22242375	22242425	0,51,102
chr2L	22265725	22265775		28		22265725	22265775	0,51,102
chr2L	22270025	22270075		28		22270025	22270075	0,51,102
chr2L	22270075	22270125		28		22270075	22270125	0,51,102
chr2L	22273725	22273775		28		22273725	22273775	0,51,102
chr2L	22273775	22273825		28		22273775	22273825	0,51,102
chr2L	22274925	22274975		28		22274925	22274975	0,51,102
chr2L	22275875	22275925		28		22275875	22275925	0,51,102
chr2L	22275925	22275975		28		22275925	22275975	0,51,102
chr2L	22279575	22279625		28		22279575	22279625	0,51,102
chr2L	22279675	22279725		28		22279675	22279725	0,51,102
chr2L	22293625	22293675		28		22293625	22293675	0,51,102
chr2L	22293675	22293725		28		22293675	22293725	0,51,102
chr2L	22299975	22300025		28		22299975	22300025	0,51,102
chr2L	22300025	22300075		28		22300025	22300075	0,51,102
chr2L	22300075	22300125		28		22300075	22300125	0,51,102
chr2L	22311875	22311925		28		22311875	22311925	0,51,102
chr2L	22313375	22313425		28		22313375	22313425	0,51,102
chr2L	22313425	22313475		28		22313425	22313475	0,51,102
chr2L	22313475	22313525		28		22313475	22313525	0,51,102
chr2L	22313525	22313575		28		22313525	22313575	0,51,102
chr2L	22313575	22313625		28		22313575	22313625	0,51,102
chr2L	22313775	22313825		28		22313775	22313825	0,51,102
chr2L	22313825	22313875		28		22313825	22313875	0,51,102
chr2L	22313875	22313925		28		22313875	22313925	0,51,102
chr2L	22313925	22313975		28		22313925	22313975	0,51,102
chr2L	22313975	22314025		28		22313975	22314025	0,51,102
chr2L	22314025	22314075		28		22314025	22314075	0,51,102
chr2L	22314075	22314125		28		22314075	22314125	0,51,102
chr2L	22315325	22315375		28		22315325	22315375	0,51,102
chr2L	22315375	22315425		28		22315375	22315425	0,51,102
chr2L	22315425	22315475		28		22315425	22315475	0,51,102
chr2L	22319175	22319225		28		22319175	22319225	0,51,102
chr2L	22319225	22319275		28		22319225	22319275	0,51,102
chr2L	22319375	22319425		28		22319375	22319425	0,51,102
chr2L	22319425	22319475		28		22319425	22319475	0,51,102
chr2L	22320325	22320375		28		22320325	22320375	0,51,102
chr2L	22320375	22320425		28		22320375	22320425	0,51,102
chr2L	22320425	22320475		28		22320425	22320475	0,51,102
chr2L	22320475	22320525		28		22320475	22320525	0,51,102
chr2L	22320525	22320575		28		22320525	22320575	0,51,102
chr2L	22320975	22321025		28		22320975	22321025	0,51,102
chr2L	22321025	22321075		28		22321025	22321075	0,51,102
chr2L	22325575	22325625		28		22325575	22325625	0,51,102
chr2L	22325625	22325675		28		22325625	22325675	0,51,102
chr2L	22326475	22326525		28		22326475	22326525	0,51,102
chr2L	22326525	22326575		28		22326525	22326575	0,51,102
chr2L	22326875	22326925		28		22326875	22326925	0,51,102
chr2L	22339725	22339775		28		22339725	22339775	0,51,102
chr2L	22340075	22340125		28		22340075	22340125	0,51,102
chr2L	22340125	22340175		28		22340125	22340175	0,51,102
chr2L	22340175	22340225		28		22340175	22340225	0,51,102
chr2L	22340225	22340275		28		22340225	22340275	0,51,102
chr2L	22340275	22340325		28		22340275	22340325	0,51,102
chr2L	22340375	22340425		28		22340375	22340425	0,51,102
chr2L	22340425	22340475		28		22340425	22340475	0,51,102
chr2L	22340725	22340775		28		22340725	22340775	0,51,102
chr2L	22342375	22342425		28		22342375	22342425	0,51,102
chr2L	22343175	22343225		28		22343175	22343225	0,51,102
chr2L	22343225	22343275		28		22343225	22343275	0,51,102
chr2L	22343525	22343575		28		22343525	22343575	0,51,102
chr2L	22343575	22343625		28		22343575	22343625	0,51,102
chr2L	22343625	22343675		28		22343625	22343675	0,51,102
chr2L	22343975	22344025		28		22343975	22344025	0,51,102
chr2L	22344025	22344075		28		22344025	22344075	0,51,102
chr2L	22344075	22344125		28		22344075	22344125	0,51,102
chr2L	22344425	22344475		28		22344425	22344475	0,51,102
chr2L	22344825	22344875		28		22344825	22344875	0,51,102
chr2L	22344875	22344925		28		22344875	22344925	0,51,102
chr2L	22344925	22344975		28		22344925	22344975	0,51,102
chr2L	22344975	22345025		28		22344975	22345025	0,51,102
chr2L	22345075	22345125		28		22345075	22345125	0,51,102
chr2L	22345575	22345625		28		22345575	22345625	0,51,102
chr2L	22345625	22345675		28		22345625	22345675	0,51,102
chr2L	22350225	22350275		28		22350225	22350275	0,51,102
chr2L	22357625	22357675		28		22357625	22357675	0,51,102
chr2L	22357675	22357725		28		22357675	22357725	0,51,102
chr2L	22361375	22361425		28		22361375	22361425	0,51,102
chr2L	22361425	22361475		28		22361425	22361475	0,51,102
chr2L	22361475	22361525		28		22361475	22361525	0,51,102
[truncated: 11,665 more rows]
