# Supplementary material for: Probabilistic modelling of chromatin code landscape reveals functional diversity of enhancer-like chromatin states
Source: Nat Commun. 2016 Feb 4;7:10528. doi: 10.1038/ncomms10528 (PMC4742914; doi:10.1038/ncomms10528)
Supplement: Supplementary Data 1 — The 30-chromatin state annotation tracks for Drosophila melanogaster DRSC-S2 cell. [file ncomms10528-s2.zip › Supplementary Data 1/29_G.bed]

chr2L	5775	5825		29		5775	5825	102,102,102
chr2L	6075	6125		29		6075	6125	102,102,102
chr2L	6125	6175		29		6125	6175	102,102,102
chr2L	6175	6225		29		6175	6225	102,102,102
chr2L	6225	6275		29		6225	6275	102,102,102
chr2L	6275	6325		29		6275	6325	102,102,102
chr2L	6325	6375		29		6325	6375	102,102,102
chr2L	6375	6425		29		6375	6425	102,102,102
chr2L	6425	6475		29		6425	6475	102,102,102
chr2L	6625	6675		29		6625	6675	102,102,102
chr2L	6675	6725		29		6675	6725	102,102,102
chr2L	6725	6775		29		6725	6775	102,102,102
chr2L	6775	6825		29		6775	6825	102,102,102
chr2L	6825	6875		29		6825	6875	102,102,102
chr2L	6875	6925		29		6875	6925	102,102,102
chr2L	6925	6975		29		6925	6975	102,102,102
chr2L	6975	7025		29		6975	7025	102,102,102
chr2L	7025	7075		29		7025	7075	102,102,102
chr2L	7075	7125		29		7075	7125	102,102,102
chr2L	7225	7275		29		7225	7275	102,102,102
chr2L	7275	7325		29		7275	7325	102,102,102
chr2L	7325	7375		29		7325	7375	102,102,102
chr2L	7375	7425		29		7375	7425	102,102,102
chr2L	7425	7475		29		7425	7475	102,102,102
chr2L	7475	7525		29		7475	7525	102,102,102
chr2L	7875	7925		29		7875	7925	102,102,102
chr2L	8325	8375		29		8325	8375	102,102,102
chr2L	8375	8425		29		8375	8425	102,102,102
chr2L	8425	8475		29		8425	8475	102,102,102
chr2L	8475	8525		29		8475	8525	102,102,102
chr2L	8525	8575		29		8525	8575	102,102,102
chr2L	8575	8625		29		8575	8625	102,102,102
chr2L	8625	8675		29		8625	8675	102,102,102
chr2L	8675	8725		29		8675	8725	102,102,102
chr2L	8725	8775		29		8725	8775	102,102,102
chr2L	8825	8875		29		8825	8875	102,102,102
chr2L	8875	8925		29		8875	8925	102,102,102
chr2L	8925	8975		29		8925	8975	102,102,102
chr2L	8975	9025		29		8975	9025	102,102,102
chr2L	9025	9075		29		9025	9075	102,102,102
chr2L	9075	9125		29		9075	9125	102,102,102
chr2L	9125	9175		29		9125	9175	102,102,102
chr2L	9175	9225		29		9175	9225	102,102,102
chr2L	9225	9275		29		9225	9275	102,102,102
chr2L	9275	9325		29		9275	9325	102,102,102
chr2L	9325	9375		29		9325	9375	102,102,102
chr2L	9375	9425		29		9375	9425	102,102,102
chr2L	9425	9475		29		9425	9475	102,102,102
chr2L	9475	9525		29		9475	9525	102,102,102
chr2L	9525	9575		29		9525	9575	102,102,102
chr2L	9575	9625		29		9575	9625	102,102,102
chr2L	9625	9675		29		9625	9675	102,102,102
chr2L	10025	10075		29		10025	10075	102,102,102
chr2L	10075	10125		29		10075	10125	102,102,102
chr2L	10125	10175		29		10125	10175	102,102,102
chr2L	10175	10225		29		10175	10225	102,102,102
chr2L	10225	10275		29		10225	10275	102,102,102
chr2L	10275	10325		29		10275	10325	102,102,102
chr2L	10325	10375		29		10325	10375	102,102,102
chr2L	10375	10425		29		10375	10425	102,102,102
chr2L	10425	10475		29		10425	10475	102,102,102
chr2L	10475	10525		29		10475	10525	102,102,102
chr2L	10525	10575		29		10525	10575	102,102,102
chr2L	10575	10625		29		10575	10625	102,102,102
chr2L	10625	10675		29		10625	10675	102,102,102
chr2L	10675	10725		29		10675	10725	102,102,102
chr2L	10725	10775		29		10725	10775	102,102,102
chr2L	10775	10825		29		10775	10825	102,102,102
chr2L	10825	10875		29		10825	10875	102,102,102
chr2L	10875	10925		29		10875	10925	102,102,102
chr2L	10925	10975		29		10925	10975	102,102,102
chr2L	10975	11025		29		10975	11025	102,102,102
chr2L	11025	11075		29		11025	11075	102,102,102
chr2L	11075	11125		29		11075	11125	102,102,102
chr2L	11125	11175		29		11125	11175	102,102,102
chr2L	11175	11225		29		11175	11225	102,102,102
chr2L	11725	11775		29		11725	11775	102,102,102
chr2L	11775	11825		29		11775	11825	102,102,102
chr2L	12025	12075		29		12025	12075	102,102,102
chr2L	12175	12225		29		12175	12225	102,102,102
chr2L	12725	12775		29		12725	12775	102,102,102
chr2L	12775	12825		29		12775	12825	102,102,102
chr2L	13175	13225		29		13175	13225	102,102,102
chr2L	13375	13425		29		13375	13425	102,102,102
chr2L	15975	16025		29		15975	16025	102,102,102
chr2L	16025	16075		29		16025	16075	102,102,102
chr2L	16325	16375		29		16325	16375	102,102,102
chr2L	16475	16525		29		16475	16525	102,102,102
chr2L	16525	16575		29		16525	16575	102,102,102
chr2L	16575	16625		29		16575	16625	102,102,102
chr2L	16625	16675		29		16625	16675	102,102,102
chr2L	16675	16725		29		16675	16725	102,102,102
chr2L	16725	16775		29		16725	16775	102,102,102
chr2L	16775	16825		29		16775	16825	102,102,102
chr2L	16875	16925		29		16875	16925	102,102,102
chr2L	16925	16975		29		16925	16975	102,102,102
chr2L	16975	17025		29		16975	17025	102,102,102
chr2L	17025	17075		29		17025	17075	102,102,102
chr2L	17075	17125		29		17075	17125	102,102,102
chr2L	17125	17175		29		17125	17175	102,102,102
chr2L	17175	17225		29		17175	17225	102,102,102
chr2L	17225	17275		29		17225	17275	102,102,102
chr2L	19225	19275		29		19225	19275	102,102,102
chr2L	19275	19325		29		19275	19325	102,102,102
chr2L	19325	19375		29		19325	19375	102,102,102
chr2L	19375	19425		29		19375	19425	102,102,102
chr2L	19425	19475		29		19425	19475	102,102,102
chr2L	19475	19525		29		19475	19525	102,102,102
chr2L	19525	19575		29		19525	19575	102,102,102
chr2L	19575	19625		29		19575	19625	102,102,102
chr2L	19675	19725		29		19675	19725	102,102,102
chr2L	19775	19825		29		19775	19825	102,102,102
chr2L	19825	19875		29		19825	19875	102,102,102
chr2L	19875	19925		29		19875	19925	102,102,102
chr2L	19925	19975		29		19925	19975	102,102,102
chr2L	19975	20025		29		19975	20025	102,102,102
chr2L	20025	20075		29		20025	20075	102,102,102
chr2L	20175	20225		29		20175	20225	102,102,102
chr2L	21875	21925		29		21875	21925	102,102,102
chr2L	22025	22075		29		22025	22075	102,102,102
chr2L	22075	22125		29		22075	22125	102,102,102
chr2L	22125	22175		29		22125	22175	102,102,102
chr2L	22175	22225		29		22175	22225	102,102,102
chr2L	22225	22275		29		22225	22275	102,102,102
chr2L	22275	22325		29		22275	22325	102,102,102
chr2L	22325	22375		29		22325	22375	102,102,102
chr2L	22375	22425		29		22375	22425	102,102,102
chr2L	22425	22475		29		22425	22475	102,102,102
chr2L	22475	22525		29		22475	22525	102,102,102
chr2L	22525	22575		29		22525	22575	102,102,102
chr2L	23225	23275		29		23225	23275	102,102,102
chr2L	23275	23325		29		23275	23325	102,102,102
chr2L	23325	23375		29		23325	23375	102,102,102
chr2L	23375	23425		29		23375	23425	102,102,102
chr2L	23425	23475		29		23425	23475	102,102,102
chr2L	23475	23525		29		23475	23525	102,102,102
chr2L	23925	23975		29		23925	23975	102,102,102
chr2L	23975	24025		29		23975	24025	102,102,102
chr2L	24025	24075		29		24025	24075	102,102,102
chr2L	24075	24125		29		24075	24125	102,102,102
chr2L	24125	24175		29		24125	24175	102,102,102
chr2L	24525	24575		29		24525	24575	102,102,102
chr2L	24575	24625		29		24575	24625	102,102,102
chr2L	24625	24675		29		24625	24675	102,102,102
chr2L	24675	24725		29		24675	24725	102,102,102
chr2L	24725	24775		29		24725	24775	102,102,102
chr2L	24775	24825		29		24775	24825	102,102,102
chr2L	24825	24875		29		24825	24875	102,102,102
chr2L	24875	24925		29		24875	24925	102,102,102
chr2L	24925	24975		29		24925	24975	102,102,102
chr2L	25025	25075		29		25025	25075	102,102,102
chr2L	25075	25125		29		25075	25125	102,102,102
chr2L	25125	25175		29		25125	25175	102,102,102
chr2L	25175	25225		29		25175	25225	102,102,102
chr2L	25225	25275		29		25225	25275	102,102,102
chr2L	25275	25325		29		25275	25325	102,102,102
chr2L	25325	25375		29		25325	25375	102,102,102
chr2L	25375	25425		29		25375	25425	102,102,102
chr2L	25425	25475		29		25425	25475	102,102,102
chr2L	25475	25525		29		25475	25525	102,102,102
chr2L	25525	25575		29		25525	25575	102,102,102
chr2L	25575	25625		29		25575	25625	102,102,102
chr2L	25625	25675		29		25625	25675	102,102,102
chr2L	25675	25725		29		25675	25725	102,102,102
chr2L	25875	25925		29		25875	25925	102,102,102
chr2L	25925	25975		29		25925	25975	102,102,102
chr2L	25975	26025		29		25975	26025	102,102,102
chr2L	26025	26075		29		26025	26075	102,102,102
chr2L	26075	26125		29		26075	26125	102,102,102
chr2L	26125	26175		29		26125	26175	102,102,102
chr2L	26175	26225		29		26175	26225	102,102,102
chr2L	26225	26275		29		26225	26275	102,102,102
chr2L	26275	26325		29		26275	26325	102,102,102
chr2L	26325	26375		29		26325	26375	102,102,102
chr2L	26375	26425		29		26375	26425	102,102,102
chr2L	26425	26475		29		26425	26475	102,102,102
chr2L	26475	26525		29		26475	26525	102,102,102
chr2L	26525	26575		29		26525	26575	102,102,102
chr2L	26575	26625		29		26575	26625	102,102,102
chr2L	26625	26675		29		26625	26675	102,102,102
chr2L	26675	26725		29		26675	26725	102,102,102
chr2L	26725	26775		29		26725	26775	102,102,102
chr2L	26775	26825		29		26775	26825	102,102,102
chr2L	26825	26875		29		26825	26875	102,102,102
chr2L	26875	26925		29		26875	26925	102,102,102
chr2L	26925	26975		29		26925	26975	102,102,102
chr2L	26975	27025		29		26975	27025	102,102,102
chr2L	27025	27075		29		27025	27075	102,102,102
chr2L	27075	27125		29		27075	27125	102,102,102
chr2L	27125	27175		29		27125	27175	102,102,102
chr2L	27175	27225		29		27175	27225	102,102,102
chr2L	27225	27275		29		27225	27275	102,102,102
chr2L	27275	27325		29		27275	27325	102,102,102
chr2L	27325	27375		29		27325	27375	102,102,102
chr2L	27375	27425		29		27375	27425	102,102,102
chr2L	27425	27475		29		27425	27475	102,102,102
chr2L	27825	27875		29		27825	27875	102,102,102
chr2L	27875	27925		29		27875	27925	102,102,102
chr2L	27925	27975		29		27925	27975	102,102,102
chr2L	27975	28025		29		27975	28025	102,102,102
chr2L	28025	28075		29		28025	28075	102,102,102
chr2L	28075	28125		29		28075	28125	102,102,102
chr2L	28125	28175		29		28125	28175	102,102,102
chr2L	28175	28225		29		28175	28225	102,102,102
chr2L	28225	28275		29		28225	28275	102,102,102
chr2L	28275	28325		29		28275	28325	102,102,102
chr2L	28325	28375		29		28325	28375	102,102,102
chr2L	28375	28425		29		28375	28425	102,102,102
chr2L	28425	28475		29		28425	28475	102,102,102
chr2L	28475	28525		29		28475	28525	102,102,102
chr2L	28525	28575		29		28525	28575	102,102,102
chr2L	28575	28625		29		28575	28625	102,102,102
chr2L	28625	28675		29		28625	28675	102,102,102
chr2L	28675	28725		29		28675	28725	102,102,102
chr2L	28725	28775		29		28725	28775	102,102,102
chr2L	28775	28825		29		28775	28825	102,102,102
chr2L	28825	28875		29		28825	28875	102,102,102
chr2L	28875	28925		29		28875	28925	102,102,102
chr2L	28925	28975		29		28925	28975	102,102,102
chr2L	28975	29025		29		28975	29025	102,102,102
chr2L	29025	29075		29		29025	29075	102,102,102
chr2L	29075	29125		29		29075	29125	102,102,102
chr2L	29125	29175		29		29125	29175	102,102,102
chr2L	29175	29225		29		29175	29225	102,102,102
chr2L	29225	29275		29		29225	29275	102,102,102
chr2L	29275	29325		29		29275	29325	102,102,102
chr2L	29325	29375		29		29325	29375	102,102,102
chr2L	29375	29425		29		29375	29425	102,102,102
chr2L	29425	29475		29		29425	29475	102,102,102
chr2L	29475	29525		29		29475	29525	102,102,102
chr2L	29525	29575		29		29525	29575	102,102,102
chr2L	29575	29625		29		29575	29625	102,102,102
chr2L	29625	29675		29		29625	29675	102,102,102
chr2L	29675	29725		29		29675	29725	102,102,102
chr2L	29725	29775		29		29725	29775	102,102,102
chr2L	29775	29825		29		29775	29825	102,102,102
chr2L	29825	29875		29		29825	29875	102,102,102
chr2L	29875	29925		29		29875	29925	102,102,102
chr2L	29925	29975		29		29925	29975	102,102,102
chr2L	29975	30025		29		29975	30025	102,102,102
chr2L	30025	30075		29		30025	30075	102,102,102
chr2L	30075	30125		29		30075	30125	102,102,102
chr2L	30125	30175		29		30125	30175	102,102,102
chr2L	30175	30225		29		30175	30225	102,102,102
chr2L	30225	30275		29		30225	30275	102,102,102
chr2L	30275	30325		29		30275	30325	102,102,102
chr2L	30325	30375		29		30325	30375	102,102,102
chr2L	30375	30425		29		30375	30425	102,102,102
chr2L	30425	30475		29		30425	30475	102,102,102
chr2L	30475	30525		29		30475	30525	102,102,102
chr2L	30525	30575		29		30525	30575	102,102,102
chr2L	30575	30625		29		30575	30625	102,102,102
chr2L	30625	30675		29		30625	30675	102,102,102
chr2L	30675	30725		29		30675	30725	102,102,102
chr2L	30725	30775		29		30725	30775	102,102,102
chr2L	30775	30825		29		30775	30825	102,102,102
chr2L	30825	30875		29		30825	30875	102,102,102
chr2L	30875	30925		29		30875	30925	102,102,102
chr2L	30925	30975		29		30925	30975	102,102,102
chr2L	30975	31025		29		30975	31025	102,102,102
chr2L	31025	31075		29		31025	31075	102,102,102
chr2L	31075	31125		29		31075	31125	102,102,102
chr2L	31125	31175		29		31125	31175	102,102,102
chr2L	31175	31225		29		31175	31225	102,102,102
chr2L	31225	31275		29		31225	31275	102,102,102
chr2L	31275	31325		29		31275	31325	102,102,102
chr2L	31325	31375		29		31325	31375	102,102,102
chr2L	31375	31425		29		31375	31425	102,102,102
chr2L	31425	31475		29		31425	31475	102,102,102
chr2L	31475	31525		29		31475	31525	102,102,102
chr2L	31525	31575		29		31525	31575	102,102,102
chr2L	31575	31625		29		31575	31625	102,102,102
chr2L	31625	31675		29		31625	31675	102,102,102
chr2L	31675	31725		29		31675	31725	102,102,102
chr2L	31725	31775		29		31725	31775	102,102,102
chr2L	31775	31825		29		31775	31825	102,102,102
chr2L	31825	31875		29		31825	31875	102,102,102
chr2L	31875	31925		29		31875	31925	102,102,102
chr2L	31925	31975		29		31925	31975	102,102,102
chr2L	31975	32025		29		31975	32025	102,102,102
chr2L	32025	32075		29		32025	32075	102,102,102
chr2L	32075	32125		29		32075	32125	102,102,102
chr2L	32125	32175		29		32125	32175	102,102,102
chr2L	32175	32225		29		32175	32225	102,102,102
chr2L	32225	32275		29		32225	32275	102,102,102
chr2L	32275	32325		29		32275	32325	102,102,102
chr2L	32325	32375		29		32325	32375	102,102,102
chr2L	32375	32425		29		32375	32425	102,102,102
chr2L	32425	32475		29		32425	32475	102,102,102
chr2L	32475	32525		29		32475	32525	102,102,102
chr2L	32525	32575		29		32525	32575	102,102,102
chr2L	32575	32625		29		32575	32625	102,102,102
chr2L	32625	32675		29		32625	32675	102,102,102
chr2L	32675	32725		29		32675	32725	102,102,102
chr2L	32725	32775		29		32725	32775	102,102,102
chr2L	32775	32825		29		32775	32825	102,102,102
chr2L	32825	32875		29		32825	32875	102,102,102
chr2L	32875	32925		29		32875	32925	102,102,102
chr2L	32925	32975		29		32925	32975	102,102,102
chr2L	32975	33025		29		32975	33025	102,102,102
chr2L	33025	33075		29		33025	33075	102,102,102
chr2L	33075	33125		29		33075	33125	102,102,102
chr2L	33125	33175		29		33125	33175	102,102,102
chr2L	33175	33225		29		33175	33225	102,102,102
chr2L	33225	33275		29		33225	33275	102,102,102
chr2L	33275	33325		29		33275	33325	102,102,102
chr2L	33325	33375		29		33325	33375	102,102,102
chr2L	33375	33425		29		33375	33425	102,102,102
chr2L	33425	33475		29		33425	33475	102,102,102
chr2L	33475	33525		29		33475	33525	102,102,102
chr2L	33525	33575		29		33525	33575	102,102,102
chr2L	33575	33625		29		33575	33625	102,102,102
chr2L	33625	33675		29		33625	33675	102,102,102
chr2L	33675	33725		29		33675	33725	102,102,102
chr2L	33725	33775		29		33725	33775	102,102,102
chr2L	33775	33825		29		33775	33825	102,102,102
chr2L	33825	33875		29		33825	33875	102,102,102
chr2L	33875	33925		29		33875	33925	102,102,102
chr2L	33925	33975		29		33925	33975	102,102,102
chr2L	33975	34025		29		33975	34025	102,102,102
chr2L	34025	34075		29		34025	34075	102,102,102
chr2L	34075	34125		29		34075	34125	102,102,102
chr2L	34125	34175		29		34125	34175	102,102,102
chr2L	34175	34225		29		34175	34225	102,102,102
chr2L	34225	34275		29		34225	34275	102,102,102
chr2L	34275	34325		29		34275	34325	102,102,102
chr2L	34325	34375		29		34325	34375	102,102,102
chr2L	34375	34425		29		34375	34425	102,102,102
chr2L	34425	34475		29		34425	34475	102,102,102
chr2L	34475	34525		29		34475	34525	102,102,102
chr2L	34525	34575		29		34525	34575	102,102,102
chr2L	34575	34625		29		34575	34625	102,102,102
chr2L	34625	34675		29		34625	34675	102,102,102
chr2L	34675	34725		29		34675	34725	102,102,102
chr2L	34725	34775		29		34725	34775	102,102,102
chr2L	34775	34825		29		34775	34825	102,102,102
chr2L	34825	34875		29		34825	34875	102,102,102
chr2L	34875	34925		29		34875	34925	102,102,102
chr2L	35125	35175		29		35125	35175	102,102,102
chr2L	35175	35225		29		35175	35225	102,102,102
chr2L	35225	35275		29		35225	35275	102,102,102
chr2L	35275	35325		29		35275	35325	102,102,102
chr2L	35325	35375		29		35325	35375	102,102,102
chr2L	35375	35425		29		35375	35425	102,102,102
chr2L	35425	35475		29		35425	35475	102,102,102
chr2L	35475	35525		29		35475	35525	102,102,102
chr2L	35525	35575		29		35525	35575	102,102,102
chr2L	35575	35625		29		35575	35625	102,102,102
chr2L	35625	35675		29		35625	35675	102,102,102
chr2L	35675	35725		29		35675	35725	102,102,102
chr2L	35725	35775		29		35725	35775	102,102,102
chr2L	35775	35825		29		35775	35825	102,102,102
chr2L	35825	35875		29		35825	35875	102,102,102
chr2L	35875	35925		29		35875	35925	102,102,102
chr2L	35925	35975		29		35925	35975	102,102,102
chr2L	35975	36025		29		35975	36025	102,102,102
chr2L	36025	36075		29		36025	36075	102,102,102
chr2L	36075	36125		29		36075	36125	102,102,102
chr2L	36125	36175		29		36125	36175	102,102,102
chr2L	36175	36225		29		36175	36225	102,102,102
chr2L	36225	36275		29		36225	36275	102,102,102
chr2L	36275	36325		29		36275	36325	102,102,102
chr2L	36325	36375		29		36325	36375	102,102,102
chr2L	36375	36425		29		36375	36425	102,102,102
chr2L	36425	36475		29		36425	36475	102,102,102
chr2L	36475	36525		29		36475	36525	102,102,102
chr2L	36525	36575		29		36525	36575	102,102,102
chr2L	36575	36625		29		36575	36625	102,102,102
chr2L	36625	36675		29		36625	36675	102,102,102
chr2L	36675	36725		29		36675	36725	102,102,102
chr2L	36725	36775		29		36725	36775	102,102,102
chr2L	36775	36825		29		36775	36825	102,102,102
chr2L	36825	36875		29		36825	36875	102,102,102
chr2L	36875	36925		29		36875	36925	102,102,102
chr2L	36925	36975		29		36925	36975	102,102,102
chr2L	36975	37025		29		36975	37025	102,102,102
chr2L	37025	37075		29		37025	37075	102,102,102
chr2L	37075	37125		29		37075	37125	102,102,102
chr2L	37125	37175		29		37125	37175	102,102,102
chr2L	37225	37275		29		37225	37275	102,102,102
chr2L	37275	37325		29		37275	37325	102,102,102
chr2L	37325	37375		29		37325	37375	102,102,102
chr2L	37375	37425		29		37375	37425	102,102,102
chr2L	37425	37475		29		37425	37475	102,102,102
chr2L	37475	37525		29		37475	37525	102,102,102
chr2L	37525	37575		29		37525	37575	102,102,102
chr2L	37575	37625		29		37575	37625	102,102,102
chr2L	37625	37675		29		37625	37675	102,102,102
chr2L	37675	37725		29		37675	37725	102,102,102
chr2L	37725	37775		29		37725	37775	102,102,102
chr2L	37775	37825		29		37775	37825	102,102,102
chr2L	37825	37875		29		37825	37875	102,102,102
chr2L	37875	37925		29		37875	37925	102,102,102
chr2L	37925	37975		29		37925	37975	102,102,102
chr2L	37975	38025		29		37975	38025	102,102,102
chr2L	38025	38075		29		38025	38075	102,102,102
chr2L	38075	38125		29		38075	38125	102,102,102
chr2L	38125	38175		29		38125	38175	102,102,102
chr2L	38175	38225		29		38175	38225	102,102,102
chr2L	38225	38275		29		38225	38275	102,102,102
chr2L	38275	38325		29		38275	38325	102,102,102
chr2L	38325	38375		29		38325	38375	102,102,102
chr2L	38375	38425		29		38375	38425	102,102,102
chr2L	38425	38475		29		38425	38475	102,102,102
chr2L	38475	38525		29		38475	38525	102,102,102
chr2L	38525	38575		29		38525	38575	102,102,102
chr2L	38575	38625		29		38575	38625	102,102,102
chr2L	38625	38675		29		38625	38675	102,102,102
chr2L	38675	38725		29		38675	38725	102,102,102
chr2L	38725	38775		29		38725	38775	102,102,102
chr2L	38775	38825		29		38775	38825	102,102,102
chr2L	38825	38875		29		38825	38875	102,102,102
chr2L	38875	38925		29		38875	38925	102,102,102
chr2L	38925	38975		29		38925	38975	102,102,102
chr2L	38975	39025		29		38975	39025	102,102,102
chr2L	39025	39075		29		39025	39075	102,102,102
chr2L	39075	39125		29		39075	39125	102,102,102
chr2L	39125	39175		29		39125	39175	102,102,102
chr2L	39175	39225		29		39175	39225	102,102,102
chr2L	39225	39275		29		39225	39275	102,102,102
chr2L	39275	39325		29		39275	39325	102,102,102
chr2L	39325	39375		29		39325	39375	102,102,102
chr2L	39375	39425		29		39375	39425	102,102,102
chr2L	39425	39475		29		39425	39475	102,102,102
chr2L	39475	39525		29		39475	39525	102,102,102
chr2L	39525	39575		29		39525	39575	102,102,102
chr2L	39575	39625		29		39575	39625	102,102,102
chr2L	39625	39675		29		39625	39675	102,102,102
chr2L	39675	39725		29		39675	39725	102,102,102
chr2L	39725	39775		29		39725	39775	102,102,102
chr2L	39775	39825		29		39775	39825	102,102,102
chr2L	39825	39875		29		39825	39875	102,102,102
chr2L	39875	39925		29		39875	39925	102,102,102
chr2L	39925	39975		29		39925	39975	102,102,102
chr2L	39975	40025		29		39975	40025	102,102,102
chr2L	40025	40075		29		40025	40075	102,102,102
chr2L	40075	40125		29		40075	40125	102,102,102
chr2L	40125	40175		29		40125	40175	102,102,102
chr2L	40175	40225		29		40175	40225	102,102,102
chr2L	40225	40275		29		40225	40275	102,102,102
chr2L	40275	40325		29		40275	40325	102,102,102
chr2L	40325	40375		29		40325	40375	102,102,102
chr2L	40375	40425		29		40375	40425	102,102,102
chr2L	40425	40475		29		40425	40475	102,102,102
chr2L	40475	40525		29		40475	40525	102,102,102
chr2L	40525	40575		29		40525	40575	102,102,102
chr2L	40575	40625		29		40575	40625	102,102,102
chr2L	40625	40675		29		40625	40675	102,102,102
chr2L	40675	40725		29		40675	40725	102,102,102
chr2L	40725	40775		29		40725	40775	102,102,102
chr2L	40775	40825		29		40775	40825	102,102,102
chr2L	40825	40875		29		40825	40875	102,102,102
chr2L	40875	40925		29		40875	40925	102,102,102
chr2L	40925	40975		29		40925	40975	102,102,102
chr2L	40975	41025		29		40975	41025	102,102,102
chr2L	41025	41075		29		41025	41075	102,102,102
chr2L	41075	41125		29		41075	41125	102,102,102
chr2L	41125	41175		29		41125	41175	102,102,102
chr2L	41175	41225		29		41175	41225	102,102,102
chr2L	41225	41275		29		41225	41275	102,102,102
chr2L	41275	41325		29		41275	41325	102,102,102
chr2L	41325	41375		29		41325	41375	102,102,102
chr2L	41375	41425		29		41375	41425	102,102,102
chr2L	41425	41475		29		41425	41475	102,102,102
chr2L	41475	41525		29		41475	41525	102,102,102
chr2L	41525	41575		29		41525	41575	102,102,102
chr2L	41575	41625		29		41575	41625	102,102,102
chr2L	41625	41675		29		41625	41675	102,102,102
chr2L	41675	41725		29		41675	41725	102,102,102
chr2L	41725	41775		29		41725	41775	102,102,102
chr2L	41775	41825		29		41775	41825	102,102,102
chr2L	41825	41875		29		41825	41875	102,102,102
chr2L	41875	41925		29		41875	41925	102,102,102
chr2L	41925	41975		29		41925	41975	102,102,102
chr2L	41975	42025		29		41975	42025	102,102,102
chr2L	42025	42075		29		42025	42075	102,102,102
chr2L	42075	42125		29		42075	42125	102,102,102
chr2L	42125	42175		29		42125	42175	102,102,102
chr2L	42175	42225		29		42175	42225	102,102,102
chr2L	42225	42275		29		42225	42275	102,102,102
chr2L	42275	42325		29		42275	42325	102,102,102
chr2L	42325	42375		29		42325	42375	102,102,102
chr2L	42375	42425		29		42375	42425	102,102,102
chr2L	42425	42475		29		42425	42475	102,102,102
chr2L	42475	42525		29		42475	42525	102,102,102
chr2L	42525	42575		29		42525	42575	102,102,102
chr2L	42575	42625		29		42575	42625	102,102,102
chr2L	42625	42675		29		42625	42675	102,102,102
chr2L	42675	42725		29		42675	42725	102,102,102
chr2L	42725	42775		29		42725	42775	102,102,102
chr2L	42775	42825		29		42775	42825	102,102,102
chr2L	42825	42875		29		42825	42875	102,102,102
chr2L	42875	42925		29		42875	42925	102,102,102
chr2L	42925	42975		29		42925	42975	102,102,102
chr2L	42975	43025		29		42975	43025	102,102,102
chr2L	43025	43075		29		43025	43075	102,102,102
chr2L	43075	43125		29		43075	43125	102,102,102
chr2L	43125	43175		29		43125	43175	102,102,102
chr2L	43175	43225		29		43175	43225	102,102,102
chr2L	43225	43275		29		43225	43275	102,102,102
chr2L	43275	43325		29		43275	43325	102,102,102
chr2L	43325	43375		29		43325	43375	102,102,102
chr2L	43375	43425		29		43375	43425	102,102,102
chr2L	43425	43475		29		43425	43475	102,102,102
chr2L	43475	43525		29		43475	43525	102,102,102
chr2L	43525	43575		29		43525	43575	102,102,102
chr2L	43575	43625		29		43575	43625	102,102,102
chr2L	43625	43675		29		43625	43675	102,102,102
chr2L	43675	43725		29		43675	43725	102,102,102
chr2L	43725	43775		29		43725	43775	102,102,102
chr2L	43775	43825		29		43775	43825	102,102,102
chr2L	43825	43875		29		43825	43875	102,102,102
chr2L	43875	43925		29		43875	43925	102,102,102
chr2L	43925	43975		29		43925	43975	102,102,102
chr2L	43975	44025		29		43975	44025	102,102,102
chr2L	44025	44075		29		44025	44075	102,102,102
chr2L	44075	44125		29		44075	44125	102,102,102
chr2L	44125	44175		29		44125	44175	102,102,102
chr2L	44175	44225		29		44175	44225	102,102,102
chr2L	44225	44275		29		44225	44275	102,102,102
chr2L	44275	44325		29		44275	44325	102,102,102
chr2L	44325	44375		29		44325	44375	102,102,102
chr2L	44375	44425		29		44375	44425	102,102,102
chr2L	44425	44475		29		44425	44475	102,102,102
chr2L	44625	44675		29		44625	44675	102,102,102
chr2L	44675	44725		29		44675	44725	102,102,102
chr2L	44725	44775		29		44725	44775	102,102,102
chr2L	44775	44825		29		44775	44825	102,102,102
chr2L	44825	44875		29		44825	44875	102,102,102
chr2L	44875	44925		29		44875	44925	102,102,102
chr2L	44925	44975		29		44925	44975	102,102,102
chr2L	44975	45025		29		44975	45025	102,102,102
chr2L	45025	45075		29		45025	45075	102,102,102
chr2L	45075	45125		29		45075	45125	102,102,102
chr2L	45125	45175		29		45125	45175	102,102,102
chr2L	45175	45225		29		45175	45225	102,102,102
chr2L	45225	45275		29		45225	45275	102,102,102
chr2L	45275	45325		29		45275	45325	102,102,102
chr2L	45325	45375		29		45325	45375	102,102,102
chr2L	45375	45425		29		45375	45425	102,102,102
chr2L	45425	45475		29		45425	45475	102,102,102
chr2L	45475	45525		29		45475	45525	102,102,102
chr2L	45525	45575		29		45525	45575	102,102,102
chr2L	45575	45625		29		45575	45625	102,102,102
chr2L	45625	45675		29		45625	45675	102,102,102
chr2L	45675	45725		29		45675	45725	102,102,102
chr2L	45725	45775		29		45725	45775	102,102,102
chr2L	45775	45825		29		45775	45825	102,102,102
chr2L	45825	45875		29		45825	45875	102,102,102
chr2L	45875	45925		29		45875	45925	102,102,102
chr2L	45925	45975		29		45925	45975	102,102,102
chr2L	45975	46025		29		45975	46025	102,102,102
chr2L	46025	46075		29		46025	46075	102,102,102
chr2L	46075	46125		29		46075	46125	102,102,102
chr2L	46125	46175		29		46125	46175	102,102,102
chr2L	46175	46225		29		46175	46225	102,102,102
chr2L	46225	46275		29		46225	46275	102,102,102
chr2L	46275	46325		29		46275	46325	102,102,102
chr2L	46325	46375		29		46325	46375	102,102,102
chr2L	46375	46425		29		46375	46425	102,102,102
chr2L	46425	46475		29		46425	46475	102,102,102
chr2L	46475	46525		29		46475	46525	102,102,102
chr2L	46525	46575		29		46525	46575	102,102,102
chr2L	46575	46625		29		46575	46625	102,102,102
chr2L	46625	46675		29		46625	46675	102,102,102
chr2L	46675	46725		29		46675	46725	102,102,102
chr2L	46725	46775		29		46725	46775	102,102,102
chr2L	46775	46825		29		46775	46825	102,102,102
chr2L	46825	46875		29		46825	46875	102,102,102
chr2L	46875	46925		29		46875	46925	102,102,102
chr2L	46925	46975		29		46925	46975	102,102,102
chr2L	46975	47025		29		46975	47025	102,102,102
chr2L	47025	47075		29		47025	47075	102,102,102
chr2L	47075	47125		29		47075	47125	102,102,102
chr2L	47125	47175		29		47125	47175	102,102,102
chr2L	47175	47225		29		47175	47225	102,102,102
chr2L	47225	47275		29		47225	47275	102,102,102
chr2L	47275	47325		29		47275	47325	102,102,102
chr2L	47325	47375		29		47325	47375	102,102,102
chr2L	47375	47425		29		47375	47425	102,102,102
chr2L	47425	47475		29		47425	47475	102,102,102
chr2L	52575	52625		29		52575	52625	102,102,102
chr2L	52625	52675		29		52625	52675	102,102,102
chr2L	52675	52725		29		52675	52725	102,102,102
chr2L	52725	52775		29		52725	52775	102,102,102
chr2L	52775	52825		29		52775	52825	102,102,102
chr2L	52825	52875		29		52825	52875	102,102,102
chr2L	52875	52925		29		52875	52925	102,102,102
chr2L	52925	52975		29		52925	52975	102,102,102
chr2L	52975	53025		29		52975	53025	102,102,102
chr2L	53025	53075		29		53025	53075	102,102,102
chr2L	53075	53125		29		53075	53125	102,102,102
chr2L	53125	53175		29		53125	53175	102,102,102
chr2L	53175	53225		29		53175	53225	102,102,102
chr2L	53225	53275		29		53225	53275	102,102,102
chr2L	53275	53325		29		53275	53325	102,102,102
chr2L	53325	53375		29		53325	53375	102,102,102
chr2L	53375	53425		29		53375	53425	102,102,102
chr2L	53425	53475		29		53425	53475	102,102,102
chr2L	53475	53525		29		53475	53525	102,102,102
chr2L	53525	53575		29		53525	53575	102,102,102
chr2L	53575	53625		29		53575	53625	102,102,102
chr2L	53625	53675		29		53625	53675	102,102,102
chr2L	53675	53725		29		53675	53725	102,102,102
chr2L	53725	53775		29		53725	53775	102,102,102
chr2L	53775	53825		29		53775	53825	102,102,102
chr2L	53825	53875		29		53825	53875	102,102,102
chr2L	53875	53925		29		53875	53925	102,102,102
chr2L	53925	53975		29		53925	53975	102,102,102
chr2L	53975	54025		29		53975	54025	102,102,102
chr2L	54025	54075		29		54025	54075	102,102,102
chr2L	54075	54125		29		54075	54125	102,102,102
chr2L	54125	54175		29		54125	54175	102,102,102
chr2L	54175	54225		29		54175	54225	102,102,102
chr2L	54225	54275		29		54225	54275	102,102,102
chr2L	54275	54325		29		54275	54325	102,102,102
chr2L	54325	54375		29		54325	54375	102,102,102
chr2L	54525	54575		29		54525	54575	102,102,102
chr2L	54575	54625		29		54575	54625	102,102,102
chr2L	54625	54675		29		54625	54675	102,102,102
chr2L	54675	54725		29		54675	54725	102,102,102
chr2L	54725	54775		29		54725	54775	102,102,102
chr2L	54775	54825		29		54775	54825	102,102,102
chr2L	54825	54875		29		54825	54875	102,102,102
chr2L	54875	54925		29		54875	54925	102,102,102
chr2L	54925	54975		29		54925	54975	102,102,102
chr2L	54975	55025		29		54975	55025	102,102,102
chr2L	55025	55075		29		55025	55075	102,102,102
chr2L	55075	55125		29		55075	55125	102,102,102
chr2L	55125	55175		29		55125	55175	102,102,102
chr2L	55175	55225		29		55175	55225	102,102,102
chr2L	55225	55275		29		55225	55275	102,102,102
chr2L	55275	55325		29		55275	55325	102,102,102
chr2L	55325	55375		29		55325	55375	102,102,102
chr2L	55375	55425		29		55375	55425	102,102,102
chr2L	55425	55475		29		55425	55475	102,102,102
chr2L	55475	55525		29		55475	55525	102,102,102
chr2L	55525	55575		29		55525	55575	102,102,102
chr2L	55575	55625		29		55575	55625	102,102,102
chr2L	55625	55675		29		55625	55675	102,102,102
chr2L	55675	55725		29		55675	55725	102,102,102
chr2L	55725	55775		29		55725	55775	102,102,102
chr2L	55775	55825		29		55775	55825	102,102,102
chr2L	55825	55875		29		55825	55875	102,102,102
chr2L	55875	55925		29		55875	55925	102,102,102
chr2L	55925	55975		29		55925	55975	102,102,102
chr2L	55975	56025		29		55975	56025	102,102,102
chr2L	56025	56075		29		56025	56075	102,102,102
chr2L	56075	56125		29		56075	56125	102,102,102
chr2L	56125	56175		29		56125	56175	102,102,102
chr2L	56175	56225		29		56175	56225	102,102,102
chr2L	56225	56275		29		56225	56275	102,102,102
chr2L	56275	56325		29		56275	56325	102,102,102
chr2L	56325	56375		29		56325	56375	102,102,102
chr2L	56375	56425		29		56375	56425	102,102,102
chr2L	56425	56475		29		56425	56475	102,102,102
chr2L	56475	56525		29		56475	56525	102,102,102
chr2L	56525	56575		29		56525	56575	102,102,102
chr2L	56575	56625		29		56575	56625	102,102,102
chr2L	56625	56675		29		56625	56675	102,102,102
chr2L	56675	56725		29		56675	56725	102,102,102
chr2L	56725	56775		29		56725	56775	102,102,102
chr2L	56975	57025		29		56975	57025	102,102,102
chr2L	57025	57075		29		57025	57075	102,102,102
chr2L	57075	57125		29		57075	57125	102,102,102
chr2L	57125	57175		29		57125	57175	102,102,102
chr2L	57175	57225		29		57175	57225	102,102,102
chr2L	57225	57275		29		57225	57275	102,102,102
chr2L	57275	57325		29		57275	57325	102,102,102
chr2L	57325	57375		29		57325	57375	102,102,102
chr2L	57375	57425		29		57375	57425	102,102,102
chr2L	57425	57475		29		57425	57475	102,102,102
chr2L	57475	57525		29		57475	57525	102,102,102
chr2L	57525	57575		29		57525	57575	102,102,102
chr2L	57575	57625		29		57575	57625	102,102,102
chr2L	57625	57675		29		57625	57675	102,102,102
chr2L	57675	57725		29		57675	57725	102,102,102
chr2L	57725	57775		29		57725	57775	102,102,102
chr2L	57775	57825		29		57775	57825	102,102,102
chr2L	57825	57875		29		57825	57875	102,102,102
chr2L	57875	57925		29		57875	57925	102,102,102
chr2L	57925	57975		29		57925	57975	102,102,102
chr2L	57975	58025		29		57975	58025	102,102,102
chr2L	58025	58075		29		58025	58075	102,102,102
chr2L	58075	58125		29		58075	58125	102,102,102
chr2L	58125	58175		29		58125	58175	102,102,102
chr2L	58175	58225		29		58175	58225	102,102,102
chr2L	58225	58275		29		58225	58275	102,102,102
chr2L	58275	58325		29		58275	58325	102,102,102
chr2L	58325	58375		29		58325	58375	102,102,102
chr2L	58375	58425		29		58375	58425	102,102,102
chr2L	58425	58475		29		58425	58475	102,102,102
chr2L	58475	58525		29		58475	58525	102,102,102
chr2L	58525	58575		29		58525	58575	102,102,102
chr2L	58575	58625		29		58575	58625	102,102,102
chr2L	58625	58675		29		58625	58675	102,102,102
chr2L	58675	58725		29		58675	58725	102,102,102
chr2L	58725	58775		29		58725	58775	102,102,102
chr2L	58775	58825		29		58775	58825	102,102,102
chr2L	58825	58875		29		58825	58875	102,102,102
chr2L	58875	58925		29		58875	58925	102,102,102
chr2L	58925	58975		29		58925	58975	102,102,102
chr2L	58975	59025		29		58975	59025	102,102,102
chr2L	59025	59075		29		59025	59075	102,102,102
chr2L	59075	59125		29		59075	59125	102,102,102
chr2L	59125	59175		29		59125	59175	102,102,102
chr2L	59175	59225		29		59175	59225	102,102,102
chr2L	59225	59275		29		59225	59275	102,102,102
chr2L	59275	59325		29		59275	59325	102,102,102
chr2L	59325	59375		29		59325	59375	102,102,102
chr2L	59375	59425		29		59375	59425	102,102,102
chr2L	59425	59475		29		59425	59475	102,102,102
chr2L	59475	59525		29		59475	59525	102,102,102
chr2L	59525	59575		29		59525	59575	102,102,102
chr2L	59575	59625		29		59575	59625	102,102,102
chr2L	59625	59675		29		59625	59675	102,102,102
chr2L	59675	59725		29		59675	59725	102,102,102
chr2L	59725	59775		29		59725	59775	102,102,102
chr2L	59775	59825		29		59775	59825	102,102,102
chr2L	59825	59875		29		59825	59875	102,102,102
chr2L	59875	59925		29		59875	59925	102,102,102
chr2L	59925	59975		29		59925	59975	102,102,102
chr2L	59975	60025		29		59975	60025	102,102,102
chr2L	60025	60075		29		60025	60075	102,102,102
chr2L	60075	60125		29		60075	60125	102,102,102
chr2L	60825	60875		29		60825	60875	102,102,102
chr2L	60875	60925		29		60875	60925	102,102,102
chr2L	60925	60975		29		60925	60975	102,102,102
chr2L	60975	61025		29		60975	61025	102,102,102
chr2L	61025	61075		29		61025	61075	102,102,102
chr2L	61075	61125		29		61075	61125	102,102,102
chr2L	61125	61175		29		61125	61175	102,102,102
chr2L	61175	61225		29		61175	61225	102,102,102
chr2L	61225	61275		29		61225	61275	102,102,102
chr2L	61275	61325		29		61275	61325	102,102,102
chr2L	61325	61375		29		61325	61375	102,102,102
chr2L	61375	61425		29		61375	61425	102,102,102
chr2L	61425	61475		29		61425	61475	102,102,102
chr2L	61475	61525		29		61475	61525	102,102,102
chr2L	61525	61575		29		61525	61575	102,102,102
chr2L	61575	61625		29		61575	61625	102,102,102
chr2L	61625	61675		29		61625	61675	102,102,102
chr2L	61675	61725		29		61675	61725	102,102,102
chr2L	61725	61775		29		61725	61775	102,102,102
chr2L	61775	61825		29		61775	61825	102,102,102
chr2L	61825	61875		29		61825	61875	102,102,102
chr2L	61875	61925		29		61875	61925	102,102,102
chr2L	61925	61975		29		61925	61975	102,102,102
chr2L	61975	62025		29		61975	62025	102,102,102
chr2L	62025	62075		29		62025	62075	102,102,102
chr2L	62075	62125		29		62075	62125	102,102,102
chr2L	62125	62175		29		62125	62175	102,102,102
chr2L	62175	62225		29		62175	62225	102,102,102
chr2L	62225	62275		29		62225	62275	102,102,102
chr2L	62275	62325		29		62275	62325	102,102,102
chr2L	62325	62375		29		62325	62375	102,102,102
chr2L	62375	62425		29		62375	62425	102,102,102
chr2L	62425	62475		29		62425	62475	102,102,102
chr2L	62475	62525		29		62475	62525	102,102,102
chr2L	62525	62575		29		62525	62575	102,102,102
chr2L	62575	62625		29		62575	62625	102,102,102
chr2L	62625	62675		29		62625	62675	102,102,102
chr2L	62675	62725		29		62675	62725	102,102,102
chr2L	62725	62775		29		62725	62775	102,102,102
chr2L	62775	62825		29		62775	62825	102,102,102
chr2L	62825	62875		29		62825	62875	102,102,102
chr2L	62875	62925		29		62875	62925	102,102,102
chr2L	62925	62975		29		62925	62975	102,102,102
chr2L	62975	63025		29		62975	63025	102,102,102
chr2L	63025	63075		29		63025	63075	102,102,102
chr2L	63075	63125		29		63075	63125	102,102,102
chr2L	63125	63175		29		63125	63175	102,102,102
chr2L	63175	63225		29		63175	63225	102,102,102
chr2L	63225	63275		29		63225	63275	102,102,102
chr2L	63275	63325		29		63275	63325	102,102,102
chr2L	63325	63375		29		63325	63375	102,102,102
chr2L	63375	63425		29		63375	63425	102,102,102
chr2L	63425	63475		29		63425	63475	102,102,102
chr2L	63475	63525		29		63475	63525	102,102,102
chr2L	63525	63575		29		63525	63575	102,102,102
chr2L	63575	63625		29		63575	63625	102,102,102
chr2L	63625	63675		29		63625	63675	102,102,102
chr2L	63675	63725		29		63675	63725	102,102,102
chr2L	63725	63775		29		63725	63775	102,102,102
chr2L	63775	63825		29		63775	63825	102,102,102
chr2L	63825	63875		29		63825	63875	102,102,102
chr2L	63875	63925		29		63875	63925	102,102,102
chr2L	63925	63975		29		63925	63975	102,102,102
chr2L	63975	64025		29		63975	64025	102,102,102
chr2L	64025	64075		29		64025	64075	102,102,102
chr2L	64075	64125		29		64075	64125	102,102,102
chr2L	64125	64175		29		64125	64175	102,102,102
chr2L	64175	64225		29		64175	64225	102,102,102
chr2L	64225	64275		29		64225	64275	102,102,102
chr2L	65025	65075		29		65025	65075	102,102,102
chr2L	65075	65125		29		65075	65125	102,102,102
chr2L	65125	65175		29		65125	65175	102,102,102
chr2L	65175	65225		29		65175	65225	102,102,102
chr2L	65225	65275		29		65225	65275	102,102,102
chr2L	65275	65325		29		65275	65325	102,102,102
chr2L	65325	65375		29		65325	65375	102,102,102
chr2L	65375	65425		29		65375	65425	102,102,102
chr2L	65425	65475		29		65425	65475	102,102,102
chr2L	65475	65525		29		65475	65525	102,102,102
chr2L	65525	65575		29		65525	65575	102,102,102
chr2L	65575	65625		29		65575	65625	102,102,102
chr2L	65625	65675		29		65625	65675	102,102,102
chr2L	65775	65825		29		65775	65825	102,102,102
chr2L	65825	65875		29		65825	65875	102,102,102
chr2L	65875	65925		29		65875	65925	102,102,102
chr2L	65925	65975		29		65925	65975	102,102,102
chr2L	65975	66025		29		65975	66025	102,102,102
chr2L	66025	66075		29		66025	66075	102,102,102
chr2L	66075	66125		29		66075	66125	102,102,102
chr2L	66125	66175		29		66125	66175	102,102,102
chr2L	66325	66375		29		66325	66375	102,102,102
chr2L	66375	66425		29		66375	66425	102,102,102
chr2L	66425	66475		29		66425	66475	102,102,102
chr2L	66775	66825		29		66775	66825	102,102,102
chr2L	66925	66975		29		66925	66975	102,102,102
chr2L	70825	70875		29		70825	70875	102,102,102
chr2L	70875	70925		29		70875	70925	102,102,102
chr2L	70925	70975		29		70925	70975	102,102,102
chr2L	71125	71175		29		71125	71175	102,102,102
chr2L	71175	71225		29		71175	71225	102,102,102
chr2L	77025	77075		29		77025	77075	102,102,102
chr2L	77075	77125		29		77075	77125	102,102,102
chr2L	77125	77175		29		77125	77175	102,102,102
chr2L	77975	78025		29		77975	78025	102,102,102
chr2L	78025	78075		29		78025	78075	102,102,102
chr2L	78075	78125		29		78075	78125	102,102,102
chr2L	78125	78175		29		78125	78175	102,102,102
chr2L	78375	78425		29		78375	78425	102,102,102
chr2L	78475	78525		29		78475	78525	102,102,102
chr2L	78725	78775		29		78725	78775	102,102,102
chr2L	78775	78825		29		78775	78825	102,102,102
chr2L	78825	78875		29		78825	78875	102,102,102
chr2L	78875	78925		29		78875	78925	102,102,102
chr2L	78925	78975		29		78925	78975	102,102,102
chr2L	78975	79025		29		78975	79025	102,102,102
chr2L	79075	79125		29		79075	79125	102,102,102
chr2L	79125	79175		29		79125	79175	102,102,102
chr2L	79175	79225		29		79175	79225	102,102,102
chr2L	79225	79275		29		79225	79275	102,102,102
chr2L	79275	79325		29		79275	79325	102,102,102
chr2L	79325	79375		29		79325	79375	102,102,102
chr2L	79375	79425		29		79375	79425	102,102,102
chr2L	79425	79475		29		79425	79475	102,102,102
chr2L	79475	79525		29		79475	79525	102,102,102
chr2L	79525	79575		29		79525	79575	102,102,102
chr2L	79575	79625		29		79575	79625	102,102,102
chr2L	79625	79675		29		79625	79675	102,102,102
chr2L	79675	79725		29		79675	79725	102,102,102
chr2L	79725	79775		29		79725	79775	102,102,102
chr2L	79775	79825		29		79775	79825	102,102,102
chr2L	79825	79875		29		79825	79875	102,102,102
chr2L	79875	79925		29		79875	79925	102,102,102
chr2L	79925	79975		29		79925	79975	102,102,102
chr2L	79975	80025		29		79975	80025	102,102,102
chr2L	80025	80075		29		80025	80075	102,102,102
chr2L	80075	80125		29		80075	80125	102,102,102
chr2L	80125	80175		29		80125	80175	102,102,102
chr2L	80175	80225		29		80175	80225	102,102,102
chr2L	80225	80275		29		80225	80275	102,102,102
chr2L	80525	80575		29		80525	80575	102,102,102
chr2L	80575	80625		29		80575	80625	102,102,102
chr2L	80625	80675		29		80625	80675	102,102,102
chr2L	80675	80725		29		80675	80725	102,102,102
chr2L	80775	80825		29		80775	80825	102,102,102
chr2L	80825	80875		29		80825	80875	102,102,102
chr2L	80875	80925		29		80875	80925	102,102,102
chr2L	81025	81075		29		81025	81075	102,102,102
chr2L	81075	81125		29		81075	81125	102,102,102
chr2L	81125	81175		29		81125	81175	102,102,102
chr2L	81175	81225		29		81175	81225	102,102,102
chr2L	81225	81275		29		81225	81275	102,102,102
chr2L	81275	81325		29		81275	81325	102,102,102
chr2L	81325	81375		29		81325	81375	102,102,102
chr2L	81475	81525		29		81475	81525	102,102,102
chr2L	81525	81575		29		81525	81575	102,102,102
chr2L	81575	81625		29		81575	81625	102,102,102
chr2L	81625	81675		29		81625	81675	102,102,102
chr2L	81675	81725		29		81675	81725	102,102,102
chr2L	81725	81775		29		81725	81775	102,102,102
chr2L	82425	82475		29		82425	82475	102,102,102
chr2L	82525	82575		29		82525	82575	102,102,102
chr2L	82575	82625		29		82575	82625	102,102,102
chr2L	82625	82675		29		82625	82675	102,102,102
chr2L	82675	82725		29		82675	82725	102,102,102
chr2L	82725	82775		29		82725	82775	102,102,102
chr2L	82775	82825		29		82775	82825	102,102,102
chr2L	82825	82875		29		82825	82875	102,102,102
chr2L	82875	82925		29		82875	82925	102,102,102
chr2L	82925	82975		29		82925	82975	102,102,102
chr2L	83025	83075		29		83025	83075	102,102,102
chr2L	83075	83125		29		83075	83125	102,102,102
chr2L	83125	83175		29		83125	83175	102,102,102
chr2L	83175	83225		29		83175	83225	102,102,102
chr2L	84175	84225		29		84175	84225	102,102,102
chr2L	84225	84275		29		84225	84275	102,102,102
chr2L	84275	84325		29		84275	84325	102,102,102
chr2L	84325	84375		29		84325	84375	102,102,102
chr2L	84375	84425		29		84375	84425	102,102,102
chr2L	84425	84475		29		84425	84475	102,102,102
chr2L	84475	84525		29		84475	84525	102,102,102
chr2L	84525	84575		29		84525	84575	102,102,102
chr2L	84875	84925		29		84875	84925	102,102,102
chr2L	84925	84975		29		84925	84975	102,102,102
chr2L	84975	85025		29		84975	85025	102,102,102
chr2L	86825	86875		29		86825	86875	102,102,102
chr2L	86875	86925		29		86875	86925	102,102,102
chr2L	87625	87675		29		87625	87675	102,102,102
chr2L	87775	87825		29		87775	87825	102,102,102
chr2L	87825	87875		29		87825	87875	102,102,102
chr2L	87875	87925		29		87875	87925	102,102,102
chr2L	87925	87975		29		87925	87975	102,102,102
chr2L	87975	88025		29		87975	88025	102,102,102
chr2L	88025	88075		29		88025	88075	102,102,102
chr2L	88075	88125		29		88075	88125	102,102,102
chr2L	88125	88175		29		88125	88175	102,102,102
chr2L	88175	88225		29		88175	88225	102,102,102
chr2L	88225	88275		29		88225	88275	102,102,102
chr2L	88275	88325		29		88275	88325	102,102,102
chr2L	88325	88375		29		88325	88375	102,102,102
chr2L	88375	88425		29		88375	88425	102,102,102
chr2L	88425	88475		29		88425	88475	102,102,102
chr2L	88475	88525		29		88475	88525	102,102,102
chr2L	88525	88575		29		88525	88575	102,102,102
chr2L	88575	88625		29		88575	88625	102,102,102
chr2L	88625	88675		29		88625	88675	102,102,102
chr2L	88675	88725		29		88675	88725	102,102,102
chr2L	88725	88775		29		88725	88775	102,102,102
chr2L	88775	88825		29		88775	88825	102,102,102
chr2L	88825	88875		29		88825	88875	102,102,102
chr2L	88875	88925		29		88875	88925	102,102,102
chr2L	88925	88975		29		88925	88975	102,102,102
chr2L	88975	89025		29		88975	89025	102,102,102
chr2L	89025	89075		29		89025	89075	102,102,102
chr2L	89075	89125		29		89075	89125	102,102,102
chr2L	89125	89175		29		89125	89175	102,102,102
chr2L	89175	89225		29		89175	89225	102,102,102
chr2L	89225	89275		29		89225	89275	102,102,102
chr2L	89275	89325		29		89275	89325	102,102,102
chr2L	89325	89375		29		89325	89375	102,102,102
chr2L	89375	89425		29		89375	89425	102,102,102
chr2L	89425	89475		29		89425	89475	102,102,102
chr2L	89475	89525		29		89475	89525	102,102,102
chr2L	89525	89575		29		89525	89575	102,102,102
chr2L	89575	89625		29		89575	89625	102,102,102
chr2L	89625	89675		29		89625	89675	102,102,102
chr2L	89675	89725		29		89675	89725	102,102,102
chr2L	89725	89775		29		89725	89775	102,102,102
chr2L	89775	89825		29		89775	89825	102,102,102
chr2L	89825	89875		29		89825	89875	102,102,102
chr2L	89875	89925		29		89875	89925	102,102,102
chr2L	89925	89975		29		89925	89975	102,102,102
chr2L	89975	90025		29		89975	90025	102,102,102
chr2L	90025	90075		29		90025	90075	102,102,102
chr2L	90075	90125		29		90075	90125	102,102,102
chr2L	90125	90175		29		90125	90175	102,102,102
chr2L	90175	90225		29		90175	90225	102,102,102
chr2L	90225	90275		29		90225	90275	102,102,102
chr2L	90275	90325		29		90275	90325	102,102,102
chr2L	90325	90375		29		90325	90375	102,102,102
chr2L	90375	90425		29		90375	90425	102,102,102
chr2L	90425	90475		29		90425	90475	102,102,102
chr2L	90475	90525		29		90475	90525	102,102,102
chr2L	90525	90575		29		90525	90575	102,102,102
chr2L	90575	90625		29		90575	90625	102,102,102
chr2L	90625	90675		29		90625	90675	102,102,102
chr2L	90675	90725		29		90675	90725	102,102,102
chr2L	90725	90775		29		90725	90775	102,102,102
chr2L	90775	90825		29		90775	90825	102,102,102
chr2L	90825	90875		29		90825	90875	102,102,102
chr2L	90875	90925		29		90875	90925	102,102,102
chr2L	90925	90975		29		90925	90975	102,102,102
chr2L	90975	91025		29		90975	91025	102,102,102
chr2L	91025	91075		29		91025	91075	102,102,102
chr2L	91075	91125		29		91075	91125	102,102,102
chr2L	91125	91175		29		91125	91175	102,102,102
chr2L	91175	91225		29		91175	91225	102,102,102
chr2L	91225	91275		29		91225	91275	102,102,102
chr2L	91275	91325		29		91275	91325	102,102,102
chr2L	91325	91375		29		91325	91375	102,102,102
chr2L	91375	91425		29		91375	91425	102,102,102
chr2L	91425	91475		29		91425	91475	102,102,102
chr2L	91475	91525		29		91475	91525	102,102,102
chr2L	91525	91575		29		91525	91575	102,102,102
chr2L	91575	91625		29		91575	91625	102,102,102
chr2L	91625	91675		29		91625	91675	102,102,102
chr2L	91675	91725		29		91675	91725	102,102,102
chr2L	91725	91775		29		91725	91775	102,102,102
chr2L	91775	91825		29		91775	91825	102,102,102
chr2L	91825	91875		29		91825	91875	102,102,102
chr2L	91875	91925		29		91875	91925	102,102,102
chr2L	91925	91975		29		91925	91975	102,102,102
chr2L	91975	92025		29		91975	92025	102,102,102
chr2L	92025	92075		29		92025	92075	102,102,102
chr2L	92075	92125		29		92075	92125	102,102,102
chr2L	92125	92175		29		92125	92175	102,102,102
chr2L	92175	92225		29		92175	92225	102,102,102
chr2L	92225	92275		29		92225	92275	102,102,102
chr2L	92275	92325		29		92275	92325	102,102,102
chr2L	92325	92375		29		92325	92375	102,102,102
chr2L	92375	92425		29		92375	92425	102,102,102
chr2L	92425	92475		29		92425	92475	102,102,102
chr2L	92475	92525		29		92475	92525	102,102,102
chr2L	92525	92575		29		92525	92575	102,102,102
chr2L	92575	92625		29		92575	92625	102,102,102
chr2L	92625	92675		29		92625	92675	102,102,102
chr2L	92675	92725		29		92675	92725	102,102,102
chr2L	92725	92775		29		92725	92775	102,102,102
chr2L	92775	92825		29		92775	92825	102,102,102
chr2L	92825	92875		29		92825	92875	102,102,102
chr2L	92875	92925		29		92875	92925	102,102,102
chr2L	92925	92975		29		92925	92975	102,102,102
chr2L	92975	93025		29		92975	93025	102,102,102
chr2L	93025	93075		29		93025	93075	102,102,102
chr2L	93075	93125		29		93075	93125	102,102,102
chr2L	93125	93175		29		93125	93175	102,102,102
chr2L	93175	93225		29		93175	93225	102,102,102
chr2L	93225	93275		29		93225	93275	102,102,102
chr2L	93275	93325		29		93275	93325	102,102,102
chr2L	93325	93375		29		93325	93375	102,102,102
chr2L	93375	93425		29		93375	93425	102,102,102
chr2L	93425	93475		29		93425	93475	102,102,102
chr2L	93475	93525		29		93475	93525	102,102,102
chr2L	93525	93575		29		93525	93575	102,102,102
chr2L	93575	93625		29		93575	93625	102,102,102
chr2L	93625	93675		29		93625	93675	102,102,102
chr2L	93725	93775		29		93725	93775	102,102,102
chr2L	93775	93825		29		93775	93825	102,102,102
chr2L	93875	93925		29		93875	93925	102,102,102
chr2L	93925	93975		29		93925	93975	102,102,102
chr2L	93975	94025		29		93975	94025	102,102,102
chr2L	94025	94075		29		94025	94075	102,102,102
chr2L	94075	94125		29		94075	94125	102,102,102
chr2L	96275	96325		29		96275	96325	102,102,102
chr2L	96325	96375		29		96325	96375	102,102,102
chr2L	96375	96425		29		96375	96425	102,102,102
chr2L	97325	97375		29		97325	97375	102,102,102
chr2L	97375	97425		29		97375	97425	102,102,102
chr2L	100425	100475		29		100425	100475	102,102,102
chr2L	100475	100525		29		100475	100525	102,102,102
chr2L	100525	100575		29		100525	100575	102,102,102
chr2L	100675	100725		29		100675	100725	102,102,102
chr2L	100725	100775		29		100725	100775	102,102,102
chr2L	100775	100825		29		100775	100825	102,102,102
chr2L	100825	100875		29		100825	100875	102,102,102
chr2L	100875	100925		29		100875	100925	102,102,102
chr2L	100925	100975		29		100925	100975	102,102,102
chr2L	100975	101025		29		100975	101025	102,102,102
chr2L	101025	101075		29		101025	101075	102,102,102
chr2L	101175	101225		29		101175	101225	102,102,102
chr2L	101425	101475		29		101425	101475	102,102,102
chr2L	101475	101525		29		101475	101525	102,102,102
chr2L	101525	101575		29		101525	101575	102,102,102
chr2L	101575	101625		29		101575	101625	102,102,102
chr2L	101625	101675		29		101625	101675	102,102,102
chr2L	101675	101725		29		101675	101725	102,102,102
chr2L	101725	101775		29		101725	101775	102,102,102
chr2L	101775	101825		29		101775	101825	102,102,102
chr2L	101825	101875		29		101825	101875	102,102,102
chr2L	101875	101925		29		101875	101925	102,102,102
chr2L	101925	101975		29		101925	101975	102,102,102
chr2L	101975	102025		29		101975	102025	102,102,102
chr2L	102025	102075		29		102025	102075	102,102,102
chr2L	104775	104825		29		104775	104825	102,102,102
chr2L	104825	104875		29		104825	104875	102,102,102
chr2L	104875	104925		29		104875	104925	102,102,102
chr2L	106775	106825		29		106775	106825	102,102,102
chr2L	106875	106925		29		106875	106925	102,102,102
chr2L	106925	106975		29		106925	106975	102,102,102
chr2L	111725	111775		29		111725	111775	102,102,102
chr2L	111775	111825		29		111775	111825	102,102,102
chr2L	113075	113125		29		113075	113125	102,102,102
chr2L	113775	113825		29		113775	113825	102,102,102
chr2L	113825	113875		29		113825	113875	102,102,102
chr2L	113875	113925		29		113875	113925	102,102,102
chr2L	113925	113975		29		113925	113975	102,102,102
chr2L	113975	114025		29		113975	114025	102,102,102
chr2L	114025	114075		29		114025	114075	102,102,102
chr2L	114075	114125		29		114075	114125	102,102,102
chr2L	114125	114175		29		114125	114175	102,102,102
chr2L	114175	114225		29		114175	114225	102,102,102
chr2L	114225	114275		29		114225	114275	102,102,102
chr2L	114325	114375		29		114325	114375	102,102,102
chr2L	115275	115325		29		115275	115325	102,102,102
chr2L	115325	115375		29		115325	115375	102,102,102
chr2L	115375	115425		29		115375	115425	102,102,102
chr2L	115425	115475		29		115425	115475	102,102,102
chr2L	115475	115525		29		115475	115525	102,102,102
chr2L	115525	115575		29		115525	115575	102,102,102
chr2L	115575	115625		29		115575	115625	102,102,102
chr2L	115625	115675		29		115625	115675	102,102,102
chr2L	115675	115725		29		115675	115725	102,102,102
chr2L	115725	115775		29		115725	115775	102,102,102
chr2L	115775	115825		29		115775	115825	102,102,102
chr2L	115825	115875		29		115825	115875	102,102,102
chr2L	115875	115925		29		115875	115925	102,102,102
chr2L	115925	115975		29		115925	115975	102,102,102
chr2L	115975	116025		29		115975	116025	102,102,102
chr2L	116025	116075		29		116025	116075	102,102,102
chr2L	116075	116125		29		116075	116125	102,102,102
chr2L	116125	116175		29		116125	116175	102,102,102
chr2L	116175	116225		29		116175	116225	102,102,102
chr2L	116225	116275		29		116225	116275	102,102,102
chr2L	116275	116325		29		116275	116325	102,102,102
chr2L	116325	116375		29		116325	116375	102,102,102
chr2L	116375	116425		29		116375	116425	102,102,102
chr2L	116425	116475		29		116425	116475	102,102,102
chr2L	117025	117075		29		117025	117075	102,102,102
chr2L	117075	117125		29		117075	117125	102,102,102
chr2L	117125	117175		29		117125	117175	102,102,102
chr2L	117175	117225		29		117175	117225	102,102,102
chr2L	117225	117275		29		117225	117275	102,102,102
chr2L	118025	118075		29		118025	118075	102,102,102
chr2L	118775	118825		29		118775	118825	102,102,102
chr2L	120675	120725		29		120675	120725	102,102,102
chr2L	120725	120775		29		120725	120775	102,102,102
chr2L	120925	120975		29		120925	120975	102,102,102
chr2L	120975	121025		29		120975	121025	102,102,102
chr2L	122625	122675		29		122625	122675	102,102,102
chr2L	122675	122725		29		122675	122725	102,102,102
chr2L	122725	122775		29		122725	122775	102,102,102
chr2L	124375	124425		29		124375	124425	102,102,102
chr2L	126775	126825		29		126775	126825	102,102,102
chr2L	129275	129325		29		129275	129325	102,102,102
chr2L	129325	129375		29		129325	129375	102,102,102
chr2L	130975	131025		29		130975	131025	102,102,102
chr2L	131025	131075		29		131025	131075	102,102,102
chr2L	131375	131425		29		131375	131425	102,102,102
chr2L	131475	131525		29		131475	131525	102,102,102
chr2L	131525	131575		29		131525	131575	102,102,102
chr2L	131575	131625		29		131575	131625	102,102,102
chr2L	131625	131675		29		131625	131675	102,102,102
chr2L	131675	131725		29		131675	131725	102,102,102
chr2L	131725	131775		29		131725	131775	102,102,102
chr2L	131775	131825		29		131775	131825	102,102,102
chr2L	131825	131875		29		131825	131875	102,102,102
chr2L	131875	131925		29		131875	131925	102,102,102
chr2L	131925	131975		29		131925	131975	102,102,102
chr2L	131975	132025		29		131975	132025	102,102,102
chr2L	132025	132075		29		132025	132075	102,102,102
chr2L	132075	132125		29		132075	132125	102,102,102
chr2L	132125	132175		29		132125	132175	102,102,102
chr2L	132175	132225		29		132175	132225	102,102,102
chr2L	132375	132425		29		132375	132425	102,102,102
chr2L	132425	132475		29		132425	132475	102,102,102
chr2L	132475	132525		29		132475	132525	102,102,102
chr2L	132525	132575		29		132525	132575	102,102,102
chr2L	132875	132925		29		132875	132925	102,102,102
chr2L	132925	132975		29		132925	132975	102,102,102
chr2L	132975	133025		29		132975	133025	102,102,102
chr2L	133025	133075		29		133025	133075	102,102,102
chr2L	133125	133175		29		133125	133175	102,102,102
chr2L	133175	133225		29		133175	133225	102,102,102
chr2L	133225	133275		29		133225	133275	102,102,102
chr2L	133275	133325		29		133275	133325	102,102,102
chr2L	133325	133375		29		133325	133375	102,102,102
chr2L	133375	133425		29		133375	133425	102,102,102
chr2L	133425	133475		29		133425	133475	102,102,102
chr2L	133475	133525		29		133475	133525	102,102,102
chr2L	133525	133575		29		133525	133575	102,102,102
chr2L	133575	133625		29		133575	133625	102,102,102
chr2L	133625	133675		29		133625	133675	102,102,102
chr2L	133675	133725		29		133675	133725	102,102,102
chr2L	133725	133775		29		133725	133775	102,102,102
chr2L	133775	133825		29		133775	133825	102,102,102
chr2L	133825	133875		29		133825	133875	102,102,102
chr2L	133875	133925		29		133875	133925	102,102,102
chr2L	133925	133975		29		133925	133975	102,102,102
chr2L	134025	134075		29		134025	134075	102,102,102
chr2L	134075	134125		29		134075	134125	102,102,102
chr2L	134225	134275		29		134225	134275	102,102,102
chr2L	134275	134325		29		134275	134325	102,102,102
chr2L	134325	134375		29		134325	134375	102,102,102
chr2L	134375	134425		29		134375	134425	102,102,102
chr2L	134425	134475		29		134425	134475	102,102,102
chr2L	134675	134725		29		134675	134725	102,102,102
chr2L	134925	134975		29		134925	134975	102,102,102
chr2L	134975	135025		29		134975	135025	102,102,102
chr2L	135025	135075		29		135025	135075	102,102,102
chr2L	135175	135225		29		135175	135225	102,102,102
chr2L	135325	135375		29		135325	135375	102,102,102
chr2L	135475	135525		29		135475	135525	102,102,102
chr2L	135825	135875		29		135825	135875	102,102,102
chr2L	135875	135925		29		135875	135925	102,102,102
chr2L	135925	135975		29		135925	135975	102,102,102
chr2L	135975	136025		29		135975	136025	102,102,102
chr2L	137875	137925		29		137875	137925	102,102,102
chr2L	138025	138075		29		138025	138075	102,102,102
chr2L	138175	138225		29		138175	138225	102,102,102
chr2L	138225	138275		29		138225	138275	102,102,102
chr2L	138275	138325		29		138275	138325	102,102,102
chr2L	138525	138575		29		138525	138575	102,102,102
chr2L	138575	138625		29		138575	138625	102,102,102
chr2L	138625	138675		29		138625	138675	102,102,102
chr2L	138675	138725		29		138675	138725	102,102,102
chr2L	138725	138775		29		138725	138775	102,102,102
chr2L	138775	138825		29		138775	138825	102,102,102
chr2L	138825	138875		29		138825	138875	102,102,102
chr2L	138875	138925		29		138875	138925	102,102,102
chr2L	138925	138975		29		138925	138975	102,102,102
chr2L	138975	139025		29		138975	139025	102,102,102
chr2L	139025	139075		29		139025	139075	102,102,102
chr2L	139075	139125		29		139075	139125	102,102,102
chr2L	139125	139175		29		139125	139175	102,102,102
chr2L	139175	139225		29		139175	139225	102,102,102
chr2L	139225	139275		29		139225	139275	102,102,102
chr2L	139275	139325		29		139275	139325	102,102,102
chr2L	139375	139425		29		139375	139425	102,102,102
chr2L	139425	139475		29		139425	139475	102,102,102
chr2L	139475	139525		29		139475	139525	102,102,102
chr2L	139525	139575		29		139525	139575	102,102,102
chr2L	139575	139625		29		139575	139625	102,102,102
chr2L	139625	139675		29		139625	139675	102,102,102
chr2L	139675	139725		29		139675	139725	102,102,102
chr2L	139725	139775		29		139725	139775	102,102,102
chr2L	139775	139825		29		139775	139825	102,102,102
chr2L	139825	139875		29		139825	139875	102,102,102
chr2L	139875	139925		29		139875	139925	102,102,102
chr2L	139925	139975		29		139925	139975	102,102,102
chr2L	139975	140025		29		139975	140025	102,102,102
chr2L	140025	140075		29		140025	140075	102,102,102
chr2L	140075	140125		29		140075	140125	102,102,102
chr2L	140125	140175		29		140125	140175	102,102,102
chr2L	140175	140225		29		140175	140225	102,102,102
chr2L	140225	140275		29		140225	140275	102,102,102
chr2L	140275	140325		29		140275	140325	102,102,102
chr2L	140325	140375		29		140325	140375	102,102,102
chr2L	140375	140425		29		140375	140425	102,102,102
chr2L	140425	140475		29		140425	140475	102,102,102
chr2L	140475	140525		29		140475	140525	102,102,102
chr2L	140525	140575		29		140525	140575	102,102,102
chr2L	140575	140625		29		140575	140625	102,102,102
chr2L	140625	140675		29		140625	140675	102,102,102
chr2L	140675	140725		29		140675	140725	102,102,102
chr2L	140725	140775		29		140725	140775	102,102,102
chr2L	140775	140825		29		140775	140825	102,102,102
chr2L	140825	140875		29		140825	140875	102,102,102
chr2L	140875	140925		29		140875	140925	102,102,102
chr2L	140925	140975		29		140925	140975	102,102,102
chr2L	140975	141025		29		140975	141025	102,102,102
chr2L	141025	141075		29		141025	141075	102,102,102
chr2L	141075	141125		29		141075	141125	102,102,102
chr2L	141125	141175		29		141125	141175	102,102,102
chr2L	141175	141225		29		141175	141225	102,102,102
chr2L	141225	141275		29		141225	141275	102,102,102
chr2L	141275	141325		29		141275	141325	102,102,102
chr2L	141325	141375		29		141325	141375	102,102,102
chr2L	141375	141425		29		141375	141425	102,102,102
chr2L	141425	141475		29		141425	141475	102,102,102
chr2L	141475	141525		29		141475	141525	102,102,102
chr2L	141525	141575		29		141525	141575	102,102,102
chr2L	141575	141625		29		141575	141625	102,102,102
chr2L	141625	141675		29		141625	141675	102,102,102
chr2L	141675	141725		29		141675	141725	102,102,102
chr2L	141725	141775		29		141725	141775	102,102,102
chr2L	141775	141825		29		141775	141825	102,102,102
chr2L	141825	141875		29		141825	141875	102,102,102
chr2L	141875	141925		29		141875	141925	102,102,102
chr2L	141925	141975		29		141925	141975	102,102,102
chr2L	141975	142025		29		141975	142025	102,102,102
chr2L	142025	142075		29		142025	142075	102,102,102
chr2L	142075	142125		29		142075	142125	102,102,102
chr2L	142125	142175		29		142125	142175	102,102,102
chr2L	142175	142225		29		142175	142225	102,102,102
chr2L	142225	142275		29		142225	142275	102,102,102
chr2L	142275	142325		29		142275	142325	102,102,102
chr2L	142325	142375		29		142325	142375	102,102,102
chr2L	142375	142425		29		142375	142425	102,102,102
chr2L	142425	142475		29		142425	142475	102,102,102
chr2L	142475	142525		29		142475	142525	102,102,102
chr2L	142525	142575		29		142525	142575	102,102,102
chr2L	142575	142625		29		142575	142625	102,102,102
chr2L	142625	142675		29		142625	142675	102,102,102
chr2L	142675	142725		29		142675	142725	102,102,102
chr2L	142725	142775		29		142725	142775	102,102,102
chr2L	142775	142825		29		142775	142825	102,102,102
chr2L	142825	142875		29		142825	142875	102,102,102
chr2L	144075	144125		29		144075	144125	102,102,102
chr2L	144175	144225		29		144175	144225	102,102,102
chr2L	144625	144675		29		144625	144675	102,102,102
chr2L	144675	144725		29		144675	144725	102,102,102
chr2L	144725	144775		29		144725	144775	102,102,102
chr2L	145325	145375		29		145325	145375	102,102,102
chr2L	145375	145425		29		145375	145425	102,102,102
chr2L	145425	145475		29		145425	145475	102,102,102
chr2L	145475	145525		29		145475	145525	102,102,102
chr2L	145575	145625		29		145575	145625	102,102,102
chr2L	145625	145675		29		145625	145675	102,102,102
chr2L	145675	145725		29		145675	145725	102,102,102
chr2L	145725	145775		29		145725	145775	102,102,102
chr2L	145775	145825		29		145775	145825	102,102,102
chr2L	145825	145875		29		145825	145875	102,102,102
chr2L	145875	145925		29		145875	145925	102,102,102
chr2L	145925	145975		29		145925	145975	102,102,102
chr2L	145975	146025		29		145975	146025	102,102,102
chr2L	146025	146075		29		146025	146075	102,102,102
chr2L	146075	146125		29		146075	146125	102,102,102
chr2L	146125	146175		29		146125	146175	102,102,102
chr2L	146175	146225		29		146175	146225	102,102,102
chr2L	146225	146275		29		146225	146275	102,102,102
chr2L	146275	146325		29		146275	146325	102,102,102
chr2L	146325	146375		29		146325	146375	102,102,102
chr2L	146375	146425		29		146375	146425	102,102,102
chr2L	146425	146475		29		146425	146475	102,102,102
chr2L	146475	146525		29		146475	146525	102,102,102
chr2L	146525	146575		29		146525	146575	102,102,102
chr2L	146575	146625		29		146575	146625	102,102,102
chr2L	146625	146675		29		146625	146675	102,102,102
chr2L	146675	146725		29		146675	146725	102,102,102
chr2L	146725	146775		29		146725	146775	102,102,102
chr2L	146775	146825		29		146775	146825	102,102,102
chr2L	146825	146875		29		146825	146875	102,102,102
chr2L	146875	146925		29		146875	146925	102,102,102
chr2L	146925	146975		29		146925	146975	102,102,102
chr2L	146975	147025		29		146975	147025	102,102,102
chr2L	147025	147075		29		147025	147075	102,102,102
chr2L	147075	147125		29		147075	147125	102,102,102
chr2L	147125	147175		29		147125	147175	102,102,102
chr2L	147175	147225		29		147175	147225	102,102,102
chr2L	147225	147275		29		147225	147275	102,102,102
chr2L	147275	147325		29		147275	147325	102,102,102
chr2L	147325	147375		29		147325	147375	102,102,102
chr2L	147375	147425		29		147375	147425	102,102,102
chr2L	147425	147475		29		147425	147475	102,102,102
chr2L	147475	147525		29		147475	147525	102,102,102
chr2L	147525	147575		29		147525	147575	102,102,102
chr2L	147575	147625		29		147575	147625	102,102,102
chr2L	147625	147675		29		147625	147675	102,102,102
chr2L	147675	147725		29		147675	147725	102,102,102
chr2L	147725	147775		29		147725	147775	102,102,102
chr2L	147775	147825		29		147775	147825	102,102,102
chr2L	147825	147875		29		147825	147875	102,102,102
chr2L	147875	147925		29		147875	147925	102,102,102
chr2L	147925	147975		29		147925	147975	102,102,102
chr2L	147975	148025		29		147975	148025	102,102,102
chr2L	148025	148075		29		148025	148075	102,102,102
chr2L	148075	148125		29		148075	148125	102,102,102
chr2L	148125	148175		29		148125	148175	102,102,102
chr2L	148175	148225		29		148175	148225	102,102,102
chr2L	148225	148275		29		148225	148275	102,102,102
chr2L	148275	148325		29		148275	148325	102,102,102
chr2L	148325	148375		29		148325	148375	102,102,102
chr2L	148375	148425		29		148375	148425	102,102,102
chr2L	148425	148475		29		148425	148475	102,102,102
chr2L	148475	148525		29		148475	148525	102,102,102
chr2L	148525	148575		29		148525	148575	102,102,102
chr2L	148575	148625		29		148575	148625	102,102,102
chr2L	148625	148675		29		148625	148675	102,102,102
chr2L	148675	148725		29		148675	148725	102,102,102
chr2L	148725	148775		29		148725	148775	102,102,102
chr2L	148775	148825		29		148775	148825	102,102,102
chr2L	148825	148875		29		148825	148875	102,102,102
chr2L	148875	148925		29		148875	148925	102,102,102
chr2L	148925	148975		29		148925	148975	102,102,102
chr2L	148975	149025		29		148975	149025	102,102,102
chr2L	149025	149075		29		149025	149075	102,102,102
chr2L	149075	149125		29		149075	149125	102,102,102
chr2L	149125	149175		29		149125	149175	102,102,102
chr2L	149175	149225		29		149175	149225	102,102,102
chr2L	149225	149275		29		149225	149275	102,102,102
chr2L	149275	149325		29		149275	149325	102,102,102
chr2L	149325	149375		29		149325	149375	102,102,102
chr2L	149375	149425		29		149375	149425	102,102,102
chr2L	149425	149475		29		149425	149475	102,102,102
chr2L	149475	149525		29		149475	149525	102,102,102
chr2L	149525	149575		29		149525	149575	102,102,102
chr2L	149575	149625		29		149575	149625	102,102,102
chr2L	149625	149675		29		149625	149675	102,102,102
chr2L	149675	149725		29		149675	149725	102,102,102
chr2L	149725	149775		29		149725	149775	102,102,102
chr2L	149775	149825		29		149775	149825	102,102,102
chr2L	149825	149875		29		149825	149875	102,102,102
chr2L	149875	149925		29		149875	149925	102,102,102
chr2L	149925	149975		29		149925	149975	102,102,102
chr2L	149975	150025		29		149975	150025	102,102,102
chr2L	150025	150075		29		150025	150075	102,102,102
chr2L	150075	150125		29		150075	150125	102,102,102
chr2L	150125	150175		29		150125	150175	102,102,102
chr2L	150175	150225		29		150175	150225	102,102,102
chr2L	150225	150275		29		150225	150275	102,102,102
chr2L	150275	150325		29		150275	150325	102,102,102
chr2L	150325	150375		29		150325	150375	102,102,102
chr2L	150375	150425		29		150375	150425	102,102,102
chr2L	150425	150475		29		150425	150475	102,102,102
chr2L	150475	150525		29		150475	150525	102,102,102
chr2L	150525	150575		29		150525	150575	102,102,102
chr2L	150575	150625		29		150575	150625	102,102,102
chr2L	150625	150675		29		150625	150675	102,102,102
chr2L	150675	150725		29		150675	150725	102,102,102
chr2L	150725	150775		29		150725	150775	102,102,102
chr2L	150775	150825		29		150775	150825	102,102,102
chr2L	150825	150875		29		150825	150875	102,102,102
chr2L	150875	150925		29		150875	150925	102,102,102
chr2L	150925	150975		29		150925	150975	102,102,102
chr2L	150975	151025		29		150975	151025	102,102,102
chr2L	151025	151075		29		151025	151075	102,102,102
chr2L	151075	151125		29		151075	151125	102,102,102
chr2L	151125	151175		29		151125	151175	102,102,102
chr2L	151175	151225		29		151175	151225	102,102,102
chr2L	151225	151275		29		151225	151275	102,102,102
chr2L	151275	151325		29		151275	151325	102,102,102
chr2L	151325	151375		29		151325	151375	102,102,102
chr2L	151375	151425		29		151375	151425	102,102,102
chr2L	151425	151475		29		151425	151475	102,102,102
chr2L	151475	151525		29		151475	151525	102,102,102
chr2L	151525	151575		29		151525	151575	102,102,102
chr2L	151575	151625		29		151575	151625	102,102,102
chr2L	151625	151675		29		151625	151675	102,102,102
chr2L	151675	151725		29		151675	151725	102,102,102
chr2L	151725	151775		29		151725	151775	102,102,102
chr2L	151775	151825		29		151775	151825	102,102,102
chr2L	151825	151875		29		151825	151875	102,102,102
chr2L	151875	151925		29		151875	151925	102,102,102
chr2L	151925	151975		29		151925	151975	102,102,102
chr2L	151975	152025		29		151975	152025	102,102,102
chr2L	152025	152075		29		152025	152075	102,102,102
chr2L	152075	152125		29		152075	152125	102,102,102
chr2L	152125	152175		29		152125	152175	102,102,102
chr2L	152175	152225		29		152175	152225	102,102,102
chr2L	152225	152275		29		152225	152275	102,102,102
chr2L	152275	152325		29		152275	152325	102,102,102
chr2L	152325	152375		29		152325	152375	102,102,102
chr2L	152375	152425		29		152375	152425	102,102,102
chr2L	152425	152475		29		152425	152475	102,102,102
chr2L	152475	152525		29		152475	152525	102,102,102
chr2L	152525	152575		29		152525	152575	102,102,102
chr2L	152575	152625		29		152575	152625	102,102,102
chr2L	152625	152675		29		152625	152675	102,102,102
chr2L	152675	152725		29		152675	152725	102,102,102
chr2L	152725	152775		29		152725	152775	102,102,102
chr2L	152775	152825		29		152775	152825	102,102,102
chr2L	152825	152875		29		152825	152875	102,102,102
chr2L	152875	152925		29		152875	152925	102,102,102
chr2L	152925	152975		29		152925	152975	102,102,102
chr2L	153425	153475		29		153425	153475	102,102,102
chr2L	153475	153525		29		153475	153525	102,102,102
chr2L	153525	153575		29		153525	153575	102,102,102
chr2L	162025	162075		29		162025	162075	102,102,102
chr2L	166575	166625		29		166575	166625	102,102,102
chr2L	166675	166725		29		166675	166725	102,102,102
chr2L	166725	166775		29		166725	166775	102,102,102
chr2L	166775	166825		29		166775	166825	102,102,102
chr2L	171825	171875		29		171825	171875	102,102,102
chr2L	171875	171925		29		171875	171925	102,102,102
chr2L	171975	172025		29		171975	172025	102,102,102
chr2L	172025	172075		29		172025	172075	102,102,102
chr2L	172875	172925		29		172875	172925	102,102,102
chr2L	174425	174475		29		174425	174475	102,102,102
chr2L	174475	174525		29		174475	174525	102,102,102
chr2L	174775	174825		29		174775	174825	102,102,102
chr2L	174925	174975		29		174925	174975	102,102,102
chr2L	174975	175025		29		174975	175025	102,102,102
chr2L	175025	175075		29		175025	175075	102,102,102
chr2L	175075	175125		29		175075	175125	102,102,102
chr2L	175975	176025		29		175975	176025	102,102,102
chr2L	176025	176075		29		176025	176075	102,102,102
chr2L	176075	176125		29		176075	176125	102,102,102
chr2L	176125	176175		29		176125	176175	102,102,102
chr2L	176175	176225		29		176175	176225	102,102,102
chr2L	183925	183975		29		183925	183975	102,102,102
chr2L	183975	184025		29		183975	184025	102,102,102
chr2L	184025	184075		29		184025	184075	102,102,102
chr2L	184975	185025		29		184975	185025	102,102,102
chr2L	185075	185125		29		185075	185125	102,102,102
chr2L	185125	185175		29		185125	185175	102,102,102
chr2L	185175	185225		29		185175	185225	102,102,102
chr2L	185225	185275		29		185225	185275	102,102,102
chr2L	185275	185325		29		185275	185325	102,102,102
chr2L	186475	186525		29		186475	186525	102,102,102
chr2L	186525	186575		29		186525	186575	102,102,102
chr2L	186575	186625		29		186575	186625	102,102,102
chr2L	186625	186675		29		186625	186675	102,102,102
chr2L	187625	187675		29		187625	187675	102,102,102
chr2L	187675	187725		29		187675	187725	102,102,102
chr2L	187725	187775		29		187725	187775	102,102,102
chr2L	187775	187825		29		187775	187825	102,102,102
chr2L	187825	187875		29		187825	187875	102,102,102
chr2L	187875	187925		29		187875	187925	102,102,102
chr2L	191625	191675		29		191625	191675	102,102,102
chr2L	192775	192825		29		192775	192825	102,102,102
chr2L	196825	196875		29		196825	196875	102,102,102
chr2L	196875	196925		29		196875	196925	102,102,102
chr2L	199775	199825		29		199775	199825	102,102,102
chr2L	199825	199875		29		199825	199875	102,102,102
chr2L	200825	200875		29		200825	200875	102,102,102
chr2L	202825	202875		29		202825	202875	102,102,102
chr2L	202875	202925		29		202875	202925	102,102,102
chr2L	202925	202975		29		202925	202975	102,102,102
chr2L	202975	203025		29		202975	203025	102,102,102
chr2L	205675	205725		29		205675	205725	102,102,102
chr2L	205725	205775		29		205725	205775	102,102,102
chr2L	205925	205975		29		205925	205975	102,102,102
chr2L	206025	206075		29		206025	206075	102,102,102
chr2L	206075	206125		29		206075	206125	102,102,102
chr2L	206125	206175		29		206125	206175	102,102,102
chr2L	206175	206225		29		206175	206225	102,102,102
chr2L	206225	206275		29		206225	206275	102,102,102
chr2L	206275	206325		29		206275	206325	102,102,102
chr2L	206325	206375		29		206325	206375	102,102,102
chr2L	206375	206425		29		206375	206425	102,102,102
chr2L	206425	206475		29		206425	206475	102,102,102
chr2L	206475	206525		29		206475	206525	102,102,102
chr2L	206525	206575		29		206525	206575	102,102,102
chr2L	206575	206625		29		206575	206625	102,102,102
chr2L	206775	206825		29		206775	206825	102,102,102
chr2L	206825	206875		29		206825	206875	102,102,102
chr2L	208525	208575		29		208525	208575	102,102,102
chr2L	209975	210025		29		209975	210025	102,102,102
chr2L	210025	210075		29		210025	210075	102,102,102
chr2L	210075	210125		29		210075	210125	102,102,102
chr2L	210125	210175		29		210125	210175	102,102,102
chr2L	210175	210225		29		210175	210225	102,102,102
chr2L	210225	210275		29		210225	210275	102,102,102
chr2L	210275	210325		29		210275	210325	102,102,102
chr2L	210325	210375		29		210325	210375	102,102,102
chr2L	210375	210425		29		210375	210425	102,102,102
chr2L	210675	210725		29		210675	210725	102,102,102
chr2L	210725	210775		29		210725	210775	102,102,102
chr2L	210775	210825		29		210775	210825	102,102,102
chr2L	210825	210875		29		210825	210875	102,102,102
chr2L	210875	210925		29		210875	210925	102,102,102
chr2L	210975	211025		29		210975	211025	102,102,102
chr2L	211075	211125		29		211075	211125	102,102,102
chr2L	211275	211325		29		211275	211325	102,102,102
chr2L	211425	211475		29		211425	211475	102,102,102
chr2L	211775	211825		29		211775	211825	102,102,102
chr2L	213275	213325		29		213275	213325	102,102,102
chr2L	214425	214475		29		214425	214475	102,102,102
chr2L	215525	215575		29		215525	215575	102,102,102
chr2L	215575	215625		29		215575	215625	102,102,102
chr2L	215625	215675		29		215625	215675	102,102,102
chr2L	215675	215725		29		215675	215725	102,102,102
chr2L	215725	215775		29		215725	215775	102,102,102
chr2L	216175	216225		29		216175	216225	102,102,102
chr2L	216525	216575		29		216525	216575	102,102,102
chr2L	216575	216625		29		216575	216625	102,102,102
chr2L	216775	216825		29		216775	216825	102,102,102
chr2L	216825	216875		29		216825	216875	102,102,102
chr2L	216875	216925		29		216875	216925	102,102,102
chr2L	218075	218125		29		218075	218125	102,102,102
chr2L	218125	218175		29		218125	218175	102,102,102
chr2L	218175	218225		29		218175	218225	102,102,102
chr2L	218225	218275		29		218225	218275	102,102,102
chr2L	218275	218325		29		218275	218325	102,102,102
chr2L	218375	218425		29		218375	218425	102,102,102
chr2L	220175	220225		29		220175	220225	102,102,102
chr2L	220325	220375		29		220325	220375	102,102,102
chr2L	220575	220625		29		220575	220625	102,102,102
chr2L	220625	220675		29		220625	220675	102,102,102
chr2L	220725	220775		29		220725	220775	102,102,102
chr2L	221375	221425		29		221375	221425	102,102,102
chr2L	221925	221975		29		221925	221975	102,102,102
chr2L	221975	222025		29		221975	222025	102,102,102
chr2L	223125	223175		29		223125	223175	102,102,102
chr2L	223175	223225		29		223175	223225	102,102,102
chr2L	223225	223275		29		223225	223275	102,102,102
chr2L	224475	224525		29		224475	224525	102,102,102
chr2L	224525	224575		29		224525	224575	102,102,102
chr2L	224875	224925		29		224875	224925	102,102,102
chr2L	224925	224975		29		224925	224975	102,102,102
chr2L	224975	225025		29		224975	225025	102,102,102
chr2L	225025	225075		29		225025	225075	102,102,102
chr2L	225075	225125		29		225075	225125	102,102,102
chr2L	225675	225725		29		225675	225725	102,102,102
chr2L	225725	225775		29		225725	225775	102,102,102
chr2L	225775	225825		29		225775	225825	102,102,102
chr2L	225875	225925		29		225875	225925	102,102,102
chr2L	225975	226025		29		225975	226025	102,102,102
chr2L	226025	226075		29		226025	226075	102,102,102
chr2L	226175	226225		29		226175	226225	102,102,102
chr2L	226225	226275		29		226225	226275	102,102,102
chr2L	226275	226325		29		226275	226325	102,102,102
chr2L	226325	226375		29		226325	226375	102,102,102
chr2L	226375	226425		29		226375	226425	102,102,102
chr2L	226425	226475		29		226425	226475	102,102,102
chr2L	226475	226525		29		226475	226525	102,102,102
chr2L	226825	226875		29		226825	226875	102,102,102
chr2L	226875	226925		29		226875	226925	102,102,102
chr2L	226925	226975		29		226925	226975	102,102,102
chr2L	226975	227025		29		226975	227025	102,102,102
chr2L	227025	227075		29		227025	227075	102,102,102
chr2L	227125	227175		29		227125	227175	102,102,102
chr2L	230675	230725		29		230675	230725	102,102,102
chr2L	234225	234275		29		234225	234275	102,102,102
chr2L	234275	234325		29		234275	234325	102,102,102
chr2L	240625	240675		29		240625	240675	102,102,102
chr2L	240775	240825		29		240775	240825	102,102,102
chr2L	240825	240875		29		240825	240875	102,102,102
chr2L	241425	241475		29		241425	241475	102,102,102
chr2L	241725	241775		29		241725	241775	102,102,102
chr2L	241925	241975		29		241925	241975	102,102,102
chr2L	241975	242025		29		241975	242025	102,102,102
chr2L	243475	243525		29		243475	243525	102,102,102
chr2L	244025	244075		29		244025	244075	102,102,102
chr2L	245075	245125		29		245075	245125	102,102,102
chr2L	246775	246825		29		246775	246825	102,102,102
chr2L	246825	246875		29		246825	246875	102,102,102
chr2L	246875	246925		29		246875	246925	102,102,102
chr2L	246925	246975		29		246925	246975	102,102,102
chr2L	246975	247025		29		246975	247025	102,102,102
chr2L	247175	247225		29		247175	247225	102,102,102
chr2L	247225	247275		29		247225	247275	102,102,102
chr2L	247275	247325		29		247275	247325	102,102,102
chr2L	247325	247375		29		247325	247375	102,102,102
chr2L	247375	247425		29		247375	247425	102,102,102
chr2L	247425	247475		29		247425	247475	102,102,102
chr2L	247475	247525		29		247475	247525	102,102,102
chr2L	247525	247575		29		247525	247575	102,102,102
chr2L	247575	247625		29		247575	247625	102,102,102
chr2L	249575	249625		29		249575	249625	102,102,102
chr2L	251175	251225		29		251175	251225	102,102,102
chr2L	251225	251275		29		251225	251275	102,102,102
chr2L	251275	251325		29		251275	251325	102,102,102
chr2L	251325	251375		29		251325	251375	102,102,102
chr2L	251375	251425		29		251375	251425	102,102,102
chr2L	251425	251475		29		251425	251475	102,102,102
chr2L	251475	251525		29		251475	251525	102,102,102
chr2L	251525	251575		29		251525	251575	102,102,102
chr2L	253075	253125		29		253075	253125	102,102,102
chr2L	253675	253725		29		253675	253725	102,102,102
chr2L	253725	253775		29		253725	253775	102,102,102
chr2L	253775	253825		29		253775	253825	102,102,102
chr2L	254025	254075		29		254025	254075	102,102,102
chr2L	254075	254125		29		254075	254125	102,102,102
chr2L	254125	254175		29		254125	254175	102,102,102
chr2L	254175	254225		29		254175	254225	102,102,102
chr2L	254225	254275		29		254225	254275	102,102,102
chr2L	254275	254325		29		254275	254325	102,102,102
chr2L	254375	254425		29		254375	254425	102,102,102
chr2L	254425	254475		29		254425	254475	102,102,102
chr2L	254475	254525		29		254475	254525	102,102,102
chr2L	254525	254575		29		254525	254575	102,102,102
chr2L	254675	254725		29		254675	254725	102,102,102
chr2L	254725	254775		29		254725	254775	102,102,102
chr2L	254775	254825		29		254775	254825	102,102,102
chr2L	254825	254875		29		254825	254875	102,102,102
chr2L	255075	255125		29		255075	255125	102,102,102
chr2L	255125	255175		29		255125	255175	102,102,102
chr2L	255175	255225		29		255175	255225	102,102,102
chr2L	255225	255275		29		255225	255275	102,102,102
chr2L	255275	255325		29		255275	255325	102,102,102
chr2L	255325	255375		29		255325	255375	102,102,102
chr2L	255375	255425		29		255375	255425	102,102,102
chr2L	255425	255475		29		255425	255475	102,102,102
chr2L	255475	255525		29		255475	255525	102,102,102
chr2L	255525	255575		29		255525	255575	102,102,102
chr2L	255575	255625		29		255575	255625	102,102,102
chr2L	255625	255675		29		255625	255675	102,102,102
chr2L	255675	255725		29		255675	255725	102,102,102
chr2L	255725	255775		29		255725	255775	102,102,102
chr2L	255775	255825		29		255775	255825	102,102,102
chr2L	255825	255875		29		255825	255875	102,102,102
chr2L	255875	255925		29		255875	255925	102,102,102
chr2L	255925	255975		29		255925	255975	102,102,102
chr2L	255975	256025		29		255975	256025	102,102,102
chr2L	256025	256075		29		256025	256075	102,102,102
chr2L	256075	256125		29		256075	256125	102,102,102
chr2L	256125	256175		29		256125	256175	102,102,102
chr2L	256175	256225		29		256175	256225	102,102,102
chr2L	256225	256275		29		256225	256275	102,102,102
chr2L	256275	256325		29		256275	256325	102,102,102
chr2L	256325	256375		29		256325	256375	102,102,102
chr2L	256375	256425		29		256375	256425	102,102,102
chr2L	256425	256475		29		256425	256475	102,102,102
chr2L	256475	256525		29		256475	256525	102,102,102
chr2L	256525	256575		29		256525	256575	102,102,102
chr2L	256575	256625		29		256575	256625	102,102,102
chr2L	256625	256675		29		256625	256675	102,102,102
chr2L	256675	256725		29		256675	256725	102,102,102
chr2L	256725	256775		29		256725	256775	102,102,102
chr2L	256775	256825		29		256775	256825	102,102,102
chr2L	256825	256875		29		256825	256875	102,102,102
chr2L	256875	256925		29		256875	256925	102,102,102
chr2L	256925	256975		29		256925	256975	102,102,102
chr2L	256975	257025		29		256975	257025	102,102,102
chr2L	257025	257075		29		257025	257075	102,102,102
chr2L	257075	257125		29		257075	257125	102,102,102
chr2L	257125	257175		29		257125	257175	102,102,102
chr2L	257175	257225		29		257175	257225	102,102,102
chr2L	257225	257275		29		257225	257275	102,102,102
chr2L	257275	257325		29		257275	257325	102,102,102
chr2L	257325	257375		29		257325	257375	102,102,102
chr2L	257375	257425		29		257375	257425	102,102,102
chr2L	257425	257475		29		257425	257475	102,102,102
chr2L	257475	257525		29		257475	257525	102,102,102
chr2L	257525	257575		29		257525	257575	102,102,102
chr2L	257575	257625		29		257575	257625	102,102,102
chr2L	257625	257675		29		257625	257675	102,102,102
chr2L	257675	257725		29		257675	257725	102,102,102
chr2L	257725	257775		29		257725	257775	102,102,102
chr2L	257775	257825		29		257775	257825	102,102,102
chr2L	257825	257875		29		257825	257875	102,102,102
chr2L	257875	257925		29		257875	257925	102,102,102
chr2L	257925	257975		29		257925	257975	102,102,102
chr2L	257975	258025		29		257975	258025	102,102,102
chr2L	258025	258075		29		258025	258075	102,102,102
chr2L	258075	258125		29		258075	258125	102,102,102
chr2L	258125	258175		29		258125	258175	102,102,102
chr2L	258175	258225		29		258175	258225	102,102,102
chr2L	258225	258275		29		258225	258275	102,102,102
chr2L	258275	258325		29		258275	258325	102,102,102
chr2L	258325	258375		29		258325	258375	102,102,102
chr2L	258375	258425		29		258375	258425	102,102,102
chr2L	258425	258475		29		258425	258475	102,102,102
chr2L	258475	258525		29		258475	258525	102,102,102
chr2L	258525	258575		29		258525	258575	102,102,102
chr2L	258575	258625		29		258575	258625	102,102,102
chr2L	258625	258675		29		258625	258675	102,102,102
chr2L	258675	258725		29		258675	258725	102,102,102
chr2L	258725	258775		29		258725	258775	102,102,102
chr2L	258775	258825		29		258775	258825	102,102,102
chr2L	258825	258875		29		258825	258875	102,102,102
chr2L	258875	258925		29		258875	258925	102,102,102
chr2L	258925	258975		29		258925	258975	102,102,102
chr2L	258975	259025		29		258975	259025	102,102,102
chr2L	259025	259075		29		259025	259075	102,102,102
chr2L	259075	259125		29		259075	259125	102,102,102
chr2L	259125	259175		29		259125	259175	102,102,102
chr2L	259175	259225		29		259175	259225	102,102,102
chr2L	259225	259275		29		259225	259275	102,102,102
chr2L	259275	259325		29		259275	259325	102,102,102
chr2L	259325	259375		29		259325	259375	102,102,102
chr2L	259375	259425		29		259375	259425	102,102,102
chr2L	259425	259475		29		259425	259475	102,102,102
chr2L	259475	259525		29		259475	259525	102,102,102
chr2L	259525	259575		29		259525	259575	102,102,102
chr2L	259575	259625		29		259575	259625	102,102,102
chr2L	259625	259675		29		259625	259675	102,102,102
chr2L	259675	259725		29		259675	259725	102,102,102
chr2L	259725	259775		29		259725	259775	102,102,102
chr2L	259775	259825		29		259775	259825	102,102,102
chr2L	259825	259875		29		259825	259875	102,102,102
chr2L	259875	259925		29		259875	259925	102,102,102
chr2L	259925	259975		29		259925	259975	102,102,102
chr2L	259975	260025		29		259975	260025	102,102,102
chr2L	260025	260075		29		260025	260075	102,102,102
chr2L	260075	260125		29		260075	260125	102,102,102
chr2L	260125	260175		29		260125	260175	102,102,102
chr2L	260175	260225		29		260175	260225	102,102,102
chr2L	260225	260275		29		260225	260275	102,102,102
chr2L	260275	260325		29		260275	260325	102,102,102
chr2L	260325	260375		29		260325	260375	102,102,102
chr2L	260375	260425		29		260375	260425	102,102,102
chr2L	260425	260475		29		260425	260475	102,102,102
chr2L	260475	260525		29		260475	260525	102,102,102
chr2L	260525	260575		29		260525	260575	102,102,102
chr2L	260575	260625		29		260575	260625	102,102,102
chr2L	260625	260675		29		260625	260675	102,102,102
chr2L	260675	260725		29		260675	260725	102,102,102
chr2L	260725	260775		29		260725	260775	102,102,102
chr2L	260775	260825		29		260775	260825	102,102,102
chr2L	260825	260875		29		260825	260875	102,102,102
chr2L	260875	260925		29		260875	260925	102,102,102
chr2L	260925	260975		29		260925	260975	102,102,102
chr2L	260975	261025		29		260975	261025	102,102,102
chr2L	261025	261075		29		261025	261075	102,102,102
chr2L	261075	261125		29		261075	261125	102,102,102
chr2L	261125	261175		29		261125	261175	102,102,102
chr2L	261175	261225		29		261175	261225	102,102,102
chr2L	261225	261275		29		261225	261275	102,102,102
chr2L	261275	261325		29		261275	261325	102,102,102
chr2L	261325	261375		29		261325	261375	102,102,102
chr2L	261375	261425		29		261375	261425	102,102,102
chr2L	261425	261475		29		261425	261475	102,102,102
chr2L	261475	261525		29		261475	261525	102,102,102
chr2L	261525	261575		29		261525	261575	102,102,102
chr2L	261575	261625		29		261575	261625	102,102,102
chr2L	261625	261675		29		261625	261675	102,102,102
chr2L	261675	261725		29		261675	261725	102,102,102
chr2L	261725	261775		29		261725	261775	102,102,102
chr2L	261775	261825		29		261775	261825	102,102,102
chr2L	261825	261875		29		261825	261875	102,102,102
chr2L	261875	261925		29		261875	261925	102,102,102
chr2L	261925	261975		29		261925	261975	102,102,102
chr2L	261975	262025		29		261975	262025	102,102,102
chr2L	262025	262075		29		262025	262075	102,102,102
chr2L	262075	262125		29		262075	262125	102,102,102
chr2L	262125	262175		29		262125	262175	102,102,102
chr2L	262175	262225		29		262175	262225	102,102,102
chr2L	262225	262275		29		262225	262275	102,102,102
chr2L	262275	262325		29		262275	262325	102,102,102
chr2L	262325	262375		29		262325	262375	102,102,102
chr2L	262375	262425		29		262375	262425	102,102,102
chr2L	262425	262475		29		262425	262475	102,102,102
chr2L	262475	262525		29		262475	262525	102,102,102
chr2L	262525	262575		29		262525	262575	102,102,102
chr2L	262575	262625		29		262575	262625	102,102,102
chr2L	262625	262675		29		262625	262675	102,102,102
chr2L	262675	262725		29		262675	262725	102,102,102
chr2L	262725	262775		29		262725	262775	102,102,102
chr2L	262775	262825		29		262775	262825	102,102,102
chr2L	262825	262875		29		262825	262875	102,102,102
chr2L	262875	262925		29		262875	262925	102,102,102
chr2L	262925	262975		29		262925	262975	102,102,102
chr2L	262975	263025		29		262975	263025	102,102,102
chr2L	263025	263075		29		263025	263075	102,102,102
chr2L	263075	263125		29		263075	263125	102,102,102
chr2L	263125	263175		29		263125	263175	102,102,102
chr2L	263175	263225		29		263175	263225	102,102,102
chr2L	263225	263275		29		263225	263275	102,102,102
chr2L	263275	263325		29		263275	263325	102,102,102
chr2L	263375	263425		29		263375	263425	102,102,102
chr2L	263425	263475		29		263425	263475	102,102,102
chr2L	263475	263525		29		263475	263525	102,102,102
chr2L	263525	263575		29		263525	263575	102,102,102
chr2L	263575	263625		29		263575	263625	102,102,102
chr2L	263625	263675		29		263625	263675	102,102,102
chr2L	263675	263725		29		263675	263725	102,102,102
chr2L	263725	263775		29		263725	263775	102,102,102
chr2L	263775	263825		29		263775	263825	102,102,102
chr2L	263825	263875		29		263825	263875	102,102,102
chr2L	263875	263925		29		263875	263925	102,102,102
chr2L	263925	263975		29		263925	263975	102,102,102
chr2L	263975	264025		29		263975	264025	102,102,102
chr2L	264025	264075		29		264025	264075	102,102,102
chr2L	264075	264125		29		264075	264125	102,102,102
chr2L	264125	264175		29		264125	264175	102,102,102
chr2L	264175	264225		29		264175	264225	102,102,102
chr2L	264225	264275		29		264225	264275	102,102,102
chr2L	264275	264325		29		264275	264325	102,102,102
chr2L	264325	264375		29		264325	264375	102,102,102
chr2L	264375	264425		29		264375	264425	102,102,102
chr2L	264425	264475		29		264425	264475	102,102,102
chr2L	264475	264525		29		264475	264525	102,102,102
chr2L	264525	264575		29		264525	264575	102,102,102
chr2L	264575	264625		29		264575	264625	102,102,102
chr2L	264625	264675		29		264625	264675	102,102,102
chr2L	264675	264725		29		264675	264725	102,102,102
chr2L	264725	264775		29		264725	264775	102,102,102
chr2L	264775	264825		29		264775	264825	102,102,102
chr2L	264825	264875		29		264825	264875	102,102,102
chr2L	264875	264925		29		264875	264925	102,102,102
chr2L	264925	264975		29		264925	264975	102,102,102
chr2L	264975	265025		29		264975	265025	102,102,102
chr2L	265025	265075		29		265025	265075	102,102,102
chr2L	265075	265125		29		265075	265125	102,102,102
chr2L	265125	265175		29		265125	265175	102,102,102
chr2L	265175	265225		29		265175	265225	102,102,102
chr2L	265225	265275		29		265225	265275	102,102,102
chr2L	265275	265325		29		265275	265325	102,102,102
chr2L	265325	265375		29		265325	265375	102,102,102
chr2L	265375	265425		29		265375	265425	102,102,102
chr2L	265425	265475		29		265425	265475	102,102,102
chr2L	265475	265525		29		265475	265525	102,102,102
chr2L	265525	265575		29		265525	265575	102,102,102
chr2L	265575	265625		29		265575	265625	102,102,102
chr2L	265625	265675		29		265625	265675	102,102,102
chr2L	265675	265725		29		265675	265725	102,102,102
chr2L	265725	265775		29		265725	265775	102,102,102
chr2L	265775	265825		29		265775	265825	102,102,102
chr2L	265825	265875		29		265825	265875	102,102,102
chr2L	265875	265925		29		265875	265925	102,102,102
chr2L	265925	265975		29		265925	265975	102,102,102
chr2L	265975	266025		29		265975	266025	102,102,102
chr2L	266025	266075		29		266025	266075	102,102,102
chr2L	266075	266125		29		266075	266125	102,102,102
chr2L	266125	266175		29		266125	266175	102,102,102
chr2L	266175	266225		29		266175	266225	102,102,102
chr2L	266225	266275		29		266225	266275	102,102,102
chr2L	266275	266325		29		266275	266325	102,102,102
chr2L	266325	266375		29		266325	266375	102,102,102
chr2L	266375	266425		29		266375	266425	102,102,102
chr2L	266475	266525		29		266475	266525	102,102,102
chr2L	266525	266575		29		266525	266575	102,102,102
chr2L	266575	266625		29		266575	266625	102,102,102
chr2L	266625	266675		29		266625	266675	102,102,102
chr2L	266675	266725		29		266675	266725	102,102,102
chr2L	266725	266775		29		266725	266775	102,102,102
chr2L	266775	266825		29		266775	266825	102,102,102
chr2L	266825	266875		29		266825	266875	102,102,102
chr2L	266875	266925		29		266875	266925	102,102,102
chr2L	266925	266975		29		266925	266975	102,102,102
chr2L	266975	267025		29		266975	267025	102,102,102
chr2L	267025	267075		29		267025	267075	102,102,102
chr2L	267075	267125		29		267075	267125	102,102,102
chr2L	267125	267175		29		267125	267175	102,102,102
chr2L	267175	267225		29		267175	267225	102,102,102
chr2L	267225	267275		29		267225	267275	102,102,102
chr2L	267275	267325		29		267275	267325	102,102,102
chr2L	267325	267375		29		267325	267375	102,102,102
chr2L	267375	267425		29		267375	267425	102,102,102
chr2L	267425	267475		29		267425	267475	102,102,102
chr2L	267475	267525		29		267475	267525	102,102,102
chr2L	267525	267575		29		267525	267575	102,102,102
chr2L	267575	267625		29		267575	267625	102,102,102
chr2L	267625	267675		29		267625	267675	102,102,102
chr2L	267675	267725		29		267675	267725	102,102,102
chr2L	267725	267775		29		267725	267775	102,102,102
chr2L	267775	267825		29		267775	267825	102,102,102
chr2L	267825	267875		29		267825	267875	102,102,102
chr2L	267875	267925		29		267875	267925	102,102,102
chr2L	267925	267975		29		267925	267975	102,102,102
chr2L	267975	268025		29		267975	268025	102,102,102
chr2L	268025	268075		29		268025	268075	102,102,102
chr2L	268075	268125		29		268075	268125	102,102,102
chr2L	268125	268175		29		268125	268175	102,102,102
chr2L	268175	268225		29		268175	268225	102,102,102
chr2L	268225	268275		29		268225	268275	102,102,102
chr2L	268275	268325		29		268275	268325	102,102,102
chr2L	268325	268375		29		268325	268375	102,102,102
chr2L	268375	268425		29		268375	268425	102,102,102
chr2L	268425	268475		29		268425	268475	102,102,102
chr2L	268475	268525		29		268475	268525	102,102,102
chr2L	268525	268575		29		268525	268575	102,102,102
chr2L	268575	268625		29		268575	268625	102,102,102
chr2L	268825	268875		29		268825	268875	102,102,102
chr2L	269175	269225		29		269175	269225	102,102,102
chr2L	269575	269625		29		269575	269625	102,102,102
chr2L	270075	270125		29		270075	270125	102,102,102
chr2L	270225	270275		29		270225	270275	102,102,102
chr2L	270725	270775		29		270725	270775	102,102,102
chr2L	270775	270825		29		270775	270825	102,102,102
chr2L	270825	270875		29		270825	270875	102,102,102
chr2L	270875	270925		29		270875	270925	102,102,102
chr2L	270925	270975		29		270925	270975	102,102,102
chr2L	270975	271025		29		270975	271025	102,102,102
chr2L	271025	271075		29		271025	271075	102,102,102
chr2L	272025	272075		29		272025	272075	102,102,102
chr2L	272075	272125		29		272075	272125	102,102,102
chr2L	273425	273475		29		273425	273475	102,102,102
chr2L	273475	273525		29		273475	273525	102,102,102
chr2L	276625	276675		29		276625	276675	102,102,102
chr2L	276775	276825		29		276775	276825	102,102,102
chr2L	276825	276875		29		276825	276875	102,102,102
chr2L	276925	276975		29		276925	276975	102,102,102
chr2L	281275	281325		29		281275	281325	102,102,102
chr2L	283225	283275		29		283225	283275	102,102,102
chr2L	283275	283325		29		283275	283325	102,102,102
chr2L	283425	283475		29		283425	283475	102,102,102
chr2L	283875	283925		29		283875	283925	102,102,102
chr2L	283925	283975		29		283925	283975	102,102,102
chr2L	283975	284025		29		283975	284025	102,102,102
chr2L	284025	284075		29		284025	284075	102,102,102
chr2L	284075	284125		29		284075	284125	102,102,102
chr2L	284125	284175		29		284125	284175	102,102,102
chr2L	284175	284225		29		284175	284225	102,102,102
chr2L	284225	284275		29		284225	284275	102,102,102
chr2L	284275	284325		29		284275	284325	102,102,102
chr2L	284325	284375		29		284325	284375	102,102,102
chr2L	284375	284425		29		284375	284425	102,102,102
chr2L	284425	284475		29		284425	284475	102,102,102
chr2L	284475	284525		29		284475	284525	102,102,102
chr2L	284525	284575		29		284525	284575	102,102,102
chr2L	284575	284625		29		284575	284625	102,102,102
chr2L	284625	284675		29		284625	284675	102,102,102
chr2L	284675	284725		29		284675	284725	102,102,102
chr2L	284725	284775		29		284725	284775	102,102,102
chr2L	284775	284825		29		284775	284825	102,102,102
chr2L	284825	284875		29		284825	284875	102,102,102
chr2L	284875	284925		29		284875	284925	102,102,102
chr2L	284925	284975		29		284925	284975	102,102,102
chr2L	284975	285025		29		284975	285025	102,102,102
chr2L	285025	285075		29		285025	285075	102,102,102
chr2L	285075	285125		29		285075	285125	102,102,102
chr2L	285125	285175		29		285125	285175	102,102,102
chr2L	285175	285225		29		285175	285225	102,102,102
chr2L	285225	285275		29		285225	285275	102,102,102
chr2L	285275	285325		29		285275	285325	102,102,102
chr2L	285325	285375		29		285325	285375	102,102,102
chr2L	285475	285525		29		285475	285525	102,102,102
chr2L	285625	285675		29		285625	285675	102,102,102
chr2L	285675	285725		29		285675	285725	102,102,102
chr2L	285725	285775		29		285725	285775	102,102,102
chr2L	285775	285825		29		285775	285825	102,102,102
chr2L	285825	285875		29		285825	285875	102,102,102
chr2L	285925	285975		29		285925	285975	102,102,102
chr2L	286025	286075		29		286025	286075	102,102,102
chr2L	286175	286225		29		286175	286225	102,102,102
chr2L	286225	286275		29		286225	286275	102,102,102
chr2L	286275	286325		29		286275	286325	102,102,102
chr2L	286325	286375		29		286325	286375	102,102,102
chr2L	286375	286425		29		286375	286425	102,102,102
chr2L	286425	286475		29		286425	286475	102,102,102
chr2L	286525	286575		29		286525	286575	102,102,102
chr2L	286575	286625		29		286575	286625	102,102,102
chr2L	286625	286675		29		286625	286675	102,102,102
chr2L	286675	286725		29		286675	286725	102,102,102
chr2L	286725	286775		29		286725	286775	102,102,102
chr2L	286775	286825		29		286775	286825	102,102,102
chr2L	286825	286875		29		286825	286875	102,102,102
chr2L	286875	286925		29		286875	286925	102,102,102
chr2L	286925	286975		29		286925	286975	102,102,102
chr2L	286975	287025		29		286975	287025	102,102,102
chr2L	287025	287075		29		287025	287075	102,102,102
chr2L	287075	287125		29		287075	287125	102,102,102
chr2L	287125	287175		29		287125	287175	102,102,102
chr2L	287175	287225		29		287175	287225	102,102,102
chr2L	287225	287275		29		287225	287275	102,102,102
chr2L	287275	287325		29		287275	287325	102,102,102
chr2L	287325	287375		29		287325	287375	102,102,102
chr2L	287375	287425		29		287375	287425	102,102,102
chr2L	287425	287475		29		287425	287475	102,102,102
chr2L	287475	287525		29		287475	287525	102,102,102
chr2L	287525	287575		29		287525	287575	102,102,102
chr2L	287575	287625		29		287575	287625	102,102,102
chr2L	287625	287675		29		287625	287675	102,102,102
[truncated: 998,000+ more rows]
