# Supplementary material for: Probabilistic modelling of chromatin code landscape reveals functional diversity of enhancer-like chromatin states
Source: Nat Commun. 2016 Feb 4;7:10528. doi: 10.1038/ncomms10528 (PMC4742914; doi:10.1038/ncomms10528)
Supplement: Supplementary Data 1 — The 30-chromatin state annotation tracks for Drosophila melanogaster DRSC-S2 cell. [file ncomms10528-s2.zip › Supplementary Data 1/30_PC.bed]

chr2L	5425	5475		30		5425	5475	204,0,204
chr2L	5475	5525		30		5475	5525	204,0,204
chr2L	6475	6525		30		6475	6525	204,0,204
chr2L	6525	6575		30		6525	6575	204,0,204
chr2L	6575	6625		30		6575	6625	204,0,204
chr2L	7125	7175		30		7125	7175	204,0,204
chr2L	7175	7225		30		7175	7225	204,0,204
chr2L	7525	7575		30		7525	7575	204,0,204
chr2L	7575	7625		30		7575	7625	204,0,204
chr2L	7625	7675		30		7625	7675	204,0,204
chr2L	7675	7725		30		7675	7725	204,0,204
chr2L	7725	7775		30		7725	7775	204,0,204
chr2L	7775	7825		30		7775	7825	204,0,204
chr2L	7825	7875		30		7825	7875	204,0,204
chr2L	7925	7975		30		7925	7975	204,0,204
chr2L	7975	8025		30		7975	8025	204,0,204
chr2L	8025	8075		30		8025	8075	204,0,204
chr2L	8075	8125		30		8075	8125	204,0,204
chr2L	8125	8175		30		8125	8175	204,0,204
chr2L	8175	8225		30		8175	8225	204,0,204
chr2L	8225	8275		30		8225	8275	204,0,204
chr2L	8275	8325		30		8275	8325	204,0,204
chr2L	8775	8825		30		8775	8825	204,0,204
chr2L	37175	37225		30		37175	37225	204,0,204
chr2L	583575	583625		30		583575	583625	204,0,204
chr2L	583975	584025		30		583975	584025	204,0,204
chr2L	584975	585025		30		584975	585025	204,0,204
chr2L	585025	585075		30		585025	585075	204,0,204
chr2L	585075	585125		30		585075	585125	204,0,204
chr2L	585975	586025		30		585975	586025	204,0,204
chr2L	586125	586175		30		586125	586175	204,0,204
chr2L	589525	589575		30		589525	589575	204,0,204
chr2L	589575	589625		30		589575	589625	204,0,204
chr2L	589625	589675		30		589625	589675	204,0,204
chr2L	589675	589725		30		589675	589725	204,0,204
chr2L	590475	590525		30		590475	590525	204,0,204
chr2L	590525	590575		30		590525	590575	204,0,204
chr2L	590575	590625		30		590575	590625	204,0,204
chr2L	590725	590775		30		590725	590775	204,0,204
chr2L	590825	590875		30		590825	590875	204,0,204
chr2L	590875	590925		30		590875	590925	204,0,204
chr2L	590925	590975		30		590925	590975	204,0,204
chr2L	590975	591025		30		590975	591025	204,0,204
chr2L	591025	591075		30		591025	591075	204,0,204
chr2L	591075	591125		30		591075	591125	204,0,204
chr2L	591125	591175		30		591125	591175	204,0,204
chr2L	591175	591225		30		591175	591225	204,0,204
chr2L	591225	591275		30		591225	591275	204,0,204
chr2L	591275	591325		30		591275	591325	204,0,204
chr2L	591325	591375		30		591325	591375	204,0,204
chr2L	591375	591425		30		591375	591425	204,0,204
chr2L	591425	591475		30		591425	591475	204,0,204
chr2L	591475	591525		30		591475	591525	204,0,204
chr2L	591525	591575		30		591525	591575	204,0,204
chr2L	591575	591625		30		591575	591625	204,0,204
chr2L	591625	591675		30		591625	591675	204,0,204
chr2L	591675	591725		30		591675	591725	204,0,204
chr2L	591725	591775		30		591725	591775	204,0,204
chr2L	591775	591825		30		591775	591825	204,0,204
chr2L	591825	591875		30		591825	591875	204,0,204
chr2L	591875	591925		30		591875	591925	204,0,204
chr2L	592075	592125		30		592075	592125	204,0,204
chr2L	592125	592175		30		592125	592175	204,0,204
chr2L	592175	592225		30		592175	592225	204,0,204
chr2L	592575	592625		30		592575	592625	204,0,204
chr2L	592625	592675		30		592625	592675	204,0,204
chr2L	592675	592725		30		592675	592725	204,0,204
chr2L	592725	592775		30		592725	592775	204,0,204
chr2L	592775	592825		30		592775	592825	204,0,204
chr2L	592875	592925		30		592875	592925	204,0,204
chr2L	593025	593075		30		593025	593075	204,0,204
chr2L	593075	593125		30		593075	593125	204,0,204
chr2L	593125	593175		30		593125	593175	204,0,204
chr2L	593175	593225		30		593175	593225	204,0,204
chr2L	593325	593375		30		593325	593375	204,0,204
chr2L	593375	593425		30		593375	593425	204,0,204
chr2L	593425	593475		30		593425	593475	204,0,204
chr2L	593475	593525		30		593475	593525	204,0,204
chr2L	593525	593575		30		593525	593575	204,0,204
chr2L	593575	593625		30		593575	593625	204,0,204
chr2L	593775	593825		30		593775	593825	204,0,204
chr2L	593825	593875		30		593825	593875	204,0,204
chr2L	593925	593975		30		593925	593975	204,0,204
chr2L	593975	594025		30		593975	594025	204,0,204
chr2L	594425	594475		30		594425	594475	204,0,204
chr2L	594725	594775		30		594725	594775	204,0,204
chr2L	595475	595525		30		595475	595525	204,0,204
chr2L	595525	595575		30		595525	595575	204,0,204
chr2L	595575	595625		30		595575	595625	204,0,204
chr2L	595625	595675		30		595625	595675	204,0,204
chr2L	595675	595725		30		595675	595725	204,0,204
chr2L	595725	595775		30		595725	595775	204,0,204
chr2L	595775	595825		30		595775	595825	204,0,204
chr2L	595825	595875		30		595825	595875	204,0,204
chr2L	595875	595925		30		595875	595925	204,0,204
chr2L	596125	596175		30		596125	596175	204,0,204
chr2L	596175	596225		30		596175	596225	204,0,204
chr2L	596725	596775		30		596725	596775	204,0,204
chr2L	599775	599825		30		599775	599825	204,0,204
chr2L	599825	599875		30		599825	599875	204,0,204
chr2L	599875	599925		30		599875	599925	204,0,204
chr2L	599925	599975		30		599925	599975	204,0,204
chr2L	599975	600025		30		599975	600025	204,0,204
chr2L	600025	600075		30		600025	600075	204,0,204
chr2L	600075	600125		30		600075	600125	204,0,204
chr2L	600125	600175		30		600125	600175	204,0,204
chr2L	600175	600225		30		600175	600225	204,0,204
chr2L	600225	600275		30		600225	600275	204,0,204
chr2L	600525	600575		30		600525	600575	204,0,204
chr2L	1629825	1629875		30		1629825	1629875	204,0,204
chr2L	1630325	1630375		30		1630325	1630375	204,0,204
chr2L	1630475	1630525		30		1630475	1630525	204,0,204
chr2L	1631075	1631125		30		1631075	1631125	204,0,204
chr2L	1633375	1633425		30		1633375	1633425	204,0,204
chr2L	1633675	1633725		30		1633675	1633725	204,0,204
chr2L	1633725	1633775		30		1633725	1633775	204,0,204
chr2L	1633775	1633825		30		1633775	1633825	204,0,204
chr2L	1633825	1633875		30		1633825	1633875	204,0,204
chr2L	1633925	1633975		30		1633925	1633975	204,0,204
chr2L	1634275	1634325		30		1634275	1634325	204,0,204
chr2L	1634325	1634375		30		1634325	1634375	204,0,204
chr2L	1636175	1636225		30		1636175	1636225	204,0,204
chr2L	1636225	1636275		30		1636225	1636275	204,0,204
chr2L	1636275	1636325		30		1636275	1636325	204,0,204
chr2L	1636325	1636375		30		1636325	1636375	204,0,204
chr2L	1636375	1636425		30		1636375	1636425	204,0,204
chr2L	1636425	1636475		30		1636425	1636475	204,0,204
chr2L	1636675	1636725		30		1636675	1636725	204,0,204
chr2L	1639875	1639925		30		1639875	1639925	204,0,204
chr2L	1640475	1640525		30		1640475	1640525	204,0,204
chr2L	1640525	1640575		30		1640525	1640575	204,0,204
chr2L	1640575	1640625		30		1640575	1640625	204,0,204
chr2L	1640625	1640675		30		1640625	1640675	204,0,204
chr2L	1640675	1640725		30		1640675	1640725	204,0,204
chr2L	1640775	1640825		30		1640775	1640825	204,0,204
chr2L	1640825	1640875		30		1640825	1640875	204,0,204
chr2L	1640875	1640925		30		1640875	1640925	204,0,204
chr2L	1640925	1640975		30		1640925	1640975	204,0,204
chr2L	1641325	1641375		30		1641325	1641375	204,0,204
chr2L	1641375	1641425		30		1641375	1641425	204,0,204
chr2L	1641425	1641475		30		1641425	1641475	204,0,204
chr2L	1641475	1641525		30		1641475	1641525	204,0,204
chr2L	1641725	1641775		30		1641725	1641775	204,0,204
chr2L	1642375	1642425		30		1642375	1642425	204,0,204
chr2L	1642425	1642475		30		1642425	1642475	204,0,204
chr2L	1642475	1642525		30		1642475	1642525	204,0,204
chr2L	1642525	1642575		30		1642525	1642575	204,0,204
chr2L	1642575	1642625		30		1642575	1642625	204,0,204
chr2L	1642875	1642925		30		1642875	1642925	204,0,204
chr2L	1643025	1643075		30		1643025	1643075	204,0,204
chr2L	1643075	1643125		30		1643075	1643125	204,0,204
chr2L	1643125	1643175		30		1643125	1643175	204,0,204
chr2L	1643175	1643225		30		1643175	1643225	204,0,204
chr2L	1644925	1644975		30		1644925	1644975	204,0,204
chr2L	1644975	1645025		30		1644975	1645025	204,0,204
chr2L	1645025	1645075		30		1645025	1645075	204,0,204
chr2L	1645075	1645125		30		1645075	1645125	204,0,204
chr2L	1645125	1645175		30		1645125	1645175	204,0,204
chr2L	1645175	1645225		30		1645175	1645225	204,0,204
chr2L	1645225	1645275		30		1645225	1645275	204,0,204
chr2L	1645275	1645325		30		1645275	1645325	204,0,204
chr2L	1645325	1645375		30		1645325	1645375	204,0,204
chr2L	1645375	1645425		30		1645375	1645425	204,0,204
chr2L	1645425	1645475		30		1645425	1645475	204,0,204
chr2L	1645775	1645825		30		1645775	1645825	204,0,204
chr2L	1645825	1645875		30		1645825	1645875	204,0,204
chr2L	1645875	1645925		30		1645875	1645925	204,0,204
chr2L	1645925	1645975		30		1645925	1645975	204,0,204
chr2L	1645975	1646025		30		1645975	1646025	204,0,204
chr2L	1646125	1646175		30		1646125	1646175	204,0,204
chr2L	1646175	1646225		30		1646175	1646225	204,0,204
chr2L	1646225	1646275		30		1646225	1646275	204,0,204
chr2L	1646275	1646325		30		1646275	1646325	204,0,204
chr2L	1646325	1646375		30		1646325	1646375	204,0,204
chr2L	1646375	1646425		30		1646375	1646425	204,0,204
chr2L	1646425	1646475		30		1646425	1646475	204,0,204
chr2L	1646475	1646525		30		1646475	1646525	204,0,204
chr2L	1646525	1646575		30		1646525	1646575	204,0,204
chr2L	1646575	1646625		30		1646575	1646625	204,0,204
chr2L	1646625	1646675		30		1646625	1646675	204,0,204
chr2L	1646675	1646725		30		1646675	1646725	204,0,204
chr2L	1646725	1646775		30		1646725	1646775	204,0,204
chr2L	1646775	1646825		30		1646775	1646825	204,0,204
chr2L	1646825	1646875		30		1646825	1646875	204,0,204
chr2L	1646875	1646925		30		1646875	1646925	204,0,204
chr2L	1646925	1646975		30		1646925	1646975	204,0,204
chr2L	1646975	1647025		30		1646975	1647025	204,0,204
chr2L	1647025	1647075		30		1647025	1647075	204,0,204
chr2L	1647075	1647125		30		1647075	1647125	204,0,204
chr2L	1647125	1647175		30		1647125	1647175	204,0,204
chr2L	1647175	1647225		30		1647175	1647225	204,0,204
chr2L	1647225	1647275		30		1647225	1647275	204,0,204
chr2L	1647275	1647325		30		1647275	1647325	204,0,204
chr2L	1647325	1647375		30		1647325	1647375	204,0,204
chr2L	1647375	1647425		30		1647375	1647425	204,0,204
chr2L	1647425	1647475		30		1647425	1647475	204,0,204
chr2L	1647475	1647525		30		1647475	1647525	204,0,204
chr2L	1647525	1647575		30		1647525	1647575	204,0,204
chr2L	1647575	1647625		30		1647575	1647625	204,0,204
chr2L	1647625	1647675		30		1647625	1647675	204,0,204
chr2L	1647975	1648025		30		1647975	1648025	204,0,204
chr2L	1648425	1648475		30		1648425	1648475	204,0,204
chr2L	1648475	1648525		30		1648475	1648525	204,0,204
chr2L	1648525	1648575		30		1648525	1648575	204,0,204
chr2L	1648575	1648625		30		1648575	1648625	204,0,204
chr2L	1648625	1648675		30		1648625	1648675	204,0,204
chr2L	1648675	1648725		30		1648675	1648725	204,0,204
chr2L	1648725	1648775		30		1648725	1648775	204,0,204
chr2L	1649175	1649225		30		1649175	1649225	204,0,204
chr2L	1651925	1651975		30		1651925	1651975	204,0,204
chr2L	1652125	1652175		30		1652125	1652175	204,0,204
chr2L	1652325	1652375		30		1652325	1652375	204,0,204
chr2L	1656875	1656925		30		1656875	1656925	204,0,204
chr2L	1656925	1656975		30		1656925	1656975	204,0,204
chr2L	1947975	1948025		30		1947975	1948025	204,0,204
chr2L	1948025	1948075		30		1948025	1948075	204,0,204
chr2L	1948075	1948125		30		1948075	1948125	204,0,204
chr2L	1951225	1951275		30		1951225	1951275	204,0,204
chr2L	1953025	1953075		30		1953025	1953075	204,0,204
chr2L	1953075	1953125		30		1953075	1953125	204,0,204
chr2L	1953325	1953375		30		1953325	1953375	204,0,204
chr2L	1956075	1956125		30		1956075	1956125	204,0,204
chr2L	1956125	1956175		30		1956125	1956175	204,0,204
chr2L	1956175	1956225		30		1956175	1956225	204,0,204
chr2L	1956225	1956275		30		1956225	1956275	204,0,204
chr2L	1956275	1956325		30		1956275	1956325	204,0,204
chr2L	1956325	1956375		30		1956325	1956375	204,0,204
chr2L	1958925	1958975		30		1958925	1958975	204,0,204
chr2L	1958975	1959025		30		1958975	1959025	204,0,204
chr2L	1959025	1959075		30		1959025	1959075	204,0,204
chr2L	1959425	1959475		30		1959425	1959475	204,0,204
chr2L	1962675	1962725		30		1962675	1962725	204,0,204
chr2L	1962725	1962775		30		1962725	1962775	204,0,204
chr2L	1964025	1964075		30		1964025	1964075	204,0,204
chr2L	1964075	1964125		30		1964075	1964125	204,0,204
chr2L	1964125	1964175		30		1964125	1964175	204,0,204
chr2L	1964175	1964225		30		1964175	1964225	204,0,204
chr2L	1964225	1964275		30		1964225	1964275	204,0,204
chr2L	1964275	1964325		30		1964275	1964325	204,0,204
chr2L	1964875	1964925		30		1964875	1964925	204,0,204
chr2L	1964925	1964975		30		1964925	1964975	204,0,204
chr2L	1965425	1965475		30		1965425	1965475	204,0,204
chr2L	1965475	1965525		30		1965475	1965525	204,0,204
chr2L	1965825	1965875		30		1965825	1965875	204,0,204
chr2L	1965875	1965925		30		1965875	1965925	204,0,204
chr2L	1965925	1965975		30		1965925	1965975	204,0,204
chr2L	1965975	1966025		30		1965975	1966025	204,0,204
chr2L	1966025	1966075		30		1966025	1966075	204,0,204
chr2L	1966075	1966125		30		1966075	1966125	204,0,204
chr2L	1966575	1966625		30		1966575	1966625	204,0,204
chr2L	1966625	1966675		30		1966625	1966675	204,0,204
chr2L	1966675	1966725		30		1966675	1966725	204,0,204
chr2L	1967225	1967275		30		1967225	1967275	204,0,204
chr2L	1967275	1967325		30		1967275	1967325	204,0,204
chr2L	1967325	1967375		30		1967325	1967375	204,0,204
chr2L	1967375	1967425		30		1967375	1967425	204,0,204
chr2L	1967425	1967475		30		1967425	1967475	204,0,204
chr2L	1967475	1967525		30		1967475	1967525	204,0,204
chr2L	1967825	1967875		30		1967825	1967875	204,0,204
chr2L	1967875	1967925		30		1967875	1967925	204,0,204
chr2L	1967925	1967975		30		1967925	1967975	204,0,204
chr2L	1967975	1968025		30		1967975	1968025	204,0,204
chr2L	1968025	1968075		30		1968025	1968075	204,0,204
chr2L	1968075	1968125		30		1968075	1968125	204,0,204
chr2L	1968225	1968275		30		1968225	1968275	204,0,204
chr2L	1968275	1968325		30		1968275	1968325	204,0,204
chr2L	1968325	1968375		30		1968325	1968375	204,0,204
chr2L	1968375	1968425		30		1968375	1968425	204,0,204
chr2L	1968425	1968475		30		1968425	1968475	204,0,204
chr2L	1968475	1968525		30		1968475	1968525	204,0,204
chr2L	1968725	1968775		30		1968725	1968775	204,0,204
chr2L	1969525	1969575		30		1969525	1969575	204,0,204
chr2L	1969575	1969625		30		1969575	1969625	204,0,204
chr2L	1969625	1969675		30		1969625	1969675	204,0,204
chr2L	1969675	1969725		30		1969675	1969725	204,0,204
chr2L	1969725	1969775		30		1969725	1969775	204,0,204
chr2L	1969775	1969825		30		1969775	1969825	204,0,204
chr2L	1969825	1969875		30		1969825	1969875	204,0,204
chr2L	1969875	1969925		30		1969875	1969925	204,0,204
chr2L	1969925	1969975		30		1969925	1969975	204,0,204
chr2L	1969975	1970025		30		1969975	1970025	204,0,204
chr2L	1970025	1970075		30		1970025	1970075	204,0,204
chr2L	1970075	1970125		30		1970075	1970125	204,0,204
chr2L	1970125	1970175		30		1970125	1970175	204,0,204
chr2L	1971025	1971075		30		1971025	1971075	204,0,204
chr2L	1971075	1971125		30		1971075	1971125	204,0,204
chr2L	1971125	1971175		30		1971125	1971175	204,0,204
chr2L	1971425	1971475		30		1971425	1971475	204,0,204
chr2L	1971475	1971525		30		1971475	1971525	204,0,204
chr2L	1971525	1971575		30		1971525	1971575	204,0,204
chr2L	1971575	1971625		30		1971575	1971625	204,0,204
chr2L	1971775	1971825		30		1971775	1971825	204,0,204
chr2L	1971825	1971875		30		1971825	1971875	204,0,204
chr2L	1971875	1971925		30		1971875	1971925	204,0,204
chr2L	1971925	1971975		30		1971925	1971975	204,0,204
chr2L	1971975	1972025		30		1971975	1972025	204,0,204
chr2L	2806175	2806225		30		2806175	2806225	204,0,204
chr2L	3531525	3531575		30		3531525	3531575	204,0,204
chr2L	3531575	3531625		30		3531575	3531625	204,0,204
chr2L	3531625	3531675		30		3531625	3531675	204,0,204
chr2L	3532125	3532175		30		3532125	3532175	204,0,204
chr2L	3532175	3532225		30		3532175	3532225	204,0,204
chr2L	3532225	3532275		30		3532225	3532275	204,0,204
chr2L	3532275	3532325		30		3532275	3532325	204,0,204
chr2L	3532325	3532375		30		3532325	3532375	204,0,204
chr2L	3532725	3532775		30		3532725	3532775	204,0,204
chr2L	3532775	3532825		30		3532775	3532825	204,0,204
chr2L	3532825	3532875		30		3532825	3532875	204,0,204
chr2L	3532875	3532925		30		3532875	3532925	204,0,204
chr2L	3532925	3532975		30		3532925	3532975	204,0,204
chr2L	3532975	3533025		30		3532975	3533025	204,0,204
chr2L	3533025	3533075		30		3533025	3533075	204,0,204
chr2L	3533075	3533125		30		3533075	3533125	204,0,204
chr2L	3533125	3533175		30		3533125	3533175	204,0,204
chr2L	3533175	3533225		30		3533175	3533225	204,0,204
chr2L	3533225	3533275		30		3533225	3533275	204,0,204
chr2L	3533275	3533325		30		3533275	3533325	204,0,204
chr2L	3533325	3533375		30		3533325	3533375	204,0,204
chr2L	3533375	3533425		30		3533375	3533425	204,0,204
chr2L	3533425	3533475		30		3533425	3533475	204,0,204
chr2L	3533475	3533525		30		3533475	3533525	204,0,204
chr2L	3533525	3533575		30		3533525	3533575	204,0,204
chr2L	3535825	3535875		30		3535825	3535875	204,0,204
chr2L	3535875	3535925		30		3535875	3535925	204,0,204
chr2L	3535925	3535975		30		3535925	3535975	204,0,204
chr2L	3535975	3536025		30		3535975	3536025	204,0,204
chr2L	3536075	3536125		30		3536075	3536125	204,0,204
chr2L	3536225	3536275		30		3536225	3536275	204,0,204
chr2L	3536325	3536375		30		3536325	3536375	204,0,204
chr2L	3536375	3536425		30		3536375	3536425	204,0,204
chr2L	3536425	3536475		30		3536425	3536475	204,0,204
chr2L	3536675	3536725		30		3536675	3536725	204,0,204
chr2L	3537025	3537075		30		3537025	3537075	204,0,204
chr2L	3537075	3537125		30		3537075	3537125	204,0,204
chr2L	3537125	3537175		30		3537125	3537175	204,0,204
chr2L	3537675	3537725		30		3537675	3537725	204,0,204
chr2L	3537725	3537775		30		3537725	3537775	204,0,204
chr2L	3537775	3537825		30		3537775	3537825	204,0,204
chr2L	3537825	3537875		30		3537825	3537875	204,0,204
chr2L	3538025	3538075		30		3538025	3538075	204,0,204
chr2L	3538175	3538225		30		3538175	3538225	204,0,204
chr2L	3538225	3538275		30		3538225	3538275	204,0,204
chr2L	3538275	3538325		30		3538275	3538325	204,0,204
chr2L	3538325	3538375		30		3538325	3538375	204,0,204
chr2L	3538375	3538425		30		3538375	3538425	204,0,204
chr2L	3538425	3538475		30		3538425	3538475	204,0,204
chr2L	3538525	3538575		30		3538525	3538575	204,0,204
chr2L	3538575	3538625		30		3538575	3538625	204,0,204
chr2L	3538625	3538675		30		3538625	3538675	204,0,204
chr2L	3538675	3538725		30		3538675	3538725	204,0,204
chr2L	3538775	3538825		30		3538775	3538825	204,0,204
chr2L	3538825	3538875		30		3538825	3538875	204,0,204
chr2L	3539125	3539175		30		3539125	3539175	204,0,204
chr2L	3539275	3539325		30		3539275	3539325	204,0,204
chr2L	3539325	3539375		30		3539325	3539375	204,0,204
chr2L	3539375	3539425		30		3539375	3539425	204,0,204
chr2L	3539425	3539475		30		3539425	3539475	204,0,204
chr2L	3539475	3539525		30		3539475	3539525	204,0,204
chr2L	3539525	3539575		30		3539525	3539575	204,0,204
chr2L	3539775	3539825		30		3539775	3539825	204,0,204
chr2L	3539825	3539875		30		3539825	3539875	204,0,204
chr2L	3539875	3539925		30		3539875	3539925	204,0,204
chr2L	3540625	3540675		30		3540625	3540675	204,0,204
chr2L	3540675	3540725		30		3540675	3540725	204,0,204
chr2L	3540725	3540775		30		3540725	3540775	204,0,204
chr2L	3541675	3541725		30		3541675	3541725	204,0,204
chr2L	3541875	3541925		30		3541875	3541925	204,0,204
chr2L	3541925	3541975		30		3541925	3541975	204,0,204
chr2L	3541975	3542025		30		3541975	3542025	204,0,204
chr2L	3542025	3542075		30		3542025	3542075	204,0,204
chr2L	3542275	3542325		30		3542275	3542325	204,0,204
chr2L	3542325	3542375		30		3542325	3542375	204,0,204
chr2L	3542375	3542425		30		3542375	3542425	204,0,204
chr2L	3542425	3542475		30		3542425	3542475	204,0,204
chr2L	3542475	3542525		30		3542475	3542525	204,0,204
chr2L	3542525	3542575		30		3542525	3542575	204,0,204
chr2L	3542575	3542625		30		3542575	3542625	204,0,204
chr2L	3542625	3542675		30		3542625	3542675	204,0,204
chr2L	3542675	3542725		30		3542675	3542725	204,0,204
chr2L	3542725	3542775		30		3542725	3542775	204,0,204
chr2L	3542775	3542825		30		3542775	3542825	204,0,204
chr2L	3542825	3542875		30		3542825	3542875	204,0,204
chr2L	3542875	3542925		30		3542875	3542925	204,0,204
chr2L	3542925	3542975		30		3542925	3542975	204,0,204
chr2L	3542975	3543025		30		3542975	3543025	204,0,204
chr2L	3543025	3543075		30		3543025	3543075	204,0,204
chr2L	3543075	3543125		30		3543075	3543125	204,0,204
chr2L	3545375	3545425		30		3545375	3545425	204,0,204
chr2L	3545575	3545625		30		3545575	3545625	204,0,204
chr2L	3546175	3546225		30		3546175	3546225	204,0,204
chr2L	3546525	3546575		30		3546525	3546575	204,0,204
chr2L	3546575	3546625		30		3546575	3546625	204,0,204
chr2L	3547425	3547475		30		3547425	3547475	204,0,204
chr2L	3547475	3547525		30		3547475	3547525	204,0,204
chr2L	3570825	3570875		30		3570825	3570875	204,0,204
chr2L	3576225	3576275		30		3576225	3576275	204,0,204
chr2L	3577675	3577725		30		3577675	3577725	204,0,204
chr2L	3580075	3580125		30		3580075	3580125	204,0,204
chr2L	3580125	3580175		30		3580125	3580175	204,0,204
chr2L	3580175	3580225		30		3580175	3580225	204,0,204
chr2L	3580225	3580275		30		3580225	3580275	204,0,204
chr2L	3580375	3580425		30		3580375	3580425	204,0,204
chr2L	3580425	3580475		30		3580425	3580475	204,0,204
chr2L	3580475	3580525		30		3580475	3580525	204,0,204
chr2L	3581275	3581325		30		3581275	3581325	204,0,204
chr2L	3592775	3592825		30		3592775	3592825	204,0,204
chr2L	3592825	3592875		30		3592825	3592875	204,0,204
chr2L	3593975	3594025		30		3593975	3594025	204,0,204
chr2L	3594075	3594125		30		3594075	3594125	204,0,204
chr2L	3598075	3598125		30		3598075	3598125	204,0,204
chr2L	3598125	3598175		30		3598125	3598175	204,0,204
chr2L	3599725	3599775		30		3599725	3599775	204,0,204
chr2L	3599775	3599825		30		3599775	3599825	204,0,204
chr2L	3606325	3606375		30		3606325	3606375	204,0,204
chr2L	3606375	3606425		30		3606375	3606425	204,0,204
chr2L	3606425	3606475		30		3606425	3606475	204,0,204
chr2L	3606475	3606525		30		3606475	3606525	204,0,204
chr2L	3617375	3617425		30		3617375	3617425	204,0,204
chr2L	3658325	3658375		30		3658325	3658375	204,0,204
chr2L	3658475	3658525		30		3658475	3658525	204,0,204
chr2L	3658775	3658825		30		3658775	3658825	204,0,204
chr2L	3658825	3658875		30		3658825	3658875	204,0,204
chr2L	3658875	3658925		30		3658875	3658925	204,0,204
chr2L	3659475	3659525		30		3659475	3659525	204,0,204
chr2L	3659525	3659575		30		3659525	3659575	204,0,204
chr2L	3659875	3659925		30		3659875	3659925	204,0,204
chr2L	3660575	3660625		30		3660575	3660625	204,0,204
chr2L	3660625	3660675		30		3660625	3660675	204,0,204
chr2L	3660675	3660725		30		3660675	3660725	204,0,204
chr2L	3660725	3660775		30		3660725	3660775	204,0,204
chr2L	3660775	3660825		30		3660775	3660825	204,0,204
chr2L	3660825	3660875		30		3660825	3660875	204,0,204
chr2L	3660875	3660925		30		3660875	3660925	204,0,204
chr2L	3660925	3660975		30		3660925	3660975	204,0,204
chr2L	3660975	3661025		30		3660975	3661025	204,0,204
chr2L	3661025	3661075		30		3661025	3661075	204,0,204
chr2L	3661125	3661175		30		3661125	3661175	204,0,204
chr2L	3661625	3661675		30		3661625	3661675	204,0,204
chr2L	3661675	3661725		30		3661675	3661725	204,0,204
chr2L	3661825	3661875		30		3661825	3661875	204,0,204
chr2L	3663375	3663425		30		3663375	3663425	204,0,204
chr2L	3663425	3663475		30		3663425	3663475	204,0,204
chr2L	3663675	3663725		30		3663675	3663725	204,0,204
chr2L	3663725	3663775		30		3663725	3663775	204,0,204
chr2L	3663775	3663825		30		3663775	3663825	204,0,204
chr2L	3663825	3663875		30		3663825	3663875	204,0,204
chr2L	3663875	3663925		30		3663875	3663925	204,0,204
chr2L	3664325	3664375		30		3664325	3664375	204,0,204
chr2L	3664375	3664425		30		3664375	3664425	204,0,204
chr2L	3664425	3664475		30		3664425	3664475	204,0,204
chr2L	3664475	3664525		30		3664475	3664525	204,0,204
chr2L	3664525	3664575		30		3664525	3664575	204,0,204
chr2L	3664575	3664625		30		3664575	3664625	204,0,204
chr2L	3664625	3664675		30		3664625	3664675	204,0,204
chr2L	3665075	3665125		30		3665075	3665125	204,0,204
chr2L	3666975	3667025		30		3666975	3667025	204,0,204
chr2L	3667025	3667075		30		3667025	3667075	204,0,204
chr2L	3683075	3683125		30		3683075	3683125	204,0,204
chr2L	3683125	3683175		30		3683125	3683175	204,0,204
chr2L	3824025	3824075		30		3824025	3824075	204,0,204
chr2L	3824075	3824125		30		3824075	3824125	204,0,204
chr2L	3824125	3824175		30		3824125	3824175	204,0,204
chr2L	3824675	3824725		30		3824675	3824725	204,0,204
chr2L	3824725	3824775		30		3824725	3824775	204,0,204
chr2L	3825475	3825525		30		3825475	3825525	204,0,204
chr2L	3825525	3825575		30		3825525	3825575	204,0,204
chr2L	3825575	3825625		30		3825575	3825625	204,0,204
chr2L	3825625	3825675		30		3825625	3825675	204,0,204
chr2L	3825675	3825725		30		3825675	3825725	204,0,204
chr2L	3825725	3825775		30		3825725	3825775	204,0,204
chr2L	3825775	3825825		30		3825775	3825825	204,0,204
chr2L	3826225	3826275		30		3826225	3826275	204,0,204
chr2L	3827025	3827075		30		3827025	3827075	204,0,204
chr2L	3830175	3830225		30		3830175	3830225	204,0,204
chr2L	3830225	3830275		30		3830225	3830275	204,0,204
chr2L	3831375	3831425		30		3831375	3831425	204,0,204
chr2L	3832025	3832075		30		3832025	3832075	204,0,204
chr2L	3832075	3832125		30		3832075	3832125	204,0,204
chr2L	3832125	3832175		30		3832125	3832175	204,0,204
chr2L	3832175	3832225		30		3832175	3832225	204,0,204
chr2L	3832825	3832875		30		3832825	3832875	204,0,204
chr2L	3833025	3833075		30		3833025	3833075	204,0,204
chr2L	3833075	3833125		30		3833075	3833125	204,0,204
chr2L	3833125	3833175		30		3833125	3833175	204,0,204
chr2L	3833175	3833225		30		3833175	3833225	204,0,204
chr2L	3833225	3833275		30		3833225	3833275	204,0,204
chr2L	3833375	3833425		30		3833375	3833425	204,0,204
chr2L	3833925	3833975		30		3833925	3833975	204,0,204
chr2L	3833975	3834025		30		3833975	3834025	204,0,204
chr2L	3834025	3834075		30		3834025	3834075	204,0,204
chr2L	3834075	3834125		30		3834075	3834125	204,0,204
chr2L	3834575	3834625		30		3834575	3834625	204,0,204
chr2L	3834625	3834675		30		3834625	3834675	204,0,204
chr2L	3834675	3834725		30		3834675	3834725	204,0,204
chr2L	3834725	3834775		30		3834725	3834775	204,0,204
chr2L	3834775	3834825		30		3834775	3834825	204,0,204
chr2L	3834825	3834875		30		3834825	3834875	204,0,204
chr2L	3834875	3834925		30		3834875	3834925	204,0,204
chr2L	3834925	3834975		30		3834925	3834975	204,0,204
chr2L	3835775	3835825		30		3835775	3835825	204,0,204
chr2L	3835825	3835875		30		3835825	3835875	204,0,204
chr2L	3835875	3835925		30		3835875	3835925	204,0,204
chr2L	3835925	3835975		30		3835925	3835975	204,0,204
chr2L	3837025	3837075		30		3837025	3837075	204,0,204
chr2L	3837075	3837125		30		3837075	3837125	204,0,204
chr2L	3837125	3837175		30		3837125	3837175	204,0,204
chr2L	3837175	3837225		30		3837175	3837225	204,0,204
chr2L	3837225	3837275		30		3837225	3837275	204,0,204
chr2L	3837625	3837675		30		3837625	3837675	204,0,204
chr2L	3837675	3837725		30		3837675	3837725	204,0,204
chr2L	3837725	3837775		30		3837725	3837775	204,0,204
chr2L	3837775	3837825		30		3837775	3837825	204,0,204
chr2L	3837825	3837875		30		3837825	3837875	204,0,204
chr2L	3837875	3837925		30		3837875	3837925	204,0,204
chr2L	3837925	3837975		30		3837925	3837975	204,0,204
chr2L	3837975	3838025		30		3837975	3838025	204,0,204
chr2L	3838025	3838075		30		3838025	3838075	204,0,204
chr2L	3838075	3838125		30		3838075	3838125	204,0,204
chr2L	3838125	3838175		30		3838125	3838175	204,0,204
chr2L	3838175	3838225		30		3838175	3838225	204,0,204
chr2L	3838675	3838725		30		3838675	3838725	204,0,204
chr2L	3838725	3838775		30		3838725	3838775	204,0,204
chr2L	3840175	3840225		30		3840175	3840225	204,0,204
chr2L	3840225	3840275		30		3840225	3840275	204,0,204
chr2L	3840275	3840325		30		3840275	3840325	204,0,204
chr2L	3840325	3840375		30		3840325	3840375	204,0,204
chr2L	3840375	3840425		30		3840375	3840425	204,0,204
chr2L	3842025	3842075		30		3842025	3842075	204,0,204
chr2L	3843025	3843075		30		3843025	3843075	204,0,204
chr2L	3843075	3843125		30		3843075	3843125	204,0,204
chr2L	3843125	3843175		30		3843125	3843175	204,0,204
chr2L	3843175	3843225		30		3843175	3843225	204,0,204
chr2L	3844075	3844125		30		3844075	3844125	204,0,204
chr2L	3844975	3845025		30		3844975	3845025	204,0,204
chr2L	3845025	3845075		30		3845025	3845075	204,0,204
chr2L	3850625	3850675		30		3850625	3850675	204,0,204
chr2L	3850675	3850725		30		3850675	3850725	204,0,204
chr2L	3857025	3857075		30		3857025	3857075	204,0,204
chr2L	5397025	5397075		30		5397025	5397075	204,0,204
chr2L	5397125	5397175		30		5397125	5397175	204,0,204
chr2L	5397175	5397225		30		5397175	5397225	204,0,204
chr2L	5397225	5397275		30		5397225	5397275	204,0,204
chr2L	5397275	5397325		30		5397275	5397325	204,0,204
chr2L	5397875	5397925		30		5397875	5397925	204,0,204
chr2L	5397925	5397975		30		5397925	5397975	204,0,204
chr2L	5397975	5398025		30		5397975	5398025	204,0,204
chr2L	5402275	5402325		30		5402275	5402325	204,0,204
chr2L	5404575	5404625		30		5404575	5404625	204,0,204
chr2L	5404625	5404675		30		5404625	5404675	204,0,204
chr2L	5404675	5404725		30		5404675	5404725	204,0,204
chr2L	5404725	5404775		30		5404725	5404775	204,0,204
chr2L	5405125	5405175		30		5405125	5405175	204,0,204
chr2L	5405175	5405225		30		5405175	5405225	204,0,204
chr2L	5405225	5405275		30		5405225	5405275	204,0,204
chr2L	5405275	5405325		30		5405275	5405325	204,0,204
chr2L	5405325	5405375		30		5405325	5405375	204,0,204
chr2L	5405875	5405925		30		5405875	5405925	204,0,204
chr2L	5405925	5405975		30		5405925	5405975	204,0,204
chr2L	5406275	5406325		30		5406275	5406325	204,0,204
chr2L	5406325	5406375		30		5406325	5406375	204,0,204
chr2L	5406375	5406425		30		5406375	5406425	204,0,204
chr2L	5406825	5406875		30		5406825	5406875	204,0,204
chr2L	5406875	5406925		30		5406875	5406925	204,0,204
chr2L	5406925	5406975		30		5406925	5406975	204,0,204
chr2L	5406975	5407025		30		5406975	5407025	204,0,204
chr2L	5408025	5408075		30		5408025	5408075	204,0,204
chr2L	5408425	5408475		30		5408425	5408475	204,0,204
chr2L	5408475	5408525		30		5408475	5408525	204,0,204
chr2L	5408525	5408575		30		5408525	5408575	204,0,204
chr2L	5408575	5408625		30		5408575	5408625	204,0,204
chr2L	5409475	5409525		30		5409475	5409525	204,0,204
chr2L	5410675	5410725		30		5410675	5410725	204,0,204
chr2L	5410725	5410775		30		5410725	5410775	204,0,204
chr2L	5410775	5410825		30		5410775	5410825	204,0,204
chr2L	5410825	5410875		30		5410825	5410875	204,0,204
chr2L	5410875	5410925		30		5410875	5410925	204,0,204
chr2L	5410975	5411025		30		5410975	5411025	204,0,204
chr2L	5411025	5411075		30		5411025	5411075	204,0,204
chr2L	5411075	5411125		30		5411075	5411125	204,0,204
chr2L	5411275	5411325		30		5411275	5411325	204,0,204
chr2L	5411325	5411375		30		5411325	5411375	204,0,204
chr2L	5411375	5411425		30		5411375	5411425	204,0,204
chr2L	5411975	5412025		30		5411975	5412025	204,0,204
chr2L	5412025	5412075		30		5412025	5412075	204,0,204
chr2L	5412075	5412125		30		5412075	5412125	204,0,204
chr2L	5412125	5412175		30		5412125	5412175	204,0,204
chr2L	5412225	5412275		30		5412225	5412275	204,0,204
chr2L	5412275	5412325		30		5412275	5412325	204,0,204
chr2L	5412325	5412375		30		5412325	5412375	204,0,204
chr2L	5412375	5412425		30		5412375	5412425	204,0,204
chr2L	5415325	5415375		30		5415325	5415375	204,0,204
chr2L	5415375	5415425		30		5415375	5415425	204,0,204
chr2L	5415425	5415475		30		5415425	5415475	204,0,204
chr2L	5415475	5415525		30		5415475	5415525	204,0,204
chr2L	5415825	5415875		30		5415825	5415875	204,0,204
chr2L	5417075	5417125		30		5417075	5417125	204,0,204
chr2L	5417125	5417175		30		5417125	5417175	204,0,204
chr2L	5417175	5417225		30		5417175	5417225	204,0,204
chr2L	5417225	5417275		30		5417225	5417275	204,0,204
chr2L	5417275	5417325		30		5417275	5417325	204,0,204
chr2L	5419125	5419175		30		5419125	5419175	204,0,204
chr2L	5419175	5419225		30		5419175	5419225	204,0,204
chr2L	5419225	5419275		30		5419225	5419275	204,0,204
chr2L	5419275	5419325		30		5419275	5419325	204,0,204
chr2L	5419325	5419375		30		5419325	5419375	204,0,204
chr2L	5419375	5419425		30		5419375	5419425	204,0,204
chr2L	5419675	5419725		30		5419675	5419725	204,0,204
chr2L	5422825	5422875		30		5422825	5422875	204,0,204
chr2L	5422875	5422925		30		5422875	5422925	204,0,204
chr2L	5423175	5423225		30		5423175	5423225	204,0,204
chr2L	5423225	5423275		30		5423225	5423275	204,0,204
chr2L	5423275	5423325		30		5423275	5423325	204,0,204
chr2L	5423325	5423375		30		5423325	5423375	204,0,204
chr2L	5423375	5423425		30		5423375	5423425	204,0,204
chr2L	5423425	5423475		30		5423425	5423475	204,0,204
chr2L	5423475	5423525		30		5423475	5423525	204,0,204
chr2L	5423525	5423575		30		5423525	5423575	204,0,204
chr2L	5423825	5423875		30		5423825	5423875	204,0,204
chr2L	5423875	5423925		30		5423875	5423925	204,0,204
chr2L	5423975	5424025		30		5423975	5424025	204,0,204
chr2L	5424625	5424675		30		5424625	5424675	204,0,204
chr2L	5424875	5424925		30		5424875	5424925	204,0,204
chr2L	5424925	5424975		30		5424925	5424975	204,0,204
chr2L	5429575	5429625		30		5429575	5429625	204,0,204
chr2L	5430675	5430725		30		5430675	5430725	204,0,204
chr2L	5431325	5431375		30		5431325	5431375	204,0,204
chr2L	5431375	5431425		30		5431375	5431425	204,0,204
chr2L	5433375	5433425		30		5433375	5433425	204,0,204
chr2L	5433425	5433475		30		5433425	5433475	204,0,204
chr2L	5437225	5437275		30		5437225	5437275	204,0,204
chr2L	5437275	5437325		30		5437275	5437325	204,0,204
chr2L	5437325	5437375		30		5437325	5437375	204,0,204
chr2L	5438925	5438975		30		5438925	5438975	204,0,204
chr2L	5439925	5439975		30		5439925	5439975	204,0,204
chr2L	5439975	5440025		30		5439975	5440025	204,0,204
chr2L	5440025	5440075		30		5440025	5440075	204,0,204
chr2L	5440075	5440125		30		5440075	5440125	204,0,204
chr2L	5443125	5443175		30		5443125	5443175	204,0,204
chr2L	5443175	5443225		30		5443175	5443225	204,0,204
chr2L	5443225	5443275		30		5443225	5443275	204,0,204
chr2L	5444325	5444375		30		5444325	5444375	204,0,204
chr2L	5445425	5445475		30		5445425	5445475	204,0,204
chr2L	5445475	5445525		30		5445475	5445525	204,0,204
chr2L	5447125	5447175		30		5447125	5447175	204,0,204
chr2L	5448925	5448975		30		5448925	5448975	204,0,204
chr2L	5449375	5449425		30		5449375	5449425	204,0,204
chr2L	5449825	5449875		30		5449825	5449875	204,0,204
chr2L	5450475	5450525		30		5450475	5450525	204,0,204
chr2L	5451325	5451375		30		5451325	5451375	204,0,204
chr2L	5451375	5451425		30		5451375	5451425	204,0,204
chr2L	5451425	5451475		30		5451425	5451475	204,0,204
chr2L	5451475	5451525		30		5451475	5451525	204,0,204
chr2L	5451525	5451575		30		5451525	5451575	204,0,204
chr2L	5451575	5451625		30		5451575	5451625	204,0,204
chr2L	5452875	5452925		30		5452875	5452925	204,0,204
chr2L	5454325	5454375		30		5454325	5454375	204,0,204
chr2L	5454375	5454425		30		5454375	5454425	204,0,204
chr2L	5454425	5454475		30		5454425	5454475	204,0,204
chr2L	5454475	5454525		30		5454475	5454525	204,0,204
chr2L	5455325	5455375		30		5455325	5455375	204,0,204
chr2L	5457275	5457325		30		5457275	5457325	204,0,204
chr2L	5457925	5457975		30		5457925	5457975	204,0,204
chr2L	5457975	5458025		30		5457975	5458025	204,0,204
chr2L	5458025	5458075		30		5458025	5458075	204,0,204
chr2L	5458375	5458425		30		5458375	5458425	204,0,204
chr2L	5459075	5459125		30		5459075	5459125	204,0,204
chr2L	5459125	5459175		30		5459125	5459175	204,0,204
chr2L	5459225	5459275		30		5459225	5459275	204,0,204
chr2L	5462425	5462475		30		5462425	5462475	204,0,204
chr2L	5462475	5462525		30		5462475	5462525	204,0,204
chr2L	5463625	5463675		30		5463625	5463675	204,0,204
chr2L	5463675	5463725		30		5463675	5463725	204,0,204
chr2L	5463725	5463775		30		5463725	5463775	204,0,204
chr2L	5463775	5463825		30		5463775	5463825	204,0,204
chr2L	5463825	5463875		30		5463825	5463875	204,0,204
chr2L	5463875	5463925		30		5463875	5463925	204,0,204
chr2L	5463925	5463975		30		5463925	5463975	204,0,204
chr2L	5464175	5464225		30		5464175	5464225	204,0,204
chr2L	5464225	5464275		30		5464225	5464275	204,0,204
chr2L	5464375	5464425		30		5464375	5464425	204,0,204
chr2L	5464425	5464475		30		5464425	5464475	204,0,204
chr2L	5464475	5464525		30		5464475	5464525	204,0,204
chr2L	5464525	5464575		30		5464525	5464575	204,0,204
chr2L	5464575	5464625		30		5464575	5464625	204,0,204
chr2L	5464625	5464675		30		5464625	5464675	204,0,204
chr2L	5464675	5464725		30		5464675	5464725	204,0,204
chr2L	5464725	5464775		30		5464725	5464775	204,0,204
chr2L	5464975	5465025		30		5464975	5465025	204,0,204
chr2L	5465025	5465075		30		5465025	5465075	204,0,204
chr2L	5465075	5465125		30		5465075	5465125	204,0,204
chr2L	5465175	5465225		30		5465175	5465225	204,0,204
chr2L	5465225	5465275		30		5465225	5465275	204,0,204
chr2L	5468275	5468325		30		5468275	5468325	204,0,204
chr2L	5468375	5468425		30		5468375	5468425	204,0,204
chr2L	5468425	5468475		30		5468425	5468475	204,0,204
chr2L	5469175	5469225		30		5469175	5469225	204,0,204
chr2L	5469225	5469275		30		5469225	5469275	204,0,204
chr2L	5469275	5469325		30		5469275	5469325	204,0,204
chr2L	5469325	5469375		30		5469325	5469375	204,0,204
chr2L	5477125	5477175		30		5477125	5477175	204,0,204
chr2L	5477175	5477225		30		5477175	5477225	204,0,204
chr2L	5477225	5477275		30		5477225	5477275	204,0,204
chr2L	5477275	5477325		30		5477275	5477325	204,0,204
chr2L	5490575	5490625		30		5490575	5490625	204,0,204
chr2L	5495825	5495875		30		5495825	5495875	204,0,204
chr2L	5495875	5495925		30		5495875	5495925	204,0,204
chr2L	6537175	6537225		30		6537175	6537225	204,0,204
chr2L	6542925	6542975		30		6542925	6542975	204,0,204
chr2L	6543025	6543075		30		6543025	6543075	204,0,204
chr2L	6546825	6546875		30		6546825	6546875	204,0,204
chr2L	6546875	6546925		30		6546875	6546925	204,0,204
chr2L	6546925	6546975		30		6546925	6546975	204,0,204
chr2L	6546975	6547025		30		6546975	6547025	204,0,204
chr2L	6547025	6547075		30		6547025	6547075	204,0,204
chr2L	6547175	6547225		30		6547175	6547225	204,0,204
chr2L	6547525	6547575		30		6547525	6547575	204,0,204
chr2L	6547975	6548025		30		6547975	6548025	204,0,204
chr2L	6548025	6548075		30		6548025	6548075	204,0,204
chr2L	6548375	6548425		30		6548375	6548425	204,0,204
chr2L	6548425	6548475		30		6548425	6548475	204,0,204
chr2L	6548525	6548575		30		6548525	6548575	204,0,204
chr2L	6548575	6548625		30		6548575	6548625	204,0,204
chr2L	6548625	6548675		30		6548625	6548675	204,0,204
chr2L	6550375	6550425		30		6550375	6550425	204,0,204
chr2L	6550425	6550475		30		6550425	6550475	204,0,204
chr2L	6550475	6550525		30		6550475	6550525	204,0,204
chr2L	6553025	6553075		30		6553025	6553075	204,0,204
chr2L	6553075	6553125		30		6553075	6553125	204,0,204
chr2L	6810425	6810475		30		6810425	6810475	204,0,204
chr2L	6812525	6812575		30		6812525	6812575	204,0,204
chr2L	6813975	6814025		30		6813975	6814025	204,0,204
chr2L	6814025	6814075		30		6814025	6814075	204,0,204
chr2L	6814625	6814675		30		6814625	6814675	204,0,204
chr2L	6814675	6814725		30		6814675	6814725	204,0,204
chr2L	6815075	6815125		30		6815075	6815125	204,0,204
chr2L	6815125	6815175		30		6815125	6815175	204,0,204
chr2L	6817975	6818025		30		6817975	6818025	204,0,204
chr2L	6818125	6818175		30		6818125	6818175	204,0,204
chr2L	6818225	6818275		30		6818225	6818275	204,0,204
chr2L	6818275	6818325		30		6818275	6818325	204,0,204
chr2L	6818325	6818375		30		6818325	6818375	204,0,204
chr2L	6818375	6818425		30		6818375	6818425	204,0,204
chr2L	6818425	6818475		30		6818425	6818475	204,0,204
chr2L	6818775	6818825		30		6818775	6818825	204,0,204
chr2L	6818875	6818925		30		6818875	6818925	204,0,204
chr2L	6818925	6818975		30		6818925	6818975	204,0,204
chr2L	6818975	6819025		30		6818975	6819025	204,0,204
chr2L	6819025	6819075		30		6819025	6819075	204,0,204
chr2L	6819075	6819125		30		6819075	6819125	204,0,204
chr2L	6819125	6819175		30		6819125	6819175	204,0,204
chr2L	6819925	6819975		30		6819925	6819975	204,0,204
chr2L	6819975	6820025		30		6819975	6820025	204,0,204
chr2L	6820025	6820075		30		6820025	6820075	204,0,204
chr2L	6820175	6820225		30		6820175	6820225	204,0,204
chr2L	6820225	6820275		30		6820225	6820275	204,0,204
chr2L	6820275	6820325		30		6820275	6820325	204,0,204
chr2L	6820325	6820375		30		6820325	6820375	204,0,204
chr2L	6820575	6820625		30		6820575	6820625	204,0,204
chr2L	6820625	6820675		30		6820625	6820675	204,0,204
chr2L	6820675	6820725		30		6820675	6820725	204,0,204
chr2L	6820725	6820775		30		6820725	6820775	204,0,204
chr2L	6820775	6820825		30		6820775	6820825	204,0,204
chr2L	6820825	6820875		30		6820825	6820875	204,0,204
chr2L	6820875	6820925		30		6820875	6820925	204,0,204
chr2L	6820925	6820975		30		6820925	6820975	204,0,204
chr2L	6820975	6821025		30		6820975	6821025	204,0,204
chr2L	6821025	6821075		30		6821025	6821075	204,0,204
chr2L	6821075	6821125		30		6821075	6821125	204,0,204
chr2L	6821125	6821175		30		6821125	6821175	204,0,204
chr2L	6821175	6821225		30		6821175	6821225	204,0,204
chr2L	6822075	6822125		30		6822075	6822125	204,0,204
chr2L	6822375	6822425		30		6822375	6822425	204,0,204
chr2L	6822425	6822475		30		6822425	6822475	204,0,204
chr2L	6822475	6822525		30		6822475	6822525	204,0,204
chr2L	6822525	6822575		30		6822525	6822575	204,0,204
chr2L	6822575	6822625		30		6822575	6822625	204,0,204
chr2L	6823675	6823725		30		6823675	6823725	204,0,204
chr2L	6823725	6823775		30		6823725	6823775	204,0,204
chr2L	6823825	6823875		30		6823825	6823875	204,0,204
chr2L	6824675	6824725		30		6824675	6824725	204,0,204
chr2L	6825025	6825075		30		6825025	6825075	204,0,204
chr2L	6825075	6825125		30		6825075	6825125	204,0,204
chr2L	6825475	6825525		30		6825475	6825525	204,0,204
chr2L	6826925	6826975		30		6826925	6826975	204,0,204
chr2L	6826975	6827025		30		6826975	6827025	204,0,204
chr2L	6827425	6827475		30		6827425	6827475	204,0,204
chr2L	6827475	6827525		30		6827475	6827525	204,0,204
chr2L	6827525	6827575		30		6827525	6827575	204,0,204
chr2L	6827575	6827625		30		6827575	6827625	204,0,204
chr2L	6829175	6829225		30		6829175	6829225	204,0,204
chr2L	6829225	6829275		30		6829225	6829275	204,0,204
chr2L	6829275	6829325		30		6829275	6829325	204,0,204
chr2L	6830825	6830875		30		6830825	6830875	204,0,204
chr2L	6830875	6830925		30		6830875	6830925	204,0,204
chr2L	6830925	6830975		30		6830925	6830975	204,0,204
chr2L	6831175	6831225		30		6831175	6831225	204,0,204
chr2L	6831225	6831275		30		6831225	6831275	204,0,204
chr2L	6831275	6831325		30		6831275	6831325	204,0,204
chr2L	6831825	6831875		30		6831825	6831875	204,0,204
chr2L	6832125	6832175		30		6832125	6832175	204,0,204
chr2L	6832725	6832775		30		6832725	6832775	204,0,204
chr2L	6832775	6832825		30		6832775	6832825	204,0,204
chr2L	6832825	6832875		30		6832825	6832875	204,0,204
chr2L	6832875	6832925		30		6832875	6832925	204,0,204
chr2L	6832925	6832975		30		6832925	6832975	204,0,204
chr2L	6832975	6833025		30		6832975	6833025	204,0,204
chr2L	6833025	6833075		30		6833025	6833075	204,0,204
chr2L	6833075	6833125		30		6833075	6833125	204,0,204
chr2L	6834425	6834475		30		6834425	6834475	204,0,204
chr2L	6834475	6834525		30		6834475	6834525	204,0,204
chr2L	6834525	6834575		30		6834525	6834575	204,0,204
chr2L	6835075	6835125		30		6835075	6835125	204,0,204
chr2L	6835475	6835525		30		6835475	6835525	204,0,204
chr2L	6835525	6835575		30		6835525	6835575	204,0,204
chr2L	6835875	6835925		30		6835875	6835925	204,0,204
chr2L	6836075	6836125		30		6836075	6836125	204,0,204
chr2L	6836125	6836175		30		6836125	6836175	204,0,204
chr2L	6836175	6836225		30		6836175	6836225	204,0,204
chr2L	6836225	6836275		30		6836225	6836275	204,0,204
chr2L	6836275	6836325		30		6836275	6836325	204,0,204
chr2L	6836325	6836375		30		6836325	6836375	204,0,204
chr2L	6836825	6836875		30		6836825	6836875	204,0,204
chr2L	6836875	6836925		30		6836875	6836925	204,0,204
chr2L	6836925	6836975		30		6836925	6836975	204,0,204
chr2L	6836975	6837025		30		6836975	6837025	204,0,204
chr2L	6837075	6837125		30		6837075	6837125	204,0,204
chr2L	6837125	6837175		30		6837125	6837175	204,0,204
chr2L	6837375	6837425		30		6837375	6837425	204,0,204
chr2L	6838175	6838225		30		6838175	6838225	204,0,204
chr2L	6838225	6838275		30		6838225	6838275	204,0,204
chr2L	6838275	6838325		30		6838275	6838325	204,0,204
chr2L	6840775	6840825		30		6840775	6840825	204,0,204
chr2L	6840825	6840875		30		6840825	6840875	204,0,204
chr2L	6840875	6840925		30		6840875	6840925	204,0,204
chr2L	7283125	7283175		30		7283125	7283175	204,0,204
chr2L	7283175	7283225		30		7283175	7283225	204,0,204
chr2L	7283225	7283275		30		7283225	7283275	204,0,204
chr2L	7292975	7293025		30		7292975	7293025	204,0,204
chr2L	7293025	7293075		30		7293025	7293075	204,0,204
chr2L	7300625	7300675		30		7300625	7300675	204,0,204
chr2L	7300675	7300725		30		7300675	7300725	204,0,204
chr2L	7301925	7301975		30		7301925	7301975	204,0,204
chr2L	7301975	7302025		30		7301975	7302025	204,0,204
chr2L	7302025	7302075		30		7302025	7302075	204,0,204
chr2L	7302075	7302125		30		7302075	7302125	204,0,204
chr2L	7302125	7302175		30		7302125	7302175	204,0,204
chr2L	7302175	7302225		30		7302175	7302225	204,0,204
chr2L	7302225	7302275		30		7302225	7302275	204,0,204
chr2L	7302325	7302375		30		7302325	7302375	204,0,204
chr2L	7302375	7302425		30		7302375	7302425	204,0,204
chr2L	7302675	7302725		30		7302675	7302725	204,0,204
chr2L	7302725	7302775		30		7302725	7302775	204,0,204
chr2L	7303275	7303325		30		7303275	7303325	204,0,204
chr2L	7303325	7303375		30		7303325	7303375	204,0,204
chr2L	7303575	7303625		30		7303575	7303625	204,0,204
chr2L	7303625	7303675		30		7303625	7303675	204,0,204
chr2L	7303675	7303725		30		7303675	7303725	204,0,204
chr2L	7303725	7303775		30		7303725	7303775	204,0,204
chr2L	7303775	7303825		30		7303775	7303825	204,0,204
chr2L	7303825	7303875		30		7303825	7303875	204,0,204
chr2L	7303875	7303925		30		7303875	7303925	204,0,204
chr2L	7303925	7303975		30		7303925	7303975	204,0,204
chr2L	7303975	7304025		30		7303975	7304025	204,0,204
chr2L	7304025	7304075		30		7304025	7304075	204,0,204
chr2L	7304075	7304125		30		7304075	7304125	204,0,204
chr2L	7304125	7304175		30		7304125	7304175	204,0,204
chr2L	7304175	7304225		30		7304175	7304225	204,0,204
chr2L	7305525	7305575		30		7305525	7305575	204,0,204
chr2L	7305575	7305625		30		7305575	7305625	204,0,204
chr2L	7305625	7305675		30		7305625	7305675	204,0,204
chr2L	7305675	7305725		30		7305675	7305725	204,0,204
chr2L	7305725	7305775		30		7305725	7305775	204,0,204
chr2L	7305775	7305825		30		7305775	7305825	204,0,204
chr2L	7305825	7305875		30		7305825	7305875	204,0,204
chr2L	7306275	7306325		30		7306275	7306325	204,0,204
chr2L	7306325	7306375		30		7306325	7306375	204,0,204
chr2L	7306625	7306675		30		7306625	7306675	204,0,204
chr2L	7306675	7306725		30		7306675	7306725	204,0,204
chr2L	7306725	7306775		30		7306725	7306775	204,0,204
chr2L	7307275	7307325		30		7307275	7307325	204,0,204
chr2L	7307325	7307375		30		7307325	7307375	204,0,204
chr2L	7307375	7307425		30		7307375	7307425	204,0,204
chr2L	7307425	7307475		30		7307425	7307475	204,0,204
chr2L	7307475	7307525		30		7307475	7307525	204,0,204
chr2L	7307525	7307575		30		7307525	7307575	204,0,204
chr2L	7307575	7307625		30		7307575	7307625	204,0,204
chr2L	7307625	7307675		30		7307625	7307675	204,0,204
chr2L	7307675	7307725		30		7307675	7307725	204,0,204
chr2L	7307725	7307775		30		7307725	7307775	204,0,204
chr2L	7307775	7307825		30		7307775	7307825	204,0,204
chr2L	7307875	7307925		30		7307875	7307925	204,0,204
chr2L	7307925	7307975		30		7307925	7307975	204,0,204
chr2L	7307975	7308025		30		7307975	7308025	204,0,204
chr2L	7308075	7308125		30		7308075	7308125	204,0,204
chr2L	7308525	7308575		30		7308525	7308575	204,0,204
chr2L	7308575	7308625		30		7308575	7308625	204,0,204
chr2L	7311825	7311875		30		7311825	7311875	204,0,204
chr2L	7311875	7311925		30		7311875	7311925	204,0,204
chr2L	7312225	7312275		30		7312225	7312275	204,0,204
chr2L	7313775	7313825		30		7313775	7313825	204,0,204
chr2L	7313825	7313875		30		7313825	7313875	204,0,204
chr2L	7313875	7313925		30		7313875	7313925	204,0,204
chr2L	7313925	7313975		30		7313925	7313975	204,0,204
chr2L	7313975	7314025		30		7313975	7314025	204,0,204
chr2L	7314725	7314775		30		7314725	7314775	204,0,204
chr2L	7315175	7315225		30		7315175	7315225	204,0,204
chr2L	7315225	7315275		30		7315225	7315275	204,0,204
chr2L	7327325	7327375		30		7327325	7327375	204,0,204
chr2L	7327375	7327425		30		7327375	7327425	204,0,204
chr2L	7340625	7340675		30		7340625	7340675	204,0,204
chr2L	7341125	7341175		30		7341125	7341175	204,0,204
chr2L	7354425	7354475		30		7354425	7354475	204,0,204
chr2L	7354475	7354525		30		7354475	7354525	204,0,204
chr2L	7356075	7356125		30		7356075	7356125	204,0,204
chr2L	7356125	7356175		30		7356125	7356175	204,0,204
chr2L	7356175	7356225		30		7356175	7356225	204,0,204
chr2L	7366125	7366175		30		7366125	7366175	204,0,204
chr2L	7366175	7366225		30		7366175	7366225	204,0,204
chr2L	7372275	7372325		30		7372275	7372325	204,0,204
chr2L	7372325	7372375		30		7372325	7372375	204,0,204
chr2L	7372375	7372425		30		7372375	7372425	204,0,204
chr2L	7372425	7372475		30		7372425	7372475	204,0,204
chr2L	8807225	8807275		30		8807225	8807275	204,0,204
chr2L	8807275	8807325		30		8807275	8807325	204,0,204
chr2L	8807325	8807375		30		8807325	8807375	204,0,204
chr2L	8810475	8810525		30		8810475	8810525	204,0,204
chr2L	8810525	8810575		30		8810525	8810575	204,0,204
chr2L	8814275	8814325		30		8814275	8814325	204,0,204
chr2L	8814425	8814475		30		8814425	8814475	204,0,204
chr2L	8814475	8814525		30		8814475	8814525	204,0,204
chr2L	8814525	8814575		30		8814525	8814575	204,0,204
chr2L	8817225	8817275		30		8817225	8817275	204,0,204
chr2L	8818925	8818975		30		8818925	8818975	204,0,204
chr2L	8819975	8820025		30		8819975	8820025	204,0,204
chr2L	8820025	8820075		30		8820025	8820075	204,0,204
chr2L	8820325	8820375		30		8820325	8820375	204,0,204
chr2L	8820375	8820425		30		8820375	8820425	204,0,204
chr2L	8820425	8820475		30		8820425	8820475	204,0,204
chr2L	8820475	8820525		30		8820475	8820525	204,0,204
chr2L	8820525	8820575		30		8820525	8820575	204,0,204
chr2L	8820575	8820625		30		8820575	8820625	204,0,204
chr2L	8820625	8820675		30		8820625	8820675	204,0,204
chr2L	8820675	8820725		30		8820675	8820725	204,0,204
chr2L	8821525	8821575		30		8821525	8821575	204,0,204
chr2L	8822075	8822125		30		8822075	8822125	204,0,204
chr2L	8822125	8822175		30		8822125	8822175	204,0,204
chr2L	8822175	8822225		30		8822175	8822225	204,0,204
chr2L	8822225	8822275		30		8822225	8822275	204,0,204
chr2L	8822275	8822325		30		8822275	8822325	204,0,204
chr2L	8822675	8822725		30		8822675	8822725	204,0,204
chr2L	8822725	8822775		30		8822725	8822775	204,0,204
chr2L	8822775	8822825		30		8822775	8822825	204,0,204
chr2L	8823325	8823375		30		8823325	8823375	204,0,204
chr2L	8823375	8823425		30		8823375	8823425	204,0,204
chr2L	8823425	8823475		30		8823425	8823475	204,0,204
chr2L	8823775	8823825		30		8823775	8823825	204,0,204
chr2L	8823825	8823875		30		8823825	8823875	204,0,204
chr2L	8823875	8823925		30		8823875	8823925	204,0,204
chr2L	8824075	8824125		30		8824075	8824125	204,0,204
chr2L	8824125	8824175		30		8824125	8824175	204,0,204
chr2L	8824175	8824225		30		8824175	8824225	204,0,204
chr2L	8824675	8824725		30		8824675	8824725	204,0,204
chr2L	8824725	8824775		30		8824725	8824775	204,0,204
chr2L	8824775	8824825		30		8824775	8824825	204,0,204
chr2L	8824825	8824875		30		8824825	8824875	204,0,204
chr2L	8825775	8825825		30		8825775	8825825	204,0,204
chr2L	8825825	8825875		30		8825825	8825875	204,0,204
chr2L	8825875	8825925		30		8825875	8825925	204,0,204
chr2L	8825925	8825975		30		8825925	8825975	204,0,204
chr2L	8825975	8826025		30		8825975	8826025	204,0,204
chr2L	8826025	8826075		30		8826025	8826075	204,0,204
chr2L	8826075	8826125		30		8826075	8826125	204,0,204
chr2L	8826125	8826175		30		8826125	8826175	204,0,204
chr2L	8826175	8826225		30		8826175	8826225	204,0,204
chr2L	8826225	8826275		30		8826225	8826275	204,0,204
chr2L	8826275	8826325		30		8826275	8826325	204,0,204
chr2L	8826325	8826375		30		8826325	8826375	204,0,204
chr2L	8826375	8826425		30		8826375	8826425	204,0,204
chr2L	8826425	8826475		30		8826425	8826475	204,0,204
chr2L	8826475	8826525		30		8826475	8826525	204,0,204
chr2L	8826525	8826575		30		8826525	8826575	204,0,204
chr2L	8826575	8826625		30		8826575	8826625	204,0,204
chr2L	8826975	8827025		30		8826975	8827025	204,0,204
chr2L	8827025	8827075		30		8827025	8827075	204,0,204
chr2L	8827375	8827425		30		8827375	8827425	204,0,204
chr2L	8827425	8827475		30		8827425	8827475	204,0,204
chr2L	8827475	8827525		30		8827475	8827525	204,0,204
chr2L	8827525	8827575		30		8827525	8827575	204,0,204
chr2L	8827575	8827625		30		8827575	8827625	204,0,204
chr2L	8827625	8827675		30		8827625	8827675	204,0,204
chr2L	8827675	8827725		30		8827675	8827725	204,0,204
chr2L	8827725	8827775		30		8827725	8827775	204,0,204
chr2L	8827775	8827825		30		8827775	8827825	204,0,204
chr2L	8828775	8828825		30		8828775	8828825	204,0,204
chr2L	8829525	8829575		30		8829525	8829575	204,0,204
chr2L	8829575	8829625		30		8829575	8829625	204,0,204
chr2L	8829925	8829975		30		8829925	8829975	204,0,204
chr2L	8829975	8830025		30		8829975	8830025	204,0,204
chr2L	8830025	8830075		30		8830025	8830075	204,0,204
chr2L	8830075	8830125		30		8830075	8830125	204,0,204
chr2L	8832125	8832175		30		8832125	8832175	204,0,204
chr2L	8832175	8832225		30		8832175	8832225	204,0,204
chr2L	8832475	8832525		30		8832475	8832525	204,0,204
chr2L	8832525	8832575		30		8832525	8832575	204,0,204
chr2L	8832575	8832625		30		8832575	8832625	204,0,204
chr2L	8835475	8835525		30		8835475	8835525	204,0,204
chr2L	8835525	8835575		30		8835525	8835575	204,0,204
chr2L	8835575	8835625		30		8835575	8835625	204,0,204
chr2L	8835625	8835675		30		8835625	8835675	204,0,204
chr2L	8837225	8837275		30		8837225	8837275	204,0,204
chr2L	8837275	8837325		30		8837275	8837325	204,0,204
chr2L	8837325	8837375		30		8837325	8837375	204,0,204
chr2L	8837375	8837425		30		8837375	8837425	204,0,204
chr2L	8837425	8837475		30		8837425	8837475	204,0,204
chr2L	8839675	8839725		30		8839675	8839725	204,0,204
chr2L	8843375	8843425		30		8843375	8843425	204,0,204
chr2L	8846775	8846825		30		8846775	8846825	204,0,204
chr2L	8846825	8846875		30		8846825	8846875	204,0,204
chr2L	8846875	8846925		30		8846875	8846925	204,0,204
chr2L	9608675	9608725		30		9608675	9608725	204,0,204
chr2L	9608725	9608775		30		9608725	9608775	204,0,204
chr2L	9608775	9608825		30		9608775	9608825	204,0,204
chr2L	9608825	9608875		30		9608825	9608875	204,0,204
chr2L	11220325	11220375		30		11220325	11220375	204,0,204
chr2L	11220375	11220425		30		11220375	11220425	204,0,204
chr2L	11220425	11220475		30		11220425	11220475	204,0,204
chr2L	11220725	11220775		30		11220725	11220775	204,0,204
chr2L	11220775	11220825		30		11220775	11220825	204,0,204
chr2L	11220825	11220875		30		11220825	11220875	204,0,204
chr2L	11223375	11223425		30		11223375	11223425	204,0,204
chr2L	11226625	11226675		30		11226625	11226675	204,0,204
chr2L	11226675	11226725		30		11226675	11226725	204,0,204
chr2L	11226725	11226775		30		11226725	11226775	204,0,204
chr2L	11235125	11235175		30		11235125	11235175	204,0,204
chr2L	11235175	11235225		30		11235175	11235225	204,0,204
chr2L	11235225	11235275		30		11235225	11235275	204,0,204
chr2L	11246875	11246925		30		11246875	11246925	204,0,204
chr2L	11293925	11293975		30		11293925	11293975	204,0,204
chr2L	11321625	11321675		30		11321625	11321675	204,0,204
chr2L	11350275	11350325		30		11350275	11350325	204,0,204
chr2L	11352975	11353025		30		11352975	11353025	204,0,204
chr2L	11354475	11354525		30		11354475	11354525	204,0,204
chr2L	11354825	11354875		30		11354825	11354875	204,0,204
chr2L	11355275	11355325		30		11355275	11355325	204,0,204
chr2L	11355375	11355425		30		11355375	11355425	204,0,204
chr2L	11355425	11355475		30		11355425	11355475	204,0,204
chr2L	11355925	11355975		30		11355925	11355975	204,0,204
chr2L	11355975	11356025		30		11355975	11356025	204,0,204
chr2L	11356025	11356075		30		11356025	11356075	204,0,204
chr2L	11356975	11357025		30		11356975	11357025	204,0,204
chr2L	11360425	11360475		30		11360425	11360475	204,0,204
chr2L	11360625	11360675		30		11360625	11360675	204,0,204
chr2L	11361025	11361075		30		11361025	11361075	204,0,204
chr2L	11361075	11361125		30		11361075	11361125	204,0,204
chr2L	11364075	11364125		30		11364075	11364125	204,0,204
chr2L	11369125	11369175		30		11369125	11369175	204,0,204
chr2L	11388375	11388425		30		11388375	11388425	204,0,204
chr2L	11388425	11388475		30		11388425	11388475	204,0,204
chr2L	11394625	11394675		30		11394625	11394675	204,0,204
chr2L	11400125	11400175		30		11400125	11400175	204,0,204
chr2L	11400175	11400225		30		11400175	11400225	204,0,204
chr2L	11400225	11400275		30		11400225	11400275	204,0,204
chr2L	11400275	11400325		30		11400275	11400325	204,0,204
chr2L	11400325	11400375		30		11400325	11400375	204,0,204
chr2L	11400375	11400425		30		11400375	11400425	204,0,204
chr2L	11432275	11432325		30		11432275	11432325	204,0,204
chr2L	11433325	11433375		30		11433325	11433375	204,0,204
chr2L	11440575	11440625		30		11440575	11440625	204,0,204
chr2L	11441375	11441425		30		11441375	11441425	204,0,204
chr2L	11441675	11441725		30		11441675	11441725	204,0,204
chr2L	11441775	11441825		30		11441775	11441825	204,0,204
chr2L	11441825	11441875		30		11441825	11441875	204,0,204
chr2L	11442225	11442275		30		11442225	11442275	204,0,204
chr2L	11445375	11445425		30		11445375	11445425	204,0,204
chr2L	11445425	11445475		30		11445425	11445475	204,0,204
chr2L	11445475	11445525		30		11445475	11445525	204,0,204
chr2L	11446575	11446625		30		11446575	11446625	204,0,204
chr2L	11446625	11446675		30		11446625	11446675	204,0,204
chr2L	11446675	11446725		30		11446675	11446725	204,0,204
chr2L	11446725	11446775		30		11446725	11446775	204,0,204
chr2L	11446775	11446825		30		11446775	11446825	204,0,204
chr2L	11446825	11446875		30		11446825	11446875	204,0,204
chr2L	11446875	11446925		30		11446875	11446925	204,0,204
chr2L	11446925	11446975		30		11446925	11446975	204,0,204
chr2L	11446975	11447025		30		11446975	11447025	204,0,204
chr2L	11447025	11447075		30		11447025	11447075	204,0,204
chr2L	11447075	11447125		30		11447075	11447125	204,0,204
chr2L	11453675	11453725		30		11453675	11453725	204,0,204
chr2L	11453725	11453775		30		11453725	11453775	204,0,204
chr2L	11463475	11463525		30		11463475	11463525	204,0,204
chr2L	12574975	12575025		30		12574975	12575025	204,0,204
chr2L	12580475	12580525		30		12580475	12580525	204,0,204
chr2L	12580525	12580575		30		12580525	12580575	204,0,204
chr2L	12580575	12580625		30		12580575	12580625	204,0,204
chr2L	12582825	12582875		30		12582825	12582875	204,0,204
chr2L	12582875	12582925		30		12582875	12582925	204,0,204
chr2L	12584225	12584275		30		12584225	12584275	204,0,204
chr2L	12584275	12584325		30		12584275	12584325	204,0,204
chr2L	12584325	12584375		30		12584325	12584375	204,0,204
chr2L	12584375	12584425		30		12584375	12584425	204,0,204
chr2L	12585175	12585225		30		12585175	12585225	204,0,204
chr2L	12585225	12585275		30		12585225	12585275	204,0,204
chr2L	12585275	12585325		30		12585275	12585325	204,0,204
chr2L	12585325	12585375		30		12585325	12585375	204,0,204
chr2L	12585375	12585425		30		12585375	12585425	204,0,204
chr2L	12585425	12585475		30		12585425	12585475	204,0,204
chr2L	12587525	12587575		30		12587525	12587575	204,0,204
chr2L	12587575	12587625		30		12587575	12587625	204,0,204
chr2L	12587625	12587675		30		12587625	12587675	204,0,204
chr2L	12587675	12587725		30		12587675	12587725	204,0,204
chr2L	12587925	12587975		30		12587925	12587975	204,0,204
chr2L	12589025	12589075		30		12589025	12589075	204,0,204
chr2L	12589075	12589125		30		12589075	12589125	204,0,204
chr2L	12589125	12589175		30		12589125	12589175	204,0,204
chr2L	12589175	12589225		30		12589175	12589225	204,0,204
chr2L	12589225	12589275		30		12589225	12589275	204,0,204
chr2L	12589275	12589325		30		12589275	12589325	204,0,204
chr2L	12589325	12589375		30		12589325	12589375	204,0,204
chr2L	12589375	12589425		30		12589375	12589425	204,0,204
chr2L	12589575	12589625		30		12589575	12589625	204,0,204
chr2L	12589625	12589675		30		12589625	12589675	204,0,204
chr2L	12589675	12589725		30		12589675	12589725	204,0,204
chr2L	12589725	12589775		30		12589725	12589775	204,0,204
chr2L	12589775	12589825		30		12589775	12589825	204,0,204
chr2L	12589825	12589875		30		12589825	12589875	204,0,204
chr2L	12590025	12590075		30		12590025	12590075	204,0,204
chr2L	12590075	12590125		30		12590075	12590125	204,0,204
chr2L	12590175	12590225		30		12590175	12590225	204,0,204
chr2L	12590275	12590325		30		12590275	12590325	204,0,204
chr2L	12593075	12593125		30		12593075	12593125	204,0,204
chr2L	12593125	12593175		30		12593125	12593175	204,0,204
chr2L	12593375	12593425		30		12593375	12593425	204,0,204
chr2L	12593425	12593475		30		12593425	12593475	204,0,204
chr2L	12593475	12593525		30		12593475	12593525	204,0,204
chr2L	12593525	12593575		30		12593525	12593575	204,0,204
chr2L	12593575	12593625		30		12593575	12593625	204,0,204
chr2L	12594925	12594975		30		12594925	12594975	204,0,204
chr2L	12594975	12595025		30		12594975	12595025	204,0,204
chr2L	12595025	12595075		30		12595025	12595075	204,0,204
chr2L	12595825	12595875		30		12595825	12595875	204,0,204
chr2L	12596575	12596625		30		12596575	12596625	204,0,204
chr2L	12596625	12596675		30		12596625	12596675	204,0,204
chr2L	12600225	12600275		30		12600225	12600275	204,0,204
chr2L	12608625	12608675		30		12608625	12608675	204,0,204
chr2L	12610225	12610275		30		12610225	12610275	204,0,204
chr2L	12610275	12610325		30		12610275	12610325	204,0,204
chr2L	12610575	12610625		30		12610575	12610625	204,0,204
chr2L	12610625	12610675		30		12610625	12610675	204,0,204
chr2L	12610675	12610725		30		12610675	12610725	204,0,204
chr2L	12610725	12610775		30		12610725	12610775	204,0,204
chr2L	12610775	12610825		30		12610775	12610825	204,0,204
chr2L	12611025	12611075		30		12611025	12611075	204,0,204
chr2L	12611075	12611125		30		12611075	12611125	204,0,204
chr2L	12611125	12611175		30		12611125	12611175	204,0,204
chr2L	12611175	12611225		30		12611175	12611225	204,0,204
chr2L	12611225	12611275		30		12611225	12611275	204,0,204
chr2L	12611275	12611325		30		12611275	12611325	204,0,204
chr2L	12611975	12612025		30		12611975	12612025	204,0,204
chr2L	12612025	12612075		30		12612025	12612075	204,0,204
chr2L	12612625	12612675		30		12612625	12612675	204,0,204
chr2L	12618825	12618875		30		12618825	12618875	204,0,204
chr2L	12618975	12619025		30		12618975	12619025	204,0,204
chr2L	12619675	12619725		30		12619675	12619725	204,0,204
chr2L	12619725	12619775		30		12619725	12619775	204,0,204
chr2L	12619775	12619825		30		12619775	12619825	204,0,204
chr2L	12619825	12619875		30		12619825	12619875	204,0,204
chr2L	12620075	12620125		30		12620075	12620125	204,0,204
chr2L	12620975	12621025		30		12620975	12621025	204,0,204
chr2L	12621025	12621075		30		12621025	12621075	204,0,204
chr2L	12621075	12621125		30		12621075	12621125	204,0,204
chr2L	12621125	12621175		30		12621125	12621175	204,0,204
chr2L	12621475	12621525		30		12621475	12621525	204,0,204
chr2L	12621925	12621975		30		12621925	12621975	204,0,204
chr2L	12621975	12622025		30		12621975	12622025	204,0,204
chr2L	12622025	12622075		30		12622025	12622075	204,0,204
chr2L	12622175	12622225		30		12622175	12622225	204,0,204
chr2L	12622225	12622275		30		12622225	12622275	204,0,204
chr2L	12622275	12622325		30		12622275	12622325	204,0,204
chr2L	12622325	12622375		30		12622325	12622375	204,0,204
chr2L	12622375	12622425		30		12622375	12622425	204,0,204
chr2L	12622425	12622475		30		12622425	12622475	204,0,204
chr2L	12623375	12623425		30		12623375	12623425	204,0,204
chr2L	12623425	12623475		30		12623425	12623475	204,0,204
chr2L	12623475	12623525		30		12623475	12623525	204,0,204
chr2L	12623525	12623575		30		12623525	12623575	204,0,204
chr2L	12623575	12623625		30		12623575	12623625	204,0,204
chr2L	12623625	12623675		30		12623625	12623675	204,0,204
chr2L	12623925	12623975		30		12623925	12623975	204,0,204
chr2L	12623975	12624025		30		12623975	12624025	204,0,204
chr2L	12624025	12624075		30		12624025	12624075	204,0,204
chr2L	12624125	12624175		30		12624125	12624175	204,0,204
chr2L	12624225	12624275		30		12624225	12624275	204,0,204
chr2L	12624775	12624825		30		12624775	12624825	204,0,204
chr2L	12624825	12624875		30		12624825	12624875	204,0,204
chr2L	12624925	12624975		30		12624925	12624975	204,0,204
chr2L	12625325	12625375		30		12625325	12625375	204,0,204
chr2L	12626275	12626325		30		12626275	12626325	204,0,204
chr2L	12629275	12629325		30		12629275	12629325	204,0,204
chr2L	12629325	12629375		30		12629325	12629375	204,0,204
chr2L	12629375	12629425		30		12629375	12629425	204,0,204
chr2L	12629425	12629475		30		12629425	12629475	204,0,204
chr2L	12629475	12629525		30		12629475	12629525	204,0,204
chr2L	12629525	12629575		30		12629525	12629575	204,0,204
chr2L	12632825	12632875		30		12632825	12632875	204,0,204
chr2L	12645625	12645675		30		12645625	12645675	204,0,204
chr2L	12645675	12645725		30		12645675	12645725	204,0,204
chr2L	12646275	12646325		30		12646275	12646325	204,0,204
chr2L	12646325	12646375		30		12646325	12646375	204,0,204
chr2L	12649525	12649575		30		12649525	12649575	204,0,204
chr2L	12649575	12649625		30		12649575	12649625	204,0,204
chr2L	12649625	12649675		30		12649625	12649675	204,0,204
chr2L	12649675	12649725		30		12649675	12649725	204,0,204
chr2L	12651825	12651875		30		12651825	12651875	204,0,204
chr2L	12651875	12651925		30		12651875	12651925	204,0,204
chr2L	12651925	12651975		30		12651925	12651975	204,0,204
chr2L	12651975	12652025		30		12651975	12652025	204,0,204
chr2L	12652075	12652125		30		12652075	12652125	204,0,204
chr2L	12652125	12652175		30		12652125	12652175	204,0,204
chr2L	12653225	12653275		30		12653225	12653275	204,0,204
chr2L	12654325	12654375		30		12654325	12654375	204,0,204
chr2L	12654375	12654425		30		12654375	12654425	204,0,204
chr2L	12654425	12654475		30		12654425	12654475	204,0,204
chr2L	12654975	12655025		30		12654975	12655025	204,0,204
chr2L	12655025	12655075		30		12655025	12655075	204,0,204
chr2L	12655325	12655375		30		12655325	12655375	204,0,204
chr2L	12656825	12656875		30		12656825	12656875	204,0,204
chr2L	12656875	12656925		30		12656875	12656925	204,0,204
chr2L	12656925	12656975		30		12656925	12656975	204,0,204
chr2L	12656975	12657025		30		12656975	12657025	204,0,204
chr2L	12657025	12657075		30		12657025	12657075	204,0,204
chr2L	12657175	12657225		30		12657175	12657225	204,0,204
chr2L	12658475	12658525		30		12658475	12658525	204,0,204
chr2L	12663475	12663525		30		12663475	12663525	204,0,204
chr2L	12663525	12663575		30		12663525	12663575	204,0,204
chr2L	12663575	12663625		30		12663575	12663625	204,0,204
chr2L	12663625	12663675		30		12663625	12663675	204,0,204
chr2L	12663675	12663725		30		12663675	12663725	204,0,204
chr2L	12665425	12665475		30		12665425	12665475	204,0,204
chr2L	12675825	12675875		30		12675825	12675875	204,0,204
chr2L	12678675	12678725		30		12678675	12678725	204,0,204
chr2L	14388575	14388625		30		14388575	14388625	204,0,204
chr2L	14388625	14388675		30		14388625	14388675	204,0,204
chr2L	14388675	14388725		30		14388675	14388725	204,0,204
chr2L	14388725	14388775		30		14388725	14388775	204,0,204
chr2L	14388875	14388925		30		14388875	14388925	204,0,204
chr2L	14407775	14407825		30		14407775	14407825	204,0,204
chr2L	14407825	14407875		30		14407825	14407875	204,0,204
chr2L	14410675	14410725		30		14410675	14410725	204,0,204
chr2L	14410975	14411025		30		14410975	14411025	204,0,204
chr2L	14411025	14411075		30		14411025	14411075	204,0,204
chr2L	14411075	14411125		30		14411075	14411125	204,0,204
chr2L	14411125	14411175		30		14411125	14411175	204,0,204
chr2L	14411175	14411225		30		14411175	14411225	204,0,204
chr2L	14411225	14411275		30		14411225	14411275	204,0,204
chr2L	14411325	14411375		30		14411325	14411375	204,0,204
chr2L	14411375	14411425		30		14411375	14411425	204,0,204
chr2L	14411425	14411475		30		14411425	14411475	204,0,204
chr2L	14411475	14411525		30		14411475	14411525	204,0,204
chr2L	14411525	14411575		30		14411525	14411575	204,0,204
chr2L	14411575	14411625		30		14411575	14411625	204,0,204
chr2L	14411875	14411925		30		14411875	14411925	204,0,204
chr2L	14411925	14411975		30		14411925	14411975	204,0,204
chr2L	14411975	14412025		30		14411975	14412025	204,0,204
chr2L	14412175	14412225		30		14412175	14412225	204,0,204
chr2L	14412225	14412275		30		14412225	14412275	204,0,204
chr2L	14412275	14412325		30		14412275	14412325	204,0,204
chr2L	14446825	14446875		30		14446825	14446875	204,0,204
chr2L	14447025	14447075		30		14447025	14447075	204,0,204
chr2L	14447075	14447125		30		14447075	14447125	204,0,204
chr2L	14447125	14447175		30		14447125	14447175	204,0,204
chr2L	14449475	14449525		30		14449475	14449525	204,0,204
chr2L	14449625	14449675		30		14449625	14449675	204,0,204
chr2L	14449675	14449725		30		14449675	14449725	204,0,204
chr2L	14449725	14449775		30		14449725	14449775	204,0,204
chr2L	14472225	14472275		30		14472225	14472275	204,0,204
chr2L	14472275	14472325		30		14472275	14472325	204,0,204
chr2L	14472325	14472375		30		14472325	14472375	204,0,204
chr2L	14475725	14475775		30		14475725	14475775	204,0,204
chr2L	14480975	14481025		30		14480975	14481025	204,0,204
chr2L	14482525	14482575		30		14482525	14482575	204,0,204
chr2L	14484325	14484375		30		14484325	14484375	204,0,204
chr2L	14484375	14484425		30		14484375	14484425	204,0,204
chr2L	14484425	14484475		30		14484425	14484475	204,0,204
chr2L	14484475	14484525		30		14484475	14484525	204,0,204
chr2L	14484575	14484625		30		14484575	14484625	204,0,204
chr2L	14484875	14484925		30		14484875	14484925	204,0,204
chr2L	14485275	14485325		30		14485275	14485325	204,0,204
chr2L	14485325	14485375		30		14485325	14485375	204,0,204
chr2L	14485375	14485425		30		14485375	14485425	204,0,204
chr2L	14485425	14485475		30		14485425	14485475	204,0,204
chr2L	14485525	14485575		30		14485525	14485575	204,0,204
chr2L	14486525	14486575		30		14486525	14486575	204,0,204
chr2L	14486575	14486625		30		14486575	14486625	204,0,204
chr2L	14486625	14486675		30		14486625	14486675	204,0,204
chr2L	14486675	14486725		30		14486675	14486725	204,0,204
chr2L	14487925	14487975		30		14487925	14487975	204,0,204
chr2L	14487975	14488025		30		14487975	14488025	204,0,204
chr2L	14488025	14488075		30		14488025	14488075	204,0,204
chr2L	14488075	14488125		30		14488075	14488125	204,0,204
chr2L	14488125	14488175		30		14488125	14488175	204,0,204
chr2L	14489425	14489475		30		14489425	14489475	204,0,204
chr2L	14489525	14489575		30		14489525	14489575	204,0,204
chr2L	14489675	14489725		30		14489675	14489725	204,0,204
chr2L	14489725	14489775		30		14489725	14489775	204,0,204
chr2L	14489775	14489825		30		14489775	14489825	204,0,204
chr2L	14491225	14491275		30		14491225	14491275	204,0,204
chr2L	14491275	14491325		30		14491275	14491325	204,0,204
chr2L	14491325	14491375		30		14491325	14491375	204,0,204
chr2L	14491375	14491425		30		14491375	14491425	204,0,204
chr2L	14491425	14491475		30		14491425	14491475	204,0,204
chr2L	14491475	14491525		30		14491475	14491525	204,0,204
chr2L	14491525	14491575		30		14491525	14491575	204,0,204
chr2L	14491575	14491625		30		14491575	14491625	204,0,204
chr2L	14491625	14491675		30		14491625	14491675	204,0,204
chr2L	14491675	14491725		30		14491675	14491725	204,0,204
chr2L	14491725	14491775		30		14491725	14491775	204,0,204
chr2L	14491775	14491825		30		14491775	14491825	204,0,204
chr2L	14491825	14491875		30		14491825	14491875	204,0,204
chr2L	14491875	14491925		30		14491875	14491925	204,0,204
chr2L	14491925	14491975		30		14491925	14491975	204,0,204
chr2L	14491975	14492025		30		14491975	14492025	204,0,204
chr2L	14492025	14492075		30		14492025	14492075	204,0,204
chr2L	14492075	14492125		30		14492075	14492125	204,0,204
chr2L	14492125	14492175		30		14492125	14492175	204,0,204
chr2L	14492275	14492325		30		14492275	14492325	204,0,204
chr2L	14492675	14492725		30		14492675	14492725	204,0,204
chr2L	14492725	14492775		30		14492725	14492775	204,0,204
chr2L	14492775	14492825		30		14492775	14492825	204,0,204
chr2L	14492825	14492875		30		14492825	14492875	204,0,204
chr2L	14493125	14493175		30		14493125	14493175	204,0,204
chr2L	14493175	14493225		30		14493175	14493225	204,0,204
chr2L	14493225	14493275		30		14493225	14493275	204,0,204
chr2L	14493275	14493325		30		14493275	14493325	204,0,204
chr2L	14493325	14493375		30		14493325	14493375	204,0,204
chr2L	14493375	14493425		30		14493375	14493425	204,0,204
chr2L	14493425	14493475		30		14493425	14493475	204,0,204
chr2L	14494775	14494825		30		14494775	14494825	204,0,204
chr2L	14498225	14498275		30		14498225	14498275	204,0,204
chr2L	14499375	14499425		30		14499375	14499425	204,0,204
chr2L	14512325	14512375		30		14512325	14512375	204,0,204
chr2L	14512375	14512425		30		14512375	14512425	204,0,204
chr2L	14512425	14512475		30		14512425	14512475	204,0,204
chr2L	14529225	14529275		30		14529225	14529275	204,0,204
chr2L	14540475	14540525		30		14540475	14540525	204,0,204
chr2L	14543575	14543625		30		14543575	14543625	204,0,204
chr2L	14543625	14543675		30		14543625	14543675	204,0,204
chr2L	14543675	14543725		30		14543675	14543725	204,0,204
chr2L	14554925	14554975		30		14554925	14554975	204,0,204
chr2L	14561225	14561275		30		14561225	14561275	204,0,204
chr2L	14571325	14571375		30		14571325	14571375	204,0,204
chr2L	14571375	14571425		30		14571375	14571425	204,0,204
chr2L	14571425	14571475		30		14571425	14571475	204,0,204
chr2L	14571475	14571525		30		14571475	14571525	204,0,204
chr2L	14572275	14572325		30		14572275	14572325	204,0,204
chr2L	14572375	14572425		30		14572375	14572425	204,0,204
chr2L	14572425	14572475		30		14572425	14572475	204,0,204
chr2L	14572475	14572525		30		14572475	14572525	204,0,204
chr2L	14578675	14578725		30		14578675	14578725	204,0,204
chr2L	14578725	14578775		30		14578725	14578775	204,0,204
chr2L	14578775	14578825		30		14578775	14578825	204,0,204
chr2L	14585525	14585575		30		14585525	14585575	204,0,204
chr2L	14585575	14585625		30		14585575	14585625	204,0,204
chr2L	14687925	14687975		30		14687925	14687975	204,0,204
chr2L	15105425	15105475		30		15105425	15105475	204,0,204
chr2L	15334175	15334225		30		15334175	15334225	204,0,204
chr2L	15334725	15334775		30		15334725	15334775	204,0,204
chr2L	15334775	15334825		30		15334775	15334825	204,0,204
chr2L	15334825	15334875		30		15334825	15334875	204,0,204
chr2L	15338375	15338425		30		15338375	15338425	204,0,204
chr2L	15338425	15338475		30		15338425	15338475	204,0,204
chr2L	15338475	15338525		30		15338475	15338525	204,0,204
chr2L	15424975	15425025		30		15424975	15425025	204,0,204
chr2L	15425025	15425075		30		15425025	15425075	204,0,204
chr2L	15425075	15425125		30		15425075	15425125	204,0,204
chr2L	15425125	15425175		30		15425125	15425175	204,0,204
chr2L	15425225	15425275		30		15425225	15425275	204,0,204
chr2L	16418925	16418975		30		16418925	16418975	204,0,204
chr2L	16418975	16419025		30		16418975	16419025	204,0,204
chr2L	16419025	16419075		30		16419025	16419075	204,0,204
chr2L	16419875	16419925		30		16419875	16419925	204,0,204
chr2L	16420225	16420275		30		16420225	16420275	204,0,204
chr2L	16420275	16420325		30		16420275	16420325	204,0,204
chr2L	16420325	16420375		30		16420325	16420375	204,0,204
chr2L	16420375	16420425		30		16420375	16420425	204,0,204
chr2L	16420425	16420475		30		16420425	16420475	204,0,204
chr2L	16420475	16420525		30		16420475	16420525	204,0,204
chr2L	16420525	16420575		30		16420525	16420575	204,0,204
chr2L	16420575	16420625		30		16420575	16420625	204,0,204
chr2L	16420625	16420675		30		16420625	16420675	204,0,204
chr2L	16421525	16421575		30		16421525	16421575	204,0,204
chr2L	16421875	16421925		30		16421875	16421925	204,0,204
chr2L	16421925	16421975		30		16421925	16421975	204,0,204
chr2L	16436825	16436875		30		16436825	16436875	204,0,204
chr2L	16463275	16463325		30		16463275	16463325	204,0,204
chr2L	16463325	16463375		30		16463325	16463375	204,0,204
chr2L	16470775	16470825		30		16470775	16470825	204,0,204
chr2L	16472575	16472625		30		16472575	16472625	204,0,204
chr2L	16472625	16472675		30		16472625	16472675	204,0,204
chr2L	16472675	16472725		30		16472675	16472725	204,0,204
chr2L	16474675	16474725		30		16474675	16474725	204,0,204
chr2L	16474725	16474775		30		16474725	16474775	204,0,204
chr2L	16475875	16475925		30		16475875	16475925	204,0,204
chr2L	16475925	16475975		30		16475925	16475975	204,0,204
chr2L	16478675	16478725		30		16478675	16478725	204,0,204
chr2L	16478725	16478775		30		16478725	16478775	204,0,204
chr2L	16478775	16478825		30		16478775	16478825	204,0,204
chr2L	16478875	16478925		30		16478875	16478925	204,0,204
chr2L	16478975	16479025		30		16478975	16479025	204,0,204
chr2L	16479025	16479075		30		16479025	16479075	204,0,204
chr2L	16479075	16479125		30		16479075	16479125	204,0,204
chr2L	16479125	16479175		30		16479125	16479175	204,0,204
chr2L	16479925	16479975		30		16479925	16479975	204,0,204
chr2L	16479975	16480025		30		16479975	16480025	204,0,204
chr2L	16480225	16480275		30		16480225	16480275	204,0,204
chr2L	16480675	16480725		30		16480675	16480725	204,0,204
chr2L	16481625	16481675		30		16481625	16481675	204,0,204
chr2L	16481725	16481775		30		16481725	16481775	204,0,204
chr2L	16481975	16482025		30		16481975	16482025	204,0,204
chr2L	16483275	16483325		30		16483275	16483325	204,0,204
chr2L	16483325	16483375		30		16483325	16483375	204,0,204
chr2L	16483375	16483425		30		16483375	16483425	204,0,204
chr2L	16483425	16483475		30		16483425	16483475	204,0,204
chr2L	16483475	16483525		30		16483475	16483525	204,0,204
chr2L	16483525	16483575		30		16483525	16483575	204,0,204
chr2L	16483575	16483625		30		16483575	16483625	204,0,204
chr2L	16484175	16484225		30		16484175	16484225	204,0,204
chr2L	16484475	16484525		30		16484475	16484525	204,0,204
chr2L	16484525	16484575		30		16484525	16484575	204,0,204
chr2L	16484725	16484775		30		16484725	16484775	204,0,204
chr2L	18734575	18734625		30		18734575	18734625	204,0,204
chr2L	18734625	18734675		30		18734625	18734675	204,0,204
chr2L	18734675	18734725		30		18734675	18734725	204,0,204
chr2L	18734925	18734975		30		18734925	18734975	204,0,204
chr2L	18735125	18735175		30		18735125	18735175	204,0,204
chr2L	18735175	18735225		30		18735175	18735225	204,0,204
chr2L	18739125	18739175		30		18739125	18739175	204,0,204
chr2L	18740275	18740325		30		18740275	18740325	204,0,204
chr2L	18740325	18740375		30		18740325	18740375	204,0,204
chr2L	18745075	18745125		30		18745075	18745125	204,0,204
chr2L	18745125	18745175		30		18745125	18745175	204,0,204
chr2L	18745325	18745375		30		18745325	18745375	204,0,204
chr2L	18745425	18745475		30		18745425	18745475	204,0,204
chr2L	18751675	18751725		30		18751675	18751725	204,0,204
chr2L	18793325	18793375		30		18793325	18793375	204,0,204
chr2L	18795575	18795625		30		18795575	18795625	204,0,204
chr2L	18797275	18797325		30		18797275	18797325	204,0,204
chr2L	18797325	18797375		30		18797325	18797375	204,0,204
chr2L	18797375	18797425		30		18797375	18797425	204,0,204
chr2L	18798225	18798275		30		18798225	18798275	204,0,204
chr2L	18798525	18798575		30		18798525	18798575	204,0,204
chr2L	18799475	18799525		30		18799475	18799525	204,0,204
chr2L	18799525	18799575		30		18799525	18799575	204,0,204
chr2L	18799575	18799625		30		18799575	18799625	204,0,204
chr2L	18799625	18799675		30		18799625	18799675	204,0,204
chr2L	18799775	18799825		30		18799775	18799825	204,0,204
chr2L	18799825	18799875		30		18799825	18799875	204,0,204
chr2L	18799875	18799925		30		18799875	18799925	204,0,204
chr2L	18799925	18799975		30		18799925	18799975	204,0,204
chr2L	18799975	18800025		30		18799975	18800025	204,0,204
chr2L	18800025	18800075		30		18800025	18800075	204,0,204
chr2L	18800075	18800125		30		18800075	18800125	204,0,204
chr2L	18800125	18800175		30		18800125	18800175	204,0,204
chr2L	18800175	18800225		30		18800175	18800225	204,0,204
chr2L	18800375	18800425		30		18800375	18800425	204,0,204
chr2L	18800425	18800475		30		18800425	18800475	204,0,204
chr2L	18800475	18800525		30		18800475	18800525	204,0,204
chr2L	18800525	18800575		30		18800525	18800575	204,0,204
chr2L	18800575	18800625		30		18800575	18800625	204,0,204
chr2L	18800625	18800675		30		18800625	18800675	204,0,204
chr2L	18801675	18801725		30		18801675	18801725	204,0,204
chr2L	18810025	18810075		30		18810025	18810075	204,0,204
chr2L	18864475	18864525		30		18864475	18864525	204,0,204
chr2L	18864825	18864875		30		18864825	18864875	204,0,204
chr2L	18864875	18864925		30		18864875	18864925	204,0,204
chr2L	18867725	18867775		30		18867725	18867775	204,0,204
chr2L	18867775	18867825		30		18867775	18867825	204,0,204
chr2L	18867825	18867875		30		18867825	18867875	204,0,204
chr2L	18867925	18867975		30		18867925	18867975	204,0,204
chr2L	18868025	18868075		30		18868025	18868075	204,0,204
chr2L	18869075	18869125		30		18869075	18869125	204,0,204
chr2L	18869125	18869175		30		18869125	18869175	204,0,204
chr2L	18869175	18869225		30		18869175	18869225	204,0,204
chr2L	18869225	18869275		30		18869225	18869275	204,0,204
chr2L	18870475	18870525		30		18870475	18870525	204,0,204
chr2L	18870525	18870575		30		18870525	18870575	204,0,204
chr2L	18870575	18870625		30		18870575	18870625	204,0,204
chr2L	18873325	18873375		30		18873325	18873375	204,0,204
chr2L	18873375	18873425		30		18873375	18873425	204,0,204
chr2L	18873425	18873475		30		18873425	18873475	204,0,204
chr2L	18873475	18873525		30		18873475	18873525	204,0,204
chr2L	18879225	18879275		30		18879225	18879275	204,0,204
chr2L	18879275	18879325		30		18879275	18879325	204,0,204
chr2L	18879325	18879375		30		18879325	18879375	204,0,204
chr2L	18879375	18879425		30		18879375	18879425	204,0,204
chr2L	18879925	18879975		30		18879925	18879975	204,0,204
chr2L	18879975	18880025		30		18879975	18880025	204,0,204
chr2L	18880025	18880075		30		18880025	18880075	204,0,204
chr2L	18880075	18880125		30		18880075	18880125	204,0,204
chr2L	18880125	18880175		30		18880125	18880175	204,0,204
chr2L	18880225	18880275		30		18880225	18880275	204,0,204
chr2L	18880275	18880325		30		18880275	18880325	204,0,204
chr2L	18880325	18880375		30		18880325	18880375	204,0,204
chr2L	18880375	18880425		30		18880375	18880425	204,0,204
chr2L	18880425	18880475		30		18880425	18880475	204,0,204
chr2L	18880475	18880525		30		18880475	18880525	204,0,204
chr2L	18880625	18880675		30		18880625	18880675	204,0,204
chr2L	18880825	18880875		30		18880825	18880875	204,0,204
chr2L	18880875	18880925		30		18880875	18880925	204,0,204
chr2L	18880925	18880975		30		18880925	18880975	204,0,204
chr2L	18880975	18881025		30		18880975	18881025	204,0,204
chr2L	18881025	18881075		30		18881025	18881075	204,0,204
chr2L	18885925	18885975		30		18885925	18885975	204,0,204
chr2L	18886075	18886125		30		18886075	18886125	204,0,204
chr2L	18888875	18888925		30		18888875	18888925	204,0,204
chr2L	18888925	18888975		30		18888925	18888975	204,0,204
chr2L	18890075	18890125		30		18890075	18890125	204,0,204
chr2L	18890125	18890175		30		18890125	18890175	204,0,204
chr2L	18890225	18890275		30		18890225	18890275	204,0,204
chr2L	18891475	18891525		30		18891475	18891525	204,0,204
chr2L	18891525	18891575		30		18891525	18891575	204,0,204
chr2L	18891575	18891625		30		18891575	18891625	204,0,204
chr2L	18891625	18891675		30		18891625	18891675	204,0,204
chr2L	18894325	18894375		30		18894325	18894375	204,0,204
chr2L	18894375	18894425		30		18894375	18894425	204,0,204
chr2L	18894425	18894475		30		18894425	18894475	204,0,204
chr2L	18894475	18894525		30		18894475	18894525	204,0,204
chr2L	18896075	18896125		30		18896075	18896125	204,0,204
chr2L	18896125	18896175		30		18896125	18896175	204,0,204
chr2L	18909075	18909125		30		18909075	18909125	204,0,204
chr2L	20713425	20713475		30		20713425	20713475	204,0,204
chr2L	20768775	20768825		30		20768775	20768825	204,0,204
chr2L	20769525	20769575		30		20769525	20769575	204,0,204
chr2L	20769575	20769625		30		20769575	20769625	204,0,204
chr2L	20769625	20769675		30		20769625	20769675	204,0,204
chr2L	20769675	20769725		30		20769675	20769725	204,0,204
chr2L	20769725	20769775		30		20769725	20769775	204,0,204
chr2L	20769775	20769825		30		20769775	20769825	204,0,204
chr2L	20769825	20769875		30		20769825	20769875	204,0,204
chr2L	20770775	20770825		30		20770775	20770825	204,0,204
chr2L	20770825	20770875		30		20770825	20770875	204,0,204
chr2L	20770875	20770925		30		20770875	20770925	204,0,204
chr2L	20770925	20770975		30		20770925	20770975	204,0,204
chr2L	20770975	20771025		30		20770975	20771025	204,0,204
chr2L	20771025	20771075		30		20771025	20771075	204,0,204
chr2L	20771075	20771125		30		20771075	20771125	204,0,204
chr2L	20771125	20771175		30		20771125	20771175	204,0,204
chr2L	20771175	20771225		30		20771175	20771225	204,0,204
chr2L	20771225	20771275		30		20771225	20771275	204,0,204
chr2L	20771275	20771325		30		20771275	20771325	204,0,204
chr2L	20771375	20771425		30		20771375	20771425	204,0,204
chr2L	20771875	20771925		30		20771875	20771925	204,0,204
chr2L	20771925	20771975		30		20771925	20771975	204,0,204
chr2L	20771975	20772025		30		20771975	20772025	204,0,204
chr2L	20772025	20772075		30		20772025	20772075	204,0,204
chr2L	20772075	20772125		30		20772075	20772125	204,0,204
chr2L	20772125	20772175		30		20772125	20772175	204,0,204
chr2L	20772175	20772225		30		20772175	20772225	204,0,204
chr2L	20772225	20772275		30		20772225	20772275	204,0,204
chr2L	20772275	20772325		30		20772275	20772325	204,0,204
chr2L	20772325	20772375		30		20772325	20772375	204,0,204
chr2L	20772375	20772425		30		20772375	20772425	204,0,204
chr2L	20772425	20772475		30		20772425	20772475	204,0,204
chr2L	20772475	20772525		30		20772475	20772525	204,0,204
chr2L	20772525	20772575		30		20772525	20772575	204,0,204
chr2L	20772575	20772625		30		20772575	20772625	204,0,204
chr2L	20772625	20772675		30		20772625	20772675	204,0,204
chr2L	20772675	20772725		30		20772675	20772725	204,0,204
chr2L	20772725	20772775		30		20772725	20772775	204,0,204
chr2L	20772975	20773025		30		20772975	20773025	204,0,204
chr2L	20773025	20773075		30		20773025	20773075	204,0,204
chr2L	20773125	20773175		30		20773125	20773175	204,0,204
chr2L	20773525	20773575		30		20773525	20773575	204,0,204
chr2L	20773575	20773625		30		20773575	20773625	204,0,204
chr2L	20773625	20773675		30		20773625	20773675	204,0,204
chr2L	20773675	20773725		30		20773675	20773725	204,0,204
chr2L	20773725	20773775		30		20773725	20773775	204,0,204
chr2L	20773775	20773825		30		20773775	20773825	204,0,204
chr2L	20773825	20773875		30		20773825	20773875	204,0,204
chr2L	20773875	20773925		30		20773875	20773925	204,0,204
chr2L	20773925	20773975		30		20773925	20773975	204,0,204
chr2L	20774225	20774275		30		20774225	20774275	204,0,204
chr2L	20774275	20774325		30		20774275	20774325	204,0,204
chr2L	20774325	20774375		30		20774325	20774375	204,0,204
chr2L	20774375	20774425		30		20774375	20774425	204,0,204
chr2L	20774425	20774475		30		20774425	20774475	204,0,204
chr2L	20774475	20774525		30		20774475	20774525	204,0,204
chr2L	20774525	20774575		30		20774525	20774575	204,0,204
chr2L	20774575	20774625		30		20774575	20774625	204,0,204
chr2L	20774725	20774775		30		20774725	20774775	204,0,204
chr2L	20774775	20774825		30		20774775	20774825	204,0,204
chr2L	20774825	20774875		30		20774825	20774875	204,0,204
chr2L	20774875	20774925		30		20774875	20774925	204,0,204
chr2L	20774975	20775025		30		20774975	20775025	204,0,204
chr2L	20775025	20775075		30		20775025	20775075	204,0,204
chr2L	20775075	20775125		30		20775075	20775125	204,0,204
chr2L	20775125	20775175		30		20775125	20775175	204,0,204
chr2L	20775175	20775225		30		20775175	20775225	204,0,204
chr2L	20775225	20775275		30		20775225	20775275	204,0,204
chr2L	20775575	20775625		30		20775575	20775625	204,0,204
chr2L	20775775	20775825		30		20775775	20775825	204,0,204
chr2L	20775825	20775875		30		20775825	20775875	204,0,204
chr2L	20776325	20776375		30		20776325	20776375	204,0,204
chr2L	20776375	20776425		30		20776375	20776425	204,0,204
chr2L	20776625	20776675		30		20776625	20776675	204,0,204
chr2L	20776675	20776725		30		20776675	20776725	204,0,204
chr2L	20776725	20776775		30		20776725	20776775	204,0,204
chr2L	20776775	20776825		30		20776775	20776825	204,0,204
chr2L	20777375	20777425		30		20777375	20777425	204,0,204
chr2L	20777425	20777475		30		20777425	20777475	204,0,204
chr2L	20777475	20777525		30		20777475	20777525	204,0,204
chr2L	20777525	20777575		30		20777525	20777575	204,0,204
chr2L	20777775	20777825		30		20777775	20777825	204,0,204
chr2L	20777825	20777875		30		20777825	20777875	204,0,204
chr2L	20777875	20777925		30		20777875	20777925	204,0,204
chr2L	20777925	20777975		30		20777925	20777975	204,0,204
chr2L	20777975	20778025		30		20777975	20778025	204,0,204
chr2L	20778075	20778125		30		20778075	20778125	204,0,204
chr2L	20778225	20778275		30		20778225	20778275	204,0,204
chr2L	20778275	20778325		30		20778275	20778325	204,0,204
chr2L	20778325	20778375		30		20778325	20778375	204,0,204
chr2L	20778375	20778425		30		20778375	20778425	204,0,204
chr2L	20778425	20778475		30		20778425	20778475	204,0,204
chr2L	20778475	20778525		30		20778475	20778525	204,0,204
chr2L	20778525	20778575		30		20778525	20778575	204,0,204
chr2L	20778575	20778625		30		20778575	20778625	204,0,204
chr2L	20778625	20778675		30		20778625	20778675	204,0,204
chr2L	20778675	20778725		30		20778675	20778725	204,0,204
chr2L	20778725	20778775		30		20778725	20778775	204,0,204
chr2L	20778775	20778825		30		20778775	20778825	204,0,204
chr2L	20778825	20778875		30		20778825	20778875	204,0,204
chr2L	20778875	20778925		30		20778875	20778925	204,0,204
chr2L	20778925	20778975		30		20778925	20778975	204,0,204
chr2L	20778975	20779025		30		20778975	20779025	204,0,204
chr2L	20779075	20779125		30		20779075	20779125	204,0,204
chr2L	20779125	20779175		30		20779125	20779175	204,0,204
chr2L	20779175	20779225		30		20779175	20779225	204,0,204
chr2L	20779225	20779275		30		20779225	20779275	204,0,204
chr2L	20779875	20779925		30		20779875	20779925	204,0,204
chr2L	20779975	20780025		30		20779975	20780025	204,0,204
chr2L	20780025	20780075		30		20780025	20780075	204,0,204
chr2L	20780125	20780175		30		20780125	20780175	204,0,204
chr2L	20780175	20780225		30		20780175	20780225	204,0,204
chr2L	20780925	20780975		30		20780925	20780975	204,0,204
chr2L	20780975	20781025		30		20780975	20781025	204,0,204
chr2L	20781025	20781075		30		20781025	20781075	204,0,204
chr2L	20781075	20781125		30		20781075	20781125	204,0,204
chr2L	20781125	20781175		30		20781125	20781175	204,0,204
chr2L	20781175	20781225		30		20781175	20781225	204,0,204
chr2L	20781225	20781275		30		20781225	20781275	204,0,204
chr2L	20781275	20781325		30		20781275	20781325	204,0,204
chr2L	20781325	20781375		30		20781325	20781375	204,0,204
chr2L	20781375	20781425		30		20781375	20781425	204,0,204
chr2L	20781425	20781475		30		20781425	20781475	204,0,204
chr2L	20781475	20781525		30		20781475	20781525	204,0,204
chr2L	20781525	20781575		30		20781525	20781575	204,0,204
chr2L	20781575	20781625		30		20781575	20781625	204,0,204
chr2L	20781625	20781675		30		20781625	20781675	204,0,204
chr2L	20781675	20781725		30		20781675	20781725	204,0,204
chr2L	20781725	20781775		30		20781725	20781775	204,0,204
chr2L	20781775	20781825		30		20781775	20781825	204,0,204
chr2L	20781825	20781875		30		20781825	20781875	204,0,204
chr2L	20781875	20781925		30		20781875	20781925	204,0,204
chr2L	20781925	20781975		30		20781925	20781975	204,0,204
chr2L	20781975	20782025		30		20781975	20782025	204,0,204
chr2L	20782025	20782075		30		20782025	20782075	204,0,204
chr2L	20782475	20782525		30		20782475	20782525	204,0,204
chr2L	20782525	20782575		30		20782525	20782575	204,0,204
chr2L	20782625	20782675		30		20782625	20782675	204,0,204
chr2L	20782775	20782825		30		20782775	20782825	204,0,204
chr2L	20782825	20782875		30		20782825	20782875	204,0,204
chr2L	20782875	20782925		30		20782875	20782925	204,0,204
chr2L	20782925	20782975		30		20782925	20782975	204,0,204
chr2L	20782975	20783025		30		20782975	20783025	204,0,204
chr2L	20784125	20784175		30		20784125	20784175	204,0,204
chr2L	20784175	20784225		30		20784175	20784225	204,0,204
chr2L	20784225	20784275		30		20784225	20784275	204,0,204
chr2L	20784275	20784325		30		20784275	20784325	204,0,204
chr2L	20784325	20784375		30		20784325	20784375	204,0,204
chr2L	20784375	20784425		30		20784375	20784425	204,0,204
chr2L	20784425	20784475		30		20784425	20784475	204,0,204
chr2L	20784475	20784525		30		20784475	20784525	204,0,204
chr2L	20784525	20784575		30		20784525	20784575	204,0,204
chr2L	20784575	20784625		30		20784575	20784625	204,0,204
chr2L	20784625	20784675		30		20784625	20784675	204,0,204
chr2L	20784675	20784725		30		20784675	20784725	204,0,204
chr2L	20785175	20785225		30		20785175	20785225	204,0,204
chr2L	20785225	20785275		30		20785225	20785275	204,0,204
chr2L	20785275	20785325		30		20785275	20785325	204,0,204
chr2R	1613175	1613225		30		1613175	1613225	204,0,204
chr2R	1613225	1613275		30		1613225	1613275	204,0,204
chr2R	1613475	1613525		30		1613475	1613525	204,0,204
chr2R	1613525	1613575		30		1613525	1613575	204,0,204
chr2R	1613575	1613625		30		1613575	1613625	204,0,204
chr2R	1614025	1614075		30		1614025	1614075	204,0,204
chr2R	1614075	1614125		30		1614075	1614125	204,0,204
chr2R	1614925	1614975		30		1614925	1614975	204,0,204
chr2R	1618975	1619025		30		1618975	1619025	204,0,204
chr2R	1619025	1619075		30		1619025	1619075	204,0,204
chr2R	1619075	1619125		30		1619075	1619125	204,0,204
chr2R	1619125	1619175		30		1619125	1619175	204,0,204
chr2R	1619175	1619225		30		1619175	1619225	204,0,204
chr2R	1619325	1619375		30		1619325	1619375	204,0,204
chr2R	1619375	1619425		30		1619375	1619425	204,0,204
chr2R	1619425	1619475		30		1619425	1619475	204,0,204
chr2R	1619475	1619525		30		1619475	1619525	204,0,204
chr2R	1623075	1623125		30		1623075	1623125	204,0,204
chr2R	1623125	1623175		30		1623125	1623175	204,0,204
chr2R	1629425	1629475		30		1629425	1629475	204,0,204
chr2R	1629475	1629525		30		1629475	1629525	204,0,204
chr2R	1636275	1636325		30		1636275	1636325	204,0,204
chr2R	1638075	1638125		30		1638075	1638125	204,0,204
chr2R	1638125	1638175		30		1638125	1638175	204,0,204
chr2R	1639325	1639375		30		1639325	1639375	204,0,204
chr2R	3304775	3304825		30		3304775	3304825	204,0,204
chr2R	3304825	3304875		30		3304825	3304875	204,0,204
chr2R	3304875	3304925		30		3304875	3304925	204,0,204
chr2R	3305075	3305125		30		3305075	3305125	204,0,204
chr2R	3307225	3307275		30		3307225	3307275	204,0,204
chr2R	3308825	3308875		30		3308825	3308875	204,0,204
chr2R	3309125	3309175		30		3309125	3309175	204,0,204
chr2R	3309175	3309225		30		3309175	3309225	204,0,204
chr2R	3309225	3309275		30		3309225	3309275	204,0,204
chr2R	3309275	3309325		30		3309275	3309325	204,0,204
chr2R	3311625	3311675		30		3311625	3311675	204,0,204
chr2R	3311725	3311775		30		3311725	3311775	204,0,204
chr2R	3311775	3311825		30		3311775	3311825	204,0,204
chr2R	3311875	3311925		30		3311875	3311925	204,0,204
chr2R	3315325	3315375		30		3315325	3315375	204,0,204
chr2R	3315375	3315425		30		3315375	3315425	204,0,204
chr2R	3318125	3318175		30		3318125	3318175	204,0,204
chr2R	3318625	3318675		30		3318625	3318675	204,0,204
chr2R	3318675	3318725		30		3318675	3318725	204,0,204
chr2R	3318725	3318775		30		3318725	3318775	204,0,204
chr2R	3318775	3318825		30		3318775	3318825	204,0,204
chr2R	3320575	3320625		30		3320575	3320625	204,0,204
chr2R	3902925	3902975		30		3902925	3902975	204,0,204
chr2R	3905925	3905975		30		3905925	3905975	204,0,204
chr2R	3908325	3908375		30		3908325	3908375	204,0,204
chr2R	3908375	3908425		30		3908375	3908425	204,0,204
chr2R	3908425	3908475		30		3908425	3908475	204,0,204
chr2R	3908475	3908525		30		3908475	3908525	204,0,204
chr2R	3908575	3908625		30		3908575	3908625	204,0,204
chr2R	3908925	3908975		30		3908925	3908975	204,0,204
chr2R	3908975	3909025		30		3908975	3909025	204,0,204
chr2R	3909025	3909075		30		3909025	3909075	204,0,204
chr2R	3909075	3909125		30		3909075	3909125	204,0,204
chr2R	3909125	3909175		30		3909125	3909175	204,0,204
chr2R	3909175	3909225		30		3909175	3909225	204,0,204
chr2R	3909225	3909275		30		3909225	3909275	204,0,204
chr2R	3909275	3909325		30		3909275	3909325	204,0,204
chr2R	3909325	3909375		30		3909325	3909375	204,0,204
chr2R	3909375	3909425		30		3909375	3909425	204,0,204
chr2R	3909475	3909525		30		3909475	3909525	204,0,204
chr2R	3909725	3909775		30		3909725	3909775	204,0,204
chr2R	3909925	3909975		30		3909925	3909975	204,0,204
chr2R	3909975	3910025		30		3909975	3910025	204,0,204
chr2R	3910175	3910225		30		3910175	3910225	204,0,204
chr2R	3910225	3910275		30		3910225	3910275	204,0,204
chr2R	3910275	3910325		30		3910275	3910325	204,0,204
chr2R	3910325	3910375		30		3910325	3910375	204,0,204
chr2R	3910375	3910425		30		3910375	3910425	204,0,204
chr2R	3910425	3910475		30		3910425	3910475	204,0,204
chr2R	3910475	3910525		30		3910475	3910525	204,0,204
chr2R	3910525	3910575		30		3910525	3910575	204,0,204
chr2R	3910575	3910625		30		3910575	3910625	204,0,204
chr2R	3912025	3912075		30		3912025	3912075	204,0,204
chr2R	3912075	3912125		30		3912075	3912125	204,0,204
chr2R	3912125	3912175		30		3912125	3912175	204,0,204
chr2R	3912225	3912275		30		3912225	3912275	204,0,204
chr2R	3912275	3912325		30		3912275	3912325	204,0,204
chr2R	3912325	3912375		30		3912325	3912375	204,0,204
chr2R	3912375	3912425		30		3912375	3912425	204,0,204
chr2R	3912425	3912475		30		3912425	3912475	204,0,204
chr2R	3912575	3912625		30		3912575	3912625	204,0,204
chr2R	3912625	3912675		30		3912625	3912675	204,0,204
chr2R	3912675	3912725		30		3912675	3912725	204,0,204
chr2R	3912725	3912775		30		3912725	3912775	204,0,204
chr2R	3912775	3912825		30		3912775	3912825	204,0,204
chr2R	3912825	3912875		30		3912825	3912875	204,0,204
chr2R	3913575	3913625		30		3913575	3913625	204,0,204
chr2R	3913625	3913675		30		3913625	3913675	204,0,204
chr2R	3915675	3915725		30		3915675	3915725	204,0,204
chr2R	3915725	3915775		30		3915725	3915775	204,0,204
chr2R	3915775	3915825		30		3915775	3915825	204,0,204
chr2R	3915825	3915875		30		3915825	3915875	204,0,204
chr2R	3915875	3915925		30		3915875	3915925	204,0,204
chr2R	3915925	3915975		30		3915925	3915975	204,0,204
chr2R	3915975	3916025		30		3915975	3916025	204,0,204
chr2R	3916025	3916075		30		3916025	3916075	204,0,204
chr2R	3916075	3916125		30		3916075	3916125	204,0,204
chr2R	3916125	3916175		30		3916125	3916175	204,0,204
chr2R	3917175	3917225		30		3917175	3917225	204,0,204
chr2R	3917225	3917275		30		3917225	3917275	204,0,204
chr2R	3917275	3917325		30		3917275	3917325	204,0,204
chr2R	3917325	3917375		30		3917325	3917375	204,0,204
chr2R	3917375	3917425		30		3917375	3917425	204,0,204
chr2R	3917425	3917475		30		3917425	3917475	204,0,204
chr2R	3917675	3917725		30		3917675	3917725	204,0,204
chr2R	3917725	3917775		30		3917725	3917775	204,0,204
chr2R	3918825	3918875		30		3918825	3918875	204,0,204
chr2R	3918875	3918925		30		3918875	3918925	204,0,204
chr2R	3918925	3918975		30		3918925	3918975	204,0,204
chr2R	3918975	3919025		30		3918975	3919025	204,0,204
chr2R	3919025	3919075		30		3919025	3919075	204,0,204
chr2R	3919075	3919125		30		3919075	3919125	204,0,204
chr2R	3919125	3919175		30		3919125	3919175	204,0,204
chr2R	3919175	3919225		30		3919175	3919225	204,0,204
chr2R	3919225	3919275		30		3919225	3919275	204,0,204
chr2R	3919275	3919325		30		3919275	3919325	204,0,204
chr2R	3919325	3919375		30		3919325	3919375	204,0,204
chr2R	3919375	3919425		30		3919375	3919425	204,0,204
chr2R	3919425	3919475		30		3919425	3919475	204,0,204
chr2R	3919475	3919525		30		3919475	3919525	204,0,204
chr2R	3919525	3919575		30		3919525	3919575	204,0,204
chr2R	3919575	3919625		30		3919575	3919625	204,0,204
chr2R	3919625	3919675		30		3919625	3919675	204,0,204
chr2R	3919675	3919725		30		3919675	3919725	204,0,204
chr2R	3919725	3919775		30		3919725	3919775	204,0,204
chr2R	3919775	3919825		30		3919775	3919825	204,0,204
chr2R	3919825	3919875		30		3919825	3919875	204,0,204
chr2R	3919875	3919925		30		3919875	3919925	204,0,204
chr2R	3919975	3920025		30		3919975	3920025	204,0,204
chr2R	3920025	3920075		30		3920025	3920075	204,0,204
chr2R	3920075	3920125		30		3920075	3920125	204,0,204
chr2R	3920125	3920175		30		3920125	3920175	204,0,204
chr2R	3920825	3920875		30		3920825	3920875	204,0,204
chr2R	3922375	3922425		30		3922375	3922425	204,0,204
chr2R	3922425	3922475		30		3922425	3922475	204,0,204
chr2R	3922475	3922525		30		3922475	3922525	204,0,204
chr2R	3922525	3922575		30		3922525	3922575	204,0,204
chr2R	3922575	3922625		30		3922575	3922625	204,0,204
chr2R	3922625	3922675		30		3922625	3922675	204,0,204
chr2R	3922675	3922725		30		3922675	3922725	204,0,204
chr2R	3922725	3922775		30		3922725	3922775	204,0,204
chr2R	3924125	3924175		30		3924125	3924175	204,0,204
chr2R	3925075	3925125		30		3925075	3925125	204,0,204
chr2R	3925125	3925175		30		3925125	3925175	204,0,204
chr2R	3925175	3925225		30		3925175	3925225	204,0,204
chr2R	3925225	3925275		30		3925225	3925275	204,0,204
chr2R	3925275	3925325		30		3925275	3925325	204,0,204
chr2R	3925325	3925375		30		3925325	3925375	204,0,204
chr2R	3925375	3925425		30		3925375	3925425	204,0,204
chr2R	3926325	3926375		30		3926325	3926375	204,0,204
chr2R	3927175	3927225		30		3927175	3927225	204,0,204
chr2R	3928325	3928375		30		3928325	3928375	204,0,204
chr2R	3929425	3929475		30		3929425	3929475	204,0,204
chr2R	3932175	3932225		30		3932175	3932225	204,0,204
chr2R	3932225	3932275		30		3932225	3932275	204,0,204
chr2R	3932275	3932325		30		3932275	3932325	204,0,204
chr2R	3933275	3933325		30		3933275	3933325	204,0,204
chr2R	3933325	3933375		30		3933325	3933375	204,0,204
chr2R	3933375	3933425		30		3933375	3933425	204,0,204
chr2R	3933425	3933475		30		3933425	3933475	204,0,204
chr2R	3935175	3935225		30		3935175	3935225	204,0,204
chr2R	3935575	3935625		30		3935575	3935625	204,0,204
chr2R	3935625	3935675		30		3935625	3935675	204,0,204
chr2R	3936375	3936425		30		3936375	3936425	204,0,204
chr2R	3936425	3936475		30		3936425	3936475	204,0,204
chr2R	3936475	3936525		30		3936475	3936525	204,0,204
chr2R	3936525	3936575		30		3936525	3936575	204,0,204
chr2R	3936575	3936625		30		3936575	3936625	204,0,204
chr2R	3937975	3938025		30		3937975	3938025	204,0,204
chr2R	3938275	3938325		30		3938275	3938325	204,0,204
chr2R	3942475	3942525		30		3942475	3942525	204,0,204
chr2R	3942525	3942575		30		3942525	3942575	204,0,204
chr2R	3942575	3942625		30		3942575	3942625	204,0,204
chr2R	3944775	3944825		30		3944775	3944825	204,0,204
chr2R	3945275	3945325		30		3945275	3945325	204,0,204
chr2R	3950725	3950775		30		3950725	3950775	204,0,204
chr2R	3950775	3950825		30		3950775	3950825	204,0,204
chr2R	4521375	4521425		30		4521375	4521425	204,0,204
chr2R	4521425	4521475		30		4521425	4521475	204,0,204
chr2R	4521475	4521525		30		4521475	4521525	204,0,204
chr2R	4521525	4521575		30		4521525	4521575	204,0,204
chr2R	4522775	4522825		30		4522775	4522825	204,0,204
chr2R	4524275	4524325		30		4524275	4524325	204,0,204
chr2R	4525075	4525125		30		4525075	4525125	204,0,204
chr2R	4525125	4525175		30		4525125	4525175	204,0,204
chr2R	4525575	4525625		30		4525575	4525625	204,0,204
chr2R	4525625	4525675		30		4525625	4525675	204,0,204
chr2R	4525875	4525925		30		4525875	4525925	204,0,204
chr2R	4527625	4527675		30		4527625	4527675	204,0,204
chr2R	4527675	4527725		30		4527675	4527725	204,0,204
chr2R	4527725	4527775		30		4527725	4527775	204,0,204
chr2R	4529025	4529075		30		4529025	4529075	204,0,204
chr2R	4529075	4529125		30		4529075	4529125	204,0,204
chr2R	4954475	4954525		30		4954475	4954525	204,0,204
chr2R	4954525	4954575		30		4954525	4954575	204,0,204
chr2R	4954575	4954625		30		4954575	4954625	204,0,204
chr2R	4954625	4954675		30		4954625	4954675	204,0,204
chr2R	4954675	4954725		30		4954675	4954725	204,0,204
chr2R	4954725	4954775		30		4954725	4954775	204,0,204
chr2R	4954775	4954825		30		4954775	4954825	204,0,204
chr2R	4954825	4954875		30		4954825	4954875	204,0,204
chr2R	4954875	4954925		30		4954875	4954925	204,0,204
chr2R	4954925	4954975		30		4954925	4954975	204,0,204
chr2R	4954975	4955025		30		4954975	4955025	204,0,204
chr2R	4955125	4955175		30		4955125	4955175	204,0,204
chr2R	4955225	4955275		30		4955225	4955275	204,0,204
chr2R	4955275	4955325		30		4955275	4955325	204,0,204
chr2R	4955325	4955375		30		4955325	4955375	204,0,204
chr2R	4955375	4955425		30		4955375	4955425	204,0,204
chr2R	4955425	4955475		30		4955425	4955475	204,0,204
chr2R	4955475	4955525		30		4955475	4955525	204,0,204
chr2R	4955525	4955575		30		4955525	4955575	204,0,204
chr2R	4955575	4955625		30		4955575	4955625	204,0,204
chr2R	4955625	4955675		30		4955625	4955675	204,0,204
chr2R	4955675	4955725		30		4955675	4955725	204,0,204
chr2R	4955725	4955775		30		4955725	4955775	204,0,204
chr2R	4955775	4955825		30		4955775	4955825	204,0,204
chr2R	4956775	4956825		30		4956775	4956825	204,0,204
chr2R	4956825	4956875		30		4956825	4956875	204,0,204
chr2R	4956875	4956925		30		4956875	4956925	204,0,204
chr2R	4956925	4956975		30		4956925	4956975	204,0,204
chr2R	4956975	4957025		30		4956975	4957025	204,0,204
chr2R	4957025	4957075		30		4957025	4957075	204,0,204
chr2R	4957075	4957125		30		4957075	4957125	204,0,204
chr2R	4957125	4957175		30		4957125	4957175	204,0,204
chr2R	4957175	4957225		30		4957175	4957225	204,0,204
chr2R	4957975	4958025		30		4957975	4958025	204,0,204
chr2R	4958025	4958075		30		4958025	4958075	204,0,204
chr2R	4958075	4958125		30		4958075	4958125	204,0,204
chr2R	4958125	4958175		30		4958125	4958175	204,0,204
chr2R	4959175	4959225		30		4959175	4959225	204,0,204
chr2R	5080975	5081025		30		5080975	5081025	204,0,204
chr2R	5081025	5081075		30		5081025	5081075	204,0,204
chr2R	5081475	5081525		30		5081475	5081525	204,0,204
chr2R	5081725	5081775		30		5081725	5081775	204,0,204
chr2R	5081775	5081825		30		5081775	5081825	204,0,204
chr2R	5081825	5081875		30		5081825	5081875	204,0,204
chr2R	5081875	5081925		30		5081875	5081925	204,0,204
chr2R	5081975	5082025		30		5081975	5082025	204,0,204
chr2R	5082025	5082075		30		5082025	5082075	204,0,204
chr2R	5082075	5082125		30		5082075	5082125	204,0,204
chr2R	5082125	5082175		30		5082125	5082175	204,0,204
chr2R	5082175	5082225		30		5082175	5082225	204,0,204
chr2R	5082825	5082875		30		5082825	5082875	204,0,204
chr2R	5086575	5086625		30		5086575	5086625	204,0,204
chr2R	5864225	5864275		30		5864225	5864275	204,0,204
chr2R	5864275	5864325		30		5864275	5864325	204,0,204
chr2R	5864325	5864375		30		5864325	5864375	204,0,204
chr2R	5864375	5864425		30		5864375	5864425	204,0,204
chr2R	5864525	5864575		30		5864525	5864575	204,0,204
chr2R	5864575	5864625		30		5864575	5864625	204,0,204
chr2R	5864625	5864675		30		5864625	5864675	204,0,204
chr2R	5864675	5864725		30		5864675	5864725	204,0,204
chr2R	5864725	5864775		30		5864725	5864775	204,0,204
chr2R	5864775	5864825		30		5864775	5864825	204,0,204
chr2R	5864825	5864875		30		5864825	5864875	204,0,204
chr2R	5864875	5864925		30		5864875	5864925	204,0,204
chr2R	5864925	5864975		30		5864925	5864975	204,0,204
chr2R	5864975	5865025		30		5864975	5865025	204,0,204
chr2R	5865025	5865075		30		5865025	5865075	204,0,204
chr2R	5865075	5865125		30		5865075	5865125	204,0,204
chr2R	5865125	5865175		30		5865125	5865175	204,0,204
chr2R	5865175	5865225		30		5865175	5865225	204,0,204
chr2R	5865225	5865275		30		5865225	5865275	204,0,204
chr2R	5865275	5865325		30		5865275	5865325	204,0,204
chr2R	5865325	5865375		30		5865325	5865375	204,0,204
chr2R	5865375	5865425		30		5865375	5865425	204,0,204
chr2R	5865425	5865475		30		5865425	5865475	204,0,204
chr2R	5865475	5865525		30		5865475	5865525	204,0,204
chr2R	5865525	5865575		30		5865525	5865575	204,0,204
chr2R	5865575	5865625		30		5865575	5865625	204,0,204
chr2R	5865675	5865725		30		5865675	5865725	204,0,204
chr2R	5865725	5865775		30		5865725	5865775	204,0,204
chr2R	5865975	5866025		30		5865975	5866025	204,0,204
chr2R	5866025	5866075		30		5866025	5866075	204,0,204
chr2R	5866075	5866125		30		5866075	5866125	204,0,204
chr2R	5866125	5866175		30		5866125	5866175	204,0,204
chr2R	5866175	5866225		30		5866175	5866225	204,0,204
chr2R	5866225	5866275		30		5866225	5866275	204,0,204
chr2R	5866325	5866375		30		5866325	5866375	204,0,204
chr2R	5866375	5866425		30		5866375	5866425	204,0,204
chr2R	5866425	5866475		30		5866425	5866475	204,0,204
chr2R	5866775	5866825		30		5866775	5866825	204,0,204
chr2R	5866825	5866875		30		5866825	5866875	204,0,204
chr2R	5866875	5866925		30		5866875	5866925	204,0,204
chr2R	5866925	5866975		30		5866925	5866975	204,0,204
chr2R	5866975	5867025		30		5866975	5867025	204,0,204
chr2R	5867025	5867075		30		5867025	5867075	204,0,204
chr2R	5867075	5867125		30		5867075	5867125	204,0,204
chr2R	5867125	5867175		30		5867125	5867175	204,0,204
chr2R	5867175	5867225		30		5867175	5867225	204,0,204
chr2R	5867225	5867275		30		5867225	5867275	204,0,204
chr2R	5867275	5867325		30		5867275	5867325	204,0,204
chr2R	5867325	5867375		30		5867325	5867375	204,0,204
chr2R	5867375	5867425		30		5867375	5867425	204,0,204
chr2R	5869125	5869175		30		5869125	5869175	204,0,204
chr2R	5869175	5869225		30		5869175	5869225	204,0,204
chr2R	5870125	5870175		30		5870125	5870175	204,0,204
chr2R	5870175	5870225		30		5870175	5870225	204,0,204
chr2R	5870225	5870275		30		5870225	5870275	204,0,204
chr2R	5874975	5875025		30		5874975	5875025	204,0,204
chr2R	5875025	5875075		30		5875025	5875075	204,0,204
chr2R	5875075	5875125		30		5875075	5875125	204,0,204
chr2R	5875125	5875175		30		5875125	5875175	204,0,204
chr2R	5875225	5875275		30		5875225	5875275	204,0,204
chr2R	7353875	7353925		30		7353875	7353925	204,0,204
chr2R	7353925	7353975		30		7353925	7353975	204,0,204
[truncated: 7,471 more rows]
