# Supplementary material for: Probabilistic modelling of chromatin code landscape reveals functional diversity of enhancer-like chromatin states
Source: Nat Commun. 2016 Feb 4;7:10528. doi: 10.1038/ncomms10528 (PMC4742914; doi:10.1038/ncomms10528)
Supplement: Supplementary Data 1 — The 30-chromatin state annotation tracks for Drosophila melanogaster DRSC-S2 cell. [file ncomms10528-s2.zip › Supplementary Data 1/Readme.txt]

The chromatin state annotation tracks were generated as described in the manuscript "Probabilistic Modeling of Chromatin Code Landscape Reveals Functional Diversity of Enhancer-like Chromatin States".

Please note that for heterochromatin regions chr2LHet, chr2RHet, chr3LHet, chr3RHet, chrXHet, amd chrYHet, probes that mapped more than once within any 1kb region were not removed (as otherwise few probes for these tracks would be retained). These regions were inlcuded in the files for completeness, but were not used for analyses presented in the manuscript.   
