# Supplementary material for: Probabilistic modelling of chromatin code landscape reveals functional diversity of enhancer-like chromatin states
Source: Nat Commun. 2016 Feb 4;7:10528. doi: 10.1038/ncomms10528 (PMC4742914; doi:10.1038/ncomms10528)
Supplement: Supplementary Data 2 — Chromatin factor compositions of each chromatin state. [file ncomms10528-s3.xls]

## Sheet: statemeans
Chromatin factor compositions of each chromatin state.
	H3K27me1	H3K36me1	Psc	PCL	E(z)	H3K27me3	Pc	H3K9me1	H4K20me1	Su(Hw)	H4-	mod(mdg)4	H3-	CG10630	Pho	CTCF	PR-Set-7	Su(var)3-9	H3K23ac-	POF	HP2	Su(var)3-7	H3K9me3	HP1a	H3K9me2	HP4	MSL1	H3K36me3	H3K79me1	pol2	H3K9acS10P	H3K9ac	MLE	dSFMBT	RPD3	dmTopoII	ZW5	GAF	Smc3	dRING	ASH1	H1-	JHDM1	Rhino	JIL1	H2AV	Chriz	H3K4me3	MOF
Long Intron1	0.442311	0.945671	0.0119555	0.0162377	0.00383731	0.000595965	0.0182598	0.254521	0.0909373	0.0311657	0.000179645	0.0102308	0.00461048	0.00452126	0.000298593	0.0301547	0.000833862	0.000120171	0.00032833	0.000358068	0.00193414	0.0171595	0.00303441	0.00336152	0.000833862	0.081243	0.0047889	0.0299465	0.604289	0.0226312	0.0151077	0.0601594	0.0169216	0.0168622	0.0087142	0.206644	0.0653337	0.108155	0.121567	0.0344665	0.132242	0.0785964	0.00511601	0.0120745	0.0960819	0.00803025	0.0287868	0.0267944	0.0182003
Long Intron2	0.819084	0.90312	0.00524687	0.0130088	0.00420788	5.19078e-05	0.0064081	0.27783	0.0342776	0.0143533	0.000479728	0.00616363	0.013681	0.00378006	0.000418611	0.0299993	0.00304665	5.19078e-05	0.000418611	0.000296377	0.0010909	0.021993	0.00371894	0.00237436	0.000235259	0.042834	0.0130088	0.0402059	0.292742	0.0980839	0.0800544	0.16079	0.0125809	0.0783431	0.0249266	0.282047	0.166841	0.195871	0.180225	0.052735	0.16678	0.118742	0.0116031	0.016248	0.162501	0.020954	0.0765707	0.121492	0.0362333
Long Intron3	0.849339	0.901194	0.0139995	0.0319755	0.0065431	0.000169532	0.0363689	0.353036	0.096825	0.0230339	0.00165463	0.0119575	0.028108	0.0181145	0.00193309	0.0258804	0.00397511	7.67133e-05	0.000695506	0.000664566	0.00184027	0.0483735	0.00496518	0.00713095	0.000262351	0.0834281	0.0135045	0.0584289	0.258175	0.230206	0.201989	0.344651	0.142121	0.177608	0.0648024	0.578493	0.326428	0.237322	0.31696	0.111212	0.61757	0.235868	0.0269323	0.0418762	0.171761	0.0240859	0.0712998	0.211982	0.0832425
Long Intron4/Weak Enhancer1	0.816734	0.897167	0.00887323	0.0347916	0.0117649	9.09623e-05	0.0157277	0.380192	0.0351129	0.016049	0.00394659	0.00930163	0.0421816	0.0383259	0.00758802	0.0433597	0.0358626	0.000947769	0.00159037	0.00694541	0.00919453	0.148533	0.0322212	0.0337206	0.000519365	0.161171	0.0140141	0.0209756	0.164491	0.275875	0.409644	0.30822	0.292904	0.325677	0.352988	0.616884	0.492326	0.341528	0.361128	0.16856	0.526063	0.308434	0.0346845	0.22436	0.133431	0.0182981	0.148533	0.150568	0.200691
Weak Enhancer2	0.826783	0.862042	0.0355763	0.0457717	0.0187963	0.000741961	0.0610648	0.226953	0.012849	0.0162475	0.00392803	0.00945054	0.0211328	0.00923814	0.00647688	0.0387624	0.00499005	0.000104747	0.00137917	0.00307841	0.00307841	0.068499	0.00987535	0.00838852	0.000529556	0.0814556	0.010725	0.0311158	0.27177	0.107581	0.159196	0.156222	0.247768	0.243095	0.078482	0.783665	0.441056	0.238423	0.245007	0.187658	0.209323	0.250742	0.0268677	0.050657	0.151974	0.117564	0.0810308	0.0389748	0.113529
Weak Enhancer3	0.762666	0.908427	0.016381	0.0235145	0.00639411	0.000211725	0.0338581	0.223134	0.00841527	0.0178077	0.00163843	0.00782081	0.0149543	0.00318402	0.000925077	0.0314803	0.00389738	0.000211725	0.000925077	0.000568401	0.00175732	0.031837	0.00817748	0.00520519	0.00104397	0.0562098	0.00710746	0.0486007	0.335011	0.0424184	0.0682179	0.0717847	0.0304103	0.111257	0.0273191	0.444392	0.263438	0.165709	0.207916	0.0973464	0.104004	0.155009	0.0128143	0.0239901	0.150372	0.0628678	0.060371	0.0261302	0.0446773
Strong Enhancer3	0.152492	0.167313	0.0196873	0.0412639	0.0101123	0.000602819	0.0245404	0.0327382	0.00447218	0.0164082	0.00283262	0.00945644	0.0278195	0.00473451	0.00722664	0.0514292	0.0239501	0.000209325	0.00670198	0.00211121	0.00755455	0.0355582	0.00781688	0.00493126	0.000668401	0.0426411	0.0280818	0.0332628	0.0800231	0.265228	0.127308	0.15236	0.178593	0.322022	0.0972057	0.456991	0.342812	0.330089	0.292182	0.188365	0.0794328	0.138916	0.0516259	0.0319512	0.219189	0.150327	0.226403	0.160558	0.190267
Strong Enhancer2	0.297684	0.323951	0.111375	0.237096	0.107481	0.00420901	0.0916751	0.0771674	0.0129518	0.0246343	0.00955395	0.0173423	0.125196	0.0527334	0.116033	0.0786182	0.203842	0.000620264	0.0512063	0.0397147	0.0106229	0.125005	0.0210074	0.0366604	0.001422	0.143368	0.0206638	0.014288	0.0667066	0.280924	0.248435	0.0999598	0.545995	0.637393	0.426345	0.478878	0.617808	0.604293	0.543284	0.529846	0.288598	0.41428	0.134855	0.267829	0.209111	0.0552532	0.311352	0.111566	0.547522
Strong Enhancer1	0.135047	0.177601	0.0937884	0.14933	0.0564723	0.0017403	0.0210194	0.03236	0.0253396	0.107316	0.0114068	0.0936534	0.163776	0.0843918	0.0907102	0.14366	0.252206	0.00130828	0.0995667	0.0407304	0.0161051	0.154731	0.0101648	0.0447537	0.00244234	0.131212	0.051423	0.032036	0.0401904	0.678101	0.434655	0.47594	0.651315	0.630335	0.473807	0.406385	0.553462	0.708288	0.558889	0.498973	0.310151	0.467894	0.335695	0.248588	0.32106	0.136694	0.574226	0.561076	0.712743
TSS1	0.0370932	0.0195008	0.165598	0.0447732	0.0439694	0.000211633	0.0092311	0.0233408	0.000747443	0.0328067	0.00431951	0.0143213	0.0578112	0.00815948	0.0214654	0.365098	0.176672	0.000568839	0.147381	0.0285203	0.0145892	0.199265	0.0204831	0.0089632	0.00271208	0.0357537	0.0250375	0.0937998	0.0177148	0.359919	0.0276272	0.051828	0.459758	0.257847	0.235968	0.0594186	0.12318	0.102641	0.144345	0.126573	0.0282524	0.192746	0.149613	0.0252161	0.572903	0.539326	0.987799	0.540397	0.495657
TSS2	0.0704233	0.0117551	0.0880238	0.013124	0.00784386	0.000216992	0.00227038	0.00862611	0.000510333	0.0262266	0.00197704	0.0158619	0.0141018	0.00530157	0.0081372	0.115011	0.0927172	0.000314772	0.0315067	0.00236816	0.0134173	0.0218265	0.0124395	0.00627938	0.00129258	0.0159596	0.1155	0.28114	0.0363957	0.339319	0.0764857	0.170062	0.202818	0.192844	0.104549	0.0473471	0.091935	0.0645565	0.0479338	0.0507695	0.0306267	0.0943795	0.0538984	0.0104839	0.805341	0.788131	0.972056	0.863422	0.361516
TSS3	0.044162	0.0224756	0.270898	0.0318622	0.023069	0.00035767	0.00677726	0.0141139	0.000465563	0.0198862	0.00931273	0.0113087	0.0828414	0.0323477	0.0536565	0.231409	0.381865	0.00386417	0.221699	0.09417	0.194726	0.144987	0.09827	0.181671	0.00915089	0.0976226	0.0674127	0.127455	0.018106	0.559887	0.091203	0.077177	0.530487	0.425723	0.417523	0.0750192	0.20476	0.138082	0.15049	0.123463	0.0657944	0.266258	0.112242	0.0753428	0.740661	0.724369	0.979642	0.727174	0.706837
TSS4	0.00973463	0.00285985	0.498826	0.0406711	0.0326038	0.000194116	0.00117623	0.000825473	0.000404568	0.00973463	0.0175915	0.00938387	0.251825	0.0727301	0.137058	0.359998	0.398861	0.000474719	0.263961	0.128079	0.0698539	0.204824	0.0073495	0.0302187	0.000825473	0.125413	0.0826915	0.118959	0.00833161	0.796897	0.526185	0.648318	0.67729	0.530604	0.70065	0.0884439	0.435901	0.144284	0.155929	0.164417	0.0963007	0.538251	0.221871	0.141758	0.877781	0.852176	0.994231	0.980903	0.83562
TSS5	0.0290984	0.0177119	0.233226	0.0384686	0.0168816	0.000157605	0.00312285	0.004902	0.00229258	0.00822308	0.0127303	0.00810447	0.142015	0.0559043	0.0785587	0.139287	0.288142	0.000157605	0.0532948	0.0666978	0.0886406	0.178903	0.0141536	0.0396547	0.000276215	0.143676	0.133831	0.332147	0.0184235	0.922112	0.811924	0.886767	0.622978	0.640295	0.756651	0.262997	0.406159	0.214723	0.134661	0.160044	0.0853195	0.471395	0.155655	0.196576	0.891392	0.864824	0.99138	0.972877	0.80457
Gene Start1	0.0449383	0.0063356	0.0906291	0.00884887	0.00370937	1.00577e-05	0.000377165	0.00128081	0.00876415	0.0055449	0.00125257	0.00461302	0.0186196	0.00687214	0.0162757	0.0816208	0.0619947	6.65358e-05	0.0128588	0.00571434	0.0270348	0.0222624	0.00472597	0.00704157	0.000603077	0.0258488	0.0421144	0.580407	0.0495978	0.835603	0.404506	0.863192	0.185484	0.239929	0.240126	0.117654	0.128752	0.0686873	0.0546526	0.0401942	0.0183937	0.176334	0.0627854	0.0210199	0.877961	0.858787	0.990324	0.989025	0.301829
Gene Start2	0.110939	0.00657453	0.0239234	0.00549022	0.000475312	6.86974e-05	0.00128854	0.00413484	0.00467699	0.00603237	0.000339774	0.00264392	0.00318607	0.00305054	6.86974e-05	0.0342243	0.0203994	0.000204235	0.00223731	0.000475312	0.011725	0.00914975	0.00305054	0.00277946	0.000204235	0.0258209	0.0133514	0.692668	0.133303	0.0233812	0.186976	0.674371	0.0568592	0.0685154	0.0442541	0.0514376	0.113921	0.0269052	0.0209416	0.0110473	0.00630345	0.0979272	0.00847206	0.00942083	0.911969	0.919152	0.986244	0.98665	0.0934544
Gene Start3	0.319061	0.0713365	0.0226126	0.012261	0.00387268	0.000124689	0.00315878	0.0408172	0.0420665	0.0120826	0.00315878	0.0101193	0.0227911	0.0144028	0.00208792	0.0361768	0.0169014	0.000124689	0.0022664	0.00315878	0.00994086	0.0458145	0.00494354	0.00315878	0.000124689	0.0552737	0.0575939	0.676013	0.190023	0.733303	0.420792	0.710637	0.176459	0.25713	0.173782	0.532697	0.225897	0.22197	0.176102	0.0670531	0.0663392	0.169855	0.0499194	0.0508118	0.85663	0.539657	0.661735	0.818258	0.168427
Gene Start4	0.240466	0.0116071	0.0252958	0.00278389	0.00093211	2.43721e-05	0.000314848	0.0150202	0.0149839	0.00416366	0.000242229	0.00213032	0.00376425	0.00365532	0.000677943	0.0194863	0.00376425	2.43721e-05	0.00209401	0.0012589	0.00652377	0.00946484	0.00481723	0.00256604	0.00107735	0.029544	0.0222095	0.823705	0.593213	0.184949	0.0507851	0.131755	0.0292898	0.0357892	0.0195952	0.0792154	0.0666886	0.0257315	0.0384398	0.0073952	0.00630592	0.0342279	0.0148023	0.0120065	0.955582	0.837576	0.936192	0.79444	0.0211565
Gene Start5	0.149685	0.0187441	0.00548976	0.00432851	0.00168566	4.3883e-05	0.00108501	0.00432851	0.0153004	0.00717158	0.00012397	0.00304713	0.00168566	0.00120514	0.000404272	0.020506	0.00308717	0.000204056	0.00168566	0.00164561	0.00356769	0.00488912	0.00360773	0.00128522	0.00012397	0.00933392	0.0840146	0.578909	0.0755254	0.266532	0.0504984	0.141837	0.0298761	0.0359627	0.012217	0.0533815	0.0287549	0.0497376	0.0370438	0.0150601	0.0142592	0.0189043	0.00801249	0.00420838	0.831862	0.223645	0.818528	0.898134	0.0378848
Gene Start DCC1	0.0513022	0.00913242	0.033922	0.0108704	0.00455869	0.000167912	0.00135708	0.00620523	0.0023633	0.00949832	0.00108266	0.0038269	0.008858	0.00400984	0.00501606	0.0397764	0.100058	0.000167912	0.0070285	0.000625285	0.00492459	0.010596	0.0027292	0.000991183	0.000442336	0.0121511	0.967511	0.625671	0.169121	0.489465	0.364694	0.510139	0.371006	0.134361	0.059169	0.0840501	0.059169	0.0683165	0.0448075	0.0330073	0.0829524	0.0832268	0.0348368	0.0146209	0.988551	0.562828	0.847771	0.950223	0.991203
Gene Start DCC2	0.0642329	0.00739372	0.00184843	0.00924214	0.00138632	0	0.000924214	0.0030037	0.000693161	0.0164048	0	0.00485213	0	0.000693161	0	0.017098	0.0293438	0	0.0030037	0	0.000693161	0.000924214	0.00138632	0	0	0.0034658	0.786275	0.106978	0.0598429	0.056146	0.0191774	0.0399723	0.106516	0.0143253	0.00462107	0.00854898	0.0120148	0.043207	0.0138632	0.0184843	0.0304991	0.0147874	0.00254159	0.000693161	0.956331	0.123383	0.395564	0.919362	0.388401
Gene End1	0.757618	0.0784957	0.0294067	0.0106066	0.0016708	4.61019e-05	0.002135	0.103795	0.0562141	0.00631278	0.00085845	0.00468809	0.011535	0.00573254	0.000162152	0.0196585	0.0007424	4.61019e-05	0.000974499	0.000510301	0.00538439	0.0327721	0.00793748	0.00422389	0.00248314	0.0521524	0.0429845	0.761332	0.675803	0.198143	0.0620166	0.0738537	0.0528487	0.0589993	0.0266215	0.28077	0.0928858	0.0998488	0.2094	0.0159449	0.0453055	0.0649179	0.0154807	0.0173375	0.934942	0.399025	0.244911	0.101357	0.0309153
Gene End DCC1	0.236334	0.0334904	0.0199804	0.0212671	0.00170968	0.000101347	0.00293202	0.0574225	0.0115527	0.0111667	0.00235302	0.00550536	0.00814304	0.00627736	0.000358681	0.0160561	0.106573	0.000101347	0.00891504	0.000358681	0.00261035	0.00994437	0.00396136	0.00203135	0.00228869	0.0176644	0.989872	0.724754	0.68075	0.152958	0.0687452	0.0189511	0.403537	0.0227467	0.00608436	0.0675872	0.0275074	0.0423685	0.0753715	0.0113597	0.151864	0.0606392	0.0141261	0.00762837	0.996756	0.143179	0.138032	0.0910046	0.932036
Gene End DCC2	0.622258	0.0313632	0.0257525	0.00827891	0.00106506	0.000423827	0.00619491	0.135403	0.00379029	0.0145309	0.0018666	0.00443152	0.00362998	0.00218721	0.000103212	0.0130881	0.0270349	0.000584135	0.0150118	0.000103212	0.00298875	0.0153325	0.0185386	0.00491245	0.0417832	0.0320045	0.990966	0.869933	0.845086	0.0350503	0.0150118	0.000744443	0.226778	0.00972168	0.00298875	0.0214241	0.0166149	0.0174165	0.0571728	0.00667583	0.0517223	0.047394	0.00763768	0.00699645	0.99834	0.0701577	0.0501192	0.00411091	0.989042
Gene End2	0.707134	0.0361246	0.0327986	0.0094307	0.00102389	1.50757e-05	0.00271137	0.066548	0.0629285	0.0162662	0.000467515	0.0079511	0.00512641	0.00442941	4.56459e-05	0.012286	0.000534769	0.000296322	0.0117418	0.00139073	0.00581118	0.0106596	0.0323522	0.00471066	0.0265439	0.0449838	0.0266234	0.815108	0.813091	0.068101	0.00532818	0.00583564	0.029014	0.00810395	0.00650207	0.0606052	0.0205582	0.0189441	0.0845233	0.00531595	0.0120781	0.0272103	0.00924116	0.00806727	0.962181	0.101098	0.141628	0.056625	0.0152146
Gene End3	0.67647	0.00655609	0.0595036	0.00960697	0.007245	0.00104482	0.0111816	0.0600941	0.0172834	0.0028163	0.00143848	0.00370204	0.00517827	0.00439095	0.000159083	0.00783549	0.000454329	0.144436	0.516447	0.284678	0.415079	0.276116	0.967682	0.638876	0.655311	0.403761	0.012461	0.96591	0.673813	0.0474969	0.01128	0.000847991	0.00990222	0.0752501	0.0174802	0.0103943	0.0133468	0.00685134	0.0740691	0.0121658	0.00714658	0.0488748	0.0108864	0.0354903	0.968469	0.141385	0.0573385	0.0202358	0.00380046
Heterochromatin1	0.0157145	0.00781975	0.0568724	0.0118198	0.00424081	0.000135544	0.0166619	0.0229776	0.00308291	0.00350397	0.000451334	0.00834607	0.00213554	0.00192502	0.000135544	0.0230829	0.000240807	0.572557	0.490767	0.00308291	0.931188	0.909925	0.988451	0.975188	0.914978	0.797399	0.000556597	0.047504	0.0130829	0.00487239	0.0341355	0.000556597	0.00508291	0.119925	0.0180303	0.0103461	0.0238198	0.00792502	0.104451	0.0211882	0.00845133	0.0501355	0.00581975	0.0402408	0.119504	0.675188	0.0940303	0.0273987	0.00318818
Heterochromatin2	0.0114176	0.0147129	0.0535348	0.00915217	0.0025617	0.000399208	0.0136831	0.0584777	0.00544503	0.0173902	0.000399208	0.0154337	0.00132599	0.00153194	9.02803e-05	0.0162575	9.02803e-05	0.166808	0.193685	0.00060516	0.0993592	0.261649	0.959724	0.993294	0.931096	0.973111	0.00142897	0.0129623	0.0307771	0.000502184	0.00894622	0.00142897	0.00276766	0.0244956	0.00451825	0.0154337	0.0273789	0.0047242	0.0950342	0.0171843	0.0077105	0.0637295	0.00843134	0.0135801	0.0418985	0.359991	0.0283057	0.00637182	0.00297361
Ground	0.0401925	0.0792244	0.0316552	0.0315355	0.0218388	0.00520259	0.0684905	0.0268644	0.0092472	0.10359	0.000223615	0.0398485	0.00219516	0.00433289	0.00165976	0.0380651	0.00284566	0.000832085	0.00816993	0.000734445	0.00535843	0.0140096	0.0257089	0.00461223	0.0299397	0.0792225	0.0161816	0.0377929	0.0725455	0.00819256	0.00355048	0.00355759	0.0141124	0.0124855	0.00466784	0.0379759	0.0200348	0.0237334	0.0444861	0.0576668	0.00911852	0.0323781	0.00458313	0.00529247	0.0984155	0.0887194	0.0490279	0.0143135	0.0210176
Polycomb Repressed	0.000571319	0.0934865	0.987162	0.918743	0.918531	0.992864	0.997721	0.0706801	0.0488239	0.0239057	0.000148977	0.0121857	0.00194393	0.00342213	0.0433334	0.0405882	0.000465733	0.000148977	0.000465733	0.000465733	0.00542825	0.0123969	0.00542825	0.00278861	0.00078249	0.178588	0.000148977	0.000993661	0.0497741	0.00352771	0.0116578	0.0130304	0.00965167	0.195799	0.00648411	0.0186264	0.0676181	0.0995049	0.05083	0.984206	0.0466066	0.139522	0.00732879	0.20868	0.00331654	0.00965167	0.00204952	0.00511149	0.00775113
The numbers shown are proportion of the regions (genomic bins) being occupied by the chromatin factor. (For H1-, H3-, H4-, and H3K23ac-, the numbers indicate the proportion of the regions in which these histone marks are absent.)
[truncated: 24 more columns]
