# Supplementary material for: Probabilistic modelling of chromatin code landscape reveals functional diversity of enhancer-like chromatin states
Source: Nat Commun. 2016 Feb 4;7:10528. doi: 10.1038/ncomms10528 (PMC4742914; doi:10.1038/ncomms10528)
Supplement: Supplementary Data 3 — Enrichment of functional genomic elements in each chromatin state. [file ncomms10528-s4.xls]

## Sheet: enrich
Supplementary Data 3. Enrichment of functional genomic elements in each chromatin state. The values are log odds of observed overlapping region proportion subtracted by the log odds expected.
	Long Intron >1kb	Short intron <1kb	Enhancer (STARR-seq >4fold)	DHS	TSS (High)	TSS (Low)	Exon	Gene (High)	Gene (Low)	Genes (chrX)	Transposon	CRM (RedFly)	TFBS (RedFly)
Long Intron1	11.6512	0.236447	0.435887	0.371418	0.0487734	0.255336	0.338877	19.1866	0.105191	0.82763	0.355077	0.822193	1.52619
Long Intron2	7.96697	0.518501	1.51065	1.77168	0.180436	0.114082	0.354371	13.4045	0.0657436	1.28825	0.0760413	0.836799	0.899385
Long Intron3	6.11652	0.509779	2.18828	2.69996	0.263881	0.173257	0.420767	11.0798	0.0534775	0.737256	0.103571	1.38198	0.469401
Long Intron4/Weak Enhancer1	12.5329	0.299497	4.17003	5.99404	0.0351323	0.0799657	0.127279	11.7687	0.0167935	1.43967	0.0634535	1.01806	1.19235
Weak Enhancer2	2.20124	0.613973	3.8423	4.17861	0.139351	1.11019	0.425598	2.12381	0.313211	0.611021	0.169899	1.37917	0.971734
Weak Enhancer3	1.85943	0.556227	2.37988	2.34885	0.234004	0.355083	0.408415	1.90631	0.266864	1.04623	0.0105655	1.9381	0.453206
Strong Enhancer3	1.84215	0.812362	12.3234	9.60247	1.3124	0.636582	0.634366	2.46217	0.230981	1.46475	0	1.06743	0
Strong Enhancer2	2.59941	0.374951	18.8956	23.9311	1.18982	0.427588	0.243692	2.63005	0.108853	1.38689	0.126673	1.69947	3.21276
Strong Enhancer1	2.0838	1.5701	14.7014	31.2201	4.27919	0.483859	0.995387	4.23746	0.161958	1.14231	0.0983865	1.10848	2.97657
TSS1	0.209611	1.11461	0.959111	15.3149	16.1273	2.60072	1.36799	0.862301	0.351272	0.494959	0.362494	0.912364	1.57316
TSS2	0.166375	1.8601	0.743869	7.55439	16.6959	0.766599	3.57543	2.7292	0.162746	1.72397	0.275214	0.602739	0.342903
TSS3	0.265623	1.08238	1.35748	22.0495	21.7062	1.12786	0.869404	0.896873	0.13595	0.625527	0.164611	0.747364	2.69133
TSS4	0.186328	2.09275	1.27089	38.5927	37.6179	0.471406	3.55199	3.95978	0.0422859	0.626136	0.143396	0.484638	1.16612
TSS5	0.547695	5.07627	3.45814	33.8531	14.4084	0.354241	2.70078	9.76823	0.0476445	1.14732	0.165151	0.713839	0.976738
Gene Start1	0.176141	4.31927	1.0103	11.6267	5.67106	0.0316265	6.20989	24.3511	0.0414012	0.471421	0.0577204	0.54711	1.08309
Gene Start2	0.14575	3.29632	0.30728	2.36087	0.711399	0.050599	9.10053	35.2879	0.0603979	0.152224	0	0.421338	0.413324
Gene Start3	0.835314	3.42875	3.67153	5.90093	0.819676	0.133257	2.5722	12.0278	0.0697131	0.626869	0	0.783927	0
Gene Start4	0.129857	2.26552	0.283767	0.566938	0.178661	0.216882	11.2604	19.8802	0.083263	0.241642	0	0.356202	0
Gene Start5	0.223741	2.31431	0.588805	1.0186	0.183897	0.104643	8.41935	33.5166	0.0491348	1.2287	0.00118616	0.420599	0.109892
Gene Start DCC1	0.254709	4.07863	0.900979	1.99421	1.41042	0.170747	5.46053	18.3278	0.0744823	72.627	0	0.340002	0.0627584
Gene Start DCC2	0.196833	1.77055	0.147645	0.605858	0.303175	0.0862569	13.0534	72.506	0.0325545	48.1912	0	0.319064	0
Gene End1	0.430679	3.0301	0.6125	0.684651	0.609106	0.736528	4.62964	6.38296	0.199408	0.510736	0	0.398586	0
Gene End DCC1	0.347994	2.62724	0.25665	0.10223	0.189932	0.192137	6.33389	13.8728	0.124869	103.835	0	0.260879	0.294269
Gene End DCC2	0.768251	2.93662	0.0791003	0.0389603	0.157759	0.359082	3.78392	10.937	0.113753	115.934	0.170971	0.305928	0.17109
Gene End2	0.439412	2.47138	0.138279	0.0558867	0.142398	0.367487	6.05714	18.1027	0.148644	0.319019	1.32292	0.215668	0.0396163
Gene End3	0.566666	2.16072	0	0.0924497	0.0645667	0.330669	3.9489	10.9209	0.121008	0.0194131	4.93443	0.0834147	0.352634
Heterochromatin1	0.7065	0.309458	0.488634	0.0977846	0	0.746666	0.467818	0.290427	1.06516	0.0977038	41.7023	0.290697	0
Heterochromatin2	1.04325	0.403542	0.549242	0.0588299	0	0.57666	0.47326	0.470917	1.0063	0.482667	16.5885	0.377037	0
Ground	1.03336	0.674141	0.349804	0.199707	0.125146	1.20102	0.63702	0.419248	1.41971	0.938848	0.805392	1.07726	0.993678
Polycomb Repressed	1.00426	0.379529	0.774596	0.208273	0	0.946055	0.303783	0.047534	2.13952	0.549389	0	8.7922	11.6903
