# Supplementary material for: Probabilistic modelling of chromatin code landscape reveals functional diversity of enhancer-like chromatin states
Source: Nat Commun. 2016 Feb 4;7:10528. doi: 10.1038/ncomms10528 (PMC4742914; doi:10.1038/ncomms10528)
Supplement: Supplementary Data 4 — Effects of positive and negative perturbations of single chromatin factors on chromatin state identity. [file ncomms10528-s5.zip]

Archive with 303 entries (296 files):
- Supplementary Data 4/
- Supplementary Data 4/NegativePerturbation/
- Supplementary Data 4/NegativePerturbation/ASH1.png
- __MACOSX/
- __MACOSX/Supplementary Data 4/
- __MACOSX/Supplementary Data 4/NegativePerturbation/
- __MACOSX/Supplementary Data 4/NegativePerturbation/._ASH1.png
- Supplementary Data 4/NegativePerturbation/BEAF32.png
- __MACOSX/Supplementary Data 4/NegativePerturbation/._BEAF32.png
- Supplementary Data 4/NegativePerturbation/CG10630.png
- __MACOSX/Supplementary Data 4/NegativePerturbation/._CG10630.png
- Supplementary Data 4/NegativePerturbation/Chriz.png
- __MACOSX/Supplementary Data 4/NegativePerturbation/._Chriz.png
- Supplementary Data 4/NegativePerturbation/CP190.png
- __MACOSX/Supplementary Data 4/NegativePerturbation/._CP190.png
- Supplementary Data 4/NegativePerturbation/CTCF.png
- __MACOSX/Supplementary Data 4/NegativePerturbation/._CTCF.png
- Supplementary Data 4/NegativePerturbation/dMi2.png
- __MACOSX/Supplementary Data 4/NegativePerturbation/._dMi2.png
- Supplementary Data 4/NegativePerturbation/dmTopoII.png
- __MACOSX/Supplementary Data 4/NegativePerturbation/._dmTopoII.png
- Supplementary Data 4/NegativePerturbation/dRING.png
- __MACOSX/Supplementary Data 4/NegativePerturbation/._dRING.png
- Supplementary Data 4/NegativePerturbation/dSFMBT.png
- __MACOSX/Supplementary Data 4/NegativePerturbation/._dSFMBT.png
- Supplementary Data 4/NegativePerturbation/Ez.png
- __MACOSX/Supplementary Data 4/NegativePerturbation/._Ez.png
- Supplementary Data 4/NegativePerturbation/GAF.png
- __MACOSX/Supplementary Data 4/NegativePerturbation/._GAF.png
- Supplementary Data 4/NegativePerturbation/H1.png
- __MACOSX/Supplementary Data 4/NegativePerturbation/._H1.png
- Supplementary Data 4/NegativePerturbation/H2AV.png
- __MACOSX/Supplementary Data 4/NegativePerturbation/._H2AV.png
- Supplementary Data 4/NegativePerturbation/H2BK5ac.png
- __MACOSX/Supplementary Data 4/NegativePerturbation/._H2BK5ac.png
- Supplementary Data 4/NegativePerturbation/H2Bubi.png
- __MACOSX/Supplementary Data 4/NegativePerturbation/._H2Bubi.png
- Supplementary Data 4/NegativePerturbation/H3.png
- __MACOSX/Supplementary Data 4/NegativePerturbation/._H3.png
- Supplementary Data 4/NegativePerturbation/H3K18ac.png
- __MACOSX/Supplementary Data 4/NegativePerturbation/._H3K18ac.png
- Supplementary Data 4/NegativePerturbation/H3K23ac.png
- __MACOSX/Supplementary Data 4/NegativePerturbation/._H3K23ac.png
- Supplementary Data 4/NegativePerturbation/H3K27ac.png
- __MACOSX/Supplementary Data 4/NegativePerturbation/._H3K27ac.png
- Supplementary Data 4/NegativePerturbation/H3K27me1.png
- __MACOSX/Supplementary Data 4/NegativePerturbation/._H3K27me1.png
- Supplementary Data 4/NegativePerturbation/H3K27me3.png
- __MACOSX/Supplementary Data 4/NegativePerturbation/._H3K27me3.png
- Supplementary Data 4/NegativePerturbation/H3K36me1.png
- __MACOSX/Supplementary Data 4/NegativePerturbation/._H3K36me1.png
- Supplementary Data 4/NegativePerturbation/H3K36me3.png
- __MACOSX/Supplementary Data 4/NegativePerturbation/._H3K36me3.png
- Supplementary Data 4/NegativePerturbation/H3K4me1.png
- __MACOSX/Supplementary Data 4/NegativePerturbation/._H3K4me1.png
- Supplementary Data 4/NegativePerturbation/H3K4me2.png
- __MACOSX/Supplementary Data 4/NegativePerturbation/._H3K4me2.png
- Supplementary Data 4/NegativePerturbation/H3K4me3.png
- __MACOSX/Supplementary Data 4/NegativePerturbation/._H3K4me3.png
- Supplementary Data 4/NegativePerturbation/H3K79me1.png
- __MACOSX/Supplementary Data 4/NegativePerturbation/._H3K79me1.png
- Supplementary Data 4/NegativePerturbation/H3K79me2.png
- __MACOSX/Supplementary Data 4/NegativePerturbation/._H3K79me2.png
- Supplementary Data 4/NegativePerturbation/H3K9ac.png
- __MACOSX/Supplementary Data 4/NegativePerturbation/._H3K9ac.png
- Supplementary Data 4/NegativePerturbation/H3K9acS10P.png
- __MACOSX/Supplementary Data 4/NegativePerturbation/._H3K9acS10P.png
- Supplementary Data 4/NegativePerturbation/H3K9me1.png
- __MACOSX/Supplementary Data 4/NegativePerturbation/._H3K9me1.png
- Supplementary Data 4/NegativePerturbation/H3K9me2.png
- __MACOSX/Supplementary Data 4/NegativePerturbation/._H3K9me2.png
- Supplementary Data 4/NegativePerturbation/H3K9me3.png
- __MACOSX/Supplementary Data 4/NegativePerturbation/._H3K9me3.png
- Supplementary Data 4/NegativePerturbation/H4.png
- __MACOSX/Supplementary Data 4/NegativePerturbation/._H4.png
- Supplementary Data 4/NegativePerturbation/H4acTetra.png
- __MACOSX/Supplementary Data 4/NegativePerturbation/._H4acTetra.png
- Supplementary Data 4/NegativePerturbation/H4K16ac.png
- __MACOSX/Supplementary Data 4/NegativePerturbation/._H4K16ac.png
- Supplementary Data 4/NegativePerturbation/H4K20me1.png
- __MACOSX/Supplementary Data 4/NegativePerturbation/._H4K20me1.png
- Supplementary Data 4/NegativePerturbation/H4K5ac.png
- __MACOSX/Supplementary Data 4/NegativePerturbation/._H4K5ac.png
- Supplementary Data 4/NegativePerturbation/H4K8ac.png
- __MACOSX/Supplementary Data 4/NegativePerturbation/._H4K8ac.png
- Supplementary Data 4/NegativePerturbation/HP1a.png
- __MACOSX/Supplementary Data 4/NegativePerturbation/._HP1a.png
- Supplementary Data 4/NegativePerturbation/HP1b.png
- __MACOSX/Supplementary Data 4/NegativePerturbation/._HP1b.png
- Supplementary Data 4/NegativePerturbation/HP1c.png
- __MACOSX/Supplementary Data 4/NegativePerturbation/._HP1c.png
- Supplementary Data 4/NegativePerturbation/HP2.png
- __MACOSX/Supplementary Data 4/NegativePerturbation/._HP2.png
- Supplementary Data 4/NegativePerturbation/HP4.png
- __MACOSX/Supplementary Data 4/NegativePerturbation/._HP4.png
- Supplementary Data 4/NegativePerturbation/ISWI.png
- __MACOSX/Supplementary Data 4/NegativePerturbation/._ISWI.png
- Supplementary Data 4/NegativePerturbation/JHDM1.png
- __MACOSX/Supplementary Data 4/NegativePerturbation/._JHDM1.png
- Supplementary Data 4/NegativePerturbation/JIL1.png
- __MACOSX/Supplementary Data 4/NegativePerturbation/._JIL1.png
- Supplementary Data 4/NegativePerturbation/JMJD2AKDM4A.png
- __MACOSX/Supplementary Data 4/NegativePerturbation/._JMJD2AKDM4A.png
- Supplementary Data 4/NegativePerturbation/LSD1.png
- __MACOSX/Supplementary Data 4/NegativePerturbation/._LSD1.png
- Supplementary Data 4/NegativePerturbation/MBDR2.png
- __MACOSX/Supplementary Data 4/NegativePerturbation/._MBDR2.png
- Supplementary Data 4/NegativePerturbation/MLE.png
- __MACOSX/Supplementary Data 4/NegativePerturbation/._MLE.png
- Supplementary Data 4/NegativePerturbation/modmdg4.png
- __MACOSX/Supplementary Data 4/NegativePerturbation/._modmdg4.png
- Supplementary Data 4/NegativePerturbation/MOF.png
- __MACOSX/Supplementary Data 4/NegativePerturbation/._MOF.png
- Supplementary Data 4/NegativePerturbation/MRG15.png
- __MACOSX/Supplementary Data 4/NegativePerturbation/._MRG15.png
- Supplementary Data 4/NegativePerturbation/MSL1.png
- __MACOSX/Supplementary Data 4/NegativePerturbation/._MSL1.png
- Supplementary Data 4/NegativePerturbation/NURF301.png
- __MACOSX/Supplementary Data 4/NegativePerturbation/._NURF301.png
- Supplementary Data 4/NegativePerturbation/Pc.png
- __MACOSX/Supplementary Data 4/NegativePerturbation/._Pc.png
- Supplementary Data 4/NegativePerturbation/PCL.png
- __MACOSX/Supplementary Data 4/NegativePerturbation/._PCL.png
- Supplementary Data 4/NegativePerturbation/Pho.png
- __MACOSX/Supplementary Data 4/NegativePerturbation/._Pho.png
- Supplementary Data 4/NegativePerturbation/POF.png
- __MACOSX/Supplementary Data 4/NegativePerturbation/._POF.png
- Supplementary Data 4/NegativePerturbation/pol2.png
- __MACOSX/Supplementary Data 4/NegativePerturbation/._pol2.png
- Supplementary Data 4/NegativePerturbation/PRSet7.png
- __MACOSX/Supplementary Data 4/NegativePerturbation/._PRSet7.png
- Supplementary Data 4/NegativePerturbation/Psc.png
- __MACOSX/Supplementary Data 4/NegativePerturbation/._Psc.png
- Supplementary Data 4/NegativePerturbation/Rhino.png
- __MACOSX/Supplementary Data 4/NegativePerturbation/._Rhino.png
- Supplementary Data 4/NegativePerturbation/RPD3.png
- __MACOSX/Supplementary Data 4/NegativePerturbation/._RPD3.png
- Supplementary Data 4/NegativePerturbation/Smc3.png
- __MACOSX/Supplementary Data 4/NegativePerturbation/._Smc3.png
- Supplementary Data 4/NegativePerturbation/SPT16.png
- __MACOSX/Supplementary Data 4/NegativePerturbation/._SPT16.png
- Supplementary Data 4/NegativePerturbation/SuHw.png
- __MACOSX/Supplementary Data 4/NegativePerturbation/._SuHw.png
- Supplementary Data 4/NegativePerturbation/Suvar37.png
- __MACOSX/Supplementary Data 4/NegativePerturbation/._Suvar37.png
- Supplementary Data 4/NegativePerturbation/Suvar39.png
- __MACOSX/Supplementary Data 4/NegativePerturbation/._Suvar39.png
- Supplementary Data 4/NegativePerturbation/WDS.png
- __MACOSX/Supplementary Data 4/NegativePerturbation/._WDS.png
- Supplementary Data 4/NegativePerturbation/ZW5.png
- __MACOSX/Supplementary Data 4/NegativePerturbation/._ZW5.png
- Supplementary Data 4/PositivePerturbation/
- Supplementary Data 4/PositivePerturbation/ASH1.png
- __MACOSX/Supplementary Data 4/PositivePerturbation/
- __MACOSX/Supplementary Data 4/PositivePerturbation/._ASH1.png
- Supplementary Data 4/PositivePerturbation/BEAF32.png
- __MACOSX/Supplementary Data 4/PositivePerturbation/._BEAF32.png
- Supplementary Data 4/PositivePerturbation/CG10630.png
- __MACOSX/Supplementary Data 4/PositivePerturbation/._CG10630.png
- Supplementary Data 4/PositivePerturbation/Chriz.png
- __MACOSX/Supplementary Data 4/PositivePerturbation/._Chriz.png
- Supplementary Data 4/PositivePerturbation/CP190.png
- __MACOSX/Supplementary Data 4/PositivePerturbation/._CP190.png
- Supplementary Data 4/PositivePerturbation/CTCF.png
- __MACOSX/Supplementary Data 4/PositivePerturbation/._CTCF.png
- Supplementary Data 4/PositivePerturbation/dMi2.png
- __MACOSX/Supplementary Data 4/PositivePerturbation/._dMi2.png
- Supplementary Data 4/PositivePerturbation/dmTopoII.png
- __MACOSX/Supplementary Data 4/PositivePerturbation/._dmTopoII.png
- Supplementary Data 4/PositivePerturbation/dRING.png
- __MACOSX/Supplementary Data 4/PositivePerturbation/._dRING.png
- Supplementary Data 4/PositivePerturbation/dSFMBT.png
- __MACOSX/Supplementary Data 4/PositivePerturbation/._dSFMBT.png
- Supplementary Data 4/PositivePerturbation/Ez.png
- __MACOSX/Supplementary Data 4/PositivePerturbation/._Ez.png
- Supplementary Data 4/PositivePerturbation/GAF.png
- __MACOSX/Supplementary Data 4/PositivePerturbation/._GAF.png
- Supplementary Data 4/PositivePerturbation/H1.png
- __MACOSX/Supplementary Data 4/PositivePerturbation/._H1.png
- Supplementary Data 4/PositivePerturbation/H2AV.png
- __MACOSX/Supplementary Data 4/PositivePerturbation/._H2AV.png
- Supplementary Data 4/PositivePerturbation/H2BK5ac.png
- __MACOSX/Supplementary Data 4/PositivePerturbation/._H2BK5ac.png
- Supplementary Data 4/PositivePerturbation/H2Bubi.png
- __MACOSX/Supplementary Data 4/PositivePerturbation/._H2Bubi.png
- Supplementary Data 4/PositivePerturbation/H3.png
- __MACOSX/Supplementary Data 4/PositivePerturbation/._H3.png
- Supplementary Data 4/PositivePerturbation/H3K18ac.png
- __MACOSX/Supplementary Data 4/PositivePerturbation/._H3K18ac.png
- Supplementary Data 4/PositivePerturbation/H3K23ac.png
- __MACOSX/Supplementary Data 4/PositivePerturbation/._H3K23ac.png
- Supplementary Data 4/PositivePerturbation/H3K27ac.png
- __MACOSX/Supplementary Data 4/PositivePerturbation/._H3K27ac.png
- Supplementary Data 4/PositivePerturbation/H3K27me1.png
- __MACOSX/Supplementary Data 4/PositivePerturbation/._H3K27me1.png
- Supplementary Data 4/PositivePerturbation/H3K27me3.png
- __MACOSX/Supplementary Data 4/PositivePerturbation/._H3K27me3.png
- Supplementary Data 4/PositivePerturbation/H3K36me1.png
- __MACOSX/Supplementary Data 4/PositivePerturbation/._H3K36me1.png
- Supplementary Data 4/PositivePerturbation/H3K36me3.png
- __MACOSX/Supplementary Data 4/PositivePerturbation/._H3K36me3.png
- Supplementary Data 4/PositivePerturbation/H3K4me1.png
- __MACOSX/Supplementary Data 4/PositivePerturbation/._H3K4me1.png
- Supplementary Data 4/PositivePerturbation/H3K4me2.png
- __MACOSX/Supplementary Data 4/PositivePerturbation/._H3K4me2.png
- Supplementary Data 4/PositivePerturbation/H3K4me3.png
- __MACOSX/Supplementary Data 4/PositivePerturbation/._H3K4me3.png
- Supplementary Data 4/PositivePerturbation/H3K79me1.png
- __MACOSX/Supplementary Data 4/PositivePerturbation/._H3K79me1.png
- Supplementary Data 4/PositivePerturbation/H3K79me2.png
- __MACOSX/Supplementary Data 4/PositivePerturbation/._H3K79me2.png
- Supplementary Data 4/PositivePerturbation/H3K9ac.png
- __MACOSX/Supplementary Data 4/PositivePerturbation/._H3K9ac.png
- Supplementary Data 4/PositivePerturbation/H3K9acS10P.png
- __MACOSX/Supplementary Data 4/PositivePerturbation/._H3K9acS10P.png
- Supplementary Data 4/PositivePerturbation/H3K9me1.png
- __MACOSX/Supplementary Data 4/PositivePerturbation/._H3K9me1.png
- Supplementary Data 4/PositivePerturbation/H3K9me2.png
- __MACOSX/Supplementary Data 4/PositivePerturbation/._H3K9me2.png
- Supplementary Data 4/PositivePerturbation/H3K9me3.png
- __MACOSX/Supplementary Data 4/PositivePerturbation/._H3K9me3.png
- Supplementary Data 4/PositivePerturbation/H4.png
- __MACOSX/Supplementary Data 4/PositivePerturbation/._H4.png
- Supplementary Data 4/PositivePerturbation/H4acTetra.png
- __MACOSX/Supplementary Data 4/PositivePerturbation/._H4acTetra.png
- Supplementary Data 4/PositivePerturbation/H4K16ac.png
- __MACOSX/Supplementary Data 4/PositivePerturbation/._H4K16ac.png
- Supplementary Data 4/PositivePerturbation/H4K20me1.png
- __MACOSX/Supplementary Data 4/PositivePerturbation/._H4K20me1.png
- Supplementary Data 4/PositivePerturbation/H4K5ac.png
- __MACOSX/Supplementary Data 4/PositivePerturbation/._H4K5ac.png
- Supplementary Data 4/PositivePerturbation/H4K8ac.png
- __MACOSX/Supplementary Data 4/PositivePerturbation/._H4K8ac.png
- Supplementary Data 4/PositivePerturbation/HP1a.png
- __MACOSX/Supplementary Data 4/PositivePerturbation/._HP1a.png
- Supplementary Data 4/PositivePerturbation/HP1b.png
- __MACOSX/Supplementary Data 4/PositivePerturbation/._HP1b.png
- Supplementary Data 4/PositivePerturbation/HP1c.png
- __MACOSX/Supplementary Data 4/PositivePerturbation/._HP1c.png
- Supplementary Data 4/PositivePerturbation/HP2.png
- __MACOSX/Supplementary Data 4/PositivePerturbation/._HP2.png
- Supplementary Data 4/PositivePerturbation/HP4.png
- __MACOSX/Supplementary Data 4/PositivePerturbation/._HP4.png
- Supplementary Data 4/PositivePerturbation/ISWI.png
- __MACOSX/Supplementary Data 4/PositivePerturbation/._ISWI.png
- Supplementary Data 4/PositivePerturbation/JHDM1.png
- __MACOSX/Supplementary Data 4/PositivePerturbation/._JHDM1.png
- Supplementary Data 4/PositivePerturbation/JIL1.png
- __MACOSX/Supplementary Data 4/PositivePerturbation/._JIL1.png
- Supplementary Data 4/PositivePerturbation/JMJD2AKDM4A.png
- __MACOSX/Supplementary Data 4/PositivePerturbation/._JMJD2AKDM4A.png
- Supplementary Data 4/PositivePerturbation/LSD1.png
- __MACOSX/Supplementary Data 4/PositivePerturbation/._LSD1.png
- Supplementary Data 4/PositivePerturbation/MBDR2.png
- __MACOSX/Supplementary Data 4/PositivePerturbation/._MBDR2.png
- Supplementary Data 4/PositivePerturbation/MLE.png
- __MACOSX/Supplementary Data 4/PositivePerturbation/._MLE.png
- Supplementary Data 4/PositivePerturbation/modmdg4.png
- __MACOSX/Supplementary Data 4/PositivePerturbation/._modmdg4.png
- Supplementary Data 4/PositivePerturbation/MOF.png
- __MACOSX/Supplementary Data 4/PositivePerturbation/._MOF.png
- Supplementary Data 4/PositivePerturbation/MRG15.png
- __MACOSX/Supplementary Data 4/PositivePerturbation/._MRG15.png
- Supplementary Data 4/PositivePerturbation/MSL1.png
- __MACOSX/Supplementary Data 4/PositivePerturbation/._MSL1.png
- Supplementary Data 4/PositivePerturbation/NURF301.png
- __MACOSX/Supplementary Data 4/PositivePerturbation/._NURF301.png
- Supplementary Data 4/PositivePerturbation/Pc.png
- __MACOSX/Supplementary Data 4/PositivePerturbation/._Pc.png
- Supplementary Data 4/PositivePerturbation/PCL.png
- __MACOSX/Supplementary Data 4/PositivePerturbation/._PCL.png
- Supplementary Data 4/PositivePerturbation/Pho.png
- __MACOSX/Supplementary Data 4/PositivePerturbation/._Pho.png
- Supplementary Data 4/PositivePerturbation/POF.png
- __MACOSX/Supplementary Data 4/PositivePerturbation/._POF.png
- Supplementary Data 4/PositivePerturbation/pol2.png
- __MACOSX/Supplementary Data 4/PositivePerturbation/._pol2.png
- Supplementary Data 4/PositivePerturbation/PRSet7.png
- __MACOSX/Supplementary Data 4/PositivePerturbation/._PRSet7.png
- Supplementary Data 4/PositivePerturbation/Psc.png
- __MACOSX/Supplementary Data 4/PositivePerturbation/._Psc.png
- Supplementary Data 4/PositivePerturbation/Rhino.png
- __MACOSX/Supplementary Data 4/PositivePerturbation/._Rhino.png
- Supplementary Data 4/PositivePerturbation/RPD3.png
- __MACOSX/Supplementary Data 4/PositivePerturbation/._RPD3.png
- Supplementary Data 4/PositivePerturbation/Smc3.png
- __MACOSX/Supplementary Data 4/PositivePerturbation/._Smc3.png
- Supplementary Data 4/PositivePerturbation/SPT16.png
- __MACOSX/Supplementary Data 4/PositivePerturbation/._SPT16.png
- Supplementary Data 4/PositivePerturbation/SuHw.png
- __MACOSX/Supplementary Data 4/PositivePerturbation/._SuHw.png
- Supplementary Data 4/PositivePerturbation/Suvar37.png
- __MACOSX/Supplementary Data 4/PositivePerturbation/._Suvar37.png
- Supplementary Data 4/PositivePerturbation/Suvar39.png
- __MACOSX/Supplementary Data 4/PositivePerturbation/._Suvar39.png
- Supplementary Data 4/PositivePerturbation/WDS.png
- __MACOSX/Supplementary Data 4/PositivePerturbation/._WDS.png
- Supplementary Data 4/PositivePerturbation/ZW5.png
- __MACOSX/Supplementary Data 4/PositivePerturbation/._ZW5.png
- __MACOSX/Supplementary Data 4/._PositivePerturbation
[truncated: 3 more entries]
