# Supplementary material for: Probabilistic modelling of chromatin code landscape reveals functional diversity of enhancer-like chromatin states
Source: Nat Commun. 2016 Feb 4;7:10528. doi: 10.1038/ncomms10528 (PMC4742914; doi:10.1038/ncomms10528)
Supplement: Supplementary Data 4 — Effects of positive and negative perturbations of single chromatin factors on chromatin state identity. [file ncomms10528-s5.zip › Supplementary Data 4/readme.txt]

Supplementary File 4

Effects of positive and negative perturbations of single chromatin factors on chromatin state identity.  Positive perturbation means altering a chromatin factor from present to absent in all locations where the chromatin factor is present. Oppositely, negative perturbation means alterning a chromatin factor from absent to present in all locations where the chromatin factor is absent.

The transitions between chromatin states after perturbations are plotted with Circos layout. In the ribbons the destination is distinguished from the source by a bar at the end. The unit is number of 200bp bins (with 50bp step size). 

For example, negative perturbation of HP1a (changing from present to absent) disrupts the majority of heterochromatin 2 state and a fraction of heterochromatin 1 state. Positive perturbation of H3K36me1 disrupts nearly half of Strong Enhancer 3 state that is highly enriched for active enhancers, therefore, as we have postulated, the absence of H3K36me1 is a chromatin mark of Strong Enhancer states versus other enhancer-like states. For chromatin states that are highly distinct, such as SE1, which has both enhancer and TSS state features, perturbation of only one chromatin factor is not sufficient to alter its identity. However, at the same time, this makes it easy to identify chromatin marks for these chromatin state based on the chromatin state compositions (Supplementary File 2). 

Note that for positive perturbation (absent to present), the Ground state is not plotted in order to give space for visualizating alterations of other chromatin states, as the majority of the regions that a chromatin factor is absent are in Ground state.
