# Supplementary material for: Probabilistic modelling of chromatin code landscape reveals functional diversity of enhancer-like chromatin states
Source: Nat Commun. 2016 Feb 4;7:10528. doi: 10.1038/ncomms10528 (PMC4742914; doi:10.1038/ncomms10528)
Supplement: Supplementary Data 5 — List of raw ChIP-chip data files from modENCODE used in this study [file ncomms10528-s6.txt]

ASH-1:Cell-Line=S2-DRSC#Developmental-Stage=Late-Embryonic-stage#Tissue=Embryo-derived-cell-line:ChIP-chip:Rep-1:ChIP:Dmel_r5.32:modENCODE_2984:4_S15_Ash1-Q4177.781.CEL.gz
ASH-1:Cell-Line=S2-DRSC#Developmental-Stage=Late-Embryonic-stage#Tissue=Embryo-derived-cell-line:ChIP-chip:Rep-1:ChIP:Dmel_r5.32:modENCODE_2984:5_A17_Ash1-Q4177.782.CEL.gz
ASH-1:Cell-Line=S2-DRSC#Developmental-Stage=Late-Embryonic-stage#Tissue=Embryo-derived-cell-line:ChIP-chip:Rep-1:ChIP:Dmel_r5.32:modENCODE_3744:5_Kc4_ASH1-Q4177.1329.CEL.gz
ASH-1:Cell-Line=S2-DRSC#Developmental-Stage=Late-Embryonic-stage#Tissue=Embryo-derived-cell-line:ChIP-chip:Rep-1:ChIP:Dmel_r5.32:modENCODE_3744:7_Kc5_ASH1-Q4177.1331.CEL.gz
ASH-1:Cell-Line=S2-DRSC#Developmental-Stage=Late-Embryonic-stage#Tissue=Embryo-derived-cell-line:ChIP-chip:Rep-1:input:Dmel_r5.32:modENCODE_2984:873_S15_Input-18cycles.644.CEL.gz
ASH-1:Cell-Line=S2-DRSC#Developmental-Stage=Late-Embryonic-stage#Tissue=Embryo-derived-cell-line:ChIP-chip:Rep-1:input:Dmel_r5.32:modENCODE_2984:915_A17_Input-18cycles.670.CEL.gz
ASH-1:Cell-Line=S2-DRSC#Developmental-Stage=Late-Embryonic-stage#Tissue=Embryo-derived-cell-line:ChIP-chip:Rep-1:input:Dmel_r5.32:modENCODE_3744:4_Kc4_Input.1328.CEL.gz
ASH-1:Cell-Line=S2-DRSC#Developmental-Stage=Late-Embryonic-stage#Tissue=Embryo-derived-cell-line:ChIP-chip:Rep-1:input:Dmel_r5.32:modENCODE_3744:6_Kc5_Input.1330.CEL.gz
BEAF-32:Cell-Line=S2-DRSC#Developmental-Stage=Late-Embryonic-stage#Tissue=Embryo-derived-cell-line:ChIP-chip:Rep-1:ChIP:Dmel_r5.32:modENCODE_274:21.pirrota_500_S14.CEL.gz
BEAF-32:Cell-Line=S2-DRSC#Developmental-Stage=Late-Embryonic-stage#Tissue=Embryo-derived-cell-line:ChIP-chip:Rep-1:ChIP:Dmel_r5.32:modENCODE_274:64.pirrota_542_A12.CEL.gz
BEAF-32:Cell-Line=S2-DRSC#Developmental-Stage=Late-Embryonic-stage#Tissue=Embryo-derived-cell-line:ChIP-chip:Rep-1:ChIP:Dmel_r5.32:modENCODE_3745:1977_Kc12_beaf.1781.CEL.gz
BEAF-32:Cell-Line=S2-DRSC#Developmental-Stage=Late-Embryonic-stage#Tissue=Embryo-derived-cell-line:ChIP-chip:Rep-1:ChIP:Dmel_r5.32:modENCODE_3745:2036_Kc11_BEAF.1873.CEL.gz
BEAF-32:Cell-Line=S2-DRSC#Developmental-Stage=Late-Embryonic-stage#Tissue=Embryo-derived-cell-line:ChIP-chip:Rep-1:ChIP:Dmel_r5.32:modENCODE_922:18.pirrota_497_A12_BEAF-.CEL.gz
BEAF-32:Cell-Line=S2-DRSC#Developmental-Stage=Late-Embryonic-stage#Tissue=Embryo-derived-cell-line:ChIP-chip:Rep-1:ChIP:Dmel_r5.32:modENCODE_922:63.pirrota_541_S14_BEAF.CEL.gz
BEAF-32:Cell-Line=S2-DRSC#Developmental-Stage=Late-Embryonic-stage#Tissue=Embryo-derived-cell-line:ChIP-chip:Rep-1:input:Dmel_r5.32:modENCODE_274:20.pirrota_499_S14.CEL.gz
BEAF-32:Cell-Line=S2-DRSC#Developmental-Stage=Late-Embryonic-stage#Tissue=Embryo-derived-cell-line:ChIP-chip:Rep-1:input:Dmel_r5.32:modENCODE_274:62.pirrota_540_A12.CEL.gz
BEAF-32:Cell-Line=S2-DRSC#Developmental-Stage=Late-Embryonic-stage#Tissue=Embryo-derived-cell-line:ChIP-chip:Rep-1:input:Dmel_r5.32:modENCODE_3745:56_Kc11_Input.1750.CEL.gz
BEAF-32:Cell-Line=S2-DRSC#Developmental-Stage=Late-Embryonic-stage#Tissue=Embryo-derived-cell-line:ChIP-chip:Rep-1:input:Dmel_r5.32:modENCODE_3745:79_Kc12_INPUT.1776.CEL.gz
BEAF-32:Cell-Line=S2-DRSC#Developmental-Stage=Late-Embryonic-stage#Tissue=Embryo-derived-cell-line:ChIP-chip:Rep-1:input:Dmel_r5.32:modENCODE_922:267.pirrota_441_A12_INPUT.CEL.gz
BEAF-32:Cell-Line=S2-DRSC#Developmental-Stage=Late-Embryonic-stage#Tissue=Embryo-derived-cell-line:ChIP-chip:Rep-1:input:Dmel_r5.32:modENCODE_922:320.pirrota_499_S14_Input18.CEL.gz
CG10630:Cell-Line=S2-DRSC#Developmental-Stage=Late-Embryonic-stage#Tissue=Embryo-derived-cell-line:ChIP-chip:Rep-1:ChIP:Dmel_r5.32:modENCODE_4176:1_A22_Blanks.1925.CEL.gz
CG10630:Cell-Line=S2-DRSC#Developmental-Stage=Late-Embryonic-stage#Tissue=Embryo-derived-cell-line:ChIP-chip:Rep-1:ChIP:Dmel_r5.32:modENCODE_4176:2_A23_Blanks.1926.CEL.gz
CG10630:Cell-Line=S2-DRSC#Developmental-Stage=Late-Embryonic-stage#Tissue=Embryo-derived-cell-line:ChIP-chip:Rep-1:input:Dmel_r5.32:modENCODE_4176:5_A22_Input.1919.CEL.gz
CG10630:Cell-Line=S2-DRSC#Developmental-Stage=Late-Embryonic-stage#Tissue=Embryo-derived-cell-line:ChIP-chip:Rep-1:input:Dmel_r5.32:modENCODE_4176:6_A23_Input.1920.CEL.gz
CP190:Cell-Line=S2-DRSC#Developmental-Stage=Late-Embryonic-stage#Tissue=Embryo-derived-cell-line:ChIP-chip:Rep-1:ChIP:Dmel_r5.32:modENCODE_280:375.pirrota_569_S14.CEL.gz
CP190:Cell-Line=S2-DRSC#Developmental-Stage=Late-Embryonic-stage#Tissue=Embryo-derived-cell-line:ChIP-chip:Rep-1:ChIP:Dmel_r5.32:modENCODE_280:403.pirrota_633_A14_.CEL.gz
CP190:Cell-Line=S2-DRSC#Developmental-Stage=Late-Embryonic-stage#Tissue=Embryo-derived-cell-line:ChIP-chip:Rep-1:ChIP:Dmel_r5.32:modENCODE_3748:2033_Kc11_CP190.187.CEL.gz
CP190:Cell-Line=S2-DRSC#Developmental-Stage=Late-Embryonic-stage#Tissue=Embryo-derived-cell-line:ChIP-chip:Rep-1:ChIP:Dmel_r5.32:modENCODE_3748:pirrota_1983_Kc12_CP190_HB.178.CEL.gz
CP190:Cell-Line=S2-DRSC#Developmental-Stage=Late-Embryonic-stage#Tissue=Embryo-derived-cell-line:ChIP-chip:Rep-1:ChIP:Dmel_r5.32:modENCODE_925:22.pirrota_501_S14.CEL.gz
CP190:Cell-Line=S2-DRSC#Developmental-Stage=Late-Embryonic-stage#Tissue=Embryo-derived-cell-line:ChIP-chip:Rep-1:ChIP:Dmel_r5.32:modENCODE_925:93.pirrota_586_A12.CEL.gz
CP190:Cell-Line=S2-DRSC#Developmental-Stage=Late-Embryonic-stage#Tissue=Embryo-derived-cell-line:ChIP-chip:Rep-1:input:Dmel_r5.32:modENCODE_280:320.pirrota_499_S14_Input18.CEL.gz
CP190:Cell-Line=S2-DRSC#Developmental-Stage=Late-Embryonic-stage#Tissue=Embryo-derived-cell-line:ChIP-chip:Rep-1:input:Dmel_r5.32:modENCODE_280:404.pirrota_619_A14_Input-18cycles.CEL.gz
CP190:Cell-Line=S2-DRSC#Developmental-Stage=Late-Embryonic-stage#Tissue=Embryo-derived-cell-line:ChIP-chip:Rep-1:input:Dmel_r5.32:modENCODE_3748:56_Kc11_Input.1750.CEL.gz
CP190:Cell-Line=S2-DRSC#Developmental-Stage=Late-Embryonic-stage#Tissue=Embryo-derived-cell-line:ChIP-chip:Rep-1:input:Dmel_r5.32:modENCODE_3748:79_Kc12_INPUT.1776.CEL.gz
CP190:Cell-Line=S2-DRSC#Developmental-Stage=Late-Embryonic-stage#Tissue=Embryo-derived-cell-line:ChIP-chip:Rep-1:input:Dmel_r5.32:modENCODE_925:20.pirrota_499_S14.CEL.gz
CP190:Cell-Line=S2-DRSC#Developmental-Stage=Late-Embryonic-stage#Tissue=Embryo-derived-cell-line:ChIP-chip:Rep-1:input:Dmel_r5.32:modENCODE_925:62.pirrota_540_A12.CEL.gz
CTCF:Cell-Line=S2-DRSC#Developmental-Stage=Late-Embryonic-stage#Tissue=Embryo-derived-cell-line:ChIP-chip:Rep-1:ChIP:Dmel_r5.32:modENCODE_283:396.pirrota_589_S.CEL.gz
CTCF:Cell-Line=S2-DRSC#Developmental-Stage=Late-Embryonic-stage#Tissue=Embryo-derived-cell-line:ChIP-chip:Rep-1:ChIP:Dmel_r5.32:modENCODE_283:409.pirrota_626_A.CEL.gz
CTCF:Cell-Line=S2-DRSC#Developmental-Stage=Late-Embryonic-stage#Tissue=Embryo-derived-cell-line:ChIP-chip:Rep-1:ChIP:Dmel_r5.32:modENCODE_3281:305_S14_CTCF.150.CEL.gz
CTCF:Cell-Line=S2-DRSC#Developmental-Stage=Late-Embryonic-stage#Tissue=Embryo-derived-cell-line:ChIP-chip:Rep-1:ChIP:Dmel_r5.32:modENCODE_3281:406_S12_CTCF.234.CEL.gz
CTCF:Cell-Line=S2-DRSC#Developmental-Stage=Late-Embryonic-stage#Tissue=Embryo-derived-cell-line:ChIP-chip:Rep-1:ChIP:Dmel_r5.32:modENCODE_3749:1980_Kc12_CTCF.1777.CEL.gz
CTCF:Cell-Line=S2-DRSC#Developmental-Stage=Late-Embryonic-stage#Tissue=Embryo-derived-cell-line:ChIP-chip:Rep-1:ChIP:Dmel_r5.32:modENCODE_3749:2035.Kc11_CTCF.1872.CEL.gz
CTCF:Cell-Line=S2-DRSC#Developmental-Stage=Late-Embryonic-stage#Tissue=Embryo-derived-cell-line:ChIP-chip:Rep-1:ChIP:Dmel_r5.32:modENCODE_913.CEL.gz
CTCF:Cell-Line=S2-DRSC#Developmental-Stage=Late-Embryonic-stage#Tissue=Embryo-derived-cell-line:ChIP-chip:Rep-1:input:Dmel_r5.32:modENCODE_283:320.pirrota_499_S14_Input18.CEL.gz
CTCF:Cell-Line=S2-DRSC#Developmental-Stage=Late-Embryonic-stage#Tissue=Embryo-derived-cell-line:ChIP-chip:Rep-1:input:Dmel_r5.32:modENCODE_283:404.pirrota_619_A14_Input-18cycles.CEL.gz
CTCF:Cell-Line=S2-DRSC#Developmental-Stage=Late-Embryonic-stage#Tissue=Embryo-derived-cell-line:ChIP-chip:Rep-1:input:Dmel_r5.32:modENCODE_3281:208_S12_Input.5.CEL.gz
CTCF:Cell-Line=S2-DRSC#Developmental-Stage=Late-Embryonic-stage#Tissue=Embryo-derived-cell-line:ChIP-chip:Rep-1:input:Dmel_r5.32:modENCODE_3281:303_S14_Input.14.CEL.gz
CTCF:Cell-Line=S2-DRSC#Developmental-Stage=Late-Embryonic-stage#Tissue=Embryo-derived-cell-line:ChIP-chip:Rep-1:input:Dmel_r5.32:modENCODE_3749:56_Kc11_Input.1750.CEL.gz
CTCF:Cell-Line=S2-DRSC#Developmental-Stage=Late-Embryonic-stage#Tissue=Embryo-derived-cell-line:ChIP-chip:Rep-1:input:Dmel_r5.32:modENCODE_3749:79_Kc12_INPUT.1776.CEL.gz
CTCF:Cell-Line=S2-DRSC#Developmental-Stage=Late-Embryonic-stage#Tissue=Embryo-derived-cell-line:ChIP-chip:Rep-1:input:Dmel_r5.32:modENCODE_913.CEL.gz
CTCF:Cell-Line=S2-DRSC#Developmental-Stage=Late-Embryonic-stage#Tissue=Embryo-derived-cell-line:ChIP-chip:Rep-2:ChIP:Dmel_r5.32:modENCODE_913.CEL.gz
CTCF:Cell-Line=S2-DRSC#Developmental-Stage=Late-Embryonic-stage#Tissue=Embryo-derived-cell-line:ChIP-chip:Rep-2:input:Dmel_r5.32:modENCODE_913.CEL.gz
CTCF:Cell-Line=S2-DRSC#Developmental-Stage=Late-Embryonic-stage#Tissue=Embryo-derived-cell-line:ChIP-chip:Rep-3:ChIP:Dmel_r5.32:modENCODE_913.CEL.gz
Chriz:Cell-Line=S2-DRSC#Developmental-Stage=Late-Embryonic-stage#Tissue=Embryo-derived-cell-line:ChIP-chip:Rep-1:ChIP:Dmel_r5.32:modENCODE_278:130.pirrota_286_A9_Chro_C.CEL.gz
Chriz:Cell-Line=S2-DRSC#Developmental-Stage=Late-Embryonic-stage#Tissue=Embryo-derived-cell-line:ChIP-chip:Rep-1:ChIP:Dmel_r5.32:modENCODE_278:72.pirrota_222_A8_chro_c.CEL.gz
Chriz:Cell-Line=S2-DRSC#Developmental-Stage=Late-Embryonic-stage#Tissue=Embryo-derived-cell-line:ChIP-chip:Rep-1:ChIP:Dmel_r5.32:modENCODE_279:129.pirrota_285_A9_Chro_C.CEL.gz
Chriz:Cell-Line=S2-DRSC#Developmental-Stage=Late-Embryonic-stage#Tissue=Embryo-derived-cell-line:ChIP-chip:Rep-1:ChIP:Dmel_r5.32:modENCODE_279:71.pirrota_221_A8_chro_c.CEL.gz
Chriz:Cell-Line=S2-DRSC#Developmental-Stage=Late-Embryonic-stage#Tissue=Embryo-derived-cell-line:ChIP-chip:Rep-1:input:Dmel_r5.32:modENCODE_278:136.pirrota_292_A9.CEL.gz
Chriz:Cell-Line=S2-DRSC#Developmental-Stage=Late-Embryonic-stage#Tissue=Embryo-derived-cell-line:ChIP-chip:Rep-1:input:Dmel_r5.32:modENCODE_278:62.pirrota_212_A8.CEL.gz
Chriz:Cell-Line=S2-DRSC#Developmental-Stage=Late-Embryonic-stage#Tissue=Embryo-derived-cell-line:ChIP-chip:Rep-1:input:Dmel_r5.32:modENCODE_279:136.pirrota_292_A9.CEL.gz
Chriz:Cell-Line=S2-DRSC#Developmental-Stage=Late-Embryonic-stage#Tissue=Embryo-derived-cell-line:ChIP-chip:Rep-1:input:Dmel_r5.32:modENCODE_279:62.pirrota_212_A8.CEL.gz
Enhancer-of-zeste:Cell-Line=S2-DRSC#Developmental-Stage=Late-Embryonic-stage#Tissue=Embryo-derived-cell-line:ChIP-chip:Rep-1:ChIP:Dmel_r5.32:modENCODE_284:124.pirrota_279_S13_Ez.CEL.gz
Enhancer-of-zeste:Cell-Line=S2-DRSC#Developmental-Stage=Late-Embryonic-stage#Tissue=Embryo-derived-cell-line:ChIP-chip:Rep-1:ChIP:Dmel_r5.32:modENCODE_284:365.pirrota_543_S14_EZ.CEL.gz
Enhancer-of-zeste:Cell-Line=S2-DRSC#Developmental-Stage=Late-Embryonic-stage#Tissue=Embryo-derived-cell-line:ChIP-chip:Rep-1:ChIP:Dmel_r5.32:modENCODE_284:50.pirrota_186_S8_E_Z.CEL.gz
Enhancer-of-zeste:Cell-Line=S2-DRSC#Developmental-Stage=Late-Embryonic-stage#Tissue=Embryo-derived-cell-line:ChIP-chip:Rep-1:ChIP:Dmel_r5.32:modENCODE_2988:1016_S15_EZ-Q3421.783.CEL.gz
Enhancer-of-zeste:Cell-Line=S2-DRSC#Developmental-Stage=Late-Embryonic-stage#Tissue=Embryo-derived-cell-line:ChIP-chip:Rep-1:ChIP:Dmel_r5.32:modENCODE_2988:917_S15_EZ-Q3421.672.CEL.gz
Enhancer-of-zeste:Cell-Line=S2-DRSC#Developmental-Stage=Late-Embryonic-stage#Tissue=Embryo-derived-cell-line:ChIP-chip:Rep-1:ChIP:Dmel_r5.32:modENCODE_3752:1958_Kc11_EZ-Q3419.1752.CEL.gz
Enhancer-of-zeste:Cell-Line=S2-DRSC#Developmental-Stage=Late-Embryonic-stage#Tissue=Embryo-derived-cell-line:ChIP-chip:Rep-1:ChIP:Dmel_r5.32:modENCODE_3752:pirrota_1965_Kc4-E-(Z)-Q3149.1760.CEL.gz
Enhancer-of-zeste:Cell-Line=S2-DRSC#Developmental-Stage=Late-Embryonic-stage#Tissue=Embryo-derived-cell-line:ChIP-chip:Rep-1:input:Dmel_r5.32:modENCODE_284:116.pirrota_264_S13_Input.CEL.gz
Enhancer-of-zeste:Cell-Line=S2-DRSC#Developmental-Stage=Late-Embryonic-stage#Tissue=Embryo-derived-cell-line:ChIP-chip:Rep-1:input:Dmel_r5.32:modENCODE_284:320.pirrota_499_S14_Input18.CEL.gz
Enhancer-of-zeste:Cell-Line=S2-DRSC#Developmental-Stage=Late-Embryonic-stage#Tissue=Embryo-derived-cell-line:ChIP-chip:Rep-1:input:Dmel_r5.32:modENCODE_284:40.pirrota_182_S8_Input_HD.CEL.gz
Enhancer-of-zeste:Cell-Line=S2-DRSC#Developmental-Stage=Late-Embryonic-stage#Tissue=Embryo-derived-cell-line:ChIP-chip:Rep-1:input:Dmel_r5.32:modENCODE_2988.CEL.gz
Enhancer-of-zeste:Cell-Line=S2-DRSC#Developmental-Stage=Late-Embryonic-stage#Tissue=Embryo-derived-cell-line:ChIP-chip:Rep-1:input:Dmel_r5.32:modENCODE_3752:56_Kc11_Input.1750.CEL.gz
Enhancer-of-zeste:Cell-Line=S2-DRSC#Developmental-Stage=Late-Embryonic-stage#Tissue=Embryo-derived-cell-line:ChIP-chip:Rep-1:input:Dmel_r5.32:modENCODE_3752:61_Kc4_Input.1756.CEL.gz
GAF:Cell-Line=S2-DRSC#Developmental-Stage=Late-Embryonic-stage#Tissue=Embryo-derived-cell-line:ChIP-chip:Rep-1:ChIP:Dmel_r5.32:modENCODE_285:119.pirrota_267_S13.CEL.gz
GAF:Cell-Line=S2-DRSC#Developmental-Stage=Late-Embryonic-stage#Tissue=Embryo-derived-cell-line:ChIP-chip:Rep-1:ChIP:Dmel_r5.32:modENCODE_285:49.pirrota_185_S8.CEL.gz
GAF:Cell-Line=S2-DRSC#Developmental-Stage=Late-Embryonic-stage#Tissue=Embryo-derived-cell-line:ChIP-chip:Rep-1:ChIP:Dmel_r5.32:modENCODE_3753:1982_Kc12_GAF.1779.CEL.gz
GAF:Cell-Line=S2-DRSC#Developmental-Stage=Late-Embryonic-stage#Tissue=Embryo-derived-cell-line:ChIP-chip:Rep-1:ChIP:Dmel_r5.32:modENCODE_3753:2031_Kc11_GAF.1868.CEL.gz
GAF:Cell-Line=S2-DRSC#Developmental-Stage=Late-Embryonic-stage#Tissue=Embryo-derived-cell-line:ChIP-chip:Rep-1:input:Dmel_r5.32:modENCODE_285:116.pirrota_264_S13_Input.CEL.gz
GAF:Cell-Line=S2-DRSC#Developmental-Stage=Late-Embryonic-stage#Tissue=Embryo-derived-cell-line:ChIP-chip:Rep-1:input:Dmel_r5.32:modENCODE_285:40.pirrota_182_S8_Input_HD.CEL.gz
GAF:Cell-Line=S2-DRSC#Developmental-Stage=Late-Embryonic-stage#Tissue=Embryo-derived-cell-line:ChIP-chip:Rep-1:input:Dmel_r5.32:modENCODE_3753:56_Kc11_Input.1750.CEL.gz
GAF:Cell-Line=S2-DRSC#Developmental-Stage=Late-Embryonic-stage#Tissue=Embryo-derived-cell-line:ChIP-chip:Rep-1:input:Dmel_r5.32:modENCODE_3753:79_Kc12_INPUT.1776.CEL.gz
H3K36me3:Cell-Line=S2-DRSC#Developmental-Stage=Late-Embryonic-stage#Strain=Ab-H3K36me3-KW-1#Tissue=Embryo-derived-cell-line:ChIP-chip:Rep-1:ChIP:Dmel_r5.32:modENCODE_3189.CEL.gz
H3K36me3:Cell-Line=S2-DRSC#Developmental-Stage=Late-Embryonic-stage#Strain=Ab-H3K36me3-KW-1#Tissue=Embryo-derived-cell-line:ChIP-chip:Rep-1:input:Dmel_r5.32:modENCODE_3189:3.CEL.gz
H3K36me3:Cell-Line=S2-DRSC#Developmental-Stage=Late-Embryonic-stage#Strain=Ab-H3K36me3-KW-1#Tissue=Embryo-derived-cell-line:ChIP-chip:Rep-1:input:Dmel_r5.32:modENCODE_3189:5_wk1.CEL.gz
H3K36me3:Cell-Line=S2-DRSC#Developmental-Stage=Late-Embryonic-stage#Strain=Ab-H3K36me3-KW-1#Tissue=Embryo-derived-cell-line:ChIP-chip:Rep-1:input:Dmel_r5.32:modENCODE_3189:5_wk2.CEL.gz
H3K36me3:Cell-Line=S2-DRSC#Developmental-Stage=Late-Embryonic-stage#Strain=Ab-H3K36me3-KW-1#Tissue=Embryo-derived-cell-line:ChIP-chip:Rep-2:ChIP:Dmel_r5.32:modENCODE_3189.CEL.gz
H3K36me3:Cell-Line=S2-DRSC#Developmental-Stage=Late-Embryonic-stage#Strain=Ab-H3K36me3-KW-1#Tissue=Embryo-derived-cell-line:ChIP-chip:Rep-3:ChIP:Dmel_r5.32:modENCODE_3189.CEL.gz
HP1a:Cell-Line=S2-DRSC#Developmental-Stage=Late-Embryonic-stage#Tissue=Embryo-derived-cell-line:ChIP-chip:Rep-1:ChIP:Dmel_r5.32:modENCODE_2668:8.pirrota_579_S12.CEL.gz
HP1a:Cell-Line=S2-DRSC#Developmental-Stage=Late-Embryonic-stage#Tissue=Embryo-derived-cell-line:ChIP-chip:Rep-1:ChIP:Dmel_r5.32:modENCODE_2668:9.pirrota_580_A14.CEL.gz
HP1a:Cell-Line=S2-DRSC#Developmental-Stage=Late-Embryonic-stage#Tissue=Embryo-derived-cell-line:ChIP-chip:Rep-1:ChIP:Dmel_r5.32:modENCODE_3700:Pirrotta_S18_HP1a(M0552).1402.CEL.gz
HP1a:Cell-Line=S2-DRSC#Developmental-Stage=Late-Embryonic-stage#Tissue=Embryo-derived-cell-line:ChIP-chip:Rep-1:ChIP:Dmel_r5.32:modENCODE_3700:pirrota__1698_S19_HP1a(MO552).1403.CEL.gz
HP1a:Cell-Line=S2-DRSC#Developmental-Stage=Late-Embryonic-stage#Tissue=Embryo-derived-cell-line:ChIP-chip:Rep-1:ChIP:Dmel_r5.32:modENCODE_3777:36_S19_HP1a.hinge.1685.CEL.gz
HP1a:Cell-Line=S2-DRSC#Developmental-Stage=Late-Embryonic-stage#Tissue=Embryo-derived-cell-line:ChIP-chip:Rep-1:ChIP:Dmel_r5.32:modENCODE_3777:87_S18_HP1a-Hinge.1684.CEL.gz
HP1a:Cell-Line=S2-DRSC#Developmental-Stage=Late-Embryonic-stage#Tissue=Embryo-derived-cell-line:ChIP-chip:Rep-1:input:Dmel_r5.32:modENCODE_2668:373.pirrota_584_A14_Input_20cycles_.CEL.gz
HP1a:Cell-Line=S2-DRSC#Developmental-Stage=Late-Embryonic-stage#Tissue=Embryo-derived-cell-line:ChIP-chip:Rep-1:input:Dmel_r5.32:modENCODE_2668:86.pirrota_243_S12_Input_20_cycles.CEL.gz
HP1a:Cell-Line=S2-DRSC#Developmental-Stage=Late-Embryonic-stage#Tissue=Embryo-derived-cell-line:ChIP-chip:Rep-1:input:Dmel_r5.32:modENCODE_3700:1_S18_Input(20cyc).1386.CEL.gz
HP1a:Cell-Line=S2-DRSC#Developmental-Stage=Late-Embryonic-stage#Tissue=Embryo-derived-cell-line:ChIP-chip:Rep-1:input:Dmel_r5.32:modENCODE_3700:2_S19_Input(20cyc).1387.CEL.gz
HP1a:Cell-Line=S2-DRSC#Developmental-Stage=Late-Embryonic-stage#Tissue=Embryo-derived-cell-line:ChIP-chip:Rep-1:input:Dmel_r5.32:modENCODE_3777:1_S18_Input(20cyc).1386.CEL.gz
HP1a:Cell-Line=S2-DRSC#Developmental-Stage=Late-Embryonic-stage#Tissue=Embryo-derived-cell-line:ChIP-chip:Rep-1:input:Dmel_r5.32:modENCODE_3777:2_S19_Input(20cyc).1387.CEL.gz
HP1b:Cell-Line=S2-DRSC#Developmental-Stage=Late-Embryonic-stage#Tissue=Embryo-derived-cell-line:ChIP-chip:Rep-1:ChIP:Dmel_r5.32:modENCODE_3020:3_A20_Hp1b.991.CEL.gz
HP1b:Cell-Line=S2-DRSC#Developmental-Stage=Late-Embryonic-stage#Tissue=Embryo-derived-cell-line:ChIP-chip:Rep-1:ChIP:Dmel_r5.32:modENCODE_3020:4_A21_Hp1b.992.CEL.gz
HP1b:Cell-Line=S2-DRSC#Developmental-Stage=Late-Embryonic-stage#Tissue=Embryo-derived-cell-line:ChIP-chip:Rep-1:ChIP:Dmel_r5.32:modENCODE_941:49.pirrota_782_All.CEL.gz
HP1b:Cell-Line=S2-DRSC#Developmental-Stage=Late-Embryonic-stage#Tissue=Embryo-derived-cell-line:ChIP-chip:Rep-1:ChIP:Dmel_r5.32:modENCODE_941:50.pirrota_783_A15.CEL.gz
HP1b:Cell-Line=S2-DRSC#Developmental-Stage=Late-Embryonic-stage#Tissue=Embryo-derived-cell-line:ChIP-chip:Rep-1:input:Dmel_r5.32:modENCODE_3020:1_A20_Input(20cyc).773.CEL.gz
HP1b:Cell-Line=S2-DRSC#Developmental-Stage=Late-Embryonic-stage#Tissue=Embryo-derived-cell-line:ChIP-chip:Rep-1:input:Dmel_r5.32:modENCODE_3020:2_A21_Input(20cyc).774.CEL.gz
HP1b:Cell-Line=S2-DRSC#Developmental-Stage=Late-Embryonic-stage#Tissue=Embryo-derived-cell-line:ChIP-chip:Rep-1:input:Dmel_r5.32:modENCODE_941:2.pirrota_683_A11.CEL.gz
HP1b:Cell-Line=S2-DRSC#Developmental-Stage=Late-Embryonic-stage#Tissue=Embryo-derived-cell-line:ChIP-chip:Rep-1:input:Dmel_r5.32:modENCODE_941:3.pirrota_684_A15.CEL.gz
HP1c:Cell-Line=S2-DRSC#Developmental-Stage=Late-Embryonic-stage#Tissue=Embryo-derived-cell-line:ChIP-chip:Rep-1:ChIP:Dmel_r5.32:modENCODE_3291:59_S15_HP1c.1271.CEL.gz
HP1c:Cell-Line=S2-DRSC#Developmental-Stage=Late-Embryonic-stage#Tissue=Embryo-derived-cell-line:ChIP-chip:Rep-1:ChIP:Dmel_r5.32:modENCODE_3291:660_S17_HP1c.1272.CEL.gz
HP1c:Cell-Line=S2-DRSC#Developmental-Stage=Late-Embryonic-stage#Tissue=Embryo-derived-cell-line:ChIP-chip:Rep-1:ChIP:Dmel_r5.32:modENCODE_943:0.pirrota_733_A11.CEL.gz
HP1c:Cell-Line=S2-DRSC#Developmental-Stage=Late-Embryonic-stage#Tissue=Embryo-derived-cell-line:ChIP-chip:Rep-1:ChIP:Dmel_r5.32:modENCODE_943:1.pirrota_734_A15.CEL.gz
HP1c:Cell-Line=S2-DRSC#Developmental-Stage=Late-Embryonic-stage#Tissue=Embryo-derived-cell-line:ChIP-chip:Rep-1:input:Dmel_r5.32:modENCODE_3291:8_S15_Input(20cyc).1280.CEL.gz
HP1c:Cell-Line=S2-DRSC#Developmental-Stage=Late-Embryonic-stage#Tissue=Embryo-derived-cell-line:ChIP-chip:Rep-1:input:Dmel_r5.32:modENCODE_3291:9_S17_Input(20cyc).1281.CEL.gz
HP1c:Cell-Line=S2-DRSC#Developmental-Stage=Late-Embryonic-stage#Tissue=Embryo-derived-cell-line:ChIP-chip:Rep-1:input:Dmel_r5.32:modENCODE_943:2.pirrota_683_A11.CEL.gz
HP1c:Cell-Line=S2-DRSC#Developmental-Stage=Late-Embryonic-stage#Tissue=Embryo-derived-cell-line:ChIP-chip:Rep-1:input:Dmel_r5.32:modENCODE_943:3.pirrota_684_A15.CEL.gz
HP2:Cell-Line=S2-DRSC#Developmental-Stage=Late-Embryonic-stage#Tissue=Embryo-derived-cell-line:ChIP-chip:Rep-1:ChIP:Dmel_r5.32:modENCODE_944:7.pirrota_678_A11.CEL.gz
HP2:Cell-Line=S2-DRSC#Developmental-Stage=Late-Embryonic-stage#Tissue=Embryo-derived-cell-line:ChIP-chip:Rep-1:ChIP:Dmel_r5.32:modENCODE_944:8.pirrota_679_A15.CEL.gz
HP2:Cell-Line=S2-DRSC#Developmental-Stage=Late-Embryonic-stage#Tissue=Embryo-derived-cell-line:ChIP-chip:Rep-1:input:Dmel_r5.32:modENCODE_944:2.pirrota_683_A11.CEL.gz
HP2:Cell-Line=S2-DRSC#Developmental-Stage=Late-Embryonic-stage#Tissue=Embryo-derived-cell-line:ChIP-chip:Rep-1:input:Dmel_r5.32:modENCODE_944:3.pirrota_684_A15.CEL.gz
HP4:Cell-Line=S2-DRSC#Developmental-Stage=Late-Embryonic-stage#Tissue=Embryo-derived-cell-line:ChIP-chip:Rep-1:ChIP:Dmel_r5.32:modENCODE_3948:1705_S19_HP4.1410.CEL.gz
HP4:Cell-Line=S2-DRSC#Developmental-Stage=Late-Embryonic-stage#Tissue=Embryo-derived-cell-line:ChIP-chip:Rep-1:ChIP:Dmel_r5.32:modENCODE_3948:1706_S19_HP4.1411.CEL.gz
HP4:Cell-Line=S2-DRSC#Developmental-Stage=Late-Embryonic-stage#Tissue=Embryo-derived-cell-line:ChIP-chip:Rep-1:ChIP:Dmel_r5.32:modENCODE_3948:1821_S19_HP4.1528.CEL.gz
HP4:Cell-Line=S2-DRSC#Developmental-Stage=Late-Embryonic-stage#Tissue=Embryo-derived-cell-line:ChIP-chip:Rep-1:input:Dmel_r5.32:modENCODE_3948:1_S18_Input(20cyc).1386.CEL.gz
HP4:Cell-Line=S2-DRSC#Developmental-Stage=Late-Embryonic-stage#Tissue=Embryo-derived-cell-line:ChIP-chip:Rep-1:input:Dmel_r5.32:modENCODE_3948:2_S19_Input(20cyc).1387.CEL.gz
ISWI:Cell-Line=S2-DRSC#Developmental-Stage=Late-Embryonic-stage#Tissue=Embryo-derived-cell-line:ChIP-chip:Rep-1:ChIP:Dmel_r5.32:modENCODE_3032:4_A21_ISWI(Q4095).832.CEL.gz
ISWI:Cell-Line=S2-DRSC#Developmental-Stage=Late-Embryonic-stage#Tissue=Embryo-derived-cell-line:ChIP-chip:Rep-1:ChIP:Dmel_r5.32:modENCODE_3032:5_A20_ISWI(Q4095).833.CEL.gz
ISWI:Cell-Line=S2-DRSC#Developmental-Stage=Late-Embryonic-stage#Tissue=Embryo-derived-cell-line:ChIP-chip:Rep-1:ChIP:Dmel_r5.32:modENCODE_5062:46_A17_ISWI.516.CEL.gz
ISWI:Cell-Line=S2-DRSC#Developmental-Stage=Late-Embryonic-stage#Tissue=Embryo-derived-cell-line:ChIP-chip:Rep-1:ChIP:Dmel_r5.32:modENCODE_5062:57_A18_ISWI.527.CEL.gz
ISWI:Cell-Line=S2-DRSC#Developmental-Stage=Late-Embryonic-stage#Tissue=Embryo-derived-cell-line:ChIP-chip:Rep-1:input:Dmel_r5.32:modENCODE_3032:8_A21_Input.846.CEL.gz
ISWI:Cell-Line=S2-DRSC#Developmental-Stage=Late-Embryonic-stage#Tissue=Embryo-derived-cell-line:ChIP-chip:Rep-1:input:Dmel_r5.32:modENCODE_3032:9_A20_Input.847.CEL.gz
ISWI:Cell-Line=S2-DRSC#Developmental-Stage=Late-Embryonic-stage#Tissue=Embryo-derived-cell-line:ChIP-chip:Rep-1:input:Dmel_r5.32:modENCODE_5062:0_A17_Input.530.CEL.gz
ISWI:Cell-Line=S2-DRSC#Developmental-Stage=Late-Embryonic-stage#Tissue=Embryo-derived-cell-line:ChIP-chip:Rep-1:input:Dmel_r5.32:modENCODE_5062:1_A18_Input.531.CEL.gz
JHDM1:Cell-Line=S2-DRSC#Developmental-Stage=Late-Embryonic-stage#Tissue=Embryo-derived-cell-line:ChIP-chip:Rep-1:ChIP:Dmel_r5.32:modENCODE_3708:582_Kc5_JHDM1-Q2634.1312.CEL.gz
JHDM1:Cell-Line=S2-DRSC#Developmental-Stage=Late-Embryonic-stage#Tissue=Embryo-derived-cell-line:ChIP-chip:Rep-1:ChIP:Dmel_r5.32:modENCODE_3708:756_Kc4_JHDM1-Q2634.1461.CEL.gz
JHDM1:Cell-Line=S2-DRSC#Developmental-Stage=Late-Embryonic-stage#Tissue=Embryo-derived-cell-line:ChIP-chip:Rep-1:ChIP:Dmel_r5.32:modENCODE_4714:1270_A21_JHDM1-Q2634.1024.CEL.gz
JHDM1:Cell-Line=S2-DRSC#Developmental-Stage=Late-Embryonic-stage#Tissue=Embryo-derived-cell-line:ChIP-chip:Rep-1:ChIP:Dmel_r5.32:modENCODE_4714:767_S12_JHDM1-34.459.CEL.gz
JHDM1:Cell-Line=S2-DRSC#Developmental-Stage=Late-Embryonic-stage#Tissue=Embryo-derived-cell-line:ChIP-chip:Rep-1:input:Dmel_r5.32:modENCODE_3708:00_Kc5_Input18.1152.CEL.gz
JHDM1:Cell-Line=S2-DRSC#Developmental-Stage=Late-Embryonic-stage#Tissue=Embryo-derived-cell-line:ChIP-chip:Rep-1:input:Dmel_r5.32:modENCODE_3708:67_Kc4_18cycles_Input.1185.CEL.gz
JHDM1:Cell-Line=S2-DRSC#Developmental-Stage=Late-Embryonic-stage#Tissue=Embryo-derived-cell-line:ChIP-chip:Rep-1:input:Dmel_r5.32:modENCODE_4714:1005_A21_input.76.CEL.gz
JHDM1:Cell-Line=S2-DRSC#Developmental-Stage=Late-Embryonic-stage#Tissue=Embryo-derived-cell-line:ChIP-chip:Rep-1:input:Dmel_r5.32:modENCODE_4714:641_S12_input_gk2.41.CEL.gz
JIL-1:Cell-Line=S2-DRSC#Developmental-Stage=Late-Embryonic-stage#Tissue=Embryo-derived-cell-line:ChIP-chip:Rep-1:ChIP:Dmel_r5.32:modENCODE_3038:6_A17_JIL-1(Q4170).824.CEL.gz
JIL-1:Cell-Line=S2-DRSC#Developmental-Stage=Late-Embryonic-stage#Tissue=Embryo-derived-cell-line:ChIP-chip:Rep-1:ChIP:Dmel_r5.32:modENCODE_3038:7_A18_JIL-1(Q4170).825.CEL.gz
JIL-1:Cell-Line=S2-DRSC#Developmental-Stage=Late-Embryonic-stage#Tissue=Embryo-derived-cell-line:ChIP-chip:Rep-1:ChIP:Dmel_r5.32:modENCODE_945:17.pirrota_747_A17.CEL.gz
JIL-1:Cell-Line=S2-DRSC#Developmental-Stage=Late-Embryonic-stage#Tissue=Embryo-derived-cell-line:ChIP-chip:Rep-1:ChIP:Dmel_r5.32:modENCODE_945:28.pirrota_758_A18.CEL.gz
JIL-1:Cell-Line=S2-DRSC#Developmental-Stage=Late-Embryonic-stage#Tissue=Embryo-derived-cell-line:ChIP-chip:Rep-1:input:Dmel_r5.32:modENCODE_3038:0_A17_Input.530.CEL.gz
JIL-1:Cell-Line=S2-DRSC#Developmental-Stage=Late-Embryonic-stage#Tissue=Embryo-derived-cell-line:ChIP-chip:Rep-1:input:Dmel_r5.32:modENCODE_3038:1_A18_Input.531.CEL.gz
JIL-1:Cell-Line=S2-DRSC#Developmental-Stage=Late-Embryonic-stage#Tissue=Embryo-derived-cell-line:ChIP-chip:Rep-1:input:Dmel_r5.32:modENCODE_945:0.pirrota_760_A17.CEL.gz
JIL-1:Cell-Line=S2-DRSC#Developmental-Stage=Late-Embryonic-stage#Tissue=Embryo-derived-cell-line:ChIP-chip:Rep-1:input:Dmel_r5.32:modENCODE_945:1.pirrota_761_A18.CEL.gz
JMJD2A-KDM4A:Cell-Line=S2-DRSC#Developmental-Stage=Late-Embryonic-stage#Tissue=Embryo-derived-cell-line:ChIP-chip:Rep-1:ChIP:Dmel_r5.32:modENCODE_3783:19_B4-JMJD2A-KDM4A-Q2541.1644.CEL.gz
JMJD2A-KDM4A:Cell-Line=S2-DRSC#Developmental-Stage=Late-Embryonic-stage#Tissue=Embryo-derived-cell-line:ChIP-chip:Rep-1:ChIP:Dmel_r5.32:modENCODE_3783:20_B9-JMJD2A-KDM4A-Q2541.1645.CEL.gz
JMJD2A-KDM4A:Cell-Line=S2-DRSC#Developmental-Stage=Late-Embryonic-stage#Tissue=Embryo-derived-cell-line:ChIP-chip:Rep-1:ChIP:Dmel_r5.32:modENCODE_3784:765_S12_JMJD2A-41.457.CEL.gz
JMJD2A-KDM4A:Cell-Line=S2-DRSC#Developmental-Stage=Late-Embryonic-stage#Tissue=Embryo-derived-cell-line:ChIP-chip:Rep-1:ChIP:Dmel_r5.32:modENCODE_3784:853_A14.JHJD2A-41.624.CEL.gz
JMJD2A-KDM4A:Cell-Line=S2-DRSC#Developmental-Stage=Late-Embryonic-stage#Tissue=Embryo-derived-cell-line:ChIP-chip:Rep-1:input:Dmel_r5.32:modENCODE_3783:7_B4-INPUT.1642.CEL.gz
JMJD2A-KDM4A:Cell-Line=S2-DRSC#Developmental-Stage=Late-Embryonic-stage#Tissue=Embryo-derived-cell-line:ChIP-chip:Rep-1:input:Dmel_r5.32:modENCODE_3783:8_B9-INPUT.1643.CEL.gz
JMJD2A-KDM4A:Cell-Line=S2-DRSC#Developmental-Stage=Late-Embryonic-stage#Tissue=Embryo-derived-cell-line:ChIP-chip:Rep-1:input:Dmel_r5.32:modENCODE_3784:641_S12_input_gk2.417.CEL.gz
JMJD2A-KDM4A:Cell-Line=S2-DRSC#Developmental-Stage=Late-Embryonic-stage#Tissue=Embryo-derived-cell-line:ChIP-chip:Rep-1:input:Dmel_r5.32:modENCODE_3784:803_A14.input.566.CEL.gz
LSD1:Cell-Line=S2-DRSC#Developmental-Stage=Late-Embryonic-stage#Tissue=Embryo-derived-cell-line:ChIP-chip:Rep-1:ChIP:Dmel_r5.32:modENCODE_3785:2021_B9_LSD1-Q3430.1831.CEL.gz
LSD1:Cell-Line=S2-DRSC#Developmental-Stage=Late-Embryonic-stage#Tissue=Embryo-derived-cell-line:ChIP-chip:Rep-1:ChIP:Dmel_r5.32:modENCODE_3785:pirrota_2020_B4_LSD1-Q3430.1830.CEL.gz
LSD1:Cell-Line=S2-DRSC#Developmental-Stage=Late-Embryonic-stage#Tissue=Embryo-derived-cell-line:ChIP-chip:Rep-1:ChIP:Dmel_r5.32:modENCODE_3786:8_Kc4_LSD1-Q3430.1828.CEL.gz
LSD1:Cell-Line=S2-DRSC#Developmental-Stage=Late-Embryonic-stage#Tissue=Embryo-derived-cell-line:ChIP-chip:Rep-1:ChIP:Dmel_r5.32:modENCODE_3786:9_Kc5_LSD1-Q3430.1829.CEL.gz
LSD1:Cell-Line=S2-DRSC#Developmental-Stage=Late-Embryonic-stage#Tissue=Embryo-derived-cell-line:ChIP-chip:Rep-1:ChIP:Dmel_r5.32:modENCODE_3949:2125_A23_LSD1-Q3430.1946.CEL.gz
LSD1:Cell-Line=S2-DRSC#Developmental-Stage=Late-Embryonic-stage#Tissue=Embryo-derived-cell-line:ChIP-chip:Rep-1:ChIP:Dmel_r5.32:modENCODE_3949:pirrota_1747_S18_LSD1-Q3430.1452.CEL.gz
LSD1:Cell-Line=S2-DRSC#Developmental-Stage=Late-Embryonic-stage#Tissue=Embryo-derived-cell-line:ChIP-chip:Rep-1:input:Dmel_r5.32:modENCODE_3785:7_B4-INPUT.1642.CEL.gz
LSD1:Cell-Line=S2-DRSC#Developmental-Stage=Late-Embryonic-stage#Tissue=Embryo-derived-cell-line:ChIP-chip:Rep-1:input:Dmel_r5.32:modENCODE_3785:8_B9-INPUT.1643.CEL.gz
LSD1:Cell-Line=S2-DRSC#Developmental-Stage=Late-Embryonic-stage#Tissue=Embryo-derived-cell-line:ChIP-chip:Rep-1:input:Dmel_r5.32:modENCODE_3786:00_Kc5_Input18.1152.CEL.gz
LSD1:Cell-Line=S2-DRSC#Developmental-Stage=Late-Embryonic-stage#Tissue=Embryo-derived-cell-line:ChIP-chip:Rep-1:input:Dmel_r5.32:modENCODE_3786:67_Kc4_18cycles_Input.1185.CEL.gz
LSD1:Cell-Line=S2-DRSC#Developmental-Stage=Late-Embryonic-stage#Tissue=Embryo-derived-cell-line:ChIP-chip:Rep-1:input:Dmel_r5.32:modENCODE_3949:2119_A23_Input.1837.CEL.gz
LSD1:Cell-Line=S2-DRSC#Developmental-Stage=Late-Embryonic-stage#Tissue=Embryo-derived-cell-line:ChIP-chip:Rep-1:input:Dmel_r5.32:modENCODE_3949:pirrota_1748_S18_Input.1453.CEL.gz
MBD-R2:Cell-Line=S2-DRSC#Developmental-Stage=Late-Embryonic-stage#Tissue=Embryo-derived-cell-line:ChIP-chip:Rep-1:ChIP:Dmel_r5.32:modENCODE_3039:2_A17_MBD-R2(Q4167).830.CEL.gz
MBD-R2:Cell-Line=S2-DRSC#Developmental-Stage=Late-Embryonic-stage#Tissue=Embryo-derived-cell-line:ChIP-chip:Rep-1:ChIP:Dmel_r5.32:modENCODE_3039:3_A18_MBD-R2(Q4167).831.CEL.gz
MBD-R2:Cell-Line=S2-DRSC#Developmental-Stage=Late-Embryonic-stage#Tissue=Embryo-derived-cell-line:ChIP-chip:Rep-1:ChIP:Dmel_r5.32:modENCODE_3787:8_Kc11_MBD-R2(Q4167).1896.CEL.gz
MBD-R2:Cell-Line=S2-DRSC#Developmental-Stage=Late-Embryonic-stage#Tissue=Embryo-derived-cell-line:ChIP-chip:Rep-1:ChIP:Dmel_r5.32:modENCODE_3787:9_Kc12_MBD-R2(Q4167).1897.CEL.gz
MBD-R2:Cell-Line=S2-DRSC#Developmental-Stage=Late-Embryonic-stage#Tissue=Embryo-derived-cell-line:ChIP-chip:Rep-1:ChIP:Dmel_r5.32:modENCODE_946:13.pirrota_743_A17.CEL.gz
MBD-R2:Cell-Line=S2-DRSC#Developmental-Stage=Late-Embryonic-stage#Tissue=Embryo-derived-cell-line:ChIP-chip:Rep-1:ChIP:Dmel_r5.32:modENCODE_946:24.pirrota_754_A18.CEL.gz
MBD-R2:Cell-Line=S2-DRSC#Developmental-Stage=Late-Embryonic-stage#Tissue=Embryo-derived-cell-line:ChIP-chip:Rep-1:input:Dmel_r5.32:modENCODE_3039:0_A17_Input.530.CEL.gz
MBD-R2:Cell-Line=S2-DRSC#Developmental-Stage=Late-Embryonic-stage#Tissue=Embryo-derived-cell-line:ChIP-chip:Rep-1:input:Dmel_r5.32:modENCODE_3039:1_A18_Input.531.CEL.gz
MBD-R2:Cell-Line=S2-DRSC#Developmental-Stage=Late-Embryonic-stage#Tissue=Embryo-derived-cell-line:ChIP-chip:Rep-1:input:Dmel_r5.32:modENCODE_3787:6_Kc11_Input.1904.CEL.gz
MBD-R2:Cell-Line=S2-DRSC#Developmental-Stage=Late-Embryonic-stage#Tissue=Embryo-derived-cell-line:ChIP-chip:Rep-1:input:Dmel_r5.32:modENCODE_3787:7_Kc12_Input.1905.CEL.gz
MBD-R2:Cell-Line=S2-DRSC#Developmental-Stage=Late-Embryonic-stage#Tissue=Embryo-derived-cell-line:ChIP-chip:Rep-1:input:Dmel_r5.32:modENCODE_946:0.pirrota_760_A17.CEL.gz
MBD-R2:Cell-Line=S2-DRSC#Developmental-Stage=Late-Embryonic-stage#Tissue=Embryo-derived-cell-line:ChIP-chip:Rep-1:input:Dmel_r5.32:modENCODE_946:1.pirrota_761_A18.CEL.gz
MLE:Cell-Line=S2-DRSC#Developmental-Stage=Late-Embryonic-stage#Tissue=Embryo-derived-cell-line:ChIP-chip:Rep-1:ChIP:Dmel_r5.32:modENCODE_3040:4_A21_MLE(Q4142).842.CEL.gz
MLE:Cell-Line=S2-DRSC#Developmental-Stage=Late-Embryonic-stage#Tissue=Embryo-derived-cell-line:ChIP-chip:Rep-1:ChIP:Dmel_r5.32:modENCODE_3040:5_A20_MLE(Q4142).843.CEL.gz
MLE:Cell-Line=S2-DRSC#Developmental-Stage=Late-Embryonic-stage#Tissue=Embryo-derived-cell-line:ChIP-chip:Rep-1:ChIP:Dmel_r5.32:modENCODE_3788:2_A21_MLE(Q4143).840.CEL.gz
MLE:Cell-Line=S2-DRSC#Developmental-Stage=Late-Embryonic-stage#Tissue=Embryo-derived-cell-line:ChIP-chip:Rep-1:ChIP:Dmel_r5.32:modENCODE_3788:3_A20_MLE(Q4143).841.CEL.gz
MLE:Cell-Line=S2-DRSC#Developmental-Stage=Late-Embryonic-stage#Tissue=Embryo-derived-cell-line:ChIP-chip:Rep-1:input:Dmel_r5.32:modENCODE_3040:8_A21_Input.846.CEL.gz
MLE:Cell-Line=S2-DRSC#Developmental-Stage=Late-Embryonic-stage#Tissue=Embryo-derived-cell-line:ChIP-chip:Rep-1:input:Dmel_r5.32:modENCODE_3040:9_A20_Input.847.CEL.gz
MLE:Cell-Line=S2-DRSC#Developmental-Stage=Late-Embryonic-stage#Tissue=Embryo-derived-cell-line:ChIP-chip:Rep-1:input:Dmel_r5.32:modENCODE_3788:8_A21_Input.846.CEL.gz
MLE:Cell-Line=S2-DRSC#Developmental-Stage=Late-Embryonic-stage#Tissue=Embryo-derived-cell-line:ChIP-chip:Rep-1:input:Dmel_r5.32:modENCODE_3788:9_A20_Input.847.CEL.gz
MOF:Cell-Line=S2-DRSC#Developmental-Stage=Late-Embryonic-stage#Tissue=Embryo-derived-cell-line:ChIP-chip:Rep-1:ChIP:Dmel_r5.32:modENCODE_3044:0_A21_MOF(Q4145).838.CEL.gz
MOF:Cell-Line=S2-DRSC#Developmental-Stage=Late-Embryonic-stage#Tissue=Embryo-derived-cell-line:ChIP-chip:Rep-1:ChIP:Dmel_r5.32:modENCODE_3044:1_A20_MOF(Q4145).839.CEL.gz
MOF:Cell-Line=S2-DRSC#Developmental-Stage=Late-Embryonic-stage#Tissue=Embryo-derived-cell-line:ChIP-chip:Rep-1:input:Dmel_r5.32:modENCODE_3044:8_A21_Input.846.CEL.gz
MOF:Cell-Line=S2-DRSC#Developmental-Stage=Late-Embryonic-stage#Tissue=Embryo-derived-cell-line:ChIP-chip:Rep-1:input:Dmel_r5.32:modENCODE_3044:9_A20_Input.847.CEL.gz
MRG15:Cell-Line=S2-DRSC#Developmental-Stage=Late-Embryonic-stage#Tissue=Embryo-derived-cell-line:ChIP-chip:Rep-1:ChIP:Dmel_r5.32:modENCODE_3047:6_A21_MRG15(Q2481).834.CEL.gz
MRG15:Cell-Line=S2-DRSC#Developmental-Stage=Late-Embryonic-stage#Tissue=Embryo-derived-cell-line:ChIP-chip:Rep-1:ChIP:Dmel_r5.32:modENCODE_3047:7_A20_MRG15(Q2481).835.CEL.gz
MRG15:Cell-Line=S2-DRSC#Developmental-Stage=Late-Embryonic-stage#Tissue=Embryo-derived-cell-line:ChIP-chip:Rep-1:ChIP:Dmel_r5.32:modENCODE_3950:8_A21_MRG15(Q2482).836.CEL.gz
MRG15:Cell-Line=S2-DRSC#Developmental-Stage=Late-Embryonic-stage#Tissue=Embryo-derived-cell-line:ChIP-chip:Rep-1:ChIP:Dmel_r5.32:modENCODE_3950:9_A20_MRG15(Q2482).837.CEL.gz
MRG15:Cell-Line=S2-DRSC#Developmental-Stage=Late-Embryonic-stage#Tissue=Embryo-derived-cell-line:ChIP-chip:Rep-1:input:Dmel_r5.32:modENCODE_3047:8_A21_Input.846.CEL.gz
MRG15:Cell-Line=S2-DRSC#Developmental-Stage=Late-Embryonic-stage#Tissue=Embryo-derived-cell-line:ChIP-chip:Rep-1:input:Dmel_r5.32:modENCODE_3047:9_A20_Input.847.CEL.gz
MRG15:Cell-Line=S2-DRSC#Developmental-Stage=Late-Embryonic-stage#Tissue=Embryo-derived-cell-line:ChIP-chip:Rep-1:input:Dmel_r5.32:modENCODE_3950:8_A21_Input.846.CEL.gz
MRG15:Cell-Line=S2-DRSC#Developmental-Stage=Late-Embryonic-stage#Tissue=Embryo-derived-cell-line:ChIP-chip:Rep-1:input:Dmel_r5.32:modENCODE_3950:9_A20_Input.847.CEL.gz
MSL-1:Cell-Line=S2-DRSC#Developmental-Stage=Late-Embryonic-stage#Tissue=Embryo-derived-cell-line:ChIP-chip:Rep-1:ChIP:Dmel_r5.32:modENCODE_3293:6_A20_MSL1(Q4453).1237.CEL.gz
MSL-1:Cell-Line=S2-DRSC#Developmental-Stage=Late-Embryonic-stage#Tissue=Embryo-derived-cell-line:ChIP-chip:Rep-1:ChIP:Dmel_r5.32:modENCODE_3293:7_A21_MSL1(Q4453).1238.CEL.gz
MSL-1:Cell-Line=S2-DRSC#Developmental-Stage=Late-Embryonic-stage#Tissue=Embryo-derived-cell-line:ChIP-chip:Rep-1:input:Dmel_r5.32:modENCODE_3293:8_A21_Input.846.CEL.gz
MSL-1:Cell-Line=S2-DRSC#Developmental-Stage=Late-Embryonic-stage#Tissue=Embryo-derived-cell-line:ChIP-chip:Rep-1:input:Dmel_r5.32:modENCODE_3293:9_A20_Input.847.CEL.gz
NURF301:Cell-Line=S2-DRSC#Developmental-Stage=Late-Embryonic-stage#Tissue=Embryo-derived-cell-line:ChIP-chip:Rep-1:ChIP:Dmel_r5.32:modENCODE_3048:8_A17_Nurf301(Q4145).826.CEL.gz
NURF301:Cell-Line=S2-DRSC#Developmental-Stage=Late-Embryonic-stage#Tissue=Embryo-derived-cell-line:ChIP-chip:Rep-1:ChIP:Dmel_r5.32:modENCODE_3048:9_A18_Nurf301(Q4145).827.CEL.gz
NURF301:Cell-Line=S2-DRSC#Developmental-Stage=Late-Embryonic-stage#Tissue=Embryo-derived-cell-line:ChIP-chip:Rep-1:ChIP:Dmel_r5.32:modENCODE_3790:59_Kc4_NURF301(Q2602).1585.CEL.gz
NURF301:Cell-Line=S2-DRSC#Developmental-Stage=Late-Embryonic-stage#Tissue=Embryo-derived-cell-line:ChIP-chip:Rep-1:ChIP:Dmel_r5.32:modENCODE_3790:60_Kc5_NURF301(Q2602).1586.CEL.gz
NURF301:Cell-Line=S2-DRSC#Developmental-Stage=Late-Embryonic-stage#Tissue=Embryo-derived-cell-line:ChIP-chip:Rep-1:ChIP:Dmel_r5.32:modENCODE_947:11.pirrota_741_A17.CEL.gz
NURF301:Cell-Line=S2-DRSC#Developmental-Stage=Late-Embryonic-stage#Tissue=Embryo-derived-cell-line:ChIP-chip:Rep-1:ChIP:Dmel_r5.32:modENCODE_947:22.pirrota_752_A18.CEL.gz
NURF301:Cell-Line=S2-DRSC#Developmental-Stage=Late-Embryonic-stage#Tissue=Embryo-derived-cell-line:ChIP-chip:Rep-1:input:Dmel_r5.32:modENCODE_3048:0_A17_Input.530.CEL.gz
NURF301:Cell-Line=S2-DRSC#Developmental-Stage=Late-Embryonic-stage#Tissue=Embryo-derived-cell-line:ChIP-chip:Rep-1:input:Dmel_r5.32:modENCODE_3048:1_A18_Input.531.CEL.gz
NURF301:Cell-Line=S2-DRSC#Developmental-Stage=Late-Embryonic-stage#Tissue=Embryo-derived-cell-line:ChIP-chip:Rep-1:input:Dmel_r5.32:modENCODE_3790:1_Kc-4_Input.1113.CEL.gz
NURF301:Cell-Line=S2-DRSC#Developmental-Stage=Late-Embryonic-stage#Tissue=Embryo-derived-cell-line:ChIP-chip:Rep-1:input:Dmel_r5.32:modENCODE_3790:2_Kc-5_Input.1114.CEL.gz
NURF301:Cell-Line=S2-DRSC#Developmental-Stage=Late-Embryonic-stage#Tissue=Embryo-derived-cell-line:ChIP-chip:Rep-1:input:Dmel_r5.32:modENCODE_947:0.pirrota_760_A17.CEL.gz
NURF301:Cell-Line=S2-DRSC#Developmental-Stage=Late-Embryonic-stage#Tissue=Embryo-derived-cell-line:ChIP-chip:Rep-1:input:Dmel_r5.32:modENCODE_947:1.pirrota_761_A18.CEL.gz
PCL:Cell-Line=S2-DRSC#Developmental-Stage=Late-Embryonic-stage#Tissue=Embryo-derived-cell-line:ChIP-chip:Rep-1:ChIP:Dmel_r5.32:modENCODE_3049:06_A14_PCL.57.CEL.gz
PCL:Cell-Line=S2-DRSC#Developmental-Stage=Late-Embryonic-stage#Tissue=Embryo-derived-cell-line:ChIP-chip:Rep-1:ChIP:Dmel_r5.32:modENCODE_3049:65_S14_PCL.63.CEL.gz
PCL:Cell-Line=S2-DRSC#Developmental-Stage=Late-Embryonic-stage#Tissue=Embryo-derived-cell-line:ChIP-chip:Rep-1:ChIP:Dmel_r5.32:modENCODE_3792:2034_Kc11_PCL.1871.CEL.gz
PCL:Cell-Line=S2-DRSC#Developmental-Stage=Late-Embryonic-stage#Tissue=Embryo-derived-cell-line:ChIP-chip:Rep-1:ChIP:Dmel_r5.32:modENCODE_3792:pirrota_1952_KC5_PCL-Q3412.1672.CEL.gz
PCL:Cell-Line=S2-DRSC#Developmental-Stage=Late-Embryonic-stage#Tissue=Embryo-derived-cell-line:ChIP-chip:Rep-1:input:Dmel_r5.32:modENCODE_3049:499_S14_Input18.320.CEL.gz
PCL:Cell-Line=S2-DRSC#Developmental-Stage=Late-Embryonic-stage#Tissue=Embryo-derived-cell-line:ChIP-chip:Rep-1:input:Dmel_r5.32:modENCODE_3049:619_A14_Input-18cycles.404.CEL.gz
PCL:Cell-Line=S2-DRSC#Developmental-Stage=Late-Embryonic-stage#Tissue=Embryo-derived-cell-line:ChIP-chip:Rep-1:input:Dmel_r5.32:modENCODE_3792:1951_Kc5_Input.1671.CEL.gz
PCL:Cell-Line=S2-DRSC#Developmental-Stage=Late-Embryonic-stage#Tissue=Embryo-derived-cell-line:ChIP-chip:Rep-1:input:Dmel_r5.32:modENCODE_3792:pirrota_1956_Kc11_Input.1750.CEL.gz
POF:Cell-Line=S2-DRSC#Developmental-Stage=Late-Embryonic-stage#Tissue=Embryo-derived-cell-line:ChIP-chip:Rep-1:ChIP:Dmel_r5.32:modENCODE_3294:3_S12_POF.284.CEL.gz
POF:Cell-Line=S2-DRSC#Developmental-Stage=Late-Embryonic-stage#Tissue=Embryo-derived-cell-line:ChIP-chip:Rep-1:ChIP:Dmel_r5.32:modENCODE_3294:4_A12_POF.285.CEL.gz
POF:Cell-Line=S2-DRSC#Developmental-Stage=Late-Embryonic-stage#Tissue=Embryo-derived-cell-line:ChIP-chip:Rep-1:ChIP:Dmel_r5.32:modENCODE_3710:8_kc4_POF.1473.CEL.gz
POF:Cell-Line=S2-DRSC#Developmental-Stage=Late-Embryonic-stage#Tissue=Embryo-derived-cell-line:ChIP-chip:Rep-1:ChIP:Dmel_r5.32:modENCODE_3710:9_Kc5_POF.1474.CEL.gz
POF:Cell-Line=S2-DRSC#Developmental-Stage=Late-Embryonic-stage#Tissue=Embryo-derived-cell-line:ChIP-chip:Rep-1:ChIP:Dmel_r5.32:modENCODE_3897:2106_A22_POF.1930.CEL.gz
POF:Cell-Line=S2-DRSC#Developmental-Stage=Late-Embryonic-stage#Tissue=Embryo-derived-cell-line:ChIP-chip:Rep-1:ChIP:Dmel_r5.32:modENCODE_3897:pirrota_874_A14_POF.645.CEL.gz
POF:Cell-Line=S2-DRSC#Developmental-Stage=Late-Embryonic-stage#Tissue=Embryo-derived-cell-line:ChIP-chip:Rep-1:ChIP:Dmel_r5.32:modENCODE_3897:pirrota_875_A15_POF.646.CEL.gz
POF:Cell-Line=S2-DRSC#Developmental-Stage=Late-Embryonic-stage#Tissue=Embryo-derived-cell-line:ChIP-chip:Rep-1:input:Dmel_r5.32:modENCODE_3294:243_S12_Input(20_cycles).86.CEL.gz
POF:Cell-Line=S2-DRSC#Developmental-Stage=Late-Embryonic-stage#Tissue=Embryo-derived-cell-line:ChIP-chip:Rep-1:input:Dmel_r5.32:modENCODE_3294:506_A12_Input(20cyc).328.CEL.gz
POF:Cell-Line=S2-DRSC#Developmental-Stage=Late-Embryonic-stage#Tissue=Embryo-derived-cell-line:ChIP-chip:Rep-1:input:Dmel_r5.32:modENCODE_3710:0_Kc4_Input(20cyc).814.CEL.gz
POF:Cell-Line=S2-DRSC#Developmental-Stage=Late-Embryonic-stage#Tissue=Embryo-derived-cell-line:ChIP-chip:Rep-1:input:Dmel_r5.32:modENCODE_3710:1_Kc5_Input(20cyc).815.CEL.gz
POF:Cell-Line=S2-DRSC#Developmental-Stage=Late-Embryonic-stage#Tissue=Embryo-derived-cell-line:ChIP-chip:Rep-1:input:Dmel_r5.32:modENCODE_3897:2095_A22_Input.1919.CEL.gz
POF:Cell-Line=S2-DRSC#Developmental-Stage=Late-Embryonic-stage#Tissue=Embryo-derived-cell-line:ChIP-chip:Rep-1:input:Dmel_r5.32:modENCODE_3897:pirrota_584_A14_Input(20cycles).373.CEL.gz
POF:Cell-Line=S2-DRSC#Developmental-Stage=Late-Embryonic-stage#Tissue=Embryo-derived-cell-line:ChIP-chip:Rep-1:input:Dmel_r5.32:modENCODE_3897:pirrota_684_A15_Input.453.CEL.gz
PR-Set7:Cell-Line=S2-DRSC#Developmental-Stage=Late-Embryonic-stage#Tissue=Embryo-derived-cell-line:ChIP-chip:Rep-1:ChIP:Dmel_r5.32:modENCODE_3054:12_A12_PR-Set7_Q3484.850.CEL.gz
PR-Set7:Cell-Line=S2-DRSC#Developmental-Stage=Late-Embryonic-stage#Tissue=Embryo-derived-cell-line:ChIP-chip:Rep-1:ChIP:Dmel_r5.32:modENCODE_3054:24_A14_PR-Set7_Q3484.908.CEL.gz
PR-Set7:Cell-Line=S2-DRSC#Developmental-Stage=Late-Embryonic-stage#Tissue=Embryo-derived-cell-line:ChIP-chip:Rep-1:input:Dmel_r5.32:modENCODE_3054:2_A12.input.565.CEL.gz
PR-Set7:Cell-Line=S2-DRSC#Developmental-Stage=Late-Embryonic-stage#Tissue=Embryo-derived-cell-line:ChIP-chip:Rep-1:input:Dmel_r5.32:modENCODE_3054:3_A14.input.566.CEL.gz
Pc:Cell-Line=S2-DRSC#Developmental-Stage=Late-Embryonic-stage#Tissue=Embryo-derived-cell-line:ChIP-chip:Rep-1:ChIP:Dmel_r5.32:modENCODE_326:18.pirrota_266_S13.CEL.gz
Pc:Cell-Line=S2-DRSC#Developmental-Stage=Late-Embryonic-stage#Tissue=Embryo-derived-cell-line:ChIP-chip:Rep-1:ChIP:Dmel_r5.32:modENCODE_326:46.pirrota_301_S11.CEL.gz
Pc:Cell-Line=S2-DRSC#Developmental-Stage=Late-Embryonic-stage#Tissue=Embryo-derived-cell-line:ChIP-chip:Rep-1:ChIP:Dmel_r5.32:modENCODE_3791:0_Kc5_Pc.1670.CEL.gz
Pc:Cell-Line=S2-DRSC#Developmental-Stage=Late-Embryonic-stage#Tissue=Embryo-derived-cell-line:ChIP-chip:Rep-1:ChIP:Dmel_r5.32:modENCODE_3791:9_Kc11_Pc.1753.CEL.gz
Pc:Cell-Line=S2-DRSC#Developmental-Stage=Late-Embryonic-stage#Tissue=Embryo-derived-cell-line:ChIP-chip:Rep-1:input:Dmel_r5.32:modENCODE_326:16.pirrota_264_S13.CEL.gz
Pc:Cell-Line=S2-DRSC#Developmental-Stage=Late-Embryonic-stage#Tissue=Embryo-derived-cell-line:ChIP-chip:Rep-1:input:Dmel_r5.32:modENCODE_326:43.pirrota_298_S11.CEL.gz
Pc:Cell-Line=S2-DRSC#Developmental-Stage=Late-Embryonic-stage#Tissue=Embryo-derived-cell-line:ChIP-chip:Rep-1:input:Dmel_r5.32:modENCODE_3791:1951_Kc5_Input.1671.CEL.gz
Pc:Cell-Line=S2-DRSC#Developmental-Stage=Late-Embryonic-stage#Tissue=Embryo-derived-cell-line:ChIP-chip:Rep-1:input:Dmel_r5.32:modENCODE_3791:pirrota_1956_Kc11_Input.1750.CEL.gz
Pho:Cell-Line=S2-DRSC#Developmental-Stage=Late-Embryonic-stage#Tissue=Embryo-derived-cell-line:ChIP-chip:Rep-1:ChIP:Dmel_r5.32:modENCODE_3894:307_S14_Pho.152.CEL.gz
Pho:Cell-Line=S2-DRSC#Developmental-Stage=Late-Embryonic-stage#Tissue=Embryo-derived-cell-line:ChIP-chip:Rep-1:ChIP:Dmel_r5.32:modENCODE_3894:920_S15_PHO.675.CEL.gz
Pho:Cell-Line=S2-DRSC#Developmental-Stage=Late-Embryonic-stage#Tissue=Embryo-derived-cell-line:ChIP-chip:Rep-1:input:Dmel_r5.32:modENCODE_3894:303_S14_Input.148.CEL.gz
Pho:Cell-Line=S2-DRSC#Developmental-Stage=Late-Embryonic-stage#Tissue=Embryo-derived-cell-line:ChIP-chip:Rep-1:input:Dmel_r5.32:modENCODE_3894:873_S15_Input-18cycles.644.CEL.gz
Psc:Cell-Line=S2-DRSC#Developmental-Stage=Late-Embryonic-stage#Tissue=Embryo-derived-cell-line:ChIP-chip:Rep-1:ChIP:Dmel_r5.32:modENCODE_3056:300_S11_Psc.145.CEL.gz
Psc:Cell-Line=S2-DRSC#Developmental-Stage=Late-Embryonic-stage#Tissue=Embryo-derived-cell-line:ChIP-chip:Rep-1:ChIP:Dmel_r5.32:modENCODE_3056:570_S14PSC.376.CEL.gz
Psc:Cell-Line=S2-DRSC#Developmental-Stage=Late-Embryonic-stage#Tissue=Embryo-derived-cell-line:ChIP-chip:Rep-1:ChIP:Dmel_r5.32:modENCODE_3797:1966_Kc4-PSC-4.1761.CEL.gz
Psc:Cell-Line=S2-DRSC#Developmental-Stage=Late-Embryonic-stage#Tissue=Embryo-derived-cell-line:ChIP-chip:Rep-1:ChIP:Dmel_r5.32:modENCODE_3797:pirrota_1978_Kc11-Psc.1775.CEL.gz
Psc:Cell-Line=S2-DRSC#Developmental-Stage=Late-Embryonic-stage#Tissue=Embryo-derived-cell-line:ChIP-chip:Rep-1:input:Dmel_r5.32:modENCODE_3056:298_S11_Input.143.CEL.gz
Psc:Cell-Line=S2-DRSC#Developmental-Stage=Late-Embryonic-stage#Tissue=Embryo-derived-cell-line:ChIP-chip:Rep-1:input:Dmel_r5.32:modENCODE_3056:499_S14_Input18.320.CEL.gz
Psc:Cell-Line=S2-DRSC#Developmental-Stage=Late-Embryonic-stage#Tissue=Embryo-derived-cell-line:ChIP-chip:Rep-1:input:Dmel_r5.32:modENCODE_3797:56_Kc11_Input.1750.CEL.gz
Psc:Cell-Line=S2-DRSC#Developmental-Stage=Late-Embryonic-stage#Tissue=Embryo-derived-cell-line:ChIP-chip:Rep-1:input:Dmel_r5.32:modENCODE_3797:61_Kc4_Input.1756.CEL.gz
RNA-polymerase-II:Cell-Line=S2-DRSC#Developmental-Stage=Late-Embryonic-stage#Tissue=Embryo-derived-cell-line:ChIP-chip:Rep-1:ChIP:Dmel_r5.32:modENCODE_3295:5_A20_RNA_POL_II.1167.CEL.gz
RNA-polymerase-II:Cell-Line=S2-DRSC#Developmental-Stage=Late-Embryonic-stage#Tissue=Embryo-derived-cell-line:ChIP-chip:Rep-1:ChIP:Dmel_r5.32:modENCODE_3295:6_A21_RNA_POL_II.1168.CEL.gz
RNA-polymerase-II:Cell-Line=S2-DRSC#Developmental-Stage=Late-Embryonic-stage#Tissue=Embryo-derived-cell-line:ChIP-chip:Rep-1:ChIP:Dmel_r5.32:modENCODE_329:0.pirrota_467_A8.CEL.gz
RNA-polymerase-II:Cell-Line=S2-DRSC#Developmental-Stage=Late-Embryonic-stage#Tissue=Embryo-derived-cell-line:ChIP-chip:Rep-1:ChIP:Dmel_r5.32:modENCODE_329:1.pirrota_468_A9.CEL.gz
RNA-polymerase-II:Cell-Line=S2-DRSC#Developmental-Stage=Late-Embryonic-stage#Tissue=Embryo-derived-cell-line:ChIP-chip:Rep-1:input:Dmel_r5.32:modENCODE_3295:1_A20_Input(20cyc).773.CEL.gz
RNA-polymerase-II:Cell-Line=S2-DRSC#Developmental-Stage=Late-Embryonic-stage#Tissue=Embryo-derived-cell-line:ChIP-chip:Rep-1:input:Dmel_r5.32:modENCODE_3295:2_A21_Input(20cyc).774.CEL.gz
RNA-polymerase-II:Cell-Line=S2-DRSC#Developmental-Stage=Late-Embryonic-stage#Tissue=Embryo-derived-cell-line:ChIP-chip:Rep-1:input:Dmel_r5.32:modENCODE_329:136.pirrota_292_A9.CEL.gz
RNA-polymerase-II:Cell-Line=S2-DRSC#Developmental-Stage=Late-Embryonic-stage#Tissue=Embryo-derived-cell-line:ChIP-chip:Rep-1:input:Dmel_r5.32:modENCODE_329:62.pirrota_212_A8.CEL.gz
RPD3:Cell-Line=S2-DRSC#Developmental-Stage=Late-Embryonic-stage#Tissue=Embryo-derived-cell-line:ChIP-chip:Rep-1:ChIP:Dmel_r5.32:modENCODE_3057:5_A20_RPD3.993.CEL.gz
RPD3:Cell-Line=S2-DRSC#Developmental-Stage=Late-Embryonic-stage#Tissue=Embryo-derived-cell-line:ChIP-chip:Rep-1:ChIP:Dmel_r5.32:modENCODE_3057:6_A21_RPD3.994.CEL.gz
RPD3:Cell-Line=S2-DRSC#Developmental-Stage=Late-Embryonic-stage#Tissue=Embryo-derived-cell-line:ChIP-chip:Rep-1:input:Dmel_r5.32:modENCODE_3057:1_A20_Input(20cyc).773.CEL.gz
RPD3:Cell-Line=S2-DRSC#Developmental-Stage=Late-Embryonic-stage#Tissue=Embryo-derived-cell-line:ChIP-chip:Rep-1:input:Dmel_r5.32:modENCODE_3057:2_A21_Input(20cyc).774.CEL.gz
Rhino:Cell-Line=S2-DRSC#Developmental-Stage=Late-Embryonic-stage#Tissue=Embryo-derived-cell-line:ChIP-chip:Rep-1:ChIP:Dmel_r5.32:modENCODE_4187:1009_A21_Rhino.771.CEL.gz
Rhino:Cell-Line=S2-DRSC#Developmental-Stage=Late-Embryonic-stage#Tissue=Embryo-derived-cell-line:ChIP-chip:Rep-1:ChIP:Dmel_r5.32:modENCODE_4187:960_A17_Rhino.721.CEL.gz
Rhino:Cell-Line=S2-DRSC#Developmental-Stage=Late-Embryonic-stage#Tissue=Embryo-derived-cell-line:ChIP-chip:Rep-1:ChIP:Dmel_r5.32:modENCODE_4187:961_A18_Rihno.722.CEL.gz
Rhino:Cell-Line=S2-DRSC#Developmental-Stage=Late-Embryonic-stage#Tissue=Embryo-derived-cell-line:ChIP-chip:Rep-1:input:Dmel_r5.32:modENCODE_4187:1012_A21_Input(20cyc).774.CEL.gz
Rhino:Cell-Line=S2-DRSC#Developmental-Stage=Late-Embryonic-stage#Tissue=Embryo-derived-cell-line:ChIP-chip:Rep-1:input:Dmel_r5.32:modENCODE_4187:963_A17_Input(20cyc).724.CEL.gz
Rhino:Cell-Line=S2-DRSC#Developmental-Stage=Late-Embryonic-stage#Tissue=Embryo-derived-cell-line:ChIP-chip:Rep-1:input:Dmel_r5.32:modENCODE_4187:967_A18_Input(20cyc).728.CEL.gz
SPT16:Cell-Line=S2-DRSC#Developmental-Stage=Late-Embryonic-stage#Tissue=Embryo-derived-cell-line:ChIP-chip:Rep-1:ChIP:Dmel_r5.32:modENCODE_3058:09_A21_SPT16.940.CEL.gz
SPT16:Cell-Line=S2-DRSC#Developmental-Stage=Late-Embryonic-stage#Tissue=Embryo-derived-cell-line:ChIP-chip:Rep-1:ChIP:Dmel_r5.32:modENCODE_3058:10_A20_SPT16.941.CEL.gz
SPT16:Cell-Line=S2-DRSC#Developmental-Stage=Late-Embryonic-stage#Tissue=Embryo-derived-cell-line:ChIP-chip:Rep-1:ChIP:Dmel_r5.32:modENCODE_5146:1_A20_SPT16(Cosmo).1243.CEL.gz
SPT16:Cell-Line=S2-DRSC#Developmental-Stage=Late-Embryonic-stage#Tissue=Embryo-derived-cell-line:ChIP-chip:Rep-1:ChIP:Dmel_r5.32:modENCODE_5146:2_A21_SPT16(Cosmo).1244.CEL.gz
SPT16:Cell-Line=S2-DRSC#Developmental-Stage=Late-Embryonic-stage#Tissue=Embryo-derived-cell-line:ChIP-chip:Rep-1:input:Dmel_r5.32:modENCODE_3058:8_A21_Input.846.CEL.gz
SPT16:Cell-Line=S2-DRSC#Developmental-Stage=Late-Embryonic-stage#Tissue=Embryo-derived-cell-line:ChIP-chip:Rep-1:input:Dmel_r5.32:modENCODE_3058:9_A20_Input.847.CEL.gz
SPT16:Cell-Line=S2-DRSC#Developmental-Stage=Late-Embryonic-stage#Tissue=Embryo-derived-cell-line:ChIP-chip:Rep-1:input:Dmel_r5.32:modENCODE_5146:8_A21_Input.846.CEL.gz
SPT16:Cell-Line=S2-DRSC#Developmental-Stage=Late-Embryonic-stage#Tissue=Embryo-derived-cell-line:ChIP-chip:Rep-1:input:Dmel_r5.32:modENCODE_5146:9_A20_Input.847.CEL.gz
Smc3:Cell-Line=S2-DRSC#Developmental-Stage=Late-Embryonic-stage#Tissue=Embryo-derived-cell-line:ChIP-chip:Rep-1:ChIP:Dmel_r5.32:modENCODE_3800:6_Kc4_5mc3_Q2580.1699.CEL.gz
Smc3:Cell-Line=S2-DRSC#Developmental-Stage=Late-Embryonic-stage#Tissue=Embryo-derived-cell-line:ChIP-chip:Rep-1:ChIP:Dmel_r5.32:modENCODE_3800:7_Kc5_5mc3-Q2580.1700.CEL.gz
Smc3:Cell-Line=S2-DRSC#Developmental-Stage=Late-Embryonic-stage#Tissue=Embryo-derived-cell-line:ChIP-chip:Rep-1:ChIP:Dmel_r5.32:modENCODE_4128:273_A21_Smc3-Q2580.1027.CEL.gz
Smc3:Cell-Line=S2-DRSC#Developmental-Stage=Late-Embryonic-stage#Tissue=Embryo-derived-cell-line:ChIP-chip:Rep-1:ChIP:Dmel_r5.32:modENCODE_4128:481_A20_Smc3-Q2580.1203.CEL.gz
Smc3:Cell-Line=S2-DRSC#Developmental-Stage=Late-Embryonic-stage#Tissue=Embryo-derived-cell-line:ChIP-chip:Rep-1:input:Dmel_r5.32:modENCODE_3800:00_Kc5_Input18.1152.CEL.gz
Smc3:Cell-Line=S2-DRSC#Developmental-Stage=Late-Embryonic-stage#Tissue=Embryo-derived-cell-line:ChIP-chip:Rep-1:input:Dmel_r5.32:modENCODE_3800:67_Kc4_18cycles_Input.1185.CEL.gz
Smc3:Cell-Line=S2-DRSC#Developmental-Stage=Late-Embryonic-stage#Tissue=Embryo-derived-cell-line:ChIP-chip:Rep-1:input:Dmel_r5.32:modENCODE_4128:005_A21_input.767.CEL.gz
Smc3:Cell-Line=S2-DRSC#Developmental-Stage=Late-Embryonic-stage#Tissue=Embryo-derived-cell-line:ChIP-chip:Rep-1:input:Dmel_r5.32:modENCODE_4128:469_A20_18cycles_Input.1191.CEL.gz
Su(Hw):Cell-Line=S2-DRSC#Developmental-Stage=Late-Embryonic-stage#Tissue=Embryo-derived-cell-line:ChIP-chip:Rep-1:ChIP:Dmel_r5.32:modENCODE_330:23.pirrota_502_S14_SUHW.CEL.gz
Su(Hw):Cell-Line=S2-DRSC#Developmental-Stage=Late-Embryonic-stage#Tissue=Embryo-derived-cell-line:ChIP-chip:Rep-1:ChIP:Dmel_r5.32:modENCODE_330:92.pirrota_585_A12_Su_Hw_.CEL.gz
Su(Hw):Cell-Line=S2-DRSC#Developmental-Stage=Late-Embryonic-stage#Tissue=Embryo-derived-cell-line:ChIP-chip:Rep-1:ChIP:Dmel_r5.32:modENCODE_331:374.pirrota_568_S14Su_HW.CEL.gz
Su(Hw):Cell-Line=S2-DRSC#Developmental-Stage=Late-Embryonic-stage#Tissue=Embryo-derived-cell-line:ChIP-chip:Rep-1:ChIP:Dmel_r5.32:modENCODE_331:402.pirrota_632_A14_Su_Hw.CEL.gz
Su(Hw):Cell-Line=S2-DRSC#Developmental-Stage=Late-Embryonic-stage#Tissue=Embryo-derived-cell-line:ChIP-chip:Rep-1:input:Dmel_r5.32:modENCODE_330:20.pirrota_499_S14.CEL.gz
Su(Hw):Cell-Line=S2-DRSC#Developmental-Stage=Late-Embryonic-stage#Tissue=Embryo-derived-cell-line:ChIP-chip:Rep-1:input:Dmel_r5.32:modENCODE_330:62.pirrota_540_A12.CEL.gz
Su(Hw):Cell-Line=S2-DRSC#Developmental-Stage=Late-Embryonic-stage#Tissue=Embryo-derived-cell-line:ChIP-chip:Rep-1:input:Dmel_r5.32:modENCODE_331:320.pirrota_499_S14_Input18.CEL.gz
Su(Hw):Cell-Line=S2-DRSC#Developmental-Stage=Late-Embryonic-stage#Tissue=Embryo-derived-cell-line:ChIP-chip:Rep-1:input:Dmel_r5.32:modENCODE_331:404.pirrota_619_A14_Input-18cycles.CEL.gz
Su(var)3-7:Cell-Line=S2-DRSC#Developmental-Stage=Late-Embryonic-stage#Tissue=Embryo-derived-cell-line:ChIP-chip:Rep-1:ChIP:Dmel_r5.32:modENCODE_2672:2.pirrota_735_A11.CEL.gz
Su(var)3-7:Cell-Line=S2-DRSC#Developmental-Stage=Late-Embryonic-stage#Tissue=Embryo-derived-cell-line:ChIP-chip:Rep-1:ChIP:Dmel_r5.32:modENCODE_2672:3.pirrota_736_A15.CEL.gz
Su(var)3-7:Cell-Line=S2-DRSC#Developmental-Stage=Late-Embryonic-stage#Tissue=Embryo-derived-cell-line:ChIP-chip:Rep-1:input:Dmel_r5.32:modENCODE_2672:2.pirrota_683_A11.CEL.gz
Su(var)3-7:Cell-Line=S2-DRSC#Developmental-Stage=Late-Embryonic-stage#Tissue=Embryo-derived-cell-line:ChIP-chip:Rep-1:input:Dmel_r5.32:modENCODE_2672:3.pirrota_684_A15.CEL.gz
Su(var)3-9:Cell-Line=S2-DRSC#Developmental-Stage=Late-Embryonic-stage#Tissue=Embryo-derived-cell-line:ChIP-chip:Rep-1:ChIP:Dmel_r5.32:modENCODE_2673:34.pirrota_536_A12.CEL.gz
Su(var)3-9:Cell-Line=S2-DRSC#Developmental-Stage=Late-Embryonic-stage#Tissue=Embryo-derived-cell-line:ChIP-chip:Rep-1:ChIP:Dmel_r5.32:modENCODE_2673:35.pirrota_537_S12.CEL.gz
Su(var)3-9:Cell-Line=S2-DRSC#Developmental-Stage=Late-Embryonic-stage#Tissue=Embryo-derived-cell-line:ChIP-chip:Rep-1:ChIP:Dmel_r5.32:modENCODE_2673:81.pirrota_592_A14.CEL.gz
Su(var)3-9:Cell-Line=S2-DRSC#Developmental-Stage=Late-Embryonic-stage#Tissue=Embryo-derived-cell-line:ChIP-chip:Rep-1:ChIP:Dmel_r5.32:modENCODE_3061:4_A20_Su(var)3-9.892.CEL.gz
Su(var)3-9:Cell-Line=S2-DRSC#Developmental-Stage=Late-Embryonic-stage#Tissue=Embryo-derived-cell-line:ChIP-chip:Rep-1:ChIP:Dmel_r5.32:modENCODE_3061:5_A21_Su(var)3-9.893.CEL.gz
Su(var)3-9:Cell-Line=S2-DRSC#Developmental-Stage=Late-Embryonic-stage#Tissue=Embryo-derived-cell-line:ChIP-chip:Rep-1:ChIP:Dmel_r5.32:modENCODE_3899:7_Kc4_Su(var)3-9.1159.CEL.gz
Su(var)3-9:Cell-Line=S2-DRSC#Developmental-Stage=Late-Embryonic-stage#Tissue=Embryo-derived-cell-line:ChIP-chip:Rep-1:ChIP:Dmel_r5.32:modENCODE_3899:8_Kc5_Su(var)3-9.1160.CEL.gz
Su(var)3-9:Cell-Line=S2-DRSC#Developmental-Stage=Late-Embryonic-stage#Tissue=Embryo-derived-cell-line:ChIP-chip:Rep-1:input:Dmel_r5.32:modENCODE_2673:328.pirrota_506_A12_Input_20cyc_.CEL.gz
Su(var)3-9:Cell-Line=S2-DRSC#Developmental-Stage=Late-Embryonic-stage#Tissue=Embryo-derived-cell-line:ChIP-chip:Rep-1:input:Dmel_r5.32:modENCODE_2673:373.pirrota_584_A14_Input_20cycles_.CEL.gz
Su(var)3-9:Cell-Line=S2-DRSC#Developmental-Stage=Late-Embryonic-stage#Tissue=Embryo-derived-cell-line:ChIP-chip:Rep-1:input:Dmel_r5.32:modENCODE_2673:86.pirrota_243_S12_Input_20_cycles.CEL.gz
Su(var)3-9:Cell-Line=S2-DRSC#Developmental-Stage=Late-Embryonic-stage#Tissue=Embryo-derived-cell-line:ChIP-chip:Rep-1:input:Dmel_r5.32:modENCODE_3061:1_A20_Input(20cyc).773.CEL.gz
Su(var)3-9:Cell-Line=S2-DRSC#Developmental-Stage=Late-Embryonic-stage#Tissue=Embryo-derived-cell-line:ChIP-chip:Rep-1:input:Dmel_r5.32:modENCODE_3061:2_A21_Input(20cyc).774.CEL.gz
Su(var)3-9:Cell-Line=S2-DRSC#Developmental-Stage=Late-Embryonic-stage#Tissue=Embryo-derived-cell-line:ChIP-chip:Rep-1:input:Dmel_r5.32:modENCODE_3899:0_Kc4_Input(20cyc).814.CEL.gz
Su(var)3-9:Cell-Line=S2-DRSC#Developmental-Stage=Late-Embryonic-stage#Tissue=Embryo-derived-cell-line:ChIP-chip:Rep-1:input:Dmel_r5.32:modENCODE_3899:1_Kc5_Input(20cyc).815.CEL.gz
WDS:Cell-Line=S2-DRSC#Developmental-Stage=Late-Embryonic-stage#Tissue=Embryo-derived-cell-line:ChIP-chip:Rep-1:ChIP:Dmel_r5.32:modENCODE_953:429.pirrota_652_S12_WDS_.CEL.gz
WDS:Cell-Line=S2-DRSC#Developmental-Stage=Late-Embryonic-stage#Tissue=Embryo-derived-cell-line:ChIP-chip:Rep-1:ChIP:Dmel_r5.32:modENCODE_953:626.pirrota_855_A14.WDS-.CEL.gz
WDS:Cell-Line=S2-DRSC#Developmental-Stage=Late-Embryonic-stage#Tissue=Embryo-derived-cell-line:ChIP-chip:Rep-1:input:Dmel_r5.32:modENCODE_953:417.pirrota_641_S12_input_gk2.CEL.gz
WDS:Cell-Line=S2-DRSC#Developmental-Stage=Late-Embryonic-stage#Tissue=Embryo-derived-cell-line:ChIP-chip:Rep-1:input:Dmel_r5.32:modENCODE_953:566.pirrota_803_A14.input.CEL.gz
ZW5:Cell-Line=S2-DRSC#Developmental-Stage=Late-Embryonic-stage#Tissue=Embryo-derived-cell-line:ChIP-chip:Rep-1:ChIP:Dmel_r5.32:modENCODE_3803:2025.Kc11_ZW5-HB.1879.CEL.gz
ZW5:Cell-Line=S2-DRSC#Developmental-Stage=Late-Embryonic-stage#Tissue=Embryo-derived-cell-line:ChIP-chip:Rep-1:ChIP:Dmel_r5.32:modENCODE_3803:pirrota_1984_Kc12_ZW5-HB.1782.CEL.gz
ZW5:Cell-Line=S2-DRSC#Developmental-Stage=Late-Embryonic-stage#Tissue=Embryo-derived-cell-line:ChIP-chip:Rep-1:ChIP:Dmel_r5.32:modENCODE_3804:280_S13_ZW5.125.CEL.gz
ZW5:Cell-Line=S2-DRSC#Developmental-Stage=Late-Embryonic-stage#Tissue=Embryo-derived-cell-line:ChIP-chip:Rep-1:ChIP:Dmel_r5.32:modENCODE_3804:304_S14_Zw5.149.CEL.gz
ZW5:Cell-Line=S2-DRSC#Developmental-Stage=Late-Embryonic-stage#Tissue=Embryo-derived-cell-line:ChIP-chip:Rep-1:input:Dmel_r5.32:modENCODE_3803:56_Kc11_Input.1750.CEL.gz
ZW5:Cell-Line=S2-DRSC#Developmental-Stage=Late-Embryonic-stage#Tissue=Embryo-derived-cell-line:ChIP-chip:Rep-1:input:Dmel_r5.32:modENCODE_3803:79_Kc12_INPUT.1776.CEL.gz
ZW5:Cell-Line=S2-DRSC#Developmental-Stage=Late-Embryonic-stage#Tissue=Embryo-derived-cell-line:ChIP-chip:Rep-1:input:Dmel_r5.32:modENCODE_3804:264_S13_Input.116.CEL.gz
ZW5:Cell-Line=S2-DRSC#Developmental-Stage=Late-Embryonic-stage#Tissue=Embryo-derived-cell-line:ChIP-chip:Rep-1:input:Dmel_r5.32:modENCODE_3804:303_S14_Input.148.CEL.gz
dMi-2:Cell-Line=S2-DRSC#Developmental-Stage=Late-Embryonic-stage#Tissue=Embryo-derived-cell-line:ChIP-chip:Rep-1:ChIP:Dmel_r5.32:modENCODE_3675:1_Kc4_dMi-2(Q4443).1587.CEL.gz
dMi-2:Cell-Line=S2-DRSC#Developmental-Stage=Late-Embryonic-stage#Tissue=Embryo-derived-cell-line:ChIP-chip:Rep-1:ChIP:Dmel_r5.32:modENCODE_3675:2_Kc5_dMi-2(Q4443).1588.CEL.gz
dMi-2:Cell-Line=S2-DRSC#Developmental-Stage=Late-Embryonic-stage#Tissue=Embryo-derived-cell-line:ChIP-chip:Rep-1:ChIP:Dmel_r5.32:modENCODE_3676:09_A20_dMi-2(Q4443).1241.CEL.gz
dMi-2:Cell-Line=S2-DRSC#Developmental-Stage=Late-Embryonic-stage#Tissue=Embryo-derived-cell-line:ChIP-chip:Rep-1:ChIP:Dmel_r5.32:modENCODE_3676:10_A21_dmi-2(Q4443).1242.CEL.gz
dMi-2:Cell-Line=S2-DRSC#Developmental-Stage=Late-Embryonic-stage#Tissue=Embryo-derived-cell-line:ChIP-chip:Rep-1:ChIP:Dmel_r5.32:modENCODE_926:14.pirrota_744_A17.CEL.gz
dMi-2:Cell-Line=S2-DRSC#Developmental-Stage=Late-Embryonic-stage#Tissue=Embryo-derived-cell-line:ChIP-chip:Rep-1:ChIP:Dmel_r5.32:modENCODE_926:25.pirrota_755_A18.CEL.gz
dMi-2:Cell-Line=S2-DRSC#Developmental-Stage=Late-Embryonic-stage#Tissue=Embryo-derived-cell-line:ChIP-chip:Rep-1:input:Dmel_r5.32:modENCODE_3675:1_Kc-4_Input.1113.CEL.gz
dMi-2:Cell-Line=S2-DRSC#Developmental-Stage=Late-Embryonic-stage#Tissue=Embryo-derived-cell-line:ChIP-chip:Rep-1:input:Dmel_r5.32:modENCODE_3675:2_Kc-5_Input.1114.CEL.gz
dMi-2:Cell-Line=S2-DRSC#Developmental-Stage=Late-Embryonic-stage#Tissue=Embryo-derived-cell-line:ChIP-chip:Rep-1:input:Dmel_r5.32:modENCODE_3676:8_A21_Input.846.CEL.gz
dMi-2:Cell-Line=S2-DRSC#Developmental-Stage=Late-Embryonic-stage#Tissue=Embryo-derived-cell-line:ChIP-chip:Rep-1:input:Dmel_r5.32:modENCODE_3676:9_A20_Input.847.CEL.gz
dMi-2:Cell-Line=S2-DRSC#Developmental-Stage=Late-Embryonic-stage#Tissue=Embryo-derived-cell-line:ChIP-chip:Rep-1:input:Dmel_r5.32:modENCODE_926:0.pirrota_760_A17.CEL.gz
dMi-2:Cell-Line=S2-DRSC#Developmental-Stage=Late-Embryonic-stage#Tissue=Embryo-derived-cell-line:ChIP-chip:Rep-1:input:Dmel_r5.32:modENCODE_926:1.pirrota_761_A18.CEL.gz
dRING:Cell-Line=S2-DRSC#Developmental-Stage=Late-Embryonic-stage#Tissue=Embryo-derived-cell-line:ChIP-chip:Rep-1:ChIP:Dmel_r5.32:modENCODE_3750:4_Kc5_dRing-Q3200.1674.CEL.gz
dRING:Cell-Line=S2-DRSC#Developmental-Stage=Late-Embryonic-stage#Tissue=Embryo-derived-cell-line:ChIP-chip:Rep-1:ChIP:Dmel_r5.32:modENCODE_3750:7_Kc11_dRING-q3200.1751.CEL.gz
dRING:Cell-Line=S2-DRSC#Developmental-Stage=Late-Embryonic-stage#Tissue=Embryo-derived-cell-line:ChIP-chip:Rep-1:ChIP:Dmel_r5.32:modENCODE_928:575.pirrota_805_A.CEL.gz
dRING:Cell-Line=S2-DRSC#Developmental-Stage=Late-Embryonic-stage#Tissue=Embryo-derived-cell-line:ChIP-chip:Rep-1:ChIP:Dmel_r5.32:modENCODE_928:633.pirrota_862_S.CEL.gz
dRING:Cell-Line=S2-DRSC#Developmental-Stage=Late-Embryonic-stage#Tissue=Embryo-derived-cell-line:ChIP-chip:Rep-1:input:Dmel_r5.32:modENCODE_3750:1951_Kc5_Input.1671.CEL.gz
dRING:Cell-Line=S2-DRSC#Developmental-Stage=Late-Embryonic-stage#Tissue=Embryo-derived-cell-line:ChIP-chip:Rep-1:input:Dmel_r5.32:modENCODE_3750:pirrota_1956_Kc11_Input.1750.CEL.gz
dRING:Cell-Line=S2-DRSC#Developmental-Stage=Late-Embryonic-stage#Tissue=Embryo-derived-cell-line:ChIP-chip:Rep-1:input:Dmel_r5.32:modENCODE_928:122.pirrota_277_S12_Input.CEL.gz
dRING:Cell-Line=S2-DRSC#Developmental-Stage=Late-Embryonic-stage#Tissue=Embryo-derived-cell-line:ChIP-chip:Rep-1:input:Dmel_r5.32:modENCODE_928:362.pirrota_540_A12_Input18.CEL.gz
dSFMBT:Cell-Line=S2-DRSC#Developmental-Stage=Late-Embryonic-stage#Tissue=Embryo-derived-cell-line:ChIP-chip:Rep-1:ChIP:Dmel_r5.32:modENCODE_3751:2093_S2_dSFMBT-Q2642.1917.CEL.gz
dSFMBT:Cell-Line=S2-DRSC#Developmental-Stage=Late-Embryonic-stage#Tissue=Embryo-derived-cell-line:ChIP-chip:Rep-1:ChIP:Dmel_r5.32:modENCODE_3751:pirrota_1617_S19_dSFMBT-Q2642.1321.CEL.gz
dSFMBT:Cell-Line=S2-DRSC#Developmental-Stage=Late-Embryonic-stage#Tissue=Embryo-derived-cell-line:ChIP-chip:Rep-1:ChIP:Dmel_r5.32:modENCODE_3751:pirrota_1970_S19-dSFMBT-Q2642.1765.CEL.gz
dSFMBT:Cell-Line=S2-DRSC#Developmental-Stage=Late-Embryonic-stage#Tissue=Embryo-derived-cell-line:ChIP-chip:Rep-1:ChIP:Dmel_r5.32:modENCODE_3751:pirrota_893_S15_SSFMBT.664.CEL.gz
dSFMBT:Cell-Line=S2-DRSC#Developmental-Stage=Late-Embryonic-stage#Tissue=Embryo-derived-cell-line:ChIP-chip:Rep-1:input:Dmel_r5.32:modENCODE_3751:2029_A22_INPUT.1883.CEL.gz
dSFMBT:Cell-Line=S2-DRSC#Developmental-Stage=Late-Embryonic-stage#Tissue=Embryo-derived-cell-line:ChIP-chip:Rep-1:input:Dmel_r5.32:modENCODE_3751:pirrota_1615_S19_Input.1319.CEL.gz
dSFMBT:Cell-Line=S2-DRSC#Developmental-Stage=Late-Embryonic-stage#Tissue=Embryo-derived-cell-line:ChIP-chip:Rep-1:input:Dmel_r5.32:modENCODE_3751:pirrota_1969_S19_Input.1764.CEL.gz
dSFMBT:Cell-Line=S2-DRSC#Developmental-Stage=Late-Embryonic-stage#Tissue=Embryo-derived-cell-line:ChIP-chip:Rep-1:input:Dmel_r5.32:modENCODE_3751:pirrota_873_S15_Input-18cycles.644.CEL.gz
dmTopo-II:Cell-Line=S2-DRSC#Developmental-Stage=Late-Embryonic-stage#Tissue=Embryo-derived-cell-line:ChIP-chip:Rep-1:ChIP:Dmel_r5.32:modENCODE_3945:A21_dm-TopoII(DAJ).1425.CEL.gz
dmTopo-II:Cell-Line=S2-DRSC#Developmental-Stage=Late-Embryonic-stage#Tissue=Embryo-derived-cell-line:ChIP-chip:Rep-1:ChIP:Dmel_r5.32:modENCODE_3945:pirrota_1719_A20_dmTopo-II(DAJ).1424.CEL.gz
dmTopo-II:Cell-Line=S2-DRSC#Developmental-Stage=Late-Embryonic-stage#Tissue=Embryo-derived-cell-line:ChIP-chip:Rep-1:input:Dmel_r5.32:modENCODE_3945:8_A21_Input.846.CEL.gz
dmTopo-II:Cell-Line=S2-DRSC#Developmental-Stage=Late-Embryonic-stage#Tissue=Embryo-derived-cell-line:ChIP-chip:Rep-1:input:Dmel_r5.32:modENCODE_3945:9_A20_Input.847.CEL.gz
mod(mdg4):Cell-Line=S2-DRSC#Developmental-Stage=Late-Embryonic-stage#Tissue=Embryo-derived-cell-line:ChIP-chip:Rep-1:ChIP:Dmel_r5.32:modENCODE_2674:378.pirrota_572_S14.CEL.gz
mod(mdg4):Cell-Line=S2-DRSC#Developmental-Stage=Late-Embryonic-stage#Tissue=Embryo-derived-cell-line:ChIP-chip:Rep-1:ChIP:Dmel_r5.32:modENCODE_2674:676.pirrota_921_S15_.CEL.gz
mod(mdg4):Cell-Line=S2-DRSC#Developmental-Stage=Late-Embryonic-stage#Tissue=Embryo-derived-cell-line:ChIP-chip:Rep-1:ChIP:Dmel_r5.32:modENCODE_3789:8_Kc11_Mod(mdg4).1875.CEL.gz
mod(mdg4):Cell-Line=S2-DRSC#Developmental-Stage=Late-Embryonic-stage#Tissue=Embryo-derived-cell-line:ChIP-chip:Rep-1:ChIP:Dmel_r5.32:modENCODE_3789:9.Kc12_Mod(mdg4).1876.CEL.gz
mod(mdg4):Cell-Line=S2-DRSC#Developmental-Stage=Late-Embryonic-stage#Tissue=Embryo-derived-cell-line:ChIP-chip:Rep-1:input:Dmel_r5.32:modENCODE_2674:320.pirrota_499_S14_Input18.CEL.gz
mod(mdg4):Cell-Line=S2-DRSC#Developmental-Stage=Late-Embryonic-stage#Tissue=Embryo-derived-cell-line:ChIP-chip:Rep-1:input:Dmel_r5.32:modENCODE_2674:644.pirrota_873_S15_Input-18cycles.CEL.gz
mod(mdg4):Cell-Line=S2-DRSC#Developmental-Stage=Late-Embryonic-stage#Tissue=Embryo-derived-cell-line:ChIP-chip:Rep-1:input:Dmel_r5.32:modENCODE_3789:56_Kc11_Input.1750.CEL.gz
mod(mdg4):Cell-Line=S2-DRSC#Developmental-Stage=Late-Embryonic-stage#Tissue=Embryo-derived-cell-line:ChIP-chip:Rep-1:input:Dmel_r5.32:modENCODE_3789:79_Kc12_INPUT.1776.CEL.gz
H1:Cell-Line=S2-DRSC#Developmental-Stage=Late-Embryonic-stage#Tissue=Embryo-derived-cell-line:ChIP-chip:Rep-1:ChIP:Dmel_r5.32:modENCODE_3300:5_A8_H1.308.CEL.gz
H1:Cell-Line=S2-DRSC#Developmental-Stage=Late-Embryonic-stage#Tissue=Embryo-derived-cell-line:ChIP-chip:Rep-1:ChIP:Dmel_r5.32:modENCODE_3300:6_A9_H1.309.CEL.gz
H1:Cell-Line=S2-DRSC#Developmental-Stage=Late-Embryonic-stage#Tissue=Embryo-derived-cell-line:ChIP-chip:Rep-1:input:Dmel_r5.32:modENCODE_3300:12_A8_Input.62.CEL.gz
H1:Cell-Line=S2-DRSC#Developmental-Stage=Late-Embryonic-stage#Tissue=Embryo-derived-cell-line:ChIP-chip:Rep-1:input:Dmel_r5.32:modENCODE_3300:92_A9_Input.136.CEL.gz
H2Av:Cell-Line=S2-DRSC#Developmental-Stage=Late-Embryonic-stage#Tissue=Embryo-derived-cell-line:ChIP-chip:Rep-1:ChIP:Dmel_r5.32:modENCODE_2991:1217_A14_H2AV_9751.887.CEL.gz
H2Av:Cell-Line=S2-DRSC#Developmental-Stage=Late-Embryonic-stage#Tissue=Embryo-derived-cell-line:ChIP-chip:Rep-1:ChIP:Dmel_r5.32:modENCODE_2991:939_H2Av-9751.693.CEL.gz
H2Av:Cell-Line=S2-DRSC#Developmental-Stage=Late-Embryonic-stage#Tissue=Embryo-derived-cell-line:ChIP-chip:Rep-1:input:Dmel_r5.32:modENCODE_2991:2_A12.input.565.CEL.gz
H2Av:Cell-Line=S2-DRSC#Developmental-Stage=Late-Embryonic-stage#Tissue=Embryo-derived-cell-line:ChIP-chip:Rep-1:input:Dmel_r5.32:modENCODE_2991:3_A14.input.566.CEL.gz
H2BK5ac:Cell-Line=S2-DRSC#Developmental-Stage=Late-Embryonic-stage#Tissue=Embryo-derived-cell-line:ChIP-chip:Rep-1:ChIP:Dmel_r5.32:modENCODE_3283:15_A8_H2BK5ac.65.CEL.gz
H2BK5ac:Cell-Line=S2-DRSC#Developmental-Stage=Late-Embryonic-stage#Tissue=Embryo-derived-cell-line:ChIP-chip:Rep-1:ChIP:Dmel_r5.32:modENCODE_3283:87_A9_H2BK5ac.131.CEL.gz
H2BK5ac:Cell-Line=S2-DRSC#Developmental-Stage=Late-Embryonic-stage#Tissue=Embryo-derived-cell-line:ChIP-chip:Rep-1:input:Dmel_r5.32:modENCODE_3283:12_A8_Input.62.CEL.gz
H2BK5ac:Cell-Line=S2-DRSC#Developmental-Stage=Late-Embryonic-stage#Tissue=Embryo-derived-cell-line:ChIP-chip:Rep-1:input:Dmel_r5.32:modENCODE_3283:92_A9_Input.136.CEL.gz
H2Bubi:Cell-Line=S2-DRSC#Developmental-Stage=Late-Embryonic-stage#Tissue=Embryo-derived-cell-line:ChIP-chip:Rep-1:ChIP:Dmel_r5.32:modENCODE_290:6.pirrota_463_A8.CEL.gz
H2Bubi:Cell-Line=S2-DRSC#Developmental-Stage=Late-Embryonic-stage#Tissue=Embryo-derived-cell-line:ChIP-chip:Rep-1:ChIP:Dmel_r5.32:modENCODE_290:7.pirrota_464_A9.CEL.gz
H2Bubi:Cell-Line=S2-DRSC#Developmental-Stage=Late-Embryonic-stage#Tissue=Embryo-derived-cell-line:ChIP-chip:Rep-1:input:Dmel_r5.32:modENCODE_290:136.pirrota_292_A9.CEL.gz
H2Bubi:Cell-Line=S2-DRSC#Developmental-Stage=Late-Embryonic-stage#Tissue=Embryo-derived-cell-line:ChIP-chip:Rep-1:input:Dmel_r5.32:modENCODE_290:62.pirrota_212_A8.CEL.gz
H3:Cell-Line=S2-DRSC#Developmental-Stage=Late-Embryonic-stage#Tissue=Embryo-derived-cell-line:ChIP-chip:Rep-1:ChIP:Dmel_r5.32:modENCODE_3301:1018_A20_H3.785.CEL.gz
H3:Cell-Line=S2-DRSC#Developmental-Stage=Late-Embryonic-stage#Tissue=Embryo-derived-cell-line:ChIP-chip:Rep-1:ChIP:Dmel_r5.32:modENCODE_3301:1019_A21_H3.786.CEL.gz
H3:Cell-Line=S2-DRSC#Developmental-Stage=Late-Embryonic-stage#Tissue=Embryo-derived-cell-line:ChIP-chip:Rep-1:ChIP:Dmel_r5.32:modENCODE_3301:197_S10_H3ab2.47.CEL.gz
H3:Cell-Line=S2-DRSC#Developmental-Stage=Late-Embryonic-stage#Tissue=Embryo-derived-cell-line:ChIP-chip:Rep-1:ChIP:Dmel_r5.32:modENCODE_3301:245_S12_H3ab2.88.CEL.gz
H3:Cell-Line=S2-DRSC#Developmental-Stage=Late-Embryonic-stage#Tissue=Embryo-derived-cell-line:ChIP-chip:Rep-1:ChIP:Dmel_r5.32:modENCODE_3301:382_S12_H3.199.CEL.gz
H3:Cell-Line=S2-DRSC#Developmental-Stage=Late-Embryonic-stage#Tissue=Embryo-derived-cell-line:ChIP-chip:Rep-1:ChIP:Dmel_r5.32:modENCODE_3301:878_A15_H3..649.CEL.gz
H3:Cell-Line=S2-DRSC#Developmental-Stage=Late-Embryonic-stage#Tissue=Embryo-derived-cell-line:ChIP-chip:Rep-1:ChIP:Dmel_r5.32:modENCODE_3301:927_A18_H3.682.CEL.gz
H3:Cell-Line=S2-DRSC#Developmental-Stage=Late-Embryonic-stage#Tissue=Embryo-derived-cell-line:ChIP-chip:Rep-1:input:Dmel_r5.32:modENCODE_3301:1021_A20_Input(14cycles).788.CEL.gz
H3:Cell-Line=S2-DRSC#Developmental-Stage=Late-Embryonic-stage#Tissue=Embryo-derived-cell-line:ChIP-chip:Rep-1:input:Dmel_r5.32:modENCODE_3301:1022_A21_Input(14cycles).789.CEL.gz
H3:Cell-Line=S2-DRSC#Developmental-Stage=Late-Embryonic-stage#Tissue=Embryo-derived-cell-line:ChIP-chip:Rep-1:input:Dmel_r5.32:modENCODE_3301:198_S10_Input.48.CEL.gz
H3:Cell-Line=S2-DRSC#Developmental-Stage=Late-Embryonic-stage#Tissue=Embryo-derived-cell-line:ChIP-chip:Rep-1:input:Dmel_r5.32:modENCODE_3301:242_S12_Input(14_cycles).85.CEL.gz
H3:Cell-Line=S2-DRSC#Developmental-Stage=Late-Embryonic-stage#Tissue=Embryo-derived-cell-line:ChIP-chip:Rep-1:input:Dmel_r5.32:modENCODE_3301:838_A15_Input_DNA(14cyc).609.CEL.gz
H3:Cell-Line=S2-DRSC#Developmental-Stage=Late-Embryonic-stage#Tissue=Embryo-derived-cell-line:ChIP-chip:Rep-1:input:Dmel_r5.32:modENCODE_3301:934_A18_Input(14cyc).689.CEL.gz
H3K18ac:Cell-Line=S2-DRSC#Developmental-Stage=Late-Embryonic-stage#Tissue=Embryo-derived-cell-line:ChIP-chip:Rep-1:ChIP:Dmel_r5.32:modENCODE_292:36.pirrota_188_A3.CEL.gz
H3K18ac:Cell-Line=S2-DRSC#Developmental-Stage=Late-Embryonic-stage#Tissue=Embryo-derived-cell-line:ChIP-chip:Rep-1:ChIP:Dmel_r5.32:modENCODE_292:80.pirrota_230_S12_.CEL.gz
H3K18ac:Cell-Line=S2-DRSC#Developmental-Stage=Late-Embryonic-stage#Tissue=Embryo-derived-cell-line:ChIP-chip:Rep-1:input:Dmel_r5.32:modENCODE_292:38.pirrota_190_A3_Input.CEL.gz
H3K18ac:Cell-Line=S2-DRSC#Developmental-Stage=Late-Embryonic-stage#Tissue=Embryo-derived-cell-line:ChIP-chip:Rep-1:input:Dmel_r5.32:modENCODE_292:85.pirrota_242_S12_Input_14_cycles.CEL.gz
H3K23ac:Cell-Line=S2-DRSC#Developmental-Stage=Late-Embryonic-stage#Tissue=Embryo-derived-cell-line:ChIP-chip:Rep-1:ChIP:Dmel_r5.32:modENCODE_294:198.pirrota_381_S12_H3K23a.CEL.gz
H3K23ac:Cell-Line=S2-DRSC#Developmental-Stage=Late-Embryonic-stage#Tissue=Embryo-derived-cell-line:ChIP-chip:Rep-1:ChIP:Dmel_r5.32:modENCODE_294:37.pirrota_189_A3H3K23A.CEL.gz
H3K23ac:Cell-Line=S2-DRSC#Developmental-Stage=Late-Embryonic-stage#Tissue=Embryo-derived-cell-line:ChIP-chip:Rep-1:ChIP:Dmel_r5.32:modENCODE_294:81.pirrota_231_S12_H3K23A.CEL.gz
H3K23ac:Cell-Line=S2-DRSC#Developmental-Stage=Late-Embryonic-stage#Tissue=Embryo-derived-cell-line:ChIP-chip:Rep-1:ChIP:Dmel_r5.32:modENCODE_3755:1020_CI8-2_H3K23ac.787.CEL.gz
H3K23ac:Cell-Line=S2-DRSC#Developmental-Stage=Late-Embryonic-stage#Tissue=Embryo-derived-cell-line:ChIP-chip:Rep-1:ChIP:Dmel_r5.32:modENCODE_3755:848_CL8-2_H3K23ac.619.CEL.gz
H3K23ac:Cell-Line=S2-DRSC#Developmental-Stage=Late-Embryonic-stage#Tissue=Embryo-derived-cell-line:ChIP-chip:Rep-1:ChIP:Dmel_r5.32:modENCODE_3755:859_CI8-1_H3K923ac.630.CEL.gz
H3K23ac:Cell-Line=S2-DRSC#Developmental-Stage=Late-Embryonic-stage#Tissue=Embryo-derived-cell-line:ChIP-chip:Rep-1:input:Dmel_r5.32:modENCODE_294:38.pirrota_190_A3_Input.CEL.gz
H3K23ac:Cell-Line=S2-DRSC#Developmental-Stage=Late-Embryonic-stage#Tissue=Embryo-derived-cell-line:ChIP-chip:Rep-1:input:Dmel_r5.32:modENCODE_294:85.pirrota_242_S12_Input_14_cycles.CEL.gz
H3K23ac:Cell-Line=S2-DRSC#Developmental-Stage=Late-Embryonic-stage#Tissue=Embryo-derived-cell-line:ChIP-chip:Rep-1:input:Dmel_r5.32:modENCODE_3755:26_CL8-2_Input_DNA(20cyc).597.CEL.gz
H3K23ac:Cell-Line=S2-DRSC#Developmental-Stage=Late-Embryonic-stage#Tissue=Embryo-derived-cell-line:ChIP-chip:Rep-1:input:Dmel_r5.32:modENCODE_3755:36_CL8-1_Input_DNA(14cyc).607.CEL.gz
H3K23ac:Cell-Line=S2-DRSC#Developmental-Stage=Late-Embryonic-stage#Tissue=Embryo-derived-cell-line:ChIP-chip:Rep-1:input:Dmel_r5.32:modENCODE_3755:37_CL8-2_Input_DNA(14cyc).608.CEL.gz
H3K27ac:Cell-Line=S2-DRSC#Developmental-Stage=Late-Embryonic-stage#Tissue=Embryo-derived-cell-line:ChIP-chip:Rep-1:ChIP:Dmel_r5.32:modENCODE_296:57.pirrota_207_S8.CEL.gz
H3K27ac:Cell-Line=S2-DRSC#Developmental-Stage=Late-Embryonic-stage#Tissue=Embryo-derived-cell-line:ChIP-chip:Rep-1:ChIP:Dmel_r5.32:modENCODE_296:97.pirrota_235_S12.CEL.gz
H3K27ac:Cell-Line=S2-DRSC#Developmental-Stage=Late-Embryonic-stage#Tissue=Embryo-derived-cell-line:ChIP-chip:Rep-1:ChIP:Dmel_r5.32:modENCODE_3757:2037.Kc11_H3K27Ac.1874.CEL.gz
H3K27ac:Cell-Line=S2-DRSC#Developmental-Stage=Late-Embryonic-stage#Tissue=Embryo-derived-cell-line:ChIP-chip:Rep-1:ChIP:Dmel_r5.32:modENCODE_3757:pirrota_1985_Kc12-H3K27AC-AR-0105-50.1783.CEL.gz
H3K27ac:Cell-Line=S2-DRSC#Developmental-Stage=Late-Embryonic-stage#Tissue=Embryo-derived-cell-line:ChIP-chip:Rep-1:input:Dmel_r5.32:modENCODE_296:40.pirrota_182_S8_Input_HD.CEL.gz
H3K27ac:Cell-Line=S2-DRSC#Developmental-Stage=Late-Embryonic-stage#Tissue=Embryo-derived-cell-line:ChIP-chip:Rep-1:input:Dmel_r5.32:modENCODE_296:58.pirrota_208_S12_Input.CEL.gz
H3K27ac:Cell-Line=S2-DRSC#Developmental-Stage=Late-Embryonic-stage#Tissue=Embryo-derived-cell-line:ChIP-chip:Rep-1:input:Dmel_r5.32:modENCODE_3757:56_Kc11_Input.1750.CEL.gz
H3K27ac:Cell-Line=S2-DRSC#Developmental-Stage=Late-Embryonic-stage#Tissue=Embryo-derived-cell-line:ChIP-chip:Rep-1:input:Dmel_r5.32:modENCODE_3757:79_Kc12_INPUT.1776.CEL.gz
H3K27me1:Cell-Line=S2-DRSC#Developmental-Stage=Late-Embryonic-stage#Tissue=Embryo-derived-cell-line:ChIP-chip:Rep-1:ChIP:Dmel_r5.32:modENCODE_3943:2176_A22_H3K27me1.2042.CEL.gz
H3K27me1:Cell-Line=S2-DRSC#Developmental-Stage=Late-Embryonic-stage#Tissue=Embryo-derived-cell-line:ChIP-chip:Rep-1:ChIP:Dmel_r5.32:modENCODE_3943:2177_A23_H3K27me1.2043.CEL.gz
H3K27me1:Cell-Line=S2-DRSC#Developmental-Stage=Late-Embryonic-stage#Tissue=Embryo-derived-cell-line:ChIP-chip:Rep-1:ChIP:Dmel_r5.32:modENCODE_3943:pirrota_1052_S15_H3K27me1.778.CEL.gz
H3K27me1:Cell-Line=S2-DRSC#Developmental-Stage=Late-Embryonic-stage#Tissue=Embryo-derived-cell-line:ChIP-chip:Rep-1:input:Dmel_r5.32:modENCODE_3943:2029_A22_INPUT.1883.CEL.gz
H3K27me1:Cell-Line=S2-DRSC#Developmental-Stage=Late-Embryonic-stage#Tissue=Embryo-derived-cell-line:ChIP-chip:Rep-1:input:Dmel_r5.32:modENCODE_3943:2174_A23_Input.2040.CEL.gz
H3K27me1:Cell-Line=S2-DRSC#Developmental-Stage=Late-Embryonic-stage#Tissue=Embryo-derived-cell-line:ChIP-chip:Rep-1:input:Dmel_r5.32:modENCODE_3943:pirrota_873_S15_Input-18cycles.644.CEL.gz
H3K27me2:Cell-Line=S2-DRSC#Developmental-Stage=Late-Embryonic-stage#Tissue=Embryo-derived-cell-line:ChIP-chip:Rep-1:ChIP:Dmel_r5.32:modENCODE_3000:5_A17_H3K27me2-TJ.666.CEL.gz
H3K27me2:Cell-Line=S2-DRSC#Developmental-Stage=Late-Embryonic-stage#Tissue=Embryo-derived-cell-line:ChIP-chip:Rep-1:ChIP:Dmel_r5.32:modENCODE_3000:6_S15_H3K27me2-TJ.667.CEL.gz
H3K27me2:Cell-Line=S2-DRSC#Developmental-Stage=Late-Embryonic-stage#Tissue=Embryo-derived-cell-line:ChIP-chip:Rep-1:ChIP:Dmel_r5.32:modENCODE_3758:2094_Kc12_H3K27me2-ab24684.1918.CEL.gz
H3K27me2:Cell-Line=S2-DRSC#Developmental-Stage=Late-Embryonic-stage#Tissue=Embryo-derived-cell-line:ChIP-chip:Rep-1:ChIP:Dmel_r5.32:modENCODE_3758:pirrota_1967_Kc4-H3K27me2.1762.CEL.gz
H3K27me2:Cell-Line=S2-DRSC#Developmental-Stage=Late-Embryonic-stage#Tissue=Embryo-derived-cell-line:ChIP-chip:Rep-1:input:Dmel_r5.32:modENCODE_3000:873_S15_Input-18cycles.644.CEL.gz
H3K27me2:Cell-Line=S2-DRSC#Developmental-Stage=Late-Embryonic-stage#Tissue=Embryo-derived-cell-line:ChIP-chip:Rep-1:input:Dmel_r5.32:modENCODE_3000:915_A17_Input-18cycles.670.CEL.gz
H3K27me2:Cell-Line=S2-DRSC#Developmental-Stage=Late-Embryonic-stage#Tissue=Embryo-derived-cell-line:ChIP-chip:Rep-1:input:Dmel_r5.32:modENCODE_3758:61_Kc4_Input.175.CEL.gz
H3K27me2:Cell-Line=S2-DRSC#Developmental-Stage=Late-Embryonic-stage#Tissue=Embryo-derived-cell-line:ChIP-chip:Rep-1:input:Dmel_r5.32:modENCODE_3758:79_Kc12_INPUT.177.CEL.gz
H3K27me3:Cell-Line=S2-DRSC#Developmental-Stage=Late-Embryonic-stage#Tissue=Embryo-derived-cell-line:ChIP-chip:Rep-1:ChIP:Dmel_r5.32:modENCODE_298:147.pirrota_302_S11_H3K27M.CEL.gz
H3K27me3:Cell-Line=S2-DRSC#Developmental-Stage=Late-Embryonic-stage#Tissue=Embryo-derived-cell-line:ChIP-chip:Rep-1:ChIP:Dmel_r5.32:modENCODE_298:377.pirrota_571_S14H3K27m.CEL.gz
H3K27me3:Cell-Line=S2-DRSC#Developmental-Stage=Late-Embryonic-stage#Tissue=Embryo-derived-cell-line:ChIP-chip:Rep-1:input:Dmel_r5.32:modENCODE_298:143.pirrota_298_S11_Input.CEL.gz
H3K27me3:Cell-Line=S2-DRSC#Developmental-Stage=Late-Embryonic-stage#Tissue=Embryo-derived-cell-line:ChIP-chip:Rep-1:input:Dmel_r5.32:modENCODE_298:320.pirrota_499_S14_Input18.CEL.gz
H3K36me1:Cell-Line=S2-DRSC#Developmental-Stage=Late-Embryonic-stage#Tissue=Embryo-derived-cell-line:ChIP-chip:Rep-1:ChIP:Dmel_r5.32:modENCODE_3170:26.pirrota_170_ART5_H3K36me1_HD.2.CEL.gz
H3K36me1:Cell-Line=S2-DRSC#Developmental-Stage=Late-Embryonic-stage#Tissue=Embryo-derived-cell-line:ChIP-chip:Rep-1:ChIP:Dmel_r5.32:modENCODE_3170:pirrota_216_A8_H3K36me1.6.CEL.gz
H3K36me1:Cell-Line=S2-DRSC#Developmental-Stage=Late-Embryonic-stage#Tissue=Embryo-derived-cell-line:ChIP-chip:Rep-1:input:Dmel_r5.32:modENCODE_3170:10.pirrota_142_A3_Input_HD.10.CEL.gz
H3K36me1:Cell-Line=S2-DRSC#Developmental-Stage=Late-Embryonic-stage#Tissue=Embryo-derived-cell-line:ChIP-chip:Rep-1:input:Dmel_r5.32:modENCODE_3170:pirrota_212_A8_Input.62.CEL.gz
H3K36me3:Cell-Line=S2-DRSC#Developmental-Stage=Late-Embryonic-stage#Tissue=Embryo-derived-cell-line:ChIP-chip:Rep-1:ChIP:Dmel_r5.32:modENCODE_303:1.pirrota_143_A3.CEL.gz
H3K36me3:Cell-Line=S2-DRSC#Developmental-Stage=Late-Embryonic-stage#Tissue=Embryo-derived-cell-line:ChIP-chip:Rep-1:ChIP:Dmel_r5.32:modENCODE_303:3.pirrota_145_A7.CEL.gz
H3K36me3:Cell-Line=S2-DRSC#Developmental-Stage=Late-Embryonic-stage#Tissue=Embryo-derived-cell-line:ChIP-chip:Rep-1:input:Dmel_r5.32:modENCODE_303:0.pirrota_142_A3.CEL.gz
H3K36me3:Cell-Line=S2-DRSC#Developmental-Stage=Late-Embryonic-stage#Tissue=Embryo-derived-cell-line:ChIP-chip:Rep-1:input:Dmel_r5.32:modENCODE_303:2.pirrota_144_A7.CEL.gz
H3K4me1:Cell-Line=S2-DRSC#Developmental-Stage=Late-Embryonic-stage#Tissue=Embryo-derived-cell-line:ChIP-chip:Rep-1:ChIP:Dmel_r5.32:modENCODE_304:394.pirrota_587_A12_H3K4me1.CEL.gz
H3K4me1:Cell-Line=S2-DRSC#Developmental-Stage=Late-Embryonic-stage#Tissue=Embryo-derived-cell-line:ChIP-chip:Rep-1:ChIP:Dmel_r5.32:modENCODE_304:412.pirrota_629_A14_H3K4me1.CEL.gz
H3K4me1:Cell-Line=S2-DRSC#Developmental-Stage=Late-Embryonic-stage#Tissue=Embryo-derived-cell-line:ChIP-chip:Rep-1:ChIP:Dmel_r5.32:modENCODE_304:99.pirrota_237_S12_H3K4Me.CEL.gz
H3K4me1:Cell-Line=S2-DRSC#Developmental-Stage=Late-Embryonic-stage#Tissue=Embryo-derived-cell-line:ChIP-chip:Rep-1:ChIP:Dmel_r5.32:modENCODE_3760:62_Kc4-H3K4me1-ab8895.1757.CEL.gz
H3K4me1:Cell-Line=S2-DRSC#Developmental-Stage=Late-Embryonic-stage#Tissue=Embryo-derived-cell-line:ChIP-chip:Rep-1:ChIP:Dmel_r5.32:modENCODE_3760:73_Kc11_H3K4Me1-Ab8895.1770.CEL.gz
H3K4me1:Cell-Line=S2-DRSC#Developmental-Stage=Late-Embryonic-stage#Tissue=Embryo-derived-cell-line:ChIP-chip:Rep-1:input:Dmel_r5.32:modENCODE_304:362.pirrota_540_A12_Input18.CEL.gz
H3K4me1:Cell-Line=S2-DRSC#Developmental-Stage=Late-Embryonic-stage#Tissue=Embryo-derived-cell-line:ChIP-chip:Rep-1:input:Dmel_r5.32:modENCODE_304:404.pirrota_619_A14_Input-18cycles.CEL.gz
H3K4me1:Cell-Line=S2-DRSC#Developmental-Stage=Late-Embryonic-stage#Tissue=Embryo-derived-cell-line:ChIP-chip:Rep-1:input:Dmel_r5.32:modENCODE_304:58.pirrota_208_S12_Input.CEL.gz
H3K4me1:Cell-Line=S2-DRSC#Developmental-Stage=Late-Embryonic-stage#Tissue=Embryo-derived-cell-line:ChIP-chip:Rep-1:input:Dmel_r5.32:modENCODE_3760:56_Kc11_Input.1750.CEL.gz
H3K4me1:Cell-Line=S2-DRSC#Developmental-Stage=Late-Embryonic-stage#Tissue=Embryo-derived-cell-line:ChIP-chip:Rep-1:input:Dmel_r5.32:modENCODE_3760:61_Kc4_Input.1756.CEL.gz
H3K4me2:Cell-Line=S2-DRSC#Developmental-Stage=Late-Embryonic-stage#Tissue=Embryo-derived-cell-line:ChIP-chip:Rep-1:ChIP:Dmel_r5.32:modENCODE_2655:574.pirrota_804_A12.CEL.gz
H3K4me2:Cell-Line=S2-DRSC#Developmental-Stage=Late-Embryonic-stage#Tissue=Embryo-derived-cell-line:ChIP-chip:Rep-1:ChIP:Dmel_r5.32:modENCODE_2655:641.pirrota_870_S15.CEL.gz
H3K4me2:Cell-Line=S2-DRSC#Developmental-Stage=Late-Embryonic-stage#Tissue=Embryo-derived-cell-line:ChIP-chip:Rep-1:ChIP:Dmel_r5.32:modENCODE_965:44.pirrota_194_S9.CEL.gz
H3K4me2:Cell-Line=S2-DRSC#Developmental-Stage=Late-Embryonic-stage#Tissue=Embryo-derived-cell-line:ChIP-chip:Rep-1:ChIP:Dmel_r5.32:modENCODE_965:574.pirrota_804_A12.CEL.gz
H3K4me2:Cell-Line=S2-DRSC#Developmental-Stage=Late-Embryonic-stage#Tissue=Embryo-derived-cell-line:ChIP-chip:Rep-1:input:Dmel_r5.32:modENCODE_2655:362.pirrota_540_A12_Input18.CEL.gz
H3K4me2:Cell-Line=S2-DRSC#Developmental-Stage=Late-Embryonic-stage#Tissue=Embryo-derived-cell-line:ChIP-chip:Rep-1:input:Dmel_r5.32:modENCODE_2655:644.pirrota_873_S15_Input-18cycles.CEL.gz
H3K4me2:Cell-Line=S2-DRSC#Developmental-Stage=Late-Embryonic-stage#Tissue=Embryo-derived-cell-line:ChIP-chip:Rep-1:input:Dmel_r5.32:modENCODE_965:362.pirrota_540_A12_Input18.CEL.gz
H3K4me2:Cell-Line=S2-DRSC#Developmental-Stage=Late-Embryonic-stage#Tissue=Embryo-derived-cell-line:ChIP-chip:Rep-1:input:Dmel_r5.32:modENCODE_965:46.pirrota_196_S9_Input.CEL.gz
H3K4me3:Cell-Line=S2-DRSC#Developmental-Stage=Late-Embryonic-stage#Tissue=Embryo-derived-cell-line:ChIP-chip:Rep-1:ChIP:Dmel_r5.32:modENCODE_3761:1964_Kc4-H3K4me3-ab8580.1759.CEL.gz
H3K4me3:Cell-Line=S2-DRSC#Developmental-Stage=Late-Embryonic-stage#Tissue=Embryo-derived-cell-line:ChIP-chip:Rep-1:ChIP:Dmel_r5.32:modENCODE_3761:pirrota_1975_Kc11_H3K4me3-ab8580.1772.CEL.gz
H3K4me3:Cell-Line=S2-DRSC#Developmental-Stage=Late-Embryonic-stage#Tissue=Embryo-derived-cell-line:ChIP-chip:Rep-1:ChIP:Dmel_r5.32:modENCODE_914.CEL.gz
H3K4me3:Cell-Line=S2-DRSC#Developmental-Stage=Late-Embryonic-stage#Tissue=Embryo-derived-cell-line:ChIP-chip:Rep-1:input:Dmel_r5.32:modENCODE_3761:56_Kc11_Input.1750.CEL.gz
H3K4me3:Cell-Line=S2-DRSC#Developmental-Stage=Late-Embryonic-stage#Tissue=Embryo-derived-cell-line:ChIP-chip:Rep-1:input:Dmel_r5.32:modENCODE_3761:61_Kc4_Input.1756.CEL.gz
H3K4me3:Cell-Line=S2-DRSC#Developmental-Stage=Late-Embryonic-stage#Tissue=Embryo-derived-cell-line:ChIP-chip:Rep-1:input:Dmel_r5.32:modENCODE_914.CEL.gz
H3K4me3:Cell-Line=S2-DRSC#Developmental-Stage=Late-Embryonic-stage#Tissue=Embryo-derived-cell-line:ChIP-chip:Rep-2:ChIP:Dmel_r5.32:modENCODE_914.CEL.gz
H3K4me3:Cell-Line=S2-DRSC#Developmental-Stage=Late-Embryonic-stage#Tissue=Embryo-derived-cell-line:ChIP-chip:Rep-2:input:Dmel_r5.32:modENCODE_914.CEL.gz
H3K4me3:Cell-Line=S2-DRSC#Developmental-Stage=Late-Embryonic-stage#Tissue=Embryo-derived-cell-line:ChIP-chip:Rep-3:ChIP:Dmel_r5.32:modENCODE_914.CEL.gz
H3K4me3:Cell-Line=S2-DRSC#Developmental-Stage=Late-Embryonic-stage#Tissue=Embryo-derived-cell-line:ChIP-chip:Rep-3:input:Dmel_r5.32:modENCODE_914.CEL.gz
H3K79me1:Cell-Line=S2-DRSC#Developmental-Stage=Late-Embryonic-stage#Tissue=Embryo-derived-cell-line:ChIP-chip:Rep-1:ChIP:Dmel_r5.32:modENCODE_2658:44.pirrota_299_S11.CEL.gz
H3K79me1:Cell-Line=S2-DRSC#Developmental-Stage=Late-Embryonic-stage#Tissue=Embryo-derived-cell-line:ChIP-chip:Rep-1:ChIP:Dmel_r5.32:modENCODE_2658:53.pirrota_308_S14.CEL.gz
H3K79me1:Cell-Line=S2-DRSC#Developmental-Stage=Late-Embryonic-stage#Tissue=Embryo-derived-cell-line:ChIP-chip:Rep-1:ChIP:Dmel_r5.32:modENCODE_3762:1976_Kc11_H3K79Me1-ab2886.1773.CEL.gz
H3K79me1:Cell-Line=S2-DRSC#Developmental-Stage=Late-Embryonic-stage#Tissue=Embryo-derived-cell-line:ChIP-chip:Rep-1:ChIP:Dmel_r5.32:modENCODE_3762:pirrota_1986_Kc12-H3K79me1-Ab2886-100.1784.CEL.gz
H3K79me1:Cell-Line=S2-DRSC#Developmental-Stage=Late-Embryonic-stage#Tissue=Embryo-derived-cell-line:ChIP-chip:Rep-1:ChIP:Dmel_r5.32:modENCODE_963:44.pirrota_299_S11.CEL.gz
H3K79me1:Cell-Line=S2-DRSC#Developmental-Stage=Late-Embryonic-stage#Tissue=Embryo-derived-cell-line:ChIP-chip:Rep-1:ChIP:Dmel_r5.32:modENCODE_963:53.pirrota_308_S14.CEL.gz
H3K79me1:Cell-Line=S2-DRSC#Developmental-Stage=Late-Embryonic-stage#Tissue=Embryo-derived-cell-line:ChIP-chip:Rep-1:input:Dmel_r5.32:modENCODE_2658:3.pirrota_298_S11.CEL.gz
H3K79me1:Cell-Line=S2-DRSC#Developmental-Stage=Late-Embryonic-stage#Tissue=Embryo-derived-cell-line:ChIP-chip:Rep-1:input:Dmel_r5.32:modENCODE_2658:8.pirrota_303_S14.CEL.gz
H3K79me1:Cell-Line=S2-DRSC#Developmental-Stage=Late-Embryonic-stage#Tissue=Embryo-derived-cell-line:ChIP-chip:Rep-1:input:Dmel_r5.32:modENCODE_3762:56_Kc11_Input.1750.CEL.gz
H3K79me1:Cell-Line=S2-DRSC#Developmental-Stage=Late-Embryonic-stage#Tissue=Embryo-derived-cell-line:ChIP-chip:Rep-1:input:Dmel_r5.32:modENCODE_3762:79_Kc12_INPUT.1776.CEL.gz
H3K79me1:Cell-Line=S2-DRSC#Developmental-Stage=Late-Embryonic-stage#Tissue=Embryo-derived-cell-line:ChIP-chip:Rep-1:input:Dmel_r5.32:modENCODE_963:3.pirrota_298_S11.CEL.gz
H3K79me1:Cell-Line=S2-DRSC#Developmental-Stage=Late-Embryonic-stage#Tissue=Embryo-derived-cell-line:ChIP-chip:Rep-1:input:Dmel_r5.32:modENCODE_963:8.pirrota_303_S14.CEL.gz
H3K79me2:Cell-Line=S2-DRSC#Developmental-Stage=Late-Embryonic-stage#Tissue=Embryo-derived-cell-line:ChIP-chip:Rep-1:ChIP:Dmel_r5.32:modENCODE_307:117.pirrota_265_S8.CEL.gz
H3K79me2:Cell-Line=S2-DRSC#Developmental-Stage=Late-Embryonic-stage#Tissue=Embryo-derived-cell-line:ChIP-chip:Rep-1:ChIP:Dmel_r5.32:modENCODE_307:98.pirrota_236_S12.CEL.gz
H3K79me2:Cell-Line=S2-DRSC#Developmental-Stage=Late-Embryonic-stage#Tissue=Embryo-derived-cell-line:ChIP-chip:Rep-1:ChIP:Dmel_r5.32:modENCODE_3763:0_Kc12_H3K79me2-ab3594-25.1877.CEL.gz
H3K79me2:Cell-Line=S2-DRSC#Developmental-Stage=Late-Embryonic-stage#Tissue=Embryo-derived-cell-line:ChIP-chip:Rep-1:ChIP:Dmel_r5.32:modENCODE_3763:2.Kc11_H3K79Me2-ab3594.1774.CEL.gz
H3K79me2:Cell-Line=S2-DRSC#Developmental-Stage=Late-Embryonic-stage#Tissue=Embryo-derived-cell-line:ChIP-chip:Rep-1:input:Dmel_r5.32:modENCODE_307:40.pirrota_182_S8_Input_HD.CEL.gz
H3K79me2:Cell-Line=S2-DRSC#Developmental-Stage=Late-Embryonic-stage#Tissue=Embryo-derived-cell-line:ChIP-chip:Rep-1:input:Dmel_r5.32:modENCODE_307:58.pirrota_208_S12_Input.CEL.gz
H3K79me2:Cell-Line=S2-DRSC#Developmental-Stage=Late-Embryonic-stage#Tissue=Embryo-derived-cell-line:ChIP-chip:Rep-1:input:Dmel_r5.32:modENCODE_3763:56_Kc11_Input.1750.CEL.gz
H3K79me2:Cell-Line=S2-DRSC#Developmental-Stage=Late-Embryonic-stage#Tissue=Embryo-derived-cell-line:ChIP-chip:Rep-1:input:Dmel_r5.32:modENCODE_3763:79_Kc12_INPUT.1776.CEL.gz
H3K79me3:Cell-Line=S2-DRSC#Developmental-Stage=Late-Embryonic-stage#Tissue=Embryo-derived-cell-line:ChIP-chip:Rep-1:ChIP:Dmel_r5.32:modENCODE_5143:2_A22_H3K79me3.2048.CEL.gz
H3K79me3:Cell-Line=S2-DRSC#Developmental-Stage=Late-Embryonic-stage#Tissue=Embryo-derived-cell-line:ChIP-chip:Rep-1:ChIP:Dmel_r5.32:modENCODE_5143:3_A23_H3K79me3.2049.CEL.gz
H3K79me3:Cell-Line=S2-DRSC#Developmental-Stage=Late-Embryonic-stage#Tissue=Embryo-derived-cell-line:ChIP-chip:Rep-1:input:Dmel_r5.32:modENCODE_5143:029_A22_INPUT.1883.CEL.gz
H3K79me3:Cell-Line=S2-DRSC#Developmental-Stage=Late-Embryonic-stage#Tissue=Embryo-derived-cell-line:ChIP-chip:Rep-1:input:Dmel_r5.32:modENCODE_5143:174_A23_Input.2040.CEL.gz
H3K9ac:Cell-Line=S2-DRSC#Developmental-Stage=Late-Embryonic-stage#Tissue=Embryo-derived-cell-line:ChIP-chip:Rep-1:ChIP:Dmel_r5.32:modENCODE_309:35.pirrota_187_A3.CEL.gz
H3K9ac:Cell-Line=S2-DRSC#Developmental-Stage=Late-Embryonic-stage#Tissue=Embryo-derived-cell-line:ChIP-chip:Rep-1:ChIP:Dmel_r5.32:modENCODE_309:79.pirrota_229_S12_.CEL.gz
H3K9ac:Cell-Line=S2-DRSC#Developmental-Stage=Late-Embryonic-stage#Tissue=Embryo-derived-cell-line:ChIP-chip:Rep-1:ChIP:Dmel_r5.32:modENCODE_3765:421_B1_H3K9ac.247.CEL.gz
H3K9ac:Cell-Line=S2-DRSC#Developmental-Stage=Late-Embryonic-stage#Tissue=Embryo-derived-cell-line:ChIP-chip:Rep-1:ChIP:Dmel_r5.32:modENCODE_3765:423_B2_H3K9ac.249.CEL.gz
H3K9ac:Cell-Line=S2-DRSC#Developmental-Stage=Late-Embryonic-stage#Tissue=Embryo-derived-cell-line:ChIP-chip:Rep-1:ChIP:Dmel_r5.32:modENCODE_3765:790_B5_H3K9ac.557.CEL.gz
H3K9ac:Cell-Line=S2-DRSC#Developmental-Stage=Late-Embryonic-stage#Tissue=Embryo-derived-cell-line:ChIP-chip:Rep-1:input:Dmel_r5.32:modENCODE_309:38.pirrota_190_A3_Input.CEL.gz
H3K9ac:Cell-Line=S2-DRSC#Developmental-Stage=Late-Embryonic-stage#Tissue=Embryo-derived-cell-line:ChIP-chip:Rep-1:input:Dmel_r5.32:modENCODE_309:85.pirrota_242_S12_Input_14_cycles.CEL.gz
H3K9ac:Cell-Line=S2-DRSC#Developmental-Stage=Late-Embryonic-stage#Tissue=Embryo-derived-cell-line:ChIP-chip:Rep-1:input:Dmel_r5.32:modENCODE_3765:424_B1_Input.250.CEL.gz
H3K9ac:Cell-Line=S2-DRSC#Developmental-Stage=Late-Embryonic-stage#Tissue=Embryo-derived-cell-line:ChIP-chip:Rep-1:input:Dmel_r5.32:modENCODE_3765:425_B2_Input.251.CEL.gz
H3K9ac:Cell-Line=S2-DRSC#Developmental-Stage=Late-Embryonic-stage#Tissue=Embryo-derived-cell-line:ChIP-chip:Rep-1:input:Dmel_r5.32:modENCODE_3765:797_B5_Input(14cyc).564.CEL.gz
H3K9acS10P:Cell-Line=S2-DRSC#Developmental-Stage=Late-Embryonic-stage#Tissue=Embryo-derived-cell-line:ChIP-chip:Rep-1:ChIP:Dmel_r5.32:modENCODE_2660:580.pirrota_810_A14.CEL.gz
H3K9acS10P:Cell-Line=S2-DRSC#Developmental-Stage=Late-Embryonic-stage#Tissue=Embryo-derived-cell-line:ChIP-chip:Rep-1:ChIP:Dmel_r5.32:modENCODE_2660:581.pirrota_811_A15.CEL.gz
H3K9acS10P:Cell-Line=S2-DRSC#Developmental-Stage=Late-Embryonic-stage#Tissue=Embryo-derived-cell-line:ChIP-chip:Rep-1:ChIP:Dmel_r5.32:modENCODE_2660:717.pirrota_956_A18.CEL.gz
H3K9acS10P:Cell-Line=S2-DRSC#Developmental-Stage=Late-Embryonic-stage#Tissue=Embryo-derived-cell-line:ChIP-chip:Rep-1:input:Dmel_r5.32:modENCODE_2660:373.pirrota_584_A14_Input_20cycles_.CEL.gz
H3K9acS10P:Cell-Line=S2-DRSC#Developmental-Stage=Late-Embryonic-stage#Tissue=Embryo-derived-cell-line:ChIP-chip:Rep-1:input:Dmel_r5.32:modENCODE_2660:453.pirrota_684_A15_Input.CEL.gz
H3K9acS10P:Cell-Line=S2-DRSC#Developmental-Stage=Late-Embryonic-stage#Tissue=Embryo-derived-cell-line:ChIP-chip:Rep-1:input:Dmel_r5.32:modENCODE_2660:728.pirrota_967_A18_Input_20cyc_.CEL.gz
H3K9me1:Cell-Line=S2-DRSC#Developmental-Stage=Late-Embryonic-stage#Tissue=Embryo-derived-cell-line:ChIP-chip:Rep-1:ChIP:Dmel_r5.32:modENCODE_3768:8_B1_H3K9me1.270.CEL.gz
H3K9me1:Cell-Line=S2-DRSC#Developmental-Stage=Late-Embryonic-stage#Tissue=Embryo-derived-cell-line:ChIP-chip:Rep-1:ChIP:Dmel_r5.32:modENCODE_3768:9_B2_H3K9me1.271.CEL.gz
H3K9me1:Cell-Line=S2-DRSC#Developmental-Stage=Late-Embryonic-stage#Tissue=Embryo-derived-cell-line:ChIP-chip:Rep-1:ChIP:Dmel_r5.32:modENCODE_3769:1943_KC11_H3K9mel.1692.CEL.gz
H3K9me1:Cell-Line=S2-DRSC#Developmental-Stage=Late-Embryonic-stage#Tissue=Embryo-derived-cell-line:ChIP-chip:Rep-1:ChIP:Dmel_r5.32:modENCODE_3769:pirrota_1944_Kc12_H3k9me1.1693.CEL.gz
H3K9me1:Cell-Line=S2-DRSC#Developmental-Stage=Late-Embryonic-stage#Tissue=Embryo-derived-cell-line:ChIP-chip:Rep-1:ChIP:Dmel_r5.32:modENCODE_3770:191_S9_H3K9me1.41.CEL.gz
H3K9me1:Cell-Line=S2-DRSC#Developmental-Stage=Late-Embryonic-stage#Tissue=Embryo-derived-cell-line:ChIP-chip:Rep-1:ChIP:Dmel_r5.32:modENCODE_3770:232_S12_H3K9me1.82.CEL.gz
H3K9me1:Cell-Line=S2-DRSC#Developmental-Stage=Late-Embryonic-stage#Tissue=Embryo-derived-cell-line:ChIP-chip:Rep-1:ChIP:Dmel_r5.32:modENCODE_3770:383_S12_H3K9me1.200.CEL.gz
H3K9me1:Cell-Line=S2-DRSC#Developmental-Stage=Late-Embryonic-stage#Tissue=Embryo-derived-cell-line:ChIP-chip:Rep-1:ChIP:Dmel_r5.32:modENCODE_4182:577_S12_H3K9me1.366.CEL.gz
H3K9me1:Cell-Line=S2-DRSC#Developmental-Stage=Late-Embryonic-stage#Tissue=Embryo-derived-cell-line:ChIP-chip:Rep-1:ChIP:Dmel_r5.32:modENCODE_4182:578_A14_H3K9me1.367.CEL.gz
H3K9me1:Cell-Line=S2-DRSC#Developmental-Stage=Late-Embryonic-stage#Tissue=Embryo-derived-cell-line:ChIP-chip:Rep-1:ChIP:Dmel_r5.32:modENCODE_4182:922_A17_H3K9me1.677.CEL.gz
H3K9me1:Cell-Line=S2-DRSC#Developmental-Stage=Late-Embryonic-stage#Tissue=Embryo-derived-cell-line:ChIP-chip:Rep-1:ChIP:Dmel_r5.32:modENCODE_4182:928_A18_H3K9me1.683.CEL.gz
H3K9me1:Cell-Line=S2-DRSC#Developmental-Stage=Late-Embryonic-stage#Tissue=Embryo-derived-cell-line:ChIP-chip:Rep-1:input:Dmel_r5.32:modENCODE_3768:4_B1_Input.250.CEL.gz
H3K9me1:Cell-Line=S2-DRSC#Developmental-Stage=Late-Embryonic-stage#Tissue=Embryo-derived-cell-line:ChIP-chip:Rep-1:input:Dmel_r5.32:modENCODE_3768:5_B2_Input.251.CEL.gz
H3K9me1:Cell-Line=S2-DRSC#Developmental-Stage=Late-Embryonic-stage#Tissue=Embryo-derived-cell-line:ChIP-chip:Rep-1:input:Dmel_r5.32:modENCODE_3769:7_Kc11_Input.1703.CEL.gz
H3K9me1:Cell-Line=S2-DRSC#Developmental-Stage=Late-Embryonic-stage#Tissue=Embryo-derived-cell-line:ChIP-chip:Rep-1:input:Dmel_r5.32:modENCODE_3769:8_KC12_Input.1704.CEL.gz
H3K9me1:Cell-Line=S2-DRSC#Developmental-Stage=Late-Embryonic-stage#Tissue=Embryo-derived-cell-line:ChIP-chip:Rep-1:input:Dmel_r5.32:modENCODE_3770:196_S9_Input.46.CEL.gz
H3K9me1:Cell-Line=S2-DRSC#Developmental-Stage=Late-Embryonic-stage#Tissue=Embryo-derived-cell-line:ChIP-chip:Rep-1:input:Dmel_r5.32:modENCODE_3770:242_S12_Input(14_cycles).85.CEL.gz
H3K9me1:Cell-Line=S2-DRSC#Developmental-Stage=Late-Embryonic-stage#Tissue=Embryo-derived-cell-line:ChIP-chip:Rep-1:input:Dmel_r5.32:modENCODE_4182:242_S12_Input(14_cycles).85.CEL.gz
H3K9me1:Cell-Line=S2-DRSC#Developmental-Stage=Late-Embryonic-stage#Tissue=Embryo-derived-cell-line:ChIP-chip:Rep-1:input:Dmel_r5.32:modENCODE_4182:583_A14_Input(14cycles).372.CEL.gz
H3K9me1:Cell-Line=S2-DRSC#Developmental-Stage=Late-Embryonic-stage#Tissue=Embryo-derived-cell-line:ChIP-chip:Rep-1:input:Dmel_r5.32:modENCODE_4182:924_A17_Input(14_cycles).679.CEL.gz
H3K9me1:Cell-Line=S2-DRSC#Developmental-Stage=Late-Embryonic-stage#Tissue=Embryo-derived-cell-line:ChIP-chip:Rep-1:input:Dmel_r5.32:modENCODE_4182:934_A18_Input(14cyc).689.CEL.gz
H3K9me2:Cell-Line=S2-DRSC#Developmental-Stage=Late-Embryonic-stage#Tissue=Embryo-derived-cell-line:ChIP-chip:Rep-1:ChIP:Dmel_r5.32:modENCODE_3011:860_A15_H3K9me2.631.CEL.gz
H3K9me2:Cell-Line=S2-DRSC#Developmental-Stage=Late-Embryonic-stage#Tissue=Embryo-derived-cell-line:ChIP-chip:Rep-1:ChIP:Dmel_r5.32:modENCODE_3011:965_A17_H3K9me2(cntrldblChIP).726.CEL.gz
H3K9me2:Cell-Line=S2-DRSC#Developmental-Stage=Late-Embryonic-stage#Tissue=Embryo-derived-cell-line:ChIP-chip:Rep-1:ChIP:Dmel_r5.32:modENCODE_311:42.pirrota_192_S9_H3K9me2a.CEL.gz
H3K9me2:Cell-Line=S2-DRSC#Developmental-Stage=Late-Embryonic-stage#Tissue=Embryo-derived-cell-line:ChIP-chip:Rep-1:ChIP:Dmel_r5.32:modENCODE_311:83.pirrota_233_S12_H3K9me2_A.CEL.gz
H3K9me2:Cell-Line=S2-DRSC#Developmental-Stage=Late-Embryonic-stage#Tissue=Embryo-derived-cell-line:ChIP-chip:Rep-1:input:Dmel_r5.32:modENCODE_3011:684_A15_Input.453.CEL.gz
H3K9me2:Cell-Line=S2-DRSC#Developmental-Stage=Late-Embryonic-stage#Tissue=Embryo-derived-cell-line:ChIP-chip:Rep-1:input:Dmel_r5.32:modENCODE_3011:963_A17_Input(20cyc).724.CEL.gz
H3K9me2:Cell-Line=S2-DRSC#Developmental-Stage=Late-Embryonic-stage#Tissue=Embryo-derived-cell-line:ChIP-chip:Rep-1:input:Dmel_r5.32:modENCODE_311:46.pirrota_196_S9_Input.CEL.gz
H3K9me2:Cell-Line=S2-DRSC#Developmental-Stage=Late-Embryonic-stage#Tissue=Embryo-derived-cell-line:ChIP-chip:Rep-1:input:Dmel_r5.32:modENCODE_311:85.pirrota_242_S12_Input_14_cycles.CEL.gz
H3K9me3:Cell-Line=S2-DRSC#Developmental-Stage=Late-Embryonic-stage#Tissue=Embryo-derived-cell-line:ChIP-chip:Rep-1:ChIP:Dmel_r5.32:modENCODE_313:43.pirrota_193_S9.CEL.gz
H3K9me3:Cell-Line=S2-DRSC#Developmental-Stage=Late-Embryonic-stage#Tissue=Embryo-derived-cell-line:ChIP-chip:Rep-1:ChIP:Dmel_r5.32:modENCODE_313:84.pirrota_234_S12.CEL.gz
H3K9me3:Cell-Line=S2-DRSC#Developmental-Stage=Late-Embryonic-stage#Tissue=Embryo-derived-cell-line:ChIP-chip:Rep-1:ChIP:Dmel_r5.32:modENCODE_4183:23_A14_H3K9me3.678.CEL.gz
H3K9me3:Cell-Line=S2-DRSC#Developmental-Stage=Late-Embryonic-stage#Tissue=Embryo-derived-cell-line:ChIP-chip:Rep-1:ChIP:Dmel_r5.32:modENCODE_4183:98_A18_H3K9me3(millipore).737.CEL.gz
H3K9me3:Cell-Line=S2-DRSC#Developmental-Stage=Late-Embryonic-stage#Tissue=Embryo-derived-cell-line:ChIP-chip:Rep-1:input:Dmel_r5.32:modENCODE_313:46.pirrota_196_S9_Input.CEL.gz
H3K9me3:Cell-Line=S2-DRSC#Developmental-Stage=Late-Embryonic-stage#Tissue=Embryo-derived-cell-line:ChIP-chip:Rep-1:input:Dmel_r5.32:modENCODE_313:85.pirrota_242_S12_Input_14_cycles.CEL.gz
H3K9me3:Cell-Line=S2-DRSC#Developmental-Stage=Late-Embryonic-stage#Tissue=Embryo-derived-cell-line:ChIP-chip:Rep-1:input:Dmel_r5.32:modENCODE_4183:584_A14_Input(20cycles).373.CEL.gz
H3K9me3:Cell-Line=S2-DRSC#Developmental-Stage=Late-Embryonic-stage#Tissue=Embryo-derived-cell-line:ChIP-chip:Rep-1:input:Dmel_r5.32:modENCODE_4183:967_A18_Input(20cyc).728.CEL.gz
H4:Cell-Line=S2-DRSC#Developmental-Stage=Late-Embryonic-stage#Tissue=Embryo-derived-cell-line:ChIP-chip:Rep-1:ChIP:Dmel_r5.32:modENCODE_3304:461_S10_H4pan.279.CEL.gz
H4:Cell-Line=S2-DRSC#Developmental-Stage=Late-Embryonic-stage#Tissue=Embryo-derived-cell-line:ChIP-chip:Rep-1:ChIP:Dmel_r5.32:modENCODE_3304:516_S12_H4-pan.330.CEL.gz
H4:Cell-Line=S2-DRSC#Developmental-Stage=Late-Embryonic-stage#Tissue=Embryo-derived-cell-line:ChIP-chip:Rep-1:input:Dmel_r5.32:modENCODE_3304:1_S10_Input.110.CEL.gz
H4:Cell-Line=S2-DRSC#Developmental-Stage=Late-Embryonic-stage#Tissue=Embryo-derived-cell-line:ChIP-chip:Rep-1:input:Dmel_r5.32:modENCODE_3304:3_S12_Input.112.CEL.gz
H4K12ac:Cell-Line=S2-DRSC#Developmental-Stage=Late-Embryonic-stage#Tissue=Embryo-derived-cell-line:ChIP-chip:Rep-1:ChIP:Dmel_r5.32:modENCODE_5144:24.pirrota_168_ART3_H4AcK12_HD.2.CEL.gz
H4K12ac:Cell-Line=S2-DRSC#Developmental-Stage=Late-Embryonic-stage#Tissue=Embryo-derived-cell-line:ChIP-chip:Rep-1:ChIP:Dmel_r5.32:modENCODE_5144:pirrota_346_A9_H4K12ac.17.CEL.gz
H4K12ac:Cell-Line=S2-DRSC#Developmental-Stage=Late-Embryonic-stage#Tissue=Embryo-derived-cell-line:ChIP-chip:Rep-1:input:Dmel_r5.32:modENCODE_5144:10.pirrota_142_A3_Input_HD.10.CEL.gz
H4K12ac:Cell-Line=S2-DRSC#Developmental-Stage=Late-Embryonic-stage#Tissue=Embryo-derived-cell-line:ChIP-chip:Rep-1:input:Dmel_r5.32:modENCODE_5144:pirrota_292_A9_Input.136.CEL.gz
H4K16ac:Cell-Line=S2-DRSC#Developmental-Stage=Late-Embryonic-stage#Tissue=Embryo-derived-cell-line:ChIP-chip:Rep-1:ChIP:Dmel_r5.32:modENCODE_319:127.pirrota_283_A9_H4K16ac_L.CEL.gz
H4K16ac:Cell-Line=S2-DRSC#Developmental-Stage=Late-Embryonic-stage#Tissue=Embryo-derived-cell-line:ChIP-chip:Rep-1:ChIP:Dmel_r5.32:modENCODE_319:64.pirrota_214_A8_H4K16ac_L_.CEL.gz
H4K16ac:Cell-Line=S2-DRSC#Developmental-Stage=Late-Embryonic-stage#Tissue=Embryo-derived-cell-line:ChIP-chip:Rep-1:ChIP:Dmel_r5.32:modENCODE_320:128.pirrota_284_A9.CEL.gz
H4K16ac:Cell-Line=S2-DRSC#Developmental-Stage=Late-Embryonic-stage#Tissue=Embryo-derived-cell-line:ChIP-chip:Rep-1:ChIP:Dmel_r5.32:modENCODE_320:67.pirrota_217_A8.CEL.gz
H4K16ac:Cell-Line=S2-DRSC#Developmental-Stage=Late-Embryonic-stage#Tissue=Embryo-derived-cell-line:ChIP-chip:Rep-1:input:Dmel_r5.32:modENCODE_319:136.pirrota_292_A9.CEL.gz
H4K16ac:Cell-Line=S2-DRSC#Developmental-Stage=Late-Embryonic-stage#Tissue=Embryo-derived-cell-line:ChIP-chip:Rep-1:input:Dmel_r5.32:modENCODE_319:62.pirrota_212_A8.CEL.gz
H4K16ac:Cell-Line=S2-DRSC#Developmental-Stage=Late-Embryonic-stage#Tissue=Embryo-derived-cell-line:ChIP-chip:Rep-1:input:Dmel_r5.32:modENCODE_320:136.pirrota_292_A9.CEL.gz
H4K16ac:Cell-Line=S2-DRSC#Developmental-Stage=Late-Embryonic-stage#Tissue=Embryo-derived-cell-line:ChIP-chip:Rep-1:input:Dmel_r5.32:modENCODE_320:62.pirrota_212_A8.CEL.gz
H4K20me1:Cell-Line=S2-DRSC#Developmental-Stage=Late-Embryonic-stage#Tissue=Embryo-derived-cell-line:ChIP-chip:Rep-1:ChIP:Dmel_r5.32:modENCODE_3014:254_S12_H4K20me1.75.CEL.gz
H4K20me1:Cell-Line=S2-DRSC#Developmental-Stage=Late-Embryonic-stage#Tissue=Embryo-derived-cell-line:ChIP-chip:Rep-1:ChIP:Dmel_r5.32:modENCODE_3014:325_S11_H4K20me.157.CEL.gz
H4K20me1:Cell-Line=S2-DRSC#Developmental-Stage=Late-Embryonic-stage#Tissue=Embryo-derived-cell-line:ChIP-chip:Rep-1:input:Dmel_r5.32:modENCODE_3014:2_S11_Input.111.CEL.gz
H4K20me1:Cell-Line=S2-DRSC#Developmental-Stage=Late-Embryonic-stage#Tissue=Embryo-derived-cell-line:ChIP-chip:Rep-1:input:Dmel_r5.32:modENCODE_3014:3_S12_Input.112.CEL.gz
H4K5ac:Cell-Line=S2-DRSC#Developmental-Stage=Late-Embryonic-stage#Tissue=Embryo-derived-cell-line:ChIP-chip:Rep-1:ChIP:Dmel_r5.32:modENCODE_321:29.pirrota_173_ART8_H4AcK5_HD.CEL.gz
H4K5ac:Cell-Line=S2-DRSC#Developmental-Stage=Late-Embryonic-stage#Tissue=Embryo-derived-cell-line:ChIP-chip:Rep-1:ChIP:Dmel_r5.32:modENCODE_321:69.pirrota_219_A8_H4K5ac.CEL.gz
H4K5ac:Cell-Line=S2-DRSC#Developmental-Stage=Late-Embryonic-stage#Tissue=Embryo-derived-cell-line:ChIP-chip:Rep-1:input:Dmel_r5.32:modENCODE_321:10.pirrota_142_A3_Input_HD.CEL.gz
H4K5ac:Cell-Line=S2-DRSC#Developmental-Stage=Late-Embryonic-stage#Tissue=Embryo-derived-cell-line:ChIP-chip:Rep-1:input:Dmel_r5.32:modENCODE_321:62.pirrota_212_A8_Input.CEL.gz
H4K8ac:Cell-Line=S2-DRSC#Developmental-Stage=Late-Embryonic-stage#Tissue=Embryo-derived-cell-line:ChIP-chip:Rep-1:ChIP:Dmel_r5.32:modENCODE_322:126.pirrota_282_A9_H4K8a.CEL.gz
H4K8ac:Cell-Line=S2-DRSC#Developmental-Stage=Late-Embryonic-stage#Tissue=Embryo-derived-cell-line:ChIP-chip:Rep-1:ChIP:Dmel_r5.32:modENCODE_322:63.pirrota_213_A8_H4K8A.CEL.gz
H4K8ac:Cell-Line=S2-DRSC#Developmental-Stage=Late-Embryonic-stage#Tissue=Embryo-derived-cell-line:ChIP-chip:Rep-1:input:Dmel_r5.32:modENCODE_322:136.pirrota_292_A9.CEL.gz
H4K8ac:Cell-Line=S2-DRSC#Developmental-Stage=Late-Embryonic-stage#Tissue=Embryo-derived-cell-line:ChIP-chip:Rep-1:input:Dmel_r5.32:modENCODE_322:62.pirrota_212_A8.CEL.gz
H4acTetra:Cell-Line=S2-DRSC#Developmental-Stage=Late-Embryonic-stage#Tissue=Embryo-derived-cell-line:ChIP-chip:Rep-1:ChIP:Dmel_r5.32:modENCODE_201:101.pirrota_239_S12_H4Actetra.CEL.gz
H4acTetra:Cell-Line=S2-DRSC#Developmental-Stage=Late-Embryonic-stage#Tissue=Embryo-derived-cell-line:ChIP-chip:Rep-1:ChIP:Dmel_r5.32:modENCODE_201:317.pirrota_496_S14_H4Ac.CEL.gz
H4acTetra:Cell-Line=S2-DRSC#Developmental-Stage=Late-Embryonic-stage#Tissue=Embryo-derived-cell-line:ChIP-chip:Rep-1:ChIP:Dmel_r5.32:modENCODE_201:59.pirrota_209_S12_H4AcTetra.CEL.gz
H4acTetra:Cell-Line=S2-DRSC#Developmental-Stage=Late-Embryonic-stage#Tissue=Embryo-derived-cell-line:ChIP-chip:Rep-1:input:Dmel_r5.32:modENCODE_201:148.pirrota_303_S14.CEL.gz
H4acTetra:Cell-Line=S2-DRSC#Developmental-Stage=Late-Embryonic-stage#Tissue=Embryo-derived-cell-line:ChIP-chip:Rep-1:input:Dmel_r5.32:modENCODE_201:58.pirrota_208_S12.CEL.gz
HP1a:Cell-Line=S2-DRSC#Developmental-Stage=Late-Embryonic-stage#Tissue=Embryo-derived-cell-line:ChIP-chip:Rep-1:ChIP:Dmel_r5.32:modENCODE_323:69_S12_HP1wa191.280.CEL.gz
HP1a:Cell-Line=S2-DRSC#Developmental-Stage=Late-Embryonic-stage#Tissue=Embryo-derived-cell-line:ChIP-chip:Rep-1:ChIP:Dmel_r5.32:modENCODE_323:70_A12_HP1wa191.281.CEL.gz
HP1a:Cell-Line=S2-DRSC#Developmental-Stage=Late-Embryonic-stage#Tissue=Embryo-derived-cell-line:ChIP-chip:Rep-1:ChIP:Dmel_r5.32:modENCODE_6074:69_S12_HP1wa191.280.CEL.gz
HP1a:Cell-Line=S2-DRSC#Developmental-Stage=Late-Embryonic-stage#Tissue=Embryo-derived-cell-line:ChIP-chip:Rep-1:ChIP:Dmel_r5.32:modENCODE_6074:70_A12_HP1wa191.281.CEL.gz
HP1a:Cell-Line=S2-DRSC#Developmental-Stage=Late-Embryonic-stage#Tissue=Embryo-derived-cell-line:ChIP-chip:Rep-1:input:Dmel_r5.32:modENCODE_323:242_S12_Input(14_cycles).85.CEL.gz
HP1a:Cell-Line=S2-DRSC#Developmental-Stage=Late-Embryonic-stage#Tissue=Embryo-derived-cell-line:ChIP-chip:Rep-1:input:Dmel_r5.32:modENCODE_323:414_A12_Input.240.CEL.gz
HP1a:Cell-Line=S2-DRSC#Developmental-Stage=Late-Embryonic-stage#Tissue=Embryo-derived-cell-line:ChIP-chip:Rep-1:input:Dmel_r5.32:modENCODE_6074:242_S12_Input(14_cycles).85.CEL.gz
HP1a:Cell-Line=S2-DRSC#Developmental-Stage=Late-Embryonic-stage#Tissue=Embryo-derived-cell-line:ChIP-chip:Rep-1:input:Dmel_r5.32:modENCODE_6074:414_A12_Input.240.CEL.gz
